# Supplementary material for: ScanFold: an approach for genome-wide discovery of local RNA structural elements—applications to Zika virus and HIV
Source: PeerJ. 2018 Dec 18;6:e6136. doi: 10.7717/peerj.6136 (PMC6317755; doi:10.7717/peerj.6136)
Supplement: Supplemental Information 15 — All ScanFold analysis files needed to recapitulate results for HIV-1. [file peerj-06-6136-s015.zip]

Archive with 93 entries (82 files):
- RawData_HIV-1/
- RawData_HIV-1/DS2seqWatts2008.fasta
- __MACOSX/
- __MACOSX/RawData_HIV-1/
- __MACOSX/RawData_HIV-1/._DS2seqWatts2008.fasta
- RawData_HIV-1/ScanFold-Scan_HIV-1/
- RawData_HIV-1/ScanFold-Scan_HIV-1/DS2seqWatts2008.fasta.forward.win_100.stp_1.rnd_50.shfl_di.txt
- RawData_HIV-1/ScanFold-Scan_HIV-1/DS2seqWatts2008.fasta.forward.win_180.stp_1.rnd_50.shfl_di.txt
- RawData_HIV-1/ScanFold-Scan_HIV-1/DS2seqWatts2008.fasta.forward.win_180.stp_1.rnd_50.shfl_mono.txt
- RawData_HIV-1/ScanFold-Scan_HIV-1/DS2seqWatts2008.fasta.forward.win_120.stp_1.rnd_50.shfl_mono.txt
- __MACOSX/RawData_HIV-1/ScanFold-Scan_HIV-1/
- __MACOSX/RawData_HIV-1/ScanFold-Scan_HIV-1/._DS2seqWatts2008.fasta.forward.win_120.stp_1.rnd_50.shfl_mono.txt
- RawData_HIV-1/ScanFold-Scan_HIV-1/DS2seqWatts2008.fasta.forward.win_210.stp_1.rnd_50.shfl_di.txt
- RawData_HIV-1/ScanFold-Scan_HIV-1/DS2seqWatts2008.fasta.forward.win_120.stp_1.rnd_50.shfl_di.txt
- __MACOSX/RawData_HIV-1/ScanFold-Scan_HIV-1/._DS2seqWatts2008.fasta.forward.win_120.stp_1.rnd_50.shfl_di.txt
- RawData_HIV-1/ScanFold-Scan_HIV-1/DS2seqWatts2008.fasta.forward.win_150.stp_1.rnd_50.shfl_di.txt
- RawData_HIV-1/ScanFold-Scan_HIV-1/DS2seqWatts2008.fasta.forward.win_150.stp_1.rnd_50.shfl_mono.txt
- RawData_HIV-1/ScanFold-Scan_HIV-1/DS2seqWatts2008.fasta.forward.win_100.stp_1.rnd_50.shfl_mono.txt
- RawData_HIV-1/ScanFold-Fold_HIV-1/
- RawData_HIV-1/ScanFold-Fold_HIV-1/LogFiles/
- RawData_HIV-1/ScanFold-Fold_HIV-1/LogFiles/DS2seqWatts2008.fasta.forward.win_210.stp_1.rnd_50.shfl_mono.txtfinal_partners.log
- RawData_HIV-1/ScanFold-Fold_HIV-1/LogFiles/DS2seqWatts2008.fasta.forward.win_150.stp_1.rnd_50.shfl_mono.txtfinal_partners.log
- RawData_HIV-1/ScanFold-Fold_HIV-1/LogFiles/DS2seqWatts2008.fasta.forward.win_100.stp_1.rnd_50.shfl_di.txt.log
- __MACOSX/RawData_HIV-1/ScanFold-Fold_HIV-1/
- __MACOSX/RawData_HIV-1/ScanFold-Fold_HIV-1/LogFiles/
- __MACOSX/RawData_HIV-1/ScanFold-Fold_HIV-1/LogFiles/._DS2seqWatts2008.fasta.forward.win_100.stp_1.rnd_50.shfl_di.txt.log
- RawData_HIV-1/ScanFold-Fold_HIV-1/LogFiles/DS2seqWatts2008.fasta.forward.win_180.stp_1.rnd_50.shfl_di.txt.log
- __MACOSX/RawData_HIV-1/ScanFold-Fold_HIV-1/LogFiles/._DS2seqWatts2008.fasta.forward.win_180.stp_1.rnd_50.shfl_di.txt.log
- RawData_HIV-1/ScanFold-Fold_HIV-1/LogFiles/DS2seqWatts2008.fasta.forward.win_180.stp_1.rnd_50.shfl_mono.txtfinal_partners.log
- RawData_HIV-1/ScanFold-Fold_HIV-1/LogFiles/DS2seqWatts2008.fasta.forward.win_180.stp_1.rnd_50.shfl_mono.txt.log
- __MACOSX/RawData_HIV-1/ScanFold-Fold_HIV-1/LogFiles/._DS2seqWatts2008.fasta.forward.win_180.stp_1.rnd_50.shfl_mono.txt.log
- RawData_HIV-1/ScanFold-Fold_HIV-1/LogFiles/DS2seqWatts2008.fasta.forward.win_120.stp_1.rnd_50.shfl_di.txtfinal_partners.log
- RawData_HIV-1/ScanFold-Fold_HIV-1/LogFiles/DS2seqWatts2008.fasta.forward.win_100.stp_1.rnd_50.shfl_mono.txt.log
- __MACOSX/RawData_HIV-1/ScanFold-Fold_HIV-1/LogFiles/._DS2seqWatts2008.fasta.forward.win_100.stp_1.rnd_50.shfl_mono.txt.log
- RawData_HIV-1/ScanFold-Fold_HIV-1/LogFiles/DS2seqWatts2008.fasta.forward.win_150.stp_1.rnd_50.shfl_mono.txt.log
- __MACOSX/RawData_HIV-1/ScanFold-Fold_HIV-1/LogFiles/._DS2seqWatts2008.fasta.forward.win_150.stp_1.rnd_50.shfl_mono.txt.log
- RawData_HIV-1/ScanFold-Fold_HIV-1/LogFiles/DS2seqWatts2008.fasta.forward.win_180.stp_1.rnd_50.shfl_di.txtfinal_partners.log
- RawData_HIV-1/ScanFold-Fold_HIV-1/LogFiles/DS2seqWatts2008.fasta.forward.win_150.stp_1.rnd_50.shfl_di.txt.log
- __MACOSX/RawData_HIV-1/ScanFold-Fold_HIV-1/LogFiles/._DS2seqWatts2008.fasta.forward.win_150.stp_1.rnd_50.shfl_di.txt.log
- RawData_HIV-1/ScanFold-Fold_HIV-1/LogFiles/DS2seqWatts2008.fasta.forward.win_150.stp_1.rnd_50.shfl_di.txtfinal_partners.log
- RawData_HIV-1/ScanFold-Fold_HIV-1/LogFiles/DS2seqWatts2008.fasta.forward.win_100.stp_1.rnd_50.shfl_di.txtfinal_partners.log
- RawData_HIV-1/ScanFold-Fold_HIV-1/LogFiles/DS2seqWatts2008.fasta.forward.win_210.stp_1.rnd_50.shfl_di.txt.log
- __MACOSX/RawData_HIV-1/ScanFold-Fold_HIV-1/LogFiles/._DS2seqWatts2008.fasta.forward.win_210.stp_1.rnd_50.shfl_di.txt.log
- RawData_HIV-1/ScanFold-Fold_HIV-1/LogFiles/DS2seqWatts2008.fasta.forward.win_100.stp_1.rnd_50.shfl_mono.txtfinal_partners.log
- __MACOSX/RawData_HIV-1/ScanFold-Fold_HIV-1/LogFiles/._DS2seqWatts2008.fasta.forward.win_100.stp_1.rnd_50.shfl_mono.txtfinal_partners.log
- RawData_HIV-1/ScanFold-Fold_HIV-1/LogFiles/DS2seqWatts2008.fasta.forward.win_210.stp_1.rnd_50.shfl_di.txtfinal_partners.log
- RawData_HIV-1/ScanFold-Fold_HIV-1/LogFiles/DS2seqWatts2008.fasta.forward.win_120.stp_1.rnd_50.shfl_di.txt.log
- __MACOSX/RawData_HIV-1/ScanFold-Fold_HIV-1/LogFiles/._DS2seqWatts2008.fasta.forward.win_120.stp_1.rnd_50.shfl_di.txt.log
- RawData_HIV-1/ScanFold-Fold_HIV-1/LogFiles/DS2seqWatts2008.fasta.forward.win_120.stp_1.rnd_50.shfl_mono.txt.log
- __MACOSX/RawData_HIV-1/ScanFold-Fold_HIV-1/LogFiles/._DS2seqWatts2008.fasta.forward.win_120.stp_1.rnd_50.shfl_mono.txt.log
- RawData_HIV-1/ScanFold-Fold_HIV-1/LogFiles/DS2seqWatts2008.fasta.forward.win_210.stp_1.rnd_50.shfl_mono.txt.log
- __MACOSX/RawData_HIV-1/ScanFold-Fold_HIV-1/LogFiles/._DS2seqWatts2008.fasta.forward.win_210.stp_1.rnd_50.shfl_mono.txt.log
- RawData_HIV-1/ScanFold-Fold_HIV-1/LogFiles/DS2seqWatts2008.fasta.forward.win_120.stp_1.rnd_50.shfl_mono.txtfinal_partners.log
- RawData_HIV-1/ScanFold-Fold_HIV-1/CTfiles/
- RawData_HIV-1/ScanFold-Fold_HIV-1/CTfiles/DS2seqWatts2008.fasta.forward.win_100.stp_1.rnd_50.shfl_mono.txt.ScanFold.-2.ct
- __MACOSX/RawData_HIV-1/ScanFold-Fold_HIV-1/CTfiles/
- __MACOSX/RawData_HIV-1/ScanFold-Fold_HIV-1/CTfiles/._DS2seqWatts2008.fasta.forward.win_100.stp_1.rnd_50.shfl_mono.txt.ScanFold.-2.ct
- RawData_HIV-1/ScanFold-Fold_HIV-1/CTfiles/DS2seqWatts2008.fasta.forward.win_180.stp_1.rnd_50.shfl_di.txt.ScanFold.-1.ct
- RawData_HIV-1/ScanFold-Fold_HIV-1/CTfiles/DS2seqWatts2008.fasta.forward.win_120.stp_1.rnd_50.shfl_di.txt.ScanFold.-2.ct
- RawData_HIV-1/ScanFold-Fold_HIV-1/CTfiles/DS2seqWatts2008.fasta.forward.win_180.stp_1.rnd_50.shfl_mono.txt.ScanFold.-2.ct
- __MACOSX/RawData_HIV-1/ScanFold-Fold_HIV-1/CTfiles/._DS2seqWatts2008.fasta.forward.win_180.stp_1.rnd_50.shfl_mono.txt.ScanFold.-2.ct
- RawData_HIV-1/ScanFold-Fold_HIV-1/CTfiles/DS2seqWatts2008.fasta.forward.win_210.stp_1.rnd_50.shfl_di.txt.ScanFold.-1.ct
- RawData_HIV-1/ScanFold-Fold_HIV-1/CTfiles/DS2seqWatts2008.fasta.forward.win_120.stp_1.rnd_50.shfl_mono.txt.ScanFold.no_filter.ct
- RawData_HIV-1/ScanFold-Fold_HIV-1/CTfiles/DS2seqWatts2008.fasta.forward.win_210.stp_1.rnd_50.shfl_mono.txt.ScanFold.no_filter.ct
- RawData_HIV-1/ScanFold-Fold_HIV-1/CTfiles/DS2seqWatts2008.fasta.forward.win_210.stp_1.rnd_50.shfl_mono.txt.ScanFold.-2.ct
- __MACOSX/RawData_HIV-1/ScanFold-Fold_HIV-1/CTfiles/._DS2seqWatts2008.fasta.forward.win_210.stp_1.rnd_50.shfl_mono.txt.ScanFold.-2.ct
- RawData_HIV-1/ScanFold-Fold_HIV-1/CTfiles/DS2seqWatts2008.fasta.forward.win_100.stp_1.rnd_50.shfl_mono.txt.ScanFold.no_filter.ct
- RawData_HIV-1/ScanFold-Fold_HIV-1/CTfiles/DS2seqWatts2008.fasta.forward.win_180.stp_1.rnd_50.shfl_di.txt.ScanFold.no_filter.ct
- RawData_HIV-1/ScanFold-Fold_HIV-1/CTfiles/DS2seqWatts2008.fasta.forward.win_120.stp_1.rnd_50.shfl_mono.txt.ScanFold.-2.ct
- RawData_HIV-1/ScanFold-Fold_HIV-1/CTfiles/DS2seqWatts2008.fasta.forward.win_210.stp_1.rnd_50.shfl_di.txt.ScanFold.no_filter.ct
- RawData_HIV-1/ScanFold-Fold_HIV-1/CTfiles/DS2seqWatts2008.fasta.forward.win_100.stp_1.rnd_50.shfl_di.txt.ScanFold.-1.ct
- RawData_HIV-1/ScanFold-Fold_HIV-1/CTfiles/DS2seqWatts2008.fasta.forward.win_150.stp_1.rnd_50.shfl_di.txt.ScanFold.-2.ct
- __MACOSX/RawData_HIV-1/ScanFold-Fold_HIV-1/CTfiles/._DS2seqWatts2008.fasta.forward.win_150.stp_1.rnd_50.shfl_di.txt.ScanFold.-2.ct
- RawData_HIV-1/ScanFold-Fold_HIV-1/CTfiles/DS2seqWatts2008.fasta.forward.win_150.stp_1.rnd_50.shfl_mono.txt.ScanFold.-1.ct
- RawData_HIV-1/ScanFold-Fold_HIV-1/CTfiles/DS2seqWatts2008.fasta.forward.win_100.stp_1.rnd_50.shfl_di.txt.ScanFold.no_filter.ct
- RawData_HIV-1/ScanFold-Fold_HIV-1/CTfiles/DS2seqWatts2008.fasta.forward.win_180.stp_1.rnd_50.shfl_mono.txt.ScanFold.no_filter.ct
- RawData_HIV-1/ScanFold-Fold_HIV-1/CTfiles/DS2seqWatts2008.fasta.forward.win_150.stp_1.rnd_50.shfl_di.txt.ScanFold.-1.ct
- RawData_HIV-1/ScanFold-Fold_HIV-1/CTfiles/DS2seqWatts2008.fasta.forward.win_150.stp_1.rnd_50.shfl_mono.txt.ScanFold.-2.ct
- __MACOSX/RawData_HIV-1/ScanFold-Fold_HIV-1/CTfiles/._DS2seqWatts2008.fasta.forward.win_150.stp_1.rnd_50.shfl_mono.txt.ScanFold.-2.ct
- RawData_HIV-1/ScanFold-Fold_HIV-1/CTfiles/DS2seqWatts2008.fasta.forward.win_150.stp_1.rnd_50.shfl_di.txt.ScanFold.no_filter.ct
- RawData_HIV-1/ScanFold-Fold_HIV-1/CTfiles/DS2seqWatts2008.fasta.forward.win_210.stp_1.rnd_50.shfl_mono.txt.ScanFold.-1.ct
- RawData_HIV-1/ScanFold-Fold_HIV-1/CTfiles/DS2seqWatts2008.fasta.forward.win_120.stp_1.rnd_50.shfl_mono.txt.ScanFold.-1.ct
- RawData_HIV-1/ScanFold-Fold_HIV-1/CTfiles/DS2seqWatts2008.fasta.forward.win_120.stp_1.rnd_50.shfl_di.txt.ScanFold.no_filter.ct
- RawData_HIV-1/ScanFold-Fold_HIV-1/CTfiles/DS2seqWatts2008.fasta.forward.win_100.stp_1.rnd_50.shfl_di.txt.ScanFold.-2.ct
- __MACOSX/RawData_HIV-1/ScanFold-Fold_HIV-1/CTfiles/._DS2seqWatts2008.fasta.forward.win_100.stp_1.rnd_50.shfl_di.txt.ScanFold.-2.ct
- RawData_HIV-1/ScanFold-Fold_HIV-1/CTfiles/DS2seqWatts2008.fasta.forward.win_150.stp_1.rnd_50.shfl_mono.txt.ScanFold.no_filter.ct
- RawData_HIV-1/ScanFold-Fold_HIV-1/CTfiles/DS2seqWatts2008.fasta.forward.win_100.stp_1.rnd_50.shfl_mono.txt.ScanFold.-1.ct
- RawData_HIV-1/ScanFold-Fold_HIV-1/CTfiles/DS2seqWatts2008.fasta.forward.win_180.stp_1.rnd_50.shfl_di.txt.ScanFold.-2.ct
- __MACOSX/RawData_HIV-1/ScanFold-Fold_HIV-1/CTfiles/._DS2seqWatts2008.fasta.forward.win_180.stp_1.rnd_50.shfl_di.txt.ScanFold.-2.ct
- RawData_HIV-1/ScanFold-Fold_HIV-1/CTfiles/DS2seqWatts2008.fasta.forward.win_120.stp_1.rnd_50.shfl_di.txt.ScanFold.-1.ct
- RawData_HIV-1/ScanFold-Fold_HIV-1/CTfiles/DS2seqWatts2008.fasta.forward.win_180.stp_1.rnd_50.shfl_mono.txt.ScanFold.-1.ct
- RawData_HIV-1/ScanFold-Fold_HIV-1/CTfiles/DS2seqWatts2008.fasta.forward.win_210.stp_1.rnd_50.shfl_di.txt.ScanFold.-2.ct
- __MACOSX/RawData_HIV-1/ScanFold-Fold_HIV-1/CTfiles/._DS2seqWatts2008.fasta.forward.win_210.stp_1.rnd_50.shfl_di.txt.ScanFold.-2.ct
