# Supplementary material for: ScanFold: an approach for genome-wide discovery of local RNA structural elements—applications to Zika virus and HIV
Source: PeerJ. 2018 Dec 18;6:e6136. doi: 10.7717/peerj.6136 (PMC6317755; doi:10.7717/peerj.6136)
Supplement: Supplemental Information 15 — All ScanFold analysis files needed to recapitulate results for HIV-1. [file peerj-06-6136-s015.zip › RawData_HIV-1/DS2seqWatts2008.fasta]

>NC_001802_WeeksShapeSequence_from_SI_DataSet2
GGUCUCUCUGGUUAGACCAGAUCUGAGCCUGGGAGCUCUCUGGCUAACUAGGGAACCCACUGCUUAAGCCUCAAUAAAGCUUGCCUUGAGUGCUCAAAGUAGUGUGUGCCCGUCUGUUGUGUGACUCUGGUAACUAGAGAUCCCUCAGACCCUUUUAGUCAGUGUGGAAAAUCUCUAGCAGUGGCGCCCGAACAGGGACUUGAAAGCGAAAGUAAAGCCAGAGGAGAUCUCUCGACGCAGGACUCGGCUUGCUGAAGCGCGCACGGCAAGAGGCGAGGGGCGGCGACUGGUGAGUACGCCAAAAAUUUUGACUAGCGGAGGCUAGAAGGAGAGAGAUGGGUGCGAGAGCGUCGGUAUUAAGCGGGGGAGAAUUAGAUAAAUGGGAAAAAAUUCGGUUAAGGCCAGGGGGAAAGAAACAAUAUAAACUAAAACAUAUAGUAUGGGCAAGCAGGGAGCUAGAACGAUUCGCAGUUAAUCCUGGCCUUUUAGAGACAUCAGAAGGCUGUAGACAAAUACUGGGACAGCUACAACCAUCCCUUCAGACAGGAUCAGAAGAACUUAGAUCAUUAUAUAAUACAAUAGCAGUCCUCUAUUGUGUGCAUCAAAGGAUAGAUGUAAAAGACACCAAGGAAGCCUUAGAUAAGAUAGAGGAAGAGCAAAACAAAAGUAAGAAAAAGGCACAGCAAGCAGCAGCUGACACAGGAAACAACAGCCAGGUCAGCCAAAAUUACCCUAUAGUGCAGAACCUCCAGGGGCAAAUGGUACAUCAGGCCAUAUCACCUAGAACUUUAAAUGCAUGGGUAAAAGUAGUAGAAGAGAAGGCUUUCAGCCCAGAAGUAAUACCCAUGUUUUCAGCAUUAUCAGAAGGAGCCACCCCACAAGAUUUAAAUACCAUGCUAAACACAGUGGGGGGACAUCAAGCAGCCAUGCAAAUGUUAAAAGAGACCAUCAAUGAGGAAGCUGCAGAAUGGGAUAGAUUGCAUCCAGUGCAUGCAGGGCCUAUUGCACCAGGCCAGAUGAGAGAACCAAGGGGAAGUGACAUAGCAGGAACUACUAGUACCCUUCAGGAACAAAUAGGAUGGAUGACACAUAAUCCACCUAUCCCAGUAGGAGAAAUCUAUAAAAGAUGGAUAAUCCUGGGAUUAAAUAAAAUAGUAAGAAUGUAUAGCCCUACCAGCAUUCUGGACAUAAGACAAGGACCAAAGGAACCCUUUAGAGACUAUGUAGACCGAUUCUAUAAAACUCUAAGAGCCGAGCAAGCUUCACAAGAGGUAAAAAAUUGGAUGACAGAAACCUUGUUGGUCCAAAAUGCGAACCCAGAUUGUAAGACUAUUUUAAAAGCAUUGGGACCAGGAGCGACACUAGAAGAAAUGAUGACAGCAUGUCAGGGAGUGGGGGGACCCGGCCAUAAAGCAAGAGUUUUGGCUGAAGCAAUGAGCCAAGUAACAAAUCCAGCUACCAUAAUGAUACAGAAAGGCAAUUUUAGGAACCAAAGAAAGACUGUUAAGUGUUUCAAUUGUGGCAAAGAAGGGCACAUAGCCAAAAAUUGCAGGGCCCCUAGGAAAAAGGGCUGUUGGAAAUGUGGAAAGGAAGGACACCAAAUGAAAGAUUGUACUGAGAGACAGGCUAAUUUUUUAGGGAAGAUCUGGCCUUCCCACAAGGGAAGGCCAGGGAAUUUUCUUCAGAGCAGACCAGAGCCAACAGCCCCACCAGAAGAGAGCUUCAGGUUUGGGGAAGAGACAACAACUCCCUCUCAGAAGCAGGAGCCGAUAGACAAGGAACUGUAUCCUUUAGCUUCCCUCAGAUCACUCUUUGGCAGCGACCCCUCGUCACAAUAAAGAUAGGGGGGCAAUUAAAGGAAGCUCUAUUAGAUACAGGAGCAGAUGAUACAGUAUUAGAAGAAAUGAAUUUGCCAGGAAGAUGGAAACCAAAAAUGAUAGGGGGAAUUGGAGGUUUUAUCAAAGUAAGACAGUAUGAUCAGAUACUCAUAGAAAUCUGCGGACAUAAAGCUAUAGGUACAGUAUUAGUAGGACCUACACCUGUCAACAUAAUUGGAAGAAAUCUGUUGACUCAGAUUGGCUGCACUUUAAAUUUUCCCAUUAGUCCUAUUGAGACUGUACCAGUAAAAUUAAAGCCAGGAAUGGAUGGCCCAAAAGUUAAACAAUGGCCAUUGACAGAAGAAAAAAUAAAAGCAUUAGUAGAAAUUUGUACAGAAAUGGAAAAGGAAGGAAAAAUUUCAAAAAUUGGGCCUGAAAAUCCAUACAAUACUCCAGUAUUUGCCAUAAAGAAAAAAGACAGUACUAAAUGGAGAAAAUUAGUAGAUUUCAGAGAACUUAAUAAGAGAACUCAAGAUUUCUGGGAAGUUCAAUUAGGAAUACCACAUCCUGCAGGGUUAAAACAGAAAAAAUCAGUAACAGUACUGGAUGUGGGCGAUGCAUAUUUUUCAGUUCCCUUAGAUAAAGACUUCAGGAAGUAUACUGCAUUUACCAUACCUAGUAUAAACAAUGAGACACCAGGGAUUAGAUAUCAGUACAAUGUGCUUCCACAGGGAUGGAAAGGAUCACCAGCAAUAUUCCAGUGUAGCAUGACAAAAAUCUUAGAGCCUUUUAGAAAACAAAAUCCAGACAUAGUCAUCUAUCAAUACAUGGAUGAUUUGUAUGUAGGAUCUGACUUAGAAAUAGGGCAGCAUAGAACAAAAAUAGAGGAACUGAGACAACAUCUGUUGAGGUGGGGAUUUACCACACCAGACAAAAAACAUCAGAAAGAACCUCCAUUCCUUUGGAUGGGUUAUGAACUCCAUCCUGAUAAAUGGACAGUACAGCCUAUAGUGCUGCCAGAAAAGGACAGCUGGACUGUCAAUGACAUACAGAAAUUAGUGGGAAAAUUGAAUUGGGCAAGUCAGAUUUAUGCAGGGAUUAAAGUAAGGCAAUUAUGUAAACUUCUUAGGGGAACCAAAGCACUAACAGAAGUAGUACCACUAACAGAAGAAGCAGAGCUAGAACUGGCAGAAAACAGGGAGAUUCUAAAAGAACCGGUACAUGGAGUGUAUUAUGACCCAUCAAAAGACUUAAUAGCAGAAAUACAGAAGCAGGGGCAAGGCCAAUGGACAUAUCAAAUUUAUCAAGAGCCAUUUAAAAAUCUGAAAACAGGAAAAUAUGCAAGAAUGAAGGGUGCCCACACUAAUGAUGUGAAACAAUUAACAGAGGCAGUACAAAAAAUAGCCACAGAAAGCAUAGUAAUAUGGGGAAAGACUCCUAAAUUUAAAUUACCCAUACAAAAGGAAACAUGGGAAGCAUGGUGGACAGAGUAUUGGCAAGCCACCUGGAUUCCUGAGUGGGAGUUUGUCAAUACCCCUCCCUUAGUGAAGUUAUGGUACCAGUUAGAGAAAGAACCCAUAAUAGGAGCAGAAACUUUCUAUGUAGAUGGGGCAGCCAAUAGGGAAACUAAAUUAGGAAAAGCAGGAUAUGUAACUGACAGAGGAAGACAAAAAGUUGUCCCCCUAACGGACACAACAAAUCAGAAGACUGAGUUACAAGCAAUUCAUCUAGCUUUGCAGGAUUCGGGAUUAGAAGUAAACAUAGUGACAGACUCACAAUAUGCAUUGGGAAUCAUUCAAGCACAACCAGAUAAGAGUGAAUCAGAGUUAGUCAGUCAAAUAAUAGAGCAGUUAAUAAAAAAGGAAAAAGUCUACCUGGCAUGGGUACCAGCACACAAAGGAAUUGGAGGAAAUGAACAAGUAGAUGGGUUGGUCAGUGCUGGAAUCAGGAAAGUACUAUUUUUAGAUGGAAUAGAUAAGGCCCAAGAAGAACAUGAGAAAUAUCACAGUAAUUGGAGAGCAAUGGCUAGUGAUUUUAACCUACCACCUGUAGUAGCAAAAGAAAUAGUAGCCAGCUGUGAUAAAUGUCAGCUAAAAGGGGAAGCCAUGCAUGGACAAGUAGACUGUAGCCCAGGAAUAUGGCAGCUAGAUUGUACACAUUUAGAAGGAAAAGUUAUCUUGGUAGCAGUUCAUGUAGCCAGUGGAUAUAUAGAAGCAGAAGUAAUUCCAGCAGAGACAGGGCAAGAAACAGCAUACUUCCUCUUAAAAUUAGCAGGAAGAUGGCCAGUAAAAACAGUACAUACAGACAAUGGCAGCAAUUUCACCAGUACUACAGUUAAGGCCGCCUGUUGGUGGGCGGGGAUCAAGCAGGAAUUUGGCAUUCCCUACAAUCCCCAAAGUCAAGGAGUAAUAGAAUCUAUGAAUAAAGAAUUAAAGAAAAUUAUAGGACAGGUAAGAGAUCAGGCUGAACAUCUUAAGACAGCAGUACAAAUGGCAGUAUUCAUCCACAAUUUUAAAAGAAAAGGGGGGAUUGGGGGGUACAGUGCAGGGGAAAGAAUAGUAGACAUAAUAGCAACAGACAUACAAACUAAAGAAUUACAAAAACAAAUUACAAAAAUUCAAAAUUUUCGGGUUUAUUACAGGGACAGCAGAGAUCCAGUUUGGAAAGGACCAGCAAAGCUCCUCUGGAAAGGUGAAGGGGCAGUAGUAAUACAAGAUAAUAGUGACAUAAAAGUAGUGCCAAGAAGAAAAGCAAAGAUCAUCAGGGAUUAUGGAAAACAGAUGGCAGGUGAUGAUUGUGUGGCAAGUAGACAGGAUGAGGAUUAACACAUGGAAAAGAUUAGUAAAACACCAUAUGUAUAUUUCAAGGAAAGCUAAGGACUGGUUUUAUAGACAUCACUAUGAAAGUACUAAUCCAAAAAUAAGUUCAGAAGUACACAUCCCACUAGGGGAUGCUAAAUUAGUAAUAACAACAUAUUGGGGUCUGCAUACAGGAGAAAGAGACUGGCAUUUGGGUCAGGGAGUCUCCAUAGAAUGGAGGAAAAAGAGAUAUAGCACACAAGUAGACCCUGACCUAGCAGACCAACUAAUUCAUCUGCACUAUUUUGAUUGUUUUUCAGAAUCUGCUAUAAGAAAUACCAUAUUAGGACGUAUAGUUAGUCCUAGGUGUGAAUAUCAAGCAGGACAUAACAAGGUAGGAUCUCUACAGUACUUGGCACUAGCAGCAUUAAUAAAACCAAAACAGAUAAAGCCACCUUUGCCUAGUGUUAGGAAACUGACAGAGGACAGAUGGAACAAGCCCCAGAAGACCAAGGGCCACAGAGGGAGCCAUACAAUGAAUGGACACUAGAGCUUUUAGAGGAACUUAAGAGUGAAGCUGUUAGACAUUUUCCUAGGAUAUGGCUCCAUAACUUAGGACAACAUAUCUAUGAAACUUACGGGGAUACUUGGGCAGGAGUGGAAGCCAUAAUAAGAAUUCUGCAACAACUGCUGUUUAUCCAUUUCAGAAUUGGGUGUCGACAUAGCAGAAUAGGCGUUACUCGACAGAGGAGAGCAAGAAAUGGAGCCAGUAGAUCCUAGACUAGAGCCCUGGAAGCAUCCAGGAAGUCAGCCUAAAACUGCUUGUACCAAUUGCUAUUGUAAAAAGUGUUGCUUUCAUUGCCAAGUUUGUUUCAUGACAAAAGCCUUAGGCAUCUCCUAUGGCAGGAAGAAGCGGAGACAGCGACGAAGAGCUCAUCAGAACAGUCAGACUCAUCAAGCUUCUCUAUCAAAGCAGUAAGUAGUACAUGUAAUGCAACCUAUAAUAGUAGCAAUAGUAGCAUUAGUAGUAGCAAUAAUAAUAGCAAUAGUUGUGUGGUCCAUAGUAAUCAUAGAAUAUAGGAAAAUAUUAAGACAAAGAAAAAUAGACAGGUUAAUUGAUAGACUAAUAGAAAGAGCAGAAGACAGUGGCAAUGAGAGUGAAGGAGAAGUAUCAGCACUUGUGGAGAUGGGGGUGGAAAUGGGGCACCAUGCUCCUUGGGAUAUUGAUGAUCUGUAGUGCUACAGAAAAAUUGUGGGUCACAGUCUAUUAUGGGGUACCUGUGUGGAAGGAAGCAACCACCACUCUAUUUUGUGCAUCAGAUGCUAAAGCAUAUGAUACAGAGGUACAUAAUGUUUGGGCCACACAUGCCUGUGUACCCACAGACCCCAACCCACAAGAAGUAGUAUUGGUAAAUGUGACAGAAAAUUUUAACAUGUGGAAAAAUGACAUGGUAGAACAGAUGCAUGAGGAUAUAAUCAGUUUAUGGGAUCAAAGCCUAAAGCCAUGUGUAAAAUUAACCCCACUCUGUGUUAGUUUAAAGUGCACUGAUUUGAAGAAUGAUACUAAUACCAAUAGUAGUAGCGGGAGAAUGAUAAUGGAGAAAGGAGAGAUAAAAAACUGCUCUUUCAAUAUCAGCACAAGCAUAAGAGAUAAGGUGCAGAAAGAAUAUGCAUUCUUUUAUAAACUUGAUAUAGUACCAAUAGAUAAUACCAGCUAUAGGUUGAUAAGUUGUAACACCUCAGUCAUUACACAGGCCUGUCCAAAGGUAUCCUUUGAGCCAAUUCCCAUACAUUAUUGUGCCCCGGCUGGUUUUGCGAUUCUAAAAUGUAAUAAUAAGACGUUCAAUGGAACAGGACCAUGUACAAAUGUCAGCACAGUACAAUGUACACAUGGAAUCAGGCCAGUAGUAUCAACUCAACUGCUGUUAAAUGGCAGUCUAGCAGAAGAAGAUGUAGUAAUUAGAUCUGCCAAUUUCACAGACAAUGCUAAAACCAUAAUAGUACAGCUGAACACAUCUGUAGAAAUUAAUUGUACAAGACCCAACAACAAUACAAGAAAAAGUAUCCGUAUCCAGAGGGGACCAGGGAGAGCAUUUGUUACAAUAGGAAAAAUAGGAAAUAUGAGACAAGCACAUUGUAACAUUAGUAGAGCAAAAUGGAAUGCCACUUUAAAACAGAUAGCUAGCAAAUUAAGAGAACAAUUUGGAAAUAAUAAAACAAUAAUCUUUAAGCAAUCCUCAGGAGGGGACCCAGAAAUUGUAACGCACAGUUUUAAUUGUGGAGGGGAAUUUUUCUACUGUAAUUCAACACAACUGUUUAAUAGUACUUGGUUUAAUAGUACUUGGAGUACUGAAGGGUCAAAUAACACUGAAGGAAGUGACACAAUCACACUCCCAUGCAGAAUAAAACAAUUUAUAAACAUGUGGCAGGAAGUAGGAAAAGCAAUGUAUGCCCCUCCCAUCAGUGGACAAAUUAGAUGUUCAUCAAAUAUUACUGGGCUGCUAUUAACAAGAGAUGGUGGUAAUAACAACAAUGGGUCCGAGAUCUUCAGACCUGGAGGAGGCGAUAUGAGGGACAAUUGGAGAAGUGAAUUAUAUAAAUAUAAAGUAGUAAAAAUUGAACCAUUAGGAGUAGCACCCACCAAGGCAAAGAGAAGAGUGGUGCAGAGAGAAAAAAGAGCAGUGGGAAUAGGAGCUUUGUUCCUUGGGUUCUUGGGAGCAGCAGGAAGCACUAUGGGCUGCACGUCAAUGACGCUGACGGUACAGGCCAGACAAUUAUUGUCUGAUAUAGUGCAGCAGCAGAACAAUUUGCUGAGGGCUAUUGAGGCGCAACAGCAUCUGUUGCAACUCACAGUCUGGGGCAUCAAACAGCUCCAGGCAAGAAUCCUGGCUGUGGAAAGAUACCUAAAGGAUCAACAGCUCCUGGGGAUUUGGGGUUGCUCUGGAAAACUCAUUUGCACCACUGCUGUGCCUUGGAAUGCUAGUUGGAGUAAUAAAUCUCUGGAACAGAUUUGGAAUAACAUGACCUGGAUGGAGUGGGACAGAGAAAUUAACAAUUACACAAGCUUAAUACACUCCUUAAUUGAAGAAUCGCAAAACCAGCAAGAAAAGAAUGAACAAGAAUUAUUGGAAUUAGAUAAAUGGGCAAGUUUGUGGAAUUGGUUUAACAUAACAAAUUGGCUGUGGUAUAUAAAAUUAUUCAUAAUGAUAGUAGGAGGCUUGGUAGGUUUAAGAAUAGUUUUUGCUGUACUUUCUAUAGUGAAUAGAGUUAGGCAGGGAUAUUCACCAUUAUCGUUUCAGACCCACCUCCCAAUCCCGAGGGGACCCGACAGGCCCGAAGGAAUAGAAGAAGAAGGUGGAGAGAGAGACAGAGACAGAUCCAUUCGAUUAGUGAACGGAUCCUUAGCACUUAUCUGGGACGAUCUGCGGAGCCUGUGCCUCUUCAGCUACCACCGCUUGAGAGACUUACUCUUGAUUGUAACGAGGAUUGUGGAACUUCUGGGACGCAGGGGGUGGGAAGCCCUCAAAUAUUGGUGGAAUCUCCUACAGUAUUGGAGUCAGGAACUAAAGAAUAGUGCUGUUAACUUGCUCAAUGCCACAGCCAUAGCAGUAGCUGAGGGGACAGAUAGGGUUAUAGAAGUAUUACAAGCAGCUUAUAGAGCUAUUCGCCACAUACCUAGAAGAAUAAGACAGGGCUUGGAAAGGAUUUUGCUAUAAGAUGGGUGGCAAGUGGUCAAAAAGUAGUGUGAUUGGAUGGCCUGCUGUAAGGGAAAGAAUGAGACGAGCUGAGCCAGCAGCAGAUGGGGUGGGAGCAGUAUCUCGAGACCUAGAAAAACAUGGAGCAAUCACAAGUAGCAAUACAGCAGCUAACAAUGCUGCUUGUGCCUGGCUAGAAGCACAAGAGGAGGAAGAGGUGGGUUUUCCAGUCACACCUCAGGUACCUUUAAGACCAAUGACUUACAAGGCAGCUGUAGAUCUUAGCCACUUUUUAAAAGAAAAGGGGGGACUGGAAGGGCUAAUUCACUCCCAAAGAAGACAAGAUAUCCUUGAUCUGUGGAUCUACCACACACAAGGCUACUUCCCUGAUUGGCAGAACUACACACCAGGGCCAGGGGUCAGAUAUCCACUGACCUUUGGAUGGUGCUACAAGCUAGUACCAGUUGAGCCAGAUAAGGUAGAAGAGGCCAAUAAAGGAGAGAACACCAGCUUGUUACACCCUGUGAGCCUGCAUGGAAUGGAUGACCCUGAGAGAGAAGUGUUAGAGUGGAGGUUUGACAGCCGCCUAGCAUUUCAUCACGUGGCCCGAGAGCUGCAUCCGGAGUACUUCAAGAACUGCUGACAUCGAGCUUGCUACAAGGGACUUUCCGCUGGGGACUUUCCAGGGAGGCGUGGCCUGGGCGGGACUGGGGAGUGGCGAGCCCUCAGAUGCUGCAUAUAAGCAGCUGCUUUUUGCCUGUACUGGGUCUCUCUGGUUAGACCAGAUCUGAGCCUGGGAGCUCUCUGGCUAACUAGGGAACCCACUGCUUAAGCCUCAAUAAAGCUUGCCUUGAGUGCUUCAA
