# Supplementary material for: ScanFold: an approach for genome-wide discovery of local RNA structural elements—applications to Zika virus and HIV
Source: PeerJ. 2018 Dec 18;6:e6136. doi: 10.7717/peerj.6136 (PMC6317755; doi:10.7717/peerj.6136)
Supplement: Supplemental Information 15 — All ScanFold analysis files needed to recapitulate results for HIV-1. [file peerj-06-6136-s015.zip › RawData_HIV-1/ScanFold-Scan_HIV-1/DS2seqWatts2008.fasta.forward.win_180.stp_1.rnd_50.shfl_di.txt]

i	j	Temperature	Native_dG	Z-score	P-score	EnsembleDiversity	Sequence	Structure	Centroid	NC_001802_WeeksShapeSequence_from_SI_DataSet2
1	180	37	-66.2	-3.51	0.0	9.9	GGUCUCUCUGGUUAGACCAGAUCUGAGCCUGGGAGCUCUCUGGCUAACUAGGGAACCCACUGCUUAAGCCUCAAUAAAGCUUGCCUUGAGUGCUCAAAGUAGUGUGUGCCCGUCUGUUGUGUGACUCUGGUAACUAGAGAUCCCUCAGACCCUUUUAGUCAGUGUGGAAAAUCUCUAGCA	(((.(((((((((((.(((((...((((......)))))))))))))))))))))))((((((((.((((((((...........))))).)))..))))))))..((((.(((........)))...)))).((((((((.((.(((((.......)))..)).))...))))))))..	(((.(((((((((((.(((((...((((......)))))))))))))))))))))))((((((((.((((((((...........))))).)))..))))))))..((((.(((........)))...)))).((((((((((....(((.......))).....))...))))))))..
2	181	37	-63.5	-2.65	0.0	11.92	GUCUCUCUGGUUAGACCAGAUCUGAGCCUGGGAGCUCUCUGGCUAACUAGGGAACCCACUGCUUAAGCCUCAAUAAAGCUUGCCUUGAGUGCUCAAAGUAGUGUGUGCCCGUCUGUUGUGUGACUCUGGUAACUAGAGAUCCCUCAGACCCUUUUAGUCAGUGUGGAAAAUCUCUAGCAG	...(((((((((((.(((((...((((......))))))))))))))))))))((.((((((((.((((((((...........))))).)))..)))))))).))(((.(((........)))...)))..((((((((.((.(((((.......)))..)).))...))))))))...	...(((((((((((.(((((...((((......))))))))))))))))))))...((((((((.((((((((...........))))).)))..))))))))..((((.(((........)))...)))).((((((((((....(((.......))).....))...))))))))...
3	182	37	-63.5	-3.38	0.0	11.49	UCUCUCUGGUUAGACCAGAUCUGAGCCUGGGAGCUCUCUGGCUAACUAGGGAACCCACUGCUUAAGCCUCAAUAAAGCUUGCCUUGAGUGCUCAAAGUAGUGUGUGCCCGUCUGUUGUGUGACUCUGGUAACUAGAGAUCCCUCAGACCCUUUUAGUCAGUGUGGAAAAUCUCUAGCAGU	..(((((((((((.(((((...((((......))))))))))))))))))))((.((((((((.((((((((...........))))).)))..)))))))).))(((.(((........)))...)))..((((((((.((.(((((.......)))..)).))...))))))))....	..(((((((((((.(((((...((((......)))))))))))))))))))).(.((((((((.((((((((...........))))).)))..)))))))).).(((.(((........)))...)))..((((((((((....(((.......))).....))...))))))))....
4	183	37	-63.5	-3.17	0.0	12.88	CUCUCUGGUUAGACCAGAUCUGAGCCUGGGAGCUCUCUGGCUAACUAGGGAACCCACUGCUUAAGCCUCAAUAAAGCUUGCCUUGAGUGCUCAAAGUAGUGUGUGCCCGUCUGUUGUGUGACUCUGGUAACUAGAGAUCCCUCAGACCCUUUUAGUCAGUGUGGAAAAUCUCUAGCAGUG	.(((((((((((.(((((...((((......))))))))))))))))))))((.((((((((.((((((((...........))))).)))..)))))))).))(((.(((........)))...)))..((((((((.((.(((((.......)))..)).))...)))))))).....	.(((((((((((.(((((...((((......)))))))))))))))))))).(.((((((((.((((((((...........))))).)))..)))))))).).(((.(((........)))...)))..((((((((((....(((.......))).....))...)))))))).....
5	184	37	-63.3	-3.32	0.0	27.91	UCUCUGGUUAGACCAGAUCUGAGCCUGGGAGCUCUCUGGCUAACUAGGGAACCCACUGCUUAAGCCUCAAUAAAGCUUGCCUUGAGUGCUCAAAGUAGUGUGUGCCCGUCUGUUGUGUGACUCUGGUAACUAGAGAUCCCUCAGACCCUUUUAGUCAGUGUGGAAAAUCUCUAGCAGUGG	(((((((((((.(((((...((((......))))))))))))))))))))((.((((((((.((((((((...........))))).)))..)))))))).))(((.(((........)))...)))..((((((((.((.(((((.......)))..)).))...))))))))......	(((((((((((.(((((...((((......)))))))))))))))))))).(.((((((((.((((((((...........))))).)))..)))))))).).(((.(((........)))...)))..(((((((.......(((.......)))...........)))))))......
6	185	37	-63.7	-2.72	0.0	15.45	CUCUGGUUAGACCAGAUCUGAGCCUGGGAGCUCUCUGGCUAACUAGGGAACCCACUGCUUAAGCCUCAAUAAAGCUUGCCUUGAGUGCUCAAAGUAGUGUGUGCCCGUCUGUUGUGUGACUCUGGUAACUAGAGAUCCCUCAGACCCUUUUAGUCAGUGUGGAAAAUCUCUAGCAGUGGC	((((((((((.(((((...((((......))))))))))))))))))).((.((((((((.((((((((...........))))).)))..)))))))).))....(((((..(.(.((((((((...)))))).)))).))))).......((((.((((((.....)))).)).))))	..((((((((.(((((...((((......)))))))))))))))))...((.((((((((.((((((((...........))))).)))..)))))))).))....(((((..(.(.((((((((...)))))).)))).))))).......((((.((((((.....)))).)).))))
7	186	37	-64.8	-2.41	0.02	9.68	UCUGGUUAGACCAGAUCUGAGCCUGGGAGCUCUCUGGCUAACUAGGGAACCCACUGCUUAAGCCUCAAUAAAGCUUGCCUUGAGUGCUCAAAGUAGUGUGUGCCCGUCUGUUGUGUGACUCUGGUAACUAGAGAUCCCUCAGACCCUUUUAGUCAGUGUGGAAAAUCUCUAGCAGUGGCG	..(((((((.(((((...((((......))))))))))))))))(((.((.((((((((.((((((((...........))))).)))..)))))))).)).)))(((((..(.(.((((((((...)))))).)))).))))).......((((.((((((.....)))).)).)))).	..(((((((.(((((...((((......))))))))))))))))(((.((.((((((((.((((((((...........))))).)))..)))))))).)).)))(((((..(.(.((((((((...)))))).)))).))))).......((((.((((((.....)))).)).)))).
8	187	37	-64.8	-2.99	0.0	9.67	CUGGUUAGACCAGAUCUGAGCCUGGGAGCUCUCUGGCUAACUAGGGAACCCACUGCUUAAGCCUCAAUAAAGCUUGCCUUGAGUGCUCAAAGUAGUGUGUGCCCGUCUGUUGUGUGACUCUGGUAACUAGAGAUCCCUCAGACCCUUUUAGUCAGUGUGGAAAAUCUCUAGCAGUGGCGC	.(((((((.(((((...((((......))))))))))))))))(((.((.((((((((.((((((((...........))))).)))..)))))))).)).)))(((((..(.(.((((((((...)))))).)))).))))).......((((.((((((.....)))).)).))))..	.(((((((.(((((...((((......))))))))))))))))(((.((.((((((((.((((((((...........))))).)))..)))))))).)).)))(((((..(.(.((((((((...)))))).)))).))))).......((((.((((((.....)))).)).))))..
9	188	37	-64.6	-2.99	0.0	9.1	UGGUUAGACCAGAUCUGAGCCUGGGAGCUCUCUGGCUAACUAGGGAACCCACUGCUUAAGCCUCAAUAAAGCUUGCCUUGAGUGCUCAAAGUAGUGUGUGCCCGUCUGUUGUGUGACUCUGGUAACUAGAGAUCCCUCAGACCCUUUUAGUCAGUGUGGAAAAUCUCUAGCAGUGGCGCC	(((((((.(((((...((((......))))))))))))))))(((.((.((((((((.((((((((...........))))).)))..)))))))).)).)))(((((..(.(.((((((((...)))))).)))).))))).......((((.((((((.....)))).)).))))...	(((((((.(((((...((((......))))))))))))))))(((.((.((((((((.((((((((...........))))).)))..)))))))).)).)))(((((..(.(.((((((((...)))))).)))).))))).......((((.((((((.....)))).)).))))...
10	189	37	-63.5	-2.44	0.0	9.3	GGUUAGACCAGAUCUGAGCCUGGGAGCUCUCUGGCUAACUAGGGAACCCACUGCUUAAGCCUCAAUAAAGCUUGCCUUGAGUGCUCAAAGUAGUGUGUGCCCGUCUGUUGUGUGACUCUGGUAACUAGAGAUCCCUCAGACCCUUUUAGUCAGUGUGGAAAAUCUCUAGCAGUGGCGCCC	((((((.(((((...((((......))))))))))))))).(((.((.((((((((.((((((((...........))))).)))..)))))))).)).)))(((((..(.(.((((((((...)))))).)))).))))).......((((.((((((.....)))).)).))))....	((((((.(((((...((((......))))))))))))))).(((.((.((((((((.((((((((...........))))).)))..)))))))).)).)))(((((..(.(.((((((((...)))))).)))).))))).......((((.((((((.....)))).)).))))....
11	190	37	-62.4	-3.0	0.0	10.09	GUUAGACCAGAUCUGAGCCUGGGAGCUCUCUGGCUAACUAGGGAACCCACUGCUUAAGCCUCAAUAAAGCUUGCCUUGAGUGCUCAAAGUAGUGUGUGCCCGUCUGUUGUGUGACUCUGGUAACUAGAGAUCCCUCAGACCCUUUUAGUCAGUGUGGAAAAUCUCUAGCAGUGGCGCCCG	(((((.(((((...((((......))))))))))))))..(((.((.((((((((.((((((((...........))))).)))..)))))))).)).)))(((((..(.(.((((((((...)))))).)))).))))).......((((.((((((.....)))).)).)))).....	(((((.(((((...((((......))))))))))))))..(((.((.((((((((.((((((((...........))))).)))..)))))))).)).)))(((((..(.(.((((((((...)))))).)))).))))).......((((.((((((.....)))).)).)))).....
12	191	37	-59.0	-1.74	0.06	13.63	UUAGACCAGAUCUGAGCCUGGGAGCUCUCUGGCUAACUAGGGAACCCACUGCUUAAGCCUCAAUAAAGCUUGCCUUGAGUGCUCAAAGUAGUGUGUGCCCGUCUGUUGUGUGACUCUGGUAACUAGAGAUCCCUCAGACCCUUUUAGUCAGUGUGGAAAAUCUCUAGCAGUGGCGCCCGA	((((.(((((...((((......)))))))))))))...(((.((.((((((((.((((((((...........))))).)))..)))))))).)).)))(((((..(.(.((((((((...)))))).)))).))))).......((((.((((((.....)))).)).))))......	((((.(((((...((((......)))))))))))))...(((.((.((((((((.((((((((...........))))).)))..)))))))).)).)))(((((....(.((((((((...)))))).)))..))))).......((((.((((((.....)))).)).))))......
13	192	37	-58.4	-1.84	0.02	17.72	UAGACCAGAUCUGAGCCUGGGAGCUCUCUGGCUAACUAGGGAACCCACUGCUUAAGCCUCAAUAAAGCUUGCCUUGAGUGCUCAAAGUAGUGUGUGCCCGUCUGUUGUGUGACUCUGGUAACUAGAGAUCCCUCAGACCCUUUUAGUCAGUGUGGAAAAUCUCUAGCAGUGGCGCCCGAA	(((.(((((...((((......))))))))))))....(((.((.((((((((.((((((((...........))))).)))..)))))))).)).)))(((((..(.(.((((((((...)))))).)))).))))).......((((.((((((.....)))).)).)))).......	(((.(((((...((((......))))))))))))....(((.((.((((((((.((((((((...........))))).)))..)))))))).)).)))(((((....(.((((((((...)))))).)))..))))).......((((.((((((.....)))).)).)))).......
14	193	37	-57.0	-1.8	0.04	31.1	AGACCAGAUCUGAGCCUGGGAGCUCUCUGGCUAACUAGGGAACCCACUGCUUAAGCCUCAAUAAAGCUUGCCUUGAGUGCUCAAAGUAGUGUGUGCCCGUCUGUUGUGUGACUCUGGUAACUAGAGAUCCCUCAGACCCUUUUAGUCAGUGUGGAAAAUCUCUAGCAGUGGCGCCCGAAC	((.(((((...((((......))))))))))).....(((.((.((((((((.((((((((...........))))).)))..)))))))).)).)))(((((..(.(.((((((((...)))))).)))).))))).......((((.((((((.....)))).)).))))........	((.(((((...((((......))))))))))).....(((.((.((((((((.((((((((...........))))).)))..)))))))).)).)))(((((......((((((((...)))))).))...))))).......((((.((.(((.....)))..)).))))........
15	194	37	-56.2	-1.39	0.04	42.41	GACCAGAUCUGAGCCUGGGAGCUCUCUGGCUAACUAGGGAACCCACUGCUUAAGCCUCAAUAAAGCUUGCCUUGAGUGCUCAAAGUAGUGUGUGCCCGUCUGUUGUGUGACUCUGGUAACUAGAGAUCCCUCAGACCCUUUUAGUCAGUGUGGAAAAUCUCUAGCAGUGGCGCCCGAACA	..(((((...((((......))))))))).......(((.((.((((((((.((((((((...........))))).)))..)))))))).)).)))(((((..(.(.((((((((...)))))).)))).))))).......((((.((((((.....)))).)).)))).........	..(((((...((((......))))))))).......(((.((.((((((((.((((((((...........))))).)))..)))))))).)).)))(((((........((((((...))))))......))))).......((((.((..((.....))...)).)))).........
16	195	37	-56.2	-1.18	0.12	33.15	ACCAGAUCUGAGCCUGGGAGCUCUCUGGCUAACUAGGGAACCCACUGCUUAAGCCUCAAUAAAGCUUGCCUUGAGUGCUCAAAGUAGUGUGUGCCCGUCUGUUGUGUGACUCUGGUAACUAGAGAUCCCUCAGACCCUUUUAGUCAGUGUGGAAAAUCUCUAGCAGUGGCGCCCGAACAG	.(((((...((((......))))))))).......(((.((.((((((((.((((((((...........))))).)))..)))))))).)).)))(((((..(.(.((((((((...)))))).)))).))))).......((((.((((((.....)))).)).))))..........	.(((((...((((......))))))))).......(((.((.((((((((.((((((((...........))))).)))..)))))))).)).)))..((((...(((...(((....(((((((.......(((.......)))...........))))))))))...)))....))))
17	196	37	-56.8	-1.0	0.16	28.08	CCAGAUCUGAGCCUGGGAGCUCUCUGGCUAACUAGGGAACCCACUGCUUAAGCCUCAAUAAAGCUUGCCUUGAGUGCUCAAAGUAGUGUGUGCCCGUCUGUUGUGUGACUCUGGUAACUAGAGAUCCCUCAGACCCUUUUAGUCAGUGUGGAAAAUCUCUAGCAGUGGCGCCCGAACAGG	(((((...((((......))))))))).......(((.((.((((((((.((((((((...........))))).)))..)))))))).)).)))..((((((.(((.(.(((....((((((((.((.(((((.......)))..)).))...))))))))))).).))).).))))).	(((((...((((......))))))))).......(((.((.((((((((.((((((((...........))))).)))..)))))))).)).)))..((((((.(((...(((....((((((((......(((.......)))..........)))))))))))...))).).))))).
18	197	37	-57.3	-0.76	0.24	37.47	CAGAUCUGAGCCUGGGAGCUCUCUGGCUAACUAGGGAACCCACUGCUUAAGCCUCAAUAAAGCUUGCCUUGAGUGCUCAAAGUAGUGUGUGCCCGUCUGUUGUGUGACUCUGGUAACUAGAGAUCCCUCAGACCCUUUUAGUCAGUGUGGAAAAUCUCUAGCAGUGGCGCCCGAACAGGG	........((((.(((....))).)))).....(((.((.((((((((.((((((((...........))))).)))..)))))))).)).)))(((((..(.(.((((((((...)))))).)))).))))).......((((.((((((.....)))).)).)))).(((.....)))	....(((((....((((..(((((((...(((((((.((.((((((((.((((((((...........))))).)))..)))))))).)).)))(((........)))..))))..))))))))))))))))........((((.((((((.....)))).)).)))).(((.....)))
19	198	37	-58.4	-1.39	0.1	28.53	AGAUCUGAGCCUGGGAGCUCUCUGGCUAACUAGGGAACCCACUGCUUAAGCCUCAAUAAAGCUUGCCUUGAGUGCUCAAAGUAGUGUGUGCCCGUCUGUUGUGUGACUCUGGUAACUAGAGAUCCCUCAGACCCUUUUAGUCAGUGUGGAAAAUCUCUAGCAGUGGCGCCCGAACAGGGA	.......((((.(((....))).)))).....(((.((.((((((((.((((((((...........))))).)))..)))))))).)).)))(((((..(.(.((((((((...)))))).)))).))))).......((((.((((((.....)))).)).)))).(((.....))).	...(((((....((((..(((((((...(((((((.((.((((((((.((((((((...........))))).)))..)))))))).)).)))(((........)))..))))..))))))))))))))))........((((.((((((.....)))).)).)))).(((.....))).
20	199	37	-58.4	-1.95	0.0	29.62	GAUCUGAGCCUGGGAGCUCUCUGGCUAACUAGGGAACCCACUGCUUAAGCCUCAAUAAAGCUUGCCUUGAGUGCUCAAAGUAGUGUGUGCCCGUCUGUUGUGUGACUCUGGUAACUAGAGAUCCCUCAGACCCUUUUAGUCAGUGUGGAAAAUCUCUAGCAGUGGCGCCCGAACAGGGAC	......((((.(((....))).)))).....(((.((.((((((((.((((((((...........))))).)))..)))))))).)).)))(((((..(.(.((((((((...)))))).)))).))))).......((((.((((((.....)))).)).)))).(((.....)))..	..(((((....((((..(((((((...(((((((.((.((((((((.((((((((...........))))).)))..)))))))).)).)))(((........)))..))))..))))))))))))))))........((((.((((((.....)))).)).)))).(((.....)))..
21	200	37	-58.4	-1.66	0.1	32.75	AUCUGAGCCUGGGAGCUCUCUGGCUAACUAGGGAACCCACUGCUUAAGCCUCAAUAAAGCUUGCCUUGAGUGCUCAAAGUAGUGUGUGCCCGUCUGUUGUGUGACUCUGGUAACUAGAGAUCCCUCAGACCCUUUUAGUCAGUGUGGAAAAUCUCUAGCAGUGGCGCCCGAACAGGGACU	.....((((.(((....))).)))).....(((.((.((((((((.((((((((...........))))).)))..)))))))).)).)))(((((..(.(.((((((((...)))))).)))).))))).......((((.((((((.....)))).)).)))).(((.....)))...	.(((((.....(((..(((((((...(((((((.((.((((((((.((((((((...........))))).)))..)))))))).)).)))(((........)))..))))..)))))))))).)))))........((((.((((((.....)))).)).)))).(((.....)))...
22	201	37	-58.4	-1.05	0.12	33.92	UCUGAGCCUGGGAGCUCUCUGGCUAACUAGGGAACCCACUGCUUAAGCCUCAAUAAAGCUUGCCUUGAGUGCUCAAAGUAGUGUGUGCCCGUCUGUUGUGUGACUCUGGUAACUAGAGAUCCCUCAGACCCUUUUAGUCAGUGUGGAAAAUCUCUAGCAGUGGCGCCCGAACAGGGACUU	....((((.(((....))).)))).....(((.((.((((((((.((((((((...........))))).)))..)))))))).)).)))(((((..(.(.((((((((...)))))).)))).))))).......((((.((((((.....)))).)).)))).(((.....)))....	(((((.....(((..(((((((...(((((((.((.((((((((.((((((((...........))))).)))..)))))))).)).)))(((........)))..))))..)))))))))).)))))........((((.((((((.....)))).)).)))).(((.....)))....
23	202	37	-58.4	-1.27	0.14	32.96	CUGAGCCUGGGAGCUCUCUGGCUAACUAGGGAACCCACUGCUUAAGCCUCAAUAAAGCUUGCCUUGAGUGCUCAAAGUAGUGUGUGCCCGUCUGUUGUGUGACUCUGGUAACUAGAGAUCCCUCAGACCCUUUUAGUCAGUGUGGAAAAUCUCUAGCAGUGGCGCCCGAACAGGGACUUG	...((((.(((....))).)))).....(((.((.((((((((.((((((((...........))))).)))..)))))))).)).)))(((((..(.(.((((((((...)))))).)))).))))).......((((.((((((.....)))).)).)))).(((.....))).....	...((((.(((....))).)))).....(((.((.((((((((.((((((((...........))))).)))..)))))))).)).)))(((((......((((((((...)))))).))...))))).......((((.((((((.....)))).)).)))).(((.....))).....
24	203	37	-58.4	-1.01	0.18	26.57	UGAGCCUGGGAGCUCUCUGGCUAACUAGGGAACCCACUGCUUAAGCCUCAAUAAAGCUUGCCUUGAGUGCUCAAAGUAGUGUGUGCCCGUCUGUUGUGUGACUCUGGUAACUAGAGAUCCCUCAGACCCUUUUAGUCAGUGUGGAAAAUCUCUAGCAGUGGCGCCCGAACAGGGACUUGA	..((((.(((....))).)))).....(((.((.((((((((.((((((((...........))))).)))..)))))))).)).)))(((((..(.(.((((((((...)))))).)))).))))).......((((.((((((.....)))).)).)))).(((.....)))......	..((((.(((....))).)))).....(((.((.((((((((.((((((((...........))))).)))..)))))))).)).)))(((((....(.((((((((...)))))).)))..))))).......((((.((((((.....)))).)).)))).(((.....)))......
25	204	37	-58.4	-1.49	0.06	27.11	GAGCCUGGGAGCUCUCUGGCUAACUAGGGAACCCACUGCUUAAGCCUCAAUAAAGCUUGCCUUGAGUGCUCAAAGUAGUGUGUGCCCGUCUGUUGUGUGACUCUGGUAACUAGAGAUCCCUCAGACCCUUUUAGUCAGUGUGGAAAAUCUCUAGCAGUGGCGCCCGAACAGGGACUUGAA	.((((.(((....))).)))).....(((.((.((((((((.((((((((...........))))).)))..)))))))).)).)))(((((..(.(.((((((((...)))))).)))).))))).......((((.((((((.....)))).)).)))).(((.....))).......	.((((.(((....))).)))).....(((.((.((((((((.((((((((...........))))).)))..)))))))).)).)))(((((......((((((((...)))))).))...))))).......((((.((((((.....)))).)).)))).(((.....))).......
26	205	37	-58.0	-1.16	0.16	29.75	AGCCUGGGAGCUCUCUGGCUAACUAGGGAACCCACUGCUUAAGCCUCAAUAAAGCUUGCCUUGAGUGCUCAAAGUAGUGUGUGCCCGUCUGUUGUGUGACUCUGGUAACUAGAGAUCCCUCAGACCCUUUUAGUCAGUGUGGAAAAUCUCUAGCAGUGGCGCCCGAACAGGGACUUGAAA	((((.(((....))).)))).....(((.((.((((((((.((((((((...........))))).)))..)))))))).)).)))(((((..(.(.((((((((...)))))).)))).))))).......((((.((((((.....)))).)).)))).(((.....)))........	((((.(((....))).)))).....(((.((.((((((((.((((((((...........))))).)))..)))))))).)).)))(((((......((((((((...)))))).))...))))).......((((.((((((.....)))).)).)))).(((.....)))........
27	206	37	-57.3	-1.18	0.14	38.2	GCCUGGGAGCUCUCUGGCUAACUAGGGAACCCACUGCUUAAGCCUCAAUAAAGCUUGCCUUGAGUGCUCAAAGUAGUGUGUGCCCGUCUGUUGUGUGACUCUGGUAACUAGAGAUCCCUCAGACCCUUUUAGUCAGUGUGGAAAAUCUCUAGCAGUGGCGCCCGAACAGGGACUUGAAAG	(((.(((....))).)))......(((.((.((((((((.((((((((...........))))).)))..)))))))).)).)))(((((..(.(.((((((((...)))))).)))).))))).((((((((((.((((((.....)))).)).)))).(((.....)))...))))))	(((............)))......(((.((.((((((((.((((((((...........))))).)))..)))))))).)).)))(((((........((((((...))))))......)))))..((((.((((.((((((.....)))).)).)))).(((.....)))....)))).
28	207	37	-56.5	-0.91	0.22	28.27	CCUGGGAGCUCUCUGGCUAACUAGGGAACCCACUGCUUAAGCCUCAAUAAAGCUUGCCUUGAGUGCUCAAAGUAGUGUGUGCCCGUCUGUUGUGUGACUCUGGUAACUAGAGAUCCCUCAGACCCUUUUAGUCAGUGUGGAAAAUCUCUAGCAGUGGCGCCCGAACAGGGACUUGAAAGC	.(((((.(.(((((((...(((((((.((.((((((((.((((((((...........))))).)))..)))))))).)).)))(((........)))..))))..))))))).).)))))...((((((((((.((((((.....)))).)).)))).(((.....)))...)))))).	.(((((.(.(((((((...(((((((.((.((((((((.((((((((...........))))).)))..)))))))).)).)))(((........)))..))))..))))))).).)))))...((((((((((.((((((.....)))).)).)))).(((.....)))...)))))).
29	208	37	-56.1	-1.1	0.1	29.1	CUGGGAGCUCUCUGGCUAACUAGGGAACCCACUGCUUAAGCCUCAAUAAAGCUUGCCUUGAGUGCUCAAAGUAGUGUGUGCCCGUCUGUUGUGUGACUCUGGUAACUAGAGAUCCCUCAGACCCUUUUAGUCAGUGUGGAAAAUCUCUAGCAGUGGCGCCCGAACAGGGACUUGAAAGCG	(((((.(.(((((((...(((((((.((.((((((((.((((((((...........))))).)))..)))))))).)).)))(((........)))..))))..))))))).).)))))...((((((((((.((((((.....)))).)).)))).(((.....)))...))))))..	(((...(.(((((((...(((((((.((.((((((((.((((((((...........))))).)))..)))))))).)).)))(((........)))..))))..))))))).)...)))...((((((((((.((((((.....)))).)).)))).(((.....)))...))))))..
30	209	37	-55.4	-0.86	0.2	36.19	UGGGAGCUCUCUGGCUAACUAGGGAACCCACUGCUUAAGCCUCAAUAAAGCUUGCCUUGAGUGCUCAAAGUAGUGUGUGCCCGUCUGUUGUGUGACUCUGGUAACUAGAGAUCCCUCAGACCCUUUUAGUCAGUGUGGAAAAUCUCUAGCAGUGGCGCCCGAACAGGGACUUGAAAGCGA	.((((..(((((((...(((((((.((.((((((((.((((((((...........))))).)))..)))))))).)).)))(((........)))..))))..)))))))))))......(((((((((((.((((((.....)))).)).)))).(((.....)))...)))))).).	.((((..(((((((...(((((((.((.((((((((.((((((((...........))))).)))..)))))))).)).)))(((........)))..))))..))))))))))).......(((((.((((.((((((.....)))).)).)))).(((.....)))....)))))...
31	210	37	-55.4	-0.94	0.14	36.51	GGGAGCUCUCUGGCUAACUAGGGAACCCACUGCUUAAGCCUCAAUAAAGCUUGCCUUGAGUGCUCAAAGUAGUGUGUGCCCGUCUGUUGUGUGACUCUGGUAACUAGAGAUCCCUCAGACCCUUUUAGUCAGUGUGGAAAAUCUCUAGCAGUGGCGCCCGAACAGGGACUUGAAAGCGAA	((((..(((((((...(((((((.((.((((((((.((((((((...........))))).)))..)))))))).)).)))(((........)))..))))..)))))))))))......(((((((((((.((((((.....)))).)).)))).(((.....)))...)))))).)..	((((..(((((((...(((((((.((.((((((((.((((((((...........))))).)))..)))))))).)).)))(((........)))..))))..))))))))))).......(((((.((((.((((((.....)))).)).)))).(((.....)))....)))))....
32	211	37	-54.6	-1.37	0.08	30.43	GGAGCUCUCUGGCUAACUAGGGAACCCACUGCUUAAGCCUCAAUAAAGCUUGCCUUGAGUGCUCAAAGUAGUGUGUGCCCGUCUGUUGUGUGACUCUGGUAACUAGAGAUCCCUCAGACCCUUUUAGUCAGUGUGGAAAAUCUCUAGCAGUGGCGCCCGAACAGGGACUUGAAAGCGAAA	...(((.((.((.......(((.((.((((((((.((((((((...........))))).)))..)))))))).)).)))(((((..(.(.((((((((...)))))).)))).))))).......((((.((((((.....)))).)).)))).(((.....))).)).)).)))....	...................(((.((.((((((((.((((((((...........))))).)))..)))))))).)).)))(((((....(.((((((((...)))))).)))..))))).......((((.((((((.....)))).)).)))).(((.....)))..............
33	212	37	-54.6	-1.35	0.12	25.38	GAGCUCUCUGGCUAACUAGGGAACCCACUGCUUAAGCCUCAAUAAAGCUUGCCUUGAGUGCUCAAAGUAGUGUGUGCCCGUCUGUUGUGUGACUCUGGUAACUAGAGAUCCCUCAGACCCUUUUAGUCAGUGUGGAAAAUCUCUAGCAGUGGCGCCCGAACAGGGACUUGAAAGCGAAAG	..(((.((.((.......(((.((.((((((((.((((((((...........))))).)))..)))))))).)).)))(((((..(.(.((((((((...)))))).)))).))))).......((((.((((((.....)))).)).)))).(((.....))).)).)).))).....	..((..............(((.((.((((((((.((((((((...........))))).)))..)))))))).)).)))(((((....(.((((((((...)))))).)))..))))).......((((.((((((.....)))).)).)))).(((.....)))........)).....
34	213	37	-54.6	-1.17	0.12	22.83	AGCUCUCUGGCUAACUAGGGAACCCACUGCUUAAGCCUCAAUAAAGCUUGCCUUGAGUGCUCAAAGUAGUGUGUGCCCGUCUGUUGUGUGACUCUGGUAACUAGAGAUCCCUCAGACCCUUUUAGUCAGUGUGGAAAAUCUCUAGCAGUGGCGCCCGAACAGGGACUUGAAAGCGAAAGU	.(((.((.((.......(((.((.((((((((.((((((((...........))))).)))..)))))))).)).)))(((((..(.(.((((((((...)))))).)))).))))).......((((.((((((.....)))).)).)))).(((.....))).)).)).)))......	.((..............(((.((.((((((((.((((((((...........))))).)))..)))))))).)).)))(((((..(.(.((((((((...)))))).)))).))))).......((((.((((((.....)))).)).)))).(((.....)))........))......
35	214	37	-54.9	-1.2	0.08	22.05	GCUCUCUGGCUAACUAGGGAACCCACUGCUUAAGCCUCAAUAAAGCUUGCCUUGAGUGCUCAAAGUAGUGUGUGCCCGUCUGUUGUGUGACUCUGGUAACUAGAGAUCCCUCAGACCCUUUUAGUCAGUGUGGAAAAUCUCUAGCAGUGGCGCCCGAACAGGGACUUGAAAGCGAAAGUA	(((.((.((.......(((.((.((((((((.((((((((...........))))).)))..)))))))).)).)))(((((..(.(.((((((((...)))))).)))).))))).......((((.((((((.....)))).)).)))).(((.....))).)).)).))).......	(((..(..........(((.((.((((((((.((((((((...........))))).)))..)))))))).)).)))(((((..(.(.((((((((...)))))).)))).))))).......((((.((((((.....)))).)).)))).(((.....)))....)..))).......
36	215	37	-53.4	-1.58	0.1	26.99	CUCUCUGGCUAACUAGGGAACCCACUGCUUAAGCCUCAAUAAAGCUUGCCUUGAGUGCUCAAAGUAGUGUGUGCCCGUCUGUUGUGUGACUCUGGUAACUAGAGAUCCCUCAGACCCUUUUAGUCAGUGUGGAAAAUCUCUAGCAGUGGCGCCCGAACAGGGACUUGAAAGCGAAAGUAA	..((.(.(((.....(((.((.((((((((.((((((((...........))))).)))..)))))))).)).)))(((((..(.(.((((((((...)))))).)))).))))).......((((.((((((.....)))).)).)))).(((.....))).......))).).))...	.......((......(((.((.((((((((.((((((((...........))))).)))..)))))))).)).)))(((((....(.((((((((...)))))).)))..))))).......((((.((((((.....)))).)).)))).(((.....)))........))........
37	216	37	-53.4	-1.86	0.04	24.76	UCUCUGGCUAACUAGGGAACCCACUGCUUAAGCCUCAAUAAAGCUUGCCUUGAGUGCUCAAAGUAGUGUGUGCCCGUCUGUUGUGUGACUCUGGUAACUAGAGAUCCCUCAGACCCUUUUAGUCAGUGUGGAAAAUCUCUAGCAGUGGCGCCCGAACAGGGACUUGAAAGCGAAAGUAAA	.((.(.(((.....(((.((.((((((((.((((((((...........))))).)))..)))))))).)).)))(((((..(.(.((((((((...)))))).)))).))))).......((((.((((((.....)))).)).)))).(((.....))).......))).).))....	......(((.....(((.((.((((((((.((((((((...........))))).)))..)))))))).)).)))(((((....(.((((((((...)))))).)))..))))).......((((.((((((.....)))).)).)))).(((.....))).......))).........
38	217	37	-53.3	-1.4	0.08	17.46	CUCUGGCUAACUAGGGAACCCACUGCUUAAGCCUCAAUAAAGCUUGCCUUGAGUGCUCAAAGUAGUGUGUGCCCGUCUGUUGUGUGACUCUGGUAACUAGAGAUCCCUCAGACCCUUUUAGUCAGUGUGGAAAAUCUCUAGCAGUGGCGCCCGAACAGGGACUUGAAAGCGAAAGUAAAG	((.(.(((.....(((.((.((((((((.((((((((...........))))).)))..)))))))).)).)))(((((..(.(.((((((((...)))))).)))).))))).......((((.((((((.....)))).)).)))).(((.....))).......))).).)).....	...(.(((.....(((.((.((((((((.((((((((...........))))).)))..)))))))).)).)))(((((..(.(.((((((((...)))))).)))).))))).......((((.((((((.....)))).)).)))).(((.....))).......))).)........
39	218	37	-53.8	-1.62	0.04	17.58	UCUGGCUAACUAGGGAACCCACUGCUUAAGCCUCAAUAAAGCUUGCCUUGAGUGCUCAAAGUAGUGUGUGCCCGUCUGUUGUGUGACUCUGGUAACUAGAGAUCCCUCAGACCCUUUUAGUCAGUGUGGAAAAUCUCUAGCAGUGGCGCCCGAACAGGGACUUGAAAGCGAAAGUAAAGC	....(((.....(((.((.((((((((.((((((((...........))))).)))..)))))))).)).)))(((((..(.(.((((((((...)))))).)))).))))).......((((.((((((.....)))).)).)))).(((.....)))((((........))))..)))	....(((.....(((.((.((((((((.((((((((...........))))).)))..)))))))).)).)))(((((..(.(.((((((((...)))))).)))).))))).......((((.((((((.....)))).)).)))).(((.....)))..................)))
40	219	37	-57.1	-2.25	0.02	13.17	CUGGCUAACUAGGGAACCCACUGCUUAAGCCUCAAUAAAGCUUGCCUUGAGUGCUCAAAGUAGUGUGUGCCCGUCUGUUGUGUGACUCUGGUAACUAGAGAUCCCUCAGACCCUUUUAGUCAGUGUGGAAAAUCUCUAGCAGUGGCGCCCGAACAGGGACUUGAAAGCGAAAGUAAAGCC	..((((.....(((.((.((((((((.((((((((...........))))).)))..)))))))).)).)))(((((..(.(.((((((((...)))))).)))).))))).......((((.((((((.....)))).)).)))).(((.....)))((((........))))..))))	..((((.....(((.((.((((((((.((((((((...........))))).)))..)))))))).)).)))(((((..(.(.((((((((...)))))).)))).))))).......((((.((((((.....)))).)).)))).(((.....)))((((........))))..))))
41	220	37	-58.7	-2.21	0.02	13.55	UGGCUAACUAGGGAACCCACUGCUUAAGCCUCAAUAAAGCUUGCCUUGAGUGCUCAAAGUAGUGUGUGCCCGUCUGUUGUGUGACUCUGGUAACUAGAGAUCCCUCAGACCCUUUUAGUCAGUGUGGAAAAUCUCUAGCAGUGGCGCCCGAACAGGGACUUGAAAGCGAAAGUAAAGCCA	(((((.....(((.((.((((((((.((((((((...........))))).)))..)))))))).)).)))(((((..(.(.((((((((...)))))).)))).))))).......((((.((((((.....)))).)).)))).(((.....)))((((........))))..)))))	(((((.....(((.((.((((((((.((((((((...........))))).)))..)))))))).)).)))(((((..(.(.((((((((...)))))).)))).))))).......((((.((((((.....)))).)).)))).(((.....)))((((........))))..)))))
42	221	37	-58.8	-2.61	0.0	13.05	GGCUAACUAGGGAACCCACUGCUUAAGCCUCAAUAAAGCUUGCCUUGAGUGCUCAAAGUAGUGUGUGCCCGUCUGUUGUGUGACUCUGGUAACUAGAGAUCCCUCAGACCCUUUUAGUCAGUGUGGAAAAUCUCUAGCAGUGGCGCCCGAACAGGGACUUGAAAGCGAAAGUAAAGCCAG	((((.....(((.((.((((((((.((((((((...........))))).)))..)))))))).)).)))(((((..(.(.((((((((...)))))).)))).))))).......((((.((((((.....)))).)).)))).(((.....)))((((........))))..))))..	((((.....(((.((.((((((((.((((((((...........))))).)))..)))))))).)).)))(((((..(.(.((((((((...)))))).)))).))))).......((((.((((((.....)))).)).)))).(((.....)))((((........))))..))))..
43	222	37	-54.6	-2.11	0.0	23.75	GCUAACUAGGGAACCCACUGCUUAAGCCUCAAUAAAGCUUGCCUUGAGUGCUCAAAGUAGUGUGUGCCCGUCUGUUGUGUGACUCUGGUAACUAGAGAUCCCUCAGACCCUUUUAGUCAGUGUGGAAAAUCUCUAGCAGUGGCGCCCGAACAGGGACUUGAAAGCGAAAGUAAAGCCAGA	(((.....(((.((.((((((((.((((((((...........))))).)))..)))))))).)).)))(((((..(.(.((((((((...)))))).)))).))))).......((((.((((((.....)))).)).)))).(((.....)))((((........))))..)))....	(((.....(((.((.((((((((.((((((((...........))))).)))..)))))))).)).)))(((((....(.((((((((...)))))).)))..))))).......((((.((((((.....)))).)).)))).(((.....)))((((........))))..)))....
44	223	37	-54.7	-1.88	0.02	20.2	CUAACUAGGGAACCCACUGCUUAAGCCUCAAUAAAGCUUGCCUUGAGUGCUCAAAGUAGUGUGUGCCCGUCUGUUGUGUGACUCUGGUAACUAGAGAUCCCUCAGACCCUUUUAGUCAGUGUGGAAAAUCUCUAGCAGUGGCGCCCGAACAGGGACUUGAAAGCGAAAGUAAAGCCAGAG	.((((..(((.((.((((((((.((((((((...........))))).)))..)))))))).)).)))....)))).....(((((((..((((((((.((.(((((.......)))..)).))...))))))))........(((.....)))((((........))))...)))))))	.((((..(((.((.((((((((.((((((((...........))))).)))..)))))))).)).)))....)))).....(((((((..((((((((......(((.......)))..........))))))))........(((.....)))((((........))))...)))))))
45	224	37	-55.6	-2.05	0.04	20.52	UAACUAGGGAACCCACUGCUUAAGCCUCAAUAAAGCUUGCCUUGAGUGCUCAAAGUAGUGUGUGCCCGUCUGUUGUGUGACUCUGGUAACUAGAGAUCCCUCAGACCCUUUUAGUCAGUGUGGAAAAUCUCUAGCAGUGGCGCCCGAACAGGGACUUGAAAGCGAAAGUAAAGCCAGAGG	((((..(((.((.((((((((.((((((((...........))))).)))..)))))))).)).)))....)))).....(((((((..((((((((.((.(((((.......)))..)).))...))))))))........(((.....)))((((........))))...))))))).	((((..(((.((.((((((((.((((((((...........))))).)))..)))))))).)).)))....)))).....(((((((..(((((((.......(((.......)))...........)))))))........(((.....)))((((........))))...))))))).
46	225	37	-54.9	-1.6	0.02	35.12	AACUAGGGAACCCACUGCUUAAGCCUCAAUAAAGCUUGCCUUGAGUGCUCAAAGUAGUGUGUGCCCGUCUGUUGUGUGACUCUGGUAACUAGAGAUCCCUCAGACCCUUUUAGUCAGUGUGGAAAAUCUCUAGCAGUGGCGCCCGAACAGGGACUUGAAAGCGAAAGUAAAGCCAGAGGA	.....(((.((.((((((((.((((((((...........))))).)))..)))))))).)).)))(((((..(.(.((((((((...)))))).)))).)))))(((((..((((.((((((.....)))).)).)))).(((.....)))((((........))))......))))).	.....(((.((.((((((((.((((((((...........))))).)))..)))))))).)).)))..............((((((...((((((...............................)))))).........(((.....)))((((........))))...))))))...
47	226	37	-54.9	-1.65	0.08	33.8	ACUAGGGAACCCACUGCUUAAGCCUCAAUAAAGCUUGCCUUGAGUGCUCAAAGUAGUGUGUGCCCGUCUGUUGUGUGACUCUGGUAACUAGAGAUCCCUCAGACCCUUUUAGUCAGUGUGGAAAAUCUCUAGCAGUGGCGCCCGAACAGGGACUUGAAAGCGAAAGUAAAGCCAGAGGAG	....(((.((.((((((((.((((((((...........))))).)))..)))))))).)).)))(((((..(.(.((((((((...)))))).)))).)))))(((((..((((.((((((.....)))).)).)))).(((.....)))((((........))))......)))))..	....(((.((.((((((((.((((((((...........))))).)))..)))))))).)).)))(((((........((((((...))))))......)))))((((...((((.((..((.....))...)).)))).(((.....)))((((........)))).......))))..
48	227	37	-54.9	-1.73	0.04	34.14	CUAGGGAACCCACUGCUUAAGCCUCAAUAAAGCUUGCCUUGAGUGCUCAAAGUAGUGUGUGCCCGUCUGUUGUGUGACUCUGGUAACUAGAGAUCCCUCAGACCCUUUUAGUCAGUGUGGAAAAUCUCUAGCAGUGGCGCCCGAACAGGGACUUGAAAGCGAAAGUAAAGCCAGAGGAGA	...(((.((.((((((((.((((((((...........))))).)))..)))))))).)).)))(((((..(.(.((((((((...)))))).)))).)))))(((((..((((.((((((.....)))).)).)))).(((.....)))((((........))))......)))))...	...(((.((.((((((((.((((((((...........))))).)))..)))))))).)).)))(((((........((((((...))))))......)))))((.....((((.((..(.......)...)).)))).(((.....)))((((........)))).........))...
49	228	37	-54.9	-1.71	0.06	34.67	UAGGGAACCCACUGCUUAAGCCUCAAUAAAGCUUGCCUUGAGUGCUCAAAGUAGUGUGUGCCCGUCUGUUGUGUGACUCUGGUAACUAGAGAUCCCUCAGACCCUUUUAGUCAGUGUGGAAAAUCUCUAGCAGUGGCGCCCGAACAGGGACUUGAAAGCGAAAGUAAAGCCAGAGGAGAU	..(((.((.((((((((.((((((((...........))))).)))..)))))))).)).)))(((((..(.(.((((((((...)))))).)))).)))))(((((..((((.((((((.....)))).)).)))).(((.....)))((((........))))......)))))....	..(((.((.((((((((.((((((((...........))))).)))..)))))))).)).)))(((((........(((((.....)))))......))))).......((((.((..............)).)))).(((.....)))((((........))))...............
50	229	37	-54.9	-1.38	0.06	35.72	AGGGAACCCACUGCUUAAGCCUCAAUAAAGCUUGCCUUGAGUGCUCAAAGUAGUGUGUGCCCGUCUGUUGUGUGACUCUGGUAACUAGAGAUCCCUCAGACCCUUUUAGUCAGUGUGGAAAAUCUCUAGCAGUGGCGCCCGAACAGGGACUUGAAAGCGAAAGUAAAGCCAGAGGAGAUC	.(((.((.((((((((.((((((((...........))))).)))..)))))))).)).)))(((((..(.(.((((((((...)))))).)))).)))))(((((..((((.((((((.....)))).)).)))).(((.....)))((((........))))......))))).....	.(((.((.((((((((.((((((((...........))))).)))..)))))))).)).)))..............((((.....))))...................((((.((..............)).)))).(((.....)))((((........))))................
51	230	37	-55.2	-2.51	0.02	37.49	GGGAACCCACUGCUUAAGCCUCAAUAAAGCUUGCCUUGAGUGCUCAAAGUAGUGUGUGCCCGUCUGUUGUGUGACUCUGGUAACUAGAGAUCCCUCAGACCCUUUUAGUCAGUGUGGAAAAUCUCUAGCAGUGGCGCCCGAACAGGGACUUGAAAGCGAAAGUAAAGCCAGAGGAGAUCU	(((.((.((((((((.((((((((...........))))).)))..)))))))).)).)))(((((..(.(.((((((((...)))))).)))).)))))(((((..((((.((((((.....)))).)).)))).(((.....)))((((........))))......)))))......	(((.((.((((((((.((((((((...........))))).)))..)))))))).)).)))...............(((.....)))....................((((.((..(.......)...)).)))).(((.....)))((((........)))).................
52	231	37	-51.7	-1.31	0.1	36.09	GGAACCCACUGCUUAAGCCUCAAUAAAGCUUGCCUUGAGUGCUCAAAGUAGUGUGUGCCCGUCUGUUGUGUGACUCUGGUAACUAGAGAUCCCUCAGACCCUUUUAGUCAGUGUGGAAAAUCUCUAGCAGUGGCGCCCGAACAGGGACUUGAAAGCGAAAGUAAAGCCAGAGGAGAUCUC	((.((.((((((((.((((((((...........))))).)))..)))))))).))..))(((........)))...........((((((((((...........((((.((((((.....)))).)).)))).(((.....)))((((........)))).......)))).))))))	...((.((((((((.((((((((...........))))).)))..)))))))).))....(((........)))...........((((((((((...........((((.((((((.....)))).)).)))).(((.....)))((((........)))).......)))).))))))
53	232	37	-53.2	-1.56	0.06	13.84	GAACCCACUGCUUAAGCCUCAAUAAAGCUUGCCUUGAGUGCUCAAAGUAGUGUGUGCCCGUCUGUUGUGUGACUCUGGUAACUAGAGAUCCCUCAGACCCUUUUAGUCAGUGUGGAAAAUCUCUAGCAGUGGCGCCCGAACAGGGACUUGAAAGCGAAAGUAAAGCCAGAGGAGAUCUCU	..((.((((((((.((((((((...........))))).)))..)))))))).))(((.(((........)))...)))....(((((((((((...........((((.((((((.....)))).)).)))).(((.....)))((((........)))).......)))).)))))))	.....((((((((.((((((((...........))))).)))..))))))))...(((.(((........)))...)))....(((((((((((...........((((.((((((.....)))).)).)))).(((.....)))((((........)))).......)))).)))))))
54	233	37	-53.5	-1.61	0.04	13.66	AACCCACUGCUUAAGCCUCAAUAAAGCUUGCCUUGAGUGCUCAAAGUAGUGUGUGCCCGUCUGUUGUGUGACUCUGGUAACUAGAGAUCCCUCAGACCCUUUUAGUCAGUGUGGAAAAUCUCUAGCAGUGGCGCCCGAACAGGGACUUGAAAGCGAAAGUAAAGCCAGAGGAGAUCUCUC	.((.((((((((.((((((((...........))))).)))..)))))))).))(((.(((........)))...)))....(((((((((((...........((((.((((((.....)))).)).)))).(((.....)))((((........)))).......)))).))))))).	....((((((((.((((((((...........))))).)))..))))))))...(((.(((........)))...)))....(((((((((((...........((((.((((((.....)))).)).)))).(((.....)))((((........)))).......)))).))))))).
55	234	37	-53.3	-1.7	0.02	14.02	ACCCACUGCUUAAGCCUCAAUAAAGCUUGCCUUGAGUGCUCAAAGUAGUGUGUGCCCGUCUGUUGUGUGACUCUGGUAACUAGAGAUCCCUCAGACCCUUUUAGUCAGUGUGGAAAAUCUCUAGCAGUGGCGCCCGAACAGGGACUUGAAAGCGAAAGUAAAGCCAGAGGAGAUCUCUCG	...((((((((.((((((((...........))))).)))..))))))))..((((.(((........)))...))))...(((((((((((...........((((.((((((.....)))).)).)))).(((.....)))((((........)))).......)))).)))))))..	...((((((((.((((((((...........))))).)))..))))))))..((((.(((........)))...))))...(((((((((((...........((((.((((((.....)))).)).)))).(((.....)))((((........)))).......)))).)))))))..
56	235	37	-53.3	-1.68	0.08	13.27	CCCACUGCUUAAGCCUCAAUAAAGCUUGCCUUGAGUGCUCAAAGUAGUGUGUGCCCGUCUGUUGUGUGACUCUGGUAACUAGAGAUCCCUCAGACCCUUUUAGUCAGUGUGGAAAAUCUCUAGCAGUGGCGCCCGAACAGGGACUUGAAAGCGAAAGUAAAGCCAGAGGAGAUCUCUCGA	..((((((((.((((((((...........))))).)))..))))))))..((((.(((........)))...))))...(((((((((((...........((((.((((((.....)))).)).)))).(((.....)))((((........)))).......)))).)))))))...	..((((((((.((((((((...........))))).)))..))))))))..((((.(((........)))...))))...(((((((((((...........((((.((((((.....)))).)).)))).(((.....)))((((........)))).......)))).)))))))...
57	236	37	-53.3	-1.71	0.04	13.26	CCACUGCUUAAGCCUCAAUAAAGCUUGCCUUGAGUGCUCAAAGUAGUGUGUGCCCGUCUGUUGUGUGACUCUGGUAACUAGAGAUCCCUCAGACCCUUUUAGUCAGUGUGGAAAAUCUCUAGCAGUGGCGCCCGAACAGGGACUUGAAAGCGAAAGUAAAGCCAGAGGAGAUCUCUCGAC	.((((((((.((((((((...........))))).)))..))))))))..((((.(((........)))...))))...(((((((((((...........((((.((((((.....)))).)).)))).(((.....)))((((........)))).......)))).)))))))....	.((((((((.((((((((...........))))).)))..))))))))..((((.(((........)))...))))...(((((((((((...........((((.((((((.....)))).)).)))).(((.....)))((((........)))).......)))).)))))))....
58	237	37	-52.9	-1.63	0.08	19.22	CACUGCUUAAGCCUCAAUAAAGCUUGCCUUGAGUGCUCAAAGUAGUGUGUGCCCGUCUGUUGUGUGACUCUGGUAACUAGAGAUCCCUCAGACCCUUUUAGUCAGUGUGGAAAAUCUCUAGCAGUGGCGCCCGAACAGGGACUUGAAAGCGAAAGUAAAGCCAGAGGAGAUCUCUCGACG	((((((((.((((((((...........))))).)))..))))))))..((((.(((........)))...))))...(((((((((((...........((((.((((((.....)))).)).)))).(((.....)))((((........)))).......)))).))))))).....	((((((((.((((((((...........))))).)))..))))))))..((((.(((........)))...))))...(((((((((((...........((((.((((((.....)))).)).)))).(((.....)))((((........)))).......)))).))))))).....
59	238	37	-50.6	-0.73	0.2	21.32	ACUGCUUAAGCCUCAAUAAAGCUUGCCUUGAGUGCUCAAAGUAGUGUGUGCCCGUCUGUUGUGUGACUCUGGUAACUAGAGAUCCCUCAGACCCUUUUAGUCAGUGUGGAAAAUCUCUAGCAGUGGCGCCCGAACAGGGACUUGAAAGCGAAAGUAAAGCCAGAGGAGAUCUCUCGACGC	(((((((.((((((((...........))))).)))..)))))))((.((((.(((........)))...)))))).(((((((((((...........((((.((((((.....)))).)).)))).(((.....)))((((........)))).......)))).)))))))......	(((((((.((((((((...........))))).)))..)))))))...((((.(((........)))...))))...(((((((((((...........((((.((((((.....)))).)).)))).(((.....)))((((........)))).......)))).)))))))......
60	239	37	-49.6	-0.66	0.27	21.85	CUGCUUAAGCCUCAAUAAAGCUUGCCUUGAGUGCUCAAAGUAGUGUGUGCCCGUCUGUUGUGUGACUCUGGUAACUAGAGAUCCCUCAGACCCUUUUAGUCAGUGUGGAAAAUCUCUAGCAGUGGCGCCCGAACAGGGACUUGAAAGCGAAAGUAAAGCCAGAGGAGAUCUCUCGACGCA	((((((.((((((((...........))))).)))..))))))((((((((.(((........)))...)))....(((((((((((...........((((.((((((.....)))).)).)))).(((.....)))((((........)))).......)))).)))))))..)))))	((((((.((((((((...........))))).)))..)))))).(((((((.(((........)))...)))....(((((((((((...........((((.((((((.....)))).)).)))).(((.....)))((((........)))).......)))).)))))))..)))).
61	240	37	-47.9	-0.11	0.39	22.65	UGCUUAAGCCUCAAUAAAGCUUGCCUUGAGUGCUCAAAGUAGUGUGUGCCCGUCUGUUGUGUGACUCUGGUAACUAGAGAUCCCUCAGACCCUUUUAGUCAGUGUGGAAAAUCUCUAGCAGUGGCGCCCGAACAGGGACUUGAAAGCGAAAGUAAAGCCAGAGGAGAUCUCUCGACGCAG	(((((.((((((((...........))))).)))..)))))((((.((((.(((........)))...))))...(((((((((((...........((((.((((((.....)))).)).)))).(((.....)))((((........)))).......)))).)))))))..))))..	(((((.((((((((...........))))).)))..)))))......(((.(((........)))...)))....(((((((((((...........((((.((((((.....)))).)).)))).(((.....)))((((........)))).......)))).)))))))........
62	241	37	-46.8	0.6	0.65	28.2	GCUUAAGCCUCAAUAAAGCUUGCCUUGAGUGCUCAAAGUAGUGUGUGCCCGUCUGUUGUGUGACUCUGGUAACUAGAGAUCCCUCAGACCCUUUUAGUCAGUGUGGAAAAUCUCUAGCAGUGGCGCCCGAACAGGGACUUGAAAGCGAAAGUAAAGCCAGAGGAGAUCUCUCGACGCAGG	((((.((((((((...........))))).)))..)))).((((.((((.(((........)))...))))...(((((((((((...........((((.((((((.....)))).)).)))).(((.....)))((((........)))).......)))).)))))))..))))...	((((.((((((((...........))))).)))..)))).......(((.(((........)))...)))....(((((((((((...........((((.((((((.....)))).)).)))).(((.....)))((((........)))).......)))).))))))).........
63	242	37	-45.0	0.76	0.75	42.99	CUUAAGCCUCAAUAAAGCUUGCCUUGAGUGCUCAAAGUAGUGUGUGCCCGUCUGUUGUGUGACUCUGGUAACUAGAGAUCCCUCAGACCCUUUUAGUCAGUGUGGAAAAUCUCUAGCAGUGGCGCCCGAACAGGGACUUGAAAGCGAAAGUAAAGCCAGAGGAGAUCUCUCGACGCAGGA	....((((((((...........))))).))).......((((.((((.(((........)))...))))...(((((((((((...........((((.((((((.....)))).)).)))).(((.....)))((((........)))).......)))).)))))))..))))....	....(((((((.............)))).))).............(((.(((........)))...)))....(((((((((((...........((((.((((((.....)))).)).)))).(((.....)))((((........)))).......)))).)))))))..........
64	243	37	-45.6	0.69	0.73	48.33	UUAAGCCUCAAUAAAGCUUGCCUUGAGUGCUCAAAGUAGUGUGUGCCCGUCUGUUGUGUGACUCUGGUAACUAGAGAUCCCUCAGACCCUUUUAGUCAGUGUGGAAAAUCUCUAGCAGUGGCGCCCGAACAGGGACUUGAAAGCGAAAGUAAAGCCAGAGGAGAUCUCUCGACGCAGGAC	...((((((((...........))))).)))....((..((((((((.(((........)))...)))....(((((((((((...........((((.((((((.....)))).)).)))).(((.....)))((((........)))).......)))).)))))))..)))))..))	...((((((((...........))))).))).............(((.(((........)))...)))....(((((((((((...........((((.((((((.....)))).)).)))).(((.....)))((((........)))).......)))).)))))))...........
65	244	37	-47.3	0.25	0.57	41.2	UAAGCCUCAAUAAAGCUUGCCUUGAGUGCUCAAAGUAGUGUGUGCCCGUCUGUUGUGUGACUCUGGUAACUAGAGAUCCCUCAGACCCUUUUAGUCAGUGUGGAAAAUCUCUAGCAGUGGCGCCCGAACAGGGACUUGAAAGCGAAAGUAAAGCCAGAGGAGAUCUCUCGACGCAGGACU	..((((((((...........))))).)))...(((..((((((((.(((........)))...)))....(((((((((((...........((((.((((((.....)))).)).)))).(((.....)))((((........)))).......)))).)))))))..)))))..)))	..((((((((...........))))).)))...(((..((((((((.(((........)))...)))....(((((((((((...........((((.((((((.....)))).)).)))).(((.....)))((((........)))).......)))).)))))))..)))))..)))
66	245	37	-47.7	-0.01	0.53	36.56	AAGCCUCAAUAAAGCUUGCCUUGAGUGCUCAAAGUAGUGUGUGCCCGUCUGUUGUGUGACUCUGGUAACUAGAGAUCCCUCAGACCCUUUUAGUCAGUGUGGAAAAUCUCUAGCAGUGGCGCCCGAACAGGGACUUGAAAGCGAAAGUAAAGCCAGAGGAGAUCUCUCGACGCAGGACUC	.((((((((...........))))).)))...(((..((((((((.(((........)))...)))....(((((((((((...........((((.((((((.....)))).)).)))).(((.....)))((((........)))).......)))).)))))))..)))))..))).	.((((((((...........))))).)))...(((..((((((((.(((........)))...)))....(((((((((((...........((((.((((((.....)))).)).)))).(((.....)))((((........)))).......)))).)))))))..)))))..))).
67	246	37	-47.1	0.47	0.65	42.2	AGCCUCAAUAAAGCUUGCCUUGAGUGCUCAAAGUAGUGUGUGCCCGUCUGUUGUGUGACUCUGGUAACUAGAGAUCCCUCAGACCCUUUUAGUCAGUGUGGAAAAUCUCUAGCAGUGGCGCCCGAACAGGGACUUGAAAGCGAAAGUAAAGCCAGAGGAGAUCUCUCGACGCAGGACUCG	((((((((...........))))).)))...(((..((((((((.(((........)))...)))....(((((((((((...........((((.((((((.....)))).)).)))).(((.....)))((((........)))).......)))).)))))))..)))))..)))..	((((((((...........))))).)))...(((..((((.(((.(((........)))...)))....(((((((((((...........((((.((((((.....)))).)).)))).(((.....)))((((........)))).......)))).)))))))...))))..)))..
68	247	37	-46.6	0.63	0.69	60.06	GCCUCAAUAAAGCUUGCCUUGAGUGCUCAAAGUAGUGUGUGCCCGUCUGUUGUGUGACUCUGGUAACUAGAGAUCCCUCAGACCCUUUUAGUCAGUGUGGAAAAUCUCUAGCAGUGGCGCCCGAACAGGGACUUGAAAGCGAAAGUAAAGCCAGAGGAGAUCUCUCGACGCAGGACUCGG	(((((((...........))))).))....(((..((((((((.(((........)))...)))....(((((((((((...........((((.((((((.....)))).)).)))).(((.....)))((((........)))).......)))).)))))))..)))))..)))...	((((((.............)))).)).............................................................................................(((.....)))((((........))))..................................
69	248	37	-46.2	0.82	0.73	61.78	CCUCAAUAAAGCUUGCCUUGAGUGCUCAAAGUAGUGUGUGCCCGUCUGUUGUGUGACUCUGGUAACUAGAGAUCCCUCAGACCCUUUUAGUCAGUGUGGAAAAUCUCUAGCAGUGGCGCCCGAACAGGGACUUGAAAGCGAAAGUAAAGCCAGAGGAGAUCUCUCGACGCAGGACUCGGC	..........((((((.((((....)))).)))).))..(((.((((..(((((..(((((((..((((((((.((.(((((.......)))..)).))...))))))))........(((.....)))((((........))))...)))))))(((....))).)))))))))..)))	..............((.(((......))).))........................(((((((...((((((...............................)))))).........(((.....)))((((........))))...)))))))(((....)))...............
70	249	37	-47.4	0.77	0.69	58.71	CUCAAUAAAGCUUGCCUUGAGUGCUCAAAGUAGUGUGUGCCCGUCUGUUGUGUGACUCUGGUAACUAGAGAUCCCUCAGACCCUUUUAGUCAGUGUGGAAAAUCUCUAGCAGUGGCGCCCGAACAGGGACUUGAAAGCGAAAGUAAAGCCAGAGGAGAUCUCUCGACGCAGGACUCGGCU	.........((((((.((((....)))).)))).))..(((.((((..(((((..(((((((..((((((((.((.(((((.......)))..)).))...))))))))........(((.....)))((((........))))...)))))))(((....))).)))))))))..))).	.............((.((((....)))).)).......(((........(((...(((((((...((((((.......(((.......)))...........)))))).........(((.....)))((((........))))...)))))))(((....)))..))).......))).
71	250	37	-47.4	0.53	0.65	60.49	UCAAUAAAGCUUGCCUUGAGUGCUCAAAGUAGUGUGUGCCCGUCUGUUGUGUGACUCUGGUAACUAGAGAUCCCUCAGACCCUUUUAGUCAGUGUGGAAAAUCUCUAGCAGUGGCGCCCGAACAGGGACUUGAAAGCGAAAGUAAAGCCAGAGGAGAUCUCUCGACGCAGGACUCGGCUU	........((((((.((((....)))).)))).))..(((.((((..(((((..(((((((..((((((((.((.(((((.......)))..)).))...))))))))........(((.....)))((((........))))...)))))))(((....))).)))))))))..)))..	............((.((((....)))).)).......(((........(((...(((((((...((((((...............................)))))).........(((.....)))((((........))))...)))))))(((....)))..))).......)))..
72	251	37	-47.4	0.42	0.65	64.48	CAAUAAAGCUUGCCUUGAGUGCUCAAAGUAGUGUGUGCCCGUCUGUUGUGUGACUCUGGUAACUAGAGAUCCCUCAGACCCUUUUAGUCAGUGUGGAAAAUCUCUAGCAGUGGCGCCCGAACAGGGACUUGAAAGCGAAAGUAAAGCCAGAGGAGAUCUCUCGACGCAGGACUCGGCUUG	.......((((((.((((....)))).)))).))..(((.((((..(((((..(((((((..((((((((.((.(((((.......)))..)).))...))))))))........(((.....)))((((........))))...)))))))(((....))).)))))))))..)))...	...........((..((......))..))......................................................................................(((.....)))((((........))))......................................
73	252	37	-50.1	0.09	0.55	41.62	AAUAAAGCUUGCCUUGAGUGCUCAAAGUAGUGUGUGCCCGUCUGUUGUGUGACUCUGGUAACUAGAGAUCCCUCAGACCCUUUUAGUCAGUGUGGAAAAUCUCUAGCAGUGGCGCCCGAACAGGGACUUGAAAGCGAAAGUAAAGCCAGAGGAGAUCUCUCGACGCAGGACUCGGCUUGC	......((..(((..((((.((.......((((.((((.(((........)))...))))...(((((((((((...........((((.((((((.....)))).)).)))).(((.....)))((((........)))).......)))).)))))))..)))))).)))))))..))	......((..(((..((((.((.............(((.(((........)))...)))....(((((((((((...........((((.((((((.....)))).)).)))).(((.....)))((((........)))).......)))).)))))))......)).)))))))..))
74	253	37	-51.8	-0.11	0.49	37.19	AUAAAGCUUGCCUUGAGUGCUCAAAGUAGUGUGUGCCCGUCUGUUGUGUGACUCUGGUAACUAGAGAUCCCUCAGACCCUUUUAGUCAGUGUGGAAAAUCUCUAGCAGUGGCGCCCGAACAGGGACUUGAAAGCGAAAGUAAAGCCAGAGGAGAUCUCUCGACGCAGGACUCGGCUUGCU	....(((..(((..((((.((.......((((.((((.(((........)))...))))...(((((((((((...........((((.((((((.....)))).)).)))).(((.....)))((((........)))).......)))).)))))))..)))))).)))))))..)))	....(((..(((..((((.((............((((.(((........)))...))))...(((((((((((...........((((.((((((.....)))).)).)))).(((.....)))((((........)))).......)))).)))))))......)).)))))))..)))
75	254	37	-52.6	-0.43	0.33	36.25	UAAAGCUUGCCUUGAGUGCUCAAAGUAGUGUGUGCCCGUCUGUUGUGUGACUCUGGUAACUAGAGAUCCCUCAGACCCUUUUAGUCAGUGUGGAAAAUCUCUAGCAGUGGCGCCCGAACAGGGACUUGAAAGCGAAAGUAAAGCCAGAGGAGAUCUCUCGACGCAGGACUCGGCUUGCUG	...(((..(((..((((.((.......((((.((((.(((........)))...))))...(((((((((((...........((((.((((((.....)))).)).)))).(((.....)))((((........)))).......)))).)))))))..)))))).)))))))..))).	...(((..(((..((((.((............((((.(((........)))...))))...(((((((((((...........((((.((((((.....)))).)).)))).(((.....)))((((........)))).......)))).)))))))......)).)))))))..))).
76	255	37	-52.6	-0.17	0.43	36.27	AAAGCUUGCCUUGAGUGCUCAAAGUAGUGUGUGCCCGUCUGUUGUGUGACUCUGGUAACUAGAGAUCCCUCAGACCCUUUUAGUCAGUGUGGAAAAUCUCUAGCAGUGGCGCCCGAACAGGGACUUGAAAGCGAAAGUAAAGCCAGAGGAGAUCUCUCGACGCAGGACUCGGCUUGCUGA	..(((..(((..((((.((.......((((.((((.(((........)))...))))...(((((((((((...........((((.((((((.....)))).)).)))).(((.....)))((((........)))).......)))).)))))))..)))))).)))))))..)))..	..(((..(((..((((.((............((((.(((........)))...))))...(((((((((((...........((((.((((((.....)))).)).)))).(((.....)))((((........)))).......)))).)))))))......)).)))))))..)))..
77	256	37	-52.6	-0.05	0.41	36.27	AAGCUUGCCUUGAGUGCUCAAAGUAGUGUGUGCCCGUCUGUUGUGUGACUCUGGUAACUAGAGAUCCCUCAGACCCUUUUAGUCAGUGUGGAAAAUCUCUAGCAGUGGCGCCCGAACAGGGACUUGAAAGCGAAAGUAAAGCCAGAGGAGAUCUCUCGACGCAGGACUCGGCUUGCUGAA	.(((..(((..((((.((.......((((.((((.(((........)))...))))...(((((((((((...........((((.((((((.....)))).)).)))).(((.....)))((((........)))).......)))).)))))))..)))))).)))))))..)))...	.(((..(((..((((.((............((((.(((........)))...))))...(((((((((((...........((((.((((((.....)))).)).)))).(((.....)))((((........)))).......)))).)))))))......)).)))))))..)))...
78	257	37	-52.2	0.06	0.45	36.62	AGCUUGCCUUGAGUGCUCAAAGUAGUGUGUGCCCGUCUGUUGUGUGACUCUGGUAACUAGAGAUCCCUCAGACCCUUUUAGUCAGUGUGGAAAAUCUCUAGCAGUGGCGCCCGAACAGGGACUUGAAAGCGAAAGUAAAGCCAGAGGAGAUCUCUCGACGCAGGACUCGGCUUGCUGAAG	(((..(((..((((.((.......((((.((((.(((........)))...))))...(((((((((((...........((((.((((((.....)))).)).)))).(((.....)))((((........)))).......)))).)))))))..)))))).)))))))..)))....	(((..(((..((((.((............((((.(((........)))...))))...(((((((((((...........((((.((((((.....)))).)).)))).(((.....)))((((........)))).......)))).)))))))......)).)))))))..)))....
79	258	37	-51.1	0.42	0.65	41.62	GCUUGCCUUGAGUGCUCAAAGUAGUGUGUGCCCGUCUGUUGUGUGACUCUGGUAACUAGAGAUCCCUCAGACCCUUUUAGUCAGUGUGGAAAAUCUCUAGCAGUGGCGCCCGAACAGGGACUUGAAAGCGAAAGUAAAGCCAGAGGAGAUCUCUCGACGCAGGACUCGGCUUGCUGAAGC	((..(((..((((.((.......((((.((((.(((........)))...))))...(((((((((((...........((((.((((((.....)))).)).)))).(((.....)))((((........)))).......)))).)))))))..)))))).)))))))..))......	((..(((..((((.((.............(((.(((........)))...)))....(((((((((((...........((((.((((((.....)))).)).)))).(((.....)))((((........)))).......)))).)))))))......)).)))))))..))......
80	259	37	-49.0	0.74	0.78	59.59	CUUGCCUUGAGUGCUCAAAGUAGUGUGUGCCCGUCUGUUGUGUGACUCUGGUAACUAGAGAUCCCUCAGACCCUUUUAGUCAGUGUGGAAAAUCUCUAGCAGUGGCGCCCGAACAGGGACUUGAAAGCGAAAGUAAAGCCAGAGGAGAUCUCUCGACGCAGGACUCGGCUUGCUGAAGCG	...((.((.((((((...(((..((((((((.(((........)))...)))....(((((((((((...........((((.((((((.....)))).)).)))).(((.....)))((((........)))).......)))).)))))))..)))))..))).)))..))).)))).	............................(((.(((........)))...)))....(((((((((((...........((((.((.(((.....)))..)).)))).(((.....)))((((........)))).......)))).)))))))...........................
81	260	37	-50.8	0.48	0.63	61.46	UUGCCUUGAGUGCUCAAAGUAGUGUGUGCCCGUCUGUUGUGUGACUCUGGUAACUAGAGAUCCCUCAGACCCUUUUAGUCAGUGUGGAAAAUCUCUAGCAGUGGCGCCCGAACAGGGACUUGAAAGCGAAAGUAAAGCCAGAGGAGAUCUCUCGACGCAGGACUCGGCUUGCUGAAGCGC	..(((((.((((((...(((..((((((((.(((........)))...)))....(((((((((((...........((((.((((((.....)))).)).)))).(((.....)))((((........)))).......)))).)))))))..)))))..))).)))..))).))).))	.....(..((..............................................((((((((((...........((((.((..(.......)...)).)))).(((.....)))((((........)))).......)))).))))))....................))..)....
82	261	37	-52.3	0.35	0.55	54.3	UGCCUUGAGUGCUCAAAGUAGUGUGUGCCCGUCUGUUGUGUGACUCUGGUAACUAGAGAUCCCUCAGACCCUUUUAGUCAGUGUGGAAAAUCUCUAGCAGUGGCGCCCGAACAGGGACUUGAAAGCGAAAGUAAAGCCAGAGGAGAUCUCUCGACGCAGGACUCGGCUUGCUGAAGCGCG	.(((((.((((((...(((..((((((((.(((........)))...)))....(((((((((((...........((((.((((((.....)))).)).)))).(((.....)))((((........)))).......)))).)))))))..)))))..))).)))..))).))).)).	.(((((.((((((...(((..((((.(((.(((........)))...)))....(((((((((((...........((((.((.(((.....)))..)).)))).(((.....)))((((........)))).......)))).)))))))...))))..))).)))..))).))).)).
83	262	37	-52.5	0.62	0.69	57.09	GCCUUGAGUGCUCAAAGUAGUGUGUGCCCGUCUGUUGUGUGACUCUGGUAACUAGAGAUCCCUCAGACCCUUUUAGUCAGUGUGGAAAAUCUCUAGCAGUGGCGCCCGAACAGGGACUUGAAAGCGAAAGUAAAGCCAGAGGAGAUCUCUCGACGCAGGACUCGGCUUGCUGAAGCGCGC	(((((.((((((...(((..((((((((.(((........)))...)))....(((((((((((...........((((.((((((.....)))).)).)))).(((.....)))((((........)))).......)))).)))))))..)))))..))).)))..))).))).))..	(((((.(((((....(((..((((.(((.(((........)))...)))....(((((((((((...........((((.((..((.....))...)).)))).(((.....)))((((........)))).......)))).)))))))...))))..)))..))..))).))).))..
84	263	37	-52.3	0.34	0.59	50.3	CCUUGAGUGCUCAAAGUAGUGUGUGCCCGUCUGUUGUGUGACUCUGGUAACUAGAGAUCCCUCAGACCCUUUUAGUCAGUGUGGAAAAUCUCUAGCAGUGGCGCCCGAACAGGGACUUGAAAGCGAAAGUAAAGCCAGAGGAGAUCUCUCGACGCAGGACUCGGCUUGCUGAAGCGCGCA	...((.(((((...(((((.....(((.((((..(((((..(((((((..((((((((.((.(((((.......)))..)).))...))))))))........(((.....)))((((........))))...)))))))(((....))).)))))))))..))))))))..))))).))	....(.(((((...(((((.....(((.(((...(((((..(((((((..(((((((.......(((.......)))...........)))))))........(((.....)))((((........))))...)))))))(((....))).))))).)))..))))))))..))))).).
85	264	37	-52.8	0.2	0.47	67.54	CUUGAGUGCUCAAAGUAGUGUGUGCCCGUCUGUUGUGUGACUCUGGUAACUAGAGAUCCCUCAGACCCUUUUAGUCAGUGUGGAAAAUCUCUAGCAGUGGCGCCCGAACAGGGACUUGAAAGCGAAAGUAAAGCCAGAGGAGAUCUCUCGACGCAGGACUCGGCUUGCUGAAGCGCGCAC	..((.(((((...(((((.....(((.((((..(((((..(((((((..((((((((.((.(((((.......)))..)).))...))))))))........(((.....)))((((........))))...)))))))(((....))).)))))))))..))))))))..))))).)).	.................((((((((...............(((((((.......................................................(((.....)))((((........))))...))))))).................................))))))))
86	265	37	-53.7	-0.19	0.41	66.7	UUGAGUGCUCAAAGUAGUGUGUGCCCGUCUGUUGUGUGACUCUGGUAACUAGAGAUCCCUCAGACCCUUUUAGUCAGUGUGGAAAAUCUCUAGCAGUGGCGCCCGAACAGGGACUUGAAAGCGAAAGUAAAGCCAGAGGAGAUCUCUCGACGCAGGACUCGGCUUGCUGAAGCGCGCACG	((((....))))....(((((((((((..(.((((((..(((((((..((((((((.((.(((((.......)))..)).))...))))))))........(((.....)))((((........))))...)))))))(((....))).)))))).)..))).........)))))))).	.((......)).....((((((((.............................................................................(((.....)))((((........))))...........................................)))))))).
87	266	37	-53.3	0.43	0.61	68.19	UGAGUGCUCAAAGUAGUGUGUGCCCGUCUGUUGUGUGACUCUGGUAACUAGAGAUCCCUCAGACCCUUUUAGUCAGUGUGGAAAAUCUCUAGCAGUGGCGCCCGAACAGGGACUUGAAAGCGAAAGUAAAGCCAGAGGAGAUCUCUCGACGCAGGACUCGGCUUGCUGAAGCGCGCACGG	..(.((((...)))).)((((((..(((((..(.(.((((((((...)))))).)))).)))))......((((.((((.((..((((((.....((((.(((.....)))((((........))))...))))..))))))...)).))))..))))..((((....))))))))))..	...............((((((((.............................................................................(((.....)))((((........))))...........................................))))))))..
88	267	37	-53.3	0.55	0.61	66.53	GAGUGCUCAAAGUAGUGUGUGCCCGUCUGUUGUGUGACUCUGGUAACUAGAGAUCCCUCAGACCCUUUUAGUCAGUGUGGAAAAUCUCUAGCAGUGGCGCCCGAACAGGGACUUGAAAGCGAAAGUAAAGCCAGAGGAGAUCUCUCGACGCAGGACUCGGCUUGCUGAAGCGCGCACGGC	.(.((((...)))).)((((((..(((((..(.(.((((((((...)))))).)))).)))))......((((.((((.((..((((((.....((((.(((.....)))((((........))))...))))..))))))...)).))))..))))..((((....))))))))))...	..............((((((((.............................................................................(((.....)))((((........))))...........................................))))))))...
89	268	37	-54.5	0.22	0.53	62.68	AGUGCUCAAAGUAGUGUGUGCCCGUCUGUUGUGUGACUCUGGUAACUAGAGAUCCCUCAGACCCUUUUAGUCAGUGUGGAAAAUCUCUAGCAGUGGCGCCCGAACAGGGACUUGAAAGCGAAAGUAAAGCCAGAGGAGAUCUCUCGACGCAGGACUCGGCUUGCUGAAGCGCGCACGGCA	..........((.(((((((((((..(.((((((..(((((((..((((((((.((.(((((.......)))..)).))...))))))))........(((.....)))((((........))))...)))))))(((....))).)))))).)..))).........)))))))).)).	..........(..((((((((.............................................................................(((.....)))((((........))))...........................................))))))))..).
90	269	37	-54.5	0.24	0.47	62.6	GUGCUCAAAGUAGUGUGUGCCCGUCUGUUGUGUGACUCUGGUAACUAGAGAUCCCUCAGACCCUUUUAGUCAGUGUGGAAAAUCUCUAGCAGUGGCGCCCGAACAGGGACUUGAAAGCGAAAGUAAAGCCAGAGGAGAUCUCUCGACGCAGGACUCGGCUUGCUGAAGCGCGCACGGCAA	.........((.(((((((((((..(.((((((..(((((((..((((((((.((.(((((.......)))..)).))...))))))))........(((.....)))((((........))))...)))))))(((....))).)))))).)..))).........)))))))).))..	............((((((((.............................................................................(((.....)))((((........))))...........................................)))))))).....
91	270	37	-54.5	-0.04	0.53	62.01	UGCUCAAAGUAGUGUGUGCCCGUCUGUUGUGUGACUCUGGUAACUAGAGAUCCCUCAGACCCUUUUAGUCAGUGUGGAAAAUCUCUAGCAGUGGCGCCCGAACAGGGACUUGAAAGCGAAAGUAAAGCCAGAGGAGAUCUCUCGACGCAGGACUCGGCUUGCUGAAGCGCGCACGGCAAG	........((.(((((((((((..(.((((((..(((((((..((((((((.((.(((((.......)))..)).))...))))))))........(((.....)))((((........))))...)))))))(((....))).)))))).)..))).........)))))))).))...	...........((((((((.............................................................................(((.....)))((((........))))...........................................))))))))......
92	271	37	-54.5	0.17	0.63	60.2	GCUCAAAGUAGUGUGUGCCCGUCUGUUGUGUGACUCUGGUAACUAGAGAUCCCUCAGACCCUUUUAGUCAGUGUGGAAAAUCUCUAGCAGUGGCGCCCGAACAGGGACUUGAAAGCGAAAGUAAAGCCAGAGGAGAUCUCUCGACGCAGGACUCGGCUUGCUGAAGCGCGCACGGCAAGA	.......((.(((((((((((..(.((((((..(((((((..((((((((.((.(((((.......)))..)).))...))))))))........(((.....)))((((........))))...)))))))(((....))).)))))).)..))).........)))))))).))....	.......((.((((((((.............................................................................(((.....)))((((........))))...........................................)))))))).))....
93	272	37	-54.9	-0.29	0.43	58.8	CUCAAAGUAGUGUGUGCCCGUCUGUUGUGUGACUCUGGUAACUAGAGAUCCCUCAGACCCUUUUAGUCAGUGUGGAAAAUCUCUAGCAGUGGCGCCCGAACAGGGACUUGAAAGCGAAAGUAAAGCCAGAGGAGAUCUCUCGACGCAGGACUCGGCUUGCUGAAGCGCGCACGGCAAGAG	(((...((.(((((((((((..(.((((((..(((((((..((((((((.((.(((((.......)))..)).))...))))))))........(((.....)))((((........))))...)))))))(((....))).)))))).)..))).........)))))))).))..)))	(((...((.((((((((.............................................................................(((.....)))((((........))))...........................................)))))))).))..)))
94	273	37	-54.5	-0.15	0.39	59.28	UCAAAGUAGUGUGUGCCCGUCUGUUGUGUGACUCUGGUAACUAGAGAUCCCUCAGACCCUUUUAGUCAGUGUGGAAAAUCUCUAGCAGUGGCGCCCGAACAGGGACUUGAAAGCGAAAGUAAAGCCAGAGGAGAUCUCUCGACGCAGGACUCGGCUUGCUGAAGCGCGCACGGCAAGAGG	.....((.(((((((((((..(.((((((..(((((((..((((((((.((.(((((.......)))..)).))...))))))))........(((.....)))((((........))))...)))))))(((....))).)))))).)..))).........)))))))).))......	.....((.((((((((.............................................................................(((.....)))((((........))))...........................................)))))))).))......
95	274	37	-54.5	-0.05	0.47	63.04	CAAAGUAGUGUGUGCCCGUCUGUUGUGUGACUCUGGUAACUAGAGAUCCCUCAGACCCUUUUAGUCAGUGUGGAAAAUCUCUAGCAGUGGCGCCCGAACAGGGACUUGAAAGCGAAAGUAAAGCCAGAGGAGAUCUCUCGACGCAGGACUCGGCUUGCUGAAGCGCGCACGGCAAGAGGC	....((.(((((((((((..(.((((((..(((((((..((((((((.((.(((((.......)))..)).))...))))))))........(((.....)))((((........))))...)))))))(((....))).)))))).)..))).........)))))))).)).......	....((.((((((((.............................................................................(((.....)))((((........))))...........................................)))))))).)).......
96	275	37	-54.5	0.3	0.55	62.6	AAAGUAGUGUGUGCCCGUCUGUUGUGUGACUCUGGUAACUAGAGAUCCCUCAGACCCUUUUAGUCAGUGUGGAAAAUCUCUAGCAGUGGCGCCCGAACAGGGACUUGAAAGCGAAAGUAAAGCCAGAGGAGAUCUCUCGACGCAGGACUCGGCUUGCUGAAGCGCGCACGGCAAGAGGCG	...((.(((((((((((..(.((((((..(((((((..((((((((.((.(((((.......)))..)).))...))))))))........(((.....)))((((........))))...)))))))(((....))).)))))).)..))).........)))))))).))........	............(((.....((((((((..................................((((.((..(.......)...)).)))).(((.....)))((((........))))..............................................))))))))....))).
97	276	37	-54.5	0.32	0.61	59.69	AAGUAGUGUGUGCCCGUCUGUUGUGUGACUCUGGUAACUAGAGAUCCCUCAGACCCUUUUAGUCAGUGUGGAAAAUCUCUAGCAGUGGCGCCCGAACAGGGACUUGAAAGCGAAAGUAAAGCCAGAGGAGAUCUCUCGACGCAGGACUCGGCUUGCUGAAGCGCGCACGGCAAGAGGCGA	..((.(((((((((((..(.((((((..(((((((..((((((((.((.(((((.......)))..)).))...))))))))........(((.....)))((((........))))...)))))))(((....))).)))))).)..))).........)))))))).)).........	...........(((.....((((((((.............((((((((((...........((((.((..((.....))...)).)))).(((.....)))((((........)))).......)))).))))))...............((((....)))).))))))))....)))..
98	277	37	-54.5	0.47	0.61	59.6	AGUAGUGUGUGCCCGUCUGUUGUGUGACUCUGGUAACUAGAGAUCCCUCAGACCCUUUUAGUCAGUGUGGAAAAUCUCUAGCAGUGGCGCCCGAACAGGGACUUGAAAGCGAAAGUAAAGCCAGAGGAGAUCUCUCGACGCAGGACUCGGCUUGCUGAAGCGCGCACGGCAAGAGGCGAG	.((.(((((((((((..(.((((((..(((((((..((((((((.((.(((((.......)))..)).))...))))))))........(((.....)))((((........))))...)))))))(((....))).)))))).)..))).........)))))))).))..........	..........(((.....((((((((.............((((((((((...........((((.((..((.....))...)).)))).(((.....)))((((........)))).......)))).))))))...............((((....)))).))))))))....)))...
99	278	37	-54.7	0.6	0.67	61.35	GUAGUGUGUGCCCGUCUGUUGUGUGACUCUGGUAACUAGAGAUCCCUCAGACCCUUUUAGUCAGUGUGGAAAAUCUCUAGCAGUGGCGCCCGAACAGGGACUUGAAAGCGAAAGUAAAGCCAGAGGAGAUCUCUCGACGCAGGACUCGGCUUGCUGAAGCGCGCACGGCAAGAGGCGAGG	((.(((((((((((..(.((((((..(((((((..((((((((.((.(((((.......)))..)).))...))))))))........(((.....)))((((........))))...)))))))(((....))).)))))).)..))).........)))))))).))...........	.................((((((((............(((((((((((...........((((.((..((.....))...)).)))).(((.....)))((((........)))).......)))).)))))))..............((((....)))).))))))))...........
100	279	37	-55.3	0.64	0.71	52.73	UAGUGUGUGCCCGUCUGUUGUGUGACUCUGGUAACUAGAGAUCCCUCAGACCCUUUUAGUCAGUGUGGAAAAUCUCUAGCAGUGGCGCCCGAACAGGGACUUGAAAGCGAAAGUAAAGCCAGAGGAGAUCUCUCGACGCAGGACUCGGCUUGCUGAAGCGCGCACGGCAAGAGGCGAGGG	.........(((((((((((((((.(((((((..((((((((.((.(((((.......)))..)).))...))))))))........(((.....)))((((........))))...)))))))(((....)))...(((((......))))).......))))))))...))))).)).	.........(((((((((((((((...(((......(((((((((((...........((((.((.(((.....)))..)).)))).(((.....)))((((........)))).......)))).))))))).....)))......((((....)))).))))))))...))))).)).
101	280	37	-55.3	0.76	0.8	52.71	AGUGUGUGCCCGUCUGUUGUGUGACUCUGGUAACUAGAGAUCCCUCAGACCCUUUUAGUCAGUGUGGAAAAUCUCUAGCAGUGGCGCCCGAACAGGGACUUGAAAGCGAAAGUAAAGCCAGAGGAGAUCUCUCGACGCAGGACUCGGCUUGCUGAAGCGCGCACGGCAAGAGGCGAGGGG	........(((((((((((((((.(((((((..((((((((.((.(((((.......)))..)).))...))))))))........(((.....)))((((........))))...)))))))(((....)))...(((((......))))).......))))))))...))))).))..	........(((((((((((((((...(((......(((((((((((...........((((.((.(((.....)))..)).)))).(((.....)))((((........)))).......)))).))))))).....)))......((((....)))).))))))))...))))).))..
102	281	37	-57.8	0.82	0.75	51.54	GUGUGUGCCCGUCUGUUGUGUGACUCUGGUAACUAGAGAUCCCUCAGACCCUUUUAGUCAGUGUGGAAAAUCUCUAGCAGUGGCGCCCGAACAGGGACUUGAAAGCGAAAGUAAAGCCAGAGGAGAUCUCUCGACGCAGGACUCGGCUUGCUGAAGCGCGCACGGCAAGAGGCGAGGGGC	....((.(((((((((((((((.(((((((..((((((((.((.(((((.......)))..)).))...))))))))........(((.....)))((((........))))...)))))))(((....)))...(((((......))))).......))))))))...))))).)).))	....((.(((((((((((((((...(((......(((((((((((...........((((.((.(((.....)))..)).)))).(((.....)))((((........)))).......)))).))))))).....)))......((((....)))).))))))))...))))).)).))
103	282	37	-59.3	0.11	0.49	51.58	UGUGUGCCCGUCUGUUGUGUGACUCUGGUAACUAGAGAUCCCUCAGACCCUUUUAGUCAGUGUGGAAAAUCUCUAGCAGUGGCGCCCGAACAGGGACUUGAAAGCGAAAGUAAAGCCAGAGGAGAUCUCUCGACGCAGGACUCGGCUUGCUGAAGCGCGCACGGCAAGAGGCGAGGGGCG	...((.(((((((((((((((.(((((((..((((((((.((.(((((.......)))..)).))...))))))))........(((.....)))((((........))))...)))))))(((....)))...(((((......))))).......))))))))...))))).)).)).	...((.(((((((((((((((...(((......(((((((((((...........((((.((.(((.....)))..)).)))).(((.....)))((((........)))).......)))).))))))).....)))......((((....)))).))))))))...))))).)).)).
104	283	37	-59.5	0.07	0.43	51.78	GUGUGCCCGUCUGUUGUGUGACUCUGGUAACUAGAGAUCCCUCAGACCCUUUUAGUCAGUGUGGAAAAUCUCUAGCAGUGGCGCCCGAACAGGGACUUGAAAGCGAAAGUAAAGCCAGAGGAGAUCUCUCGACGCAGGACUCGGCUUGCUGAAGCGCGCACGGCAAGAGGCGAGGGGCGG	.(((.(((((((((((((((.(((((((..((((((((.((.(((((.......)))..)).))...))))))))........(((.....)))((((........))))...)))))))(((....)))...(((((......))))).......))))))))...))))).)).))).	..((.(((((((((((((((...(((......(((((((((((...........((((.((.(((.....)))..)).)))).(((.....)))((((........)))).......)))).))))))).....)))......((((....)))).))))))))...))))).)).))..
105	284	37	-59.5	0.11	0.57	52.17	UGUGCCCGUCUGUUGUGUGACUCUGGUAACUAGAGAUCCCUCAGACCCUUUUAGUCAGUGUGGAAAAUCUCUAGCAGUGGCGCCCGAACAGGGACUUGAAAGCGAAAGUAAAGCCAGAGGAGAUCUCUCGACGCAGGACUCGGCUUGCUGAAGCGCGCACGGCAAGAGGCGAGGGGCGGC	(((.(((((((((((((((.(((((((..((((((((.((.(((((.......)))..)).))...))))))))........(((.....)))((((........))))...)))))))(((....)))...(((((......))))).......))))))))...))))).)).)))..	.((.(((((((((((((((...(((......(((((((((((...........((((.((.(((.....)))..)).)))).(((.....)))((((........)))).......)))).))))))).....)))......((((....)))).))))))))...))))).)).))...
106	285	37	-59.5	0.33	0.55	56.7	GUGCCCGUCUGUUGUGUGACUCUGGUAACUAGAGAUCCCUCAGACCCUUUUAGUCAGUGUGGAAAAUCUCUAGCAGUGGCGCCCGAACAGGGACUUGAAAGCGAAAGUAAAGCCAGAGGAGAUCUCUCGACGCAGGACUCGGCUUGCUGAAGCGCGCACGGCAAGAGGCGAGGGGCGGCG	((.(((((((((((((((.(((((((..((((((((.((.(((((.......)))..)).))...))))))))........(((.....)))((((........))))...)))))))(((....)))...(((((......))))).......))))))))...))))).)).))....	((.((((((.((((((((...(((......(((((((((((...........((((.((.(((.....)))..)).)))).(((.....)))((((........)))).......)))).))))))).....)))......((((....)))).))))))))....)))).)).))....
107	286	37	-59.0	0.2	0.55	56.28	UGCCCGUCUGUUGUGUGACUCUGGUAACUAGAGAUCCCUCAGACCCUUUUAGUCAGUGUGGAAAAUCUCUAGCAGUGGCGCCCGAACAGGGACUUGAAAGCGAAAGUAAAGCCAGAGGAGAUCUCUCGACGCAGGACUCGGCUUGCUGAAGCGCGCACGGCAAGAGGCGAGGGGCGGCGA	(((((.(((((((((((.(((((((..((((((((.((.(((((.......)))..)).))...))))))))........(((.....)))((((........))))...)))))))(((....)))...(((((......))))).......)))))))))......)).)))))....	.((((.(((((((((((...(((......(((((((((((...........((((.((.(((.....)))..)).)))).(((.....)))((((........)))).......)))).))))))).....)))......(((......))).)))))))))......)).)))).....
108	287	37	-59.0	0.01	0.53	55.96	GCCCGUCUGUUGUGUGACUCUGGUAACUAGAGAUCCCUCAGACCCUUUUAGUCAGUGUGGAAAAUCUCUAGCAGUGGCGCCCGAACAGGGACUUGAAAGCGAAAGUAAAGCCAGAGGAGAUCUCUCGACGCAGGACUCGGCUUGCUGAAGCGCGCACGGCAAGAGGCGAGGGGCGGCGAC	((((.(((((((((((.(((((((..((((((((.((.(((((.......)))..)).))...))))))))........(((.....)))((((........))))...)))))))(((....)))...(((((......))))).......)))))))))......)).))))......	((((.(((((((((((...(((......(((((((((((...........((((.((.(((.....)))..)).)))).(((.....)))((((........)))).......)))).))))))).....)))......(((......))).)))))))))......)).))))......
109	288	37	-56.6	0.92	0.8	54.04	CCCGUCUGUUGUGUGACUCUGGUAACUAGAGAUCCCUCAGACCCUUUUAGUCAGUGUGGAAAAUCUCUAGCAGUGGCGCCCGAACAGGGACUUGAAAGCGAAAGUAAAGCCAGAGGAGAUCUCUCGACGCAGGACUCGGCUUGCUGAAGCGCGCACGGCAAGAGGCGAGGGGCGGCGACU	.((((((.((((.(((.(((.((..(.(((((((((((...........((((.((((((.....)))).)).)))).(((.....)))((((........)))).......)))).))))))).)..)).))).))..(((((((.........)))))))).)))).)))))).....	.((((((.((((...............(((((((((((...........((((.((.(((.....)))..)).)))).(((.....)))((((........)))).......)))).)))))))...............(((((((.........)))))))..)))).)))))).....
110	289	37	-56.3	0.88	0.75	52.28	CCGUCUGUUGUGUGACUCUGGUAACUAGAGAUCCCUCAGACCCUUUUAGUCAGUGUGGAAAAUCUCUAGCAGUGGCGCCCGAACAGGGACUUGAAAGCGAAAGUAAAGCCAGAGGAGAUCUCUCGACGCAGGACUCGGCUUGCUGAAGCGCGCACGGCAAGAGGCGAGGGGCGGCGACUG	((((((.((((.(((.(((.((..(.(((((((((((...........((((.((((((.....)))).)).)))).(((.....)))((((........)))).......)))).))))))).)..)).))).))..(((((((.........)))))))).)))).))))))......	((((((.((((...............(((((((((((...........((((.((.(((.....)))..)).)))).(((.....)))((((........)))).......)))).)))))))...............(((((((.........)))))))..)))).))))))......
111	290	37	-54.9	0.88	0.8	73.11	CGUCUGUUGUGUGACUCUGGUAACUAGAGAUCCCUCAGACCCUUUUAGUCAGUGUGGAAAAUCUCUAGCAGUGGCGCCCGAACAGGGACUUGAAAGCGAAAGUAAAGCCAGAGGAGAUCUCUCGACGCAGGACUCGGCUUGCUGAAGCGCGCACGGCAAGAGGCGAGGGGCGGCGACUGG	.(((.(((((....((((((...))))))..(((((....((((((((((.((((.((..((((((.....((((.(((.....)))((((........))))...))))..))))))...)).))))..))))..((((....))))((.....)))))))).)))))))))))))...	..............(((((.....)))))...............................................(((.....)))((((........)))).............................................................................
112	291	37	-54.7	1.03	0.82	73.04	GUCUGUUGUGUGACUCUGGUAACUAGAGAUCCCUCAGACCCUUUUAGUCAGUGUGGAAAAUCUCUAGCAGUGGCGCCCGAACAGGGACUUGAAAGCGAAAGUAAAGCCAGAGGAGAUCUCUCGACGCAGGACUCGGCUUGCUGAAGCGCGCACGGCAAGAGGCGAGGGGCGGCGACUGGU	(((.(((((....((((((...))))))..(((((....((((((((((.((((.((..((((((.....((((.(((.....)))((((........))))...))))..))))))...)).))))..))))..((((....))))((.....)))))))).)))))))))))))....	.............((((((...))))))...............................................(((.....)))((((........))))..............................................................................
113	292	37	-53.3	1.36	0.92	71.57	UCUGUUGUGUGACUCUGGUAACUAGAGAUCCCUCAGACCCUUUUAGUCAGUGUGGAAAAUCUCUAGCAGUGGCGCCCGAACAGGGACUUGAAAGCGAAAGUAAAGCCAGAGGAGAUCUCUCGACGCAGGACUCGGCUUGCUGAAGCGCGCACGGCAAGAGGCGAGGGGCGGCGACUGGUG	...(((.((((.(((((((..((((((((.((.(((((.......)))..)).))...))))))))........(((.....)))((((........))))...)))))))(((....)))..)))).)))((((.((((((...(.(((.(.......)))).)...))))))))))..	..........................................................................(((.....)))((((........))))...............................................................................
114	293	37	-53.3	1.31	0.92	69.45	CUGUUGUGUGACUCUGGUAACUAGAGAUCCCUCAGACCCUUUUAGUCAGUGUGGAAAAUCUCUAGCAGUGGCGCCCGAACAGGGACUUGAAAGCGAAAGUAAAGCCAGAGGAGAUCUCUCGACGCAGGACUCGGCUUGCUGAAGCGCGCACGGCAAGAGGCGAGGGGCGGCGACUGGUGA	..(((.((((.(((((((..((((((((.((.(((((.......)))..)).))...))))))))........(((.....)))((((........))))...)))))))(((....)))..)))).)))((((.((((((...(.(((.(.......)))).)...))))))))))...	...........((((((........................................................(((.....)))((((........))))....))))))......................................................................
115	294	37	-53.3	1.42	0.92	67.65	UGUUGUGUGACUCUGGUAACUAGAGAUCCCUCAGACCCUUUUAGUCAGUGUGGAAAAUCUCUAGCAGUGGCGCCCGAACAGGGACUUGAAAGCGAAAGUAAAGCCAGAGGAGAUCUCUCGACGCAGGACUCGGCUUGCUGAAGCGCGCACGGCAAGAGGCGAGGGGCGGCGACUGGUGAG	.(((.((((.(((((((..((((((((.((.(((((.......)))..)).))...))))))))........(((.....)))((((........))))...)))))))(((....)))..)))).)))((((.((((((...(.(((.(.......)))).)...))))))))))....	..........(((((((...((((((.......((.........))...........)))))).........(((.....)))((((........))))...))))))).......................................................................
116	295	37	-53.5	1.51	0.94	65.71	GUUGUGUGACUCUGGUAACUAGAGAUCCCUCAGACCCUUUUAGUCAGUGUGGAAAAUCUCUAGCAGUGGCGCCCGAACAGGGACUUGAAAGCGAAAGUAAAGCCAGAGGAGAUCUCUCGACGCAGGACUCGGCUUGCUGAAGCGCGCACGGCAAGAGGCGAGGGGCGGCGACUGGUGAGU	(((.((((.(((((((..((((((((.((.(((((.......)))..)).))...))))))))........(((.....)))((((........))))...)))))))(((....)))..)))).)))...((((((((..((((.(.((.(....).))..).)).))..).)))))))	.........(((((((..(((((((.......(((.......)))...........)))))))........(((.....)))((((........))))...)))))))(((....)))..............................................................
117	296	37	-53.7	1.05	0.82	62.29	UUGUGUGACUCUGGUAACUAGAGAUCCCUCAGACCCUUUUAGUCAGUGUGGAAAAUCUCUAGCAGUGGCGCCCGAACAGGGACUUGAAAGCGAAAGUAAAGCCAGAGGAGAUCUCUCGACGCAGGACUCGGCUUGCUGAAGCGCGCACGGCAAGAGGCGAGGGGCGGCGACUGGUGAGUA	((((((..(((((((..((((((((.((.(((((.......)))..)).))...))))))))........(((.....)))((((........))))...)))))))(((....))).)))))).(((((.(((((((...(.(((.(.......)))).)...))))))..).))))).	........(((((((..(((((((.......(((.......)))...........)))))))........(((.....)))((((........))))...)))))))...................(((.....((..............................)).......)))..
118	297	37	-53.2	1.19	0.88	64.64	UGUGUGACUCUGGUAACUAGAGAUCCCUCAGACCCUUUUAGUCAGUGUGGAAAAUCUCUAGCAGUGGCGCCCGAACAGGGACUUGAAAGCGAAAGUAAAGCCAGAGGAGAUCUCUCGACGCAGGACUCGGCUUGCUGAAGCGCGCACGGCAAGAGGCGAGGGGCGGCGACUGGUGAGUAC	.......(((((((..((((((((.((.(((((.......)))..)).))...))))))))........(((.....)))((((........))))...)))))))...(((..(((.(((....((((.(((((((.........)))))))...))))..))).)))..)))......	........................................((((.((..............)).)))).(((.....)))((((........)))).............................((((....(((...........)))......))))....................
119	298	37	-53.2	1.37	0.88	58.88	GUGUGACUCUGGUAACUAGAGAUCCCUCAGACCCUUUUAGUCAGUGUGGAAAAUCUCUAGCAGUGGCGCCCGAACAGGGACUUGAAAGCGAAAGUAAAGCCAGAGGAGAUCUCUCGACGCAGGACUCGGCUUGCUGAAGCGCGCACGGCAAGAGGCGAGGGGCGGCGACUGGUGAGUACG	......(((((((..((((((((.((.(((((.......)))..)).))...))))))))........(((.....)))((((........))))...)))))))...(((..(((.(((....((((.(((((((.........)))))))...))))..))).)))..))).......	..((..(((.........((((((((((...........((((.((..((.....))...)).)))).(((.....)))((((........)))).......)))).))))))....(((....((((...(((((.........))))).....))))..))).........))).)).
120	299	37	-54.5	1.14	0.86	67.99	UGUGACUCUGGUAACUAGAGAUCCCUCAGACCCUUUUAGUCAGUGUGGAAAAUCUCUAGCAGUGGCGCCCGAACAGGGACUUGAAAGCGAAAGUAAAGCCAGAGGAGAUCUCUCGACGCAGGACUCGGCUUGCUGAAGCGCGCACGGCAAGAGGCGAGGGGCGGCGACUGGUGAGUACGC	.....(((((((..((((((((.((.(((((.......)))..)).))...))))))))........(((.....)))((((........))))...)))))))(((....)))..(((....((((.(((((((.........)))))))...))))..)))((((((....))).)))	....((((...........................................................(((.....)))((((........)))).............................((((...(((((.........))))).....))))..............))))....
121	300	37	-58.0	0.23	0.51	41.6	GUGACUCUGGUAACUAGAGAUCCCUCAGACCCUUUUAGUCAGUGUGGAAAAUCUCUAGCAGUGGCGCCCGAACAGGGACUUGAAAGCGAAAGUAAAGCCAGAGGAGAUCUCUCGACGCAGGACUCGGCUUGCUGAAGCGCGCACGGCAAGAGGCGAGGGGCGGCGACUGGUGAGUACGCC	....((((((...)))))).((((((....((((((((((.((((.((..((((((.....((((.(((.....)))((((........))))...))))..))))))...)).))))..))))..((((....))))((.....)))))))).)))))).(((((((....))).))))	....((((((...))))))..(((((....(((((.((((.((((.((..((((((.....((((.(((.....)))((((........))))...))))..))))))...)).))))..))))........................))))).)))))..(((((((....))).))))
122	301	37	-59.2	-0.27	0.37	38.37	UGACUCUGGUAACUAGAGAUCCCUCAGACCCUUUUAGUCAGUGUGGAAAAUCUCUAGCAGUGGCGCCCGAACAGGGACUUGAAAGCGAAAGUAAAGCCAGAGGAGAUCUCUCGACGCAGGACUCGGCUUGCUGAAGCGCGCACGGCAAGAGGCGAGGGGCGGCGACUGGUGAGUACGCCA	...((((((...)))))).((((((....((((((((((.((((.((..((((((.....((((.(((.....)))((((........))))...))))..))))))...)).))))..))))..((((....))))((.....)))))))).)))))).(((((((....))).)))).	...((((((...))))))..(((((....(((((.((((.((((.((..((((((.....((((.(((.....)))((((........))))...))))..))))))...)).))))..))))........................))))).)))))..(((((((....))).)))).
123	302	37	-59.2	-0.1	0.45	38.46	GACUCUGGUAACUAGAGAUCCCUCAGACCCUUUUAGUCAGUGUGGAAAAUCUCUAGCAGUGGCGCCCGAACAGGGACUUGAAAGCGAAAGUAAAGCCAGAGGAGAUCUCUCGACGCAGGACUCGGCUUGCUGAAGCGCGCACGGCAAGAGGCGAGGGGCGGCGACUGGUGAGUACGCCAA	..((((((...)))))).((((((....((((((((((.((((.((..((((((.....((((.(((.....)))((((........))))...))))..))))))...)).))))..))))..((((....))))((.....)))))))).)))))).(((((((....))).))))..	..((((((...))))))..(((((....(((((.((((.((((.((..((((((.....((((.(((.....)))((((........))))...))))..))))))...)).))))..))))........................))))).)))))..(((((((....))).))))..
124	303	37	-59.2	-0.22	0.41	38.19	ACUCUGGUAACUAGAGAUCCCUCAGACCCUUUUAGUCAGUGUGGAAAAUCUCUAGCAGUGGCGCCCGAACAGGGACUUGAAAGCGAAAGUAAAGCCAGAGGAGAUCUCUCGACGCAGGACUCGGCUUGCUGAAGCGCGCACGGCAAGAGGCGAGGGGCGGCGACUGGUGAGUACGCCAAA	.((((((...)))))).((((((....((((((((((.((((.((..((((((.....((((.(((.....)))((((........))))...))))..))))))...)).))))..))))..((((....))))((.....)))))))).)))))).(((((((....))).))))...	.((((((...)))))).((((((....(((((.((((.((((.((..((((((.....((((.(((.....)))((((........))))...))))..))))))...)).))))..))))........................))))).)))))).(((((((....))).))))...
125	304	37	-59.2	-0.22	0.35	37.63	CUCUGGUAACUAGAGAUCCCUCAGACCCUUUUAGUCAGUGUGGAAAAUCUCUAGCAGUGGCGCCCGAACAGGGACUUGAAAGCGAAAGUAAAGCCAGAGGAGAUCUCUCGACGCAGGACUCGGCUUGCUGAAGCGCGCACGGCAAGAGGCGAGGGGCGGCGACUGGUGAGUACGCCAAAA	((((((...)))))).((((((....((((((((((.((((.((..((((((.....((((.(((.....)))((((........))))...))))..))))))...)).))))..))))..((((....))))((.....)))))))).)))))).(((((((....))).))))....	((((((...)))))).((((((....(((((.((((.((((.((..((((((.....((((.(((.....)))((((........))))...))))..))))))...)).))))..))))........................))))).)))))).(((((((....))).))))....
126	305	37	-57.1	-0.33	0.37	47.64	UCUGGUAACUAGAGAUCCCUCAGACCCUUUUAGUCAGUGUGGAAAAUCUCUAGCAGUGGCGCCCGAACAGGGACUUGAAAGCGAAAGUAAAGCCAGAGGAGAUCUCUCGACGCAGGACUCGGCUUGCUGAAGCGCGCACGGCAAGAGGCGAGGGGCGGCGACUGGUGAGUACGCCAAAAA	((((((....(((((((((((...........((((.((((((.....)))).)).)))).(((.....)))((((........)))).......)))).)))))))..)).)))).((((.(((((((.........)))))))...))))....(((((((....))).)))).....	.(((......(((((((((((...........((((.((.(((.....)))..)).)))).(((.....)))((((........)))).......)))).))))))).....)))..((((...(((((.........))))).....))))....(((((((....))).)))).....
127	306	37	-56.6	-0.42	0.27	32.73	CUGGUAACUAGAGAUCCCUCAGACCCUUUUAGUCAGUGUGGAAAAUCUCUAGCAGUGGCGCCCGAACAGGGACUUGAAAGCGAAAGUAAAGCCAGAGGAGAUCUCUCGACGCAGGACUCGGCUUGCUGAAGCGCGCACGGCAAGAGGCGAGGGGCGGCGACUGGUGAGUACGCCAAAAAU	(((((....(((((((((((...........((((.((((((.....)))).)).)))).(((.....)))((((........)))).......)))).)))))))..)).)))..((((.(((((((.........)))))))...))))....(((((((....))).))))......	(((......(((((((((((...........((((.((((((.....)))).)).)))).(((.....)))((((........)))).......)))).))))))).....)))..((((.(.(((((.........)))))...).))))....(((((((....))).))))......
128	307	37	-55.3	-0.2	0.35	32.9	UGGUAACUAGAGAUCCCUCAGACCCUUUUAGUCAGUGUGGAAAAUCUCUAGCAGUGGCGCCCGAACAGGGACUUGAAAGCGAAAGUAAAGCCAGAGGAGAUCUCUCGACGCAGGACUCGGCUUGCUGAAGCGCGCACGGCAAGAGGCGAGGGGCGGCGACUGGUGAGUACGCCAAAAAUU	........(((((((((((...........((((.((((((.....)))).)).)))).(((.....)))((((........)))).......)))).)))))))((.(((....((((.(((((((.........)))))))...))))..))).))..(((((....)))))......	........(((((((((((...........((((.((((((.....)))).)).)))).(((.....)))((((........)))).......)))).)))))))....((....((((.(.(((((.........)))))...).))))..)).((((((....))).)))........
129	308	37	-55.3	-0.17	0.37	31.94	GGUAACUAGAGAUCCCUCAGACCCUUUUAGUCAGUGUGGAAAAUCUCUAGCAGUGGCGCCCGAACAGGGACUUGAAAGCGAAAGUAAAGCCAGAGGAGAUCUCUCGACGCAGGACUCGGCUUGCUGAAGCGCGCACGGCAAGAGGCGAGGGGCGGCGACUGGUGAGUACGCCAAAAAUUU	.......(((((((((((...........((((.((((((.....)))).)).)))).(((.....)))((((........)))).......)))).)))))))((.(((....((((.(((((((.........)))))))...))))..))).))..(((((....))))).......	.......(((((((((((...........((((.((((((.....)))).)).)))).(((.....)))((((........)))).......)))).)))))))....((....((((.(.(((((.........)))))...).))))..)).((((((....))).))).........
130	309	37	-55.3	-0.12	0.39	31.35	GUAACUAGAGAUCCCUCAGACCCUUUUAGUCAGUGUGGAAAAUCUCUAGCAGUGGCGCCCGAACAGGGACUUGAAAGCGAAAGUAAAGCCAGAGGAGAUCUCUCGACGCAGGACUCGGCUUGCUGAAGCGCGCACGGCAAGAGGCGAGGGGCGGCGACUGGUGAGUACGCCAAAAAUUUU	......(((((((((((...........((((.((((((.....)))).)).)))).(((.....)))((((........)))).......)))).)))))))((.(((....((((.(((((((.........)))))))...))))..))).))..(((((....)))))........	......(((((((((((...........((((.((((((.....)))).)).)))).(((.....)))((((........)))).......)))).)))))))....((....((((.(.(((((.........)))))...).))))..))(((((((....))).)))).........
131	310	37	-55.3	-0.28	0.43	33.12	UAACUAGAGAUCCCUCAGACCCUUUUAGUCAGUGUGGAAAAUCUCUAGCAGUGGCGCCCGAACAGGGACUUGAAAGCGAAAGUAAAGCCAGAGGAGAUCUCUCGACGCAGGACUCGGCUUGCUGAAGCGCGCACGGCAAGAGGCGAGGGGCGGCGACUGGUGAGUACGCCAAAAAUUUUG	.....(((((((((((...........((((.((((((.....)))).)).)))).(((.....)))((((........)))).......)))).)))))))((.(((....((((.(((((((.........)))))))...))))..))).))..(((((....))))).........	.....(((((((((((...........((((.((((((.....)))).)).)))).(((.....)))((((........)))).......)))).)))))))...(((....((((.(.(((((.........)))))...).))))..)))......((((....))))..........
132	311	37	-55.3	-0.28	0.41	33.3	AACUAGAGAUCCCUCAGACCCUUUUAGUCAGUGUGGAAAAUCUCUAGCAGUGGCGCCCGAACAGGGACUUGAAAGCGAAAGUAAAGCCAGAGGAGAUCUCUCGACGCAGGACUCGGCUUGCUGAAGCGCGCACGGCAAGAGGCGAGGGGCGGCGACUGGUGAGUACGCCAAAAAUUUUGA	....(((((((((((...........((((.((((((.....)))).)).)))).(((.....)))((((........)))).......)))).)))))))((.(((....((((.(((((((.........)))))))...))))..))).))..(((((....)))))..........	....(((((((((((...........((((.((((((.....)))).)).)))).(((.....)))((((........)))).......)))).)))))))...(((....((((.(.(((((.........)))))...).))))..)))......((((....))))...........
133	312	37	-55.3	-0.08	0.45	33.33	ACUAGAGAUCCCUCAGACCCUUUUAGUCAGUGUGGAAAAUCUCUAGCAGUGGCGCCCGAACAGGGACUUGAAAGCGAAAGUAAAGCCAGAGGAGAUCUCUCGACGCAGGACUCGGCUUGCUGAAGCGCGCACGGCAAGAGGCGAGGGGCGGCGACUGGUGAGUACGCCAAAAAUUUUGAC	...(((((((((((...........((((.((((((.....)))).)).)))).(((.....)))((((........)))).......)))).)))))))((.(((....((((.(((((((.........)))))))...))))..))).))..(((((....)))))...........	...(((((((((((...........((((.((((((.....)))).)).)))).(((.....)))((((........)))).......)))).)))))))...(((....((((.(.(((((.........)))))...).))))..)))......((((....))))............
134	313	37	-55.3	-0.02	0.49	33.03	CUAGAGAUCCCUCAGACCCUUUUAGUCAGUGUGGAAAAUCUCUAGCAGUGGCGCCCGAACAGGGACUUGAAAGCGAAAGUAAAGCCAGAGGAGAUCUCUCGACGCAGGACUCGGCUUGCUGAAGCGCGCACGGCAAGAGGCGAGGGGCGGCGACUGGUGAGUACGCCAAAAAUUUUGACU	..(((((((((((...........((((.((((((.....)))).)).)))).(((.....)))((((........)))).......)))).)))))))((.(((....((((.(((((((.........)))))))...))))..))).))..(((((....)))))............	..(((((((((((...........((((.((((((.....)))).)).)))).(((.....)))((((........)))).......)))).)))))))...(((....((((.(.(((((.........)))))...).))))..)))......((((....)))).............
135	314	37	-55.3	0.01	0.41	34.33	UAGAGAUCCCUCAGACCCUUUUAGUCAGUGUGGAAAAUCUCUAGCAGUGGCGCCCGAACAGGGACUUGAAAGCGAAAGUAAAGCCAGAGGAGAUCUCUCGACGCAGGACUCGGCUUGCUGAAGCGCGCACGGCAAGAGGCGAGGGGCGGCGACUGGUGAGUACGCCAAAAAUUUUGACUA	.(((((((((((...........((((.((((((.....)))).)).)))).(((.....)))((((........)))).......)))).)))))))((.(((....((((.(((((((.........)))))))...))))..))).))..(((((....))))).............	.(((((((((((...........((((.((((((.....)))).)).)))).(((.....)))((((........)))).......)))).)))))))((.(((....((((.(.(((((.........)))))...).))))..))).))..(((((....))))).............
136	315	37	-55.3	0.26	0.55	38.21	AGAGAUCCCUCAGACCCUUUUAGUCAGUGUGGAAAAUCUCUAGCAGUGGCGCCCGAACAGGGACUUGAAAGCGAAAGUAAAGCCAGAGGAGAUCUCUCGACGCAGGACUCGGCUUGCUGAAGCGCGCACGGCAAGAGGCGAGGGGCGGCGACUGGUGAGUACGCCAAAAAUUUUGACUAG	.((((((((((...........((((.((((((.....)))).)).)))).(((.....)))((((........)))).......)))).))))))(((.(((....((((.(((((((.........)))))))...))))..))).))).(((((....)))))..............	.((((((((((...........((((.((((((.....)))).)).)))).(((.....)))((((........)))).......)))).)))))).((.(((....((((.(.(((((.........)))))...).))))..))).))..(((((....)))))..............
137	316	37	-55.5	-0.1	0.43	40.76	GAGAUCCCUCAGACCCUUUUAGUCAGUGUGGAAAAUCUCUAGCAGUGGCGCCCGAACAGGGACUUGAAAGCGAAAGUAAAGCCAGAGGAGAUCUCUCGACGCAGGACUCGGCUUGCUGAAGCGCGCACGGCAAGAGGCGAGGGGCGGCGACUGGUGAGUACGCCAAAAAUUUUGACUAGC	((((((((((...........((((.((((((.....)))).)).)))).(((.....)))((((........)))).......)))).))))))(((.(((....((((.(((((((.........)))))))...))))..))).))).(((((....)))))...............	((((((((((...........((((.((((((.....)))).)).)))).(((.....)))((((........)))).......)))).))))))(((.(((....((((.(.(((((.........)))))...).))))..))).))).(((((....)))))...............
138	317	37	-53.8	0.81	0.69	34.77	AGAUCCCUCAGACCCUUUUAGUCAGUGUGGAAAAUCUCUAGCAGUGGCGCCCGAACAGGGACUUGAAAGCGAAAGUAAAGCCAGAGGAGAUCUCUCGACGCAGGACUCGGCUUGCUGAAGCGCGCACGGCAAGAGGCGAGGGGCGGCGACUGGUGAGUACGCCAAAAAUUUUGACUAGCG	...((((((....((((((((((.((((.((..((((((.....((((.(((.....)))((((........))))...))))..))))))...)).))))..))))..((((....))))((.....)))))))).)))))).(((((((....))).)))).................	...((((((....(((((.((((.((((.((..((((((.....((((.(((.....)))((((........))))...))))..))))))...)).))))..))))........................))))).)))))).(((((((....))).)))).................
139	318	37	-54.1	0.75	0.8	36.39	GAUCCCUCAGACCCUUUUAGUCAGUGUGGAAAAUCUCUAGCAGUGGCGCCCGAACAGGGACUUGAAAGCGAAAGUAAAGCCAGAGGAGAUCUCUCGACGCAGGACUCGGCUUGCUGAAGCGCGCACGGCAAGAGGCGAGGGGCGGCGACUGGUGAGUACGCCAAAAAUUUUGACUAGCGG	(.((((((....((((((((((.((((.((..((((((.....((((.(((.....)))((((........))))...))))..))))))...)).))))..))))..((((....))))((.....)))))))).)))))))(((((((....))).))))..................	..((((((....(((((.((((.((((.((..((((((.....((((.(((.....)))((((........))))...))))..))))))...)).))))..))))........................))))).)))))).(((((((....))).))))..................
140	319	37	-53.8	1.03	0.84	45.59	AUCCCUCAGACCCUUUUAGUCAGUGUGGAAAAUCUCUAGCAGUGGCGCCCGAACAGGGACUUGAAAGCGAAAGUAAAGCCAGAGGAGAUCUCUCGACGCAGGACUCGGCUUGCUGAAGCGCGCACGGCAAGAGGCGAGGGGCGGCGACUGGUGAGUACGCCAAAAAUUUUGACUAGCGGA	.((((((....((((((((((.((((.((..((((((.....((((.(((.....)))((((........))))...))))..))))))...)).))))..))))..((((....))))((.....)))))))).)))))).(((((((....))).))))...................	..(((((......(...((((.((((.((..((((((.....((((.(((.....)))((((........))))...))))..))))))...)).))))..))))..........................)...)))))..(((((((....))).))))...................
141	320	37	-53.7	0.64	0.75	46.13	UCCCUCAGACCCUUUUAGUCAGUGUGGAAAAUCUCUAGCAGUGGCGCCCGAACAGGGACUUGAAAGCGAAAGUAAAGCCAGAGGAGAUCUCUCGACGCAGGACUCGGCUUGCUGAAGCGCGCACGGCAAGAGGCGAGGGGCGGCGACUGGUGAGUACGCCAAAAAUUUUGACUAGCGGAG	.(((((....((((((((((.((((.((..((((((.....((((.(((.....)))((((........))))...))))..))))))...)).))))..))))..((((....))))((.....)))))))).)))))..(((((((....))).))))....................	.(((((......(...((((.((((.((..((((((.....((((.(((.....)))((((........))))...))))..))))))...)).))))..))))..........................)...)))))..(((((((....))).))))....................
142	321	37	-54.4	0.99	0.76	55.62	CCCUCAGACCCUUUUAGUCAGUGUGGAAAAUCUCUAGCAGUGGCGCCCGAACAGGGACUUGAAAGCGAAAGUAAAGCCAGAGGAGAUCUCUCGACGCAGGACUCGGCUUGCUGAAGCGCGCACGGCAAGAGGCGAGGGGCGGCGACUGGUGAGUACGCCAAAAAUUUUGACUAGCGGAGG	........((((.(((((((((((.((..((((((.....((((.(((.....)))((((........))))...))))..))))))...)).))))....((((.(((((((.........)))))))...))))....(((((((....))).))))........))))))).)).))	.............(((((((((((.((..(((((......((((.(((.....)))((((........))))...))))...)))))...)).))))....((((...(((((.........))))).....))))....(((((((....))).))))........)))))))......
143	322	37	-55.0	0.38	0.59	51.44	CCUCAGACCCUUUUAGUCAGUGUGGAAAAUCUCUAGCAGUGGCGCCCGAACAGGGACUUGAAAGCGAAAGUAAAGCCAGAGGAGAUCUCUCGACGCAGGACUCGGCUUGCUGAAGCGCGCACGGCAAGAGGCGAGGGGCGGCGACUGGUGAGUACGCCAAAAAUUUUGACUAGCGGAGGC	.......((((.(((((((((((.((..((((((.....((((.(((.....)))((((........))))...))))..))))))...)).))))....((((.(((((((.........)))))))...))))....(((((((....))).))))........))))))).)).)).	............(((((((.(((.(....((((......((((.(((.....)))((((........))))...))))...)))).....).))).....((((...(((((.........))))).....))))....(((((((....))).))))........))))))).......
144	323	37	-55.4	0.38	0.65	49.45	CUCAGACCCUUUUAGUCAGUGUGGAAAAUCUCUAGCAGUGGCGCCCGAACAGGGACUUGAAAGCGAAAGUAAAGCCAGAGGAGAUCUCUCGACGCAGGACUCGGCUUGCUGAAGCGCGCACGGCAAGAGGCGAGGGGCGGCGACUGGUGAGUACGCCAAAAAUUUUGACUAGCGGAGGCU	...((.((((.(((((((((((.((..((((((.....((((.(((.....)))((((........))))...))))..))))))...)).))))....((((.(((((((.........)))))))...))))....(((((((....))).))))........))))))).)).))))	....(.((((.(((((((..((.(....((((......((((.(((.....)))((((........))))...))))...)))).....).))......((((...(((((.........))))).....))))....(((((((....))).))))........))))))).)).))).
145	324	37	-55.9	0.24	0.47	49.46	UCAGACCCUUUUAGUCAGUGUGGAAAAUCUCUAGCAGUGGCGCCCGAACAGGGACUUGAAAGCGAAAGUAAAGCCAGAGGAGAUCUCUCGACGCAGGACUCGGCUUGCUGAAGCGCGCACGGCAAGAGGCGAGGGGCGGCGACUGGUGAGUACGCCAAAAAUUUUGACUAGCGGAGGCUA	..((.((((.(((((((((((.((..((((((.....((((.(((.....)))((((........))))...))))..))))))...)).))))....((((.(((((((.........)))))))...))))....(((((((....))).))))........))))))).)).)))).	..((.((((.(((((((..((.(....((((......((((.(((.....)))((((........))))...))))...)))).....).))......((((...(((((.........))))).....))))....(((((((....))).))))........))))))).)).)))).
146	325	37	-56.0	0.07	0.41	50.54	CAGACCCUUUUAGUCAGUGUGGAAAAUCUCUAGCAGUGGCGCCCGAACAGGGACUUGAAAGCGAAAGUAAAGCCAGAGGAGAUCUCUCGACGCAGGACUCGGCUUGCUGAAGCGCGCACGGCAAGAGGCGAGGGGCGGCGACUGGUGAGUACGCCAAAAAUUUUGACUAGCGGAGGCUAG	....((((((.((((.((((.((..((((((.....((((.(((.....)))((((........))))...))))..))))))...)).))))..))))...(((((((.........)))))))....)))))).(((((((....))).))))...........(((((....)))))	............(((.((((.((..((((((.....((((.(((.....)))((((........))))...))))..))))))...)).))))..)))......(((((.........))))).............(((((((....))).))))...........(((((....)))))
147	326	37	-56.6	0.13	0.55	41.1	AGACCCUUUUAGUCAGUGUGGAAAAUCUCUAGCAGUGGCGCCCGAACAGGGACUUGAAAGCGAAAGUAAAGCCAGAGGAGAUCUCUCGACGCAGGACUCGGCUUGCUGAAGCGCGCACGGCAAGAGGCGAGGGGCGGCGACUGGUGAGUACGCCAAAAAUUUUGACUAGCGGAGGCUAGA	...((((((.((((.((((.((..((((((.....((((.(((.....)))((((........))))...))))..))))))...)).))))..))))...(((((((.........)))))))....)))))).(((((((....))).))))...........(((((....))))).	..........((((.((((.((..((((((.....((((.(((.....)))((((........))))...))))..))))))...)).))))..)))).....(((((.........))))).............(((((((....))).))))...........(((((....))))).
148	327	37	-56.8	-0.06	0.35	32.66	GACCCUUUUAGUCAGUGUGGAAAAUCUCUAGCAGUGGCGCCCGAACAGGGACUUGAAAGCGAAAGUAAAGCCAGAGGAGAUCUCUCGACGCAGGACUCGGCUUGCUGAAGCGCGCACGGCAAGAGGCGAGGGGCGGCGACUGGUGAGUACGCCAAAAAUUUUGACUAGCGGAGGCUAGAA	(.((((((.((((.((((.((..((((((.....((((.(((.....)))((((........))))...))))..))))))...)).))))..))))...(((((((.........)))))))....)))))))(((((((....))).))))...........(((((....)))))..	..((((...((((.((((.((..((((((.....((((.(((.....)))((((........))))...))))..))))))...)).))))..)))).....(((((.........)))))........)))).(((((((....))).))))...........(((((....)))))..
149	328	37	-56.6	-0.1	0.41	36.54	ACCCUUUUAGUCAGUGUGGAAAAUCUCUAGCAGUGGCGCCCGAACAGGGACUUGAAAGCGAAAGUAAAGCCAGAGGAGAUCUCUCGACGCAGGACUCGGCUUGCUGAAGCGCGCACGGCAAGAGGCGAGGGGCGGCGACUGGUGAGUACGCCAAAAAUUUUGACUAGCGGAGGCUAGAAG	.((((((.((((.((((.((..((((((.....((((.(((.....)))((((........))))...))))..))))))...)).))))..))))...(((((((.........)))))))....)))))).(((((((....))).))))...........(((((....)))))...	........((((.((((.((..((((((.....((((.(((.....)))((((........))))...))))..))))))...)).))))..)))).....(((((.........))))).............(((((((....))).))))...........(((((....)))))...
150	329	37	-57.3	-0.37	0.31	54.79	CCCUUUUAGUCAGUGUGGAAAAUCUCUAGCAGUGGCGCCCGAACAGGGACUUGAAAGCGAAAGUAAAGCCAGAGGAGAUCUCUCGACGCAGGACUCGGCUUGCUGAAGCGCGCACGGCAAGAGGCGAGGGGCGGCGACUGGUGAGUACGCCAAAAAUUUUGACUAGCGGAGGCUAGAAGG	.((((((((((.((((.((..((((((.....((((.(((.....)))((((........))))...))))..))))))...)).))))....((((.(((((((.........)))))))...))))....(((((((....))).))))......((((.....))))))))))))))	.((((((((((..........................(((.....)))((((........))))....................................................................(((((((....))).))))...................))))))))))
151	330	37	-58.1	-0.41	0.29	52.45	CCUUUUAGUCAGUGUGGAAAAUCUCUAGCAGUGGCGCCCGAACAGGGACUUGAAAGCGAAAGUAAAGCCAGAGGAGAUCUCUCGACGCAGGACUCGGCUUGCUGAAGCGCGCACGGCAAGAGGCGAGGGGCGGCGACUGGUGAGUACGCCAAAAAUUUUGACUAGCGGAGGCUAGAAGGA	((((((((((.((((.((..((((((.....((((.(((.....)))((((........))))...))))..))))))...)).))))....((((.(((((((.........)))))))...))))....(((((((....))).))))......((((.....)))))))))))))).	((((((((((.............((...........(((.....)))((((........))))........................................................))..........(((((((....))).))))...................)))))))))).
152	331	37	-55.0	0.1	0.53	58.5	CUUUUAGUCAGUGUGGAAAAUCUCUAGCAGUGGCGCCCGAACAGGGACUUGAAAGCGAAAGUAAAGCCAGAGGAGAUCUCUCGACGCAGGACUCGGCUUGCUGAAGCGCGCACGGCAAGAGGCGAGGGGCGGCGACUGGUGAGUACGCCAAAAAUUUUGACUAGCGGAGGCUAGAAGGAG	(((((((((.((((.((..((((((.....((((.(((.....)))((((........))))...))))..))))))...)).))))....((((.(((((((.........)))))))...))))....(((((((....))).))))......((((.....)))))))))))))...	(((((((((.((((.((..(((((......((((.(((.....)))((((........))))...))))...)))))...)).))))...........................................(((((((....))).))))...................)))))))))...
153	332	37	-54.3	-0.04	0.49	40.5	UUUUAGUCAGUGUGGAAAAUCUCUAGCAGUGGCGCCCGAACAGGGACUUGAAAGCGAAAGUAAAGCCAGAGGAGAUCUCUCGACGCAGGACUCGGCUUGCUGAAGCGCGCACGGCAAGAGGCGAGGGGCGGCGACUGGUGAGUACGCCAAAAAUUUUGACUAGCGGAGGCUAGAAGGAGA	....((((.((((.((..((((((.....((((.(((.....)))((((........))))...))))..))))))...)).))))..))))..((((....))))((.(.((.(....).))..).))(((((((....))).))))......(((..(((((....)))))..)))..	....((((.((((.((..((((((.....((((.(((.....)))((((........))))...))))..))))))...)).))))..)))).....................................(((((((....))).))))...........(((((....))))).......
154	333	37	-54.3	-0.18	0.35	38.64	UUUAGUCAGUGUGGAAAAUCUCUAGCAGUGGCGCCCGAACAGGGACUUGAAAGCGAAAGUAAAGCCAGAGGAGAUCUCUCGACGCAGGACUCGGCUUGCUGAAGCGCGCACGGCAAGAGGCGAGGGGCGGCGACUGGUGAGUACGCCAAAAAUUUUGACUAGCGGAGGCUAGAAGGAGAG	...((((.((((.((..((((((.....((((.(((.....)))((((........))))...))))..))))))...)).))))..))))..((((....))))((.(.((.(....).))..).))(((((((....))).))))......(((..(((((....)))))..)))...	...((((.((((.((..((((((.....((((.(((.....)))((((........))))...))))..))))))...)).))))..)))).....................................(((((((....))).))))...........(((((....)))))........
155	334	37	-54.3	-0.15	0.45	42.91	UUAGUCAGUGUGGAAAAUCUCUAGCAGUGGCGCCCGAACAGGGACUUGAAAGCGAAAGUAAAGCCAGAGGAGAUCUCUCGACGCAGGACUCGGCUUGCUGAAGCGCGCACGGCAAGAGGCGAGGGGCGGCGACUGGUGAGUACGCCAAAAAUUUUGACUAGCGGAGGCUAGAAGGAGAGA	..((((.((((.((..((((((.....((((.(((.....)))((((........))))...))))..))))))...)).))))..))))..((((....))))((.(.((.(....).))..).))(((((((....))).))))......(((..(((((....)))))..)))....	...(((.((((.((..((((((.....((((.(((.....)))((((........))))...))))..))))))...)).))))..)))......................................(((((((....))).))))...........(((((....))))).........
156	335	37	-54.3	-0.06	0.39	44.89	UAGUCAGUGUGGAAAAUCUCUAGCAGUGGCGCCCGAACAGGGACUUGAAAGCGAAAGUAAAGCCAGAGGAGAUCUCUCGACGCAGGACUCGGCUUGCUGAAGCGCGCACGGCAAGAGGCGAGGGGCGGCGACUGGUGAGUACGCCAAAAAUUUUGACUAGCGGAGGCUAGAAGGAGAGAG	.((((.((((.((..((((((.....((((.(((.....)))((((........))))...))))..))))))...)).))))..))))..((((....))))((.(.((.(....).))..).))(((((((....))).))))......(((..(((((....)))))..))).....	......((((.((..((((((.....((((.(((.....)))((((........))))...))))..))))))...)).)))).....(((....((((.........))))......))).....(((((((....))).))))...........(((((....)))))..........
157	336	37	-54.9	-0.29	0.39	39.68	AGUCAGUGUGGAAAAUCUCUAGCAGUGGCGCCCGAACAGGGACUUGAAAGCGAAAGUAAAGCCAGAGGAGAUCUCUCGACGCAGGACUCGGCUUGCUGAAGCGCGCACGGCAAGAGGCGAGGGGCGGCGACUGGUGAGUACGCCAAAAAUUUUGACUAGCGGAGGCUAGAAGGAGAGAGA	.((((.((((((.....)))).)).)))).(((.....)))((((........))))..............((((((..(((....((((.(((((((.........)))))))...))))..))(((((((....))).))))...........(((((....)))))..)..))))))	.((((.((..(.......)...)).)))).(((.....)))((((........))))...............(((((...((....((((.(.(((((.........)))))...).))))..))(((((((....))).))))...........(((((....))))).....))))).
158	337	37	-56.4	-0.76	0.24	25.06	GUCAGUGUGGAAAAUCUCUAGCAGUGGCGCCCGAACAGGGACUUGAAAGCGAAAGUAAAGCCAGAGGAGAUCUCUCGACGCAGGACUCGGCUUGCUGAAGCGCGCACGGCAAGAGGCGAGGGGCGGCGACUGGUGAGUACGCCAAAAAUUUUGACUAGCGGAGGCUAGAAGGAGAGAGAU	((((.((((((.....)))).)).)))).(((.....)))((((........)))).............(((((((..(((....((((.(((((((.........)))))))...))))..))(((((((....))).))))...........(((((....)))))..)..)))))))	((((.((((((.....)))).)).)))).(((.....))).(((........)))..............(((((((..(((....((((.(.(((((.........)))))...).))))..))(((((((....))).))))...........(((((....)))))..)..)))))))
159	338	37	-55.3	-0.53	0.27	27.32	UCAGUGUGGAAAAUCUCUAGCAGUGGCGCCCGAACAGGGACUUGAAAGCGAAAGUAAAGCCAGAGGAGAUCUCUCGACGCAGGACUCGGCUUGCUGAAGCGCGCACGGCAAGAGGCGAGGGGCGGCGACUGGUGAGUACGCCAAAAAUUUUGACUAGCGGAGGCUAGAAGGAGAGAGAUG	..............((((.....((((.(((.....)))((((........))))...))))..))))(((((((..(((....((((.(((((((.........)))))))...))))..))(((((((....))).))))...........(((((....)))))..)..))))))).	..............((((.....((((.(((.....)))((((........))))...))))..)))).((((((..(((....((((.(.(((((.........)))))...).))))..))(((((((....))).))))...........(((((....)))))..)..))))))..
160	339	37	-55.3	-0.7	0.22	25.1	CAGUGUGGAAAAUCUCUAGCAGUGGCGCCCGAACAGGGACUUGAAAGCGAAAGUAAAGCCAGAGGAGAUCUCUCGACGCAGGACUCGGCUUGCUGAAGCGCGCACGGCAAGAGGCGAGGGGCGGCGACUGGUGAGUACGCCAAAAAUUUUGACUAGCGGAGGCUAGAAGGAGAGAGAUGG	.............((((.....((((.(((.....)))((((........))))...))))..))))(((((((..(((....((((.(((((((.........)))))))...))))..))(((((((....))).))))...........(((((....)))))..)..)))))))..	.............((((.....((((.(((.....)))((((........))))...))))..)))).((((((..(((....((((.(.(((((.........)))))...).))))..))(((((((....))).))))...........(((((....)))))..)..))))))...
161	340	37	-55.3	-0.57	0.33	24.73	AGUGUGGAAAAUCUCUAGCAGUGGCGCCCGAACAGGGACUUGAAAGCGAAAGUAAAGCCAGAGGAGAUCUCUCGACGCAGGACUCGGCUUGCUGAAGCGCGCACGGCAAGAGGCGAGGGGCGGCGACUGGUGAGUACGCCAAAAAUUUUGACUAGCGGAGGCUAGAAGGAGAGAGAUGGG	............((((.....((((.(((.....)))((((........))))...))))..))))(((((((..(((....((((.(((((((.........)))))))...))))..))(((((((....))).))))...........(((((....)))))..)..)))))))...	............((((.....((((.(((.....)))((((........))))...))))..)))).((((((..(((....((((.(.(((((.........)))))...).))))..))(((((((....))).))))...........(((((....)))))..)..))))))....
162	341	37	-55.3	-0.45	0.29	27.92	GUGUGGAAAAUCUCUAGCAGUGGCGCCCGAACAGGGACUUGAAAGCGAAAGUAAAGCCAGAGGAGAUCUCUCGACGCAGGACUCGGCUUGCUGAAGCGCGCACGGCAAGAGGCGAGGGGCGGCGACUGGUGAGUACGCCAAAAAUUUUGACUAGCGGAGGCUAGAAGGAGAGAGAUGGGU	...........((((.....((((.(((.....)))((((........))))...))))..))))(((((((..(((....((((.(((((((.........)))))))...))))..))(((((((....))).))))...........(((((....)))))..)..)))))))....	...........((((.....((((.(((.....)))((((........))))...))))..)))).((((((..(((....((((.(.(((((.........)))))...).))))..))(((((((....))).))))...........(((((....)))))..)..)))))).....
163	342	37	-55.3	-0.64	0.25	27.56	UGUGGAAAAUCUCUAGCAGUGGCGCCCGAACAGGGACUUGAAAGCGAAAGUAAAGCCAGAGGAGAUCUCUCGACGCAGGACUCGGCUUGCUGAAGCGCGCACGGCAAGAGGCGAGGGGCGGCGACUGGUGAGUACGCCAAAAAUUUUGACUAGCGGAGGCUAGAAGGAGAGAGAUGGGUG	..........((((.....((((.(((.....)))((((........))))...))))..))))(((((((..(((....((((.(((((((.........)))))))...))))..))(((((((....))).))))...........(((((....)))))..)..))))))).....	..........((((.....((((.(((.....)))((((........))))...))))..)))).((((((..(((....((((.(.(((((.........)))))...).))))..))(((((((....))).))))...........(((((....)))))..)..))))))......
164	343	37	-55.3	-0.68	0.2	40.9	GUGGAAAAUCUCUAGCAGUGGCGCCCGAACAGGGACUUGAAAGCGAAAGUAAAGCCAGAGGAGAUCUCUCGACGCAGGACUCGGCUUGCUGAAGCGCGCACGGCAAGAGGCGAGGGGCGGCGACUGGUGAGUACGCCAAAAAUUUUGACUAGCGGAGGCUAGAAGGAGAGAGAUGGGUGC	.........((((.....((((.(((.....)))((((........))))...))))..))))(((((((..(((....((((.(((((((.........)))))))...))))..))(((((((....))).))))...........(((((....)))))..)..)))))))......	.........(((......((((.(((.....)))((((........))))...))))...))).((((((..(((....((((.(.(((((.........)))))...).))))..))(((((((....))).))))...........(((((....)))))..)..)))))).......
165	344	37	-55.3	-0.37	0.39	49.56	UGGAAAAUCUCUAGCAGUGGCGCCCGAACAGGGACUUGAAAGCGAAAGUAAAGCCAGAGGAGAUCUCUCGACGCAGGACUCGGCUUGCUGAAGCGCGCACGGCAAGAGGCGAGGGGCGGCGACUGGUGAGUACGCCAAAAAUUUUGACUAGCGGAGGCUAGAAGGAGAGAGAUGGGUGCG	........((((.....((((.(((.....)))((((........))))...))))..))))(((((((..(((....((((.(((((((.........)))))))...))))..))(((((((....))).))))...........(((((....)))))..)..))))))).......	.................................((((........))))..............((((((...((....((((.(.(((((.........)))))...).))))..))(((((((....))).))))...........(((((....))))).....))))))........
166	345	37	-55.3	-0.22	0.43	50.41	GGAAAAUCUCUAGCAGUGGCGCCCGAACAGGGACUUGAAAGCGAAAGUAAAGCCAGAGGAGAUCUCUCGACGCAGGACUCGGCUUGCUGAAGCGCGCACGGCAAGAGGCGAGGGGCGGCGACUGGUGAGUACGCCAAAAAUUUUGACUAGCGGAGGCUAGAAGGAGAGAGAUGGGUGCGA	.......((((.....((((.(((.....)))((((........))))...))))..))))(((((((..(((....((((.(((((((.........)))))))...))))..))(((((((....))).))))...........(((((....)))))..)..)))))))........	................................((((........))))...............(((((...((....((((.(.(((((.........)))))...).))))..))(((((((....))).))))...........(((((....))))).....)))))..........
167	346	37	-55.3	-0.41	0.35	52.18	GAAAAUCUCUAGCAGUGGCGCCCGAACAGGGACUUGAAAGCGAAAGUAAAGCCAGAGGAGAUCUCUCGACGCAGGACUCGGCUUGCUGAAGCGCGCACGGCAAGAGGCGAGGGGCGGCGACUGGUGAGUACGCCAAAAAUUUUGACUAGCGGAGGCUAGAAGGAGAGAGAUGGGUGCGAG	......((((.....((((.(((.....)))((((........))))...))))..))))(((((((..(((....((((.(((((((.........)))))))...))))..))(((((((....))).))))...........(((((....)))))..)..))))))).........	...............................((((........))))...............(((((...((....((((...(((((.........))))).....))))..))(((((((....))).))))...........(((((....))))).....)))))...........
168	347	37	-56.4	-0.93	0.2	59.19	AAAAUCUCUAGCAGUGGCGCCCGAACAGGGACUUGAAAGCGAAAGUAAAGCCAGAGGAGAUCUCUCGACGCAGGACUCGGCUUGCUGAAGCGCGCACGGCAAGAGGCGAGGGGCGGCGACUGGUGAGUACGCCAAAAAUUUUGACUAGCGGAGGCUAGAAGGAGAGAGAUGGGUGCGAGA	...((((((.....((((.(((.....)))((((........))))...))))..)))))).(((((((.((...(((.((((....))))((.(.((.(....).))..).))(((((((....))).))))......(((..(((((....)))))..))))))...)).)).)))))	...............(((.(((.....)))((((........))))...)))........................((.....((((.........)))).......)).....(((((((....))).))))...........(((((....)))))......................
169	348	37	-59.0	-1.07	0.16	28.49	AAAUCUCUAGCAGUGGCGCCCGAACAGGGACUUGAAAGCGAAAGUAAAGCCAGAGGAGAUCUCUCGACGCAGGACUCGGCUUGCUGAAGCGCGCACGGCAAGAGGCGAGGGGCGGCGACUGGUGAGUACGCCAAAAAUUUUGACUAGCGGAGGCUAGAAGGAGAGAGAUGGGUGCGAGAG	..((((((.....((((.(((.....)))((((........))))...))))..))))))((((((((.((...(((.((((....))))((.(.((.(....).))..).))(((((((....))).))))......(((..(((((....)))))..))))))...)).)).))))))	..((((((.....((((.(((.....)))((((........))))...))))..))))))((((((((.((...(((.((((....))))((.(...............).))(((((((....))).))))...........(((((....))))).....)))...)).)).))))))
170	349	37	-59.4	-1.27	0.1	31.7	AAUCUCUAGCAGUGGCGCCCGAACAGGGACUUGAAAGCGAAAGUAAAGCCAGAGGAGAUCUCUCGACGCAGGACUCGGCUUGCUGAAGCGCGCACGGCAAGAGGCGAGGGGCGGCGACUGGUGAGUACGCCAAAAAUUUUGACUAGCGGAGGCUAGAAGGAGAGAGAUGGGUGCGAGAGC	.((((((.....((((.(((.....)))((((........))))...))))..))))))((((((((.((...(((.((((....))))((.(.((.(....).))..).))(((((((....))).))))......(((..(((((....)))))..))))))...)).)).)))))).	.((((((.....((((.(((.....)))((((........))))...))))..))))))((((((((.((...(((.((((....))))((.(...............).))(((((((....))).))))...........(((((....))))).....)))...)).)).)))))).
171	350	37	-58.8	-0.6	0.25	46.71	AUCUCUAGCAGUGGCGCCCGAACAGGGACUUGAAAGCGAAAGUAAAGCCAGAGGAGAUCUCUCGACGCAGGACUCGGCUUGCUGAAGCGCGCACGGCAAGAGGCGAGGGGCGGCGACUGGUGAGUACGCCAAAAAUUUUGACUAGCGGAGGCUAGAAGGAGAGAGAUGGGUGCGAGAGCG	((((((.....((((.(((.....)))((((........))))...))))..))))))((((((((.((...(((.((((....))))((.(.((.(....).))..).))(((((((....))).))))......(((..(((((....)))))..))))))...)).)).))))))..	...........................((((........))))..............((((((.........((((....((((.........))))......))))....(((((((....))).))))...........(((((....))))).....))))))..............
172	351	37	-58.4	-0.42	0.31	39.9	UCUCUAGCAGUGGCGCCCGAACAGGGACUUGAAAGCGAAAGUAAAGCCAGAGGAGAUCUCUCGACGCAGGACUCGGCUUGCUGAAGCGCGCACGGCAAGAGGCGAGGGGCGGCGACUGGUGAGUACGCCAAAAAUUUUGACUAGCGGAGGCUAGAAGGAGAGAGAUGGGUGCGAGAGCGU	......((..(.((((((......((.(((.............))))).......(((((((..(((....((((.(((((((.........)))))))...))))..))(((((((....))).))))...........(((((....)))))..)..))))))))))))).)..))..	......((..(.((((((........((((........)))).............(((((((..(((....((((...(((((.........))))).....))))..))(((((((....))).))))...........(((((....)))))..)..))))))))))))).)..))..
173	352	37	-58.4	-0.43	0.33	27.37	CUCUAGCAGUGGCGCCCGAACAGGGACUUGAAAGCGAAAGUAAAGCCAGAGGAGAUCUCUCGACGCAGGACUCGGCUUGCUGAAGCGCGCACGGCAAGAGGCGAGGGGCGGCGACUGGUGAGUACGCCAAAAAUUUUGACUAGCGGAGGCUAGAAGGAGAGAGAUGGGUGCGAGAGCGUC	.....((..(.((((((......((.(((.............))))).......(((((((..(((....((((.(((((((.........)))))))...))))..))(((((((....))).))))...........(((((....)))))..)..))))))))))))).)..))...	.....((..(.((((((........((((........)))).............(((((((..(((....((((.(.(((((.........)))))...).))))..))(((((((....))).))))...........(((((....)))))..)..))))))))))))).)..))...
174	353	37	-58.4	-0.57	0.24	25.47	UCUAGCAGUGGCGCCCGAACAGGGACUUGAAAGCGAAAGUAAAGCCAGAGGAGAUCUCUCGACGCAGGACUCGGCUUGCUGAAGCGCGCACGGCAAGAGGCGAGGGGCGGCGACUGGUGAGUACGCCAAAAAUUUUGACUAGCGGAGGCUAGAAGGAGAGAGAUGGGUGCGAGAGCGUCG	....((..(.((((((......((.(((.............))))).......(((((((..(((....((((.(((((((.........)))))))...))))..))(((((((....))).))))...........(((((....)))))..)..))))))))))))).)..))....	....((..(.((((((........((((........)))).............(((((((..(((....((((.(.(((((.........)))))...).))))..))(((((((....))).))))...........(((((....)))))..)..))))))))))))).)..))....
175	354	37	-58.4	-0.09	0.37	23.58	CUAGCAGUGGCGCCCGAACAGGGACUUGAAAGCGAAAGUAAAGCCAGAGGAGAUCUCUCGACGCAGGACUCGGCUUGCUGAAGCGCGCACGGCAAGAGGCGAGGGGCGGCGACUGGUGAGUACGCCAAAAAUUUUGACUAGCGGAGGCUAGAAGGAGAGAGAUGGGUGCGAGAGCGUCGG	...((..(.((((((......((.(((.............))))).......(((((((..(((....((((.(((((((.........)))))))...))))..))(((((((....))).))))...........(((((....)))))..)..))))))))))))).)..)).....	...((..(.((((((.........(((........)))..............(((((((..(((....((((.(.(((((.........)))))...).))))..))(((((((....))).))))...........(((((....)))))..)..))))))))))))).)..)).....
176	355	37	-58.4	-0.78	0.22	23.53	UAGCAGUGGCGCCCGAACAGGGACUUGAAAGCGAAAGUAAAGCCAGAGGAGAUCUCUCGACGCAGGACUCGGCUUGCUGAAGCGCGCACGGCAAGAGGCGAGGGGCGGCGACUGGUGAGUACGCCAAAAAUUUUGACUAGCGGAGGCUAGAAGGAGAGAGAUGGGUGCGAGAGCGUCGGU	..((..(.((((((......((.(((.............))))).......(((((((..(((....((((.(((((((.........)))))))...))))..))(((((((....))).))))...........(((((....)))))..)..))))))))))))).)..))......	..((..(.((((((.........(((........)))..............(((((((..(((....((((.(.(((((.........)))))...).))))..))(((((((....))).))))...........(((((....)))))..)..))))))))))))).)..))......
177	356	37	-58.4	-0.64	0.25	23.69	AGCAGUGGCGCCCGAACAGGGACUUGAAAGCGAAAGUAAAGCCAGAGGAGAUCUCUCGACGCAGGACUCGGCUUGCUGAAGCGCGCACGGCAAGAGGCGAGGGGCGGCGACUGGUGAGUACGCCAAAAAUUUUGACUAGCGGAGGCUAGAAGGAGAGAGAUGGGUGCGAGAGCGUCGGUA	.((..(.((((((......((.(((.............))))).......(((((((..(((....((((.(((((((.........)))))))...))))..))(((((((....))).))))...........(((((....)))))..)..))))))))))))).)..)).......	.((..(.((((((.........(((........)))..............(((((((..(((....((((.(.(((((.........)))))...).))))..))(((((((....))).))))...........(((((....)))))..)..))))))))))))).)..)).......
178	357	37	-58.7	-0.86	0.16	22.22	GCAGUGGCGCCCGAACAGGGACUUGAAAGCGAAAGUAAAGCCAGAGGAGAUCUCUCGACGCAGGACUCGGCUUGCUGAAGCGCGCACGGCAAGAGGCGAGGGGCGGCGACUGGUGAGUACGCCAAAAAUUUUGACUAGCGGAGGCUAGAAGGAGAGAGAUGGGUGCGAGAGCGUCGGUAU	((..(.((((((......((.(((.............))))).......(((((((..(((....((((.(((((((.........)))))))...))))..))(((((((....))).))))...........(((((....)))))..)..))))))))))))).)..))........	((..(.((((((.........(((........)))..............(((((((..(((....((((.(.(((((.........)))))...).))))..))(((((((....))).))))...........(((((....)))))..)..))))))))))))).)..))........
179	358	37	-56.9	-1.23	0.14	41.14	CAGUGGCGCCCGAACAGGGACUUGAAAGCGAAAGUAAAGCCAGAGGAGAUCUCUCGACGCAGGACUCGGCUUGCUGAAGCGCGCACGGCAAGAGGCGAGGGGCGGCGACUGGUGAGUACGCCAAAAAUUUUGACUAGCGGAGGCUAGAAGGAGAGAGAUGGGUGCGAGAGCGUCGGUAUU	(..((((.(((.....)))((((........))))...))))..)..(((((((((((.((...(((.((((....))))((.(.((.(....).))..).))(((((((....))).))))......(((..(((((....)))))..))))))...)).)).)))))).)))......	(..((((.(((.....)))((((........))))...))))..)..(((((((((((.((..........................................(((((((....))).))))...........(((((....)))))...........)).)).)))))).)))......
180	359	37	-56.1	-0.76	0.22	46.02	AGUGGCGCCCGAACAGGGACUUGAAAGCGAAAGUAAAGCCAGAGGAGAUCUCUCGACGCAGGACUCGGCUUGCUGAAGCGCGCACGGCAAGAGGCGAGGGGCGGCGACUGGUGAGUACGCCAAAAAUUUUGACUAGCGGAGGCUAGAAGGAGAGAGAUGGGUGCGAGAGCGUCGGUAUUA	..((((.(((.....)))((((........))))...)))).....(((((((((((.((...(((.((((....))))((.(.((.(....).))..).))(((((((....))).))))......(((..(((((....)))))..))))))...)).)).)))))).))).......	..((((.(((.....)))((((........))))...))))........((((((...............................................(((((((....))).))))...........(((((....))))).................))))))...........
181	360	37	-56.1	-0.58	0.27	44.92	GUGGCGCCCGAACAGGGACUUGAAAGCGAAAGUAAAGCCAGAGGAGAUCUCUCGACGCAGGACUCGGCUUGCUGAAGCGCGCACGGCAAGAGGCGAGGGGCGGCGACUGGUGAGUACGCCAAAAAUUUUGACUAGCGGAGGCUAGAAGGAGAGAGAUGGGUGCGAGAGCGUCGGUAUUAA	.((((.(((.....)))((((........))))...)))).....(((((((((((.((...(((.((((....))))((.(.((.(....).))..).))(((((((....))).))))......(((..(((((....)))))..))))))...)).)).)))))).)))........	.((((.(((.....)))((((........))))...))))........((((((...............................................(((((((....))).))))...........(((((....))))).................))))))............
182	361	37	-56.1	-0.84	0.16	44.99	UGGCGCCCGAACAGGGACUUGAAAGCGAAAGUAAAGCCAGAGGAGAUCUCUCGACGCAGGACUCGGCUUGCUGAAGCGCGCACGGCAAGAGGCGAGGGGCGGCGACUGGUGAGUACGCCAAAAAUUUUGACUAGCGGAGGCUAGAAGGAGAGAGAUGGGUGCGAGAGCGUCGGUAUUAAG	((((.(((.....)))((((........))))...)))).....(((((((((((.((...(((.((((....))))((.(.((.(....).))..).))(((((((....))).))))......(((..(((((....)))))..))))))...)).)).)))))).))).........	((((.(((.....)))((((........))))...))))........((((((...............................................(((((((....))).))))...........(((((....))))).................)))))).............
183	362	37	-55.4	-0.31	0.41	48.96	GGCGCCCGAACAGGGACUUGAAAGCGAAAGUAAAGCCAGAGGAGAUCUCUCGACGCAGGACUCGGCUUGCUGAAGCGCGCACGGCAAGAGGCGAGGGGCGGCGACUGGUGAGUACGCCAAAAAUUUUGACUAGCGGAGGCUAGAAGGAGAGAGAUGGGUGCGAGAGCGUCGGUAUUAAGC	(((.(((.....)))((((........))))...)))......(((((((((((.((...(((.((((....))))((.(.((.(....).))..).))(((((((....))).))))......(((..(((((....)))))..))))))...)).)).)))))).)))..........	(((.(((.....)))((((........))))...)))...............................((((.........))))..............(((((((....))).))))...........(((((....))))).....................................
184	363	37	-55.2	-0.01	0.37	45.61	GCGCCCGAACAGGGACUUGAAAGCGAAAGUAAAGCCAGAGGAGAUCUCUCGACGCAGGACUCGGCUUGCUGAAGCGCGCACGGCAAGAGGCGAGGGGCGGCGACUGGUGAGUACGCCAAAAAUUUUGACUAGCGGAGGCUAGAAGGAGAGAGAUGGGUGCGAGAGCGUCGGUAUUAAGCG	((.(((.....)))((((........))))...(((.((.(....((((((((.((...(((.((((....))))((.(.((.(....).))..).))(((((((....))).))))......(((..(((((....)))))..))))))...)).)).))))))).))))).....)).	((((((........((((........)))).............(((((((...((....((((...(((((.........))))).....))))..))(((((((....))).))))...........(((((....))))).....)))))))))))))....................
185	364	37	-54.4	-0.1	0.47	45.44	CGCCCGAACAGGGACUUGAAAGCGAAAGUAAAGCCAGAGGAGAUCUCUCGACGCAGGACUCGGCUUGCUGAAGCGCGCACGGCAAGAGGCGAGGGGCGGCGACUGGUGAGUACGCCAAAAAUUUUGACUAGCGGAGGCUAGAAGGAGAGAGAUGGGUGCGAGAGCGUCGGUAUUAAGCGG	..(((.....)))((((........))))...(((.((.(....((((((((.((...(((.((((....))))((.(.((.(....).))..).))(((((((....))).))))......(((..(((((....)))))..))))))...)).)).))))))).))))).........	..(((.....))).(((........)))....(((.((.(....((((((((.((........(........).((.(...............).))(((((((....))).))))...........(((((....)))))...........)).)).))))))).))))).........
186	365	37	-54.4	0.02	0.49	49.64	GCCCGAACAGGGACUUGAAAGCGAAAGUAAAGCCAGAGGAGAUCUCUCGACGCAGGACUCGGCUUGCUGAAGCGCGCACGGCAAGAGGCGAGGGGCGGCGACUGGUGAGUACGCCAAAAAUUUUGACUAGCGGAGGCUAGAAGGAGAGAGAUGGGUGCGAGAGCGUCGGUAUUAAGCGGG	.(((.....)))((((........))))...(((.((.(....((((((((.((...(((.((((....))))((.(.((.(....).))..).))(((((((....))).))))......(((..(((((....)))))..))))))...)).)).))))))).)))))..........	.(((.....)))....................((.........((((((((.((..........................................(((((((....))).))))...........(((((....)))))...........)).)).))))))....))...........
187	366	37	-54.9	-0.58	0.25	53.22	CCCGAACAGGGACUUGAAAGCGAAAGUAAAGCCAGAGGAGAUCUCUCGACGCAGGACUCGGCUUGCUGAAGCGCGCACGGCAAGAGGCGAGGGGCGGCGACUGGUGAGUACGCCAAAAAUUUUGACUAGCGGAGGCUAGAAGGAGAGAGAUGGGUGCGAGAGCGUCGGUAUUAAGCGGGG	((((.......((((........))))...(((.((.(....((((((((.((...(((.((((....))))((.(.((.(....).))..).))(((((((....))).))))......(((..(((((....)))))..))))))...)).)).))))))).)))))......)))).	((((......................................((((((...............................................(((((((....))).))))...........(((((....))))).................)))))).............)))).
188	367	37	-51.6	-0.03	0.53	53.83	CCGAACAGGGACUUGAAAGCGAAAGUAAAGCCAGAGGAGAUCUCUCGACGCAGGACUCGGCUUGCUGAAGCGCGCACGGCAAGAGGCGAGGGGCGGCGACUGGUGAGUACGCCAAAAAUUUUGACUAGCGGAGGCUAGAAGGAGAGAGAUGGGUGCGAGAGCGUCGGUAUUAAGCGGGGG	(((.......((((........))))...(((.((.(....((((((((.((...(((.((((....))))((.(.((.(....).))..).))(((((((....))).))))......(((..(((((....)))))..))))))...)).)).))))))).)))))......)))...	.........................................((((((...............................................(((((((....))).))))...........(((((....))))).................))))))...................
189	368	37	-49.9	0.09	0.43	54.24	CGAACAGGGACUUGAAAGCGAAAGUAAAGCCAGAGGAGAUCUCUCGACGCAGGACUCGGCUUGCUGAAGCGCGCACGGCAAGAGGCGAGGGGCGGCGACUGGUGAGUACGCCAAAAAUUUUGACUAGCGGAGGCUAGAAGGAGAGAGAUGGGUGCGAGAGCGUCGGUAUUAAGCGGGGGA	.........((((........))))...(((.((.(....((((((((.((...(((.((((....))))((.(.((.(....).))..).))(((((((....))).))))......(((..(((((....)))))..))))))...)).)).))))))).))))).............	.............................................................................................(((((((....))).))))...........(((((....)))))...........................................
190	369	37	-49.9	0.08	0.53	53.89	GAACAGGGACUUGAAAGCGAAAGUAAAGCCAGAGGAGAUCUCUCGACGCAGGACUCGGCUUGCUGAAGCGCGCACGGCAAGAGGCGAGGGGCGGCGACUGGUGAGUACGCCAAAAAUUUUGACUAGCGGAGGCUAGAAGGAGAGAGAUGGGUGCGAGAGCGUCGGUAUUAAGCGGGGGAG	........((((........))))...(((.((.(....((((((((.((...(((.((((....))))((.(.((.(....).))..).))(((((((....))).))))......(((..(((((....)))))..))))))...)).)).))))))).)))))..............	.......................................((((((...............................................(((((((....))).))))...........(((((....))))).................)))))).....................
191	370	37	-50.3	-0.01	0.45	57.99	AACAGGGACUUGAAAGCGAAAGUAAAGCCAGAGGAGAUCUCUCGACGCAGGACUCGGCUUGCUGAAGCGCGCACGGCAAGAGGCGAGGGGCGGCGACUGGUGAGUACGCCAAAAAUUUUGACUAGCGGAGGCUAGAAGGAGAGAGAUGGGUGCGAGAGCGUCGGUAUUAAGCGGGGGAGA	........(((.....((....(((.(((.((.(....((((((((.((...(((.((((....))))((.(.((.(....).))..).))(((((((....))).))))......(((..(((((....)))))..))))))...)).)).))))))).))))).)))..))...))).	...........................................................................................(((((((....))).))))...........(((((....))))).............................................
192	371	37	-50.3	-0.03	0.35	58.69	ACAGGGACUUGAAAGCGAAAGUAAAGCCAGAGGAGAUCUCUCGACGCAGGACUCGGCUUGCUGAAGCGCGCACGGCAAGAGGCGAGGGGCGGCGACUGGUGAGUACGCCAAAAAUUUUGACUAGCGGAGGCUAGAAGGAGAGAGAUGGGUGCGAGAGCGUCGGUAUUAAGCGGGGGAGAA	.......(((.....((....(((.(((.((.(....((((((((.((...(((.((((....))))((.(.((.(....).))..).))(((((((....))).))))......(((..(((((....)))))..))))))...)).)).))))))).))))).)))..))...)))..	...........................................................((((.........))))..............(((((((....))).))))...........(((((....)))))..............................................
193	372	37	-50.3	-0.52	0.29	58.63	CAGGGACUUGAAAGCGAAAGUAAAGCCAGAGGAGAUCUCUCGACGCAGGACUCGGCUUGCUGAAGCGCGCACGGCAAGAGGCGAGGGGCGGCGACUGGUGAGUACGCCAAAAAUUUUGACUAGCGGAGGCUAGAAGGAGAGAGAUGGGUGCGAGAGCGUCGGUAUUAAGCGGGGGAGAAU	......(((.....((....(((.(((.((.(....((((((((.((...(((.((((....))))((.(.((.(....).))..).))(((((((....))).))))......(((..(((((....)))))..))))))...)).)).))))))).))))).)))..))...)))...	..........................................................((((.........))))..............(((((((....))).))))...........(((((....)))))...............................................
194	373	37	-50.3	-0.24	0.39	58.4	AGGGACUUGAAAGCGAAAGUAAAGCCAGAGGAGAUCUCUCGACGCAGGACUCGGCUUGCUGAAGCGCGCACGGCAAGAGGCGAGGGGCGGCGACUGGUGAGUACGCCAAAAAUUUUGACUAGCGGAGGCUAGAAGGAGAGAGAUGGGUGCGAGAGCGUCGGUAUUAAGCGGGGGAGAAUU	.....(((.....((....(((.(((.((.(....((((((((.((...(((.((((....))))((.(.((.(....).))..).))(((((((....))).))))......(((..(((((....)))))..))))))...)).)).))))))).))))).)))..))...)))....	.........................................................((((.........))))..............(((((((....))).))))...........(((((....)))))................................................
195	374	37	-50.3	-0.26	0.33	58.31	GGGACUUGAAAGCGAAAGUAAAGCCAGAGGAGAUCUCUCGACGCAGGACUCGGCUUGCUGAAGCGCGCACGGCAAGAGGCGAGGGGCGGCGACUGGUGAGUACGCCAAAAAUUUUGACUAGCGGAGGCUAGAAGGAGAGAGAUGGGUGCGAGAGCGUCGGUAUUAAGCGGGGGAGAAUUA	....(((.....((....(((.(((.((.(....((((((((.((...(((.((((....))))((.(.((.(....).))..).))(((((((....))).))))......(((..(((((....)))))..))))))...)).)).))))))).))))).)))..))...))).....	..................................(((((..(((....((((....((((.........))))......))))....(((((((....))).))))...........(((((....)))))...................................))).))))).....
196	375	37	-50.3	-0.27	0.33	57.73	GGACUUGAAAGCGAAAGUAAAGCCAGAGGAGAUCUCUCGACGCAGGACUCGGCUUGCUGAAGCGCGCACGGCAAGAGGCGAGGGGCGGCGACUGGUGAGUACGCCAAAAAUUUUGACUAGCGGAGGCUAGAAGGAGAGAGAUGGGUGCGAGAGCGUCGGUAUUAAGCGGGGGAGAAUUAG	...(((.....((....(((.(((.((.(....((((((((.((...(((.((((....))))((.(.((.(....).))..).))(((((((....))).))))......(((..(((((....)))))..))))))...)).)).))))))).))))).)))..))...)))......	.................................(((((..(((....((((....((((.........))))......))))....(((((((....))).))))...........(((((....)))))...................................))).)))))......
197	376	37	-50.3	-0.27	0.41	57.1	GACUUGAAAGCGAAAGUAAAGCCAGAGGAGAUCUCUCGACGCAGGACUCGGCUUGCUGAAGCGCGCACGGCAAGAGGCGAGGGGCGGCGACUGGUGAGUACGCCAAAAAUUUUGACUAGCGGAGGCUAGAAGGAGAGAGAUGGGUGCGAGAGCGUCGGUAUUAAGCGGGGGAGAAUUAGA	..(((.....((....(((.(((.((.(....((((((((.((...(((.((((....))))((.(.((.(....).))..).))(((((((....))).))))......(((..(((((....)))))..))))))...)).)).))))))).))))).)))..))...))).......	.....................................................................................(((((((....))).))))...........(((((....)))))...................................................
198	377	37	-50.3	-0.48	0.24	55.92	ACUUGAAAGCGAAAGUAAAGCCAGAGGAGAUCUCUCGACGCAGGACUCGGCUUGCUGAAGCGCGCACGGCAAGAGGCGAGGGGCGGCGACUGGUGAGUACGCCAAAAAUUUUGACUAGCGGAGGCUAGAAGGAGAGAGAUGGGUGCGAGAGCGUCGGUAUUAAGCGGGGGAGAAUUAGAU	.(((.....((....(((.(((.((.(....((((((((.((...(((.((((....))))((.(.((.(....).))..).))(((((((....))).))))......(((..(((((....)))))..))))))...)).)).))))))).))))).)))..))...)))........	...............................((((((...............................................(((((((....))).))))...........(((((....))))).................)))))).............................
199	378	37	-50.3	-0.64	0.27	51.54	CUUGAAAGCGAAAGUAAAGCCAGAGGAGAUCUCUCGACGCAGGACUCGGCUUGCUGAAGCGCGCACGGCAAGAGGCGAGGGGCGGCGACUGGUGAGUACGCCAAAAAUUUUGACUAGCGGAGGCUAGAAGGAGAGAGAUGGGUGCGAGAGCGUCGGUAUUAAGCGGGGGAGAAUUAGAUA	(((.....((....(((.(((.((.(....((((((((.((...(((.((((....))))((.(.((.(....).))..).))(((((((....))).))))......(((..(((((....)))))..))))))...)).)).))))))).))))).)))..))...))).........	..................(((.((.(....((((((((.((..........................................(((((((....))).))))...........(((((....)))))...........)).)).))))))).))))).......................
200	379	37	-49.4	-0.4	0.29	51.52	UUGAAAGCGAAAGUAAAGCCAGAGGAGAUCUCUCGACGCAGGACUCGGCUUGCUGAAGCGCGCACGGCAAGAGGCGAGGGGCGGCGACUGGUGAGUACGCCAAAAAUUUUGACUAGCGGAGGCUAGAAGGAGAGAGAUGGGUGCGAGAGCGUCGGUAUUAAGCGGGGGAGAAUUAGAUAA	.......((....(((.(((.((.(....((((((((.((...(((.((((....))))((.(.((.(....).))..).))(((((((....))).))))......(((..(((((....)))))..))))))...)).)).))))))).))))).)))..))................	..................((.........((((((...............................................(((((((....))).))))...........(((((....))))).................))))))....)).........................
201	380	37	-49.4	-0.82	0.2	51.05	UGAAAGCGAAAGUAAAGCCAGAGGAGAUCUCUCGACGCAGGACUCGGCUUGCUGAAGCGCGCACGGCAAGAGGCGAGGGGCGGCGACUGGUGAGUACGCCAAAAAUUUUGACUAGCGGAGGCUAGAAGGAGAGAGAUGGGUGCGAGAGCGUCGGUAUUAAGCGGGGGAGAAUUAGAUAAA	......((....(((.(((.((.(....((((((((.((...(((.((((....))))((.(.((.(....).))..).))(((((((....))).))))......(((..(((((....)))))..))))))...)).)).))))))).))))).)))..)).................	............................((((((...............................................(((((((....))).))))...........(((((....))))).................))))))................................
202	381	37	-49.4	-1.07	0.16	50.91	GAAAGCGAAAGUAAAGCCAGAGGAGAUCUCUCGACGCAGGACUCGGCUUGCUGAAGCGCGCACGGCAAGAGGCGAGGGGCGGCGACUGGUGAGUACGCCAAAAAUUUUGACUAGCGGAGGCUAGAAGGAGAGAGAUGGGUGCGAGAGCGUCGGUAUUAAGCGGGGGAGAAUUAGAUAAAU	.....((....(((.(((.((.(....((((((((.((...(((.((((....))))((.(.((.(....).))..).))(((((((....))).))))......(((..(((((....)))))..))))))...)).)).))))))).))))).)))..))..................	...........................((((((...............................................(((((((....))).))))...........(((((....))))).................)))))).................................
203	382	37	-49.4	-0.98	0.14	50.91	AAAGCGAAAGUAAAGCCAGAGGAGAUCUCUCGACGCAGGACUCGGCUUGCUGAAGCGCGCACGGCAAGAGGCGAGGGGCGGCGACUGGUGAGUACGCCAAAAAUUUUGACUAGCGGAGGCUAGAAGGAGAGAGAUGGGUGCGAGAGCGUCGGUAUUAAGCGGGGGAGAAUUAGAUAAAUG	....((....(((.(((.((.(....((((((((.((...(((.((((....))))((.(.((.(....).))..).))(((((((....))).))))......(((..(((((....)))))..))))))...)).)).))))))).))))).)))..))...................	...............(..........((((((...............................................(((((((....))).))))...........(((((....))))).................)))))).....)............................
204	383	37	-49.4	-0.42	0.37	54.07	AAGCGAAAGUAAAGCCAGAGGAGAUCUCUCGACGCAGGACUCGGCUUGCUGAAGCGCGCACGGCAAGAGGCGAGGGGCGGCGACUGGUGAGUACGCCAAAAAUUUUGACUAGCGGAGGCUAGAAGGAGAGAGAUGGGUGCGAGAGCGUCGGUAUUAAGCGGGGGAGAAUUAGAUAAAUGG	...((....(((.(((.((.(....((((((((.((...(((.((((....))))((.(.((.(....).))..).))(((((((....))).))))......(((..(((((....)))))..))))))...)).)).))))))).))))).)))..))....................	.........................(((....(((............(((...........)))..............(((((((....))).))))...........(((((....)))))...................................)))...)))..............
205	384	37	-49.4	-0.59	0.31	49.65	AGCGAAAGUAAAGCCAGAGGAGAUCUCUCGACGCAGGACUCGGCUUGCUGAAGCGCGCACGGCAAGAGGCGAGGGGCGGCGACUGGUGAGUACGCCAAAAAUUUUGACUAGCGGAGGCUAGAAGGAGAGAGAUGGGUGCGAGAGCGUCGGUAUUAAGCGGGGGAGAAUUAGAUAAAUGGG	..((....(((.(((.((.(....((((((((.((...(((.((((....))))((.(.((.(....).))..).))(((((((....))).))))......(((..(((((....)))))..))))))...)).)).))))))).))))).)))..)).....................	.............(((.......((((((..(((....((((....((((.........))))......))))....(((((((....))).))))...........(((((....)))))...................................))).))))))..........))).
206	385	37	-49.4	-0.68	0.2	50.55	GCGAAAGUAAAGCCAGAGGAGAUCUCUCGACGCAGGACUCGGCUUGCUGAAGCGCGCACGGCAAGAGGCGAGGGGCGGCGACUGGUGAGUACGCCAAAAAUUUUGACUAGCGGAGGCUAGAAGGAGAGAGAUGGGUGCGAGAGCGUCGGUAUUAAGCGGGGGAGAAUUAGAUAAAUGGGA	.((....(((.(((.((.(....((((((((.((...(((.((((....))))((.(.((.(....).))..).))(((((((....))).))))......(((..(((((....)))))..))))))...)).)).))))))).))))).)))..))......................	............(((.......((((((..(((....((((....((((.........))))......))))....(((((((....))).))))...........(((((....)))))...................................))).))))))..........)))..
207	386	37	-49.3	-0.9	0.2	49.31	CGAAAGUAAAGCCAGAGGAGAUCUCUCGACGCAGGACUCGGCUUGCUGAAGCGCGCACGGCAAGAGGCGAGGGGCGGCGACUGGUGAGUACGCCAAAAAUUUUGACUAGCGGAGGCUAGAAGGAGAGAGAUGGGUGCGAGAGCGUCGGUAUUAAGCGGGGGAGAAUUAGAUAAAUGGGAA	((....(((.(((.((.(....((((((((.((...(((.((((....))))((.(.((.(....).))..).))(((((((....))).))))......(((..(((((....)))))..))))))...)).)).))))))).))))).)))..)).......................	...........(((.......((((((..(((....((((....((((.........))))......))))....(((((((....))).))))...........(((((....)))))...................................))).))))))..........)))...
208	387	37	-49.0	-1.07	0.16	44.76	GAAAGUAAAGCCAGAGGAGAUCUCUCGACGCAGGACUCGGCUUGCUGAAGCGCGCACGGCAAGAGGCGAGGGGCGGCGACUGGUGAGUACGCCAAAAAUUUUGACUAGCGGAGGCUAGAAGGAGAGAGAUGGGUGCGAGAGCGUCGGUAUUAAGCGGGGGAGAAUUAGAUAAAUGGGAAA	..........(((....((.((((((..(((....((((.(((((((.........)))))))...)))).(.(((((.((.....((((.(((....((((..(((((....)))))...))))....)))))))...))))))).).....))).)))))).)).......)))....	..........(((.......((((((..(((....((((...(((((.........))))).....))))....(((((((....))).))))...........(((((....)))))...................................))).))))))..........)))....
209	388	37	-49.0	-1.48	0.1	44.55	AAAGUAAAGCCAGAGGAGAUCUCUCGACGCAGGACUCGGCUUGCUGAAGCGCGCACGGCAAGAGGCGAGGGGCGGCGACUGGUGAGUACGCCAAAAAUUUUGACUAGCGGAGGCUAGAAGGAGAGAGAUGGGUGCGAGAGCGUCGGUAUUAAGCGGGGGAGAAUUAGAUAAAUGGGAAAA	.........(((....((.((((((..(((....((((.(((((((.........)))))))...)))).(.(((((.((.....((((.(((....((((..(((((....)))))...))))....)))))))...))))))).).....))).)))))).)).......))).....	.........(((.......((((((..(((....((((...(((((.........))))).....))))....(((((((....))).))))...........(((((....)))))...................................))).))))))..........))).....
210	389	37	-49.0	-0.98	0.14	44.55	AAGUAAAGCCAGAGGAGAUCUCUCGACGCAGGACUCGGCUUGCUGAAGCGCGCACGGCAAGAGGCGAGGGGCGGCGACUGGUGAGUACGCCAAAAAUUUUGACUAGCGGAGGCUAGAAGGAGAGAGAUGGGUGCGAGAGCGUCGGUAUUAAGCGGGGGAGAAUUAGAUAAAUGGGAAAAA	........(((....((.((((((..(((....((((.(((((((.........)))))))...)))).(.(((((.((.....((((.(((....((((..(((((....)))))...))))....)))))))...))))))).).....))).)))))).)).......)))......	........(((.......((((((..(((....((((...(((((.........))))).....))))....(((((((....))).))))...........(((((....)))))...................................))).))))))..........)))......
211	390	37	-49.0	-0.75	0.29	44.53	AGUAAAGCCAGAGGAGAUCUCUCGACGCAGGACUCGGCUUGCUGAAGCGCGCACGGCAAGAGGCGAGGGGCGGCGACUGGUGAGUACGCCAAAAAUUUUGACUAGCGGAGGCUAGAAGGAGAGAGAUGGGUGCGAGAGCGUCGGUAUUAAGCGGGGGAGAAUUAGAUAAAUGGGAAAAAA	.......(((....((.((((((..(((....((((.(((((((.........)))))))...)))).(.(((((.((.....((((.(((....((((..(((((....)))))...))))....)))))))...))))))).).....))).)))))).)).......))).......	.......(((.......((((((..(((....((((...(((((.........))))).....))))....(((((((....))).))))...........(((((....)))))...................................))).))))))..........))).......
212	391	37	-49.0	-1.13	0.18	44.66	GUAAAGCCAGAGGAGAUCUCUCGACGCAGGACUCGGCUUGCUGAAGCGCGCACGGCAAGAGGCGAGGGGCGGCGACUGGUGAGUACGCCAAAAAUUUUGACUAGCGGAGGCUAGAAGGAGAGAGAUGGGUGCGAGAGCGUCGGUAUUAAGCGGGGGAGAAUUAGAUAAAUGGGAAAAAAU	......(((....((.((((((..(((....((((.(((((((.........)))))))...)))).(.(((((.((.....((((.(((....((((..(((((....)))))...))))....)))))))...))))))).).....))).)))))).)).......)))........	......(((.......((((((..(((....((((...(((((.........))))).....))))....(((((((....))).))))...........(((((....)))))...................................))).))))))..........)))........
213	392	37	-49.0	-1.41	0.1	44.43	UAAAGCCAGAGGAGAUCUCUCGACGCAGGACUCGGCUUGCUGAAGCGCGCACGGCAAGAGGCGAGGGGCGGCGACUGGUGAGUACGCCAAAAAUUUUGACUAGCGGAGGCUAGAAGGAGAGAGAUGGGUGCGAGAGCGUCGGUAUUAAGCGGGGGAGAAUUAGAUAAAUGGGAAAAAAUU	.....(((....((.((((((..(((....((((.(((((((.........)))))))...)))).(.(((((.((.....((((.(((....((((..(((((....)))))...))))....)))))))...))))))).).....))).)))))).)).......))).........	.....(((.......((((((..(((....((((...(((((.........))))).....))))....(((((((....))).))))...........(((((....)))))...................................))).))))))..........))).........
214	393	37	-49.0	-1.28	0.12	44.31	AAAGCCAGAGGAGAUCUCUCGACGCAGGACUCGGCUUGCUGAAGCGCGCACGGCAAGAGGCGAGGGGCGGCGACUGGUGAGUACGCCAAAAAUUUUGACUAGCGGAGGCUAGAAGGAGAGAGAUGGGUGCGAGAGCGUCGGUAUUAAGCGGGGGAGAAUUAGAUAAAUGGGAAAAAAUUC	....(((....((.((((((..(((....((((.(((((((.........)))))))...)))).(.(((((.((.....((((.(((....((((..(((((....)))))...))))....)))))))...))))))).).....))).)))))).)).......)))..........	....(((.......((((((..(((....((((...(((((.........))))).....))))....(((((((....))).))))...........(((((....)))))...................................))).))))))..........)))..........
215	394	37	-49.0	-0.69	0.2	47.16	AAGCCAGAGGAGAUCUCUCGACGCAGGACUCGGCUUGCUGAAGCGCGCACGGCAAGAGGCGAGGGGCGGCGACUGGUGAGUACGCCAAAAAUUUUGACUAGCGGAGGCUAGAAGGAGAGAGAUGGGUGCGAGAGCGUCGGUAUUAAGCGGGGGAGAAUUAGAUAAAUGGGAAAAAAUUCG	...(((....((.((((((..(((....((((.(((((((.........)))))))...)))).(.(((((.((.....((((.(((....((((..(((((....)))))...))))....)))))))...))))))).).....))).)))))).)).......)))...........	...(((.......((((((..(((....((((...(((((.........))))).....))))....(((((((....))).))))...........(((((....)))))...................................))).))))))..........)))...........
216	395	37	-49.0	-0.73	0.22	48.21	AGCCAGAGGAGAUCUCUCGACGCAGGACUCGGCUUGCUGAAGCGCGCACGGCAAGAGGCGAGGGGCGGCGACUGGUGAGUACGCCAAAAAUUUUGACUAGCGGAGGCUAGAAGGAGAGAGAUGGGUGCGAGAGCGUCGGUAUUAAGCGGGGGAGAAUUAGAUAAAUGGGAAAAAAUUCGG	..(((....((.((((((..(((....((((.(((((((.........)))))))...)))).(.(((((.((.....((((.(((....((((..(((((....)))))...))))....)))))))...))))))).).....))).)))))).)).......)))............	..(((.......((((((..(((....((((...(((((.........))))).....))))....(((((((....))).))))...........(((((....)))))...................................))).))))))..........)))............
217	396	37	-49.0	-0.45	0.31	52.59	GCCAGAGGAGAUCUCUCGACGCAGGACUCGGCUUGCUGAAGCGCGCACGGCAAGAGGCGAGGGGCGGCGACUGGUGAGUACGCCAAAAAUUUUGACUAGCGGAGGCUAGAAGGAGAGAGAUGGGUGCGAGAGCGUCGGUAUUAAGCGGGGGAGAAUUAGAUAAAUGGGAAAAAAUUCGGU	.(((....((.((((((..(((....((((.(((((((.........)))))))...)))).(.(((((.((.....((((.(((....((((..(((((....)))))...))))....)))))))...))))))).).....))).)))))).)).......))).............	.(((.......((((((..(((....((((....((((.........))))......))))....(((((((....))).))))...........(((((....)))))...................................))).))))))..........))).............
218	397	37	-48.9	-0.62	0.25	48.59	CCAGAGGAGAUCUCUCGACGCAGGACUCGGCUUGCUGAAGCGCGCACGGCAAGAGGCGAGGGGCGGCGACUGGUGAGUACGCCAAAAAUUUUGACUAGCGGAGGCUAGAAGGAGAGAGAUGGGUGCGAGAGCGUCGGUAUUAAGCGGGGGAGAAUUAGAUAAAUGGGAAAAAAUUCGGUU	(((....((.((((((..(((....((((.(((((((.........)))))))...)))).(.(((((.((.....((((.(((....((((..(((((....)))))...))))....)))))))...))))))).).....))).)))))).)).......)))..............	(((.......((((((..(((....((((...(((((.........))))).....))))....(((((((....))).))))...........(((((....)))))...................................))).))))))..........)))..............
219	398	37	-49.4	-1.02	0.12	48.93	CAGAGGAGAUCUCUCGACGCAGGACUCGGCUUGCUGAAGCGCGCACGGCAAGAGGCGAGGGGCGGCGACUGGUGAGUACGCCAAAAAUUUUGACUAGCGGAGGCUAGAAGGAGAGAGAUGGGUGCGAGAGCGUCGGUAUUAAGCGGGGGAGAAUUAGAUAAAUGGGAAAAAAUUCGGUUA	.........((((((..(((....((((.(((((((.........)))))))...)))).(.(((((.((.....((((.(((....((((..(((((....)))))...))))....)))))))...))))))).).....))).))))))........(((.(((.....))).))).	.........((((((..(((....((((....((((.........))))......))))....(((((((....))).))))...........(((((....)))))...................................))).))))))........(((.(((.....))).))).
220	399	37	-49.4	-1.01	0.12	54.42	AGAGGAGAUCUCUCGACGCAGGACUCGGCUUGCUGAAGCGCGCACGGCAAGAGGCGAGGGGCGGCGACUGGUGAGUACGCCAAAAAUUUUGACUAGCGGAGGCUAGAAGGAGAGAGAUGGGUGCGAGAGCGUCGGUAUUAAGCGGGGGAGAAUUAGAUAAAUGGGAAAAAAUUCGGUUAA	........((((((..(((....((((.(((((((.........)))))))...)))).(.(((((.((.....((((.(((....((((..(((((....)))))...))))....)))))))...))))))).).....))).))))))........(((.(((.....))).)))..	........((((((..(((....((((....((((.........))))......))))....(((((((....))).))))...........(((((....)))))...................................))).))))))........(((.(((.....))).)))..
221	400	37	-49.6	-0.91	0.18	56.06	GAGGAGAUCUCUCGACGCAGGACUCGGCUUGCUGAAGCGCGCACGGCAAGAGGCGAGGGGCGGCGACUGGUGAGUACGCCAAAAAUUUUGACUAGCGGAGGCUAGAAGGAGAGAGAUGGGUGCGAGAGCGUCGGUAUUAAGCGGGGGAGAAUUAGAUAAAUGGGAAAAAAUUCGGUUAAG	.....(((((((((((.((...(((.((((....))))((.(.((.(....).))..).))(((((((....))).))))......(((..(((((....)))))..))))))...)).)).)))))).)))....((((.((((......(((......))).......)))).)))).	........(((((..(((....((((....((((.........))))......))))....(((((((....))).))))...........(((((....)))))...................................))).)))))..........((.(((.....))).))....
222	401	37	-49.6	-1.04	0.12	54.57	AGGAGAUCUCUCGACGCAGGACUCGGCUUGCUGAAGCGCGCACGGCAAGAGGCGAGGGGCGGCGACUGGUGAGUACGCCAAAAAUUUUGACUAGCGGAGGCUAGAAGGAGAGAGAUGGGUGCGAGAGCGUCGGUAUUAAGCGGGGGAGAAUUAGAUAAAUGGGAAAAAAUUCGGUUAAGG	....(((((((((((.((...(((.((((....))))((.(.((.(....).))..).))(((((((....))).))))......(((..(((((....)))))..))))))...)).)).)))))).)))....((((.((((......(((......))).......)))).))))..	......((((((..(((....((((....((((.........))))......))))....(((((((....))).))))...........(((((....)))))...................................))).))))))........(((.(((.....))).)))....
223	402	37	-49.9	-1.11	0.1	56.26	GGAGAUCUCUCGACGCAGGACUCGGCUUGCUGAAGCGCGCACGGCAAGAGGCGAGGGGCGGCGACUGGUGAGUACGCCAAAAAUUUUGACUAGCGGAGGCUAGAAGGAGAGAGAUGGGUGCGAGAGCGUCGGUAUUAAGCGGGGGAGAAUUAGAUAAAUGGGAAAAAAUUCGGUUAAGGC	...(((((((((((.((...(((.((((....))))((.(.((.(....).))..).))(((((((....))).))))......(((..(((((....)))))..))))))...)).)).)))))).))).((.((((.((((......(((......))).......)))).)))).))	............................((((.........))))..............(((((((....))).))))...........(((((....))))).............................................................................
224	403	37	-53.5	-2.1	0.02	30.97	GAGAUCUCUCGACGCAGGACUCGGCUUGCUGAAGCGCGCACGGCAAGAGGCGAGGGGCGGCGACUGGUGAGUACGCCAAAAAUUUUGACUAGCGGAGGCUAGAAGGAGAGAGAUGGGUGCGAGAGCGUCGGUAUUAAGCGGGGGAGAAUUAGAUAAAUGGGAAAAAAUUCGGUUAAGGCC	..(((((((((((.((...(((.((((....))))((.(.((.(....).))..).))(((((((....))).))))......(((..(((((....)))))..))))))...)).)).)))))).)))(((.((((.((((......(((......))).......)))).)))).)))	..(((((((((((.((...(((.((((....))))((.(...............).))(((((((....))).))))...........(((((....))))).....)))...)).)).)))))).)))(((.((((.((((......(((......))).......)))).)))).)))
225	404	37	-54.7	-1.73	0.06	30.3	AGAUCUCUCGACGCAGGACUCGGCUUGCUGAAGCGCGCACGGCAAGAGGCGAGGGGCGGCGACUGGUGAGUACGCCAAAAAUUUUGACUAGCGGAGGCUAGAAGGAGAGAGAUGGGUGCGAGAGCGUCGGUAUUAAGCGGGGGAGAAUUAGAUAAAUGGGAAAAAAUUCGGUUAAGGCCA	.(((((((((((.((...(((.((((....))))((.(.((.(....).))..).))(((((((....))).))))......(((..(((((....)))))..))))))...)).)).)))))).)))(((.((((.((((......(((......))).......)))).)))).))).	.(((((((((((.((...(((.((((....))))((.(...............).))(((((((....))).))))...........(((((....))))).....)))...)).)).)))))).)))(((.((((.((((......(((......))).......)))).)))).))).
226	405	37	-55.0	-2.05	0.02	27.63	GAUCUCUCGACGCAGGACUCGGCUUGCUGAAGCGCGCACGGCAAGAGGCGAGGGGCGGCGACUGGUGAGUACGCCAAAAAUUUUGACUAGCGGAGGCUAGAAGGAGAGAGAUGGGUGCGAGAGCGUCGGUAUUAAGCGGGGGAGAAUUAGAUAAAUGGGAAAAAAUUCGGUUAAGGCCAG	(((((((((((.((...(((.((((....))))((.(.((.(....).))..).))(((((((....))).))))......(((..(((((....)))))..))))))...)).)).)))))).)))(((.((((.((((......(((......))).......)))).)))).)))..	(((((((((((.((...(((.((((....))))((.(...............).))(((((((....))).))))...........(((((....))))).....)))...)).)).)))))).)))(((.((((.((((......(((......))).......)))).)))).)))..
227	406	37	-53.2	-1.58	0.04	28.6	AUCUCUCGACGCAGGACUCGGCUUGCUGAAGCGCGCACGGCAAGAGGCGAGGGGCGGCGACUGGUGAGUACGCCAAAAAUUUUGACUAGCGGAGGCUAGAAGGAGAGAGAUGGGUGCGAGAGCGUCGGUAUUAAGCGGGGGAGAAUUAGAUAAAUGGGAAAAAAUUCGGUUAAGGCCAGG	(((((((..(((....((((.(((((((.........)))))))...))))..))(((((((....))).))))...........(((((....)))))..)..))))))).(((((....)))))(((.((((.((((......(((......))).......)))).)))).)))...	(((((((..(((....((((...(((((.........))))).....))))..))(((((((....))).))))...........(((((....)))))..)..))))))).(((((....)))))(((.((((.((((......(((......))).......)))).)))).)))...
228	407	37	-52.3	-1.33	0.08	37.7	UCUCUCGACGCAGGACUCGGCUUGCUGAAGCGCGCACGGCAAGAGGCGAGGGGCGGCGACUGGUGAGUACGCCAAAAAUUUUGACUAGCGGAGGCUAGAAGGAGAGAGAUGGGUGCGAGAGCGUCGGUAUUAAGCGGGGGAGAAUUAGAUAAAUGGGAAAAAAUUCGGUUAAGGCCAGGG	.((((((((.((...(((.((((....))))((.(.((.(....).))..).))(((((((....))).))))......(((..(((((....)))))..))))))...)).)).))))))....(((.((((.((((......(((......))).......)))).)))).)))....	.((((((((.((..........................................(((((((....))).))))...........(((((....)))))...........)).)).))))))....(((.((((.((((......(((......))).......)))).)))).)))....
229	408	37	-52.4	-1.7	0.08	25.43	CUCUCGACGCAGGACUCGGCUUGCUGAAGCGCGCACGGCAAGAGGCGAGGGGCGGCGACUGGUGAGUACGCCAAAAAUUUUGACUAGCGGAGGCUAGAAGGAGAGAGAUGGGUGCGAGAGCGUCGGUAUUAAGCGGGGGAGAAUUAGAUAAAUGGGAAAAAAUUCGGUUAAGGCCAGGGG	((((((((.((...(((.((((....))))((.(.((.(....).))..).))(((((((....))).))))......(((..(((((....)))))..))))))...)).)).))))))(.(((((.((((.((((......(((......))).......)))).)))).))).)).)	((((((((.((...(((.((((....))))((.(...............).))(((((((....))).))))...........(((((....))))).....)))...)).)).))))))....(((.((((.((((......(((......))).......)))).)))).))).....
230	409	37	-51.4	-1.59	0.08	26.52	UCUCGACGCAGGACUCGGCUUGCUGAAGCGCGCACGGCAAGAGGCGAGGGGCGGCGACUGGUGAGUACGCCAAAAAUUUUGACUAGCGGAGGCUAGAAGGAGAGAGAUGGGUGCGAGAGCGUCGGUAUUAAGCGGGGGAGAAUUAGAUAAAUGGGAAAAAAUUCGGUUAAGGCCAGGGGG	(((((((.((...(((.((((....))))((.(.((.(....).))..).))(((((((....))).))))......(((..(((((....)))))..))))))...)).)).))))).(.(((((.((((.((((......(((......))).......)))).)))).))).)).).	(((((((.((...(((.((((....))))((.(.((........))..).))(((((((....))).))))...........(((((....))))).....)))...)).)).))))).(.(((((.((((.((((......(((......))).......)))).)))).))).)).).
231	410	37	-49.8	-1.38	0.12	37.92	CUCGACGCAGGACUCGGCUUGCUGAAGCGCGCACGGCAAGAGGCGAGGGGCGGCGACUGGUGAGUACGCCAAAAAUUUUGACUAGCGGAGGCUAGAAGGAGAGAGAUGGGUGCGAGAGCGUCGGUAUUAAGCGGGGGAGAAUUAGAUAAAUGGGAAAAAAUUCGGUUAAGGCCAGGGGGA	((((((.((...(((.((((....))))((.(.((.(....).))..).))(((((((....))).))))......(((..(((((....)))))..))))))...)).)).))))..(.(((((.((((.((((......(((......))).......)))).)))).))).)).)..	((((((.((.......((((....))))((.(...............).))(((((((....))).))))...........(((((....)))))...........)).)).))))......(((.((((.((((......(((......))).......)))).)))).))).......
232	411	37	-47.9	-1.28	0.08	41.13	UCGACGCAGGACUCGGCUUGCUGAAGCGCGCACGGCAAGAGGCGAGGGGCGGCGACUGGUGAGUACGCCAAAAAUUUUGACUAGCGGAGGCUAGAAGGAGAGAGAUGGGUGCGAGAGCGUCGGUAUUAAGCGGGGGAGAAUUAGAUAAAUGGGAAAAAAUUCGGUUAAGGCCAGGGGGAA	..(((((.(.(((((((((....))))((.(.((.(....).))..).))(((((((....))).))))......(((..(((((....)))))..)))......))))).)....)))))(((.((((.((((......(((......))).......)))).)))).)))........	..(((((...((((.............((.(...............).))(((((((....))).))))...........(((((....)))))............))))......)))))(((.((((.((((......(((......))).......)))).)))).)))........
233	412	37	-47.9	-1.21	0.12	33.82	CGACGCAGGACUCGGCUUGCUGAAGCGCGCACGGCAAGAGGCGAGGGGCGGCGACUGGUGAGUACGCCAAAAAUUUUGACUAGCGGAGGCUAGAAGGAGAGAGAUGGGUGCGAGAGCGUCGGUAUUAAGCGGGGGAGAAUUAGAUAAAUGGGAAAAAAUUCGGUUAAGGCCAGGGGGAAA	.(((((.(.(((((((((....))))((.(.((.(....).))..).))(((((((....))).))))......(((..(((((....)))))..)))......))))).)....)))))(((.((((.((((......(((......))).......)))).)))).))).........	.(((((...((((.............((.(.((........))..).))(((((((....))).))))...........(((((....)))))............))))......)))))(((.((((.((((......(((......))).......)))).)))).))).........
234	413	37	-48.1	-1.8	0.02	31.68	GACGCAGGACUCGGCUUGCUGAAGCGCGCACGGCAAGAGGCGAGGGGCGGCGACUGGUGAGUACGCCAAAAAUUUUGACUAGCGGAGGCUAGAAGGAGAGAGAUGGGUGCGAGAGCGUCGGUAUUAAGCGGGGGAGAAUUAGAUAAAUGGGAAAAAAUUCGGUUAAGGCCAGGGGGAAAG	(((((.(.(((((((((....))))((.(.((.(....).))..).))(((((((....))).))))......(((..(((((....)))))..)))......))))).)....)))))(((.((((.((((......(((......))).......)))).)))).)))..........	(((((...((((.............((.(.((........))..).))(((((((....))).))))...........(((((....)))))............))))......)))))(((.((((.((((......(((......))).......)))).)))).)))..........
235	414	37	-45.2	-0.51	0.35	54.29	ACGCAGGACUCGGCUUGCUGAAGCGCGCACGGCAAGAGGCGAGGGGCGGCGACUGGUGAGUACGCCAAAAAUUUUGACUAGCGGAGGCUAGAAGGAGAGAGAUGGGUGCGAGAGCGUCGGUAUUAAGCGGGGGAGAAUUAGAUAAAUGGGAAAAAAUUCGGUUAAGGCCAGGGGGAAAGA	..((....((((.(((((((.........)))))))...))))..))((((.((.....((((.(((....((((..(((((....)))))...))))....)))))))...))))))(((.((((.((((......(((......))).......)))).)))).)))...........	........((((....((((.........))))......))))..................................(((((....)))))...........................((..((((.((((.........................)))).))))..))...........
236	415	37	-45.2	-0.65	0.25	54.62	CGCAGGACUCGGCUUGCUGAAGCGCGCACGGCAAGAGGCGAGGGGCGGCGACUGGUGAGUACGCCAAAAAUUUUGACUAGCGGAGGCUAGAAGGAGAGAGAUGGGUGCGAGAGCGUCGGUAUUAAGCGGGGGAGAAUUAGAUAAAUGGGAAAAAAUUCGGUUAAGGCCAGGGGGAAAGAA	.((....((((.(((((((.........)))))))...))))..))((((.((.....((((.(((....((((..(((((....)))))...))))....)))))))...))))))(((.((((.((((......(((......))).......)))).)))).)))............	.......((((....((((.........))))......))))....(((((((....))).))))...........(((((....)))))...............................((((.((((.........................)))).))))................
237	416	37	-45.4	-0.67	0.24	53.19	GCAGGACUCGGCUUGCUGAAGCGCGCACGGCAAGAGGCGAGGGGCGGCGACUGGUGAGUACGCCAAAAAUUUUGACUAGCGGAGGCUAGAAGGAGAGAGAUGGGUGCGAGAGCGUCGGUAUUAAGCGGGGGAGAAUUAGAUAAAUGGGAAAAAAUUCGGUUAAGGCCAGGGGGAAAGAAA	((....((((.(((((((.........)))))))...))))..))((((.((.....((((.(((....((((..(((((....)))))...))))....)))))))...))))))(((.((((.((((......(((......))).......)))).)))).))).............	.............................................(((((((....))).))))...........(((((....)))))...............................((((.((((.........................)))).)))).................
238	417	37	-43.8	-1.29	0.08	48.75	CAGGACUCGGCUUGCUGAAGCGCGCACGGCAAGAGGCGAGGGGCGGCGACUGGUGAGUACGCCAAAAAUUUUGACUAGCGGAGGCUAGAAGGAGAGAGAUGGGUGCGAGAGCGUCGGUAUUAAGCGGGGGAGAAUUAGAUAAAUGGGAAAAAAUUCGGUUAAGGCCAGGGGGAAAGAAAC	.....(((((((((((((.((.(((((........((.....))(((((((....))).))))......(((..(((((....)))))..))).........)))))...)).))))))((((.((((......(((......))).......)))).)))))))).)))..........	.............((((..((.(((((.................(((((((....))).))))...........(((((....)))))..............)))))...))..))))..............................................................
239	418	37	-43.8	-0.95	0.18	48.3	AGGACUCGGCUUGCUGAAGCGCGCACGGCAAGAGGCGAGGGGCGGCGACUGGUGAGUACGCCAAAAAUUUUGACUAGCGGAGGCUAGAAGGAGAGAGAUGGGUGCGAGAGCGUCGGUAUUAAGCGGGGGAGAAUUAGAUAAAUGGGAAAAAAUUCGGUUAAGGCCAGGGGGAAAGAAACA	....(((((((((((((.((.(((((........((.....))(((((((....))).))))......(((..(((((....)))))..))).........)))))...)).))))))((((.((((......(((......))).......)))).)))))))).)))...........	............(((((.((.(((((.................(((((((....))).))))...........(((((....)))))..............)))))...)).)))))...............................................................
240	419	37	-43.8	-1.35	0.08	48.49	GGACUCGGCUUGCUGAAGCGCGCACGGCAAGAGGCGAGGGGCGGCGACUGGUGAGUACGCCAAAAAUUUUGACUAGCGGAGGCUAGAAGGAGAGAGAUGGGUGCGAGAGCGUCGGUAUUAAGCGGGGGAGAAUUAGAUAAAUGGGAAAAAAUUCGGUUAAGGCCAGGGGGAAAGAAACAA	...(((((((((((((.((.(((((........((.....))(((((((....))).))))......(((..(((((....)))))..))).........)))))...)).))))))((((.((((......(((......))).......)))).)))))))).)))............	...........(((((.((.(((((.................(((((((....))).))))...........(((((....)))))..............)))))...)).)))))................................................................
241	420	37	-43.8	-1.43	0.08	47.8	GACUCGGCUUGCUGAAGCGCGCACGGCAAGAGGCGAGGGGCGGCGACUGGUGAGUACGCCAAAAAUUUUGACUAGCGGAGGCUAGAAGGAGAGAGAUGGGUGCGAGAGCGUCGGUAUUAAGCGGGGGAGAAUUAGAUAAAUGGGAAAAAAUUCGGUUAAGGCCAGGGGGAAAGAAACAAU	..(((((((((((((.((.(((((........((.....))(((((((....))).))))......(((..(((((....)))))..))).........)))))...)).))))))((((.((((......(((......))).......)))).)))))))).))).............	..........(((((.((.(((((.................(((((((....))).))))...........(((((....)))))..............)))))...)).))))).................................................................
242	421	37	-43.8	-1.17	0.12	47.6	ACUCGGCUUGCUGAAGCGCGCACGGCAAGAGGCGAGGGGCGGCGACUGGUGAGUACGCCAAAAAUUUUGACUAGCGGAGGCUAGAAGGAGAGAGAUGGGUGCGAGAGCGUCGGUAUUAAGCGGGGGAGAAUUAGAUAAAUGGGAAAAAAUUCGGUUAAGGCCAGGGGGAAAGAAACAAUA	.(((((((((((((.((.(((((........((.....))(((((((....))).))))......(((..(((((....)))))..))).........)))))...)).))))))((((.((((......(((......))).......)))).)))))))).)))..............	.........(((((.((.(((((.................(((((((....))).))))...........(((((....)))))..............)))))...)).)))))..................................................................
243	422	37	-43.5	-1.0	0.2	47.96	CUCGGCUUGCUGAAGCGCGCACGGCAAGAGGCGAGGGGCGGCGACUGGUGAGUACGCCAAAAAUUUUGACUAGCGGAGGCUAGAAGGAGAGAGAUGGGUGCGAGAGCGUCGGUAUUAAGCGGGGGAGAAUUAGAUAAAUGGGAAAAAAUUCGGUUAAGGCCAGGGGGAAAGAAACAAUAU	(((((((((((((.((.(((((........((.....))(((((((....))).))))......(((..(((((....)))))..))).........)))))...)).))))))((((.((((......(((......))).......)))).)))))))).)))...............	........(((((.((.(((((.................(((((((....))).))))...........(((((....)))))..............)))))...)).)))))...................................................................
244	423	37	-41.5	-0.81	0.25	49.45	UCGGCUUGCUGAAGCGCGCACGGCAAGAGGCGAGGGGCGGCGACUGGUGAGUACGCCAAAAAUUUUGACUAGCGGAGGCUAGAAGGAGAGAGAUGGGUGCGAGAGCGUCGGUAUUAAGCGGGGGAGAAUUAGAUAAAUGGGAAAAAAUUCGGUUAAGGCCAGGGGGAAAGAAACAAUAUA	..((((((((((.((.(((((........((.....))(((((((....))).))))......(((..(((((....)))))..))).........)))))...)).))))))((((.((((......(((......))).......)))).))))))))....................	..(((.................................(((((((....))).))))...........(((((....)))))................................(((.((.............................)).)))..)))....................
245	424	37	-41.5	-1.28	0.16	47.21	CGGCUUGCUGAAGCGCGCACGGCAAGAGGCGAGGGGCGGCGACUGGUGAGUACGCCAAAAAUUUUGACUAGCGGAGGCUAGAAGGAGAGAGAUGGGUGCGAGAGCGUCGGUAUUAAGCGGGGGAGAAUUAGAUAAAUGGGAAAAAAUUCGGUUAAGGCCAGGGGGAAAGAAACAAUAUAA	.((((((((((.((.(((((........((.....))(((((((....))).))))......(((..(((((....)))))..))).........)))))...)).))))))((((.((((......(((......))).......)))).)))))))).....................	.((((................................(((((((....))).))))...........(((((....)))))................................(((.(((...........................))).))).)))).....................
246	425	37	-41.7	-1.41	0.06	45.24	GGCUUGCUGAAGCGCGCACGGCAAGAGGCGAGGGGCGGCGACUGGUGAGUACGCCAAAAAUUUUGACUAGCGGAGGCUAGAAGGAGAGAGAUGGGUGCGAGAGCGUCGGUAUUAAGCGGGGGAGAAUUAGAUAAAUGGGAAAAAAUUCGGUUAAGGCCAGGGGGAAAGAAACAAUAUAAA	((((((((((.((.(((((........((.....))(((((((....))).))))......(((..(((((....)))))..))).........)))))...)).))))))((((.((((......(((......))).......)))).))))))))......................	((((................................(((((((....))).))))...........(((((....)))))................................(((.(((...........................))).))).))))......................
247	426	37	-41.0	-1.21	0.1	45.77	GCUUGCUGAAGCGCGCACGGCAAGAGGCGAGGGGCGGCGACUGGUGAGUACGCCAAAAAUUUUGACUAGCGGAGGCUAGAAGGAGAGAGAUGGGUGCGAGAGCGUCGGUAUUAAGCGGGGGAGAAUUAGAUAAAUGGGAAAAAAUUCGGUUAAGGCCAGGGGGAAAGAAACAAUAUAAAC	((((....))))((.(.((.(....).))..).))((((.((.....((((.(((....((((..(((((....)))))...))))....)))))))...))))))(((.((((.((((......(((......))).......)))).)))).))).......................	...................................(((((((....))).))))...........(((((....)))))...........................(((.((((.((((......(((......))).......)))).)))).))).......................
248	427	37	-40.1	-1.18	0.16	41.92	CUUGCUGAAGCGCGCACGGCAAGAGGCGAGGGGCGGCGACUGGUGAGUACGCCAAAAAUUUUGACUAGCGGAGGCUAGAAGGAGAGAGAUGGGUGCGAGAGCGUCGGUAUUAAGCGGGGGAGAAUUAGAUAAAUGGGAAAAAAUUCGGUUAAGGCCAGGGGGAAAGAAACAAUAUAAACU	(((.(((...(((.(.((.(....).))..).))).((((.(.(..((((.(((....((((..(((((....)))))...))))....)))))))...).)))))((.((((.((((......(((......))).......)))).)))).))))).)))..................	..................................(((((((....))).))))...........(((((....)))))...........................(((.((((.((((......(((......))).......)))).)))).)))........................
249	428	37	-39.4	-1.68	0.04	24.04	UUGCUGAAGCGCGCACGGCAAGAGGCGAGGGGCGGCGACUGGUGAGUACGCCAAAAAUUUUGACUAGCGGAGGCUAGAAGGAGAGAGAUGGGUGCGAGAGCGUCGGUAUUAAGCGGGGGAGAAUUAGAUAAAUGGGAAAAAAUUCGGUUAAGGCCAGGGGGAAAGAAACAAUAUAAACUA	..(((...((((.((((.(....).))......(((((((....))).))))......(((..(((((....)))))..)))......)).))))...)))...(((.((((.((((......(((......))).......)))).)))).))).........................	..(((...((((.((..................(((((((....))).))))........(..(((((....)))))..)........)).))))...)))...(((.((((.((((......(((......))).......)))).)))).))).........................
250	429	37	-39.4	-1.33	0.08	20.1	UGCUGAAGCGCGCACGGCAAGAGGCGAGGGGCGGCGACUGGUGAGUACGCCAAAAAUUUUGACUAGCGGAGGCUAGAAGGAGAGAGAUGGGUGCGAGAGCGUCGGUAUUAAGCGGGGGAGAAUUAGAUAAAUGGGAAAAAAUUCGGUUAAGGCCAGGGGGAAAGAAACAAUAUAAACUAA	.(((...((((.((((.(....).))......(((((((....))).))))......(((..(((((....)))))..)))......)).))))...)))...(((.((((.((((......(((......))).......)))).)))).)))..........................	.(((...((((.((..................(((((((....))).))))........(..(((((....)))))..)........)).))))...)))...(((.((((.((((......(((......))).......)))).)))).)))..........................
251	430	37	-39.6	-1.92	0.02	19.3	GCUGAAGCGCGCACGGCAAGAGGCGAGGGGCGGCGACUGGUGAGUACGCCAAAAAUUUUGACUAGCGGAGGCUAGAAGGAGAGAGAUGGGUGCGAGAGCGUCGGUAUUAAGCGGGGGAGAAUUAGAUAAAUGGGAAAAAAUUCGGUUAAGGCCAGGGGGAAAGAAACAAUAUAAACUAAA	(((...((((.((((.(....).))......(((((((....))).))))......(((..(((((....)))))..)))......)).))))...)))...(((.((((.((((......(((......))).......)))).)))).)))...........................	(((...((((.((..................(((((((....))).))))........(..(((((....)))))..)........)).))))...)))...(((.((((.((((......(((......))).......)))).)))).)))...........................
252	431	37	-37.0	-1.33	0.1	37.29	CUGAAGCGCGCACGGCAAGAGGCGAGGGGCGGCGACUGGUGAGUACGCCAAAAAUUUUGACUAGCGGAGGCUAGAAGGAGAGAGAUGGGUGCGAGAGCGUCGGUAUUAAGCGGGGGAGAAUUAGAUAAAUGGGAAAAAAUUCGGUUAAGGCCAGGGGGAAAGAAACAAUAUAAACUAAAA	.......((.(.((.(....).))..).))((((.((.....((((.(((....((((..(((((....)))))...))))....)))))))...))))))(((.((((.((((......(((......))).......)))).)))).)))............................	..............................(((((((....))).))))...........(((((....)))))...........................(((.((((.((((......(((......))).......)))).)))).)))............................
253	432	37	-37.0	-1.87	0.04	36.32	UGAAGCGCGCACGGCAAGAGGCGAGGGGCGGCGACUGGUGAGUACGCCAAAAAUUUUGACUAGCGGAGGCUAGAAGGAGAGAGAUGGGUGCGAGAGCGUCGGUAUUAAGCGGGGGAGAAUUAGAUAAAUGGGAAAAAAUUCGGUUAAGGCCAGGGGGAAAGAAACAAUAUAAACUAAAAC	......((.(.((.(....).))..).))((((.((.....((((.(((....((((..(((((....)))))...))))....)))))))...))))))(((.((((.((((......(((......))).......)))).)))).))).............................	.............................(((((((....))).))))...........(((((....)))))...........................(((.((((.((((......(((......))).......)))).)))).))).............................
254	433	37	-37.1	-1.58	0.02	35.87	GAAGCGCGCACGGCAAGAGGCGAGGGGCGGCGACUGGUGAGUACGCCAAAAAUUUUGACUAGCGGAGGCUAGAAGGAGAGAGAUGGGUGCGAGAGCGUCGGUAUUAAGCGGGGGAGAAUUAGAUAAAUGGGAAAAAAUUCGGUUAAGGCCAGGGGGAAAGAAACAAUAUAAACUAAAACA	((.((.(((((........((.....))(((((((....))).))))......(((..(((((....)))))..))).........)))))...)).))(((.((((.((((......(((......))).......)))).)))).)))..............................	............................(((((((....))).))))...........(((((....)))))...........................(((.((((.((((......(((......))).......)))).)))).)))..............................
255	434	37	-37.0	-1.32	0.1	36.19	AAGCGCGCACGGCAAGAGGCGAGGGGCGGCGACUGGUGAGUACGCCAAAAAUUUUGACUAGCGGAGGCUAGAAGGAGAGAGAUGGGUGCGAGAGCGUCGGUAUUAAGCGGGGGAGAAUUAGAUAAAUGGGAAAAAAUUCGGUUAAGGCCAGGGGGAAAGAAACAAUAUAAACUAAAACAU	....((.(.((.(....).))..).))((((.((.....((((.(((....((((..(((((....)))))...))))....)))))))...))))))(((.((((.((((......(((......))).......)))).)))).)))...............................	....((.(.((........))..).))............((((.(((..........(((((....)))))...........))))))).........(((.((((.((((......(((......))).......)))).)))).)))...............................
256	435	37	-37.0	-1.35	0.1	36.24	AGCGCGCACGGCAAGAGGCGAGGGGCGGCGACUGGUGAGUACGCCAAAAAUUUUGACUAGCGGAGGCUAGAAGGAGAGAGAUGGGUGCGAGAGCGUCGGUAUUAAGCGGGGGAGAAUUAGAUAAAUGGGAAAAAAUUCGGUUAAGGCCAGGGGGAAAGAAACAAUAUAAACUAAAACAUA	...((.(.((.(....).))..).))((((.((.....((((.(((....((((..(((((....)))))...))))....)))))))...))))))(((.((((.((((......(((......))).......)))).)))).)))................................	...((.(.((........))..).))............((((.(((..........(((((....)))))...........))))))).........(((.((((.((((......(((......))).......)))).)))).)))................................
257	436	37	-37.0	-1.12	0.18	36.09	GCGCGCACGGCAAGAGGCGAGGGGCGGCGACUGGUGAGUACGCCAAAAAUUUUGACUAGCGGAGGCUAGAAGGAGAGAGAUGGGUGCGAGAGCGUCGGUAUUAAGCGGGGGAGAAUUAGAUAAAUGGGAAAAAAUUCGGUUAAGGCCAGGGGGAAAGAAACAAUAUAAACUAAAACAUAU	..((.(.((.(....).))..).))((((.((.....((((.(((....((((..(((((....)))))...))))....)))))))...))))))(((.((((.((((......(((......))).......)))).)))).))).................................	.......((.(....).))..................((((.(((..........(((((....)))))...........))))))).........(((.((((.((((......(((......))).......)))).)))).))).................................
258	437	37	-37.0	-2.01	0.0	35.61	CGCGCACGGCAAGAGGCGAGGGGCGGCGACUGGUGAGUACGCCAAAAAUUUUGACUAGCGGAGGCUAGAAGGAGAGAGAUGGGUGCGAGAGCGUCGGUAUUAAGCGGGGGAGAAUUAGAUAAAUGGGAAAAAAUUCGGUUAAGGCCAGGGGGAAAGAAACAAUAUAAACUAAAACAUAUA	.((.(.((.(....).))..).))((((.((.....((((.(((....((((..(((((....)))))...))))....)))))))...))))))(((.((((.((((......(((......))).......)))).)))).)))..................................	.((.(.((........))..).))............((((.(((..........(((((....)))))...........))))))).........(((.((((.((((......(((......))).......)))).)))).)))..................................
259	438	37	-37.2	-2.08	0.0	29.56	GCGCACGGCAAGAGGCGAGGGGCGGCGACUGGUGAGUACGCCAAAAAUUUUGACUAGCGGAGGCUAGAAGGAGAGAGAUGGGUGCGAGAGCGUCGGUAUUAAGCGGGGGAGAAUUAGAUAAAUGGGAAAAAAUUCGGUUAAGGCCAGGGGGAAAGAAACAAUAUAAACUAAAACAUAUAG	((.(.((.(....).))..).))((((.((.....((((.(((....((((..(((((....)))))...))))....)))))))...))))))(((.((((.((((......(((......))).......)))).)))).)))...................................	((.(.((.(....).))..).))((((.(......((((.(((..........(((((....)))))...........)))))))....)))))(((.((((.((((......(((......))).......)))).)))).)))...................................
260	439	37	-35.6	-2.01	0.0	24.24	CGCACGGCAAGAGGCGAGGGGCGGCGACUGGUGAGUACGCCAAAAAUUUUGACUAGCGGAGGCUAGAAGGAGAGAGAUGGGUGCGAGAGCGUCGGUAUUAAGCGGGGGAGAAUUAGAUAAAUGGGAAAAAAUUCGGUUAAGGCCAGGGGGAAAGAAACAAUAUAAACUAAAACAUAUAGU	(((((........((.....))(((((((....))).))))......(((..(((((....)))))..))).........)))))....(.(((((.((((.((((......(((......))).......)))).)))).))).)).)...............................	(((((........((.....))(((((((....))).))))...........(((((....)))))..............)))))....(.(((((.((((.((((......(((......))).......)))).)))).))).)).)...............................
261	440	37	-34.2	-1.78	0.06	31.51	GCACGGCAAGAGGCGAGGGGCGGCGACUGGUGAGUACGCCAAAAAUUUUGACUAGCGGAGGCUAGAAGGAGAGAGAUGGGUGCGAGAGCGUCGGUAUUAAGCGGGGGAGAAUUAGAUAAAUGGGAAAAAAUUCGGUUAAGGCCAGGGGGAAAGAAACAAUAUAAACUAAAACAUAUAGUA	((((........((.....))(((((((....))).))))......(((..(((((....)))))..))).........)))).....(.(((((.((((.((((......(((......))).......)))).)))).))).)).)................((((.......)))).	((((........((.....))(((((((....))).))))...........(((((....)))))..............)))).........(((.((((.((((......(((......))).......)))).)))).))).....................((((.......)))).
262	441	37	-33.2	-1.97	0.06	37.06	CACGGCAAGAGGCGAGGGGCGGCGACUGGUGAGUACGCCAAAAAUUUUGACUAGCGGAGGCUAGAAGGAGAGAGAUGGGUGCGAGAGCGUCGGUAUUAAGCGGGGGAGAAUUAGAUAAAUGGGAAAAAAUUCGGUUAAGGCCAGGGGGAAAGAAACAAUAUAAACUAAAACAUAUAGUAU	...(((.....((.....))(((((((....))).))))......(((..(((((....)))))..))).....((.(((((....))))).)).((((.((((......(((......))).......)))).)))).))).....................((((.......))))..	...(((..............(((((((....))).))))...........(((((....))))).............(.(((....))).)....((((.((((......(((......))).......)))).)))).))).....................((((.......))))..
263	442	37	-33.2	-1.82	0.0	37.36	ACGGCAAGAGGCGAGGGGCGGCGACUGGUGAGUACGCCAAAAAUUUUGACUAGCGGAGGCUAGAAGGAGAGAGAUGGGUGCGAGAGCGUCGGUAUUAAGCGGGGGAGAAUUAGAUAAAUGGGAAAAAAUUCGGUUAAGGCCAGGGGGAAAGAAACAAUAUAAACUAAAACAUAUAGUAUG	..(((.....((.....))(((((((....))).))))......(((..(((((....)))))..))).....((.(((((....))))).)).((((.((((......(((......))).......)))).)))).))).....................((((.......))))...	...................(((((((....))).))))...........(((((....))))).............(..((....))..)....((((.((((......(((......))).......)))).))))..........................(((.......)))....
264	443	37	-33.2	-1.71	0.04	38.26	CGGCAAGAGGCGAGGGGCGGCGACUGGUGAGUACGCCAAAAAUUUUGACUAGCGGAGGCUAGAAGGAGAGAGAUGGGUGCGAGAGCGUCGGUAUUAAGCGGGGGAGAAUUAGAUAAAUGGGAAAAAAUUCGGUUAAGGCCAGGGGGAAAGAAACAAUAUAAACUAAAACAUAUAGUAUGG	.(((.....((.....))(((((((....))).))))......(((..(((((....)))))..))).....((.(((((....))))).)).((((.((((......(((......))).......)))).)))).))).....................((((.......))))....	..................(((((((....))).))))...........(((((....))))).............(..((....))..)....((((.((((......(((......))).......)))).))))............................................
265	444	37	-33.4	-1.64	0.1	37.35	GGCAAGAGGCGAGGGGCGGCGACUGGUGAGUACGCCAAAAAUUUUGACUAGCGGAGGCUAGAAGGAGAGAGAUGGGUGCGAGAGCGUCGGUAUUAAGCGGGGGAGAAUUAGAUAAAUGGGAAAAAAUUCGGUUAAGGCCAGGGGGAAAGAAACAAUAUAAACUAAAACAUAUAGUAUGGG	(((.....((.....))(((((((....))).))))......(((..(((((....)))))..))).....((.(((((....))))).)).((((.((((......(((......))).......)))).)))).))).....................((((.......)))).....	(((.....((.....))(((((((....))).))))...........(((((....))))).............(.(((....))).)....((((.((((......(((......))).......)))).)))).))).........................................
266	445	37	-32.6	-1.39	0.06	33.43	GCAAGAGGCGAGGGGCGGCGACUGGUGAGUACGCCAAAAAUUUUGACUAGCGGAGGCUAGAAGGAGAGAGAUGGGUGCGAGAGCGUCGGUAUUAAGCGGGGGAGAAUUAGAUAAAUGGGAAAAAAUUCGGUUAAGGCCAGGGGGAAAGAAACAAUAUAAACUAAAACAUAUAGUAUGGGC	....((.((...(.(((((((((....))).))))......(((..(((((....)))))..))).........)).)....)).))(((.((((.((((......(((......))).......)))).)))).))).....................((((.......))))......	................(((((((....))).))))...........(((((....)))))...........................(((.((((.((((......(((......))).......)))).)))).)))..........................................
267	446	37	-32.6	-1.64	0.1	35.44	CAAGAGGCGAGGGGCGGCGACUGGUGAGUACGCCAAAAAUUUUGACUAGCGGAGGCUAGAAGGAGAGAGAUGGGUGCGAGAGCGUCGGUAUUAAGCGGGGGAGAAUUAGAUAAAUGGGAAAAAAUUCGGUUAAGGCCAGGGGGAAAGAAACAAUAUAAACUAAAACAUAUAGUAUGGGCA	...((.((...(.(((((((((....))).))))......(((..(((((....)))))..))).........)).)....)).))(((.((((.((((......(((......))).......)))).)))).))).....................((((.......)))).......	...............(((((((....))).))))...........(((((....)))))...........................(((.((((.((((......(((......))).......)))).)))).)))...........................................
268	447	37	-32.6	-2.16	0.0	35.49	AAGAGGCGAGGGGCGGCGACUGGUGAGUACGCCAAAAAUUUUGACUAGCGGAGGCUAGAAGGAGAGAGAUGGGUGCGAGAGCGUCGGUAUUAAGCGGGGGAGAAUUAGAUAAAUGGGAAAAAAUUCGGUUAAGGCCAGGGGGAAAGAAACAAUAUAAACUAAAACAUAUAGUAUGGGCAA	..((.((...(.(((((((((....))).))))......(((..(((((....)))))..))).........)).)....)).))(((.((((.((((......(((......))).......)))).)))).))).....................((((.......))))........	..............(((((((....))).))))...........(((((....)))))...........................(((.((((.((((......(((......))).......)))).)))).)))............................................
269	448	37	-32.6	-1.27	0.14	35.53	AGAGGCGAGGGGCGGCGACUGGUGAGUACGCCAAAAAUUUUGACUAGCGGAGGCUAGAAGGAGAGAGAUGGGUGCGAGAGCGUCGGUAUUAAGCGGGGGAGAAUUAGAUAAAUGGGAAAAAAUUCGGUUAAGGCCAGGGGGAAAGAAACAAUAUAAACUAAAACAUAUAGUAUGGGCAAG	.((.((...(.(((((((((....))).))))......(((..(((((....)))))..))).........)).)....)).))(((.((((.((((......(((......))).......)))).)))).))).....................((((.......)))).........	.............(((((((....))).))))...........(((((....)))))...........................(((.((((.((((......(((......))).......)))).)))).))).............................................
270	449	37	-32.9	-1.53	0.04	34.66	GAGGCGAGGGGCGGCGACUGGUGAGUACGCCAAAAAUUUUGACUAGCGGAGGCUAGAAGGAGAGAGAUGGGUGCGAGAGCGUCGGUAUUAAGCGGGGGAGAAUUAGAUAAAUGGGAAAAAAUUCGGUUAAGGCCAGGGGGAAAGAAACAAUAUAAACUAAAACAUAUAGUAUGGGCAAGC	((.((...(.(((((((((....))).))))......(((..(((((....)))))..))).........)).)....)).))(((.((((.((((......(((......))).......)))).)))).))).....................((((.......))))..........	............(((((((....))).))))...........(((((....)))))...........................(((.((((.((((......(((......))).......)))).)))).)))..............................................
271	450	37	-32.9	-1.11	0.14	33.48	AGGCGAGGGGCGGCGACUGGUGAGUACGCCAAAAAUUUUGACUAGCGGAGGCUAGAAGGAGAGAGAUGGGUGCGAGAGCGUCGGUAUUAAGCGGGGGAGAAUUAGAUAAAUGGGAAAAAAUUCGGUUAAGGCCAGGGGGAAAGAAACAAUAUAAACUAAAACAUAUAGUAUGGGCAAGCA	..((.....(((((((((....))).))))......(((..(((((....)))))..)))........(((((....)))))(((.((((.((((......(((......))).......)))).)))).))).....................((((.......))))....))..)).	..((.......(((((((....))).))))...........(((((....)))))................((....))...(((.((((.((((......(((......))).......)))).)))).)))............................................)).
272	451	37	-32.9	-1.37	0.1	33.98	GGCGAGGGGCGGCGACUGGUGAGUACGCCAAAAAUUUUGACUAGCGGAGGCUAGAAGGAGAGAGAUGGGUGCGAGAGCGUCGGUAUUAAGCGGGGGAGAAUUAGAUAAAUGGGAAAAAAUUCGGUUAAGGCCAGGGGGAAAGAAACAAUAUAAACUAAAACAUAUAGUAUGGGCAAGCAG	.((.....(((((((((....))).))))......(((..(((((....)))))..)))........(((((....)))))(((.((((.((((......(((......))).......)))).)))).))).....................((((.......))))....))..))..	.((.......(((((((....))).))))...........(((((....)))))................((....))...(((.((((.((((......(((......))).......)))).)))).)))............................................))..
273	452	37	-33.2	-1.49	0.06	31.97	GCGAGGGGCGGCGACUGGUGAGUACGCCAAAAAUUUUGACUAGCGGAGGCUAGAAGGAGAGAGAUGGGUGCGAGAGCGUCGGUAUUAAGCGGGGGAGAAUUAGAUAAAUGGGAAAAAAUUCGGUUAAGGCCAGGGGGAAAGAAACAAUAUAAACUAAAACAUAUAGUAUGGGCAAGCAGG	((.....(((((((((....))).))))......(((..(((((....)))))..)))........(((((....)))))(((.((((.((((......(((......))).......)))).)))).))).....................((((.......))))....))..))...	((.......(((((((....))).))))...........(((((....)))))................((....))...(((.((((.((((......(((......))).......)))).)))).)))............................................))...
274	453	37	-31.6	-1.58	0.06	32.55	CGAGGGGCGGCGACUGGUGAGUACGCCAAAAAUUUUGACUAGCGGAGGCUAGAAGGAGAGAGAUGGGUGCGAGAGCGUCGGUAUUAAGCGGGGGAGAAUUAGAUAAAUGGGAAAAAAUUCGGUUAAGGCCAGGGGGAAAGAAACAAUAUAAACUAAAACAUAUAGUAUGGGCAAGCAGGG	......(((((((((....))).))))......(((..(((((....)))))..)))........(((((....)))))(((.((((.((((......(((......))).......)))).)))).))).....................((((.......))))....))........	........(((((((....))).))))...........(((((....)))))................((....))...(((.((((.((((......(((......))).......)))).)))).)))..................................................
275	454	37	-31.6	-1.75	0.04	32.39	GAGGGGCGGCGACUGGUGAGUACGCCAAAAAUUUUGACUAGCGGAGGCUAGAAGGAGAGAGAUGGGUGCGAGAGCGUCGGUAUUAAGCGGGGGAGAAUUAGAUAAAUGGGAAAAAAUUCGGUUAAGGCCAGGGGGAAAGAAACAAUAUAAACUAAAACAUAUAGUAUGGGCAAGCAGGGA	.....(((((((((....))).))))......(((..(((((....)))))..)))........(((((....)))))(((.((((.((((......(((......))).......)))).)))).))).....................((((.......))))....)).........	.......(((((((....))).))))...........(((((....)))))................((....))...(((.((((.((((......(((......))).......)))).)))).)))...................................................
276	455	37	-31.6	-1.13	0.1	32.65	AGGGGCGGCGACUGGUGAGUACGCCAAAAAUUUUGACUAGCGGAGGCUAGAAGGAGAGAGAUGGGUGCGAGAGCGUCGGUAUUAAGCGGGGGAGAAUUAGAUAAAUGGGAAAAAAUUCGGUUAAGGCCAGGGGGAAAGAAACAAUAUAAACUAAAACAUAUAGUAUGGGCAAGCAGGGAG	....(((((((((....))).))))......(((..(((((....)))))..)))........(((((....)))))(((.((((.((((......(((......))).......)))).)))).))).....................((((.......))))....))..........	......(((((((....))).))))...........(((((....)))))................((....))...(((.((((.((((......(((......))).......)))).)))).)))....................................................
277	456	37	-31.6	-0.9	0.12	33.28	GGGGCGGCGACUGGUGAGUACGCCAAAAAUUUUGACUAGCGGAGGCUAGAAGGAGAGAGAUGGGUGCGAGAGCGUCGGUAUUAAGCGGGGGAGAAUUAGAUAAAUGGGAAAAAAUUCGGUUAAGGCCAGGGGGAAAGAAACAAUAUAAACUAAAACAUAUAGUAUGGGCAAGCAGGGAGC	...(((((((((....))).))))......(((..(((((....)))))..)))........(((((....)))))(((.((((.((((......(((......))).......)))).)))).))).....................((((.......))))....))...........	.....(((((((....))).))))...........(((((....)))))................((....))...(((.((((.((((......(((......))).......)))).)))).))).....................................................
278	457	37	-32.7	-0.73	0.2	35.18	GGGCGGCGACUGGUGAGUACGCCAAAAAUUUUGACUAGCGGAGGCUAGAAGGAGAGAGAUGGGUGCGAGAGCGUCGGUAUUAAGCGGGGGAGAAUUAGAUAAAUGGGAAAAAAUUCGGUUAAGGCCAGGGGGAAAGAAACAAUAUAAACUAAAACAUAUAGUAUGGGCAAGCAGGGAGCU	..(((((((((....))).))))......(((..(((((....)))))..)))........(((((....)))))(((.((((.((((......(((......))).......)))).)))).))).....................((((.......))))....)).(((.....)))	....(((((((....))).))))...........(((((....)))))................((....))...(((.((((.((((......(((......))).......)))).)))).)))......................................................
279	458	37	-33.4	-1.81	0.04	34.52	GGCGGCGACUGGUGAGUACGCCAAAAAUUUUGACUAGCGGAGGCUAGAAGGAGAGAGAUGGGUGCGAGAGCGUCGGUAUUAAGCGGGGGAGAAUUAGAUAAAUGGGAAAAAAUUCGGUUAAGGCCAGGGGGAAAGAAACAAUAUAAACUAAAACAUAUAGUAUGGGCAAGCAGGGAGCUA	.(((((((((....))).))))......(((..(((((....)))))..)))........(((((....)))))(((.((((.((((......(((......))).......)))).)))).))).....................((((.......))))....)).(((.....))).	...(((((((....))).))))...........(((((....)))))................((....))...(((.((((.((((......(((......))).......)))).)))).)))...........................................(((.....))).
280	459	37	-33.7	-1.03	0.14	31.15	GCGGCGACUGGUGAGUACGCCAAAAAUUUUGACUAGCGGAGGCUAGAAGGAGAGAGAUGGGUGCGAGAGCGUCGGUAUUAAGCGGGGGAGAAUUAGAUAAAUGGGAAAAAAUUCGGUUAAGGCCAGGGGGAAAGAAACAAUAUAAACUAAAACAUAUAGUAUGGGCAAGCAGGGAGCUAG	(((((((((....))).))))......(((..(((((....)))))..)))........(((((....)))))(((.((((.((((......(((......))).......)))).)))).))).....................((((.......))))....)).(((.....)))..	(((((((((....))).))))...........(((((....)))))................((....))...(((.((((.((((......(((......))).......)))).)))).)))........................................)).(((.....)))..
281	460	37	-32.6	-1.83	0.06	37.17	CGGCGACUGGUGAGUACGCCAAAAAUUUUGACUAGCGGAGGCUAGAAGGAGAGAGAUGGGUGCGAGAGCGUCGGUAUUAAGCGGGGGAGAAUUAGAUAAAUGGGAAAAAAUUCGGUUAAGGCCAGGGGGAAAGAAACAAUAUAAACUAAAACAUAUAGUAUGGGCAAGCAGGGAGCUAGA	.((((.((.....((((.(((....((((..(((((....)))))...))))....)))))))...))))))(((.((((.((((......(((......))).......)))).)))).))).....................((((.......)))).......(((.....)))...	.............((((.(((..........(((((....)))))...........))))))).........(((.((((.((((......(((......))).......)))).)))).))).........................................................
282	461	37	-32.8	-1.1	0.12	36.58	GGCGACUGGUGAGUACGCCAAAAAUUUUGACUAGCGGAGGCUAGAAGGAGAGAGAUGGGUGCGAGAGCGUCGGUAUUAAGCGGGGGAGAAUUAGAUAAAUGGGAAAAAAUUCGGUUAAGGCCAGGGGGAAAGAAACAAUAUAAACUAAAACAUAUAGUAUGGGCAAGCAGGGAGCUAGAA	((((.((.....((((.(((....((((..(((((....)))))...))))....)))))))...))))))(((.((((.((((......(((......))).......)))).)))).))).....................((((.......)))).......(((.....)))....	............((((.(((..........(((((....)))))...........))))))).........(((.((((.((((......(((......))).......)))).)))).)))..........................................................
283	462	37	-31.0	-1.51	0.08	34.83	GCGACUGGUGAGUACGCCAAAAAUUUUGACUAGCGGAGGCUAGAAGGAGAGAGAUGGGUGCGAGAGCGUCGGUAUUAAGCGGGGGAGAAUUAGAUAAAUGGGAAAAAAUUCGGUUAAGGCCAGGGGGAAAGAAACAAUAUAAACUAAAACAUAUAGUAUGGGCAAGCAGGGAGCUAGAAC	((..(((.(..((((.(((....((((..(((((....)))))...))))....))))))).....(.(((((.((((.((((......(((......))).......)))).)))).))).)).)................((((.......)))).......).)))...))......	...........((((.(((....((((..(((((....)))))...))))....))))))).........(((.((((.((((......(((......))).......)))).)))).)))...........................................................
284	463	37	-31.5	-1.84	0.04	31.02	CGACUGGUGAGUACGCCAAAAAUUUUGACUAGCGGAGGCUAGAAGGAGAGAGAUGGGUGCGAGAGCGUCGGUAUUAAGCGGGGGAGAAUUAGAUAAAUGGGAAAAAAUUCGGUUAAGGCCAGGGGGAAAGAAACAAUAUAAACUAAAACAUAUAGUAUGGGCAAGCAGGGAGCUAGAACG	.(((.(.(..((((.(((....((((..(((((....)))))...))))....)))))))...).))))(((.((((.((((......(((......))).......)))).)))).))).....................((((.......))))..(..(.(((.....))).)..).	.(((......((((.(((....((((..(((((....)))))...))))....)))))))......)))(((.((((.((((.......((......))........)))).)))).)))......................(((.......)))...(..(.(((.....))).)..).
285	464	37	-31.7	-1.05	0.14	23.43	GACUGGUGAGUACGCCAAAAAUUUUGACUAGCGGAGGCUAGAAGGAGAGAGAUGGGUGCGAGAGCGUCGGUAUUAAGCGGGGGAGAAUUAGAUAAAUGGGAAAAAAUUCGGUUAAGGCCAGGGGGAAAGAAACAAUAUAAACUAAAACAUAUAGUAUGGGCAAGCAGGGAGCUAGAACGA	(((.(.(..((((.(((....((((..(((((....)))))...))))....)))))))...).))))(((.((((.((((......(((......))).......)))).)))).))).....................((((.......))))..(..(.(((.....))).)..)..	(((......((((.(((....((((..(((((....)))))...))))....)))))))......)))(((.((((.((((......(((......))).......)))).)))).)))......................((.........))...(..(.(((.....))).)..)..
286	465	37	-30.7	-1.32	0.08	37.34	ACUGGUGAGUACGCCAAAAAUUUUGACUAGCGGAGGCUAGAAGGAGAGAGAUGGGUGCGAGAGCGUCGGUAUUAAGCGGGGGAGAAUUAGAUAAAUGGGAAAAAAUUCGGUUAAGGCCAGGGGGAAAGAAACAAUAUAAACUAAAACAUAUAGUAUGGGCAAGCAGGGAGCUAGAACGAU	.(((((..((((.(((....((((..(((((....)))))...))))....))))))).....(.(((........))).)............(((.(((.....))).)))...)))))...................((((.......))))..(..(.(((.....))).)..)...	........((((.(((....((((..(((((....)))))...))))....)))))))..............(((.(((...........................))).)))...........................................(..(.(((.....))).)..)...
287	466	37	-30.4	-1.36	0.12	38.24	CUGGUGAGUACGCCAAAAAUUUUGACUAGCGGAGGCUAGAAGGAGAGAGAUGGGUGCGAGAGCGUCGGUAUUAAGCGGGGGAGAAUUAGAUAAAUGGGAAAAAAUUCGGUUAAGGCCAGGGGGAAAGAAACAAUAUAAACUAAAACAUAUAGUAUGGGCAAGCAGGGAGCUAGAACGAUU	(((((..((((.(((....((((..(((((....)))))...))))....))))))).....(.(((........))).)............(((.(((.....))).)))...)))))...................((((.......))))..(..(.(((.....))).)..)....	.......((((.(((....(((...(((((....)))))....)))....))))))).........((..((((.((((.........................)))).))))..))......................................(..(.(((.....))).)..)....
288	467	37	-29.7	-1.16	0.12	29.33	UGGUGAGUACGCCAAAAAUUUUGACUAGCGGAGGCUAGAAGGAGAGAGAUGGGUGCGAGAGCGUCGGUAUUAAGCGGGGGAGAAUUAGAUAAAUGGGAAAAAAUUCGGUUAAGGCCAGGGGGAAAGAAACAAUAUAAACUAAAACAUAUAGUAUGGGCAAGCAGGGAGCUAGAACGAUUC	......((((.(((....((((..(((((....)))))...))))....))))))).....(.(((((.((((.((((......(((......))).......)))).)))).))).)).)................((((.......))))..(..(.(((.....))).)..).....	......((((.(((..........(((((....)))))...........))))))).........(((.((((.((((......(((......))).......)))).)))).)))......................................(..(.(((.....))).)..).....
289	468	37	-29.7	-0.64	0.22	29.44	GGUGAGUACGCCAAAAAUUUUGACUAGCGGAGGCUAGAAGGAGAGAGAUGGGUGCGAGAGCGUCGGUAUUAAGCGGGGGAGAAUUAGAUAAAUGGGAAAAAAUUCGGUUAAGGCCAGGGGGAAAGAAACAAUAUAAACUAAAACAUAUAGUAUGGGCAAGCAGGGAGCUAGAACGAUUCG	.....((((.(((....((((..(((((....)))))...))))....))))))).....(.(((((.((((.((((......(((......))).......)))).)))).))).)).)................((((.......))))..(..(.(((.....))).)..)......	.....((((.(((....((((..(((((....)))))...))))....))))))).........(((.((((.((((......(((......))).......)))).)))).))).....................((((.......))))..(..(.(((.....))).)..)......
290	469	37	-31.7	-1.73	0.02	27.52	GUGAGUACGCCAAAAAUUUUGACUAGCGGAGGCUAGAAGGAGAGAGAUGGGUGCGAGAGCGUCGGUAUUAAGCGGGGGAGAAUUAGAUAAAUGGGAAAAAAUUCGGUUAAGGCCAGGGGGAAAGAAACAAUAUAAACUAAAACAUAUAGUAUGGGCAAGCAGGGAGCUAGAACGAUUCGC	((((((((.(((....((((..(((((....)))))...))))....))))))).....(.(((((.((((.((((......(((......))).......)))).)))).))).)).)................((((.......))))..(..(.(((.....))).)..)...))))	((((.(((.(((....((((..(((((....)))))...))))....))))))..........(((.((((.((((......(((......))).......)))).)))).))).....................((((.......))))..(..(.(((.....))).)..)...))))
291	470	37	-30.6	-1.1	0.14	27.76	UGAGUACGCCAAAAAUUUUGACUAGCGGAGGCUAGAAGGAGAGAGAUGGGUGCGAGAGCGUCGGUAUUAAGCGGGGGAGAAUUAGAUAAAUGGGAAAAAAUUCGGUUAAGGCCAGGGGGAAAGAAACAAUAUAAACUAAAACAUAUAGUAUGGGCAAGCAGGGAGCUAGAACGAUUCGCA	...((((.(((....((((..(((((....)))))...))))....)))))))....(((..(((.((((.((((......(((......))).......)))).)))).))).....................((((.......))))..(..(.(((.....))).)..)....))).	...((((.(((....((((..(((((....)))))...))))....))))))).........(((.((((.((((......(((......))).......)))).)))).))).....................((((.......))))..(..(.(((.....))).)..)........
292	471	37	-30.6	-1.3	0.12	28.45	GAGUACGCCAAAAAUUUUGACUAGCGGAGGCUAGAAGGAGAGAGAUGGGUGCGAGAGCGUCGGUAUUAAGCGGGGGAGAAUUAGAUAAAUGGGAAAAAAUUCGGUUAAGGCCAGGGGGAAAGAAACAAUAUAAACUAAAACAUAUAGUAUGGGCAAGCAGGGAGCUAGAACGAUUCGCAG	..((((.(((....((((..(((((....)))))...))))....)))))))....(((..(((.((((.((((......(((......))).......)))).)))).))).....................((((.......))))..(..(.(((.....))).)..)....)))..	..((((.(((....((((..(((((....)))))...))))....))))))).........(((.((((.((((......(((......))).......)))).)))).))).....................((((.......))))..(..(.(((.....))).)..).........
293	472	37	-30.6	-0.78	0.18	28.11	AGUACGCCAAAAAUUUUGACUAGCGGAGGCUAGAAGGAGAGAGAUGGGUGCGAGAGCGUCGGUAUUAAGCGGGGGAGAAUUAGAUAAAUGGGAAAAAAUUCGGUUAAGGCCAGGGGGAAAGAAACAAUAUAAACUAAAACAUAUAGUAUGGGCAAGCAGGGAGCUAGAACGAUUCGCAGU	.((((.(((....((((..(((((....)))))...))))....)))))))....(((..(((.((((.((((......(((......))).......)))).)))).))).....................((((.......))))..(..(.(((.....))).)..)....)))...	.((((.(((....((((..(((((....)))))...))))....))))))).........(((.((((.((((......(((......))).......)))).)))).))).....................((((.......))))..(..(.(((.....))).)..)..........
294	473	37	-30.9	-1.12	0.16	27.34	GUACGCCAAAAAUUUUGACUAGCGGAGGCUAGAAGGAGAGAGAUGGGUGCGAGAGCGUCGGUAUUAAGCGGGGGAGAAUUAGAUAAAUGGGAAAAAAUUCGGUUAAGGCCAGGGGGAAAGAAACAAUAUAAACUAAAACAUAUAGUAUGGGCAAGCAGGGAGCUAGAACGAUUCGCAGUU	((((.(((....((((..(((((....)))))...))))....)))))))....(((..(((.((((.((((......(((......))).......)))).)))).))).....................((((.......))))..(..(.(((.....))).)..)....)))....	((((.(((....((((..(((((....)))))...))))....))))))).........(((.((((.((((......(((......))).......)))).)))).))).....................((((.......))))..(..(.(((.....))).)..)...........
295	474	37	-29.9	-0.8	0.2	26.44	UACGCCAAAAAUUUUGACUAGCGGAGGCUAGAAGGAGAGAGAUGGGUGCGAGAGCGUCGGUAUUAAGCGGGGGAGAAUUAGAUAAAUGGGAAAAAAUUCGGUUAAGGCCAGGGGGAAAGAAACAAUAUAAACUAAAACAUAUAGUAUGGGCAAGCAGGGAGCUAGAACGAUUCGCAGUUA	....(((....((((..(((((....)))))...))))....))).(((((...(.(((((.((((.((((......(((......))).......)))).)))).))).)).)................((((.......))))..(..(.(((.....))).)..)...)))))....	....(((....(((...(((((....)))))....)))....))).((((((......(((.((((.((((......(((......))).......)))).)))).))).....................((((.......)))).....(.(((.....))).).....))))))....
296	475	37	-29.9	-1.01	0.14	26.79	ACGCCAAAAAUUUUGACUAGCGGAGGCUAGAAGGAGAGAGAUGGGUGCGAGAGCGUCGGUAUUAAGCGGGGGAGAAUUAGAUAAAUGGGAAAAAAUUCGGUUAAGGCCAGGGGGAAAGAAACAAUAUAAACUAAAACAUAUAGUAUGGGCAAGCAGGGAGCUAGAACGAUUCGCAGUUAA	...(((....((((..(((((....)))))...))))....))).(((((...(.(((((.((((.((((......(((......))).......)))).)))).))).)).)................((((.......))))..(..(.(((.....))).)..)...))))).....	...(((..........(((((....)))))...........))).((((((......(((.((((.((((......(((......))).......)))).)))).))).....................((((.......)))).....(.(((.....))).).....)))))).....
297	476	37	-29.9	-0.81	0.22	26.68	CGCCAAAAAUUUUGACUAGCGGAGGCUAGAAGGAGAGAGAUGGGUGCGAGAGCGUCGGUAUUAAGCGGGGGAGAAUUAGAUAAAUGGGAAAAAAUUCGGUUAAGGCCAGGGGGAAAGAAACAAUAUAAACUAAAACAUAUAGUAUGGGCAAGCAGGGAGCUAGAACGAUUCGCAGUUAAU	..(((....((((..(((((....)))))...))))....))).(((((...(.(((((.((((.((((......(((......))).......)))).)))).))).)).)................((((.......))))..(..(.(((.....))).)..)...)))))......	..(((..........(((((....)))))...........))).((((((......(((.((((.((((......(((......))).......)))).)))).))).....................((((.......)))).....(.(((.....))).).....))))))......
298	477	37	-29.9	-0.85	0.2	27.51	GCCAAAAAUUUUGACUAGCGGAGGCUAGAAGGAGAGAGAUGGGUGCGAGAGCGUCGGUAUUAAGCGGGGGAGAAUUAGAUAAAUGGGAAAAAAUUCGGUUAAGGCCAGGGGGAAAGAAACAAUAUAAACUAAAACAUAUAGUAUGGGCAAGCAGGGAGCUAGAACGAUUCGCAGUUAAUC	.(((....((((..(((((....)))))...))))....))).(((((...(.(((((.((((.((((......(((......))).......)))).)))).))).)).)................((((.......))))..(..(.(((.....))).)..)...))))).......	..............(((((....)))))...............((((((......(((.((((.((((......(((......))).......)))).)))).))).....................((((.......)))).....(.(((.....))).).....)))))).......
299	478	37	-29.8	-0.33	0.27	26.32	CCAAAAAUUUUGACUAGCGGAGGCUAGAAGGAGAGAGAUGGGUGCGAGAGCGUCGGUAUUAAGCGGGGGAGAAUUAGAUAAAUGGGAAAAAAUUCGGUUAAGGCCAGGGGGAAAGAAACAAUAUAAACUAAAACAUAUAGUAUGGGCAAGCAGGGAGCUAGAACGAUUCGCAGUUAAUCC	(((....((((..(((((....)))))...))))....))).(((((...(.(((((.((((.((((......(((......))).......)))).)))).))).)).)................((((.......))))..(..(.(((.....))).)..)...)))))........	.............(((((....)))))............((.((((((......(((.((((.((((......(((......))).......)))).)))).))).....................((((.......)))).....(.(((.....))).).....)))))).)).....
300	479	37	-29.8	-0.75	0.25	25.81	CAAAAAUUUUGACUAGCGGAGGCUAGAAGGAGAGAGAUGGGUGCGAGAGCGUCGGUAUUAAGCGGGGGAGAAUUAGAUAAAUGGGAAAAAAUUCGGUUAAGGCCAGGGGGAAAGAAACAAUAUAAACUAAAACAUAUAGUAUGGGCAAGCAGGGAGCUAGAACGAUUCGCAGUUAAUCCU	.......(((..(((((....)))))..))).((.(((((.(((((...(.(((((.((((.((((......(((......))).......)))).)))).))).)).)................((((.......))))..(..(.(((.....))).)..)...))))).)).)))))	............(((((....))))).........((.((.((((((......(((.((((.((((......(((......))).......)))).)))).))).....................((((.......)))).....(.(((.....))).).....)))))).))..))..
301	480	37	-30.6	-0.56	0.22	24.87	AAAAAUUUUGACUAGCGGAGGCUAGAAGGAGAGAGAUGGGUGCGAGAGCGUCGGUAUUAAGCGGGGGAGAAUUAGAUAAAUGGGAAAAAAUUCGGUUAAGGCCAGGGGGAAAGAAACAAUAUAAACUAAAACAUAUAGUAUGGGCAAGCAGGGAGCUAGAACGAUUCGCAGUUAAUCCUG	......(((..(((((....)))))..))).((.(((((.(((((...(.(((((.((((.((((......(((......))).......)))).)))).))).)).)................((((.......))))..(..(.(((.....))).)..)...))))).)).))))).	.......((..(((((....)))))..))..((.((.((.((((((......(((.((((.((((......(((......))).......)))).)))).))).....................((((.......)))).....(.(((.....))).).....)))))).))..)))).
302	481	37	-30.6	-0.63	0.2	25.03	AAAAUUUUGACUAGCGGAGGCUAGAAGGAGAGAGAUGGGUGCGAGAGCGUCGGUAUUAAGCGGGGGAGAAUUAGAUAAAUGGGAAAAAAUUCGGUUAAGGCCAGGGGGAAAGAAACAAUAUAAACUAAAACAUAUAGUAUGGGCAAGCAGGGAGCUAGAACGAUUCGCAGUUAAUCCUGG	.....(((..(((((....)))))..))).((.(((((.(((((...(.(((((.((((.((((......(((......))).......)))).)))).))).)).)................((((.......))))..(..(.(((.....))).)..)...))))).)).)))))..	......((..(((((....)))))..))..((.((.((.((((((......(((.((((.((((......(((......))).......)))).)))).))).....................((((.......)))).....(.(((.....))).).....)))))).))..))))..
303	482	37	-30.6	-0.51	0.25	29.84	AAAUUUUGACUAGCGGAGGCUAGAAGGAGAGAGAUGGGUGCGAGAGCGUCGGUAUUAAGCGGGGGAGAAUUAGAUAAAUGGGAAAAAAUUCGGUUAAGGCCAGGGGGAAAGAAACAAUAUAAACUAAAACAUAUAGUAUGGGCAAGCAGGGAGCUAGAACGAUUCGCAGUUAAUCCUGGC	....(((..(((((....)))))..))).((.(((((.(((((...(.(((((.((((.((((......(((......))).......)))).)))).))).)).)................((((.......))))..(..(.(((.....))).)..)...))))).)).)))))...	.....((..(((((....)))))..))..((.((.((.(((((.......(((.((((.((((......(((......))).......)))).)))).))).....................((((.......)))).....(.(((.....))).)......))))).))..))))...
304	483	37	-32.8	-0.7	0.22	30.74	AAUUUUGACUAGCGGAGGCUAGAAGGAGAGAGAUGGGUGCGAGAGCGUCGGUAUUAAGCGGGGGAGAAUUAGAUAAAUGGGAAAAAAUUCGGUUAAGGCCAGGGGGAAAGAAACAAUAUAAACUAAAACAUAUAGUAUGGGCAAGCAGGGAGCUAGAACGAUUCGCAGUUAAUCCUGGCC	...(((..(((((....)))))..))).....((.(((((....))))).)).((((.((((......(((......))).......)))).))))((((((((.....(((.(.......((((.......))))..(..(.(((.....))).)..)).)))........))))))))	........(((((....)))))..........((.(((((....))))).)).((((.((((......(((......))).......)))).))))((((((((.................((((.......))))..(..(.(((.....))).)..).............))))))))
305	484	37	-34.2	-0.27	0.33	36.13	AUUUUGACUAGCGGAGGCUAGAAGGAGAGAGAUGGGUGCGAGAGCGUCGGUAUUAAGCGGGGGAGAAUUAGAUAAAUGGGAAAAAAUUCGGUUAAGGCCAGGGGGAAAGAAACAAUAUAAACUAAAACAUAUAGUAUGGGCAAGCAGGGAGCUAGAACGAUUCGCAGUUAAUCCUGGCCU	.......(((((....))))).(((..((.(((((.(((((...(.(((((.((((.((((......(((......))).......)))).)))).))).)).)................((((.......))))..(..(.(((.....))).)..)...))))).)).)))))..)))	.......(((((....)))))..........((.(((((....))))).))..(((.((((......(((......))).......)))).))).((((((((.................((((.......))))..(..(.(((.....))).)..).............)))))))).
306	485	37	-35.2	-0.4	0.43	41.79	UUUUGACUAGCGGAGGCUAGAAGGAGAGAGAUGGGUGCGAGAGCGUCGGUAUUAAGCGGGGGAGAAUUAGAUAAAUGGGAAAAAAUUCGGUUAAGGCCAGGGGGAAAGAAACAAUAUAAACUAAAACAUAUAGUAUGGGCAAGCAGGGAGCUAGAACGAUUCGCAGUUAAUCCUGGCCUU	......(((((....)))))((((..((.(((((.(((((...(.(((((.((((.((((......(((......))).......)))).)))).))).)).)................((((.......))))..(..(.(((.....))).)..)...))))).)).)))))..))))	......(((((....)))))..........((.(((((....))))).))..(((.((((......(((......))).......)))).)))((((((((..................((((.......))))..(..(.(((.....))).)..)..............)))))))).
307	486	37	-35.5	-1.1	0.16	38.09	UUUGACUAGCGGAGGCUAGAAGGAGAGAGAUGGGUGCGAGAGCGUCGGUAUUAAGCGGGGGAGAAUUAGAUAAAUGGGAAAAAAUUCGGUUAAGGCCAGGGGGAAAGAAACAAUAUAAACUAAAACAUAUAGUAUGGGCAAGCAGGGAGCUAGAACGAUUCGCAGUUAAUCCUGGCCUUU	.....(((((....)))))((((..((.(((((.(((((...(.(((((.((((.((((......(((......))).......)))).)))).))).)).)................((((.......))))..(..(.(((.....))).)..)...))))).)).)))))..)))).	.....(((((....)))))((((..((.((..(.(((((.......(((.((((.((((......(((......))).......)))).)))).))).....................((((.......))))..(..(.(((.....))).)..)...))))).)...))))..)))).
308	487	37	-35.5	-0.89	0.22	31.66	UUGACUAGCGGAGGCUAGAAGGAGAGAGAUGGGUGCGAGAGCGUCGGUAUUAAGCGGGGGAGAAUUAGAUAAAUGGGAAAAAAUUCGGUUAAGGCCAGGGGGAAAGAAACAAUAUAAACUAAAACAUAUAGUAUGGGCAAGCAGGGAGCUAGAACGAUUCGCAGUUAAUCCUGGCCUUUU	....(((((....)))))((((..((.(((((.(((((...(.(((((.((((.((((......(((......))).......)))).)))).))).)).)................((((.......))))..(..(.(((.....))).)..)...))))).)).)))))..))))..	....(((((....)))))((((..((.(((((.(((((.......(((.((((.((((......(((......))).......)))).)))).))).....................((((.......))))..(..(.(((.....))).)..)...))))).)).)))))..))))..
309	488	37	-35.5	-0.6	0.25	30.63	UGACUAGCGGAGGCUAGAAGGAGAGAGAUGGGUGCGAGAGCGUCGGUAUUAAGCGGGGGAGAAUUAGAUAAAUGGGAAAAAAUUCGGUUAAGGCCAGGGGGAAAGAAACAAUAUAAACUAAAACAUAUAGUAUGGGCAAGCAGGGAGCUAGAACGAUUCGCAGUUAAUCCUGGCCUUUUA	...(((((....)))))((((..((.(((((.(((((...(.(((((.((((.((((......(((......))).......)))).)))).))).)).)................((((.......))))..(..(.(((.....))).)..)...))))).)).)))))..))))...	...(((((....)))))((((..((.(((((.(((((.......(((.((((.((((......(((......))).......)))).)))).))).....................((((.......))))..(..(.(((.....))).)..)...))))).)).)))))..))))...
310	489	37	-35.5	-1.18	0.08	30.86	GACUAGCGGAGGCUAGAAGGAGAGAGAUGGGUGCGAGAGCGUCGGUAUUAAGCGGGGGAGAAUUAGAUAAAUGGGAAAAAAUUCGGUUAAGGCCAGGGGGAAAGAAACAAUAUAAACUAAAACAUAUAGUAUGGGCAAGCAGGGAGCUAGAACGAUUCGCAGUUAAUCCUGGCCUUUUAG	..(((((....)))))((((..((.(((((.(((((...(.(((((.((((.((((......(((......))).......)))).)))).))).)).)................((((.......))))..(..(.(((.....))).)..)...))))).)).)))))..))))....	..(((((....)))))((((..((.(((((.(((((.......(((.((((.((((......(((......))).......)))).)))).))).....................((((.......)))).....(.(((.....))).)......))))).)).)))))..))))....
311	490	37	-35.5	-0.86	0.2	31.68	ACUAGCGGAGGCUAGAAGGAGAGAGAUGGGUGCGAGAGCGUCGGUAUUAAGCGGGGGAGAAUUAGAUAAAUGGGAAAAAAUUCGGUUAAGGCCAGGGGGAAAGAAACAAUAUAAACUAAAACAUAUAGUAUGGGCAAGCAGGGAGCUAGAACGAUUCGCAGUUAAUCCUGGCCUUUUAGA	.(((((....)))))((((..((.(((((.(((((...(.(((((.((((.((((......(((......))).......)))).)))).))).)).)................((((.......))))..(..(.(((.....))).)..)...))))).)).)))))..)))).....	.(((((....)))))((((..((.(((((.(((((.......(((.((((.((((......(((......))).......)))).)))).))).....................((((.......)))).....(.(((.....))).)......))))).)).)))))..)))).....
312	491	37	-35.5	-0.9	0.18	32.31	CUAGCGGAGGCUAGAAGGAGAGAGAUGGGUGCGAGAGCGUCGGUAUUAAGCGGGGGAGAAUUAGAUAAAUGGGAAAAAAUUCGGUUAAGGCCAGGGGGAAAGAAACAAUAUAAACUAAAACAUAUAGUAUGGGCAAGCAGGGAGCUAGAACGAUUCGCAGUUAAUCCUGGCCUUUUAGAG	(((((....)))))((((..((.(((((.(((((...(.(((((.((((.((((......(((......))).......)))).)))).))).)).)................((((.......))))..(..(.(((.....))).)..)...))))).)).)))))..))))......	(((((....)))))((((..((.(((((.(((((.......(((.((((.((((......(((......))).......)))).)))).))).....................((((.......)))).....(.(((.....))).)......))))).)).)))))..))))......
313	492	37	-35.1	-1.34	0.1	22.27	UAGCGGAGGCUAGAAGGAGAGAGAUGGGUGCGAGAGCGUCGGUAUUAAGCGGGGGAGAAUUAGAUAAAUGGGAAAAAAUUCGGUUAAGGCCAGGGGGAAAGAAACAAUAUAAACUAAAACAUAUAGUAUGGGCAAGCAGGGAGCUAGAACGAUUCGCAGUUAAUCCUGGCCUUUUAGAGA	.........((((((((..((.(((((.(((((...(.(((((.((((.((((......(((......))).......)))).)))).))).)).)................((((.......))))..(..(.(((.....))).)..)...))))).)).)))))..))))))))...	.........((((((((..((.(((((.((((((......(((.((((.((((......(((......))).......)))).)))).))).....................((((.......)))).....(.(((.....))).).....)))))).)).)))))..))))))))...
314	493	37	-35.1	-1.44	0.12	20.82	AGCGGAGGCUAGAAGGAGAGAGAUGGGUGCGAGAGCGUCGGUAUUAAGCGGGGGAGAAUUAGAUAAAUGGGAAAAAAUUCGGUUAAGGCCAGGGGGAAAGAAACAAUAUAAACUAAAACAUAUAGUAUGGGCAAGCAGGGAGCUAGAACGAUUCGCAGUUAAUCCUGGCCUUUUAGAGAC	........((((((((..((.(((((.(((((...(.(((((.((((.((((......(((......))).......)))).)))).))).)).)................((((.......))))..(..(.(((.....))).)..)...))))).)).)))))..))))))))....	........((((((((..((.(((((.((((((......(((.((((.((((......(((......))).......)))).)))).))).....................((((.......)))).....(.(((.....))).).....)))))).)).)))))..))))))))....
315	494	37	-35.1	-1.01	0.16	20.5	GCGGAGGCUAGAAGGAGAGAGAUGGGUGCGAGAGCGUCGGUAUUAAGCGGGGGAGAAUUAGAUAAAUGGGAAAAAAUUCGGUUAAGGCCAGGGGGAAAGAAACAAUAUAAACUAAAACAUAUAGUAUGGGCAAGCAGGGAGCUAGAACGAUUCGCAGUUAAUCCUGGCCUUUUAGAGACA	.......((((((((..((.(((((.(((((...(.(((((.((((.((((......(((......))).......)))).)))).))).)).)................((((.......))))..(..(.(((.....))).)..)...))))).)).)))))..)))))))).....	.......((((((((..((.(((((.((((((......(((.((((.((((......(((......))).......)))).)))).))).....................((((.......)))).....(.(((.....))).).....)))))).)).)))))..)))))))).....
316	495	37	-35.1	-2.17	0.04	20.18	CGGAGGCUAGAAGGAGAGAGAUGGGUGCGAGAGCGUCGGUAUUAAGCGGGGGAGAAUUAGAUAAAUGGGAAAAAAUUCGGUUAAGGCCAGGGGGAAAGAAACAAUAUAAACUAAAACAUAUAGUAUGGGCAAGCAGGGAGCUAGAACGAUUCGCAGUUAAUCCUGGCCUUUUAGAGACAU	......((((((((..((.(((((.(((((...(.(((((.((((.((((......(((......))).......)))).)))).))).)).)................((((.......))))..(..(.(((.....))).)..)...))))).)).)))))..))))))))......	......((((((((..((.(((((.((((((......(((.((((.((((......(((......))).......)))).)))).))).....................((((.......)))).....(.(((.....))).).....)))))).)).)))))..))))))))......
317	496	37	-35.1	-1.7	0.02	20.13	GGAGGCUAGAAGGAGAGAGAUGGGUGCGAGAGCGUCGGUAUUAAGCGGGGGAGAAUUAGAUAAAUGGGAAAAAAUUCGGUUAAGGCCAGGGGGAAAGAAACAAUAUAAACUAAAACAUAUAGUAUGGGCAAGCAGGGAGCUAGAACGAUUCGCAGUUAAUCCUGGCCUUUUAGAGACAUC	.....((((((((..((.(((((.(((((...(.(((((.((((.((((......(((......))).......)))).)))).))).)).)................((((.......))))..(..(.(((.....))).)..)...))))).)).)))))..)))))))).......	.....((((((((..((.(((((.((((((......(((.((((.((((......(((......))).......)))).)))).))).....................((((.......)))).....(.(((.....))).).....)))))).)).)))))..)))))))).......
318	497	37	-35.1	-1.41	0.08	20.38	GAGGCUAGAAGGAGAGAGAUGGGUGCGAGAGCGUCGGUAUUAAGCGGGGGAGAAUUAGAUAAAUGGGAAAAAAUUCGGUUAAGGCCAGGGGGAAAGAAACAAUAUAAACUAAAACAUAUAGUAUGGGCAAGCAGGGAGCUAGAACGAUUCGCAGUUAAUCCUGGCCUUUUAGAGACAUCA	....((((((((..((.(((((.(((((...(.(((((.((((.((((......(((......))).......)))).)))).))).)).)................((((.......))))..(..(.(((.....))).)..)...))))).)).)))))..))))))))........	....((((((((..((.(((((.((((((......(((.((((.((((......(((......))).......)))).)))).))).....................((((.......)))).....(.(((.....))).).....)))))).)).)))))..))))))))........
319	498	37	-35.1	-1.32	0.1	19.05	AGGCUAGAAGGAGAGAGAUGGGUGCGAGAGCGUCGGUAUUAAGCGGGGGAGAAUUAGAUAAAUGGGAAAAAAUUCGGUUAAGGCCAGGGGGAAAGAAACAAUAUAAACUAAAACAUAUAGUAUGGGCAAGCAGGGAGCUAGAACGAUUCGCAGUUAAUCCUGGCCUUUUAGAGACAUCAG	...((((((((..((.(((((.(((((...(.(((((.((((.((((......(((......))).......)))).)))).))).)).)................((((.......))))..(..(.(((.....))).)..)...))))).)).)))))..)))))))).........	...((((((((..((.(((((.((((((......(((.((((.((((......(((......))).......)))).)))).))).....................((((.......)))).....(.(((.....))).).....)))))).)).)))))..)))))))).........
320	499	37	-35.1	-1.35	0.08	19.07	GGCUAGAAGGAGAGAGAUGGGUGCGAGAGCGUCGGUAUUAAGCGGGGGAGAAUUAGAUAAAUGGGAAAAAAUUCGGUUAAGGCCAGGGGGAAAGAAACAAUAUAAACUAAAACAUAUAGUAUGGGCAAGCAGGGAGCUAGAACGAUUCGCAGUUAAUCCUGGCCUUUUAGAGACAUCAGA	..((((((((..((.(((((.(((((...(.(((((.((((.((((......(((......))).......)))).)))).))).)).)................((((.......))))..(..(.(((.....))).)..)...))))).)).)))))..))))))))..........	..((((((((..((.(((((.((((((......(((.((((.((((......(((......))).......)))).)))).))).....................((((.......)))).....(.(((.....))).).....)))))).)).)))))..))))))))..........
321	500	37	-35.1	-1.48	0.08	18.94	GCUAGAAGGAGAGAGAUGGGUGCGAGAGCGUCGGUAUUAAGCGGGGGAGAAUUAGAUAAAUGGGAAAAAAUUCGGUUAAGGCCAGGGGGAAAGAAACAAUAUAAACUAAAACAUAUAGUAUGGGCAAGCAGGGAGCUAGAACGAUUCGCAGUUAAUCCUGGCCUUUUAGAGACAUCAGAA	.((((((((..((.(((((.(((((...(.(((((.((((.((((......(((......))).......)))).)))).))).)).)................((((.......))))..(..(.(((.....))).)..)...))))).)).)))))..))))))))...........	.((((((((..((.(((((.((((((......(((.((((.((((......(((......))).......)))).)))).))).....................((((.......)))).....(.(((.....))).).....)))))).)).)))))..))))))))...........
322	501	37	-34.9	-1.43	0.06	18.95	CUAGAAGGAGAGAGAUGGGUGCGAGAGCGUCGGUAUUAAGCGGGGGAGAAUUAGAUAAAUGGGAAAAAAUUCGGUUAAGGCCAGGGGGAAAGAAACAAUAUAAACUAAAACAUAUAGUAUGGGCAAGCAGGGAGCUAGAACGAUUCGCAGUUAAUCCUGGCCUUUUAGAGACAUCAGAAG	((((((((..((.(((((.(((((...(.(((((.((((.((((......(((......))).......)))).)))).))).)).)................((((.......))))..(..(.(((.....))).)..)...))))).)).)))))..))))))))............	((((((((..((.(((((.((((((......(((.((((.((((......(((......))).......)))).)))).))).....................((((.......)))).....(.(((.....))).).....)))))).)).)))))..))))))))............
323	502	37	-32.0	-0.94	0.16	21.72	UAGAAGGAGAGAGAUGGGUGCGAGAGCGUCGGUAUUAAGCGGGGGAGAAUUAGAUAAAUGGGAAAAAAUUCGGUUAAGGCCAGGGGGAAAGAAACAAUAUAAACUAAAACAUAUAGUAUGGGCAAGCAGGGAGCUAGAACGAUUCGCAGUUAAUCCUGGCCUUUUAGAGACAUCAGAAGG	(((((((..((.(((((.(((((...(.(((((.((((.((((......(((......))).......)))).)))).))).)).)................((((.......))))..(..(.(((.....))).)..)...))))).)).)))))..)))))))..............	(((((((..((.(((((.((((((......(((.((((.((((......(((......))).......)))).)))).))).....................((((.......)))).....(.(((.....))).).....)))))).)).)))))..)))))))..............
324	503	37	-31.4	-0.86	0.24	30.16	AGAAGGAGAGAGAUGGGUGCGAGAGCGUCGGUAUUAAGCGGGGGAGAAUUAGAUAAAUGGGAAAAAAUUCGGUUAAGGCCAGGGGGAAAGAAACAAUAUAAACUAAAACAUAUAGUAUGGGCAAGCAGGGAGCUAGAACGAUUCGCAGUUAAUCCUGGCCUUUUAGAGACAUCAGAAGGC	......((.((..(((.(((((...(.(((((.((((.((((......(((......))).......)))).)))).))).)).)................((((.......))))..(..(.(((.....))).)..)...))))).))).)))).(((((((.((....)))))))))	.........(.((.((.((((((......(((.((((.((((......(((......))).......)))).)))).))).....................((((.......)))).....(.(((.....))).).....)))))).))..)))..(((((((.((....)))))))))
325	504	37	-33.2	-0.97	0.14	24.84	GAAGGAGAGAGAUGGGUGCGAGAGCGUCGGUAUUAAGCGGGGGAGAAUUAGAUAAAUGGGAAAAAAUUCGGUUAAGGCCAGGGGGAAAGAAACAAUAUAAACUAAAACAUAUAGUAUGGGCAAGCAGGGAGCUAGAACGAUUCGCAGUUAAUCCUGGCCUUUUAGAGACAUCAGAAGGCU	.....((.((..(((.(((((...(.(((((.((((.((((......(((......))).......)))).)))).))).)).)................((((.......))))..(..(.(((.....))).)..)...))))).))).))))((((((((.((....))))))))))	.............((.((((((......(((.((((.((((......(((......))).......)))).)))).))).....................((((.......)))).....(.(((.....))).).....)))))).))......((((((((.((....))))))))))
326	505	37	-33.8	-0.86	0.18	24.57	AAGGAGAGAGAUGGGUGCGAGAGCGUCGGUAUUAAGCGGGGGAGAAUUAGAUAAAUGGGAAAAAAUUCGGUUAAGGCCAGGGGGAAAGAAACAAUAUAAACUAAAACAUAUAGUAUGGGCAAGCAGGGAGCUAGAACGAUUCGCAGUUAAUCCUGGCCUUUUAGAGACAUCAGAAGGCUG	....((.((..(((.(((((...(.(((((.((((.((((......(((......))).......)))).)))).))).)).)................((((.......))))..(..(.(((.....))).)..)...))))).))).))))((((((((.((....)))))))))).	............((.((((((......(((.((((.((((......(((......))).......)))).)))).))).....................((((.......)))).....(.(((.....))).).....)))))).))......((((((((.((....)))))))))).
327	506	37	-33.8	-0.65	0.22	24.2	AGGAGAGAGAUGGGUGCGAGAGCGUCGGUAUUAAGCGGGGGAGAAUUAGAUAAAUGGGAAAAAAUUCGGUUAAGGCCAGGGGGAAAGAAACAAUAUAAACUAAAACAUAUAGUAUGGGCAAGCAGGGAGCUAGAACGAUUCGCAGUUAAUCCUGGCCUUUUAGAGACAUCAGAAGGCUGU	...((.((..(((.(((((...(.(((((.((((.((((......(((......))).......)))).)))).))).)).)................((((.......))))..(..(.(((.....))).)..)...))))).))).))))((((((((.((....))))))))))..	........((.((.((((((......(((.((((.((((......(((......))).......)))).)))).))).....................((((.......)))).....(.(((.....))).).....)))))).))..))..((((((((.((....))))))))))..
328	507	37	-33.8	-0.7	0.22	23.27	GGAGAGAGAUGGGUGCGAGAGCGUCGGUAUUAAGCGGGGGAGAAUUAGAUAAAUGGGAAAAAAUUCGGUUAAGGCCAGGGGGAAAGAAACAAUAUAAACUAAAACAUAUAGUAUGGGCAAGCAGGGAGCUAGAACGAUUCGCAGUUAAUCCUGGCCUUUUAGAGACAUCAGAAGGCUGUA	..((.((..(((.(((((...(.(((((.((((.((((......(((......))).......)))).)))).))).)).)................((((.......))))..(..(.(((.....))).)..)...))))).))).))))((((((((.((....))))))))))...	.....(.((.((.((((((......(((.((((.((((......(((......))).......)))).)))).))).....................((((.......)))).....(.(((.....))).).....)))))).))..))).((((((((.((....))))))))))...
329	508	37	-33.8	-0.89	0.12	22.88	GAGAGAGAUGGGUGCGAGAGCGUCGGUAUUAAGCGGGGGAGAAUUAGAUAAAUGGGAAAAAAUUCGGUUAAGGCCAGGGGGAAAGAAACAAUAUAAACUAAAACAUAUAGUAUGGGCAAGCAGGGAGCUAGAACGAUUCGCAGUUAAUCCUGGCCUUUUAGAGACAUCAGAAGGCUGUAG	.((.((..(((.(((((...(.(((((.((((.((((......(((......))).......)))).)))).))).)).)................((((.......))))..(..(.(((.....))).)..)...))))).))).))))((((((((.((....))))))))))....	...((.((.((.((((((......(((.((((.((((......(((......))).......)))).)))).))).....................((((.......)))).....(.(((.....))).).....)))))).))..))))((((((((.((....))))))))))....
330	509	37	-33.7	-0.73	0.27	22.62	AGAGAGAUGGGUGCGAGAGCGUCGGUAUUAAGCGGGGGAGAAUUAGAUAAAUGGGAAAAAAUUCGGUUAAGGCCAGGGGGAAAGAAACAAUAUAAACUAAAACAUAUAGUAUGGGCAAGCAGGGAGCUAGAACGAUUCGCAGUUAAUCCUGGCCUUUUAGAGACAUCAGAAGGCUGUAGA	..((.(((((.(((((...(.(((((.((((.((((......(((......))).......)))).)))).))).)).)................((((.......))))..(..(.(((.....))).)..)...))))).)).)))))((((((((.((....)))))))))).....	..((.((.((.((((((......(((.((((.((((......(((......))).......)))).)))).))).....................((((.......)))).....(.(((.....))).).....)))))).))..))))((((((((.((....)))))))))).....
331	510	37	-33.7	-0.87	0.16	21.95	GAGAGAUGGGUGCGAGAGCGUCGGUAUUAAGCGGGGGAGAAUUAGAUAAAUGGGAAAAAAUUCGGUUAAGGCCAGGGGGAAAGAAACAAUAUAAACUAAAACAUAUAGUAUGGGCAAGCAGGGAGCUAGAACGAUUCGCAGUUAAUCCUGGCCUUUUAGAGACAUCAGAAGGCUGUAGAC	.((.(((((.(((((...(.(((((.((((.((((......(((......))).......)))).)))).))).)).)................((((.......))))..(..(.(((.....))).)..)...))))).)).)))))((((((((.((....))))))))))......	.((.(((((.((((((......(((.((((.((((......(((......))).......)))).)))).))).....................((((.......)))).....(.(((.....))).).....)))))).)).)))))((((((((.((....))))))))))......
332	511	37	-33.2	-0.5	0.31	22.78	AGAGAUGGGUGCGAGAGCGUCGGUAUUAAGCGGGGGAGAAUUAGAUAAAUGGGAAAAAAUUCGGUUAAGGCCAGGGGGAAAGAAACAAUAUAAACUAAAACAUAUAGUAUGGGCAAGCAGGGAGCUAGAACGAUUCGCAGUUAAUCCUGGCCUUUUAGAGACAUCAGAAGGCUGUAGACA	((.(((((.(((((...(.(((((.((((.((((......(((......))).......)))).)))).))).)).)................((((.......))))..(..(.(((.....))).)..)...))))).)).)))))((((((((.((....)))))))))).......	.(.(((((.((((((......(((.((((.((((......(((......))).......)))).)))).))).....................((((.......)))).....(.(((.....))).).....)))))).)).)))).((((((((.((....)))))))))).......
333	512	37	-32.4	-0.48	0.31	23.56	GAGAUGGGUGCGAGAGCGUCGGUAUUAAGCGGGGGAGAAUUAGAUAAAUGGGAAAAAAUUCGGUUAAGGCCAGGGGGAAAGAAACAAUAUAAACUAAAACAUAUAGUAUGGGCAAGCAGGGAGCUAGAACGAUUCGCAGUUAAUCCUGGCCUUUUAGAGACAUCAGAAGGCUGUAGACAA	..(((((.(((((...(.(((((.((((.((((......(((......))).......)))).)))).))).)).)................((((.......))))..(..(.(((.....))).)..)...))))).)).)))..((((((((.((....))))))))))........	..((.((.((((((......(((.((((.((((......(((......))).......)))).)))).))).....................((((.......)))).....(.(((.....))).).....)))))).))..))..((((((((.((....))))))))))........
334	513	37	-32.4	-0.31	0.35	23.57	AGAUGGGUGCGAGAGCGUCGGUAUUAAGCGGGGGAGAAUUAGAUAAAUGGGAAAAAAUUCGGUUAAGGCCAGGGGGAAAGAAACAAUAUAAACUAAAACAUAUAGUAUGGGCAAGCAGGGAGCUAGAACGAUUCGCAGUUAAUCCUGGCCUUUUAGAGACAUCAGAAGGCUGUAGACAAA	.(((((.(((((...(.(((((.((((.((((......(((......))).......)))).)))).))).)).)................((((.......))))..(..(.(((.....))).)..)...))))).)).)))..((((((((.((....)))))))))).........	.((.((.((((((......(((.((((.((((......(((......))).......)))).)))).))).....................((((.......)))).....(.(((.....))).).....)))))).))..))..((((((((.((....)))))))))).........
335	514	37	-32.2	-0.47	0.33	24.48	GAUGGGUGCGAGAGCGUCGGUAUUAAGCGGGGGAGAAUUAGAUAAAUGGGAAAAAAUUCGGUUAAGGCCAGGGGGAAAGAAACAAUAUAAACUAAAACAUAUAGUAUGGGCAAGCAGGGAGCUAGAACGAUUCGCAGUUAAUCCUGGCCUUUUAGAGACAUCAGAAGGCUGUAGACAAAU	(((((.(((((...(.(((((.((((.((((......(((......))).......)))).)))).))).)).)................((((.......))))..(..(.(((.....))).)..)...))))).)).)))..((((((((.((....))))))))))..........	((.((.((((((......(((.((((.((((......(((......))).......)))).)))).))).....................((((.......)))).....(.(((.....))).).....)))))).))..))..((((((((.((....))))))))))..........
336	515	37	-32.0	-0.21	0.31	26.51	AUGGGUGCGAGAGCGUCGGUAUUAAGCGGGGGAGAAUUAGAUAAAUGGGAAAAAAUUCGGUUAAGGCCAGGGGGAAAGAAACAAUAUAAACUAAAACAUAUAGUAUGGGCAAGCAGGGAGCUAGAACGAUUCGCAGUUAAUCCUGGCCUUUUAGAGACAUCAGAAGGCUGUAGACAAAUA	.(((.(((((...(.(((((.((((.((((......(((......))).......)))).)))).))).)).)................((((.......))))..(..(.(((.....))).)..)...))))).))).....((((((((.((....))))))))))...........	.(((.(((((.......(((.((((.((((......(((......))).......)))).)))).))).....................((((.......)))).....(.(((.....))).)......))))).))).....((((((((.((....))))))))))...........
337	516	37	-32.0	-0.54	0.29	25.69	UGGGUGCGAGAGCGUCGGUAUUAAGCGGGGGAGAAUUAGAUAAAUGGGAAAAAAUUCGGUUAAGGCCAGGGGGAAAGAAACAAUAUAAACUAAAACAUAUAGUAUGGGCAAGCAGGGAGCUAGAACGAUUCGCAGUUAAUCCUGGCCUUUUAGAGACAUCAGAAGGCUGUAGACAAAUAC	(((.(((((...(.(((((.((((.((((......(((......))).......)))).)))).))).)).)................((((.......))))..(..(.(((.....))).)..)...))))).))).....((((((((.((....))))))))))............	(((.(((((.......(((.((((.((((......(((......))).......)))).)))).))).....................((((.......)))).....(.(((.....))).)......))))).))).....((((((((.((....))))))))))............
338	517	37	-31.4	-0.01	0.41	33.27	GGGUGCGAGAGCGUCGGUAUUAAGCGGGGGAGAAUUAGAUAAAUGGGAAAAAAUUCGGUUAAGGCCAGGGGGAAAGAAACAAUAUAAACUAAAACAUAUAGUAUGGGCAAGCAGGGAGCUAGAACGAUUCGCAGUUAAUCCUGGCCUUUUAGAGACAUCAGAAGGCUGUAGACAAAUACU	((.(((((...(.(((((.((((.((((......(((......))).......)))).)))).))).)).)................((((.......))))..(..(.(((.....))).)..)...))))).))......((((((((.((....))))))))))(((......))).	...(((((.......(((.((((.((((......(((......))).......)))).)))).))).....................((((.......)))).....(.(((.....))).)......))))).........((((((((.((....)))))))))).............
339	518	37	-30.4	0.48	0.63	52.87	GGUGCGAGAGCGUCGGUAUUAAGCGGGGGAGAAUUAGAUAAAUGGGAAAAAAUUCGGUUAAGGCCAGGGGGAAAGAAACAAUAUAAACUAAAACAUAUAGUAUGGGCAAGCAGGGAGCUAGAACGAUUCGCAGUUAAUCCUGGCCUUUUAGAGACAUCAGAAGGCUGUAGACAAAUACUG	(((((....)))))(((.((((.((((......(((......))).......)))).)))).)))................................((((((..((...(((((((((.(((...)))..))))..)))))(((((((.((....)))))))))....).)..))))))	...((....))...((..((((.((((......(((......))).......)))).))))..))......................((.........))........(((.....))).......................(((((((.((....)))))))))...............
340	519	37	-30.3	0.28	0.59	46.22	GUGCGAGAGCGUCGGUAUUAAGCGGGGGAGAAUUAGAUAAAUGGGAAAAAAUUCGGUUAAGGCCAGGGGGAAAGAAACAAUAUAAACUAAAACAUAUAGUAUGGGCAAGCAGGGAGCUAGAACGAUUCGCAGUUAAUCCUGGCCUUUUAGAGACAUCAGAAGGCUGUAGACAAAUACUGG	.(((((...(.(((((.((((.((((......(((......))).......)))).)))).))).)).)................((((.......))))..(..(.(((.....))).)..)...))))).........((((((((.((....))))))))))(((......)))...	..((....))..(((((((........................................(((((((((.................((((.......)))).....(.(((.....))).)................)))))))))...........................))))))).
341	520	37	-30.3	0.19	0.59	43.98	UGCGAGAGCGUCGGUAUUAAGCGGGGGAGAAUUAGAUAAAUGGGAAAAAAUUCGGUUAAGGCCAGGGGGAAAGAAACAAUAUAAACUAAAACAUAUAGUAUGGGCAAGCAGGGAGCUAGAACGAUUCGCAGUUAAUCCUGGCCUUUUAGAGACAUCAGAAGGCUGUAGACAAAUACUGGG	(((((...(.(((((.((((.((((......(((......))).......)))).)))).))).)).)................((((.......))))..(..(.(((.....))).)..)...))))).........((((((((.((....))))))))))(((......)))....	.((....)).((((((((........................................(((((((((.................((((.......)))).....(.(((.....))).)................)))))))))...........................)))))))).
342	521	37	-30.9	-0.11	0.39	48.12	GCGAGAGCGUCGGUAUUAAGCGGGGGAGAAUUAGAUAAAUGGGAAAAAAUUCGGUUAAGGCCAGGGGGAAAGAAACAAUAUAAACUAAAACAUAUAGUAUGGGCAAGCAGGGAGCUAGAACGAUUCGCAGUUAAUCCUGGCCUUUUAGAGACAUCAGAAGGCUGUAGACAAAUACUGGGA	((((...(.(((((.((((.((((......(((......))).......)))).)))).))).)).)................((((.......))))..(..(.(((.....))).)..)...))))......((((((((((((.((....))))))))))(((......))).))))	((....))..(((((((........................................(((((((((.................((((.......)))).....(.(((.....))).)................)))))))))...........................)))))))...
343	522	37	-30.3	-0.27	0.35	51.14	CGAGAGCGUCGGUAUUAAGCGGGGGAGAAUUAGAUAAAUGGGAAAAAAUUCGGUUAAGGCCAGGGGGAAAGAAACAAUAUAAACUAAAACAUAUAGUAUGGGCAAGCAGGGAGCUAGAACGAUUCGCAGUUAAUCCUGGCCUUUUAGAGACAUCAGAAGGCUGUAGACAAAUACUGGGAC	......(.(((((.((((.((((......(((......))).......)))).)))).))).)).)................((((.......))))..(..(.(((.....))).)..)...((.((((.....((((((((((.((....))))))))))..))......)))).)).	.........(((((..((.((((.........................)))).))..(((((((..................((((.......))))..(..(.(((.....))).)..)..............))))))).....((....)).................)))))....
344	523	37	-30.3	-0.06	0.39	51.38	GAGAGCGUCGGUAUUAAGCGGGGGAGAAUUAGAUAAAUGGGAAAAAAUUCGGUUAAGGCCAGGGGGAAAGAAACAAUAUAAACUAAAACAUAUAGUAUGGGCAAGCAGGGAGCUAGAACGAUUCGCAGUUAAUCCUGGCCUUUUAGAGACAUCAGAAGGCUGUAGACAAAUACUGGGACA	.....(.(((((.((((.((((......(((......))).......)))).)))).))).)).)................((((.......))))..(..(.(((.....))).)..)...((.((((.....((((((((((.((....))))))))))..))......)))).))..	........((((((..(.(((...........................))).)..((((((((..................((((.......)))).....(.(((.....))).).................))))))))............................)))))).....
345	524	37	-30.3	-0.14	0.35	51.43	AGAGCGUCGGUAUUAAGCGGGGGAGAAUUAGAUAAAUGGGAAAAAAUUCGGUUAAGGCCAGGGGGAAAGAAACAAUAUAAACUAAAACAUAUAGUAUGGGCAAGCAGGGAGCUAGAACGAUUCGCAGUUAAUCCUGGCCUUUUAGAGACAUCAGAAGGCUGUAGACAAAUACUGGGACAG	....(.(((((.((((.((((......(((......))).......)))).)))).))).)).)................((((.......))))..(..(.(((.....))).)..)...((.((((.....((((((((((.((....))))))))))..))......)))).))...	.......((((((....(((...........................)))....((((((((..................((((.......)))).....(.(((.....))).).................))))))))............................))))))......
346	525	37	-30.4	-0.11	0.47	53.94	GAGCGUCGGUAUUAAGCGGGGGAGAAUUAGAUAAAUGGGAAAAAAUUCGGUUAAGGCCAGGGGGAAAGAAACAAUAUAAACUAAAACAUAUAGUAUGGGCAAGCAGGGAGCUAGAACGAUUCGCAGUUAAUCCUGGCCUUUUAGAGACAUCAGAAGGCUGUAGACAAAUACUGGGACAGC	..((((((((.((((.((((......(((......))).......)))).)))).))).....................((((.......)))).........(((((((((.(((...)))..))))..)))))(((((((.((....))))))))).(((......)))...))).))	.....................................................((((((((..................((((.......)))).....(.(((.....))).).................)))))))).........................................
347	526	37	-31.8	-0.08	0.33	48.77	AGCGUCGGUAUUAAGCGGGGGAGAAUUAGAUAAAUGGGAAAAAAUUCGGUUAAGGCCAGGGGGAAAGAAACAAUAUAAACUAAAACAUAUAGUAUGGGCAAGCAGGGAGCUAGAACGAUUCGCAGUUAAUCCUGGCCUUUUAGAGACAUCAGAAGGCUGUAGACAAAUACUGGGACAGCU	(((((((((.((((.((((......(((......))).......)))).)))).))).....................((((.......)))).........(((((((((.(((...)))..))))..)))))(((((((.((....))))))))).(((......)))...))).)))	...................................................((((((((((.................((((.......)))).....(.(((.....))).)................))))))))))................(((((...((.....))..))))).
348	527	37	-32.3	-0.65	0.2	34.09	GCGUCGGUAUUAAGCGGGGGAGAAUUAGAUAAAUGGGAAAAAAUUCGGUUAAGGCCAGGGGGAAAGAAACAAUAUAAACUAAAACAUAUAGUAUGGGCAAGCAGGGAGCUAGAACGAUUCGCAGUUAAUCCUGGCCUUUUAGAGACAUCAGAAGGCUGUAGACAAAUACUGGGACAGCUA	.(.(((........))).)............(((.(((.....))).)))((((((((((.....(((.(.......((((.......))))..(..(.(((.....))).)..)).)))........))))))))))...............((((((...((.....))..)))))).	.(.(((........))).)...............................((((((((((.................((((.......))))..(..(.(((.....))).)..).............))))))))))...............((((((...((.....))..)))))).
349	528	37	-32.2	-0.78	0.18	28.95	CGUCGGUAUUAAGCGGGGGAGAAUUAGAUAAAUGGGAAAAAAUUCGGUUAAGGCCAGGGGGAAAGAAACAAUAUAAACUAAAACAUAUAGUAUGGGCAAGCAGGGAGCUAGAACGAUUCGCAGUUAAUCCUGGCCUUUUAGAGACAUCAGAAGGCUGUAGACAAAUACUGGGACAGCUAC	(.(((........))).)............(((.(((.....))).)))((((((((((.....(((.(.......((((.......))))..(..(.(((.....))).)..)).)))........))))))))))...............((((((...((.....))..))))))..	(.(((........))).).............((.((.......)).)).((((((((((.................((((.......))))..(..(.(((.....))).)..).............))))))))))...............((((((...((.....))..))))))..
350	529	37	-30.7	-0.13	0.33	38.16	GUCGGUAUUAAGCGGGGGAGAAUUAGAUAAAUGGGAAAAAAUUCGGUUAAGGCCAGGGGGAAAGAAACAAUAUAAACUAAAACAUAUAGUAUGGGCAAGCAGGGAGCUAGAACGAUUCGCAGUUAAUCCUGGCCUUUUAGAGACAUCAGAAGGCUGUAGACAAAUACUGGGACAGCUACA	(((.....(((.((((......(((......))).......)))).)))(((((((((.....(((.(.......((((.......))))..(..(.(((.....))).)..)).)))........)))))))))......))).......((((((...((.....))..))))))...	.................................................(((((((((.................((((.......)))).....(.(((.....))).)................)))))))))................((((((...((.....))..))))))...
351	530	37	-29.8	-0.13	0.39	35.35	UCGGUAUUAAGCGGGGGAGAAUUAGAUAAAUGGGAAAAAAUUCGGUUAAGGCCAGGGGGAAAGAAACAAUAUAAACUAAAACAUAUAGUAUGGGCAAGCAGGGAGCUAGAACGAUUCGCAGUUAAUCCUGGCCUUUUAGAGACAUCAGAAGGCUGUAGACAAAUACUGGGACAGCUACAA	(((........)))..............(((.(((.....))).)))((((((((((.....(((.(.......((((.......))))..(..(.(((.....))).)..)).)))........))))))))))...............((((((...((.....))..))))))....	...............................................((((((((((.................((((.......))))..(..(.(((.....))).)..).............))))))))))...............((((((...((.....))..))))))....
352	531	37	-29.6	-0.49	0.29	35.83	CGGUAUUAAGCGGGGGAGAAUUAGAUAAAUGGGAAAAAAUUCGGUUAAGGCCAGGGGGAAAGAAACAAUAUAAACUAAAACAUAUAGUAUGGGCAAGCAGGGAGCUAGAACGAUUCGCAGUUAAUCCUGGCCUUUUAGAGACAUCAGAAGGCUGUAGACAAAUACUGGGACAGCUACAAC	......(((.((((......(((......))).......)))).)))(((((((((.....(((.(.......((((.......))))..(..(.(((.....))).)..)).)))........)))))))))................((((((...((.....))..)))))).....	..............................................((((((((((.................((((.......))))..(..(.(((.....))).)..).............))))))))))...............((((((...((.....))..)))))).....
353	532	37	-30.3	-0.33	0.37	36.14	GGUAUUAAGCGGGGGAGAAUUAGAUAAAUGGGAAAAAAUUCGGUUAAGGCCAGGGGGAAAGAAACAAUAUAAACUAAAACAUAUAGUAUGGGCAAGCAGGGAGCUAGAACGAUUCGCAGUUAAUCCUGGCCUUUUAGAGACAUCAGAAGGCUGUAGACAAAUACUGGGACAGCUACAACC	(((..(((.((((......(((......))).......)))).)))(((((((((.....(((.(.......((((.......))))..(..(.(((.....))).)..)).)))........)))))))))....((....))....((((((...((.....))..))))))...)))	((.....(.(((...........................))).)..(((((((((.................((((.......))))..(..(.(((.....))).)..).............)))))))))....((....))....((((((...((.....))..))))))....))
354	533	37	-31.1	-0.4	0.39	28.22	GUAUUAAGCGGGGGAGAAUUAGAUAAAUGGGAAAAAAUUCGGUUAAGGCCAGGGGGAAAGAAACAAUAUAAACUAAAACAUAUAGUAUGGGCAAGCAGGGAGCUAGAACGAUUCGCAGUUAAUCCUGGCCUUUUAGAGACAUCAGAAGGCUGUAGACAAAUACUGGGACAGCUACAACCA	.........((..(...........(((.(((.....))).)))((((((((((.....(((.(.......((((.......))))..(..(.(((.....))).)..)).)))........))))))))))...((....))....((((((...((.....))..)))))).)..)).	.........((..............(((.(((.....))).)))((((((((((.................((((.......))))..(..(.(((.....))).)..).............))))))))))...((....))....((((((...((.....))..))))))....)).
355	534	37	-31.1	-0.71	0.24	28.18	UAUUAAGCGGGGGAGAAUUAGAUAAAUGGGAAAAAAUUCGGUUAAGGCCAGGGGGAAAGAAACAAUAUAAACUAAAACAUAUAGUAUGGGCAAGCAGGGAGCUAGAACGAUUCGCAGUUAAUCCUGGCCUUUUAGAGACAUCAGAAGGCUGUAGACAAAUACUGGGACAGCUACAACCAU	........((..(...........(((.(((.....))).)))((((((((((.....(((.(.......((((.......))))..(..(.(((.....))).)..)).)))........))))))))))...((....))....((((((...((.....))..)))))).)..))..	........((...............((.((.......)).)).((((((((((.................((((.......))))..(..(.(((.....))).)..).............))))))))))...((....))....((((((...((.....))..))))))....))..
356	535	37	-31.1	-0.25	0.29	28.54	AUUAAGCGGGGGAGAAUUAGAUAAAUGGGAAAAAAUUCGGUUAAGGCCAGGGGGAAAGAAACAAUAUAAACUAAAACAUAUAGUAUGGGCAAGCAGGGAGCUAGAACGAUUCGCAGUUAAUCCUGGCCUUUUAGAGACAUCAGAAGGCUGUAGACAAAUACUGGGACAGCUACAACCAUC	.......((..(...........(((.(((.....))).)))((((((((((.....(((.(.......((((.......))))..(..(.(((.....))).)..)).)))........))))))))))...((....))....((((((...((.....))..)))))).)..))...	........................((.((.......)).)).((((((((((.................((((.......))))..(..(.(((.....))).)..).............))))))))))...((....))....((((((...((.....))..)))))).........
357	536	37	-31.4	-0.25	0.37	29.37	UUAAGCGGGGGAGAAUUAGAUAAAUGGGAAAAAAUUCGGUUAAGGCCAGGGGGAAAGAAACAAUAUAAACUAAAACAUAUAGUAUGGGCAAGCAGGGAGCUAGAACGAUUCGCAGUUAAUCCUGGCCUUUUAGAGACAUCAGAAGGCUGUAGACAAAUACUGGGACAGCUACAACCAUCC	......(((((...........(((.(((.....))).)))((((((((((.....(((.(.......((((.......))))..(..(.(((.....))).)..)).)))........))))))))))...((....))....((((((...((.....))..))))))....)).)))	......................(((.(((.....))).)))((((((((((.................((((.......))))..(..(.(((.....))).)..).............))))))))))...((....))....((((((...((.....))..))))))..........
358	537	37	-32.9	-0.22	0.37	31.67	UAAGCGGGGGAGAAUUAGAUAAAUGGGAAAAAAUUCGGUUAAGGCCAGGGGGAAAGAAACAAUAUAAACUAAAACAUAUAGUAUGGGCAAGCAGGGAGCUAGAACGAUUCGCAGUUAAUCCUGGCCUUUUAGAGACAUCAGAAGGCUGUAGACAAAUACUGGGACAGCUACAACCAUCCC	.......((((..........(((.(((.....))).)))((((((((((.....(((.(.......((((.......))))..(..(.(((.....))).)..)).)))........))))))))))...((....))....((((((...((.....))..)))))).......))))	......................((.(((.....))).)).((((((((((.................((((.......))))..(..(.(((.....))).)..).............))))))))))...((....))....((((((...((.....))..))))))...........
359	538	37	-34.9	-0.0	0.39	31.29	AAGCGGGGGAGAAUUAGAUAAAUGGGAAAAAAUUCGGUUAAGGCCAGGGGGAAAGAAACAAUAUAAACUAAAACAUAUAGUAUGGGCAAGCAGGGAGCUAGAACGAUUCGCAGUUAAUCCUGGCCUUUUAGAGACAUCAGAAGGCUGUAGACAAAUACUGGGACAGCUACAACCAUCCCU	.....(((((..........(((.(((.....))).)))((((((((((.....(((.(.......((((.......))))..(..(.(((.....))).)..)).)))........))))))))))...((....))....((((((...((.....))..)))))).......)))))	.....(((((...........((.((.......)).)).((((((((((.................((((.......))))..(..(.(((.....))).)..).............))))))))))...((....))....((((((...((.....))..)))))).......)))))
360	539	37	-35.3	-0.45	0.37	30.3	AGCGGGGGAGAAUUAGAUAAAUGGGAAAAAAUUCGGUUAAGGCCAGGGGGAAAGAAACAAUAUAAACUAAAACAUAUAGUAUGGGCAAGCAGGGAGCUAGAACGAUUCGCAGUUAAUCCUGGCCUUUUAGAGACAUCAGAAGGCUGUAGACAAAUACUGGGACAGCUACAACCAUCCCUU	...((((((..........(((.(((.....))).)))((((((((((.....(((.(.......((((.......))))..(..(.(((.....))).)..)).)))........))))))))))...((....))....((((((...((.....))..)))))).......))))))	....(((((...........((.((.......)).)).((((((((((.................((((.......))))..(..(.(((.....))).)..).............))))))))))...((....))....((((((...((.....))..)))))).......))))).
361	540	37	-35.6	-0.54	0.29	30.28	GCGGGGGAGAAUUAGAUAAAUGGGAAAAAAUUCGGUUAAGGCCAGGGGGAAAGAAACAAUAUAAACUAAAACAUAUAGUAUGGGCAAGCAGGGAGCUAGAACGAUUCGCAGUUAAUCCUGGCCUUUUAGAGACAUCAGAAGGCUGUAGACAAAUACUGGGACAGCUACAACCAUCCCUUC	..((((((..........(((.(((.....))).)))((((((((((.....(((.(.......((((.......))))..(..(.(((.....))).)..)).)))........))))))))))...((....))....((((((...((.....))..)))))).......)))))).	..((((((...........((.((.......)).)).((((((((((.................((((.......))))..(..(.(((.....))).)..).............))))))))))...((....))....((((((...((.....))..)))))).......)))))).
362	541	37	-35.6	-0.29	0.39	31.44	CGGGGGAGAAUUAGAUAAAUGGGAAAAAAUUCGGUUAAGGCCAGGGGGAAAGAAACAAUAUAAACUAAAACAUAUAGUAUGGGCAAGCAGGGAGCUAGAACGAUUCGCAGUUAAUCCUGGCCUUUUAGAGACAUCAGAAGGCUGUAGACAAAUACUGGGACAGCUACAACCAUCCCUUCA	.((((((..........(((.(((.....))).)))((((((((((.....(((.(.......((((.......))))..(..(.(((.....))).)..)).)))........))))))))))...((....))....((((((...((.....))..)))))).......))))))..	..(((((...........((.((.......)).)).((((((((((.................((((.......))))..(..(.(((.....))).)..).............))))))))))...((....))....((((((...((.....))..)))))).......)))))...
363	542	37	-35.2	-0.7	0.22	32.13	GGGGGAGAAUUAGAUAAAUGGGAAAAAAUUCGGUUAAGGCCAGGGGGAAAGAAACAAUAUAAACUAAAACAUAUAGUAUGGGCAAGCAGGGAGCUAGAACGAUUCGCAGUUAAUCCUGGCCUUUUAGAGACAUCAGAAGGCUGUAGACAAAUACUGGGACAGCUACAACCAUCCCUUCAG	.(((((..........(((.(((.....))).)))((((((((((.....(((.(.......((((.......))))..(..(.(((.....))).)..)).)))........))))))))))...((....))....((((((...((.....))..)))))).......)))))....	.(((((...........((.((.......)).)).((((((((((.................((((.......))))..(..(.(((.....))).)..).............))))))))))...((....))....((((((...((.....))..)))))).......)))))....
364	543	37	-34.6	-0.4	0.25	29.43	GGGGAGAAUUAGAUAAAUGGGAAAAAAUUCGGUUAAGGCCAGGGGGAAAGAAACAAUAUAAACUAAAACAUAUAGUAUGGGCAAGCAGGGAGCUAGAACGAUUCGCAGUUAAUCCUGGCCUUUUAGAGACAUCAGAAGGCUGUAGACAAAUACUGGGACAGCUACAACCAUCCCUUCAGA	(((((..........(((.(((.....))).)))((((((((((.....(((.(.......((((.......))))..(..(.(((.....))).)..)).)))........))))))))))...((....))....((((((...((.....))..)))))).......))))).....	(((((...........((.((.......)).)).((((((((((.................((((.......))))..(..(.(((.....))).)..).............))))))))))...((....))....((((((...((.....))..)))))).......))))).....
365	544	37	-34.1	-0.16	0.39	28.0	GGGAGAAUUAGAUAAAUGGGAAAAAAUUCGGUUAAGGCCAGGGGGAAAGAAACAAUAUAAACUAAAACAUAUAGUAUGGGCAAGCAGGGAGCUAGAACGAUUCGCAGUUAAUCCUGGCCUUUUAGAGACAUCAGAAGGCUGUAGACAAAUACUGGGACAGCUACAACCAUCCCUUCAGAC	((((..........(((.(((.....))).)))((((((((((.....(((.(.......((((.......))))..(..(.(((.....))).)..)).)))........))))))))))...((....))....((((((...((.....))..)))))).......)))).......	((((..............(.........)....((((((((((.................((((.......))))..(..(.(((.....))).)..).............))))))))))...((....))....((((((...((.....))..)))))).......)))).......
366	545	37	-32.3	-0.2	0.43	30.96	GGAGAAUUAGAUAAAUGGGAAAAAAUUCGGUUAAGGCCAGGGGGAAAGAAACAAUAUAAACUAAAACAUAUAGUAUGGGCAAGCAGGGAGCUAGAACGAUUCGCAGUUAAUCCUGGCCUUUUAGAGACAUCAGAAGGCUGUAGACAAAUACUGGGACAGCUACAACCAUCCCUUCAGACA	................((((......((....((((((((((.....(((.(.......((((.......))))..(..(.(((.....))).)..)).)))........))))))))))...))..........((((((...((.....))..)))))).......))))........	................((((............((((((((((.................((((.......))))..(..(.(((.....))).)..).............))))))))))...............((((((...((.....))..)))))).......))))........
367	546	37	-32.3	-0.09	0.35	26.42	GAGAAUUAGAUAAAUGGGAAAAAAUUCGGUUAAGGCCAGGGGGAAAGAAACAAUAUAAACUAAAACAUAUAGUAUGGGCAAGCAGGGAGCUAGAACGAUUCGCAGUUAAUCCUGGCCUUUUAGAGACAUCAGAAGGCUGUAGACAAAUACUGGGACAGCUACAACCAUCCCUUCAGACAG	...............((((......((....((((((((((.....(((.(.......((((.......))))..(..(.(((.....))).)..)).)))........))))))))))...))..........((((((...((.....))..)))))).......)))).........	...............((((............((((((((((.................((((.......))))..(..(.(((.....))).)..).............))))))))))...............((((((...((.....))..)))))).......)))).........
368	547	37	-32.3	-0.23	0.39	27.25	AGAAUUAGAUAAAUGGGAAAAAAUUCGGUUAAGGCCAGGGGGAAAGAAACAAUAUAAACUAAAACAUAUAGUAUGGGCAAGCAGGGAGCUAGAACGAUUCGCAGUUAAUCCUGGCCUUUUAGAGACAUCAGAAGGCUGUAGACAAAUACUGGGACAGCUACAACCAUCCCUUCAGACAGG	..............((((......((....((((((((((.....(((.(.......((((.......))))..(..(.(((.....))).)..)).)))........))))))))))...))..........((((((...((.....))..)))))).......))))..........	..............((((............((((((((((.................((((.......))))..(..(.(((.....))).)..).............))))))))))...............((((((...((.....))..)))))).......))))..........
369	548	37	-32.3	-0.33	0.27	30.27	GAAUUAGAUAAAUGGGAAAAAAUUCGGUUAAGGCCAGGGGGAAAGAAACAAUAUAAACUAAAACAUAUAGUAUGGGCAAGCAGGGAGCUAGAACGAUUCGCAGUUAAUCCUGGCCUUUUAGAGACAUCAGAAGGCUGUAGACAAAUACUGGGACAGCUACAACCAUCCCUUCAGACAGGA	.............((((......((....((((((((((.....(((.(.......((((.......))))..(..(.(((.....))).)..)).)))........))))))))))...))..........((((((...((.....))..)))))).......))))...........	.............(((.............((((((((((.................((((.......))))..(..(.(((.....))).)..).............))))))))))...............((((((...((.....))..))))))........)))...........
370	549	37	-32.3	-0.31	0.31	29.65	AAUUAGAUAAAUGGGAAAAAAUUCGGUUAAGGCCAGGGGGAAAGAAACAAUAUAAACUAAAACAUAUAGUAUGGGCAAGCAGGGAGCUAGAACGAUUCGCAGUUAAUCCUGGCCUUUUAGAGACAUCAGAAGGCUGUAGACAAAUACUGGGACAGCUACAACCAUCCCUUCAGACAGGAU	............((((......((....((((((((((.....(((.(.......((((.......))))..(..(.(((.....))).)..)).)))........))))))))))...))..........((((((...((.....))..)))))).......))))............	............((((............((((((((((.................((((.......))))..(..(.(((.....))).)..).............))))))))))...............((((((...((.....))..)))))).......))))............
371	550	37	-32.3	0.07	0.45	30.39	AUUAGAUAAAUGGGAAAAAAUUCGGUUAAGGCCAGGGGGAAAGAAACAAUAUAAACUAAAACAUAUAGUAUGGGCAAGCAGGGAGCUAGAACGAUUCGCAGUUAAUCCUGGCCUUUUAGAGACAUCAGAAGGCUGUAGACAAAUACUGGGACAGCUACAACCAUCCCUUCAGACAGGAUC	...........((((......((....((((((((((.....(((.(.......((((.......))))..(..(.(((.....))).)..)).)))........))))))))))...))..........((((((...((.....))..)))))).......)))).............	...........((((............((((((((((.................((((.......))))..(..(.(((.....))).)..).............))))))))))...............((((((...((.....))..)))))).......)))).............
372	551	37	-32.3	0.09	0.41	32.82	UUAGAUAAAUGGGAAAAAAUUCGGUUAAGGCCAGGGGGAAAGAAACAAUAUAAACUAAAACAUAUAGUAUGGGCAAGCAGGGAGCUAGAACGAUUCGCAGUUAAUCCUGGCCUUUUAGAGACAUCAGAAGGCUGUAGACAAAUACUGGGACAGCUACAACCAUCCCUUCAGACAGGAUCA	..........((((......((....((((((((((.....(((.(.......((((.......))))..(..(.(((.....))).)..)).)))........))))))))))...))..........((((((...((.....))..)))))).......))))..............	..........................((((((((((.................((((.......))))..(..(.(((.....))).)..).............))))))))))...............((((((...((.....))..)))))).........................
373	552	37	-32.3	-0.31	0.41	32.85	UAGAUAAAUGGGAAAAAAUUCGGUUAAGGCCAGGGGGAAAGAAACAAUAUAAACUAAAACAUAUAGUAUGGGCAAGCAGGGAGCUAGAACGAUUCGCAGUUAAUCCUGGCCUUUUAGAGACAUCAGAAGGCUGUAGACAAAUACUGGGACAGCUACAACCAUCCCUUCAGACAGGAUCAG	.........((((......((....((((((((((.....(((.(.......((((.......))))..(..(.(((.....))).)..)).)))........))))))))))...))..........((((((...((.....))..)))))).......))))...............	.........................((((((((((.................((((.......))))..(..(.(((.....))).)..).............))))))))))...............((((((...((.....))..))))))..........................
374	553	37	-32.3	0.06	0.47	32.92	AGAUAAAUGGGAAAAAAUUCGGUUAAGGCCAGGGGGAAAGAAACAAUAUAAACUAAAACAUAUAGUAUGGGCAAGCAGGGAGCUAGAACGAUUCGCAGUUAAUCCUGGCCUUUUAGAGACAUCAGAAGGCUGUAGACAAAUACUGGGACAGCUACAACCAUCCCUUCAGACAGGAUCAGA	........((((......((....((((((((((.....(((.(.......((((.......))))..(..(.(((.....))).)..)).)))........))))))))))...))..........((((((...((.....))..)))))).......))))................	........................((((((((((.................((((.......))))..(..(.(((.....))).)..).............))))))))))...............((((((...((.....))..))))))...........................
375	554	37	-32.3	0.07	0.47	33.66	GAUAAAUGGGAAAAAAUUCGGUUAAGGCCAGGGGGAAAGAAACAAUAUAAACUAAAACAUAUAGUAUGGGCAAGCAGGGAGCUAGAACGAUUCGCAGUUAAUCCUGGCCUUUUAGAGACAUCAGAAGGCUGUAGACAAAUACUGGGACAGCUACAACCAUCCCUUCAGACAGGAUCAGAA	.......((((......((....((((((((((.....(((.(.......((((.......))))..(..(.(((.....))).)..)).)))........))))))))))...))..........((((((...((.....))..)))))).......)))).................	........(..............((((((((((.................((((.......))))..(..(.(((.....))).)..).............))))))))))...............((((((...((.....))..)))))).........)..................
376	555	37	-32.3	-0.12	0.45	32.21	AUAAAUGGGAAAAAAUUCGGUUAAGGCCAGGGGGAAAGAAACAAUAUAAACUAAAACAUAUAGUAUGGGCAAGCAGGGAGCUAGAACGAUUCGCAGUUAAUCCUGGCCUUUUAGAGACAUCAGAAGGCUGUAGACAAAUACUGGGACAGCUACAACCAUCCCUUCAGACAGGAUCAGAAG	......((((......((....((((((((((.....(((.(.......((((.......))))..(..(.(((.....))).)..)).)))........))))))))))...))..........((((((...((.....))..)))))).......))))..................	......(((.............((((((((((.................((((.......))))..(..(.(((.....))).)..).............))))))))))...............((((((...((.....))..))))))........)))..................
377	556	37	-32.9	-0.1	0.39	30.71	UAAAUGGGAAAAAAUUCGGUUAAGGCCAGGGGGAAAGAAACAAUAUAAACUAAAACAUAUAGUAUGGGCAAGCAGGGAGCUAGAACGAUUCGCAGUUAAUCCUGGCCUUUUAGAGACAUCAGAAGGCUGUAGACAAAUACUGGGACAGCUACAACCAUCCCUUCAGACAGGAUCAGAAGA	...((((........((....((((((((((.....(((.(.......((((.......))))..(..(.(((.....))).)..)).)))........))))))))))...))..........((((((...((.....))..))))))....))))..((((.((.....)).)))).	.....................((((((((((.................((((.......))))..(..(.(((.....))).)..).............))))))))))...............((((((...((.....))..))))))..........((((.((.....)).)))).
378	557	37	-32.9	-0.32	0.41	30.82	AAAUGGGAAAAAAUUCGGUUAAGGCCAGGGGGAAAGAAACAAUAUAAACUAAAACAUAUAGUAUGGGCAAGCAGGGAGCUAGAACGAUUCGCAGUUAAUCCUGGCCUUUUAGAGACAUCAGAAGGCUGUAGACAAAUACUGGGACAGCUACAACCAUCCCUUCAGACAGGAUCAGAAGAA	..((((........((....((((((((((.....(((.(.......((((.......))))..(..(.(((.....))).)..)).)))........))))))))))...))..........((((((...((.....))..))))))....))))..((((.((.....)).))))..	....................((((((((((.................((((.......))))..(..(.(((.....))).)..).............))))))))))...............((((((...((.....))..))))))..........((((.((.....)).))))..
379	558	37	-32.9	-0.24	0.41	30.62	AAUGGGAAAAAAUUCGGUUAAGGCCAGGGGGAAAGAAACAAUAUAAACUAAAACAUAUAGUAUGGGCAAGCAGGGAGCUAGAACGAUUCGCAGUUAAUCCUGGCCUUUUAGAGACAUCAGAAGGCUGUAGACAAAUACUGGGACAGCUACAACCAUCCCUUCAGACAGGAUCAGAAGAAC	.((((........((....((((((((((.....(((.(.......((((.......))))..(..(.(((.....))).)..)).)))........))))))))))...))..........((((((...((.....))..))))))....))))..((((.((.....)).))))...	...................((((((((((.................((((.......))))..(..(.(((.....))).)..).............))))))))))...............((((((...((.....))..))))))..........((((.((.....)).))))...
380	559	37	-32.3	0.54	0.69	31.53	AUGGGAAAAAAUUCGGUUAAGGCCAGGGGGAAAGAAACAAUAUAAACUAAAACAUAUAGUAUGGGCAAGCAGGGAGCUAGAACGAUUCGCAGUUAAUCCUGGCCUUUUAGAGACAUCAGAAGGCUGUAGACAAAUACUGGGACAGCUACAACCAUCCCUUCAGACAGGAUCAGAAGAACU	..((((......((....((((((((((.....(((.(.......((((.......))))..(..(.(((.....))).)..)).)))........))))))))))...))..........((((((...((.....))..)))))).......))))......................	..................((((((((((.................((((.......))))..(..(.(((.....))).)..).............))))))))))...............((((((...((.....))..))))))...........(((.(.......).))).....
381	560	37	-32.3	0.01	0.53	31.94	UGGGAAAAAAUUCGGUUAAGGCCAGGGGGAAAGAAACAAUAUAAACUAAAACAUAUAGUAUGGGCAAGCAGGGAGCUAGAACGAUUCGCAGUUAAUCCUGGCCUUUUAGAGACAUCAGAAGGCUGUAGACAAAUACUGGGACAGCUACAACCAUCCCUUCAGACAGGAUCAGAAGAACUU	.((((......((....((((((((((.....(((.(.......((((.......))))..(..(.(((.....))).)..)).)))........))))))))))...))..........((((((...((.....))..)))))).......)))).......................	.((((............((((((((((.................((((.......))))..(..(.(((.....))).)..).............))))))))))...............((((((...((.....))..)))))).......)))).......................
382	561	37	-32.4	0.21	0.55	31.76	GGGAAAAAAUUCGGUUAAGGCCAGGGGGAAAGAAACAAUAUAAACUAAAACAUAUAGUAUGGGCAAGCAGGGAGCUAGAACGAUUCGCAGUUAAUCCUGGCCUUUUAGAGACAUCAGAAGGCUGUAGACAAAUACUGGGACAGCUACAACCAUCCCUUCAGACAGGAUCAGAAGAACUUA	((((......((....((((((((((.....(((.(.......((((.......))))..(..(.(((.....))).)..)).)))........))))))))))...))..........((((((...((.....))..)))))).......)))).......(((.((....)).))).	((((............((((((((((.................((((.......))))..(..(.(((.....))).)..).............))))))))))...............((((((...((.....))..)))))).......))))........................
383	562	37	-32.1	-0.08	0.39	32.37	GGAAAAAAUUCGGUUAAGGCCAGGGGGAAAGAAACAAUAUAAACUAAAACAUAUAGUAUGGGCAAGCAGGGAGCUAGAACGAUUCGCAGUUAAUCCUGGCCUUUUAGAGACAUCAGAAGGCUGUAGACAAAUACUGGGACAGCUACAACCAUCCCUUCAGACAGGAUCAGAAGAACUUAG	...........((((((((((((((.....(((.(.......((((.......))))..(..(.(((.....))).)..)).)))........))))))))))...((....))....((((((...((.....))..))))))..))))....((((.((.....)).)))).......	...........(((.((((((((((.................((((.......))))..(..(.(((.....))).)..).............))))))))))...((....))....((((((...((.....))..))))))...)))....((((.((.....)).)))).......
384	563	37	-32.1	-0.01	0.57	32.6	GAAAAAAUUCGGUUAAGGCCAGGGGGAAAGAAACAAUAUAAACUAAAACAUAUAGUAUGGGCAAGCAGGGAGCUAGAACGAUUCGCAGUUAAUCCUGGCCUUUUAGAGACAUCAGAAGGCUGUAGACAAAUACUGGGACAGCUACAACCAUCCCUUCAGACAGGAUCAGAAGAACUUAGA	..........((((((((((((((.....(((.(.......((((.......))))..(..(.(((.....))).)..)).)))........))))))))))...((....))....((((((...((.....))..))))))..))))....((((.((.....)).))))........	..........((((((((((((((.................((((.......))))..(..(.(((.....))).)..).............))))))))))...((....))....((((((...((.....))..))))))..))))....((((.((.....)).))))........
385	564	37	-32.1	-0.08	0.43	33.38	AAAAAAUUCGGUUAAGGCCAGGGGGAAAGAAACAAUAUAAACUAAAACAUAUAGUAUGGGCAAGCAGGGAGCUAGAACGAUUCGCAGUUAAUCCUGGCCUUUUAGAGACAUCAGAAGGCUGUAGACAAAUACUGGGACAGCUACAACCAUCCCUUCAGACAGGAUCAGAAGAACUUAGAU	.........((((((((((((((.....(((.(.......((((.......))))..(..(.(((.....))).)..)).)))........))))))))))...((....))....((((((...((.....))..))))))..))))....((((.((.....)).)))).........	.........(((.((((((((((.................((((.......))))..(..(.(((.....))).)..).............))))))))))...((....))....((((((...((.....))..))))))...)))....((((.((.....)).)))).........
386	565	37	-32.1	-0.18	0.41	35.84	AAAAAUUCGGUUAAGGCCAGGGGGAAAGAAACAAUAUAAACUAAAACAUAUAGUAUGGGCAAGCAGGGAGCUAGAACGAUUCGCAGUUAAUCCUGGCCUUUUAGAGACAUCAGAAGGCUGUAGACAAAUACUGGGACAGCUACAACCAUCCCUUCAGACAGGAUCAGAAGAACUUAGAUC	........((((((((((((((.....(((.(.......((((.......))))..(..(.(((.....))).)..)).)))........))))))))))...((....))....((((((...((.....))..))))))..))))....((((.((.....)).))))..........	........(((.((((((((((.................((((.......)))).....(.(((.....))).)................))))))))))...((....))....((((((...((.....))..))))))...)))....((((.(.......).))))..........
387	566	37	-32.1	0.3	0.51	43.37	AAAAUUCGGUUAAGGCCAGGGGGAAAGAAACAAUAUAAACUAAAACAUAUAGUAUGGGCAAGCAGGGAGCUAGAACGAUUCGCAGUUAAUCCUGGCCUUUUAGAGACAUCAGAAGGCUGUAGACAAAUACUGGGACAGCUACAACCAUCCCUUCAGACAGGAUCAGAAGAACUUAGAUCA	.......((((((((((((((.....(((.(.......((((.......))))..(..(.(((.....))).)..)).)))........))))))))))...((....))....((((((...((.....))..))))))..))))....((((.((.....)).))))...........	...........((((((((((.................((((.......)))).....(.(((.....))).)................))))))))))...((....))....((((((...((.....))..))))))........................................
388	567	37	-32.1	-0.03	0.43	43.44	AAAUUCGGUUAAGGCCAGGGGGAAAGAAACAAUAUAAACUAAAACAUAUAGUAUGGGCAAGCAGGGAGCUAGAACGAUUCGCAGUUAAUCCUGGCCUUUUAGAGACAUCAGAAGGCUGUAGACAAAUACUGGGACAGCUACAACCAUCCCUUCAGACAGGAUCAGAAGAACUUAGAUCAU	......((((((((((((((.....(((.(.......((((.......))))..(..(.(((.....))).)..)).)))........))))))))))...((....))....((((((...((.....))..))))))..))))....((((.((.....)).))))............	..........((((((((((.................((((.......)))).....(.(((.....))).)................))))))))))...((....))....((((((...((.....))..)))))).........................................
389	568	37	-32.1	0.43	0.63	43.59	AAUUCGGUUAAGGCCAGGGGGAAAGAAACAAUAUAAACUAAAACAUAUAGUAUGGGCAAGCAGGGAGCUAGAACGAUUCGCAGUUAAUCCUGGCCUUUUAGAGACAUCAGAAGGCUGUAGACAAAUACUGGGACAGCUACAACCAUCCCUUCAGACAGGAUCAGAAGAACUUAGAUCAUU	.....((((((((((((((.....(((.(.......((((.......))))..(..(.(((.....))).)..)).)))........))))))))))...((....))....((((((...((.....))..))))))..))))....((((.((.....)).)))).............	.........((((((((((.................((((.......)))).....(.(((.....))).)................))))))))))...((....))....((((((...((.....))..))))))..........................................
390	569	37	-32.1	-0.14	0.41	43.67	AUUCGGUUAAGGCCAGGGGGAAAGAAACAAUAUAAACUAAAACAUAUAGUAUGGGCAAGCAGGGAGCUAGAACGAUUCGCAGUUAAUCCUGGCCUUUUAGAGACAUCAGAAGGCUGUAGACAAAUACUGGGACAGCUACAACCAUCCCUUCAGACAGGAUCAGAAGAACUUAGAUCAUUA	....((((((((((((((.....(((.(.......((((.......))))..(..(.(((.....))).)..)).)))........))))))))))...((....))....((((((...((.....))..))))))..))))....((((.((.....)).))))..............	........((((((((((.................((((.......)))).....(.(((.....))).)................))))))))))...((....))....((((((...((.....))..))))))...........................................
391	570	37	-32.1	0.17	0.65	43.5	UUCGGUUAAGGCCAGGGGGAAAGAAACAAUAUAAACUAAAACAUAUAGUAUGGGCAAGCAGGGAGCUAGAACGAUUCGCAGUUAAUCCUGGCCUUUUAGAGACAUCAGAAGGCUGUAGACAAAUACUGGGACAGCUACAACCAUCCCUUCAGACAGGAUCAGAAGAACUUAGAUCAUUAU	...((((((((((((((.....(((.(.......((((.......))))..(..(.(((.....))).)..)).)))........))))))))))...((....))....((((((...((.....))..))))))..))))....((((.((.....)).))))...............	.......((((((((((.................((((.......)))).....(.(((.....))).)................))))))))))...(......)....((((((...((.....))..))))))............................................
392	571	37	-32.1	0.18	0.59	43.15	UCGGUUAAGGCCAGGGGGAAAGAAACAAUAUAAACUAAAACAUAUAGUAUGGGCAAGCAGGGAGCUAGAACGAUUCGCAGUUAAUCCUGGCCUUUUAGAGACAUCAGAAGGCUGUAGACAAAUACUGGGACAGCUACAACCAUCCCUUCAGACAGGAUCAGAAGAACUUAGAUCAUUAUA	..((((((((((((((.....(((.(.......((((.......))))..(..(.(((.....))).)..)).)))........))))))))))...((....))....((((((...((.....))..))))))..))))....((((.((.....)).))))................	..((..((((((((((.................((((.......)))).....(.(((.....))).)................))))))))))...((....))....((((((...((.....))..))))))....)).......................................
393	572	37	-32.1	-0.15	0.47	42.77	CGGUUAAGGCCAGGGGGAAAGAAACAAUAUAAACUAAAACAUAUAGUAUGGGCAAGCAGGGAGCUAGAACGAUUCGCAGUUAAUCCUGGCCUUUUAGAGACAUCAGAAGGCUGUAGACAAAUACUGGGACAGCUACAACCAUCCCUUCAGACAGGAUCAGAAGAACUUAGAUCAUUAUAU	.((((((((((((((.....(((.(.......((((.......))))..(..(.(((.....))).)..)).)))........))))))))))...((....))....((((((...((.....))..))))))..))))....((((.((.....)).)))).................	.(((.((((((((((.................((((.......)))).....(.(((.....))).)................))))))))))...((....))....((((((...((.....))..))))))...)))........................................
394	573	37	-32.3	-0.04	0.43	42.52	GGUUAAGGCCAGGGGGAAAGAAACAAUAUAAACUAAAACAUAUAGUAUGGGCAAGCAGGGAGCUAGAACGAUUCGCAGUUAAUCCUGGCCUUUUAGAGACAUCAGAAGGCUGUAGACAAAUACUGGGACAGCUACAACCAUCCCUUCAGACAGGAUCAGAAGAACUUAGAUCAUUAUAUA	((((((((((((((.....(((.(.......((((.......))))..(..(.(((.....))).)..)).)))........))))))))))...((....))....((((((...((.....))..))))))..))))....((((.((.....)).))))..................	((((((((((((((.................((((.......)))).....(.(((.....))).)................))))))))))...((....))....((((((...((.....))..))))))..)))).........................................
395	574	37	-30.3	0.55	0.75	45.11	GUUAAGGCCAGGGGGAAAGAAACAAUAUAAACUAAAACAUAUAGUAUGGGCAAGCAGGGAGCUAGAACGAUUCGCAGUUAAUCCUGGCCUUUUAGAGACAUCAGAAGGCUGUAGACAAAUACUGGGACAGCUACAACCAUCCCUUCAGACAGGAUCAGAAGAACUUAGAUCAUUAUAUAA	(((((((((((((.....(((.(.......((((.......))))..(..(.(((.....))).)..)).)))........)))))))))).....))).......((((((...((.....))..))))))..........((((.((.....)).))))...................	...((((((((((.................((((.......)))).....(.(((.....))).)................))))))))))................(((((...((.....))..))))).....................((((...........)))).........
396	575	37	-30.1	-0.06	0.43	45.7	UUAAGGCCAGGGGGAAAGAAACAAUAUAAACUAAAACAUAUAGUAUGGGCAAGCAGGGAGCUAGAACGAUUCGCAGUUAAUCCUGGCCUUUUAGAGACAUCAGAAGGCUGUAGACAAAUACUGGGACAGCUACAACCAUCCCUUCAGACAGGAUCAGAAGAACUUAGAUCAUUAUAUAAU	..((((((((((.....(((.(.......((((.......))))..(..(.(((.....))).)..)).)))........))))))))))...............((((((...((.....))..))))))..........((((.((.....)).))))....................	..((((((((((.................((((.......)))).....(.(((.....))).)................))))))))))................(((((...(.......)..))))).....................((((...........))))..........
397	576	37	-30.1	-0.11	0.49	45.53	UAAGGCCAGGGGGAAAGAAACAAUAUAAACUAAAACAUAUAGUAUGGGCAAGCAGGGAGCUAGAACGAUUCGCAGUUAAUCCUGGCCUUUUAGAGACAUCAGAAGGCUGUAGACAAAUACUGGGACAGCUACAACCAUCCCUUCAGACAGGAUCAGAAGAACUUAGAUCAUUAUAUAAUA	.((((((((((.....(((.(.......((((.......))))..(..(.(((.....))).)..)).)))........))))))))))...............((((((...((.....))..))))))..........((((.((.....)).)))).....................	.((((((((((.................((((.......)))).......(((.....)))..................))))))))))................(((((...(.......)..))))).....................((((...........))))...........
398	577	37	-29.7	0.2	0.53	48.07	AAGGCCAGGGGGAAAGAAACAAUAUAAACUAAAACAUAUAGUAUGGGCAAGCAGGGAGCUAGAACGAUUCGCAGUUAAUCCUGGCCUUUUAGAGACAUCAGAAGGCUGUAGACAAAUACUGGGACAGCUACAACCAUCCCUUCAGACAGGAUCAGAAGAACUUAGAUCAUUAUAUAAUAC	((((((((((.....(((.(.......((((.......))))..(..(.(((.....))).)..)).)))........))))))))))...............((((((...((.....))..))))))..........((((.((.....)).))))......................	.((((((((..................((((.......)))).......(((.....)))...................))))))))..................((((..............))))......................((((...........))))............
399	578	37	-29.1	0.33	0.55	50.2	AGGCCAGGGGGAAAGAAACAAUAUAAACUAAAACAUAUAGUAUGGGCAAGCAGGGAGCUAGAACGAUUCGCAGUUAAUCCUGGCCUUUUAGAGACAUCAGAAGGCUGUAGACAAAUACUGGGACAGCUACAACCAUCCCUUCAGACAGGAUCAGAAGAACUUAGAUCAUUAUAUAAUACA	......((((((..............((((.......)))).........(((((((((.(((...)))..))))..)))))(((((((.((....))))))))).(((......)))(((...........))))))))).......((((...........)))).............	..........................((((.......)))).........................................(((((((.((....)))))))))...........................................((((...........)))).............
400	579	37	-29.1	0.54	0.67	45.5	GGCCAGGGGGAAAGAAACAAUAUAAACUAAAACAUAUAGUAUGGGCAAGCAGGGAGCUAGAACGAUUCGCAGUUAAUCCUGGCCUUUUAGAGACAUCAGAAGGCUGUAGACAAAUACUGGGACAGCUACAACCAUCCCUUCAGACAGGAUCAGAAGAACUUAGAUCAUUAUAUAAUACAA	.....((((((..............((((.......)))).........(((((((((.(((...)))..))))..)))))(((((((.((....))))))))).(((......)))(((...........))))))))).......((((...........))))..............	......(((((..............((((.......)))).........((((..(((.((.....))..)))....))))(((((((.((....)))))))))..............................)))))........((((...........))))..............
401	580	37	-29.1	-0.47	0.29	38.87	GCCAGGGGGAAAGAAACAAUAUAAACUAAAACAUAUAGUAUGGGCAAGCAGGGAGCUAGAACGAUUCGCAGUUAAUCCUGGCCUUUUAGAGACAUCAGAAGGCUGUAGACAAAUACUGGGACAGCUACAACCAUCCCUUCAGACAGGAUCAGAAGAACUUAGAUCAUUAUAUAAUACAAU	....((((((..............((((.......)))).........(((((((((.(((...)))..))))..)))))(((((((.((....))))))))).(((......)))(((...........))))))))).......((((...........))))...............	.....(((((...............(((.......)))..........(((((((((.((.....))..))))..)))))(((((((.((....)))))))))..............................)))))........((((...........))))...............
402	581	37	-29.1	0.01	0.47	38.13	CCAGGGGGAAAGAAACAAUAUAAACUAAAACAUAUAGUAUGGGCAAGCAGGGAGCUAGAACGAUUCGCAGUUAAUCCUGGCCUUUUAGAGACAUCAGAAGGCUGUAGACAAAUACUGGGACAGCUACAACCAUCCCUUCAGACAGGAUCAGAAGAACUUAGAUCAUUAUAUAAUACAAUA	...((((((..............((((.......)))).........(((((((((.(((...)))..))))..)))))(((((((.((....))))))))).(((......)))(((...........))))))))).......((((...........))))................	....(((((..............((((.......)))).........(((((((((.((.....))..))))..)))))(((((((.((....)))))))))..............................)))))........((((...........))))................
403	582	37	-29.1	-0.16	0.47	37.89	CAGGGGGAAAGAAACAAUAUAAACUAAAACAUAUAGUAUGGGCAAGCAGGGAGCUAGAACGAUUCGCAGUUAAUCCUGGCCUUUUAGAGACAUCAGAAGGCUGUAGACAAAUACUGGGACAGCUACAACCAUCCCUUCAGACAGGAUCAGAAGAACUUAGAUCAUUAUAUAAUACAAUAG	..((((((..............((((.......)))).........(((((((((.(((...)))..))))..)))))(((((((.((....))))))))).(((......)))(((...........))))))))).......((((...........)))).................	...(((((..............((((.......)))).........(((((((((.((.....))..))))..)))))(((((((.((....)))))))))..............................)))))........((((...........)))).................
404	583	37	-29.1	-0.18	0.41	37.12	AGGGGGAAAGAAACAAUAUAAACUAAAACAUAUAGUAUGGGCAAGCAGGGAGCUAGAACGAUUCGCAGUUAAUCCUGGCCUUUUAGAGACAUCAGAAGGCUGUAGACAAAUACUGGGACAGCUACAACCAUCCCUUCAGACAGGAUCAGAAGAACUUAGAUCAUUAUAUAAUACAAUAGC	.((((((..............((((.......)))).........(((((((((.(((...)))..))))..)))))(((((((.((....))))))))).(((......)))(((...........))))))))).......((((...........))))..................	..(((((..............((((.......)))).........(((((((((.((.....))..))))..)))))(((((((.((....)))))))))..............................)))))........((((...........))))..................
405	584	37	-28.6	-0.15	0.43	37.06	GGGGGAAAGAAACAAUAUAAACUAAAACAUAUAGUAUGGGCAAGCAGGGAGCUAGAACGAUUCGCAGUUAAUCCUGGCCUUUUAGAGACAUCAGAAGGCUGUAGACAAAUACUGGGACAGCUACAACCAUCCCUUCAGACAGGAUCAGAAGAACUUAGAUCAUUAUAUAAUACAAUAGCA	.(((((..............((((.......)))).........(((((((((.(((...)))..))))..)))))(((((((.((....))))))))).(((......)))(((...........))))))))........((((...........))))...................	.(((((...............(((.......)))..........(((((((((.((.....))..))))..)))))(((((((.((....)))))))))..............................)))))........((((...........))))...................
406	585	37	-28.0	-0.25	0.33	39.12	GGGGAAAGAAACAAUAUAAACUAAAACAUAUAGUAUGGGCAAGCAGGGAGCUAGAACGAUUCGCAGUUAAUCCUGGCCUUUUAGAGACAUCAGAAGGCUGUAGACAAAUACUGGGACAGCUACAACCAUCCCUUCAGACAGGAUCAGAAGAACUUAGAUCAUUAUAUAAUACAAUAGCAG	(((((..............((((.......)))).........(((((((((.(((...)))..))))..)))))(((((((.((....))))))))).(((......)))(((...........))))))))........((((...........))))....................	(((((......................................(((((.(((.((.....))..)))...)))))(((((((.((....)))))))))..............................)))))........((((...........))))....................
407	586	37	-27.5	-0.24	0.33	42.41	GGGAAAGAAACAAUAUAAACUAAAACAUAUAGUAUGGGCAAGCAGGGAGCUAGAACGAUUCGCAGUUAAUCCUGGCCUUUUAGAGACAUCAGAAGGCUGUAGACAAAUACUGGGACAGCUACAACCAUCCCUUCAGACAGGAUCAGAAGAACUUAGAUCAUUAUAUAAUACAAUAGCAGU	((((..............((((.......)))).........(((((((((.(((...)))..))))..)))))(((((((.((....))))))))).(((......)))(((...........))))))).........((((...........)))).....................	(((.......................................((((..(((.((.....))..)))....))))(((((((.((....)))))))))...............................))).........((((...........)))).....................
408	587	37	-27.0	0.35	0.59	44.29	GGAAAGAAACAAUAUAAACUAAAACAUAUAGUAUGGGCAAGCAGGGAGCUAGAACGAUUCGCAGUUAAUCCUGGCCUUUUAGAGACAUCAGAAGGCUGUAGACAAAUACUGGGACAGCUACAACCAUCCCUUCAGACAGGAUCAGAAGAACUUAGAUCAUUAUAUAAUACAAUAGCAGUC	...........((((((((((.......)))).........(((((((((.(((...)))..))))..)))))(((((((.((....))))))))).(((......))).((((..(......)..)))).........((((...........)))).))))))...............	.........................................................................(((((((.((....)))))))))...........................................((((...........))))......................
409	588	37	-28.7	-0.05	0.43	37.51	GAAAGAAACAAUAUAAACUAAAACAUAUAGUAUGGGCAAGCAGGGAGCUAGAACGAUUCGCAGUUAAUCCUGGCCUUUUAGAGACAUCAGAAGGCUGUAGACAAAUACUGGGACAGCUACAACCAUCCCUUCAGACAGGAUCAGAAGAACUUAGAUCAUUAUAUAAUACAAUAGCAGUCC	................((((.......))))..((((..(((((((...........((.((((.....((((((((((.((....))))))))))..))......)))).))............)))))........((((...........))))................)).))))	.................((.........))...((((.....((((............(.((((.......((((((((.((....))))))))))..........)))).).............)))).........((((...........))))...................))))
410	589	37	-29.9	-0.35	0.31	36.18	AAAGAAACAAUAUAAACUAAAACAUAUAGUAUGGGCAAGCAGGGAGCUAGAACGAUUCGCAGUUAAUCCUGGCCUUUUAGAGACAUCAGAAGGCUGUAGACAAAUACUGGGACAGCUACAACCAUCCCUUCAGACAGGAUCAGAAGAACUUAGAUCAUUAUAUAAUACAAUAGCAGUCCU	...............((((.......))))..((((..(((((((...........((.((((.....((((((((((.((....))))))))))..))......)))).))............)))))........((((...........))))................)).)))).	...............((((.......))))..((((.....((((............(.((((.......((((((((.((....))))))))))..........)))).).............)))).........((((...........))))...................)))).
411	590	37	-29.9	-0.05	0.45	37.59	AAGAAACAAUAUAAACUAAAACAUAUAGUAUGGGCAAGCAGGGAGCUAGAACGAUUCGCAGUUAAUCCUGGCCUUUUAGAGACAUCAGAAGGCUGUAGACAAAUACUGGGACAGCUACAACCAUCCCUUCAGACAGGAUCAGAAGAACUUAGAUCAUUAUAUAAUACAAUAGCAGUCCUC	..............((((.......))))..((((..(((((((...........((.((((.....((((((((((.((....))))))))))..))......)))).))............)))))........((((...........))))................)).))))..	...............((.........))...((((.....(((...............(((........((((((((.((....))))))))))...........)))................))).........((((...........))))...................))))..
412	591	37	-29.9	-0.0	0.41	38.89	AGAAACAAUAUAAACUAAAACAUAUAGUAUGGGCAAGCAGGGAGCUAGAACGAUUCGCAGUUAAUCCUGGCCUUUUAGAGACAUCAGAAGGCUGUAGACAAAUACUGGGACAGCUACAACCAUCCCUUCAGACAGGAUCAGAAGAACUUAGAUCAUUAUAUAAUACAAUAGCAGUCCUCU	.............((((.......))))..((((..(((((((...........((.((((.....((((((((((.((....))))))))))..))......)))).))............)))))........((((...........))))................)).))))...	..............((.........))...((((..................................((((((((.((....))))))))))..........................................((((...........))))...................))))...
413	592	37	-29.9	-0.07	0.39	38.89	GAAACAAUAUAAACUAAAACAUAUAGUAUGGGCAAGCAGGGAGCUAGAACGAUUCGCAGUUAAUCCUGGCCUUUUAGAGACAUCAGAAGGCUGUAGACAAAUACUGGGACAGCUACAACCAUCCCUUCAGACAGGAUCAGAAGAACUUAGAUCAUUAUAUAAUACAAUAGCAGUCCUCUA	............((((.......))))..((((..(((((((...........((.((((.....((((((((((.((....))))))))))..))......)))).))............)))))........((((...........))))................)).))))....	.............................((((..................................((((((((.((....))))))))))..........................................((((...........))))...................))))....
414	593	37	-30.2	0.1	0.55	37.24	AAACAAUAUAAACUAAAACAUAUAGUAUGGGCAAGCAGGGAGCUAGAACGAUUCGCAGUUAAUCCUGGCCUUUUAGAGACAUCAGAAGGCUGUAGACAAAUACUGGGACAGCUACAACCAUCCCUUCAGACAGGAUCAGAAGAACUUAGAUCAUUAUAUAAUACAAUAGCAGUCCUCUAU	.....................((((...((((..(((((((...........((.((((.....((((((((((.((....))))))))))..))......)))).))............)))))........((((...........))))................)).)))).))))	............................((((.....((((............(.((((.......((((((((.((....))))))))))..........)))).).............)))).........((((...........))))...................)))).....
415	594	37	-30.5	-0.14	0.37	37.03	AACAAUAUAAACUAAAACAUAUAGUAUGGGCAAGCAGGGAGCUAGAACGAUUCGCAGUUAAUCCUGGCCUUUUAGAGACAUCAGAAGGCUGUAGACAAAUACUGGGACAGCUACAACCAUCCCUUCAGACAGGAUCAGAAGAACUUAGAUCAUUAUAUAAUACAAUAGCAGUCCUCUAUU	....................((((...((((..(((((((...........((.((((.....((((((((((.((....))))))))))..))......)))).))............)))))........((((...........))))................)).)))).)))).	.....................(((...((((.....((((............(.((((.......((((((((.((....))))))))))..........)))).).............)))).........((((...........))))...................)))).)))..
416	595	37	-30.5	-0.27	0.35	46.61	ACAAUAUAAACUAAAACAUAUAGUAUGGGCAAGCAGGGAGCUAGAACGAUUCGCAGUUAAUCCUGGCCUUUUAGAGACAUCAGAAGGCUGUAGACAAAUACUGGGACAGCUACAACCAUCCCUUCAGACAGGAUCAGAAGAACUUAGAUCAUUAUAUAAUACAAUAGCAGUCCUCUAUUG	...................((((...((((..(((((((...........((.((((.....((((((((((.((....))))))))))..))......)))).))............)))))........((((...........))))................)).)))).))))..	..........................((((..................................((((((((.((....))))))))))..........................................((((...........))))...................)))).......
417	596	37	-31.7	-0.05	0.39	47.62	CAAUAUAAACUAAAACAUAUAGUAUGGGCAAGCAGGGAGCUAGAACGAUUCGCAGUUAAUCCUGGCCUUUUAGAGACAUCAGAAGGCUGUAGACAAAUACUGGGACAGCUACAACCAUCCCUUCAGACAGGAUCAGAAGAACUUAGAUCAUUAUAUAAUACAAUAGCAGUCCUCUAUUGU	..............(((.((((...((((..(((((((...........((.((((.....((((((((((.((....))))))))))..))......)))).))............)))))........((((...........))))................)).)))).)))))))	.........................((((..................................((((((((.((....))))))))))..........................................((((...........))))...................))))........
418	597	37	-32.6	-0.06	0.49	48.23	AAUAUAAACUAAAACAUAUAGUAUGGGCAAGCAGGGAGCUAGAACGAUUCGCAGUUAAUCCUGGCCUUUUAGAGACAUCAGAAGGCUGUAGACAAAUACUGGGACAGCUACAACCAUCCCUUCAGACAGGAUCAGAAGAACUUAGAUCAUUAUAUAAUACAAUAGCAGUCCUCUAUUGUG	................(((((((.((((..(((((((...........((.((((.....((((((((((.((....))))))))))..))......)))).))............)))))........((((...........))))................)).))))..)))))))	........................((((.......................(((........((((((((.((....))))))))))...........)))............................((((...........))))...................)))).........
419	598	37	-34.0	0.17	0.51	49.28	AUAUAAACUAAAACAUAUAGUAUGGGCAAGCAGGGAGCUAGAACGAUUCGCAGUUAAUCCUGGCCUUUUAGAGACAUCAGAAGGCUGUAGACAAAUACUGGGACAGCUACAACCAUCCCUUCAGACAGGAUCAGAAGAACUUAGAUCAUUAUAUAAUACAAUAGCAGUCCUCUAUUGUGU	..............((((((((.((((..(((((((...........((.((((.....((((((((((.((....))))))))))..))......)))).))............)))))........((((...........))))................)).))))..))))))))	.......................((((.......................(((........((((((((.((....))))))))))...........)))............................((((...........))))...................))))..........
420	599	37	-36.8	-0.51	0.22	30.83	UAUAAACUAAAACAUAUAGUAUGGGCAAGCAGGGAGCUAGAACGAUUCGCAGUUAAUCCUGGCCUUUUAGAGACAUCAGAAGGCUGUAGACAAAUACUGGGACAGCUACAACCAUCCCUUCAGACAGGAUCAGAAGAACUUAGAUCAUUAUAUAAUACAAUAGCAGUCCUCUAUUGUGUG	............(((((((((.((((..(((((((...........((.((((.....((((((((((.((....))))))))))..))......)))).))............)))))........((((...........))))................)).))))..)))))))))	............(((((((((.((((..(((((((...........((.((((.......((((((((.((....))))))))))..........)))).))............)))))........((((...........))))................)).))))..)))))))))
421	600	37	-37.4	-1.07	0.16	29.01	AUAAACUAAAACAUAUAGUAUGGGCAAGCAGGGAGCUAGAACGAUUCGCAGUUAAUCCUGGCCUUUUAGAGACAUCAGAAGGCUGUAGACAAAUACUGGGACAGCUACAACCAUCCCUUCAGACAGGAUCAGAAGAACUUAGAUCAUUAUAUAAUACAAUAGCAGUCCUCUAUUGUGUGC	...........(((((((((.((((..(((((((...........((.((((.....((((((((((.((....))))))))))..))......)))).))............)))))........((((...........))))................)).))))..))))))))).	...........(((((((((.((((..(((((((...........((.((((.......((((((((.((....))))))))))..........)))).))............)))))........((((...........))))................)).))))..))))))))).
422	601	37	-37.4	-0.96	0.18	30.48	UAAACUAAAACAUAUAGUAUGGGCAAGCAGGGAGCUAGAACGAUUCGCAGUUAAUCCUGGCCUUUUAGAGACAUCAGAAGGCUGUAGACAAAUACUGGGACAGCUACAACCAUCCCUUCAGACAGGAUCAGAAGAACUUAGAUCAUUAUAUAAUACAAUAGCAGUCCUCUAUUGUGUGCA	..........(((((((((.((((..(((((((...........((.((((.....((((((((((.((....))))))))))..))......)))).))............)))))........((((...........))))................)).))))..)))))))))..	..........(((((((((.((((..(((((((...........((.((((.......((((((((.((....))))))))))..........)))).))............)))))........((((...........))))................)).))))..)))))))))..
423	602	37	-37.4	-0.5	0.27	31.58	AAACUAAAACAUAUAGUAUGGGCAAGCAGGGAGCUAGAACGAUUCGCAGUUAAUCCUGGCCUUUUAGAGACAUCAGAAGGCUGUAGACAAAUACUGGGACAGCUACAACCAUCCCUUCAGACAGGAUCAGAAGAACUUAGAUCAUUAUAUAAUACAAUAGCAGUCCUCUAUUGUGUGCAU	.........(((((((((.((((..(((((((...........((.((((.....((((((((((.((....))))))))))..))......)))).))............)))))........((((...........))))................)).))))..)))))))))...	.........(((((((((.((((..(((((((...........((.((((.......((((((((.((....))))))))))..........)))).))............)))))........((((...........))))................)).))))..)))))))))...
424	603	37	-37.4	-0.26	0.39	31.66	AACUAAAACAUAUAGUAUGGGCAAGCAGGGAGCUAGAACGAUUCGCAGUUAAUCCUGGCCUUUUAGAGACAUCAGAAGGCUGUAGACAAAUACUGGGACAGCUACAACCAUCCCUUCAGACAGGAUCAGAAGAACUUAGAUCAUUAUAUAAUACAAUAGCAGUCCUCUAUUGUGUGCAUC	........(((((((((.((((..(((((((...........((.((((.....((((((((((.((....))))))))))..))......)))).))............)))))........((((...........))))................)).))))..)))))))))....	........(((((((((.((((..(((((((...........((.((((.......((((((((.((....))))))))))..........)))).))............)))))........((((...........))))................)).))))..)))))))))....
425	604	37	-37.4	-0.63	0.22	31.88	ACUAAAACAUAUAGUAUGGGCAAGCAGGGAGCUAGAACGAUUCGCAGUUAAUCCUGGCCUUUUAGAGACAUCAGAAGGCUGUAGACAAAUACUGGGACAGCUACAACCAUCCCUUCAGACAGGAUCAGAAGAACUUAGAUCAUUAUAUAAUACAAUAGCAGUCCUCUAUUGUGUGCAUCA	.......(((((((((.((((..(((((((...........((.((((.....((((((((((.((....))))))))))..))......)))).))............)))))........((((...........))))................)).))))..))))))))).....	.......(((((((((.((((..(((((((...........((.((((.......((((((((.((....))))))))))..........)))).))............)))))........((((...........))))................)).))))..))))))))).....
426	605	37	-37.4	-0.37	0.37	30.84	CUAAAACAUAUAGUAUGGGCAAGCAGGGAGCUAGAACGAUUCGCAGUUAAUCCUGGCCUUUUAGAGACAUCAGAAGGCUGUAGACAAAUACUGGGACAGCUACAACCAUCCCUUCAGACAGGAUCAGAAGAACUUAGAUCAUUAUAUAAUACAAUAGCAGUCCUCUAUUGUGUGCAUCAA	......(((((((((.((((..(((((((...........((.((((.....((((((((((.((....))))))))))..))......)))).))............)))))........((((...........))))................)).))))..)))))))))......	......(((((((((.((((..(((((((...........((.((((.......((((((((.((....))))))))))..........)))).))............)))))........((((...........))))................)).))))..)))))))))......
427	606	37	-37.4	-0.57	0.27	30.58	UAAAACAUAUAGUAUGGGCAAGCAGGGAGCUAGAACGAUUCGCAGUUAAUCCUGGCCUUUUAGAGACAUCAGAAGGCUGUAGACAAAUACUGGGACAGCUACAACCAUCCCUUCAGACAGGAUCAGAAGAACUUAGAUCAUUAUAUAAUACAAUAGCAGUCCUCUAUUGUGUGCAUCAAA	.....(((((((((.((((..(((((((...........((.((((.....((((((((((.((....))))))))))..))......)))).))............)))))........((((...........))))................)).))))..))))))))).......	.....(((((((((.((((..(((((((...........((.((((.......((((((((.((....))))))))))..........)))).))............)))))........((((...........))))................)).))))..))))))))).......
428	607	37	-37.4	-0.87	0.16	30.59	AAAACAUAUAGUAUGGGCAAGCAGGGAGCUAGAACGAUUCGCAGUUAAUCCUGGCCUUUUAGAGACAUCAGAAGGCUGUAGACAAAUACUGGGACAGCUACAACCAUCCCUUCAGACAGGAUCAGAAGAACUUAGAUCAUUAUAUAAUACAAUAGCAGUCCUCUAUUGUGUGCAUCAAAG	....(((((((((.((((..(((((((...........((.((((.....((((((((((.((....))))))))))..))......)))).))............)))))........((((...........))))................)).))))..)))))))))........	....(((((((((.((((..(((((((...........((.((((.......((((((((.((....))))))))))..........)))).))............)))))........((((...........))))................)).))))..)))))))))........
429	608	37	-37.4	-0.36	0.27	30.67	AAACAUAUAGUAUGGGCAAGCAGGGAGCUAGAACGAUUCGCAGUUAAUCCUGGCCUUUUAGAGACAUCAGAAGGCUGUAGACAAAUACUGGGACAGCUACAACCAUCCCUUCAGACAGGAUCAGAAGAACUUAGAUCAUUAUAUAAUACAAUAGCAGUCCUCUAUUGUGUGCAUCAAAGG	...(((((((((.((((..(((((((...........((.((((.....((((((((((.((....))))))))))..))......)))).))............)))))........((((...........))))................)).))))..))))))))).........	...(((((((((.((((..(((((((...........((.((((.......((((((((.((....))))))))))..........)))).))............)))))........((((...........))))................)).))))..))))))))).........
430	609	37	-37.4	-0.58	0.27	30.92	AACAUAUAGUAUGGGCAAGCAGGGAGCUAGAACGAUUCGCAGUUAAUCCUGGCCUUUUAGAGACAUCAGAAGGCUGUAGACAAAUACUGGGACAGCUACAACCAUCCCUUCAGACAGGAUCAGAAGAACUUAGAUCAUUAUAUAAUACAAUAGCAGUCCUCUAUUGUGUGCAUCAAAGGA	..(((((((((.((((..(((((((...........((.((((.....((((((((((.((....))))))))))..))......)))).))............)))))........((((...........))))................)).))))..)))))))))..........	..(((((((((.((((..(((((((...........((.((((.......((((((((.((....))))))))))..........)))).))............)))))........((((...........))))................)).))))..)))))))))..........
431	610	37	-37.4	-0.42	0.29	31.62	ACAUAUAGUAUGGGCAAGCAGGGAGCUAGAACGAUUCGCAGUUAAUCCUGGCCUUUUAGAGACAUCAGAAGGCUGUAGACAAAUACUGGGACAGCUACAACCAUCCCUUCAGACAGGAUCAGAAGAACUUAGAUCAUUAUAUAAUACAAUAGCAGUCCUCUAUUGUGUGCAUCAAAGGAU	.(((((((((.((((..(((((((...........((.((((.....((((((((((.((....))))))))))..))......)))).))............)))))........((((...........))))................)).))))..)))))))))...........	.(((((((((.((((..(((((((...........((.((((.......((((((((.((....))))))))))..........)))).))............)))))........((((...........))))................)).))))..)))))))))...........
432	611	37	-36.7	-0.05	0.49	36.23	CAUAUAGUAUGGGCAAGCAGGGAGCUAGAACGAUUCGCAGUUAAUCCUGGCCUUUUAGAGACAUCAGAAGGCUGUAGACAAAUACUGGGACAGCUACAACCAUCCCUUCAGACAGGAUCAGAAGAACUUAGAUCAUUAUAUAAUACAAUAGCAGUCCUCUAUUGUGUGCAUCAAAGGAUA	(((((((((.((((..(((((((...........((.((((.....((((((((((.((....))))))))))..))......)))).))............)))))........((((...........))))................)).))))..)))))))))............	(((((((((.((((..(((((((...........((.((((.......((((((((.((....))))))))))..........)))).))............)))))........((((...........))))................)).))))..)))))))))............
433	612	37	-34.4	0.65	0.63	54.42	AUAUAGUAUGGGCAAGCAGGGAGCUAGAACGAUUCGCAGUUAAUCCUGGCCUUUUAGAGACAUCAGAAGGCUGUAGACAAAUACUGGGACAGCUACAACCAUCCCUUCAGACAGGAUCAGAAGAACUUAGAUCAUUAUAUAAUACAAUAGCAGUCCUCUAUUGUGUGCAUCAAAGGAUAG	((((((((.((((..(((((((...........((.((((.....((((((((((.((....))))))))))..))......)))).))............)))))........((((...........))))................)).))))..))))))))..............	................................................(((((((.((....)))))))))...........................................((((...........))))...............................................
434	613	37	-34.4	0.68	0.75	53.65	UAUAGUAUGGGCAAGCAGGGAGCUAGAACGAUUCGCAGUUAAUCCUGGCCUUUUAGAGACAUCAGAAGGCUGUAGACAAAUACUGGGACAGCUACAACCAUCCCUUCAGACAGGAUCAGAAGAACUUAGAUCAUUAUAUAAUACAAUAGCAGUCCUCUAUUGUGUGCAUCAAAGGAUAGA	.......(((((...(((((((((.(((...)))..))))..)))))(((((((.((....))))))))).(((......))).((((..(......)..)))).........((((...........))))........(((((((((.......))))))))))).))).........	...............................................(((((((.((....)))))))))...........................................((((...........))))..........(((((((.......))))))).................
435	614	37	-34.4	0.63	0.73	52.52	AUAGUAUGGGCAAGCAGGGAGCUAGAACGAUUCGCAGUUAAUCCUGGCCUUUUAGAGACAUCAGAAGGCUGUAGACAAAUACUGGGACAGCUACAACCAUCCCUUCAGACAGGAUCAGAAGAACUUAGAUCAUUAUAUAAUACAAUAGCAGUCCUCUAUUGUGUGCAUCAAAGGAUAGAU	......(((((...(((((((((.(((...)))..))))..)))))(((((((.((....))))))))).(((......))).((((..(......)..)))).........((((...........))))........(((((((((.......))))))))))).)))..........	..............................................(((((((.((....)))))))))...............((((.(((....................((((...........))))...............))).))))..........................
436	615	37	-34.4	0.87	0.78	53.99	UAGUAUGGGCAAGCAGGGAGCUAGAACGAUUCGCAGUUAAUCCUGGCCUUUUAGAGACAUCAGAAGGCUGUAGACAAAUACUGGGACAGCUACAACCAUCCCUUCAGACAGGAUCAGAAGAACUUAGAUCAUUAUAUAAUACAAUAGCAGUCCUCUAUUGUGUGCAUCAAAGGAUAGAUG	.....(((((...(((((((((.(((...)))..))))..)))))(((((((.((....))))))))).(((......))).((((..(......)..)))).........((((...........))))........(((((((((.......))))))))))).)))...........	............................................((((((((.((....))))))))))..........................................((((...........))))..................................................
437	616	37	-36.2	0.46	0.63	47.34	AGUAUGGGCAAGCAGGGAGCUAGAACGAUUCGCAGUUAAUCCUGGCCUUUUAGAGACAUCAGAAGGCUGUAGACAAAUACUGGGACAGCUACAACCAUCCCUUCAGACAGGAUCAGAAGAACUUAGAUCAUUAUAUAAUACAAUAGCAGUCCUCUAUUGUGUGCAUCAAAGGAUAGAUGU	...........(.(((((...........((.((((.....((((((((((.((....))))))))))..))......)))).))............))))).)......((((...........))))........(((((((((.......)))))))))(((((........)))))	...........................................((((((((.((....))))))))))..........................................((((...........))))........(((((((((.......)))))))))(((((........)))))
438	617	37	-36.8	0.52	0.65	44.65	GUAUGGGCAAGCAGGGAGCUAGAACGAUUCGCAGUUAAUCCUGGCCUUUUAGAGACAUCAGAAGGCUGUAGACAAAUACUGGGACAGCUACAACCAUCCCUUCAGACAGGAUCAGAAGAACUUAGAUCAUUAUAUAAUACAAUAGCAGUCCUCUAUUGUGUGCAUCAAAGGAUAGAUGUA	..........(.(((((...........((.((((.....((((((((((.((....))))))))))..))......)))).))............))))).)......((((...........))))........(((((((((.......)))))))))(((((........))))).	..........................................((((((((.((....))))))))))..........................................((((...........))))........(((((((((.......)))))))))(((((........))))).
439	618	37	-36.8	0.02	0.51	46.68	UAUGGGCAAGCAGGGAGCUAGAACGAUUCGCAGUUAAUCCUGGCCUUUUAGAGACAUCAGAAGGCUGUAGACAAAUACUGGGACAGCUACAACCAUCCCUUCAGACAGGAUCAGAAGAACUUAGAUCAUUAUAUAAUACAAUAGCAGUCCUCUAUUGUGUGCAUCAAAGGAUAGAUGUAA	.........(.(((((...........((.((((.....((((((((((.((....))))))))))..))......)))).))............))))).)......((((...........))))........(((((((((.......)))))))))(((((........)))))..	.........................................((((((((.((....))))))))))..........................................((((...........))))........(((((((((.......)))))))))(((((........)))))..
440	619	37	-36.8	0.28	0.59	46.92	AUGGGCAAGCAGGGAGCUAGAACGAUUCGCAGUUAAUCCUGGCCUUUUAGAGACAUCAGAAGGCUGUAGACAAAUACUGGGACAGCUACAACCAUCCCUUCAGACAGGAUCAGAAGAACUUAGAUCAUUAUAUAAUACAAUAGCAGUCCUCUAUUGUGUGCAUCAAAGGAUAGAUGUAAA	........(.(((((...........((.((((.....((((((((((.((....))))))))))..))......)))).))............))))).)......((((...........))))........(((((((((.......)))))))))(((((........)))))...	........................................((((((((.((....))))))))))..........................................((((...........))))........(((((((((.......)))))))))(((((........)))))...
441	620	37	-36.8	0.19	0.49	48.6	UGGGCAAGCAGGGAGCUAGAACGAUUCGCAGUUAAUCCUGGCCUUUUAGAGACAUCAGAAGGCUGUAGACAAAUACUGGGACAGCUACAACCAUCCCUUCAGACAGGAUCAGAAGAACUUAGAUCAUUAUAUAAUACAAUAGCAGUCCUCUAUUGUGUGCAUCAAAGGAUAGAUGUAAAA	.......(.(((((...........((.((((.....((((((((((.((....))))))))))..))......)))).))............))))).)......((((...........))))........(((((((((.......)))))))))(((((........)))))....	.......................................((((((((.((....))))))))))..........................................((((...........))))........(((((((((.......)))))))))(((((........)))))....
442	621	37	-36.8	0.03	0.51	46.12	GGGCAAGCAGGGAGCUAGAACGAUUCGCAGUUAAUCCUGGCCUUUUAGAGACAUCAGAAGGCUGUAGACAAAUACUGGGACAGCUACAACCAUCCCUUCAGACAGGAUCAGAAGAACUUAGAUCAUUAUAUAAUACAAUAGCAGUCCUCUAUUGUGUGCAUCAAAGGAUAGAUGUAAAAG	......(.(((((...........((.((((.....((((((((((.((....))))))))))..))......)))).))............))))).)......((((...........))))........(((((((((.......)))))))))(((((........))))).....	......................................((((((((.((....))))))))))..........................................((((...........))))........(((((((((.......)))))))))(((((........))))).....
443	622	37	-36.8	-0.68	0.24	31.68	GGCAAGCAGGGAGCUAGAACGAUUCGCAGUUAAUCCUGGCCUUUUAGAGACAUCAGAAGGCUGUAGACAAAUACUGGGACAGCUACAACCAUCCCUUCAGACAGGAUCAGAAGAACUUAGAUCAUUAUAUAAUACAAUAGCAGUCCUCUAUUGUGUGCAUCAAAGGAUAGAUGUAAAAGA	.....(.(((((...........((.((((.....((((((((((.((....))))))))))..))......)))).))............))))).)......((((...........))))........(((((((((.......)))))))))(((((........)))))......	.......(((((...........((.((((.......((((((((.((....))))))))))..........)))).))............)))))........((((...........))))........(((((((((.......)))))))))(((((........)))))......
444	623	37	-36.8	-0.72	0.22	29.62	GCAAGCAGGGAGCUAGAACGAUUCGCAGUUAAUCCUGGCCUUUUAGAGACAUCAGAAGGCUGUAGACAAAUACUGGGACAGCUACAACCAUCCCUUCAGACAGGAUCAGAAGAACUUAGAUCAUUAUAUAAUACAAUAGCAGUCCUCUAUUGUGUGCAUCAAAGGAUAGAUGUAAAAGAC	....(.(((((...........((.((((.....((((((((((.((....))))))))))..))......)))).))............))))).)......((((...........))))........(((((((((.......)))))))))(((((........))))).......	......(((((...........((.((((.......((((((((.((....))))))))))..........)))).))............)))))........((((...........))))........(((((((((.......)))))))))(((((........))))).......
445	624	37	-36.8	-0.38	0.27	26.71	CAAGCAGGGAGCUAGAACGAUUCGCAGUUAAUCCUGGCCUUUUAGAGACAUCAGAAGGCUGUAGACAAAUACUGGGACAGCUACAACCAUCCCUUCAGACAGGAUCAGAAGAACUUAGAUCAUUAUAUAAUACAAUAGCAGUCCUCUAUUGUGUGCAUCAAAGGAUAGAUGUAAAAGACA	...(.(((((...........((.((((.....((((((((((.((....))))))))))..))......)))).))............))))).)......((((...........))))........(((((((((.......)))))))))(((((........)))))........	.....(((((...........((.((((.......((((((((.((....))))))))))..........)))).))............)))))........((((...........))))........(((((((((.......)))))))))(((((........)))))........
446	625	37	-36.8	-0.53	0.29	26.06	AAGCAGGGAGCUAGAACGAUUCGCAGUUAAUCCUGGCCUUUUAGAGACAUCAGAAGGCUGUAGACAAAUACUGGGACAGCUACAACCAUCCCUUCAGACAGGAUCAGAAGAACUUAGAUCAUUAUAUAAUACAAUAGCAGUCCUCUAUUGUGUGCAUCAAAGGAUAGAUGUAAAAGACAC	..(.(((((...........((.((((.....((((((((((.((....))))))))))..))......)))).))............))))).)......((((...........))))........(((((((((.......)))))))))(((((........))))).........	....(((((...........((.((((.......((((((((.((....))))))))))..........)))).))............)))))........((((...........))))........(((((((((.......)))))))))(((((........))))).........
447	626	37	-36.8	-0.42	0.37	26.37	AGCAGGGAGCUAGAACGAUUCGCAGUUAAUCCUGGCCUUUUAGAGACAUCAGAAGGCUGUAGACAAAUACUGGGACAGCUACAACCAUCCCUUCAGACAGGAUCAGAAGAACUUAGAUCAUUAUAUAAUACAAUAGCAGUCCUCUAUUGUGUGCAUCAAAGGAUAGAUGUAAAAGACACC	.(.(((((...........((.((((.....((((((((((.((....))))))))))..))......)))).))............))))).)......((((...........))))........(((((((((.......)))))))))(((((........)))))..........	...(((((...........((.((((.......((((((((.((....))))))))))..........)))).))............)))))........((((...........))))........(((((((((.......)))))))))(((((........)))))..........
448	627	37	-37.0	-0.49	0.24	26.62	GCAGGGAGCUAGAACGAUUCGCAGUUAAUCCUGGCCUUUUAGAGACAUCAGAAGGCUGUAGACAAAUACUGGGACAGCUACAACCAUCCCUUCAGACAGGAUCAGAAGAACUUAGAUCAUUAUAUAAUACAAUAGCAGUCCUCUAUUGUGUGCAUCAAAGGAUAGAUGUAAAAGACACCA	(.(((((...........((.((((.....((((((((((.((....))))))))))..))......)))).))............))))).)......((((...........))))........(((((((((.......)))))))))(((((........)))))...........	..(((((...........((.((((.......((((((((.((....))))))))))..........)))).))............)))))........((((...........))))........(((((((((.......)))))))))(((((........)))))...........
449	628	37	-36.6	-0.59	0.25	33.19	CAGGGAGCUAGAACGAUUCGCAGUUAAUCCUGGCCUUUUAGAGACAUCAGAAGGCUGUAGACAAAUACUGGGACAGCUACAACCAUCCCUUCAGACAGGAUCAGAAGAACUUAGAUCAUUAUAUAAUACAAUAGCAGUCCUCUAUUGUGUGCAUCAAAGGAUAGAUGUAAAAGACACCAA	.(((((...........((.((((.....((((((((((.((....))))))))))..))......)))).))............)))))........((((...........))))........(((((((((.......)))))))))(((((........)))))............	.(((((...........((.((((.......((((((((.((....))))))))))..........)))).))............)))))........((((...........))))........(((((((((.......)))))))))(((((........)))))............
450	629	37	-36.1	-0.6	0.22	30.71	AGGGAGCUAGAACGAUUCGCAGUUAAUCCUGGCCUUUUAGAGACAUCAGAAGGCUGUAGACAAAUACUGGGACAGCUACAACCAUCCCUUCAGACAGGAUCAGAAGAACUUAGAUCAUUAUAUAAUACAAUAGCAGUCCUCUAUUGUGUGCAUCAAAGGAUAGAUGUAAAAGACACCAAG	(((((...........((.((((.....((((((((((.((....))))))))))..))......)))).))............)))))........((((...........))))........(((((((((.......)))))))))(((((........))))).............	.((((...........((.((((.......((((((((.((....))))))))))..........)))).))............)))).........((((...........))))........(((((((((.......)))))))))(((((........))))).............
451	630	37	-35.6	-0.03	0.51	35.91	GGGAGCUAGAACGAUUCGCAGUUAAUCCUGGCCUUUUAGAGACAUCAGAAGGCUGUAGACAAAUACUGGGACAGCUACAACCAUCCCUUCAGACAGGAUCAGAAGAACUUAGAUCAUUAUAUAAUACAAUAGCAGUCCUCUAUUGUGUGCAUCAAAGGAUAGAUGUAAAAGACACCAAGG	((((...........((.((((.....((((((((((.((....))))))))))..))......)))).))............)))).........((((...........))))........(((((((((.......)))))))))(((((........)))))..............	.............................((((((((.((....))))))))))............................................((...........))..........(((((((((.......)))))))))(((((........)))))..............
452	631	37	-35.3	-0.51	0.33	36.87	GGAGCUAGAACGAUUCGCAGUUAAUCCUGGCCUUUUAGAGACAUCAGAAGGCUGUAGACAAAUACUGGGACAGCUACAACCAUCCCUUCAGACAGGAUCAGAAGAACUUAGAUCAUUAUAUAAUACAAUAGCAGUCCUCUAUUGUGUGCAUCAAAGGAUAGAUGUAAAAGACACCAAGGA	..((((.(((...)))..))))..((((((((((((.((....))))))))))(((......))).((((..(......)..)))).........((((...........))))........(((((((((.......)))))))))(((((........)))))...........))))	............................((((((((.((....))))))))))(((......))).((((............)))).........((((...........))))........(((((((((.......)))))))))(((((........)))))...............
453	632	37	-35.8	-0.6	0.22	29.52	GAGCUAGAACGAUUCGCAGUUAAUCCUGGCCUUUUAGAGACAUCAGAAGGCUGUAGACAAAUACUGGGACAGCUACAACCAUCCCUUCAGACAGGAUCAGAAGAACUUAGAUCAUUAUAUAAUACAAUAGCAGUCCUCUAUUGUGUGCAUCAAAGGAUAGAUGUAAAAGACACCAAGGAA	.((((.(((...)))..))))..((((((((((((.((....))))))))))(((......))).((((..(......)..)))).........((((...........))))........(((((((((.......)))))))))(((((........)))))...........)))).	.((((.((.....))..))))..((((((((((((.((....))))))))))(((......))).((((..(......)..)))).........((((...........))))........(((((((((.......)))))))))(((((........)))))...........)))).
454	633	37	-35.4	-0.62	0.27	28.92	AGCUAGAACGAUUCGCAGUUAAUCCUGGCCUUUUAGAGACAUCAGAAGGCUGUAGACAAAUACUGGGACAGCUACAACCAUCCCUUCAGACAGGAUCAGAAGAACUUAGAUCAUUAUAUAAUACAAUAGCAGUCCUCUAUUGUGUGCAUCAAAGGAUAGAUGUAAAAGACACCAAGGAAG	((((.(((...)))..))))..((((((((((((.((....))))))))))(((......))).((((..(......)..)))).........((((...........))))........(((((((((.......)))))))))(((((........)))))...........))))..	.(((.((.....))..)))...((((((((((((.((....))))))))))(((......))).((((..(......)..)))).........((((...........))))........(((((((((.......)))))))))(((((........)))))...........))))..
455	634	37	-35.0	-0.43	0.29	32.53	GCUAGAACGAUUCGCAGUUAAUCCUGGCCUUUUAGAGACAUCAGAAGGCUGUAGACAAAUACUGGGACAGCUACAACCAUCCCUUCAGACAGGAUCAGAAGAACUUAGAUCAUUAUAUAAUACAAUAGCAGUCCUCUAUUGUGUGCAUCAAAGGAUAGAUGUAAAAGACACCAAGGAAGC	.....(((........)))..((((((((((((.((....))))))))))(((......))).((((..(......)..)))).........((((...........))))........(((((((((.......)))))))))(((((........)))))...........))))...	.....................((((((((((((.((....))))))))))(((......))).((((..(......)..)))).........((((...........))))........(((((((((.......)))))))))(((((........)))))...........))))...
456	635	37	-35.0	-0.53	0.27	30.79	CUAGAACGAUUCGCAGUUAAUCCUGGCCUUUUAGAGACAUCAGAAGGCUGUAGACAAAUACUGGGACAGCUACAACCAUCCCUUCAGACAGGAUCAGAAGAACUUAGAUCAUUAUAUAAUACAAUAGCAGUCCUCUAUUGUGUGCAUCAAAGGAUAGAUGUAAAAGACACCAAGGAAGCC	....(((........)))..((((((((((((.((....))))))))))(((......))).((((..(......)..)))).........((((...........))))........(((((((((.......)))))))))(((((........)))))...........))))....	....................((((((((((((.((....))))))))))(((......))).((((..(......)..)))).........((((...........))))........(((((((((.......)))))))))(((((........)))))...........))))....
457	636	37	-35.0	-0.36	0.33	33.45	UAGAACGAUUCGCAGUUAAUCCUGGCCUUUUAGAGACAUCAGAAGGCUGUAGACAAAUACUGGGACAGCUACAACCAUCCCUUCAGACAGGAUCAGAAGAACUUAGAUCAUUAUAUAAUACAAUAGCAGUCCUCUAUUGUGUGCAUCAAAGGAUAGAUGUAAAAGACACCAAGGAAGCCU	...(((........)))..((((((((((((.((....))))))))))(((......))).((((..(......)..)))).........((((...........))))........(((((((((.......)))))))))(((((........)))))...........)))).....	...................((((((((((((.((....))))))))))(((......))).((((............)))).........((((...........))))........(((((((((.......)))))))))(((((........)))))...........)))).....
458	637	37	-35.0	-0.72	0.22	40.98	AGAACGAUUCGCAGUUAAUCCUGGCCUUUUAGAGACAUCAGAAGGCUGUAGACAAAUACUGGGACAGCUACAACCAUCCCUUCAGACAGGAUCAGAAGAACUUAGAUCAUUAUAUAAUACAAUAGCAGUCCUCUAUUGUGUGCAUCAAAGGAUAGAUGUAAAAGACACCAAGGAAGCCUU	..(((........)))..((((((((((((.((....))))))))))(((......))).((((..(......)..)))).........((((...........))))........(((((((((.......)))))))))(((((........)))))...........))))......	...................((.((((((((.((....))))))))))(((......))).((((............)))).........((((...........))))........(((((((((.......)))))))))(((((........)))))............)).......
459	638	37	-35.0	-0.22	0.35	44.21	GAACGAUUCGCAGUUAAUCCUGGCCUUUUAGAGACAUCAGAAGGCUGUAGACAAAUACUGGGACAGCUACAACCAUCCCUUCAGACAGGAUCAGAAGAACUUAGAUCAUUAUAUAAUACAAUAGCAGUCCUCUAUUGUGUGCAUCAAAGGAUAGAUGUAAAAGACACCAAGGAAGCCUUA	.(((........)))..((((((((((((.((....))))))))))(((......))).((((..(......)..)))).........((((...........))))........(((((((((.......)))))))))(((((........)))))...........)))).......	.....................((((((((.((....))))))))))(((......))).((((............)))).........((((...........))))........(((((((((.......)))))))))(((((........)))))......................
460	639	37	-34.6	-0.32	0.45	45.16	AACGAUUCGCAGUUAAUCCUGGCCUUUUAGAGACAUCAGAAGGCUGUAGACAAAUACUGGGACAGCUACAACCAUCCCUUCAGACAGGAUCAGAAGAACUUAGAUCAUUAUAUAAUACAAUAGCAGUCCUCUAUUGUGUGCAUCAAAGGAUAGAUGUAAAAGACACCAAGGAAGCCUUAG	(((........)))..((((((((((((.((....))))))))))(((......))).((((..(......)..)))).........((((...........))))........(((((((((.......)))))))))(((((........)))))...........))))........	....................((((((((.((....))))))))))(((......))).((((............))))....................................(((((((((.......)))))))))(((((........)))))...........(((...)))...
461	640	37	-34.5	-0.04	0.49	46.45	ACGAUUCGCAGUUAAUCCUGGCCUUUUAGAGACAUCAGAAGGCUGUAGACAAAUACUGGGACAGCUACAACCAUCCCUUCAGACAGGAUCAGAAGAACUUAGAUCAUUAUAUAAUACAAUAGCAGUCCUCUAUUGUGUGCAUCAAAGGAUAGAUGUAAAAGACACCAAGGAAGCCUUAGA	...............((((((((((((.((....))))))))))(((......))).((((..(......)..)))).........((((...........))))........(((((((((.......)))))))))(((((........)))))...........)))).........	...................((((((((.((....)))))))))).............((((............)))).....................................((((((((.......)))))))).(((((........)))))..........((((...))))...
462	641	37	-34.5	-0.61	0.24	45.95	CGAUUCGCAGUUAAUCCUGGCCUUUUAGAGACAUCAGAAGGCUGUAGACAAAUACUGGGACAGCUACAACCAUCCCUUCAGACAGGAUCAGAAGAACUUAGAUCAUUAUAUAAUACAAUAGCAGUCCUCUAUUGUGUGCAUCAAAGGAUAGAUGUAAAAGACACCAAGGAAGCCUUAGAU	..............((((((((((((.((....))))))))))(((......))).((((..(......)..)))).........((((...........))))........(((((((((.......)))))))))(((((........)))))...........))))..........	..................((((((((.((....))))))))))(((......))).((((............))))....................................(((((((((.......)))))))))(((((........)))))...........(((...))).....
463	642	37	-34.5	-0.5	0.27	45.14	GAUUCGCAGUUAAUCCUGGCCUUUUAGAGACAUCAGAAGGCUGUAGACAAAUACUGGGACAGCUACAACCAUCCCUUCAGACAGGAUCAGAAGAACUUAGAUCAUUAUAUAAUACAAUAGCAGUCCUCUAUUGUGUGCAUCAAAGGAUAGAUGUAAAAGACACCAAGGAAGCCUUAGAUA	.............((((((((((((.((....))))))))))(((......))).((((..(......)..)))).........((((...........))))........(((((((((.......)))))))))(((((........)))))...........))))...........	.................((((((((.((....))))))))))(((......))).((((............))))....................................(((((((((.......)))))))))(((((........)))))...........(((...)))......
464	643	37	-34.5	-0.38	0.37	45.38	AUUCGCAGUUAAUCCUGGCCUUUUAGAGACAUCAGAAGGCUGUAGACAAAUACUGGGACAGCUACAACCAUCCCUUCAGACAGGAUCAGAAGAACUUAGAUCAUUAUAUAAUACAAUAGCAGUCCUCUAUUGUGUGCAUCAAAGGAUAGAUGUAAAAGACACCAAGGAAGCCUUAGAUAA	............((((((((((((.((....))))))))))(((......))).((((..(......)..)))).........((((...........))))........(((((((((.......)))))))))(((((........)))))...........))))............	................((((((((.((....)))))))))).............(((..............))).........((((...........)))).........((((((((.......)))))))).(((((........)))))............(.....)........
465	644	37	-34.5	-0.41	0.25	45.51	UUCGCAGUUAAUCCUGGCCUUUUAGAGACAUCAGAAGGCUGUAGACAAAUACUGGGACAGCUACAACCAUCCCUUCAGACAGGAUCAGAAGAACUUAGAUCAUUAUAUAAUACAAUAGCAGUCCUCUAUUGUGUGCAUCAAAGGAUAGAUGUAAAAGACACCAAGGAAGCCUUAGAUAAG	...........((((((((((((.((....))))))))))(((......))).((((..(......)..)))).........((((...........))))........(((((((((.......)))))))))(((((........)))))...........)))).............	...............((((((((.((....)))))))))).............((((............)))).........((((...........)))).........((((((((.......)))))))).(((((........)))))...........(((...)))........
466	645	37	-34.5	-0.29	0.29	44.28	UCGCAGUUAAUCCUGGCCUUUUAGAGACAUCAGAAGGCUGUAGACAAAUACUGGGACAGCUACAACCAUCCCUUCAGACAGGAUCAGAAGAACUUAGAUCAUUAUAUAAUACAAUAGCAGUCCUCUAUUGUGUGCAUCAAAGGAUAGAUGUAAAAGACACCAAGGAAGCCUUAGAUAAGA	..........((((((((((((.((....))))))))))(((......))).((((..(......)..)))).........((((...........))))........(((((((((.......)))))))))(((((........)))))...........))))..............	..............((((((((.((....))))))))))(((......))).((((............)))).........((((...........))))........(((((((((.......)))))))))(((((........))))).............................
467	646	37	-34.5	-0.42	0.31	44.16	CGCAGUUAAUCCUGGCCUUUUAGAGACAUCAGAAGGCUGUAGACAAAUACUGGGACAGCUACAACCAUCCCUUCAGACAGGAUCAGAAGAACUUAGAUCAUUAUAUAAUACAAUAGCAGUCCUCUAUUGUGUGCAUCAAAGGAUAGAUGUAAAAGACACCAAGGAAGCCUUAGAUAAGAU	.........((((((((((((.((....))))))))))(((......))).((((..(......)..)))).........((((...........))))........(((((((((.......)))))))))(((((........)))))...........))))...............	.............((((((((.((....))))))))))(((......))).((((............)))).........((((...........)))).........((((((((.......)))))))).(((((........)))))...........(((...)))..........
468	647	37	-34.5	-0.35	0.39	43.47	GCAGUUAAUCCUGGCCUUUUAGAGACAUCAGAAGGCUGUAGACAAAUACUGGGACAGCUACAACCAUCCCUUCAGACAGGAUCAGAAGAACUUAGAUCAUUAUAUAAUACAAUAGCAGUCCUCUAUUGUGUGCAUCAAAGGAUAGAUGUAAAAGACACCAAGGAAGCCUUAGAUAAGAUA	........((((((((((((.((....))))))))))(((......))).((((..(......)..)))).........((((...........))))........(((((((((.......)))))))))(((((........)))))...........))))................	............((((((((.((....))))))))))(((......))).((((............))))..........(((...........)))..........((((((((.......)))))))).(((((........)))))...........(((...)))...........
469	648	37	-34.5	-0.41	0.29	32.98	CAGUUAAUCCUGGCCUUUUAGAGACAUCAGAAGGCUGUAGACAAAUACUGGGACAGCUACAACCAUCCCUUCAGACAGGAUCAGAAGAACUUAGAUCAUUAUAUAAUACAAUAGCAGUCCUCUAUUGUGUGCAUCAAAGGAUAGAUGUAAAAGACACCAAGGAAGCCUUAGAUAAGAUAG	.......((((((((((((.((....))))))))))(((......))).((((..(......)..)))).........((((...........))))........(((((((((.......)))))))))(((((........)))))...........)))).................	...........((((((((.((....))))))))))(((......))).((((..(......)..)))).........((((...........))))........(((((((((.......)))))))))(((((........)))))................................
470	649	37	-34.5	-0.54	0.29	32.01	AGUUAAUCCUGGCCUUUUAGAGACAUCAGAAGGCUGUAGACAAAUACUGGGACAGCUACAACCAUCCCUUCAGACAGGAUCAGAAGAACUUAGAUCAUUAUAUAAUACAAUAGCAGUCCUCUAUUGUGUGCAUCAAAGGAUAGAUGUAAAAGACACCAAGGAAGCCUUAGAUAAGAUAGA	......((((((((((((.((....))))))))))(((......))).((((..(......)..)))).........((((...........))))........(((((((((.......)))))))))(((((........)))))...........))))..................	.......((.((((((((.((....))))))))))(((......))).((((..(......)..)))).........((((...........))))........(((((((((.......)))))))))(((((........)))))............))...................
471	650	37	-34.8	-0.67	0.31	31.94	GUUAAUCCUGGCCUUUUAGAGACAUCAGAAGGCUGUAGACAAAUACUGGGACAGCUACAACCAUCCCUUCAGACAGGAUCAGAAGAACUUAGAUCAUUAUAUAAUACAAUAGCAGUCCUCUAUUGUGUGCAUCAAAGGAUAGAUGUAAAAGACACCAAGGAAGCCUUAGAUAAGAUAGAG	....(((((((((((((.((....))))))))).(((......))).((((..(......)..))))......))))))........(((..(((.((((...(((((((((.......)))))))))(((((........)))))..........((((...))))..))))))).)))	......(((.(((((((.((....))))))))).(((......))).((((..(......)..)))).......)))..........................(((((((((.......)))))))))(((((........)))))..........((((...)))).............
472	651	37	-35.9	-1.11	0.1	29.34	UUAAUCCUGGCCUUUUAGAGACAUCAGAAGGCUGUAGACAAAUACUGGGACAGCUACAACCAUCCCUUCAGACAGGAUCAGAAGAACUUAGAUCAUUAUAUAAUACAAUAGCAGUCCUCUAUUGUGUGCAUCAAAGGAUAGAUGUAAAAGACACCAAGGAAGCCUUAGAUAAGAUAGAGG	...(((((((((((((.((....))))))))).(((......))).((((..(......)..))))......))))))........(((..(((.((((...(((((((((.......)))))))))(((((........)))))..........((((...))))..))))))).))).	...(((((((((((((.((....))))))))).(((......))).((((..(......)..))))......)))))).............(((........(((((((((.......)))))))))(((((........)))))..........((((...))))......))).....
473	652	37	-37.4	-1.06	0.1	30.19	UAAUCCUGGCCUUUUAGAGACAUCAGAAGGCUGUAGACAAAUACUGGGACAGCUACAACCAUCCCUUCAGACAGGAUCAGAAGAACUUAGAUCAUUAUAUAAUACAAUAGCAGUCCUCUAUUGUGUGCAUCAAAGGAUAGAUGUAAAAGACACCAAGGAAGCCUUAGAUAAGAUAGAGGA	..(((((((((((((.((....))))))))).(((......))).((((..(......)..))))......))))))....................................((((((((((((((((((........))))).....)))).((((...))))......)))))))))	..(((((((((((((.((....))))))))).(((......))).((((..(......)..))))......)))))).....................................((((((((....(((((........)))))..........((((...))))......)))))))).
474	653	37	-38.0	-1.13	0.14	26.92	AAUCCUGGCCUUUUAGAGACAUCAGAAGGCUGUAGACAAAUACUGGGACAGCUACAACCAUCCCUUCAGACAGGAUCAGAAGAACUUAGAUCAUUAUAUAAUACAAUAGCAGUCCUCUAUUGUGUGCAUCAAAGGAUAGAUGUAAAAGACACCAAGGAAGCCUUAGAUAAGAUAGAGGAA	.(((((((((((((.((....))))))))).(((......))).((((..(......)..))))......))))))....................................((((((((((((((((((........))))).....)))).((((...))))......))))))))).	.(((((((((((((.((....))))))))).(((......))).((((..(......)..))))......))))))....................................(((((((((....(((((........)))))..........((((...))))......))))))))).
475	654	37	-37.4	-1.56	0.1	31.27	AUCCUGGCCUUUUAGAGACAUCAGAAGGCUGUAGACAAAUACUGGGACAGCUACAACCAUCCCUUCAGACAGGAUCAGAAGAACUUAGAUCAUUAUAUAAUACAAUAGCAGUCCUCUAUUGUGUGCAUCAAAGGAUAGAUGUAAAAGACACCAAGGAAGCCUUAGAUAAGAUAGAGGAAG	(((((((((((((.((....))))))))).(((......))).((((..(......)..))))......))))))....................................((((((((((((((((((........))))).....)))).((((...))))......)))))))))..	.((((((((((((.((....))))))))).(((......))).((((..(......)..))))......))))).....................................((((((((.....(((((........)))))..........((((...)))).......))))))))..
476	655	37	-36.8	-0.85	0.22	33.44	UCCUGGCCUUUUAGAGACAUCAGAAGGCUGUAGACAAAUACUGGGACAGCUACAACCAUCCCUUCAGACAGGAUCAGAAGAACUUAGAUCAUUAUAUAAUACAAUAGCAGUCCUCUAUUGUGUGCAUCAAAGGAUAGAUGUAAAAGACACCAAGGAAGCCUUAGAUAAGAUAGAGGAAGA	((((((((((((.((....))))))))).(((......))).((((..(......)..))))......))))).....................................((((((((((((((((((........))))).....)))).((((...))))......)))))))))...	....((((((((.((....))))))))))(((......))).((((..(......)..)))).........((((...........))))..........(((((((.......)))))))..(((((........)))))..........((((...))))..................
477	656	37	-35.4	-0.83	0.22	28.38	CCUGGCCUUUUAGAGACAUCAGAAGGCUGUAGACAAAUACUGGGACAGCUACAACCAUCCCUUCAGACAGGAUCAGAAGAACUUAGAUCAUUAUAUAAUACAAUAGCAGUCCUCUAUUGUGUGCAUCAAAGGAUAGAUGUAAAAGACACCAAGGAAGCCUUAGAUAAGAUAGAGGAAGAG	(((((((((((.((....))))))))).(((......))).((((..(......)..))))......))))......................................((((((((((((((((((........))))).....)))).((((...))))......)))))))))....	....(((((((.((....))))))))).(((......))).((((..(......)..)))).........((((...........))))....................(((((((((....(((((........)))))..........((((...))))......)))))))))....
478	657	37	-34.5	-0.26	0.27	22.1	CUGGCCUUUUAGAGACAUCAGAAGGCUGUAGACAAAUACUGGGACAGCUACAACCAUCCCUUCAGACAGGAUCAGAAGAACUUAGAUCAUUAUAUAAUACAAUAGCAGUCCUCUAUUGUGUGCAUCAAAGGAUAGAUGUAAAAGACACCAAGGAAGCCUUAGAUAAGAUAGAGGAAGAGC	..((((((((.((....))))))))))(((......))).((((..(......)..)))).........((((...........))))....................((((((((((((((((((........))))).....)))).((((...))))......))))))))).....	..((((((((.((....))))))))))(((......))).((((..(......)..)))).........((((...........))))....................(((((((((.((.(((((........)))))......))..((((...))))......))))))))).....
479	658	37	-35.8	-0.96	0.25	18.42	UGGCCUUUUAGAGACAUCAGAAGGCUGUAGACAAAUACUGGGACAGCUACAACCAUCCCUUCAGACAGGAUCAGAAGAACUUAGAUCAUUAUAUAAUACAAUAGCAGUCCUCUAUUGUGUGCAUCAAAGGAUAGAUGUAAAAGACACCAAGGAAGCCUUAGAUAAGAUAGAGGAAGAGCA	.((((((((.((....))))))))))(((......))).((((..(......)..)))).........((((...........))))................((..((((((((((((((((((........))))).....)))).((((...))))......)))))))))...)).	.((((((((.((....))))))))))(((......))).((((..(......)..)))).........((((...........))))................((..((((((((((((.(((((........)))))......))).((((...))))......)))))))))...)).
480	659	37	-35.7	-1.27	0.1	18.42	GGCCUUUUAGAGACAUCAGAAGGCUGUAGACAAAUACUGGGACAGCUACAACCAUCCCUUCAGACAGGAUCAGAAGAACUUAGAUCAUUAUAUAAUACAAUAGCAGUCCUCUAUUGUGUGCAUCAAAGGAUAGAUGUAAAAGACACCAAGGAAGCCUUAGAUAAGAUAGAGGAAGAGCAA	((((((((.((....))))))))))(((......))).((((..(......)..)))).........((((...........))))................((..((((((((((((((((((........))))).....)))).((((...))))......)))))))))...))..	((((((((.((....))))))))))(((......))).((((..(......)..)))).........((((...........))))................((..((((((((((((.(((((........)))))......))).((((...))))......)))))))))...))..
481	660	37	-34.6	-0.99	0.16	23.71	GCCUUUUAGAGACAUCAGAAGGCUGUAGACAAAUACUGGGACAGCUACAACCAUCCCUUCAGACAGGAUCAGAAGAACUUAGAUCAUUAUAUAAUACAAUAGCAGUCCUCUAUUGUGUGCAUCAAAGGAUAGAUGUAAAAGACACCAAGGAAGCCUUAGAUAAGAUAGAGGAAGAGCAAA	(((((((.((....))))))))).(((......))).((((..(......)..)))).........((((...........))))................((..((((((((((((((((((........))))).....)))).((((...))))......)))))))))...))...	(((((((.((....)))))))))..............((((..(......)..)))).........((((...........))))................((..(((((((((.((.(((((........)))))......))..((((...))))......)))))))))...))...
482	661	37	-32.6	-0.97	0.16	44.4	CCUUUUAGAGACAUCAGAAGGCUGUAGACAAAUACUGGGACAGCUACAACCAUCCCUUCAGACAGGAUCAGAAGAACUUAGAUCAUUAUAUAAUACAAUAGCAGUCCUCUAUUGUGUGCAUCAAAGGAUAGAUGUAAAAGACACCAAGGAAGCCUUAGAUAAGAUAGAGGAAGAGCAAAA	.((((((.....(((..(((((((((......))).((((..(......)..)))).........((((...........))))........(((((((((.......)))))))))(((((........)))))...............)))))).)))....))))))..........	............(((..(((((((((......))).((((............)))).........((((...........)))).........((((((((.......)))))))).(((((........)))))...............)))))).)))....................
483	662	37	-32.2	-0.63	0.24	43.19	CUUUUAGAGACAUCAGAAGGCUGUAGACAAAUACUGGGACAGCUACAACCAUCCCUUCAGACAGGAUCAGAAGAACUUAGAUCAUUAUAUAAUACAAUAGCAGUCCUCUAUUGUGUGCAUCAAAGGAUAGAUGUAAAAGACACCAAGGAAGCCUUAGAUAAGAUAGAGGAAGAGCAAAAC	((((((.....(((..(((((((((......))).((((..(......)..)))).........((((...........))))........(((((((((.......)))))))))(((((........)))))...............)))))).)))....))))))...........	((((((.....(((..(((((((((......))).((((............)))).........((((...........)))).........((((((((.......)))))))).(((((........)))))...............)))))).)))....))))))...........
484	663	37	-29.3	-0.3	0.37	41.58	UUUUAGAGACAUCAGAAGGCUGUAGACAAAUACUGGGACAGCUACAACCAUCCCUUCAGACAGGAUCAGAAGAACUUAGAUCAUUAUAUAAUACAAUAGCAGUCCUCUAUUGUGUGCAUCAAAGGAUAGAUGUAAAAGACACCAAGGAAGCCUUAGAUAAGAUAGAGGAAGAGCAAAACA	(((((.....(((..(((((((((......))).((((..(......)..)))).........((((...........))))........(((((((((.......)))))))))(((((........)))))...............)))))).)))....))))).............	..................(((((...(.......)..))))).....................((((...........))))................((..(((((((((....(((((........)))))..........((((...))))......)))))))))...))......
485	664	37	-29.1	-0.6	0.25	37.27	UUUAGAGACAUCAGAAGGCUGUAGACAAAUACUGGGACAGCUACAACCAUCCCUUCAGACAGGAUCAGAAGAACUUAGAUCAUUAUAUAAUACAAUAGCAGUCCUCUAUUGUGUGCAUCAAAGGAUAGAUGUAAAAGACACCAAGGAAGCCUUAGAUAAGAUAGAGGAAGAGCAAAACAA	................((((((...((.....))..))))))..........((((.((.....)).))))..........................((..((((((((((((((((((........))))).....)))).((((...))))......)))))))))...)).......	.................(((((...(.......)..))))).....................((((...........))))................((..(((((((((....(((((........)))))..........((((...))))......)))))))))...)).......
486	665	37	-29.1	-0.56	0.27	34.82	UUAGAGACAUCAGAAGGCUGUAGACAAAUACUGGGACAGCUACAACCAUCCCUUCAGACAGGAUCAGAAGAACUUAGAUCAUUAUAUAAUACAAUAGCAGUCCUCUAUUGUGUGCAUCAAAGGAUAGAUGUAAAAGACACCAAGGAAGCCUUAGAUAAGAUAGAGGAAGAGCAAAACAAA	...............((((((...((.....))..))))))..........((((.((.....)).))))..........................((..((((((((((((((((((........))))).....)))).((((...))))......)))))))))...))........	................(((((...((.....))..))))).....................((((...........))))................((..(((((((((....(((((........)))))..........((((...))))......)))))))))...))........
487	666	37	-29.1	-0.53	0.25	34.37	UAGAGACAUCAGAAGGCUGUAGACAAAUACUGGGACAGCUACAACCAUCCCUUCAGACAGGAUCAGAAGAACUUAGAUCAUUAUAUAAUACAAUAGCAGUCCUCUAUUGUGUGCAUCAAAGGAUAGAUGUAAAAGACACCAAGGAAGCCUUAGAUAAGAUAGAGGAAGAGCAAAACAAAA	..............((((((...((.....))..))))))..........((((.((.....)).))))..........................((..((((((((((((((((((........))))).....)))).((((...))))......)))))))))...)).........	...............(((((...((.....))..))))).....................((((...........))))................((..(((((((((....(((((........)))))..........((((...))))......)))))))))...)).........
488	667	37	-29.1	-0.3	0.33	34.23	AGAGACAUCAGAAGGCUGUAGACAAAUACUGGGACAGCUACAACCAUCCCUUCAGACAGGAUCAGAAGAACUUAGAUCAUUAUAUAAUACAAUAGCAGUCCUCUAUUGUGUGCAUCAAAGGAUAGAUGUAAAAGACACCAAGGAAGCCUUAGAUAAGAUAGAGGAAGAGCAAAACAAAAG	.............((((((...((.....))..))))))..........((((.((.....)).))))..........................((..((((((((((((((((((........))))).....)))).((((...))))......)))))))))...))..........	..............(((((...((.....))..))))).....................((((...........))))................((..(((((((((....(((((........)))))..........((((...))))......)))))))))...))..........
489	668	37	-29.1	-0.61	0.27	34.25	GAGACAUCAGAAGGCUGUAGACAAAUACUGGGACAGCUACAACCAUCCCUUCAGACAGGAUCAGAAGAACUUAGAUCAUUAUAUAAUACAAUAGCAGUCCUCUAUUGUGUGCAUCAAAGGAUAGAUGUAAAAGACACCAAGGAAGCCUUAGAUAAGAUAGAGGAAGAGCAAAACAAAAGU	............((((((...((.....))..))))))..........((((.((.....)).))))..........................((..((((((((((((((((((........))))).....)))).((((...))))......)))))))))...))...........	.............(((((...((.....))..))))).....................((((...........))))................((..(((((((((....(((((........)))))..........((((...))))......)))))))))...))...........
490	669	37	-29.1	-0.5	0.27	35.28	AGACAUCAGAAGGCUGUAGACAAAUACUGGGACAGCUACAACCAUCCCUUCAGACAGGAUCAGAAGAACUUAGAUCAUUAUAUAAUACAAUAGCAGUCCUCUAUUGUGUGCAUCAAAGGAUAGAUGUAAAAGACACCAAGGAAGCCUUAGAUAAGAUAGAGGAAGAGCAAAACAAAAGUA	...........((((((...((.....))..))))))..........((((.((.....)).))))..........................((..((((((((((((((((((........))))).....)))).((((...))))......)))))))))...))............	............(((((...(.......)..))))).....................((((...........))))................((..(((((((((....(((((........)))))..........((((...))))......)))))))))...))............
491	670	37	-29.1	-0.3	0.37	35.26	GACAUCAGAAGGCUGUAGACAAAUACUGGGACAGCUACAACCAUCCCUUCAGACAGGAUCAGAAGAACUUAGAUCAUUAUAUAAUACAAUAGCAGUCCUCUAUUGUGUGCAUCAAAGGAUAGAUGUAAAAGACACCAAGGAAGCCUUAGAUAAGAUAGAGGAAGAGCAAAACAAAAGUAA	..........((((((...((.....))..))))))..........((((.((.....)).))))..........................((..((((((((((((((((((........))))).....)))).((((...))))......)))))))))...)).............	...........(((((...(.......)..))))).....................((((...........))))................((..(((((((((....(((((........)))))..........((((...))))......)))))))))...)).............
492	671	37	-29.1	-0.58	0.27	35.46	ACAUCAGAAGGCUGUAGACAAAUACUGGGACAGCUACAACCAUCCCUUCAGACAGGAUCAGAAGAACUUAGAUCAUUAUAUAAUACAAUAGCAGUCCUCUAUUGUGUGCAUCAAAGGAUAGAUGUAAAAGACACCAAGGAAGCCUUAGAUAAGAUAGAGGAAGAGCAAAACAAAAGUAAG	.........((((((...((.....))..))))))..........((((.((.....)).))))..........................((..((((((((((((((((((........))))).....)))).((((...))))......)))))))))...))..............	..........(((((...(.......)..))))).....................((((...........))))................((..(((((((((....(((((........)))))..........((((...))))......)))))))))...))..............
493	672	37	-29.1	-0.16	0.45	35.29	CAUCAGAAGGCUGUAGACAAAUACUGGGACAGCUACAACCAUCCCUUCAGACAGGAUCAGAAGAACUUAGAUCAUUAUAUAAUACAAUAGCAGUCCUCUAUUGUGUGCAUCAAAGGAUAGAUGUAAAAGACACCAAGGAAGCCUUAGAUAAGAUAGAGGAAGAGCAAAACAAAAGUAAGA	........((((((...((.....))..))))))..........((((.((.....)).))))..........................((..((((((((((((((((((........))))).....)))).((((...))))......)))))))))...))...............	.........(((((...(.......)..))))).....................((((...........))))................((..(((((((((....(((((........)))))..........((((...))))......)))))))))...))...............
494	673	37	-29.1	-0.32	0.37	34.46	AUCAGAAGGCUGUAGACAAAUACUGGGACAGCUACAACCAUCCCUUCAGACAGGAUCAGAAGAACUUAGAUCAUUAUAUAAUACAAUAGCAGUCCUCUAUUGUGUGCAUCAAAGGAUAGAUGUAAAAGACACCAAGGAAGCCUUAGAUAAGAUAGAGGAAGAGCAAAACAAAAGUAAGAA	.......((((((...((.....))..))))))..........((((.((.....)).))))..........................((..((((((((((((((((((........))))).....)))).((((...))))......)))))))))...))................	........(((((...((.....))..))))).....................((((...........))))................((..(((((((((....(((((........)))))..........((((...))))......)))))))))...))................
495	674	37	-29.1	-0.95	0.16	30.95	UCAGAAGGCUGUAGACAAAUACUGGGACAGCUACAACCAUCCCUUCAGACAGGAUCAGAAGAACUUAGAUCAUUAUAUAAUACAAUAGCAGUCCUCUAUUGUGUGCAUCAAAGGAUAGAUGUAAAAGACACCAAGGAAGCCUUAGAUAAGAUAGAGGAAGAGCAAAACAAAAGUAAGAAA	......((((((...((.....))..))))))..........((((.((.....)).))))..........................((..((((((((((((((((((........))))).....)))).((((...))))......)))))))))...)).................	......((((((...((.....))..))))))....................((((...........))))................((..(((((((((..(.(((((........)))))......)...((((...))))......)))))))))...)).................
496	675	37	-29.1	-1.08	0.12	29.81	CAGAAGGCUGUAGACAAAUACUGGGACAGCUACAACCAUCCCUUCAGACAGGAUCAGAAGAACUUAGAUCAUUAUAUAAUACAAUAGCAGUCCUCUAUUGUGUGCAUCAAAGGAUAGAUGUAAAAGACACCAAGGAAGCCUUAGAUAAGAUAGAGGAAGAGCAAAACAAAAGUAAGAAAA	.....((((((...((.....))..))))))..........((((.((.....)).))))..........................((..((((((((((((((((((........))))).....)))).((((...))))......)))))))))...))..................	.....((((((...((.....))..))))))....................((((...........))))................((..(((((((((.((.(((((........)))))......))..((((...))))......)))))))))...))..................
497	676	37	-29.1	-0.78	0.16	29.6	AGAAGGCUGUAGACAAAUACUGGGACAGCUACAACCAUCCCUUCAGACAGGAUCAGAAGAACUUAGAUCAUUAUAUAAUACAAUAGCAGUCCUCUAUUGUGUGCAUCAAAGGAUAGAUGUAAAAGACACCAAGGAAGCCUUAGAUAAGAUAGAGGAAGAGCAAAACAAAAGUAAGAAAAA	....((((((...((.....))..))))))..........((((.((.....)).))))..........................((..((((((((((((((((((........))))).....)))).((((...))))......)))))))))...))...................	....((((((...((.....))..))))))....................((((...........))))................((..(((((((((.((.(((((........)))))......))..((((...))))......)))))))))...))...................
498	677	37	-29.1	-0.7	0.27	29.27	GAAGGCUGUAGACAAAUACUGGGACAGCUACAACCAUCCCUUCAGACAGGAUCAGAAGAACUUAGAUCAUUAUAUAAUACAAUAGCAGUCCUCUAUUGUGUGCAUCAAAGGAUAGAUGUAAAAGACACCAAGGAAGCCUUAGAUAAGAUAGAGGAAGAGCAAAACAAAAGUAAGAAAAAG	...((((((...((.....))..))))))..........((((.((.....)).))))..........................((..((((((((((((((((((........))))).....)))).((((...))))......)))))))))...))....................	...((((((...((.....))..))))))....................((((...........))))................((..(((((((((.((.(((((........)))))......))..((((...))))......)))))))))...))....................
499	678	37	-29.1	-0.3	0.24	25.69	AAGGCUGUAGACAAAUACUGGGACAGCUACAACCAUCCCUUCAGACAGGAUCAGAAGAACUUAGAUCAUUAUAUAAUACAAUAGCAGUCCUCUAUUGUGUGCAUCAAAGGAUAGAUGUAAAAGACACCAAGGAAGCCUUAGAUAAGAUAGAGGAAGAGCAAAACAAAAGUAAGAAAAAGG	..((((((...((.....))..))))))..........((((.((.....)).))))..........................((..((((((((((((((((((........))))).....)))).((((...))))......)))))))))...)).....................	..((((((...((.....))..))))))....................((((...........))))................((..((((((((((((.(((((........)))))......))).((((...))))......)))))))))...)).....................
500	679	37	-29.1	-0.31	0.33	25.09	AGGCUGUAGACAAAUACUGGGACAGCUACAACCAUCCCUUCAGACAGGAUCAGAAGAACUUAGAUCAUUAUAUAAUACAAUAGCAGUCCUCUAUUGUGUGCAUCAAAGGAUAGAUGUAAAAGACACCAAGGAAGCCUUAGAUAAGAUAGAGGAAGAGCAAAACAAAAGUAAGAAAAAGGC	.((((((...((.....))..))))))..........((((.((.....)).))))..........................((..((((((((((((((((((........))))).....)))).((((...))))......)))))))))...))......................	.((((((...((.....))..))))))....................((((...........))))................((..((((((((((((.(((((........)))))......))).((((...))))......)))))))))...))......................
501	680	37	-28.8	-0.09	0.51	28.99	GGCUGUAGACAAAUACUGGGACAGCUACAACCAUCCCUUCAGACAGGAUCAGAAGAACUUAGAUCAUUAUAUAAUACAAUAGCAGUCCUCUAUUGUGUGCAUCAAAGGAUAGAUGUAAAAGACACCAAGGAAGCCUUAGAUAAGAUAGAGGAAGAGCAAAACAAAAGUAAGAAAAAGGCA	((((((...((.....))..))))))..........((((.((.....)).))))..........................((..((((((((((((((((((........))))).....)))).((((...))))......)))))))))...)).......................	((((((...((.....))..))))))....................((((...........))))................((..((((((((((((.(((((........)))))......))).((((...))))......)))))))))...)).......................
502	681	37	-28.1	-0.25	0.39	29.68	GCUGUAGACAAAUACUGGGACAGCUACAACCAUCCCUUCAGACAGGAUCAGAAGAACUUAGAUCAUUAUAUAAUACAAUAGCAGUCCUCUAUUGUGUGCAUCAAAGGAUAGAUGUAAAAGACACCAAGGAAGCCUUAGAUAAGAUAGAGGAAGAGCAAAACAAAAGUAAGAAAAAGGCAC	(((.........((((((((..(......)..)))).........((((...........))))................((..((((((((((((((((((........))))).....)))).((((...))))......)))))))))...))........)))).......)))..	................((((............)))).........((((...........))))................((..((((((((((((.(((((........)))))......))).((((...))))......)))))))))...))........................
503	682	37	-26.2	0.09	0.45	24.47	CUGUAGACAAAUACUGGGACAGCUACAACCAUCCCUUCAGACAGGAUCAGAAGAACUUAGAUCAUUAUAUAAUACAAUAGCAGUCCUCUAUUGUGUGCAUCAAAGGAUAGAUGUAAAAGACACCAAGGAAGCCUUAGAUAAGAUAGAGGAAGAGCAAAACAAAAGUAAGAAAAAGGCACA	((((...........((((..(......)..)))).....))))((((...........))))................((..((((((((((((((((((........))))).....)))).((((...))))......)))))))))...)).........................	...............((((..(......)..)))).........((((...........))))................((..((((((((((((.(((((........)))))......))).((((...))))......)))))))))...)).........................
504	683	37	-26.0	-0.52	0.25	24.04	UGUAGACAAAUACUGGGACAGCUACAACCAUCCCUUCAGACAGGAUCAGAAGAACUUAGAUCAUUAUAUAAUACAAUAGCAGUCCUCUAUUGUGUGCAUCAAAGGAUAGAUGUAAAAGACACCAAGGAAGCCUUAGAUAAGAUAGAGGAAGAGCAAAACAAAAGUAAGAAAAAGGCACAG	(((.......((((((((..(......)..)))).........((((...........))))................((..((((((((((((((((((........))))).....)))).((((...))))......)))))))))...))........))))........)))...	..............((((..(......)..)))).........((((...........))))................((..((((((((((((.(((((........)))))......))).((((...))))......)))))))))...))..........................
505	684	37	-25.8	-0.07	0.37	22.64	GUAGACAAAUACUGGGACAGCUACAACCAUCCCUUCAGACAGGAUCAGAAGAACUUAGAUCAUUAUAUAAUACAAUAGCAGUCCUCUAUUGUGUGCAUCAAAGGAUAGAUGUAAAAGACACCAAGGAAGCCUUAGAUAAGAUAGAGGAAGAGCAAAACAAAAGUAAGAAAAAGGCACAGC	.........((((((((..(......)..)))).........((((...........))))................((..((((((((((((((((((........))))).....)))).((((...))))......)))))))))...))........))))...............	.............((((..(......)..)))).........((((...........))))................((..((((((((((((.(((((........)))))......))).((((...))))......)))))))))...))...........................
506	685	37	-25.8	-0.36	0.27	20.49	UAGACAAAUACUGGGACAGCUACAACCAUCCCUUCAGACAGGAUCAGAAGAACUUAGAUCAUUAUAUAAUACAAUAGCAGUCCUCUAUUGUGUGCAUCAAAGGAUAGAUGUAAAAGACACCAAGGAAGCCUUAGAUAAGAUAGAGGAAGAGCAAAACAAAAGUAAGAAAAAGGCACAGCA	........((((((((..(......)..)))).........((((...........))))................((..((((((((((((((((((........))))).....)))).((((...))))......)))))))))...))........))))................	.........(((((((..(......)..)))).........((((...........))))................((..((((((((((((.(((((........)))))......))).((((...))))......)))))))))...))........))).................
507	686	37	-25.8	-0.43	0.29	20.41	AGACAAAUACUGGGACAGCUACAACCAUCCCUUCAGACAGGAUCAGAAGAACUUAGAUCAUUAUAUAAUACAAUAGCAGUCCUCUAUUGUGUGCAUCAAAGGAUAGAUGUAAAAGACACCAAGGAAGCCUUAGAUAAGAUAGAGGAAGAGCAAAACAAAAGUAAGAAAAAGGCACAGCAA	.......((((((((..(......)..)))).........((((...........))))................((..((((((((((((((((((........))))).....)))).((((...))))......)))))))))...))........)))).................	........(((((((..(......)..)))).........((((...........))))................((..((((((((((((.(((((........)))))......))).((((...))))......)))))))))...))........)))..................
508	687	37	-25.8	-0.38	0.31	20.48	GACAAAUACUGGGACAGCUACAACCAUCCCUUCAGACAGGAUCAGAAGAACUUAGAUCAUUAUAUAAUACAAUAGCAGUCCUCUAUUGUGUGCAUCAAAGGAUAGAUGUAAAAGACACCAAGGAAGCCUUAGAUAAGAUAGAGGAAGAGCAAAACAAAAGUAAGAAAAAGGCACAGCAAG	......((((((((..(......)..)))).........((((...........))))................((..((((((((((((((((((........))))).....)))).((((...))))......)))))))))...))........))))..................	.......(((((((..(......)..)))).........((((...........))))................((..((((((((((((.(((((........)))))......))).((((...))))......)))))))))...))........)))...................
509	688	37	-25.8	-0.21	0.37	20.64	ACAAAUACUGGGACAGCUACAACCAUCCCUUCAGACAGGAUCAGAAGAACUUAGAUCAUUAUAUAAUACAAUAGCAGUCCUCUAUUGUGUGCAUCAAAGGAUAGAUGUAAAAGACACCAAGGAAGCCUUAGAUAAGAUAGAGGAAGAGCAAAACAAAAGUAAGAAAAAGGCACAGCAAGC	.....((((((((..(......)..)))).........((((...........))))................((..((((((((((((((((((........))))).....)))).((((...))))......)))))))))...))........))))...................	......(((((((..(......)..)))).........((((...........))))................((..((((((((((((.(((((........)))))......))).((((...))))......)))))))))...))........)))....................
510	689	37	-26.1	-0.08	0.43	20.42	CAAAUACUGGGACAGCUACAACCAUCCCUUCAGACAGGAUCAGAAGAACUUAGAUCAUUAUAUAAUACAAUAGCAGUCCUCUAUUGUGUGCAUCAAAGGAUAGAUGUAAAAGACACCAAGGAAGCCUUAGAUAAGAUAGAGGAAGAGCAAAACAAAAGUAAGAAAAAGGCACAGCAAGCA	....((((((((..(......)..)))).........((((...........))))................((..((((((((((((((((((........))))).....)))).((((...))))......)))))))))...))........))))........((.......)).	....((((((((..(......)..)))).........((((...........))))................((..((((((((((((.(((((........)))))......))).((((...))))......)))))))))...))........))))....................
511	690	37	-26.1	-0.39	0.35	21.29	AAAUACUGGGACAGCUACAACCAUCCCUUCAGACAGGAUCAGAAGAACUUAGAUCAUUAUAUAAUACAAUAGCAGUCCUCUAUUGUGUGCAUCAAAGGAUAGAUGUAAAAGACACCAAGGAAGCCUUAGAUAAGAUAGAGGAAGAGCAAAACAAAAGUAAGAAAAAGGCACAGCAAGCAG	...((((((((..(......)..)))).........((((...........))))................((..((((((((((((((((((........))))).....)))).((((...))))......)))))))))...))........))))........((.......))..	....(((((((..(......)..)))).........((((...........))))................((..((((((((((((.(((((........)))))......))).((((...))))......)))))))))...))........)))......................
512	691	37	-26.1	-0.2	0.41	22.59	AAUACUGGGACAGCUACAACCAUCCCUUCAGACAGGAUCAGAAGAACUUAGAUCAUUAUAUAAUACAAUAGCAGUCCUCUAUUGUGUGCAUCAAAGGAUAGAUGUAAAAGACACCAAGGAAGCCUUAGAUAAGAUAGAGGAAGAGCAAAACAAAAGUAAGAAAAAGGCACAGCAAGCAGC	..((((((((..(......)..)))).........((((...........))))................((..((((((((((((((((((........))))).....)))).((((...))))......)))))))))...))........))))........((.......))...	...((.((((..(......)..)))).........((((...........))))................((..((((((((((((.(((((........)))))......))).((((...))))......)))))))))...)).........)).......................
513	692	37	-26.5	-0.16	0.41	22.2	AUACUGGGACAGCUACAACCAUCCCUUCAGACAGGAUCAGAAGAACUUAGAUCAUUAUAUAAUACAAUAGCAGUCCUCUAUUGUGUGCAUCAAAGGAUAGAUGUAAAAGACACCAAGGAAGCCUUAGAUAAGAUAGAGGAAGAGCAAAACAAAAGUAAGAAAAAGGCACAGCAAGCAGCA	.((((((((..(......)..)))).........((((...........))))................((..((((((((((((((((((........))))).....)))).((((...))))......)))))))))...))........)))).............((.....)).	..(((((((..(......)..)))).........((((...........))))................((..((((((((((((.(((((........)))))......))).((((...))))......)))))))))...))........)))........................
514	693	37	-26.5	-0.31	0.29	23.44	UACUGGGACAGCUACAACCAUCCCUUCAGACAGGAUCAGAAGAACUUAGAUCAUUAUAUAAUACAAUAGCAGUCCUCUAUUGUGUGCAUCAAAGGAUAGAUGUAAAAGACACCAAGGAAGCCUUAGAUAAGAUAGAGGAAGAGCAAAACAAAAGUAAGAAAAAGGCACAGCAAGCAGCAG	((((((((..(......)..)))).........((((...........))))................((..((((((((((((((((((........))))).....)))).((((...))))......)))))))))...))........)))).............((.....))..	.((.((((..(......)..)))).........((((...........))))................((..((((((((((((.(((((........)))))......))).((((...))))......)))))))))...)).........)).........................
515	694	37	-25.7	0.68	0.75	26.7	ACUGGGACAGCUACAACCAUCCCUUCAGACAGGAUCAGAAGAACUUAGAUCAUUAUAUAAUACAAUAGCAGUCCUCUAUUGUGUGCAUCAAAGGAUAGAUGUAAAAGACACCAAGGAAGCCUUAGAUAAGAUAGAGGAAGAGCAAAACAAAAGUAAGAAAAAGGCACAGCAAGCAGCAGC	...((((..(......)..)))).........((((...........))))................((..((((((((((((((((((........))))).....)))).((((...))))......)))))))))...)).........................((.....))...	...((((..(......)..)))).........((((...........))))................((..((((((((((((.(((((........)))))......))).((((...))))......)))))))))...)).....................................
516	695	37	-27.2	0.32	0.63	23.33	CUGGGACAGCUACAACCAUCCCUUCAGACAGGAUCAGAAGAACUUAGAUCAUUAUAUAAUACAAUAGCAGUCCUCUAUUGUGUGCAUCAAAGGAUAGAUGUAAAAGACACCAAGGAAGCCUUAGAUAAGAUAGAGGAAGAGCAAAACAAAAGUAAGAAAAAGGCACAGCAAGCAGCAGCU	..((((..(......)..)))).........((((...........))))................((..((((((((((((((((((........))))).....)))).((((...))))......)))))))))...))...................(((...((.....)).)))	..((((..(......)..)))).........((((...........))))................((..((((((((((((.(((((........)))))......))).((((...))))......)))))))))...))....................((...((.....)).)).
517	696	37	-29.1	-0.51	0.25	22.5	UGGGACAGCUACAACCAUCCCUUCAGACAGGAUCAGAAGAACUUAGAUCAUUAUAUAAUACAAUAGCAGUCCUCUAUUGUGUGCAUCAAAGGAUAGAUGUAAAAGACACCAAGGAAGCCUUAGAUAAGAUAGAGGAAGAGCAAAACAAAAGUAAGAAAAAGGCACAGCAAGCAGCAGCUG	.((((..(......)..)))).........((((...........))))................((..((((((((((((((((((........))))).....)))).((((...))))......)))))))))...)).......................((((........))))	.((((..(......)..)))).........((((...........))))................((..((((((((((((.(((((........)))))......))).((((...))))......)))))))))...)).......................((((........))))
518	697	37	-29.7	-0.67	0.2	22.34	GGGACAGCUACAACCAUCCCUUCAGACAGGAUCAGAAGAACUUAGAUCAUUAUAUAAUACAAUAGCAGUCCUCUAUUGUGUGCAUCAAAGGAUAGAUGUAAAAGACACCAAGGAAGCCUUAGAUAAGAUAGAGGAAGAGCAAAACAAAAGUAAGAAAAAGGCACAGCAAGCAGCAGCUGA	((((..(......)..)))).........((((...........))))................((..((((((((((((((((((........))))).....)))).((((...))))......)))))))))...)).......................((((........)))).	((((..(......)..)))).........((((...........))))................((..((((((((((((.(((((........)))))......))).((((...))))......)))))))))...)).......................((((........)))).
519	698	37	-27.5	-0.46	0.27	29.96	GGACAGCUACAACCAUCCCUUCAGACAGGAUCAGAAGAACUUAGAUCAUUAUAUAAUACAAUAGCAGUCCUCUAUUGUGUGCAUCAAAGGAUAGAUGUAAAAGACACCAAGGAAGCCUUAGAUAAGAUAGAGGAAGAGCAAAACAAAAGUAAGAAAAAGGCACAGCAAGCAGCAGCUGAC	...(((((..........((((.((.....)).))))..........................((..((((((((((((((((((........))))).....)))).((((...))))......)))))))))...)).........................((.....)))))))..	...(((((.......................................................((..(((((((((.((.(((((........)))))......))..((((...))))......)))))))))...))..................................)))))..
520	699	37	-27.5	-0.51	0.29	27.96	GACAGCUACAACCAUCCCUUCAGACAGGAUCAGAAGAACUUAGAUCAUUAUAUAAUACAAUAGCAGUCCUCUAUUGUGUGCAUCAAAGGAUAGAUGUAAAAGACACCAAGGAAGCCUUAGAUAAGAUAGAGGAAGAGCAAAACAAAAGUAAGAAAAAGGCACAGCAAGCAGCAGCUGACA	..(((((..........((((.((.....)).))))..........................((..((((((((((((((((((........))))).....)))).((((...))))......)))))))))...)).........................((.....)))))))...	..(((((.......................................................((..(((((((((.((.(((((........)))))......))..((((...))))......)))))))))...))..................................)))))...
521	700	37	-27.5	-1.0	0.16	28.52	ACAGCUACAACCAUCCCUUCAGACAGGAUCAGAAGAACUUAGAUCAUUAUAUAAUACAAUAGCAGUCCUCUAUUGUGUGCAUCAAAGGAUAGAUGUAAAAGACACCAAGGAAGCCUUAGAUAAGAUAGAGGAAGAGCAAAACAAAAGUAAGAAAAAGGCACAGCAAGCAGCAGCUGACAC	.(((((..........((((.((.....)).))))..........................((..((((((((((((((((((........))))).....)))).((((...))))......)))))))))...)).........................((.....)))))))....	.(((((.......................................................((..(((((((((.((.(((((........)))))......))..((((...))))......)))))))))...))..................................)))))....
522	701	37	-27.5	-0.73	0.22	28.72	CAGCUACAACCAUCCCUUCAGACAGGAUCAGAAGAACUUAGAUCAUUAUAUAAUACAAUAGCAGUCCUCUAUUGUGUGCAUCAAAGGAUAGAUGUAAAAGACACCAAGGAAGCCUUAGAUAAGAUAGAGGAAGAGCAAAACAAAAGUAAGAAAAAGGCACAGCAAGCAGCAGCUGACACA	(((((..........((((.((.....)).))))..........................((..((((((((((((((((((........))))).....)))).((((...))))......)))))))))...)).........................((.....))))))).....	(((((.......................................................((..(((((((((.((.(((((........)))))......))..((((...))))......)))))))))...))..................................))))).....
523	702	37	-27.0	-0.51	0.29	28.0	AGCUACAACCAUCCCUUCAGACAGGAUCAGAAGAACUUAGAUCAUUAUAUAAUACAAUAGCAGUCCUCUAUUGUGUGCAUCAAAGGAUAGAUGUAAAAGACACCAAGGAAGCCUUAGAUAAGAUAGAGGAAGAGCAAAACAAAAGUAAGAAAAAGGCACAGCAAGCAGCAGCUGACACAG	.(((..........((((.((.....)).))))..........................((..((((((((((((((((((........))))).....)))).((((...))))......)))))))))...))...................))).((((........))))......	.........................(((...........))).................((..(((((((((....(((((........)))))..........((((...))))......)))))))))...)).......................((((........))))......
524	703	37	-27.2	-0.17	0.39	28.47	GCUACAACCAUCCCUUCAGACAGGAUCAGAAGAACUUAGAUCAUUAUAUAAUACAAUAGCAGUCCUCUAUUGUGUGCAUCAAAGGAUAGAUGUAAAAGACACCAAGGAAGCCUUAGAUAAGAUAGAGGAAGAGCAAAACAAAAGUAAGAAAAAGGCACAGCAAGCAGCAGCUGACACAGG	(((..........((((.((.....)).))))..........................((..((((((((((((((((((........))))).....)))).((((...))))......)))))))))...))...................))).((((........)))).......	.......................((((...........))))................((..(((((((((....(((((........)))))..........((((...))))......)))))))))...)).......................((((........)))).......
525	704	37	-26.9	-0.39	0.25	27.55	CUACAACCAUCCCUUCAGACAGGAUCAGAAGAACUUAGAUCAUUAUAUAAUACAAUAGCAGUCCUCUAUUGUGUGCAUCAAAGGAUAGAUGUAAAAGACACCAAGGAAGCCUUAGAUAAGAUAGAGGAAGAGCAAAACAAAAGUAAGAAAAAGGCACAGCAAGCAGCAGCUGACACAGGA	.........(((((((.((.....)).))))..........................((..((((((((((((((((((........))))).....)))).((((...))))......)))))))))...)).......................((((........)))).....)))	......................((((...........))))................((..((((((((((((.(((((........)))))......))).((((...))))......)))))))))...)).......................((((........))))........
526	705	37	-27.4	-0.9	0.18	27.4	UACAACCAUCCCUUCAGACAGGAUCAGAAGAACUUAGAUCAUUAUAUAAUACAAUAGCAGUCCUCUAUUGUGUGCAUCAAAGGAUAGAUGUAAAAGACACCAAGGAAGCCUUAGAUAAGAUAGAGGAAGAGCAAAACAAAAGUAAGAAAAAGGCACAGCAAGCAGCAGCUGACACAGGAA	........(((((((.((.....)).))))..........................((..((((((((((((((((((........))))).....)))).((((...))))......)))))))))...)).......................((((........)))).....))).	.....................((((...........))))................((..((((((((((((.(((((........)))))......))).((((...))))......)))))))))...)).......................((((........)))).........
527	706	37	-27.4	-0.77	0.2	27.4	ACAACCAUCCCUUCAGACAGGAUCAGAAGAACUUAGAUCAUUAUAUAAUACAAUAGCAGUCCUCUAUUGUGUGCAUCAAAGGAUAGAUGUAAAAGACACCAAGGAAGCCUUAGAUAAGAUAGAGGAAGAGCAAAACAAAAGUAAGAAAAAGGCACAGCAAGCAGCAGCUGACACAGGAAA	.......(((((((.((.....)).))))..........................((..((((((((((((((((((........))))).....)))).((((...))))......)))))))))...)).......................((((........)))).....)))..	....................((((...........))))................((..((((((((((((.(((((........)))))......))).((((...))))......)))))))))...)).......................((((........))))..........
528	707	37	-27.4	-0.93	0.12	27.4	CAACCAUCCCUUCAGACAGGAUCAGAAGAACUUAGAUCAUUAUAUAAUACAAUAGCAGUCCUCUAUUGUGUGCAUCAAAGGAUAGAUGUAAAAGACACCAAGGAAGCCUUAGAUAAGAUAGAGGAAGAGCAAAACAAAAGUAAGAAAAAGGCACAGCAAGCAGCAGCUGACACAGGAAAC	......(((((((.((.....)).))))..........................((..((((((((((((((((((........))))).....)))).((((...))))......)))))))))...)).......................((((........)))).....)))...	...................((((...........))))................((..((((((((((((.(((((........)))))......))).((((...))))......)))))))))...)).......................((((........))))...........
529	708	37	-27.4	-0.58	0.25	27.41	AACCAUCCCUUCAGACAGGAUCAGAAGAACUUAGAUCAUUAUAUAAUACAAUAGCAGUCCUCUAUUGUGUGCAUCAAAGGAUAGAUGUAAAAGACACCAAGGAAGCCUUAGAUAAGAUAGAGGAAGAGCAAAACAAAAGUAAGAAAAAGGCACAGCAAGCAGCAGCUGACACAGGAAACA	.....(((((((.((.....)).))))..........................((..((((((((((((((((((........))))).....)))).((((...))))......)))))))))...)).......................((((........)))).....)))....	..................((((...........))))................((..((((((((((((.(((((........)))))......))).((((...))))......)))))))))...)).......................((((........))))............
530	709	37	-27.4	-0.64	0.24	27.41	ACCAUCCCUUCAGACAGGAUCAGAAGAACUUAGAUCAUUAUAUAAUACAAUAGCAGUCCUCUAUUGUGUGCAUCAAAGGAUAGAUGUAAAAGACACCAAGGAAGCCUUAGAUAAGAUAGAGGAAGAGCAAAACAAAAGUAAGAAAAAGGCACAGCAAGCAGCAGCUGACACAGGAAACAA	....(((((((.((.....)).))))..........................((..((((((((((((((((((........))))).....)))).((((...))))......)))))))))...)).......................((((........)))).....))).....	.................((((...........))))................((..((((((((((((.(((((........)))))......))).((((...))))......)))))))))...)).......................((((........)))).............
531	710	37	-27.4	-0.94	0.14	27.4	CCAUCCCUUCAGACAGGAUCAGAAGAACUUAGAUCAUUAUAUAAUACAAUAGCAGUCCUCUAUUGUGUGCAUCAAAGGAUAGAUGUAAAAGACACCAAGGAAGCCUUAGAUAAGAUAGAGGAAGAGCAAAACAAAAGUAAGAAAAAGGCACAGCAAGCAGCAGCUGACACAGGAAACAAC	...(((((((.((.....)).))))..........................((..((((((((((((((((((........))))).....)))).((((...))))......)))))))))...)).......................((((........)))).....)))......	................((((...........))))................((..((((((((((((.(((((........)))))......))).((((...))))......)))))))))...)).......................((((........))))..............
532	711	37	-27.4	-1.1	0.16	27.0	CAUCCCUUCAGACAGGAUCAGAAGAACUUAGAUCAUUAUAUAAUACAAUAGCAGUCCUCUAUUGUGUGCAUCAAAGGAUAGAUGUAAAAGACACCAAGGAAGCCUUAGAUAAGAUAGAGGAAGAGCAAAACAAAAGUAAGAAAAAGGCACAGCAAGCAGCAGCUGACACAGGAAACAACA	..(((((((.((.....)).))))..........................((..((((((((((((((((((........))))).....)))).((((...))))......)))))))))...)).......................((((........)))).....))).......	...((..........((((...........))))................((..((((((((((((.(((((........)))))......))).((((...))))......)))))))))...)).......................((((........)))).....))........
533	712	37	-27.4	-0.95	0.18	26.99	AUCCCUUCAGACAGGAUCAGAAGAACUUAGAUCAUUAUAUAAUACAAUAGCAGUCCUCUAUUGUGUGCAUCAAAGGAUAGAUGUAAAAGACACCAAGGAAGCCUUAGAUAAGAUAGAGGAAGAGCAAAACAAAAGUAAGAAAAAGGCACAGCAAGCAGCAGCUGACACAGGAAACAACAG	.(((((((.((.....)).))))..........................((..((((((((((((((((((........))))).....)))).((((...))))......)))))))))...)).......................((((........)))).....)))........	..((..........((((...........))))................((..((((((((((((.(((((........)))))......))).((((...))))......)))))))))...)).......................((((........)))).....)).........
534	713	37	-27.4	-0.98	0.18	27.09	UCCCUUCAGACAGGAUCAGAAGAACUUAGAUCAUUAUAUAAUACAAUAGCAGUCCUCUAUUGUGUGCAUCAAAGGAUAGAUGUAAAAGACACCAAGGAAGCCUUAGAUAAGAUAGAGGAAGAGCAAAACAAAAGUAAGAAAAAGGCACAGCAAGCAGCAGCUGACACAGGAAACAACAGC	(((((((.((.....)).))))..........................((..((((((((((((((((((........))))).....)))).((((...))))......)))))))))...)).......................((((........)))).....))).........	.((..........((((...........))))................((..((((((((((((.(((((........)))))......))).((((...))))......)))))))))...)).......................((((........)))).....))..........
535	714	37	-26.8	-1.18	0.08	26.47	CCCUUCAGACAGGAUCAGAAGAACUUAGAUCAUUAUAUAAUACAAUAGCAGUCCUCUAUUGUGUGCAUCAAAGGAUAGAUGUAAAAGACACCAAGGAAGCCUUAGAUAAGAUAGAGGAAGAGCAAAACAAAAGUAAGAAAAAGGCACAGCAAGCAGCAGCUGACACAGGAAACAACAGCC	.(((........((((...........))))................((..((((((((((((((((((........))))).....)))).((((...))))......)))))))))...)).......................((((........))))....)))...........	.((.........((((...........))))................((..((((((((((((.(((((........)))))......))).((((...))))......)))))))))...)).......................((((........)))).....))...........
536	715	37	-27.6	-1.11	0.14	25.62	CCUUCAGACAGGAUCAGAAGAACUUAGAUCAUUAUAUAAUACAAUAGCAGUCCUCUAUUGUGUGCAUCAAAGGAUAGAUGUAAAAGACACCAAGGAAGCCUUAGAUAAGAUAGAGGAAGAGCAAAACAAAAGUAAGAAAAAGGCACAGCAAGCAGCAGCUGACACAGGAAACAACAGCCA	.((((.((.....)).))))..........................((..((((((((((((((((((........))))).....)))).((((...))))......)))))))))...))...................(((.((((........)))).....(....)....))).	...........((((...........))))................((..((((((((((((.(((((........)))))......))).((((...))))......)))))))))...))...................(((.((((........))))...............))).
537	716	37	-27.2	-1.1	0.12	22.02	CUUCAGACAGGAUCAGAAGAACUUAGAUCAUUAUAUAAUACAAUAGCAGUCCUCUAUUGUGUGCAUCAAAGGAUAGAUGUAAAAGACACCAAGGAAGCCUUAGAUAAGAUAGAGGAAGAGCAAAACAAAAGUAAGAAAAAGGCACAGCAAGCAGCAGCUGACACAGGAAACAACAGCCAG	((((.((.....)).))))..........................((..((((((((((((((((((........))))).....)))).((((...))))......)))))))))...))...................(((.((((........)))).....(....)....)))..	..........((((...........))))................((..((((((((((((.(((((........)))))......))).((((...))))......)))))))))...))...................(((.((((........))))...............)))..
538	717	37	-27.0	-1.3	0.08	19.04	UUCAGACAGGAUCAGAAGAACUUAGAUCAUUAUAUAAUACAAUAGCAGUCCUCUAUUGUGUGCAUCAAAGGAUAGAUGUAAAAGACACCAAGGAAGCCUUAGAUAAGAUAGAGGAAGAGCAAAACAAAAGUAAGAAAAAGGCACAGCAAGCAGCAGCUGACACAGGAAACAACAGCCAGG	.........((((...........))))................((..((((((((((((((((((........))))).....)))).((((...))))......)))))))))...))...................(((.((((........)))).....(....)....)))...	.........((((...........))))................((..((((((((((((.(((((........)))))......))).((((...))))......)))))))))...))...................(((.((((........))))...............)))...
539	718	37	-27.0	-0.9	0.2	18.54	UCAGACAGGAUCAGAAGAACUUAGAUCAUUAUAUAAUACAAUAGCAGUCCUCUAUUGUGUGCAUCAAAGGAUAGAUGUAAAAGACACCAAGGAAGCCUUAGAUAAGAUAGAGGAAGAGCAAAACAAAAGUAAGAAAAAGGCACAGCAAGCAGCAGCUGACACAGGAAACAACAGCCAGGU	........((((...........))))................((..((((((((((((((((((........))))).....)))).((((...))))......)))))))))...))...................(((.((((........)))).....(....)....)))....	........((((...........))))................((..((((((((((((.(((((........)))))......))).((((...))))......)))))))))...))...................(((.((((........))))...............)))....
540	719	37	-27.5	-1.15	0.16	20.2	CAGACAGGAUCAGAAGAACUUAGAUCAUUAUAUAAUACAAUAGCAGUCCUCUAUUGUGUGCAUCAAAGGAUAGAUGUAAAAGACACCAAGGAAGCCUUAGAUAAGAUAGAGGAAGAGCAAAACAAAAGUAAGAAAAAGGCACAGCAAGCAGCAGCUGACACAGGAAACAACAGCCAGGUC	..(((..((((...........))))................((..((((((((((((((((((........))))).....)))).((((...))))......)))))))))...))...................(((.((((........)))).....(....)....)))..)))	..(((..((((...........))))................((..((((((((((((.(((((........)))))......))).((((...))))......)))))))))...))...................(((.((((........))))...............)))..)))
541	720	37	-28.8	-1.55	0.04	20.01	AGACAGGAUCAGAAGAACUUAGAUCAUUAUAUAAUACAAUAGCAGUCCUCUAUUGUGUGCAUCAAAGGAUAGAUGUAAAAGACACCAAGGAAGCCUUAGAUAAGAUAGAGGAAGAGCAAAACAAAAGUAAGAAAAAGGCACAGCAAGCAGCAGCUGACACAGGAAACAACAGCCAGGUCA	.(((..((((...........))))................((..((((((((((((((((((........))))).....)))).((((...))))......)))))))))...))...................(((.((((........)))).....(....)....)))..))).	.(((..((((...........))))................((..((((((((((((.(((((........)))))......))).((((...))))......)))))))))...))...................(((.((((........))))...............)))..))).
542	721	37	-29.0	-1.79	0.06	20.76	GACAGGAUCAGAAGAACUUAGAUCAUUAUAUAAUACAAUAGCAGUCCUCUAUUGUGUGCAUCAAAGGAUAGAUGUAAAAGACACCAAGGAAGCCUUAGAUAAGAUAGAGGAAGAGCAAAACAAAAGUAAGAAAAAGGCACAGCAAGCAGCAGCUGACACAGGAAACAACAGCCAGGUCAG	(((..((((...........))))................((..((((((((((((((((((........))))).....)))).((((...))))......)))))))))...))...................(((.((((........)))).....(....)....)))..)))..	(((..((((...........))))................((..((((((((((((.(((((........)))))......))).((((...))))......)))))))))...))...................(((.((((........))))...............)))..)))..
543	722	37	-30.7	-2.61	0.02	15.75	ACAGGAUCAGAAGAACUUAGAUCAUUAUAUAAUACAAUAGCAGUCCUCUAUUGUGUGCAUCAAAGGAUAGAUGUAAAAGACACCAAGGAAGCCUUAGAUAAGAUAGAGGAAGAGCAAAACAAAAGUAAGAAAAAGGCACAGCAAGCAGCAGCUGACACAGGAAACAACAGCCAGGUCAGC	....((((...........))))................((..((((((((((((((((((........))))).....)))).((((...))))......)))))))))...)).........................((.....)).((((((.(.((.........)).)))))))	....((((...........))))................((..((((((((((((.(((((........)))))......))).((((...))))......)))))))))...))...................................((((((.(.((.........)).)))))))
544	723	37	-31.5	-2.43	0.04	15.55	CAGGAUCAGAAGAACUUAGAUCAUUAUAUAAUACAAUAGCAGUCCUCUAUUGUGUGCAUCAAAGGAUAGAUGUAAAAGACACCAAGGAAGCCUUAGAUAAGAUAGAGGAAGAGCAAAACAAAAGUAAGAAAAAGGCACAGCAAGCAGCAGCUGACACAGGAAACAACAGCCAGGUCAGCC	...((((...........))))................((..((((((((((((((((((........))))).....)))).((((...))))......)))))))))...)).........................((.....)).((((((.(.((.........)).))))))).	...((((...........))))................((..((((((((((((.(((((........)))))......))).((((...))))......)))))))))...))...................................((((((.(.((.........)).))))))).
545	724	37	-31.5	-1.91	0.04	15.99	AGGAUCAGAAGAACUUAGAUCAUUAUAUAAUACAAUAGCAGUCCUCUAUUGUGUGCAUCAAAGGAUAGAUGUAAAAGACACCAAGGAAGCCUUAGAUAAGAUAGAGGAAGAGCAAAACAAAAGUAAGAAAAAGGCACAGCAAGCAGCAGCUGACACAGGAAACAACAGCCAGGUCAGCCA	..((((...........))))................((..((((((((((((((((((........))))).....)))).((((...))))......)))))))))...)).........................((.....)).((((((.(.((.........)).)))))))..	..((((...........))))................((..((((((((((((.(((((........)))))......))).((((...))))......)))))))))...))...................................((((((.(.((.........)).)))))))..
546	725	37	-31.5	-1.93	0.02	15.79	GGAUCAGAAGAACUUAGAUCAUUAUAUAAUACAAUAGCAGUCCUCUAUUGUGUGCAUCAAAGGAUAGAUGUAAAAGACACCAAGGAAGCCUUAGAUAAGAUAGAGGAAGAGCAAAACAAAAGUAAGAAAAAGGCACAGCAAGCAGCAGCUGACACAGGAAACAACAGCCAGGUCAGCCAA	.((((...........))))................((..((((((((((((((((((........))))).....)))).((((...))))......)))))))))...)).........................((.....)).((((((.(.((.........)).)))))))...	.((((...........))))................((..((((((((((((.(((((........)))))......))).((((...))))......)))))))))...))...................................((((((.(.((.........)).)))))))...
547	726	37	-31.8	-2.84	0.0	15.21	GAUCAGAAGAACUUAGAUCAUUAUAUAAUACAAUAGCAGUCCUCUAUUGUGUGCAUCAAAGGAUAGAUGUAAAAGACACCAAGGAAGCCUUAGAUAAGAUAGAGGAAGAGCAAAACAAAAGUAAGAAAAAGGCACAGCAAGCAGCAGCUGACACAGGAAACAACAGCCAGGUCAGCCAAA	((((...........))))................((..((((((((((((((((((........))))).....)))).((((...))))......)))))))))...)).........................((.....)).((((((.(.((.........)).)))))))....	((((...........))))................((..((((((((((((.(((((........)))))......))).((((...))))......)))))))))...))...................................((((((.(.((.........)).)))))))....
548	727	37	-29.3	-2.08	0.02	18.27	AUCAGAAGAACUUAGAUCAUUAUAUAAUACAAUAGCAGUCCUCUAUUGUGUGCAUCAAAGGAUAGAUGUAAAAGACACCAAGGAAGCCUUAGAUAAGAUAGAGGAAGAGCAAAACAAAAGUAAGAAAAAGGCACAGCAAGCAGCAGCUGACACAGGAAACAACAGCCAGGUCAGCCAAAA	..................................((..((((((((((((((((((........))))).....)))).((((...))))......)))))))))...)).........................((.....)).((((((.(.((.........)).))))))).....	..................................((..((((((((((((.(((((........)))))......))).((((...))))......)))))))))...))...................................((((((.(.((.........)).))))))).....
549	728	37	-29.3	-1.94	0.02	18.15	UCAGAAGAACUUAGAUCAUUAUAUAAUACAAUAGCAGUCCUCUAUUGUGUGCAUCAAAGGAUAGAUGUAAAAGACACCAAGGAAGCCUUAGAUAAGAUAGAGGAAGAGCAAAACAAAAGUAAGAAAAAGGCACAGCAAGCAGCAGCUGACACAGGAAACAACAGCCAGGUCAGCCAAAAU	.................................((..((((((((((((((((((........))))).....)))).((((...))))......)))))))))...)).........................((.....)).((((((.(.((.........)).)))))))......	.................................((..((((((((((((.(((((........)))))......))).((((...))))......)))))))))...))...................................((((((.(.((.........)).)))))))......
550	729	37	-29.3	-1.7	0.08	17.89	CAGAAGAACUUAGAUCAUUAUAUAAUACAAUAGCAGUCCUCUAUUGUGUGCAUCAAAGGAUAGAUGUAAAAGACACCAAGGAAGCCUUAGAUAAGAUAGAGGAAGAGCAAAACAAAAGUAAGAAAAAGGCACAGCAAGCAGCAGCUGACACAGGAAACAACAGCCAGGUCAGCCAAAAUU	................................((..((((((((((((((((((........))))).....)))).((((...))))......)))))))))...)).........................((.....)).((((((.(.((.........)).))))))).......	................................((..((((((((((((.(((((........)))))......))).((((...))))......)))))))))...))...................................((((((.(.((.........)).))))))).......
551	730	37	-29.3	-1.23	0.12	18.06	AGAAGAACUUAGAUCAUUAUAUAAUACAAUAGCAGUCCUCUAUUGUGUGCAUCAAAGGAUAGAUGUAAAAGACACCAAGGAAGCCUUAGAUAAGAUAGAGGAAGAGCAAAACAAAAGUAAGAAAAAGGCACAGCAAGCAGCAGCUGACACAGGAAACAACAGCCAGGUCAGCCAAAAUUA	...............................((..((((((((((((((((((........))))).....)))).((((...))))......)))))))))...)).........................((.....)).((((((.(.((.........)).)))))))........	...............................((..((((((((((((.(((((........)))))......))).((((...))))......)))))))))...))...................................((((((.(.((.........)).)))))))........
552	731	37	-29.3	-1.78	0.08	18.32	GAAGAACUUAGAUCAUUAUAUAAUACAAUAGCAGUCCUCUAUUGUGUGCAUCAAAGGAUAGAUGUAAAAGACACCAAGGAAGCCUUAGAUAAGAUAGAGGAAGAGCAAAACAAAAGUAAGAAAAAGGCACAGCAAGCAGCAGCUGACACAGGAAACAACAGCCAGGUCAGCCAAAAUUAC	..............................((..((((((((((((((((((........))))).....)))).((((...))))......)))))))))...)).........................((.....)).((((((.(.((.........)).))))))).........	..............................((..((((((((((((.(((((........)))))......))).((((...))))......)))))))))...))...................................((((((.(.((.........)).))))))).........
553	732	37	-29.3	-1.17	0.12	18.52	AAGAACUUAGAUCAUUAUAUAAUACAAUAGCAGUCCUCUAUUGUGUGCAUCAAAGGAUAGAUGUAAAAGACACCAAGGAAGCCUUAGAUAAGAUAGAGGAAGAGCAAAACAAAAGUAAGAAAAAGGCACAGCAAGCAGCAGCUGACACAGGAAACAACAGCCAGGUCAGCCAAAAUUACC	.............................((..((((((((((((((((((........))))).....)))).((((...))))......)))))))))...)).........................((.....)).((((((.(.((.........)).)))))))..........	.............................((..((((((((((((.(((((........)))))......))).((((...))))......)))))))))...))...................................((((((.(.((.........)).)))))))..........
554	733	37	-29.3	-1.98	0.06	18.53	AGAACUUAGAUCAUUAUAUAAUACAAUAGCAGUCCUCUAUUGUGUGCAUCAAAGGAUAGAUGUAAAAGACACCAAGGAAGCCUUAGAUAAGAUAGAGGAAGAGCAAAACAAAAGUAAGAAAAAGGCACAGCAAGCAGCAGCUGACACAGGAAACAACAGCCAGGUCAGCCAAAAUUACCC	............................((..((((((((((((((((((........))))).....)))).((((...))))......)))))))))...)).........................((.....)).((((((.(.((.........)).)))))))...........	............................((..((((((((((((.(((((........)))))......))).((((...))))......)))))))))...))...................................((((((.(.((.........)).)))))))...........
555	734	37	-29.3	-1.07	0.16	18.82	GAACUUAGAUCAUUAUAUAAUACAAUAGCAGUCCUCUAUUGUGUGCAUCAAAGGAUAGAUGUAAAAGACACCAAGGAAGCCUUAGAUAAGAUAGAGGAAGAGCAAAACAAAAGUAAGAAAAAGGCACAGCAAGCAGCAGCUGACACAGGAAACAACAGCCAGGUCAGCCAAAAUUACCCU	...........................((..((((((((((((((((((........))))).....)))).((((...))))......)))))))))...)).........................((.....)).((((((.(.((.........)).)))))))............	...........................((..((((((((((((.(((((........)))))......))).((((...))))......)))))))))...)).........................((.....)).((((((.(.((.........)).)))))))............
556	735	37	-29.3	-1.27	0.12	19.0	AACUUAGAUCAUUAUAUAAUACAAUAGCAGUCCUCUAUUGUGUGCAUCAAAGGAUAGAUGUAAAAGACACCAAGGAAGCCUUAGAUAAGAUAGAGGAAGAGCAAAACAAAAGUAAGAAAAAGGCACAGCAAGCAGCAGCUGACACAGGAAACAACAGCCAGGUCAGCCAAAAUUACCCUA	..........................((..((((((((((((((((((........))))).....)))).((((...))))......)))))))))...)).........................((.....)).((((((.(.((.........)).))))))).............	..........................((..((((((((((((.(((((........)))))......))).((((...))))......)))))))))...)).........................((.....)).((((((.(.((.........)).))))))).............
557	736	37	-29.3	-1.12	0.18	19.28	ACUUAGAUCAUUAUAUAAUACAAUAGCAGUCCUCUAUUGUGUGCAUCAAAGGAUAGAUGUAAAAGACACCAAGGAAGCCUUAGAUAAGAUAGAGGAAGAGCAAAACAAAAGUAAGAAAAAGGCACAGCAAGCAGCAGCUGACACAGGAAACAACAGCCAGGUCAGCCAAAAUUACCCUAU	.........................((..((((((((((((((((((........))))).....)))).((((...))))......)))))))))...)).........................((.....)).((((((.(.((.........)).)))))))..............	.........................((..((((((((((((.(((((........)))))......))).((((...))))......)))))))))...)).........................((.....)).((((((.(.((.........)).)))))))..............
558	737	37	-29.3	-0.96	0.18	19.43	CUUAGAUCAUUAUAUAAUACAAUAGCAGUCCUCUAUUGUGUGCAUCAAAGGAUAGAUGUAAAAGACACCAAGGAAGCCUUAGAUAAGAUAGAGGAAGAGCAAAACAAAAGUAAGAAAAAGGCACAGCAAGCAGCAGCUGACACAGGAAACAACAGCCAGGUCAGCCAAAAUUACCCUAUA	........................((..((((((((((((((((((........))))).....)))).((((...))))......)))))))))...)).........................((.....)).((((((.(.((.........)).)))))))...............	........................((..((((((((((((.(((((........)))))......))).((((...))))......)))))))))...)).........................((.....)).((((((.(.((.........)).)))))))...............
559	738	37	-29.3	-1.24	0.08	19.29	UUAGAUCAUUAUAUAAUACAAUAGCAGUCCUCUAUUGUGUGCAUCAAAGGAUAGAUGUAAAAGACACCAAGGAAGCCUUAGAUAAGAUAGAGGAAGAGCAAAACAAAAGUAAGAAAAAGGCACAGCAAGCAGCAGCUGACACAGGAAACAACAGCCAGGUCAGCCAAAAUUACCCUAUAG	.......................((..((((((((((((((((((........))))).....)))).((((...))))......)))))))))...)).........................((.....)).((((((.(.((.........)).)))))))................	.......................((..((((((((((((.(((((........)))))......))).((((...))))......)))))))))...)).........................((.....)).((((((.(.((.........)).)))))))................
560	739	37	-29.4	-1.25	0.12	20.58	UAGAUCAUUAUAUAAUACAAUAGCAGUCCUCUAUUGUGUGCAUCAAAGGAUAGAUGUAAAAGACACCAAGGAAGCCUUAGAUAAGAUAGAGGAAGAGCAAAACAAAAGUAAGAAAAAGGCACAGCAAGCAGCAGCUGACACAGGAAACAACAGCCAGGUCAGCCAAAAUUACCCUAUAGU	......((((((..........((..((((((((((((((((((........))))).....)))).((((...))))......)))))))))...)).........................((.....)).((((((.(.((.........)).)))))))...........))))))	......................((..((((((((((((.(((((........)))))......))).((((...))))......)))))))))...)).........................((.....)).((((((.(.((.........)).))))))).................
561	740	37	-31.8	-1.86	0.02	16.74	AGAUCAUUAUAUAAUACAAUAGCAGUCCUCUAUUGUGUGCAUCAAAGGAUAGAUGUAAAAGACACCAAGGAAGCCUUAGAUAAGAUAGAGGAAGAGCAAAACAAAAGUAAGAAAAAGGCACAGCAAGCAGCAGCUGACACAGGAAACAACAGCCAGGUCAGCCAAAAUUACCCUAUAGUG	....(((((((..........((..((((((((((((((((((........))))).....)))).((((...))))......)))))))))...)).........................((.....)).((((((.(.((.........)).)))))))...........)))))))	....(((((((..........((..((((((((((((.(((((........)))))......))).((((...))))......)))))))))...)).........................((.....)).((((((.(.((.........)).)))))))...........)))))))
562	741	37	-32.2	-2.08	0.02	18.23	GAUCAUUAUAUAAUACAAUAGCAGUCCUCUAUUGUGUGCAUCAAAGGAUAGAUGUAAAAGACACCAAGGAAGCCUUAGAUAAGAUAGAGGAAGAGCAAAACAAAAGUAAGAAAAAGGCACAGCAAGCAGCAGCUGACACAGGAAACAACAGCCAGGUCAGCCAAAAUUACCCUAUAGUGC	...(((((((..........((..((((((((((((((((((........))))).....)))).((((...))))......)))))))))...)).........................((.....)).((((((.(.((.........)).)))))))...........))))))).	...(((((((..........((..((((((((((((.(((((........)))))......))).((((...))))......)))))))))...)).........................((.....)).((((((.(.((.........)).)))))))...........))))))).
563	742	37	-33.3	-1.97	0.04	18.97	AUCAUUAUAUAAUACAAUAGCAGUCCUCUAUUGUGUGCAUCAAAGGAUAGAUGUAAAAGACACCAAGGAAGCCUUAGAUAAGAUAGAGGAAGAGCAAAACAAAAGUAAGAAAAAGGCACAGCAAGCAGCAGCUGACACAGGAAACAACAGCCAGGUCAGCCAAAAUUACCCUAUAGUGCA	...................((..((((((((((((((((((........))))).....)))).((((...))))......)))))))))...))....................((((.((.....)).((((((.(.((.........)).)))))))...............)))).	...................((..((((((((((((.(((((........)))))......))).((((...))))......)))))))))...))....................((((.((.....)).((((((.(.((.........)).)))))))...............)))).
564	743	37	-33.3	-2.01	0.04	19.07	UCAUUAUAUAAUACAAUAGCAGUCCUCUAUUGUGUGCAUCAAAGGAUAGAUGUAAAAGACACCAAGGAAGCCUUAGAUAAGAUAGAGGAAGAGCAAAACAAAAGUAAGAAAAAGGCACAGCAAGCAGCAGCUGACACAGGAAACAACAGCCAGGUCAGCCAAAAUUACCCUAUAGUGCAG	..................((..((((((((((((((((((........))))).....)))).((((...))))......)))))))))...))....................((((.((.....)).((((((.(.((.........)).)))))))...............))))..	..................((..((((((((((((.(((((........)))))......))).((((...))))......)))))))))...))....................((((.((.....)).((((((.(.((.........)).)))))))...............))))..
565	744	37	-33.3	-1.95	0.02	18.34	CAUUAUAUAAUACAAUAGCAGUCCUCUAUUGUGUGCAUCAAAGGAUAGAUGUAAAAGACACCAAGGAAGCCUUAGAUAAGAUAGAGGAAGAGCAAAACAAAAGUAAGAAAAAGGCACAGCAAGCAGCAGCUGACACAGGAAACAACAGCCAGGUCAGCCAAAAUUACCCUAUAGUGCAGA	.................((..((((((((((((((((((........))))).....)))).((((...))))......)))))))))...))....................((((.((.....)).((((((.(.((.........)).)))))))...............))))...	.................((..((((((((((((.(((((........)))))......))).((((...))))......)))))))))...))....................((((.((.....)).((((((.(.((.........)).)))))))...............))))...
566	745	37	-33.3	-2.37	0.02	12.2	AUUAUAUAAUACAAUAGCAGUCCUCUAUUGUGUGCAUCAAAGGAUAGAUGUAAAAGACACCAAGGAAGCCUUAGAUAAGAUAGAGGAAGAGCAAAACAAAAGUAAGAAAAAGGCACAGCAAGCAGCAGCUGACACAGGAAACAACAGCCAGGUCAGCCAAAAUUACCCUAUAGUGCAGAA	................((..((((((((((((((((((........))))).....)))).((((...))))......)))))))))...))....................((((.((.....)).((((((.(.((.........)).)))))))...............))))....	................((..((((((((((((.(((((........)))))......))).((((...))))......)))))))))...))....................((((.((.....)).((((((.(.((.........)).)))))))...............))))....
567	746	37	-33.3	-2.35	0.0	11.84	UUAUAUAAUACAAUAGCAGUCCUCUAUUGUGUGCAUCAAAGGAUAGAUGUAAAAGACACCAAGGAAGCCUUAGAUAAGAUAGAGGAAGAGCAAAACAAAAGUAAGAAAAAGGCACAGCAAGCAGCAGCUGACACAGGAAACAACAGCCAGGUCAGCCAAAAUUACCCUAUAGUGCAGAAC	...............((..((((((((((((((((((........))))).....)))).((((...))))......)))))))))...))....................((((.((.....)).((((((.(.((.........)).)))))))...............)))).....	...............((..((((((((((((.(((((........)))))......))).((((...))))......)))))))))...))....................((((.((.....)).((((((.(.((.........)).)))))))...............)))).....
568	747	37	-33.3	-2.24	0.02	11.55	UAUAUAAUACAAUAGCAGUCCUCUAUUGUGUGCAUCAAAGGAUAGAUGUAAAAGACACCAAGGAAGCCUUAGAUAAGAUAGAGGAAGAGCAAAACAAAAGUAAGAAAAAGGCACAGCAAGCAGCAGCUGACACAGGAAACAACAGCCAGGUCAGCCAAAAUUACCCUAUAGUGCAGAACC	..............((..((((((((((((((((((........))))).....)))).((((...))))......)))))))))...))....................((((.((.....)).((((((.(.((.........)).)))))))...............))))......	..............((..((((((((((((.(((((........)))))......))).((((...))))......)))))))))...))....................((((.((.....)).((((((.(.((.........)).)))))))...............))))......
569	748	37	-33.3	-1.75	0.02	11.89	AUAUAAUACAAUAGCAGUCCUCUAUUGUGUGCAUCAAAGGAUAGAUGUAAAAGACACCAAGGAAGCCUUAGAUAAGAUAGAGGAAGAGCAAAACAAAAGUAAGAAAAAGGCACAGCAAGCAGCAGCUGACACAGGAAACAACAGCCAGGUCAGCCAAAAUUACCCUAUAGUGCAGAACCU	.............((..((((((((((((((((((........))))).....)))).((((...))))......)))))))))...))....................((((.((.....)).((((((.(.((.........)).)))))))...............)))).......	.............((..((((((((((((.(((((........)))))......))).((((...))))......)))))))))...))....................((((.((.....)).((((((.(.((.........)).)))))))...............)))).......
570	749	37	-33.3	-1.81	0.06	12.51	UAUAAUACAAUAGCAGUCCUCUAUUGUGUGCAUCAAAGGAUAGAUGUAAAAGACACCAAGGAAGCCUUAGAUAAGAUAGAGGAAGAGCAAAACAAAAGUAAGAAAAAGGCACAGCAAGCAGCAGCUGACACAGGAAACAACAGCCAGGUCAGCCAAAAUUACCCUAUAGUGCAGAACCUC	............((..((((((((((((((((((........))))).....)))).((((...))))......)))))))))...))....................((((.((.....)).((((((.(.((.........)).)))))))...............))))........	............((..((((((((((((.(((((........)))))......))).((((...))))......)))))))))...))....................((((.((.....)).((((((.(.((.........)).)))))))...............))))........
571	750	37	-33.3	-1.75	0.06	12.9	AUAAUACAAUAGCAGUCCUCUAUUGUGUGCAUCAAAGGAUAGAUGUAAAAGACACCAAGGAAGCCUUAGAUAAGAUAGAGGAAGAGCAAAACAAAAGUAAGAAAAAGGCACAGCAAGCAGCAGCUGACACAGGAAACAACAGCCAGGUCAGCCAAAAUUACCCUAUAGUGCAGAACCUCC	...........((..((((((((((((((((((........))))).....)))).((((...))))......)))))))))...))....................((((.((.....)).((((((.(.((.........)).)))))))...............)))).........	...........((..((((((((((((.(((((........)))))......))).((((...))))......)))))))))...))....................((((.((.....)).((((((.(.((.........)).)))))))...............)))).........
572	751	37	-33.3	-1.27	0.1	13.03	UAAUACAAUAGCAGUCCUCUAUUGUGUGCAUCAAAGGAUAGAUGUAAAAGACACCAAGGAAGCCUUAGAUAAGAUAGAGGAAGAGCAAAACAAAAGUAAGAAAAAGGCACAGCAAGCAGCAGCUGACACAGGAAACAACAGCCAGGUCAGCCAAAAUUACCCUAUAGUGCAGAACCUCCA	..........((..((((((((((((((((((........))))).....)))).((((...))))......)))))))))...))....................((((.((.....)).((((((.(.((.........)).)))))))...............))))..........	..........((..((((((((((((.(((((........)))))......))).((((...))))......)))))))))...))....................((((.((.....)).((((((.(.((.........)).)))))))...............))))..........
573	752	37	-33.3	-1.83	0.04	13.03	AAUACAAUAGCAGUCCUCUAUUGUGUGCAUCAAAGGAUAGAUGUAAAAGACACCAAGGAAGCCUUAGAUAAGAUAGAGGAAGAGCAAAACAAAAGUAAGAAAAAGGCACAGCAAGCAGCAGCUGACACAGGAAACAACAGCCAGGUCAGCCAAAAUUACCCUAUAGUGCAGAACCUCCAG	.........((..((((((((((((((((((........))))).....)))).((((...))))......)))))))))...))....................((((.((.....)).((((((.(.((.........)).)))))))...............))))...........	.........((..((((((((((((.(((((........)))))......))).((((...))))......)))))))))...))....................((((.((.....)).((((((.(.((.........)).)))))))...............))))...........
574	753	37	-33.3	-1.51	0.08	13.51	AUACAAUAGCAGUCCUCUAUUGUGUGCAUCAAAGGAUAGAUGUAAAAGACACCAAGGAAGCCUUAGAUAAGAUAGAGGAAGAGCAAAACAAAAGUAAGAAAAAGGCACAGCAAGCAGCAGCUGACACAGGAAACAACAGCCAGGUCAGCCAAAAUUACCCUAUAGUGCAGAACCUCCAGG	........((..((((((((((((((((((........))))).....)))).((((...))))......)))))))))...))....................((((.((.....)).((((((.(.((.........)).)))))))...............))))............	........((..((((((((((((.(((((........)))))......))).((((...))))......)))))))))...))....................((((.((.....)).((((((.(.((.........)).)))))))...............))))............
575	754	37	-33.6	-1.16	0.1	18.67	UACAAUAGCAGUCCUCUAUUGUGUGCAUCAAAGGAUAGAUGUAAAAGACACCAAGGAAGCCUUAGAUAAGAUAGAGGAAGAGCAAAACAAAAGUAAGAAAAAGGCACAGCAAGCAGCAGCUGACACAGGAAACAACAGCCAGGUCAGCCAAAAUUACCCUAUAGUGCAGAACCUCCAGGG	.......((..((((((((((((((((((........))))).....)))).((((...))))......)))))))))...))....................((((.((.....)).((((((.(.((.........)).)))))))...............))))....((....)).	.......((..((((((((((((.(((((........)))))......))).((((...))))......)))))))))...)).........................((.....)).((((((.(.((.........)).)))))))........((((................))))
576	755	37	-34.7	-1.57	0.04	18.02	ACAAUAGCAGUCCUCUAUUGUGUGCAUCAAAGGAUAGAUGUAAAAGACACCAAGGAAGCCUUAGAUAAGAUAGAGGAAGAGCAAAACAAAAGUAAGAAAAAGGCACAGCAAGCAGCAGCUGACACAGGAAACAACAGCCAGGUCAGCCAAAAUUACCCUAUAGUGCAGAACCUCCAGGGG	......((..((((((((((((((((((........))))).....)))).((((...))))......)))))))))...)).........................((.....)).((((((.(.((.........)).)))))))........((((..((........))..)))).	......((..((((((((((((.(((((........)))))......))).((((...))))......)))))))))...)).........................((.....)).((((((.(.((.........)).)))))))........((((..((........))..)))).
577	756	37	-34.7	-0.75	0.22	19.47	CAAUAGCAGUCCUCUAUUGUGUGCAUCAAAGGAUAGAUGUAAAAGACACCAAGGAAGCCUUAGAUAAGAUAGAGGAAGAGCAAAACAAAAGUAAGAAAAAGGCACAGCAAGCAGCAGCUGACACAGGAAACAACAGCCAGGUCAGCCAAAAUUACCCUAUAGUGCAGAACCUCCAGGGGC	.....((..((((((((((((((((((........))))).....)))).((((...))))......)))))))))...)).........................((.....)).((((((.(.((.........)).)))))))........((((..((........))..))))..	.....((..((((((((((((.(((((........)))))......))).((((...))))......)))))))))...)).........................((.....)).((((((.(.((.........)).)))))))........((((..((........))..))))..
578	757	37	-35.4	-1.37	0.1	19.76	AAUAGCAGUCCUCUAUUGUGUGCAUCAAAGGAUAGAUGUAAAAGACACCAAGGAAGCCUUAGAUAAGAUAGAGGAAGAGCAAAACAAAAGUAAGAAAAAGGCACAGCAAGCAGCAGCUGACACAGGAAACAACAGCCAGGUCAGCCAAAAUUACCCUAUAGUGCAGAACCUCCAGGGGCA	....((..((((((((((((((((((........))))).....)))).((((...))))......)))))))))...))....................((((.((.....)).((((((.(.((.........)).)))))))...............)))).(..((....))..).	....((..((((((((((((.(((((........)))))......))).((((...))))......)))))))))...)).........................((.....)).((((((.(.((.........)).)))))))........((((..((........))..))))...
579	758	37	-35.4	-1.54	0.08	19.78	AUAGCAGUCCUCUAUUGUGUGCAUCAAAGGAUAGAUGUAAAAGACACCAAGGAAGCCUUAGAUAAGAUAGAGGAAGAGCAAAACAAAAGUAAGAAAAAGGCACAGCAAGCAGCAGCUGACACAGGAAACAACAGCCAGGUCAGCCAAAAUUACCCUAUAGUGCAGAACCUCCAGGGGCAA	...((..((((((((((((((((((........))))).....)))).((((...))))......)))))))))...))....................((((.((.....)).((((((.(.((.........)).)))))))...............)))).(..((....))..)..	...((..((((((((((((.(((((........)))))......))).((((...))))......)))))))))...)).........................((.....)).((((((.(.((.........)).)))))))........((((..((........))..))))....
580	759	37	-35.4	-1.27	0.1	19.8	UAGCAGUCCUCUAUUGUGUGCAUCAAAGGAUAGAUGUAAAAGACACCAAGGAAGCCUUAGAUAAGAUAGAGGAAGAGCAAAACAAAAGUAAGAAAAAGGCACAGCAAGCAGCAGCUGACACAGGAAACAACAGCCAGGUCAGCCAAAAUUACCCUAUAGUGCAGAACCUCCAGGGGCAAA	..((..((((((((((((((((((........))))).....)))).((((...))))......)))))))))...))....................((((.((.....)).((((((.(.((.........)).)))))))...............)))).(..((....))..)...	..((..((((((((((((.(((((........)))))......))).((((...))))......)))))))))...)).........................((.....)).((((((.(.((.........)).)))))))........((((..((........))..)))).....
581	760	37	-35.4	-1.03	0.2	19.76	AGCAGUCCUCUAUUGUGUGCAUCAAAGGAUAGAUGUAAAAGACACCAAGGAAGCCUUAGAUAAGAUAGAGGAAGAGCAAAACAAAAGUAAGAAAAAGGCACAGCAAGCAGCAGCUGACACAGGAAACAACAGCCAGGUCAGCCAAAAUUACCCUAUAGUGCAGAACCUCCAGGGGCAAAU	.((..((((((((((((((((((........))))).....)))).((((...))))......)))))))))...))....................((((.((.....)).((((((.(.((.........)).)))))))...............)))).(..((....))..)....	.((..((((((((((((.(((((........)))))......))).((((...))))......)))))))))...)).........................((.....)).((((((.(.((.........)).)))))))........((((..((........))..))))......
582	761	37	-35.6	-0.53	0.22	19.8	GCAGUCCUCUAUUGUGUGCAUCAAAGGAUAGAUGUAAAAGACACCAAGGAAGCCUUAGAUAAGAUAGAGGAAGAGCAAAACAAAAGUAAGAAAAAGGCACAGCAAGCAGCAGCUGACACAGGAAACAACAGCCAGGUCAGCCAAAAUUACCCUAUAGUGCAGAACCUCCAGGGGCAAAUG	((..((((((((((((((((((........))))).....)))).((((...))))......)))))))))...))....................((((.((.....)).((((((.(.((.........)).)))))))...............)))).(..((....))..).....	((..((((((((((((.(((((........)))))......))).((((...))))......)))))))))...)).........................((.....)).((((((.(.((.........)).)))))))........((((..((........))..)))).......
583	762	37	-34.1	-0.54	0.27	19.24	CAGUCCUCUAUUGUGUGCAUCAAAGGAUAGAUGUAAAAGACACCAAGGAAGCCUUAGAUAAGAUAGAGGAAGAGCAAAACAAAAGUAAGAAAAAGGCACAGCAAGCAGCAGCUGACACAGGAAACAACAGCCAGGUCAGCCAAAAUUACCCUAUAGUGCAGAACCUCCAGGGGCAAAUGG	...((((((((((((((((((........))))).....)))).((((...))))......))))))))).........................((((.((.....)).((((((.(.((.........)).)))))))...............)))).(..((....))..)......	...((((((((((((.(((((........)))))......))).((((...))))......)))))))))..............................((.....)).((((((.(.((.........)).)))))))........((((..((........))..))))........
584	763	37	-34.1	-0.47	0.22	20.59	AGUCCUCUAUUGUGUGCAUCAAAGGAUAGAUGUAAAAGACACCAAGGAAGCCUUAGAUAAGAUAGAGGAAGAGCAAAACAAAAGUAAGAAAAAGGCACAGCAAGCAGCAGCUGACACAGGAAACAACAGCCAGGUCAGCCAAAAUUACCCUAUAGUGCAGAACCUCCAGGGGCAAAUGGU	..((((((((((((((((((........))))).....)))).((((...))))......))))))))).........................((((.((.....)).((((((.(.((.........)).)))))))...............)))).(..((....))..).......	..((((((((((((.(((((........)))))......))).((((...))))......)))))))))..............................((.....)).((((((.(.((.........)).)))))))........((((..((........))..)))).........
585	764	37	-34.1	-0.67	0.24	22.26	GUCCUCUAUUGUGUGCAUCAAAGGAUAGAUGUAAAAGACACCAAGGAAGCCUUAGAUAAGAUAGAGGAAGAGCAAAACAAAAGUAAGAAAAAGGCACAGCAAGCAGCAGCUGACACAGGAAACAACAGCCAGGUCAGCCAAAAUUACCCUAUAGUGCAGAACCUCCAGGGGCAAAUGGUA	.((((((((((((((((((........))))).....)))).((((...))))......))))))))).........................((((.((.....)).((((((.(.((.........)).)))))))...............)))).(..((....))..)........	.((((((((((((.(((((........)))))......))).((((...))))......)))))))))..............................((.....)).((((((.(.((.........)).)))))))........((((..((........))..))))..........
586	765	37	-34.1	-0.41	0.33	22.38	UCCUCUAUUGUGUGCAUCAAAGGAUAGAUGUAAAAGACACCAAGGAAGCCUUAGAUAAGAUAGAGGAAGAGCAAAACAAAAGUAAGAAAAAGGCACAGCAAGCAGCAGCUGACACAGGAAACAACAGCCAGGUCAGCCAAAAUUACCCUAUAGUGCAGAACCUCCAGGGGCAAAUGGUAC	((((((((((((((((((........))))).....)))).((((...))))......))))))))).........................((((.((.....)).((((((.(.((.........)).)))))))...............)))).(..((....))..).........	((((((((((((.(((((........)))))......))).((((...))))......)))))))))..............................((.....)).((((((.(.((.........)).)))))))........((((..((........))..))))...........
587	766	37	-32.7	-0.46	0.29	22.78	CCUCUAUUGUGUGCAUCAAAGGAUAGAUGUAAAAGACACCAAGGAAGCCUUAGAUAAGAUAGAGGAAGAGCAAAACAAAAGUAAGAAAAAGGCACAGCAAGCAGCAGCUGACACAGGAAACAACAGCCAGGUCAGCCAAAAUUACCCUAUAGUGCAGAACCUCCAGGGGCAAAUGGUACA	(((((((((((((((((........))))).....)))).((((...))))......))))))))...............(((........((...((.....)).((((((.(.((.........)).)))))))........((((..((........))..))))))......))).	(((((((((((.(((((........)))))......))).((((...))))......))))))))...............................((.....)).((((((.(.((.........)).)))))))........((((..((........))..))))............
588	767	37	-29.6	0.38	0.61	32.21	CUCUAUUGUGUGCAUCAAAGGAUAGAUGUAAAAGACACCAAGGAAGCCUUAGAUAAGAUAGAGGAAGAGCAAAACAAAAGUAAGAAAAAGGCACAGCAAGCAGCAGCUGACACAGGAAACAACAGCCAGGUCAGCCAAAAUUACCCUAUAGUGCAGAACCUCCAGGGGCAAAUGGUACAU	((((((((((((((((........))))).....)))).((((...))))......)))))))................(((........((...((.....)).((((((.(.((.........)).)))))))........((((..((........))..))))))......)))..	(((((((....(((((........)))))..........((((...))))......)))))))................................((.....)).((((((.(.((.........)).)))))))........((((..(..........)..)))).............
589	768	37	-28.78	0.49	0.67	37.39	UCUAUUGUGUGCAUCAAAGGAUAGAUGUAAAAGACACCAAGGAAGCCUUAGAUAAGAUAGAGGAAGAGCAAAACAAAAGUAAGAAAAAGGCACAGCAAGCAGCAGCUGACACAGGAAACAACAGCCAGGUCAGCCAAAAUUACCCUAUAGUGCAGAACCUCCAGGGGCAAAUGGUACAUC	.((((((((((((((........))))).....)))).......(((((.....................................)))))...((.....)).((((((.(.((.........)).)))))))........((((..((........))..))))...)))))......	..........(((((........)))))..................................................................((.....)).((((((.(.((.........)).)))))))..............................................
590	769	37	-28.68	0.55	0.69	37.63	CUAUUGUGUGCAUCAAAGGAUAGAUGUAAAAGACACCAAGGAAGCCUUAGAUAAGAUAGAGGAAGAGCAAAACAAAAGUAAGAAAAAGGCACAGCAAGCAGCAGCUGACACAGGAAACAACAGCCAGGUCAGCCAAAAUUACCCUAUAGUGCAGAACCUCCAGGGGCAAAUGGUACAUCA	((((((((((((((........))))).....)))).......(((((.....................................)))))...((.....)).((((((.(.((.........)).)))))))........((((..((........))..))))...))))).......	.........(((((........)))))..................................................................((.....)).((((((.(.((.........)).)))))))........(((..................)))...............
591	770	37	-28.68	0.12	0.51	36.85	UAUUGUGUGCAUCAAAGGAUAGAUGUAAAAGACACCAAGGAAGCCUUAGAUAAGAUAGAGGAAGAGCAAAACAAAAGUAAGAAAAAGGCACAGCAAGCAGCAGCUGACACAGGAAACAACAGCCAGGUCAGCCAAAAUUACCCUAUAGUGCAGAACCUCCAGGGGCAAAUGGUACAUCAG	.......((((((........))))))......((((.....(((((.....................................)))))...((.....)).((((((.(.((.........)).)))))))........((((..((........))..)))).....)))).......	.......((((((........))))))......((((.......................................................((.....)).((((((.(.((.........)).))))))).....................................)))).......
592	771	37	-29.08	0.32	0.59	40.31	AUUGUGUGCAUCAAAGGAUAGAUGUAAAAGACACCAAGGAAGCCUUAGAUAAGAUAGAGGAAGAGCAAAACAAAAGUAAGAAAAAGGCACAGCAAGCAGCAGCUGACACAGGAAACAACAGCCAGGUCAGCCAAAAUUACCCUAUAGUGCAGAACCUCCAGGGGCAAAUGGUACAUCAGG	.(((((((((((........)))))................(((((.....................................))))).((((........))))))))))..........((.(((..((((......((((..((........))..)))).....))))..))).))	.......(((((........)))))........((........................................................((.....)).((((((.(.((.........)).)))))))........((((................))))......)).........
593	772	37	-32.68	-0.91	0.18	14.06	UUGUGUGCAUCAAAGGAUAGAUGUAAAAGACACCAAGGAAGCCUUAGAUAAGAUAGAGGAAGAGCAAAACAAAAGUAAGAAAAAGGCACAGCAAGCAGCAGCUGACACAGGAAACAACAGCCAGGUCAGCCAAAAUUACCCUAUAGUGCAGAACCUCCAGGGGCAAAUGGUACAUCAGGC	(((((((((((........)))))................(((((.....................................))))).((((........)))))))))).........(((.(((..((((......((((..((........))..)))).....))))..))).)))	(((((((((((........)))))................(((((.....................................))))).((((........)))))))))).........(((.(((..((((......((((..((........))..)))).....))))..))).)))
594	773	37	-32.88	-0.71	0.22	14.21	UGUGUGCAUCAAAGGAUAGAUGUAAAAGACACCAAGGAAGCCUUAGAUAAGAUAGAGGAAGAGCAAAACAAAAGUAAGAAAAAGGCACAGCAAGCAGCAGCUGACACAGGAAACAACAGCCAGGUCAGCCAAAAUUACCCUAUAGUGCAGAACCUCCAGGGGCAAAUGGUACAUCAGGCC	((((((((((........)))))................(((((.....................................))))).((((........)))))))))..........(((.(((..((((......((((..((........))..)))).....))))..))).))).	((((((((((........)))))................(((((.....................................))))).((((........)))))))))..........(((.(((..((((......((((..((........))..)))).....))))..))).))).
595	774	37	-32.18	-0.66	0.16	28.11	GUGUGCAUCAAAGGAUAGAUGUAAAAGACACCAAGGAAGCCUUAGAUAAGAUAGAGGAAGAGCAAAACAAAAGUAAGAAAAAGGCACAGCAAGCAGCAGCUGACACAGGAAACAACAGCCAGGUCAGCCAAAAUUACCCUAUAGUGCAGAACCUCCAGGGGCAAAUGGUACAUCAGGCCA	(((((((((........)))))................(((((.....................................))))).((((........))))))))...........(((.(((..((((......((((..((........))..)))).....))))..))).)))..	(((((((((........)))))................(((((.....................................))))).((((........))))))))...........(((.(((..((((......((((..((........))..)))).....))))..))).)))..
596	775	37	-29.98	-0.23	0.41	41.51	UGUGCAUCAAAGGAUAGAUGUAAAAGACACCAAGGAAGCCUUAGAUAAGAUAGAGGAAGAGCAAAACAAAAGUAAGAAAAAGGCACAGCAAGCAGCAGCUGACACAGGAAACAACAGCCAGGUCAGCCAAAAUUACCCUAUAGUGCAGAACCUCCAGGGGCAAAUGGUACAUCAGGCCAU	..((((((........))))))...............(((((.....................................))))).((((........))))...............(((.(((..((((......((((..((........))..)))).....))))..))).)))...	..((((((........)))))).................................................................((.....)).((((((.(.((.........)).)))))))......................................(((.......)))..
597	776	37	-30.5	-0.29	0.37	35.65	GUGCAUCAAAGGAUAGAUGUAAAAGACACCAAGGAAGCCUUAGAUAAGAUAGAGGAAGAGCAAAACAAAAGUAAGAAAAAGGCACAGCAAGCAGCAGCUGACACAGGAAACAACAGCCAGGUCAGCCAAAAUUACCCUAUAGUGCAGAACCUCCAGGGGCAAAUGGUACAUCAGGCCAUA	.((((((........)))))).......((..(((..((((..........))))..........................((((.((.....)).((((((.(.((.........)).)))))))...............))))......)))..))....(((((.......))))).	.((((((........)))))).................................................................((.....)).((((((.(.((.........)).)))))))....................................(((((.......))))).
598	777	37	-30.5	-0.8	0.2	34.87	UGCAUCAAAGGAUAGAUGUAAAAGACACCAAGGAAGCCUUAGAUAAGAUAGAGGAAGAGCAAAACAAAAGUAAGAAAAAGGCACAGCAAGCAGCAGCUGACACAGGAAACAACAGCCAGGUCAGCCAAAAUUACCCUAUAGUGCAGAACCUCCAGGGGCAAAUGGUACAUCAGGCCAUAU	((((((........)))))).......((..(((..((((..........))))..........................((((.((.....)).((((((.(.((.........)).)))))))...............))))......)))..))....(((((.......)))))..	((((((........)))))).................................................................((.....)).((((((.(.((.........)).)))))))....................................(((((.......)))))..
599	778	37	-29.7	-0.66	0.29	37.71	GCAUCAAAGGAUAGAUGUAAAAGACACCAAGGAAGCCUUAGAUAAGAUAGAGGAAGAGCAAAACAAAAGUAAGAAAAAGGCACAGCAAGCAGCAGCUGACACAGGAAACAACAGCCAGGUCAGCCAAAAUUACCCUAUAGUGCAGAACCUCCAGGGGCAAAUGGUACAUCAGGCCAUAUC	........((...((((((.......((..(((..((((..........))))..........................((((.((.....)).((((((.(.((.........)).)))))))...............))))......)))..))........))))))...)).....	(((((........)))))..................................................................((.....)).((((((.(.((.........)).)))))))........................................................
600	779	37	-29.7	-0.52	0.27	28.79	CAUCAAAGGAUAGAUGUAAAAGACACCAAGGAAGCCUUAGAUAAGAUAGAGGAAGAGCAAAACAAAAGUAAGAAAAAGGCACAGCAAGCAGCAGCUGACACAGGAAACAACAGCCAGGUCAGCCAAAAUUACCCUAUAGUGCAGAACCUCCAGGGGCAAAUGGUACAUCAGGCCAUAUCA	.......((...((((((.......((..(((..((((..........))))..........................((((.((.....)).((((((.(.((.........)).)))))))...............))))......)))..))........))))))...))......	.......((...((((((.......((..((....................................................((.....)).((((((.(.((.........)).)))))))..........................))..))........))))))...))......
601	780	37	-29.7	-1.1	0.14	27.18	AUCAAAGGAUAGAUGUAAAAGACACCAAGGAAGCCUUAGAUAAGAUAGAGGAAGAGCAAAACAAAAGUAAGAAAAAGGCACAGCAAGCAGCAGCUGACACAGGAAACAACAGCCAGGUCAGCCAAAAUUACCCUAUAGUGCAGAACCUCCAGGGGCAAAUGGUACAUCAGGCCAUAUCAC	......((...((((((.......((..(((..((((..........))))..........................((((.((.....)).((((((.(.((.........)).)))))))...............))))......)))..))........))))))...)).......	......((...((((((.......((..((....................................................((.....)).((((((.(.((.........)).)))))))..........................))..))........))))))...)).......
602	781	37	-29.7	-0.55	0.31	27.25	UCAAAGGAUAGAUGUAAAAGACACCAAGGAAGCCUUAGAUAAGAUAGAGGAAGAGCAAAACAAAAGUAAGAAAAAGGCACAGCAAGCAGCAGCUGACACAGGAAACAACAGCCAGGUCAGCCAAAAUUACCCUAUAGUGCAGAACCUCCAGGGGCAAAUGGUACAUCAGGCCAUAUCACC	.....((...((((((.......((..(((..((((..........))))..........................((((.((.....)).((((((.(.((.........)).)))))))...............))))......)))..))........))))))...))........	.....((...((((((.......((..((....................................................((.....)).((((((.(.((.........)).)))))))..........................))..))........))))))...))........
603	782	37	-29.7	-0.67	0.29	32.37	CAAAGGAUAGAUGUAAAAGACACCAAGGAAGCCUUAGAUAAGAUAGAGGAAGAGCAAAACAAAAGUAAGAAAAAGGCACAGCAAGCAGCAGCUGACACAGGAAACAACAGCCAGGUCAGCCAAAAUUACCCUAUAGUGCAGAACCUCCAGGGGCAAAUGGUACAUCAGGCCAUAUCACCU	....((...((((((.......((..(((..((((..........))))..........................((((.((.....)).((((((.(.((.........)).)))))))...............))))......)))..))........))))))...)).........	....((...((((((...........((....................................................((.....)).((((((.(.((.........)).)))))))..........................))............))))))...)).........
604	783	37	-29.7	-0.49	0.25	36.98	AAAGGAUAGAUGUAAAAGACACCAAGGAAGCCUUAGAUAAGAUAGAGGAAGAGCAAAACAAAAGUAAGAAAAAGGCACAGCAAGCAGCAGCUGACACAGGAAACAACAGCCAGGUCAGCCAAAAUUACCCUAUAGUGCAGAACCUCCAGGGGCAAAUGGUACAUCAGGCCAUAUCACCUA	...((...((((((.......((..(((..((((..........))))..........................((((.((.....)).((((((.(.((.........)).)))))))...............))))......)))..))........))))))...))..........	...((...((((((.................................................................((.....)).((((((.(.((.........)).)))))))........................................))))))...))..........
605	784	37	-29.7	-0.42	0.33	37.02	AAGGAUAGAUGUAAAAGACACCAAGGAAGCCUUAGAUAAGAUAGAGGAAGAGCAAAACAAAAGUAAGAAAAAGGCACAGCAAGCAGCAGCUGACACAGGAAACAACAGCCAGGUCAGCCAAAAUUACCCUAUAGUGCAGAACCUCCAGGGGCAAAUGGUACAUCAGGCCAUAUCACCUAG	..((...((((((.......((..(((..((((..........))))..........................((((.((.....)).((((((.(.((.........)).)))))))...............))))......)))..))........))))))...))...........	..((...((((((.................................................................((.....)).((((((.(.((.........)).)))))))........................................))))))...))...........
606	785	37	-29.7	-0.19	0.43	35.05	AGGAUAGAUGUAAAAGACACCAAGGAAGCCUUAGAUAAGAUAGAGGAAGAGCAAAACAAAAGUAAGAAAAAGGCACAGCAAGCAGCAGCUGACACAGGAAACAACAGCCAGGUCAGCCAAAAUUACCCUAUAGUGCAGAACCUCCAGGGGCAAAUGGUACAUCAGGCCAUAUCACCUAGA	.((...((((((.......((..(((..((((..........))))..........................((((.((.....)).((((((.(.((.........)).)))))))...............))))......)))..))........))))))...))............	.((...((((((.................................................................((.....)).((((((.(.((.........)).)))))))........................................))))))...))............
607	786	37	-29.9	-0.49	0.27	29.91	GGAUAGAUGUAAAAGACACCAAGGAAGCCUUAGAUAAGAUAGAGGAAGAGCAAAACAAAAGUAAGAAAAAGGCACAGCAAGCAGCAGCUGACACAGGAAACAACAGCCAGGUCAGCCAAAAUUACCCUAUAGUGCAGAACCUCCAGGGGCAAAUGGUACAUCAGGCCAUAUCACCUAGAA	((...((((((.......((..(((..((((..........))))..........................((((.((.....)).((((((.(.((.........)).)))))))...............))))......)))..))........))))))...)).............	((...((((((.......((..((....................................................((.....)).((((((.(.((.........)).)))))))..........................))..))........))))))...)).............
608	787	37	-28.9	-0.58	0.24	33.54	GAUAGAUGUAAAAGACACCAAGGAAGCCUUAGAUAAGAUAGAGGAAGAGCAAAACAAAAGUAAGAAAAAGGCACAGCAAGCAGCAGCUGACACAGGAAACAACAGCCAGGUCAGCCAAAAUUACCCUAUAGUGCAGAACCUCCAGGGGCAAAUGGUACAUCAGGCCAUAUCACCUAGAAC	....((((((.......((..(((..((((..........))))..........................((((.((.....)).((((((.(.((.........)).)))))))...............))))......)))..))........))))))(((........))).....	....((((((.................................................................((.....)).((((((.(.((.........)).)))))))........................................))))))(((........))).....
609	788	37	-28.9	-0.33	0.31	32.14	AUAGAUGUAAAAGACACCAAGGAAGCCUUAGAUAAGAUAGAGGAAGAGCAAAACAAAAGUAAGAAAAAGGCACAGCAAGCAGCAGCUGACACAGGAAACAACAGCCAGGUCAGCCAAAAUUACCCUAUAGUGCAGAACCUCCAGGGGCAAAUGGUACAUCAGGCCAUAUCACCUAGAACU	...((((((.......((..(((..((((..........))))..........................((((.((.....)).((((((.(.((.........)).)))))))...............))))......)))..))........))))))(((........)))......	...((((((.................................................................((.....)).((((((.(.((.........)).)))))))........................................))))))(((........)))......
610	789	37	-28.9	0.02	0.45	32.56	UAGAUGUAAAAGACACCAAGGAAGCCUUAGAUAAGAUAGAGGAAGAGCAAAACAAAAGUAAGAAAAAGGCACAGCAAGCAGCAGCUGACACAGGAAACAACAGCCAGGUCAGCCAAAAUUACCCUAUAGUGCAGAACCUCCAGGGGCAAAUGGUACAUCAGGCCAUAUCACCUAGAACUU	..((((((.......((..(((..((((..........))))..........................((((.((.....)).((((((.(.((.........)).)))))))...............))))......)))..))........))))))(((........))).......	..((((((.................................................................((.....)).((((((.(.((.........)).)))))))........................................))))))(((........))).......
611	790	37	-28.9	0.0	0.51	33.32	AGAUGUAAAAGACACCAAGGAAGCCUUAGAUAAGAUAGAGGAAGAGCAAAACAAAAGUAAGAAAAAGGCACAGCAAGCAGCAGCUGACACAGGAAACAACAGCCAGGUCAGCCAAAAUUACCCUAUAGUGCAGAACCUCCAGGGGCAAAUGGUACAUCAGGCCAUAUCACCUAGAACUUU	.((((((.......((..(((..((((..........))))..........................((((.((.....)).((((((.(.((.........)).)))))))...............))))......)))..))........))))))(((........)))........	.((((((.................................................................((.....)).((((((.(.((.........)).)))))))........................................))))))(((........)))........
612	791	37	-29.1	-0.08	0.49	33.4	GAUGUAAAAGACACCAAGGAAGCCUUAGAUAAGAUAGAGGAAGAGCAAAACAAAAGUAAGAAAAAGGCACAGCAAGCAGCAGCUGACACAGGAAACAACAGCCAGGUCAGCCAAAAUUACCCUAUAGUGCAGAACCUCCAGGGGCAAAUGGUACAUCAGGCCAUAUCACCUAGAACUUUA	((((((.......((..(((..((((..........))))..........................((((.((.....)).((((((.(.((.........)).)))))))...............))))......)))..))........))))))(((........))).........	((((((.................................................................((.....)).((((((.(.((.........)).)))))))........................................))))))(((........))).........
613	792	37	-27.08	0.59	0.69	36.96	AUGUAAAAGACACCAAGGAAGCCUUAGAUAAGAUAGAGGAAGAGCAAAACAAAAGUAAGAAAAAGGCACAGCAAGCAGCAGCUGACACAGGAAACAACAGCCAGGUCAGCCAAAAUUACCCUAUAGUGCAGAACCUCCAGGGGCAAAUGGUACAUCAGGCCAUAUCACCUAGAACUUUAA	...............(((..(((((.....................................)))))...((.....)).((((((.(.((.........)).)))))))........((((..((........))..))))....(((((.......)))))....)))..........	......................................................................((.....)).((((((.(.((.........)).)))))))....................................(((((.......))))).................
614	793	37	-27.08	0.48	0.69	36.84	UGUAAAAGACACCAAGGAAGCCUUAGAUAAGAUAGAGGAAGAGCAAAACAAAAGUAAGAAAAAGGCACAGCAAGCAGCAGCUGACACAGGAAACAACAGCCAGGUCAGCCAAAAUUACCCUAUAGUGCAGAACCUCCAGGGGCAAAUGGUACAUCAGGCCAUAUCACCUAGAACUUUAAA	..............(((..(((((.....................................)))))...((.....)).((((((.(.((.........)).)))))))........((((..((........))..))))....(((((.......)))))....)))...........	.....................................................................((.....)).((((((.(.((.........)).)))))))....................................(((((.......)))))..................
615	794	37	-27.08	-0.0	0.49	36.36	GUAAAAGACACCAAGGAAGCCUUAGAUAAGAUAGAGGAAGAGCAAAACAAAAGUAAGAAAAAGGCACAGCAAGCAGCAGCUGACACAGGAAACAACAGCCAGGUCAGCCAAAAUUACCCUAUAGUGCAGAACCUCCAGGGGCAAAUGGUACAUCAGGCCAUAUCACCUAGAACUUUAAAU	.............(((..(((((.....................................)))))...((.....)).((((((.(.((.........)).)))))))........((((..((........))..))))....(((((.......)))))....)))............	....................................................................((.....)).((((((.(.((.........)).)))))))....................................(((((.......)))))...................
616	795	37	-27.08	0.19	0.53	36.15	UAAAAGACACCAAGGAAGCCUUAGAUAAGAUAGAGGAAGAGCAAAACAAAAGUAAGAAAAAGGCACAGCAAGCAGCAGCUGACACAGGAAACAACAGCCAGGUCAGCCAAAAUUACCCUAUAGUGCAGAACCUCCAGGGGCAAAUGGUACAUCAGGCCAUAUCACCUAGAACUUUAAAUG	............(((..(((((.....................................)))))...((.....)).((((((.(.((.........)).)))))))........((((..((........))..))))....(((((.......)))))....))).............	...................................................................((.....)).((((((.(.((.........)).)))))))....................................(((((.......)))))....................
617	796	37	-27.08	0.41	0.61	36.69	AAAAGACACCAAGGAAGCCUUAGAUAAGAUAGAGGAAGAGCAAAACAAAAGUAAGAAAAAGGCACAGCAAGCAGCAGCUGACACAGGAAACAACAGCCAGGUCAGCCAAAAUUACCCUAUAGUGCAGAACCUCCAGGGGCAAAUGGUACAUCAGGCCAUAUCACCUAGAACUUUAAAUGC	...........(((..(((((.....................................)))))...((.....)).((((((.(.((.........)).)))))))........((((..((........))..))))....(((((.......)))))....)))..............	..................................................................((.....)).((((((.(.((.........)).)))))))....................................(((((.......))))).....................
618	797	37	-27.08	0.53	0.67	38.24	AAAGACACCAAGGAAGCCUUAGAUAAGAUAGAGGAAGAGCAAAACAAAAGUAAGAAAAAGGCACAGCAAGCAGCAGCUGACACAGGAAACAACAGCCAGGUCAGCCAAAAUUACCCUAUAGUGCAGAACCUCCAGGGGCAAAUGGUACAUCAGGCCAUAUCACCUAGAACUUUAAAUGCA	..........(((..(((((.....................................)))))...((.....)).((((((.(.((.........)).)))))))........((((..((........))..))))....(((((.......)))))....)))...............	.................................................................((.....)).((((((.(.((.........)).)))))))....................................(((((.......)))))......................
619	798	37	-28.08	0.16	0.49	33.86	AAGACACCAAGGAAGCCUUAGAUAAGAUAGAGGAAGAGCAAAACAAAAGUAAGAAAAAGGCACAGCAAGCAGCAGCUGACACAGGAAACAACAGCCAGGUCAGCCAAAAUUACCCUAUAGUGCAGAACCUCCAGGGGCAAAUGGUACAUCAGGCCAUAUCACCUAGAACUUUAAAUGCAU	.........(((..(((((.....................................)))))...((.....)).((((((.(.((.........)).))))))).........)))...((((((((..((.(((((...(((((.......))))).)).))).))..)))...)))))	................................................................((.....)).((((((.(.((.........)).)))))))................((((.....((.(((.....(((((.......)))))....))).))........)))).
620	799	37	-28.28	0.46	0.67	32.5	AGACACCAAGGAAGCCUUAGAUAAGAUAGAGGAAGAGCAAAACAAAAGUAAGAAAAAGGCACAGCAAGCAGCAGCUGACACAGGAAACAACAGCCAGGUCAGCCAAAAUUACCCUAUAGUGCAGAACCUCCAGGGGCAAAUGGUACAUCAGGCCAUAUCACCUAGAACUUUAAAUGCAUG	........(((..(((((.....................................)))))...((.....)).((((((.(.((.........)).))))))).........)))...((((((((..((.(((((...(((((.......))))).)).))).))..)))...))))).	...............................................................((.....)).((((((.(.((.........)).)))))))...............(((((.....((.(((.....(((((.......)))))....))).))........))))).
621	800	37	-28.28	0.55	0.69	34.91	GACACCAAGGAAGCCUUAGAUAAGAUAGAGGAAGAGCAAAACAAAAGUAAGAAAAAGGCACAGCAAGCAGCAGCUGACACAGGAAACAACAGCCAGGUCAGCCAAAAUUACCCUAUAGUGCAGAACCUCCAGGGGCAAAUGGUACAUCAGGCCAUAUCACCUAGAACUUUAAAUGCAUGG	.......(((..(((((.....................................)))))...((.....)).((((((.(.((.........)).))))))).........)))...((((((((..((.(((((...(((((.......))))).)).))).))..)))...)))))..	..............................................................((.....)).((((((.(.((.........)).)))))))................((((.....((.(((.....(((((.......)))))....))).))........))))...
622	801	37	-29.58	0.56	0.67	30.14	ACACCAAGGAAGCCUUAGAUAAGAUAGAGGAAGAGCAAAACAAAAGUAAGAAAAAGGCACAGCAAGCAGCAGCUGACACAGGAAACAACAGCCAGGUCAGCCAAAAUUACCCUAUAGUGCAGAACCUCCAGGGGCAAAUGGUACAUCAGGCCAUAUCACCUAGAACUUUAAAUGCAUGGG	...........(((((.....................................)))))...((.....)).((((((.(.((.........)).)))))))........(((....((((((((..((.(((((...(((((.......))))).)).))).))..)))...))))))))	...........(((((.....................................)))))...((.....)).((((((.(.((.........)).)))))))...............(((((.....((.(((.....(((((.......)))))....))).))........)))))...
623	802	37	-30.98	0.6	0.73	20.55	CACCAAGGAAGCCUUAGAUAAGAUAGAGGAAGAGCAAAACAAAAGUAAGAAAAAGGCACAGCAAGCAGCAGCUGACACAGGAAACAACAGCCAGGUCAGCCAAAAUUACCCUAUAGUGCAGAACCUCCAGGGGCAAAUGGUACAUCAGGCCAUAUCACCUAGAACUUUAAAUGCAUGGGU	..........(((((.....................................)))))...((.....)).((((((.(.((.........)).))))))).......((((....((((((((..((.(((((...(((((.......))))).)).))).))..)))...)))))))))	..........(((((.....................................)))))...((.....)).((((((.(.((.........)).))))))).......((((....((((((((..((.(((.....(((((.......)))))....))).))..)))...)))))))))
624	803	37	-32.28	-0.01	0.49	15.57	ACCAAGGAAGCCUUAGAUAAGAUAGAGGAAGAGCAAAACAAAAGUAAGAAAAAGGCACAGCAAGCAGCAGCUGACACAGGAAACAACAGCCAGGUCAGCCAAAAUUACCCUAUAGUGCAGAACCUCCAGGGGCAAAUGGUACAUCAGGCCAUAUCACCUAGAACUUUAAAUGCAUGGGUA	.........(((((.....................................)))))...((.....)).((((((.(.((.........)).)))))))......(((((....((((((((..((.(((((...(((((.......))))).)).))).))..)))...))))))))))	.........(((((.....................................)))))...((.....)).((((((.(.((.........)).)))))))......(((((....((((((((..((.(((.....(((((.......)))))....))).))..)))...))))))))))
625	804	37	-33.28	-0.01	0.39	14.38	CCAAGGAAGCCUUAGAUAAGAUAGAGGAAGAGCAAAACAAAAGUAAGAAAAAGGCACAGCAAGCAGCAGCUGACACAGGAAACAACAGCCAGGUCAGCCAAAAUUACCCUAUAGUGCAGAACCUCCAGGGGCAAAUGGUACAUCAGGCCAUAUCACCUAGAACUUUAAAUGCAUGGGUAA	........(((((.....................................)))))...((.....)).((((((.(.((.........)).))))))).....((((((....((((((((..((.(((((...(((((.......))))).)).))).))..)))...)))))))))))	........(((((.....................................)))))...((.....)).((((((.(.((.........)).))))))).....((((((....((((((((..((.(((.....(((((.......)))))....))).))..)))...)))))))))))
626	805	37	-33.78	-0.5	0.29	13.84	CAAGGAAGCCUUAGAUAAGAUAGAGGAAGAGCAAAACAAAAGUAAGAAAAAGGCACAGCAAGCAGCAGCUGACACAGGAAACAACAGCCAGGUCAGCCAAAAUUACCCUAUAGUGCAGAACCUCCAGGGGCAAAUGGUACAUCAGGCCAUAUCACCUAGAACUUUAAAUGCAUGGGUAAA	.......(((((.....................................)))))...((.....)).((((((.(.((.........)).))))))).....((((((....((((((((..((.(((((...(((((.......))))).)).))).))..)))...))))))))))).	.......(((((.....................................)))))...((.....)).((((((.(.((.........)).))))))).....((((((....((((((((..((.(((.....(((((.......)))))....))).))..)))...))))))))))).
627	806	37	-33.78	-0.07	0.45	13.71	AAGGAAGCCUUAGAUAAGAUAGAGGAAGAGCAAAACAAAAGUAAGAAAAAGGCACAGCAAGCAGCAGCUGACACAGGAAACAACAGCCAGGUCAGCCAAAAUUACCCUAUAGUGCAGAACCUCCAGGGGCAAAUGGUACAUCAGGCCAUAUCACCUAGAACUUUAAAUGCAUGGGUAAAA	......(((((.....................................)))))...((.....)).((((((.(.((.........)).))))))).....((((((....((((((((..((.(((((...(((((.......))))).)).))).))..)))...)))))))))))..	......(((((.....................................)))))...((.....)).((((((.(.((.........)).))))))).....((((((....((((((((..((.(((.....(((((.......)))))....))).))..)))...)))))))))))..
628	807	37	-33.78	-0.72	0.27	13.44	AGGAAGCCUUAGAUAAGAUAGAGGAAGAGCAAAACAAAAGUAAGAAAAAGGCACAGCAAGCAGCAGCUGACACAGGAAACAACAGCCAGGUCAGCCAAAAUUACCCUAUAGUGCAGAACCUCCAGGGGCAAAUGGUACAUCAGGCCAUAUCACCUAGAACUUUAAAUGCAUGGGUAAAAG	.....(((((.....................................)))))...((.....)).((((((.(.((.........)).))))))).....((((((....((((((((..((.(((((...(((((.......))))).)).))).))..)))...)))))))))))...	.....(((((.....................................)))))...((.....)).((((((.(.((.........)).))))))).....((((((....((((((((..((.(((.....(((((.......)))))....))).))..)))...)))))))))))...
629	808	37	-33.78	-0.85	0.16	13.83	GGAAGCCUUAGAUAAGAUAGAGGAAGAGCAAAACAAAAGUAAGAAAAAGGCACAGCAAGCAGCAGCUGACACAGGAAACAACAGCCAGGUCAGCCAAAAUUACCCUAUAGUGCAGAACCUCCAGGGGCAAAUGGUACAUCAGGCCAUAUCACCUAGAACUUUAAAUGCAUGGGUAAAAGU	....(((((.....................................)))))...((.....)).((((((.(.((.........)).))))))).....((((((....((((((((..((.(((((...(((((.......))))).)).))).))..)))...)))))))))))....	....(((((.....................................)))))...((.....)).((((((.(.((.........)).))))))).....((((((....((((((((..((.(((.....(((((.......)))))....))).))..)))...)))))))))))....
630	809	37	-33.78	-0.77	0.24	13.89	GAAGCCUUAGAUAAGAUAGAGGAAGAGCAAAACAAAAGUAAGAAAAAGGCACAGCAAGCAGCAGCUGACACAGGAAACAACAGCCAGGUCAGCCAAAAUUACCCUAUAGUGCAGAACCUCCAGGGGCAAAUGGUACAUCAGGCCAUAUCACCUAGAACUUUAAAUGCAUGGGUAAAAGUA	...(((((.....................................)))))...((.....)).((((((.(.((.........)).))))))).....((((((....((((((((..((.(((((...(((((.......))))).)).))).))..)))...))))))))))).....	...(((((.....................................)))))...((.....)).((((((.(.((.........)).))))))).....((((((....((((((((..((.(((.....(((((.......)))))....))).))..)))...))))))))))).....
631	810	37	-33.78	-1.31	0.08	13.77	AAGCCUUAGAUAAGAUAGAGGAAGAGCAAAACAAAAGUAAGAAAAAGGCACAGCAAGCAGCAGCUGACACAGGAAACAACAGCCAGGUCAGCCAAAAUUACCCUAUAGUGCAGAACCUCCAGGGGCAAAUGGUACAUCAGGCCAUAUCACCUAGAACUUUAAAUGCAUGGGUAAAAGUAG	..(((((.....................................)))))...((.....)).((((((.(.((.........)).))))))).....((((((....((((((((..((.(((((...(((((.......))))).)).))).))..)))...)))))))))))......	..(((((.....................................)))))...((.....)).((((((.(.((.........)).))))))).....((((((....((((((((..((.(((.....(((((.......)))))....))).))..)))...)))))))))))......
632	811	37	-33.78	-0.52	0.24	14.22	AGCCUUAGAUAAGAUAGAGGAAGAGCAAAACAAAAGUAAGAAAAAGGCACAGCAAGCAGCAGCUGACACAGGAAACAACAGCCAGGUCAGCCAAAAUUACCCUAUAGUGCAGAACCUCCAGGGGCAAAUGGUACAUCAGGCCAUAUCACCUAGAACUUUAAAUGCAUGGGUAAAAGUAGU	.(((((.....................................)))))...((.....)).((((((.(.((.........)).))))))).....((((((....((((((((..((.(((((...(((((.......))))).)).))).))..)))...))))))))))).......	.(((((.....................................)))))...((.....)).((((((.(.((.........)).))))))).....((((((....((((((((..((.(((.....(((((.......)))))....))).))..)))...))))))))))).......
633	812	37	-33.98	-0.52	0.31	14.3	GCCUUAGAUAAGAUAGAGGAAGAGCAAAACAAAAGUAAGAAAAAGGCACAGCAAGCAGCAGCUGACACAGGAAACAACAGCCAGGUCAGCCAAAAUUACCCUAUAGUGCAGAACCUCCAGGGGCAAAUGGUACAUCAGGCCAUAUCACCUAGAACUUUAAAUGCAUGGGUAAAAGUAGUA	(((((.....................................)))))...((.....)).((((((.(.((.........)).))))))).....((((((....((((((((..((.(((((...(((((.......))))).)).))).))..)))...)))))))))))........	(((((.....................................)))))...((.....)).((((((.(.((.........)).))))))).....((((((....((((((((..((.(((.....(((((.......)))))....))).))..)))...)))))))))))........
634	813	37	-31.8	-0.48	0.29	15.93	CCUUAGAUAAGAUAGAGGAAGAGCAAAACAAAAGUAAGAAAAAGGCACAGCAAGCAGCAGCUGACACAGGAAACAACAGCCAGGUCAGCCAAAAUUACCCUAUAGUGCAGAACCUCCAGGGGCAAAUGGUACAUCAGGCCAUAUCACCUAGAACUUUAAAUGCAUGGGUAAAAGUAGUAG	((((..........))))...............................((.....)).((((((.(.((.........)).))))))).....((((((....((((((((..((.(((((...(((((.......))))).)).))).))..)))...))))))))))).........	((((..........))))...............................((.....)).((((((.(.((.........)).))))))).....((((((....((((((((..((.(((.....(((((.......)))))....))).))..)))...))))))))))).........
635	814	37	-30.0	0.53	0.61	17.54	CUUAGAUAAGAUAGAGGAAGAGCAAAACAAAAGUAAGAAAAAGGCACAGCAAGCAGCAGCUGACACAGGAAACAACAGCCAGGUCAGCCAAAAUUACCCUAUAGUGCAGAACCUCCAGGGGCAAAUGGUACAUCAGGCCAUAUCACCUAGAACUUUAAAUGCAUGGGUAAAAGUAGUAGA	................................................((.....)).((((((.(.((.........)).))))))).....((((((....((((((((..((.(((((...(((((.......))))).)).))).))..)))...)))))))))))..........	................................................((.....)).((((((.(.((.........)).))))))).....((((((....((((((((..((.(((.....(((((.......)))))....))).))..)))...)))))))))))..........
636	815	37	-30.0	-0.23	0.37	15.61	UUAGAUAAGAUAGAGGAAGAGCAAAACAAAAGUAAGAAAAAGGCACAGCAAGCAGCAGCUGACACAGGAAACAACAGCCAGGUCAGCCAAAAUUACCCUAUAGUGCAGAACCUCCAGGGGCAAAUGGUACAUCAGGCCAUAUCACCUAGAACUUUAAAUGCAUGGGUAAAAGUAGUAGAA	...............................................((.....)).((((((.(.((.........)).))))))).....((((((....((((((((..((.(((((...(((((.......))))).)).))).))..)))...)))))))))))...........	...............................................((.....)).((((((.(.((.........)).))))))).....((((((....((((((((..((.(((.....(((((.......)))))....))).))..)))...)))))))))))...........
637	816	37	-30.0	-0.28	0.39	15.46	UAGAUAAGAUAGAGGAAGAGCAAAACAAAAGUAAGAAAAAGGCACAGCAAGCAGCAGCUGACACAGGAAACAACAGCCAGGUCAGCCAAAAUUACCCUAUAGUGCAGAACCUCCAGGGGCAAAUGGUACAUCAGGCCAUAUCACCUAGAACUUUAAAUGCAUGGGUAAAAGUAGUAGAAG	..............................................((.....)).((((((.(.((.........)).))))))).....((((((....((((((((..((.(((((...(((((.......))))).)).))).))..)))...)))))))))))............	..............................................((.....)).((((((.(.((.........)).))))))).....((((((....((((((((..((.(((.....(((((.......)))))....))).))..)))...)))))))))))............
638	817	37	-30.0	-0.13	0.35	15.62	AGAUAAGAUAGAGGAAGAGCAAAACAAAAGUAAGAAAAAGGCACAGCAAGCAGCAGCUGACACAGGAAACAACAGCCAGGUCAGCCAAAAUUACCCUAUAGUGCAGAACCUCCAGGGGCAAAUGGUACAUCAGGCCAUAUCACCUAGAACUUUAAAUGCAUGGGUAAAAGUAGUAGAAGA	.............................................((.....)).((((((.(.((.........)).))))))).....((((((....((((((((..((.(((((...(((((.......))))).)).))).))..)))...))))))))))).............	.............................................((.....)).((((((.(.((.........)).))))))).....((((((....((((((((..((.(((.....(((((.......)))))....))).))..)))...))))))))))).............
639	818	37	-30.0	-0.29	0.27	15.85	GAUAAGAUAGAGGAAGAGCAAAACAAAAGUAAGAAAAAGGCACAGCAAGCAGCAGCUGACACAGGAAACAACAGCCAGGUCAGCCAAAAUUACCCUAUAGUGCAGAACCUCCAGGGGCAAAUGGUACAUCAGGCCAUAUCACCUAGAACUUUAAAUGCAUGGGUAAAAGUAGUAGAAGAG	............................................((.....)).((((((.(.((.........)).))))))).....((((((....((((((((..((.(((((...(((((.......))))).)).))).))..)))...)))))))))))..............	............................................((.....)).((((((.(.((.........)).))))))).....((((((....((((((((..((.(((.....(((((.......)))))....))).))..)))...)))))))))))..............
640	819	37	-30.0	-0.16	0.37	15.51	AUAAGAUAGAGGAAGAGCAAAACAAAAGUAAGAAAAAGGCACAGCAAGCAGCAGCUGACACAGGAAACAACAGCCAGGUCAGCCAAAAUUACCCUAUAGUGCAGAACCUCCAGGGGCAAAUGGUACAUCAGGCCAUAUCACCUAGAACUUUAAAUGCAUGGGUAAAAGUAGUAGAAGAGA	...........................................((.....)).((((((.(.((.........)).))))))).....((((((....((((((((..((.(((((...(((((.......))))).)).))).))..)))...)))))))))))...............	...........................................((.....)).((((((.(.((.........)).))))))).....((((((....((((((((..((.(((.....(((((.......)))))....))).))..)))...)))))))))))...............
641	820	37	-30.0	-0.27	0.41	15.51	UAAGAUAGAGGAAGAGCAAAACAAAAGUAAGAAAAAGGCACAGCAAGCAGCAGCUGACACAGGAAACAACAGCCAGGUCAGCCAAAAUUACCCUAUAGUGCAGAACCUCCAGGGGCAAAUGGUACAUCAGGCCAUAUCACCUAGAACUUUAAAUGCAUGGGUAAAAGUAGUAGAAGAGAA	..........................................((.....)).((((((.(.((.........)).))))))).....((((((....((((((((..((.(((((...(((((.......))))).)).))).))..)))...)))))))))))................	..........................................((.....)).((((((.(.((.........)).))))))).....((((((....((((((((..((.(((.....(((((.......)))))....))).))..)))...)))))))))))................
642	821	37	-30.0	-0.18	0.43	15.48	AAGAUAGAGGAAGAGCAAAACAAAAGUAAGAAAAAGGCACAGCAAGCAGCAGCUGACACAGGAAACAACAGCCAGGUCAGCCAAAAUUACCCUAUAGUGCAGAACCUCCAGGGGCAAAUGGUACAUCAGGCCAUAUCACCUAGAACUUUAAAUGCAUGGGUAAAAGUAGUAGAAGAGAAG	.........................................((.....)).((((((.(.((.........)).))))))).....((((((....((((((((..((.(((((...(((((.......))))).)).))).))..)))...))))))))))).................	.........................................((.....)).((((((.(.((.........)).))))))).....((((((....((((((((..((.(((.....(((((.......)))))....))).))..)))...))))))))))).................
643	822	37	-30.0	-0.03	0.49	15.56	AGAUAGAGGAAGAGCAAAACAAAAGUAAGAAAAAGGCACAGCAAGCAGCAGCUGACACAGGAAACAACAGCCAGGUCAGCCAAAAUUACCCUAUAGUGCAGAACCUCCAGGGGCAAAUGGUACAUCAGGCCAUAUCACCUAGAACUUUAAAUGCAUGGGUAAAAGUAGUAGAAGAGAAGG	........................................((.....)).((((((.(.((.........)).))))))).....((((((....((((((((..((.(((((...(((((.......))))).)).))).))..)))...)))))))))))..................	........................................((.....)).((((((.(.((.........)).))))))).....((((((....((((((((..((.(((.....(((((.......)))))....))).))..)))...)))))))))))..................
644	823	37	-30.0	0.27	0.63	17.62	GAUAGAGGAAGAGCAAAACAAAAGUAAGAAAAAGGCACAGCAAGCAGCAGCUGACACAGGAAACAACAGCCAGGUCAGCCAAAAUUACCCUAUAGUGCAGAACCUCCAGGGGCAAAUGGUACAUCAGGCCAUAUCACCUAGAACUUUAAAUGCAUGGGUAAAAGUAGUAGAAGAGAAGGC	.......................................((.....)).((((((.(.((.........)).))))))).....((((((....((((((((..((.(((((...(((((.......))))).)).))).))..)))...)))))))))))...................	.......................................((.....)).((((((.(.((.........)).))))))).....((((((....((((((((..((.(((.....(((((.......)))))....))).))..)))...)))))))))))...................
645	824	37	-31.1	0.1	0.47	21.33	AUAGAGGAAGAGCAAAACAAAAGUAAGAAAAAGGCACAGCAAGCAGCAGCUGACACAGGAAACAACAGCCAGGUCAGCCAAAAUUACCCUAUAGUGCAGAACCUCCAGGGGCAAAUGGUACAUCAGGCCAUAUCACCUAGAACUUUAAAUGCAUGGGUAAAAGUAGUAGAAGAGAAGGCU	..........(((.........................((.....)).((((((.(.((.........)).))))))).....((((((....((((((((..((.(((((...(((((.......))))).)).))).))..)))...))))))))))).................)))	......................................((.....)).((((((.(.((.........)).))))))).....((((((....((((((((..((.(((.....(((((.......)))))....))).))..)))...)))))))))))....................
646	825	37	-32.3	0.01	0.43	19.75	UAGAGGAAGAGCAAAACAAAAGUAAGAAAAAGGCACAGCAAGCAGCAGCUGACACAGGAAACAACAGCCAGGUCAGCCAAAAUUACCCUAUAGUGCAGAACCUCCAGGGGCAAAUGGUACAUCAGGCCAUAUCACCUAGAACUUUAAAUGCAUGGGUAAAAGUAGUAGAAGAGAAGGCUU	........((((.........................((.....)).((((((.(.((.........)).))))))).....((((((....((((((((..((.(((((...(((((.......))))).)).))).))..)))...))))))))))).................))))	........((((.........................((.....)).((((((.(.((.........)).))))))).....((((((....((((((((..((.(((.....(((((.......)))))....))).))..)))...))))))))))).................))))
647	826	37	-32.9	0.02	0.47	18.73	AGAGGAAGAGCAAAACAAAAGUAAGAAAAAGGCACAGCAAGCAGCAGCUGACACAGGAAACAACAGCCAGGUCAGCCAAAAUUACCCUAUAGUGCAGAACCUCCAGGGGCAAAUGGUACAUCAGGCCAUAUCACCUAGAACUUUAAAUGCAUGGGUAAAAGUAGUAGAAGAGAAGGCUUU	......(((((.........................((.....)).((((((.(.((.........)).))))))).....((((((....((((((((..((.(((((...(((((.......))))).)).))).))..)))...))))))))))).................)))))	.......((((.........................((.....)).((((((.(.((.........)).))))))).....((((((....((((((((..((.(((.....(((((.......)))))....))).))..)))...))))))))))).................)))).
648	827	37	-33.3	-0.36	0.33	19.26	GAGGAAGAGCAAAACAAAAGUAAGAAAAAGGCACAGCAAGCAGCAGCUGACACAGGAAACAACAGCCAGGUCAGCCAAAAUUACCCUAUAGUGCAGAACCUCCAGGGGCAAAUGGUACAUCAGGCCAUAUCACCUAGAACUUUAAAUGCAUGGGUAAAAGUAGUAGAAGAGAAGGCUUUC	.....(((((.........................((.....)).((((((.(.((.........)).))))))).....((((((....((((((((..((.(((((...(((((.......))))).)).))).))..)))...))))))))))).................))))).	......((((.........................((.....)).((((((.(.((.........)).))))))).....((((((....((((((((..((.(((.....(((((.......)))))....))).))..)))...))))))))))).................))))..
649	828	37	-33.3	-0.21	0.31	20.18	AGGAAGAGCAAAACAAAAGUAAGAAAAAGGCACAGCAAGCAGCAGCUGACACAGGAAACAACAGCCAGGUCAGCCAAAAUUACCCUAUAGUGCAGAACCUCCAGGGGCAAAUGGUACAUCAGGCCAUAUCACCUAGAACUUUAAAUGCAUGGGUAAAAGUAGUAGAAGAGAAGGCUUUCA	....(((((.........................((.....)).((((((.(.((.........)).))))))).....((((((....((((((((..((.(((((...(((((.......))))).)).))).))..)))...))))))))))).................)))))..	......(((.........................((.....)).((((((.(.((.........)).))))))).....((((((....((((((((..((.(((.....(((((.......)))))....))).))..)))...))))))))))).................)))....
650	829	37	-33.3	-0.32	0.31	20.44	GGAAGAGCAAAACAAAAGUAAGAAAAAGGCACAGCAAGCAGCAGCUGACACAGGAAACAACAGCCAGGUCAGCCAAAAUUACCCUAUAGUGCAGAACCUCCAGGGGCAAAUGGUACAUCAGGCCAUAUCACCUAGAACUUUAAAUGCAUGGGUAAAAGUAGUAGAAGAGAAGGCUUUCAG	...(((((.........................((.....)).((((((.(.((.........)).))))))).....((((((....((((((((..((.(((((...(((((.......))))).)).))).))..)))...))))))))))).................)))))...	.....(((.........................((.....)).((((((.(.((.........)).))))))).....((((((....((((((((..((.(((.....(((((.......)))))....))).))..)))...))))))))))).................))).....
651	830	37	-33.4	-0.02	0.45	18.68	GAAGAGCAAAACAAAAGUAAGAAAAAGGCACAGCAAGCAGCAGCUGACACAGGAAACAACAGCCAGGUCAGCCAAAAUUACCCUAUAGUGCAGAACCUCCAGGGGCAAAUGGUACAUCAGGCCAUAUCACCUAGAACUUUAAAUGCAUGGGUAAAAGUAGUAGAAGAGAAGGCUUUCAGC	((.((((.........................((.....)).((((((.(.((.........)).))))))).....((((((....((((((((..((.(((((...(((((.......))))).)).))).))..)))...))))))))))).................))))))...	(..((((.........................((.....)).((((((.(.((.........)).))))))).....((((((....((((((((..((.(((.....(((((.......)))))....))).))..)))...))))))))))).................)))).)...
652	831	37	-34.3	-0.38	0.41	21.47	AAGAGCAAAACAAAAGUAAGAAAAAGGCACAGCAAGCAGCAGCUGACACAGGAAACAACAGCCAGGUCAGCCAAAAUUACCCUAUAGUGCAGAACCUCCAGGGGCAAAUGGUACAUCAGGCCAUAUCACCUAGAACUUUAAAUGCAUGGGUAAAAGUAGUAGAAGAGAAGGCUUUCAGCC	.........................(((...((.....)).((((((.(.((.........)).))))))).....((((((....((((((((..((.(((((...(((((.......))))).)).))).))..)))...)))))))))))...........((((....)))).)))	.........................(((...((.....)).((((((.(.((.........)).))))))).....((((((....((((((((..((.(((.....(((((.......)))))....))).))..)))...)))))))))))........................)))
653	832	37	-35.1	-0.15	0.33	20.46	AGAGCAAAACAAAAGUAAGAAAAAGGCACAGCAAGCAGCAGCUGACACAGGAAACAACAGCCAGGUCAGCCAAAAUUACCCUAUAGUGCAGAACCUCCAGGGGCAAAUGGUACAUCAGGCCAUAUCACCUAGAACUUUAAAUGCAUGGGUAAAAGUAGUAGAAGAGAAGGCUUUCAGCCC	........................(((...((.....)).((((((.(.((.........)).))))))).....((((((....((((((((..((.(((((...(((((.......))))).)).))).))..)))...)))))))))))...........((((....)))).))).	........................(((...((.....)).((((((.(.((.........)).))))))).....((((((....((((((((..((.(((.....(((((.......)))))....))).))..)))...)))))))))))........................))).
654	833	37	-35.1	-0.06	0.41	21.65	GAGCAAAACAAAAGUAAGAAAAAGGCACAGCAAGCAGCAGCUGACACAGGAAACAACAGCCAGGUCAGCCAAAAUUACCCUAUAGUGCAGAACCUCCAGGGGCAAAUGGUACAUCAGGCCAUAUCACCUAGAACUUUAAAUGCAUGGGUAAAAGUAGUAGAAGAGAAGGCUUUCAGCCCA	.......................(((...((.....)).((((((.(.((.........)).))))))).....((((((....((((((((..((.(((((...(((((.......))))).)).))).))..)))...)))))))))))...........((((....)))).)))..	.......................(((...((.....)).((((((.(.((.........)).))))))).....((((((....((((((((..((.(((.....(((((.......)))))....))).))..)))...)))))))))))........................)))..
655	834	37	-35.1	-0.23	0.35	21.85	AGCAAAACAAAAGUAAGAAAAAGGCACAGCAAGCAGCAGCUGACACAGGAAACAACAGCCAGGUCAGCCAAAAUUACCCUAUAGUGCAGAACCUCCAGGGGCAAAUGGUACAUCAGGCCAUAUCACCUAGAACUUUAAAUGCAUGGGUAAAAGUAGUAGAAGAGAAGGCUUUCAGCCCAG	......................(((...((.....)).((((((.(.((.........)).))))))).....((((((....((((((((..((.(((((...(((((.......))))).)).))).))..)))...)))))))))))...........((((....)))).)))...	......................(((...((.....)).((((((.(.((.........)).))))))).....((((((....((((((((..((.(((.....(((((.......)))))....))).))..)))...)))))))))))........................)))...
656	835	37	-35.1	-0.14	0.39	22.33	GCAAAACAAAAGUAAGAAAAAGGCACAGCAAGCAGCAGCUGACACAGGAAACAACAGCCAGGUCAGCCAAAAUUACCCUAUAGUGCAGAACCUCCAGGGGCAAAUGGUACAUCAGGCCAUAUCACCUAGAACUUUAAAUGCAUGGGUAAAAGUAGUAGAAGAGAAGGCUUUCAGCCCAGA	.....................(((...((.....)).((((((.(.((.........)).))))))).....((((((....((((((((..((.(((((...(((((.......))))).)).))).))..)))...)))))))))))...........((((....)))).)))....	.....................(((...((.....)).((((((.(.((.........)).))))))).....((((((....((((((((..((.(((.....(((((.......)))))....))).))..)))...)))))))))))........................)))....
657	836	37	-35.1	-0.26	0.37	20.4	CAAAACAAAAGUAAGAAAAAGGCACAGCAAGCAGCAGCUGACACAGGAAACAACAGCCAGGUCAGCCAAAAUUACCCUAUAGUGCAGAACCUCCAGGGGCAAAUGGUACAUCAGGCCAUAUCACCUAGAACUUUAAAUGCAUGGGUAAAAGUAGUAGAAGAGAAGGCUUUCAGCCCAGAA	....................(((...((.....)).((((((.(.((.........)).))))))).....((((((....((((((((..((.(((((...(((((.......))))).)).))).))..)))...)))))))))))...........((((....)))).))).....	....................(((...((.....)).((((((.(.((.........)).))))))).....((((((....((((((((..((.(((.....(((((.......)))))....))).))..)))...)))))))))))........................))).....
658	837	37	-35.1	-0.23	0.37	20.45	AAAACAAAAGUAAGAAAAAGGCACAGCAAGCAGCAGCUGACACAGGAAACAACAGCCAGGUCAGCCAAAAUUACCCUAUAGUGCAGAACCUCCAGGGGCAAAUGGUACAUCAGGCCAUAUCACCUAGAACUUUAAAUGCAUGGGUAAAAGUAGUAGAAGAGAAGGCUUUCAGCCCAGAAG	...................(((...((.....)).((((((.(.((.........)).))))))).....((((((....((((((((..((.(((((...(((((.......))))).)).))).))..)))...)))))))))))...........((((....)))).)))......	...................(((...((.....)).((((((.(.((.........)).))))))).....((((((....((((((((..((.(((.....(((((.......)))))....))).))..)))...)))))))))))........................)))......
659	838	37	-35.1	-0.39	0.35	20.99	AAACAAAAGUAAGAAAAAGGCACAGCAAGCAGCAGCUGACACAGGAAACAACAGCCAGGUCAGCCAAAAUUACCCUAUAGUGCAGAACCUCCAGGGGCAAAUGGUACAUCAGGCCAUAUCACCUAGAACUUUAAAUGCAUGGGUAAAAGUAGUAGAAGAGAAGGCUUUCAGCCCAGAAGU	..................(((...((.....)).((((((.(.((.........)).))))))).....((((((....((((((((..((.(((((...(((((.......))))).)).))).))..)))...)))))))))))...........((((....)))).))).......	..................(((...((.....)).((((((.(.((.........)).))))))).....((((((....((((((((..((.(((.....(((((.......)))))....))).))..)))...)))))))))))........................))).......
660	839	37	-35.1	-0.14	0.43	21.74	AACAAAAGUAAGAAAAAGGCACAGCAAGCAGCAGCUGACACAGGAAACAACAGCCAGGUCAGCCAAAAUUACCCUAUAGUGCAGAACCUCCAGGGGCAAAUGGUACAUCAGGCCAUAUCACCUAGAACUUUAAAUGCAUGGGUAAAAGUAGUAGAAGAGAAGGCUUUCAGCCCAGAAGUA	.................(((...((.....)).((((((.(.((.........)).))))))).....((((((....((((((((..((.(((((...(((((.......))))).)).))).))..)))...)))))))))))...........((((....)))).)))........	.................(((...((.....)).((((((.(.((.........)).))))))).....((((((....((((((((..((.(((.....(((((.......)))))....))).))..)))...)))))))))))........................)))........
661	840	37	-35.1	-0.43	0.35	21.69	ACAAAAGUAAGAAAAAGGCACAGCAAGCAGCAGCUGACACAGGAAACAACAGCCAGGUCAGCCAAAAUUACCCUAUAGUGCAGAACCUCCAGGGGCAAAUGGUACAUCAGGCCAUAUCACCUAGAACUUUAAAUGCAUGGGUAAAAGUAGUAGAAGAGAAGGCUUUCAGCCCAGAAGUAA	................(((...((.....)).((((((.(.((.........)).))))))).....((((((....((((((((..((.(((((...(((((.......))))).)).))).))..)))...)))))))))))...........((((....)))).))).........	................(((...((.....)).((((((.(.((.........)).))))))).....((((((....((((((((..((.(((.....(((((.......)))))....))).))..)))...)))))))))))........................))).........
662	841	37	-35.1	-0.07	0.41	21.42	CAAAAGUAAGAAAAAGGCACAGCAAGCAGCAGCUGACACAGGAAACAACAGCCAGGUCAGCCAAAAUUACCCUAUAGUGCAGAACCUCCAGGGGCAAAUGGUACAUCAGGCCAUAUCACCUAGAACUUUAAAUGCAUGGGUAAAAGUAGUAGAAGAGAAGGCUUUCAGCCCAGAAGUAAU	...............(((...((.....)).((((((.(.((.........)).))))))).....((((((....((((((((..((.(((((...(((((.......))))).)).))).))..)))...)))))))))))...........((((....)))).)))..........	...............(((...((.....)).((((((.(.((.........)).))))))).....((((((....((((((((..((.(((.....(((((.......)))))....))).))..)))...)))))))))))........................)))..........
663	842	37	-35.1	-0.14	0.39	21.46	AAAAGUAAGAAAAAGGCACAGCAAGCAGCAGCUGACACAGGAAACAACAGCCAGGUCAGCCAAAAUUACCCUAUAGUGCAGAACCUCCAGGGGCAAAUGGUACAUCAGGCCAUAUCACCUAGAACUUUAAAUGCAUGGGUAAAAGUAGUAGAAGAGAAGGCUUUCAGCCCAGAAGUAAUA	..............(((...((.....)).((((((.(.((.........)).))))))).....((((((....((((((((..((.(((((...(((((.......))))).)).))).))..)))...)))))))))))...........((((....)))).)))...........	..............(((...((.....)).((((((.(.((.........)).))))))).....((((((....((((((((..((.(((.....(((((.......)))))....))).))..)))...)))))))))))........................)))...........
664	843	37	-35.1	-0.1	0.39	21.91	AAAGUAAGAAAAAGGCACAGCAAGCAGCAGCUGACACAGGAAACAACAGCCAGGUCAGCCAAAAUUACCCUAUAGUGCAGAACCUCCAGGGGCAAAUGGUACAUCAGGCCAUAUCACCUAGAACUUUAAAUGCAUGGGUAAAAGUAGUAGAAGAGAAGGCUUUCAGCCCAGAAGUAAUAC	.............(((...((.....)).((((((.(.((.........)).))))))).....((((((....((((((((..((.(((((...(((((.......))))).)).))).))..)))...)))))))))))...........((((....)))).)))............	.............(((...((.....)).((((((.(.((.........)).))))))).....((((((....((((((((..((.(((.....(((((.......)))))....))).))..)))...)))))))))))........................)))............
665	844	37	-35.1	-0.23	0.47	22.69	AAGUAAGAAAAAGGCACAGCAAGCAGCAGCUGACACAGGAAACAACAGCCAGGUCAGCCAAAAUUACCCUAUAGUGCAGAACCUCCAGGGGCAAAUGGUACAUCAGGCCAUAUCACCUAGAACUUUAAAUGCAUGGGUAAAAGUAGUAGAAGAGAAGGCUUUCAGCCCAGAAGUAAUACC	............(((...((.....)).((((((.(.((.........)).))))))).....((((((....((((((((..((.(((((...(((((.......))))).)).))).))..)))...)))))))))))...........((((....)))).))).............	............(((...((.....)).((((((.(.((.........)).))))))).....((((((....((((((((..((.(((.....(((((.......)))))....))).))..)))...)))))))))))........................))).............
666	845	37	-35.1	-0.0	0.39	22.89	AGUAAGAAAAAGGCACAGCAAGCAGCAGCUGACACAGGAAACAACAGCCAGGUCAGCCAAAAUUACCCUAUAGUGCAGAACCUCCAGGGGCAAAUGGUACAUCAGGCCAUAUCACCUAGAACUUUAAAUGCAUGGGUAAAAGUAGUAGAAGAGAAGGCUUUCAGCCCAGAAGUAAUACCC	...........(((...((.....)).((((((.(.((.........)).))))))).....((((((....((((((((..((.(((((...(((((.......))))).)).))).))..)))...)))))))))))...........((((....)))).)))..............	...........(((...((.....)).((((((.(.((.........)).))))))).....((((((....((((((((..((.(((.....(((((.......)))))....))).))..)))...)))))))))))........................)))..............
667	846	37	-35.1	0.12	0.43	23.27	GUAAGAAAAAGGCACAGCAAGCAGCAGCUGACACAGGAAACAACAGCCAGGUCAGCCAAAAUUACCCUAUAGUGCAGAACCUCCAGGGGCAAAUGGUACAUCAGGCCAUAUCACCUAGAACUUUAAAUGCAUGGGUAAAAGUAGUAGAAGAGAAGGCUUUCAGCCCAGAAGUAAUACCCA	..........(((...((.....)).((((((.(.((.........)).))))))).....((((((....((((((((..((.(((((...(((((.......))))).)).))).))..)))...)))))))))))...........((((....)))).)))...............	..........(((...((.....)).((((((.(.((.........)).))))))).....((((((....((((((((..((.(((.....(((((.......)))))....))).))..)))...)))))))))))........................)))...............
668	847	37	-35.1	0.06	0.51	23.04	UAAGAAAAAGGCACAGCAAGCAGCAGCUGACACAGGAAACAACAGCCAGGUCAGCCAAAAUUACCCUAUAGUGCAGAACCUCCAGGGGCAAAUGGUACAUCAGGCCAUAUCACCUAGAACUUUAAAUGCAUGGGUAAAAGUAGUAGAAGAGAAGGCUUUCAGCCCAGAAGUAAUACCCAU	.........(((...((.....)).((((((.(.((.........)).))))))).....((((((....((((((((..((.(((((...(((((.......))))).)).))).))..)))...)))))))))))...........((((....)))).)))................	.........(((...((.....)).((((((.(.((.........)).))))))).....((((((....((((((((..((.(((.....(((((.......)))))....))).))..)))...)))))))))))........................)))................
669	848	37	-35.1	0.26	0.53	28.82	AAGAAAAAGGCACAGCAAGCAGCAGCUGACACAGGAAACAACAGCCAGGUCAGCCAAAAUUACCCUAUAGUGCAGAACCUCCAGGGGCAAAUGGUACAUCAGGCCAUAUCACCUAGAACUUUAAAUGCAUGGGUAAAAGUAGUAGAAGAGAAGGCUUUCAGCCCAGAAGUAAUACCCAUG	........(((...((.....)).((((((.(.((.........)).))))))).....((((((....((((((((..((.(((((...(((((.......))))).)).))).))..)))...)))))))))))...........((((....)))).))).................	..............((.....)).((((((.(.((.........)).))))))).....((((((....(((((.(...((.(((.....(((((.......)))))....))).))...)....)))))))))))............................................
670	849	37	-36.0	0.35	0.59	35.37	AGAAAAAGGCACAGCAAGCAGCAGCUGACACAGGAAACAACAGCCAGGUCAGCCAAAAUUACCCUAUAGUGCAGAACCUCCAGGGGCAAAUGGUACAUCAGGCCAUAUCACCUAGAACUUUAAAUGCAUGGGUAAAAGUAGUAGAAGAGAAGGCUUUCAGCCCAGAAGUAAUACCCAUGU	........((((.((.....)).((((((.(.((.........)).)))))))...............))))......((.(((((...(((((.......))))).)).))).)).........(((((((((.................((((...)))).........)))))))))	.............((.....)).((((((.(.((.........)).)))))))..........................(..((.....(((((.......)))))....))..)..........(((((((((.................((((...)))).........)))))))))
671	850	37	-36.3	0.01	0.31	34.65	GAAAAAGGCACAGCAAGCAGCAGCUGACACAGGAAACAACAGCCAGGUCAGCCAAAAUUACCCUAUAGUGCAGAACCUCCAGGGGCAAAUGGUACAUCAGGCCAUAUCACCUAGAACUUUAAAUGCAUGGGUAAAAGUAGUAGAAGAGAAGGCUUUCAGCCCAGAAGUAAUACCCAUGUU	.......((((.((.....)).((((((.(.((.........)).)))))))...............))))......((.(((((...(((((.......))))).)).))).)).........(((((((((.................((((...)))).........))))))))).	........((..((.....)).((((((.(.((.........)).)))))))................))........(..((.....(((((.......)))))....))..)..........(((((((((.................((((...)))).........))))))))).
672	851	37	-36.3	0.12	0.53	35.71	AAAAAGGCACAGCAAGCAGCAGCUGACACAGGAAACAACAGCCAGGUCAGCCAAAAUUACCCUAUAGUGCAGAACCUCCAGGGGCAAAUGGUACAUCAGGCCAUAUCACCUAGAACUUUAAAUGCAUGGGUAAAAGUAGUAGAAGAGAAGGCUUUCAGCCCAGAAGUAAUACCCAUGUUU	......((((.((.....)).((((((.(.((.........)).)))))))...............))))......((.(((((...(((((.......))))).)).))).)).........(((((((((.................((((...)))).........)))))))))..	...........((.....)).((((((.(.((.........)).))))))).........................((.(((.....(((((.......)))))....))).)).........(((((((((.................((((...)))).........)))))))))..
673	852	37	-36.3	0.24	0.61	37.35	AAAAGGCACAGCAAGCAGCAGCUGACACAGGAAACAACAGCCAGGUCAGCCAAAAUUACCCUAUAGUGCAGAACCUCCAGGGGCAAAUGGUACAUCAGGCCAUAUCACCUAGAACUUUAAAUGCAUGGGUAAAAGUAGUAGAAGAGAAGGCUUUCAGCCCAGAAGUAAUACCCAUGUUUU	.....((((.((.....)).((((((.(.((.........)).)))))))...............))))......((.(((((...(((((.......))))).)).))).)).........(((((((((.................((((...)))).........)))))))))...	..........((.....)).((((((.(.((.........)).))))))).........................((.(((.....(((((.......)))))....))).)).........(((((((((.................((((...)))).........)))))))))...
674	853	37	-36.3	0.25	0.57	38.14	AAAGGCACAGCAAGCAGCAGCUGACACAGGAAACAACAGCCAGGUCAGCCAAAAUUACCCUAUAGUGCAGAACCUCCAGGGGCAAAUGGUACAUCAGGCCAUAUCACCUAGAACUUUAAAUGCAUGGGUAAAAGUAGUAGAAGAGAAGGCUUUCAGCCCAGAAGUAAUACCCAUGUUUUC	....((((.((.....)).((((((.(.((.........)).)))))))...............))))......((.(((((...(((((.......))))).)).))).)).........(((((((((.................((((...)))).........)))))))))....	.........((.....)).((((((.(.((.........)).))))))).........................((.(((.....(((((.......)))))....))).)).........(((((((((.................((((...)))).........)))))))))....
675	854	37	-36.3	0.3	0.63	39.95	AAGGCACAGCAAGCAGCAGCUGACACAGGAAACAACAGCCAGGUCAGCCAAAAUUACCCUAUAGUGCAGAACCUCCAGGGGCAAAUGGUACAUCAGGCCAUAUCACCUAGAACUUUAAAUGCAUGGGUAAAAGUAGUAGAAGAGAAGGCUUUCAGCCCAGAAGUAAUACCCAUGUUUUCA	...((((.((.....)).((((((.(.((.........)).)))))))...............))))......((.(((((...(((((.......))))).)).))).)).........(((((((((.................((((...)))).........))))))))).....	........((.....)).((((((.(.((.........)).))))))).........................((.(((.....(((((.......)))))....))).)).........(((((((((.................((((...)))).........))))))))).....
676	855	37	-36.3	0.03	0.45	39.49	AGGCACAGCAAGCAGCAGCUGACACAGGAAACAACAGCCAGGUCAGCCAAAAUUACCCUAUAGUGCAGAACCUCCAGGGGCAAAUGGUACAUCAGGCCAUAUCACCUAGAACUUUAAAUGCAUGGGUAAAAGUAGUAGAAGAGAAGGCUUUCAGCCCAGAAGUAAUACCCAUGUUUUCAG	..((((.((.....)).((((((.(.((.........)).)))))))...............))))......((.(((((...(((((.......))))).)).))).)).........(((((((((.................((((...)))).........)))))))))......	.......((.....)).((((((.(.((.........)).))))))).........................((.(((.....(((((.......)))))....))).)).........(((((((((.................((((...)))).........)))))))))......
677	856	37	-36.3	0.63	0.69	42.87	GGCACAGCAAGCAGCAGCUGACACAGGAAACAACAGCCAGGUCAGCCAAAAUUACCCUAUAGUGCAGAACCUCCAGGGGCAAAUGGUACAUCAGGCCAUAUCACCUAGAACUUUAAAUGCAUGGGUAAAAGUAGUAGAAGAGAAGGCUUUCAGCCCAGAAGUAAUACCCAUGUUUUCAGC	.((((.((.....)).((((((.(.((.........)).)))))))...............))))......((.(((((...(((((.......))))).)).))).)).........(((((((((.................((((...)))).........))))))))).......	......((.....)).((((((.(.((.........)).))))))).........................((.(((.....(((((.......)))))....))).)).........(((((((((.................((((...)))).........))))))))).......
678	857	37	-36.7	0.08	0.41	47.33	GCACAGCAAGCAGCAGCUGACACAGGAAACAACAGCCAGGUCAGCCAAAAUUACCCUAUAGUGCAGAACCUCCAGGGGCAAAUGGUACAUCAGGCCAUAUCACCUAGAACUUUAAAUGCAUGGGUAAAAGUAGUAGAAGAGAAGGCUUUCAGCCCAGAAGUAAUACCCAUGUUUUCAGCA	.....((.....)).(((((...(((........(((.(((..((((......((((..((........))..)))).....))))..))).))).......)))............(((((((((.................((((...)))).........)))))))))..))))).	.....((.....)).((((((.(.((.........)).)))))))....................................(((((.......)))))...................(((((((((.................((((...)))).........)))))))))........
679	858	37	-36.7	-0.16	0.37	49.88	CACAGCAAGCAGCAGCUGACACAGGAAACAACAGCCAGGUCAGCCAAAAUUACCCUAUAGUGCAGAACCUCCAGGGGCAAAUGGUACAUCAGGCCAUAUCACCUAGAACUUUAAAUGCAUGGGUAAAAGUAGUAGAAGAGAAGGCUUUCAGCCCAGAAGUAAUACCCAUGUUUUCAGCAU	....((.....)).(((((...(((........(((.(((..((((......((((..((........))..)))).....))))..))).))).......)))............(((((((((.................((((...)))).........)))))))))..)))))..	..............((((((..................))))))........((((................)))).....(((.........)))....................(((((((((.................((((...)))).........))))))))).........
680	859	37	-36.7	-0.11	0.41	49.58	ACAGCAAGCAGCAGCUGACACAGGAAACAACAGCCAGGUCAGCCAAAAUUACCCUAUAGUGCAGAACCUCCAGGGGCAAAUGGUACAUCAGGCCAUAUCACCUAGAACUUUAAAUGCAUGGGUAAAAGUAGUAGAAGAGAAGGCUUUCAGCCCAGAAGUAAUACCCAUGUUUUCAGCAUU	...((.....)).(((((...(((........(((.(((..((((......((((..((........))..)))).....))))..))).))).......)))............(((((((((.................((((...)))).........)))))))))..)))))...	.............((((((...((.........))..))))))....................................(((((.......)))))...................(((((((((.................((((...)))).........)))))))))..........
681	860	37	-36.9	-0.1	0.47	39.74	CAGCAAGCAGCAGCUGACACAGGAAACAACAGCCAGGUCAGCCAAAAUUACCCUAUAGUGCAGAACCUCCAGGGGCAAAUGGUACAUCAGGCCAUAUCACCUAGAACUUUAAAUGCAUGGGUAAAAGUAGUAGAAGAGAAGGCUUUCAGCCCAGAAGUAAUACCCAUGUUUUCAGCAUUA	..((.....)).((((((.(.((.........)).))))))).............((((((.(((..((.(((((...(((((.......))))).)).))).)).........(((((((((.................((((...)))).........))))))))).))).))))))	..((.....)).((((((.(.((.........)).)))))))..............(((((.......(.(((.....(((((.......)))))....))).)..........(((((((((.................((((...)))).........))))))))).....))))).
682	861	37	-37.9	-0.28	0.25	25.41	AGCAAGCAGCAGCUGACACAGGAAACAACAGCCAGGUCAGCCAAAAUUACCCUAUAGUGCAGAACCUCCAGGGGCAAAUGGUACAUCAGGCCAUAUCACCUAGAACUUUAAAUGCAUGGGUAAAAGUAGUAGAAGAGAAGGCUUUCAGCCCAGAAGUAAUACCCAUGUUUUCAGCAUUAU	.((.....)).((((((.(.((.........)).)))))))............(((((((.(((..((.(((((...(((((.......))))).)).))).)).........(((((((((.................((((...)))).........))))))))).))).)))))))	.((.....)).((((((.(.((.........)).)))))))............(((((((.((...((.(((.....(((((.......)))))....))).)).........(((((((((.................((((...)))).........)))))))))..)).)))))))
683	862	37	-38.4	-0.4	0.33	23.43	GCAAGCAGCAGCUGACACAGGAAACAACAGCCAGGUCAGCCAAAAUUACCCUAUAGUGCAGAACCUCCAGGGGCAAAUGGUACAUCAGGCCAUAUCACCUAGAACUUUAAAUGCAUGGGUAAAAGUAGUAGAAGAGAAGGCUUUCAGCCCAGAAGUAAUACCCAUGUUUUCAGCAUUAUC	((.....)).((((((.(.((.........)).)))))))............(((((((.(((..((.(((((...(((((.......))))).)).))).)).........(((((((((.................((((...)))).........))))))))).))).))))))).	((.....)).((((((.(.((.........)).)))))))............(((((((.((...((.(((.....(((((.......)))))....))).)).........(((((((((.................((((...)))).........)))))))))..)).))))))).
684	863	37	-37.5	-0.48	0.31	23.55	CAAGCAGCAGCUGACACAGGAAACAACAGCCAGGUCAGCCAAAAUUACCCUAUAGUGCAGAACCUCCAGGGGCAAAUGGUACAUCAGGCCAUAUCACCUAGAACUUUAAAUGCAUGGGUAAAAGUAGUAGAAGAGAAGGCUUUCAGCCCAGAAGUAAUACCCAUGUUUUCAGCAUUAUCA	.........((((((.(.((.........)).)))))))............(((((((.(((..((.(((((...(((((.......))))).)).))).)).........(((((((((.................((((...)))).........))))))))).))).)))))))..	.........((((((.(.((.........)).)))))))............(((((((.((...((.(((.....(((((.......)))))....))).)).........(((((((((.................((((...)))).........)))))))))..)).)))))))..
685	864	37	-37.5	-0.8	0.22	22.09	AAGCAGCAGCUGACACAGGAAACAACAGCCAGGUCAGCCAAAAUUACCCUAUAGUGCAGAACCUCCAGGGGCAAAUGGUACAUCAGGCCAUAUCACCUAGAACUUUAAAUGCAUGGGUAAAAGUAGUAGAAGAGAAGGCUUUCAGCCCAGAAGUAAUACCCAUGUUUUCAGCAUUAUCAG	........((((((.(.((.........)).)))))))............(((((((.(((..((.(((((...(((((.......))))).)).))).)).........(((((((((.................((((...)))).........))))))))).))).)))))))...	........((((((.(.((.........)).)))))))............(((((((.((...((.(((.....(((((.......)))))....))).)).........(((((((((.................((((...)))).........)))))))))..)).)))))))...
686	865	37	-38.6	-0.41	0.18	19.61	AGCAGCAGCUGACACAGGAAACAACAGCCAGGUCAGCCAAAAUUACCCUAUAGUGCAGAACCUCCAGGGGCAAAUGGUACAUCAGGCCAUAUCACCUAGAACUUUAAAUGCAUGGGUAAAAGUAGUAGAAGAGAAGGCUUUCAGCCCAGAAGUAAUACCCAUGUUUUCAGCAUUAUCAGA	.......((((((.(.((.........)).)))))))..........(((((((((.(((..((.(((((...(((((.......))))).)).))).)).........(((((((((.................((((...)))).........))))))))).))).))))))).)).	.......((((((.(.((.........)).)))))))..........(((((((((.((...((.(((.....(((((.......)))))....))).)).........(((((((((.................((((...)))).........)))))))))..)).))))))).)).
[truncated: 8,308 more rows]
