# Supplementary material for: ScanFold: an approach for genome-wide discovery of local RNA structural elements—applications to Zika virus and HIV
Source: PeerJ. 2018 Dec 18;6:e6136. doi: 10.7717/peerj.6136 (PMC6317755; doi:10.7717/peerj.6136)
Supplement: Supplemental Information 15 — All ScanFold analysis files needed to recapitulate results for HIV-1. [file peerj-06-6136-s015.zip › RawData_HIV-1/ScanFold-Scan_HIV-1/DS2seqWatts2008.fasta.forward.win_120.stp_1.rnd_50.shfl_mono.txt]

i	j	Temperature	Native_dG	Z-score	P-score	EnsembleDiversity	Sequence	Structure	Centroid	NC_001802_WeeksShapeSequence_from_SI_DataSet2
1	120	37	-46.8	-3.72	0.0	4.98	GGUCUCUCUGGUUAGACCAGAUCUGAGCCUGGGAGCUCUCUGGCUAACUAGGGAACCCACUGCUUAAGCCUCAAUAAAGCUUGCCUUGAGUGCUCAAAGUAGUGUGUGCCCGUCUGUUGU	(((.(((((((((((.(((((...((((......)))))))))))))))))))))))((((((((.((((((((...........))))).)))..))))))))................	(((.(((((((((((.(((((...((((......)))))))))))))))))))))))((((((((.((((((((...........))))).)))..))))))))................
2	121	37	-45.1	-3.25	0.0	4.89	GUCUCUCUGGUUAGACCAGAUCUGAGCCUGGGAGCUCUCUGGCUAACUAGGGAACCCACUGCUUAAGCCUCAAUAAAGCUUGCCUUGAGUGCUCAAAGUAGUGUGUGCCCGUCUGUUGUG	...(((((((((((.(((((...((((......))))))))))))))))))))((.((((((((.((((((((...........))))).)))..)))))))).))..............	...(((((((((((.(((((...((((......))))))))))))))))))))((.((((((((.((((((((...........))))).)))..)))))))).))..............
3	122	37	-45.1	-3.55	0.0	4.99	UCUCUCUGGUUAGACCAGAUCUGAGCCUGGGAGCUCUCUGGCUAACUAGGGAACCCACUGCUUAAGCCUCAAUAAAGCUUGCCUUGAGUGCUCAAAGUAGUGUGUGCCCGUCUGUUGUGU	..(((((((((((.(((((...((((......))))))))))))))))))))((.((((((((.((((((((...........))))).)))..)))))))).))...............	..(((((((((((.(((((...((((......))))))))))))))))))))((.((((((((.((((((((...........))))).)))..)))))))).))...............
4	123	37	-45.1	-3.21	0.0	5.48	CUCUCUGGUUAGACCAGAUCUGAGCCUGGGAGCUCUCUGGCUAACUAGGGAACCCACUGCUUAAGCCUCAAUAAAGCUUGCCUUGAGUGCUCAAAGUAGUGUGUGCCCGUCUGUUGUGUG	.(((((((((((.(((((...((((......))))))))))))))))))))((.((((((((.((((((((...........))))).)))..)))))))).))................	.(((((((((((.(((((...((((......))))))))))))))))))))((.((((((((.((((((((...........))))).)))..)))))))).))................
5	124	37	-44.9	-3.75	0.0	6.22	UCUCUGGUUAGACCAGAUCUGAGCCUGGGAGCUCUCUGGCUAACUAGGGAACCCACUGCUUAAGCCUCAAUAAAGCUUGCCUUGAGUGCUCAAAGUAGUGUGUGCCCGUCUGUUGUGUGA	(((((((((((.(((((...((((......))))))))))))))))))))((.((((((((.((((((((...........))))).)))..)))))))).)).................	(((((((((((.(((((...((((......))))))))))))))))))))((.((((((((.((((((((...........))))).)))..)))))))).)).................
6	125	37	-44.8	-2.4	0.04	7.07	CUCUGGUUAGACCAGAUCUGAGCCUGGGAGCUCUCUGGCUAACUAGGGAACCCACUGCUUAAGCCUCAAUAAAGCUUGCCUUGAGUGCUCAAAGUAGUGUGUGCCCGUCUGUUGUGUGAC	((((((((((.(((((...((((......))))))))))))))))))).((.((((((((.((((((((...........))))).)))..)))))))).))....(((........)))	..((((((((.(((((...((((......)))))))))))))))))...((.((((((((.((((((((...........))))).)))..)))))))).))....(((........)))
7	126	37	-45.8	-3.53	0.0	5.14	UCUGGUUAGACCAGAUCUGAGCCUGGGAGCUCUCUGGCUAACUAGGGAACCCACUGCUUAAGCCUCAAUAAAGCUUGCCUUGAGUGCUCAAAGUAGUGUGUGCCCGUCUGUUGUGUGACU	..(((((((.(((((...((((......))))))))))))))))(((.((.((((((((.((((((((...........))))).)))..)))))))).)).)))(((........))).	..(((((((.(((((...((((......))))))))))))))))(((.((.((((((((.((((((((...........))))).)))..)))))))).)).)))(((........))).
8	127	37	-45.8	-3.76	0.0	4.83	CUGGUUAGACCAGAUCUGAGCCUGGGAGCUCUCUGGCUAACUAGGGAACCCACUGCUUAAGCCUCAAUAAAGCUUGCCUUGAGUGCUCAAAGUAGUGUGUGCCCGUCUGUUGUGUGACUC	.(((((((.(((((...((((......))))))))))))))))(((.((.((((((((.((((((((...........))))).)))..)))))))).)).)))(((........)))..	.(((((((.(((((...((((......))))))))))))))))(((.((.((((((((.((((((((...........))))).)))..)))))))).)).)))(((........)))..
9	128	37	-45.6	-2.84	0.0	3.34	UGGUUAGACCAGAUCUGAGCCUGGGAGCUCUCUGGCUAACUAGGGAACCCACUGCUUAAGCCUCAAUAAAGCUUGCCUUGAGUGCUCAAAGUAGUGUGUGCCCGUCUGUUGUGUGACUCU	(((((((.(((((...((((......))))))))))))))))(((.((.((((((((.((((((((...........))))).)))..)))))))).)).)))(((........)))...	(((((((.(((((...((((......))))))))))))))))(((.((.((((((((.((((((((...........))))).)))..)))))))).)).)))(((........)))...
10	129	37	-44.5	-2.46	0.02	3.3	GGUUAGACCAGAUCUGAGCCUGGGAGCUCUCUGGCUAACUAGGGAACCCACUGCUUAAGCCUCAAUAAAGCUUGCCUUGAGUGCUCAAAGUAGUGUGUGCCCGUCUGUUGUGUGACUCUG	((((((.(((((...((((......))))))))))))))).(((.((.((((((((.((((((((...........))))).)))..)))))))).)).)))(((........)))....	((((((.(((((...((((......))))))))))))))).(((.((.((((((((.((((((((...........))))).)))..)))))))).)).)))(((........)))....
11	130	37	-43.4	-2.78	0.0	3.47	GUUAGACCAGAUCUGAGCCUGGGAGCUCUCUGGCUAACUAGGGAACCCACUGCUUAAGCCUCAAUAAAGCUUGCCUUGAGUGCUCAAAGUAGUGUGUGCCCGUCUGUUGUGUGACUCUGG	(((((.(((((...((((......))))))))))))))..(((.((.((((((((.((((((((...........))))).)))..)))))))).)).)))(((........))).....	(((((.(((((...((((......))))))))))))))..(((.((.((((((((.((((((((...........))))).)))..)))))))).)).)))(((........))).....
12	131	37	-41.5	-2.71	0.0	9.36	UUAGACCAGAUCUGAGCCUGGGAGCUCUCUGGCUAACUAGGGAACCCACUGCUUAAGCCUCAAUAAAGCUUGCCUUGAGUGCUCAAAGUAGUGUGUGCCCGUCUGUUGUGUGACUCUGGU	....((((((....((((.(((....))).)))).....(((.((.((((((((.((((((((...........))))).)))..)))))))).)).)))(((........)))))))))	....((((((....((((.(((....))).)))).....(((.((.((((((((.((((((((...........))))).)))..)))))))).)).)))(((........)))))))))
13	132	37	-42.2	-2.44	0.02	5.78	UAGACCAGAUCUGAGCCUGGGAGCUCUCUGGCUAACUAGGGAACCCACUGCUUAAGCCUCAAUAAAGCUUGCCUUGAGUGCUCAAAGUAGUGUGUGCCCGUCUGUUGUGUGACUCUGGUA	...((((((....((((.(((....))).)))).....(((.((.((((((((.((((((((...........))))).)))..)))))))).)).)))(((........))))))))).	...((((((....((((.(((....))).)))).....(((.((.((((((((.((((((((...........))))).)))..)))))))).)).)))(((........))))))))).
14	133	37	-42.2	-2.53	0.0	4.9	AGACCAGAUCUGAGCCUGGGAGCUCUCUGGCUAACUAGGGAACCCACUGCUUAAGCCUCAAUAAAGCUUGCCUUGAGUGCUCAAAGUAGUGUGUGCCCGUCUGUUGUGUGACUCUGGUAA	..((((((....((((.(((....))).)))).....(((.((.((((((((.((((((((...........))))).)))..)))))))).)).)))(((........)))))))))..	..((((((....((((.(((....))).)))).....(((.((.((((((((.((((((((...........))))).)))..)))))))).)).)))(((........)))))))))..
15	134	37	-42.2	-2.16	0.0	4.82	GACCAGAUCUGAGCCUGGGAGCUCUCUGGCUAACUAGGGAACCCACUGCUUAAGCCUCAAUAAAGCUUGCCUUGAGUGCUCAAAGUAGUGUGUGCCCGUCUGUUGUGUGACUCUGGUAAC	.((((((....((((.(((....))).)))).....(((.((.((((((((.((((((((...........))))).)))..)))))))).)).)))(((........)))))))))...	.((((((....((((.(((....))).)))).....(((.((.((((((((.((((((((...........))))).)))..)))))))).)).)))(((........)))))))))...
16	135	37	-41.8	-2.25	0.02	4.9	ACCAGAUCUGAGCCUGGGAGCUCUCUGGCUAACUAGGGAACCCACUGCUUAAGCCUCAAUAAAGCUUGCCUUGAGUGCUCAAAGUAGUGUGUGCCCGUCUGUUGUGUGACUCUGGUAACU	((((((....((((.(((....))).)))).....(((.((.((((((((.((((((((...........))))).)))..)))))))).)).)))(((........)))))))))....	((((((....((((.(((....))).)))).....(((.((.((((((((.((((((((...........))))).)))..)))))))).)).)))(((........)))))))))....
17	136	37	-40.0	-2.0	0.04	5.08	CCAGAUCUGAGCCUGGGAGCUCUCUGGCUAACUAGGGAACCCACUGCUUAAGCCUCAAUAAAGCUUGCCUUGAGUGCUCAAAGUAGUGUGUGCCCGUCUGUUGUGUGACUCUGGUAACUA	(((((....((((.(((....))).)))).....(((.((.((((((((.((((((((...........))))).)))..)))))))).)).)))(((........))))))))......	(((((....((((.(((....))).)))).....(((.((.((((((((.((((((((...........))))).)))..)))))))).)).)))(((........))))))))......
18	137	37	-37.4	-1.38	0.1	7.35	CAGAUCUGAGCCUGGGAGCUCUCUGGCUAACUAGGGAACCCACUGCUUAAGCCUCAAUAAAGCUUGCCUUGAGUGCUCAAAGUAGUGUGUGCCCGUCUGUUGUGUGACUCUGGUAACUAG	((((....((((.(((....))).)))).....(((.((.((((((((.((((((((...........))))).)))..)))))))).)).)))(((........)))))))........	((((....((((.(((....))).)))).....(((.((.((((((((.((((((((...........))))).)))..)))))))).)).)))(((........)))))))........
19	138	37	-36.7	-1.8	0.02	13.29	AGAUCUGAGCCUGGGAGCUCUCUGGCUAACUAGGGAACCCACUGCUUAAGCCUCAAUAAAGCUUGCCUUGAGUGCUCAAAGUAGUGUGUGCCCGUCUGUUGUGUGACUCUGGUAACUAGA	.......((((.(((....))).)))).....(((.((.((((((((.((((((((...........))))).)))..)))))))).)).)))(((........)))(((((...)))))	.......((((.(((....))).)))).....(((.((.((((((((.((((((((...........))))).)))..)))))))).)).)))(((........))).((((...)))).
20	139	37	-37.6	-1.28	0.12	11.91	GAUCUGAGCCUGGGAGCUCUCUGGCUAACUAGGGAACCCACUGCUUAAGCCUCAAUAAAGCUUGCCUUGAGUGCUCAAAGUAGUGUGUGCCCGUCUGUUGUGUGACUCUGGUAACUAGAG	......((((.(((....))).)))).....(((.((.((((((((.((((((((...........))))).)))..)))))))).)).)))(((........)))(((((...))))).	......((((.(((....))).)))).....(((.((.((((((((.((((((((...........))))).)))..)))))))).)).))).............((((((...))))))
21	140	37	-38.1	-2.22	0.02	11.4	AUCUGAGCCUGGGAGCUCUCUGGCUAACUAGGGAACCCACUGCUUAAGCCUCAAUAAAGCUUGCCUUGAGUGCUCAAAGUAGUGUGUGCCCGUCUGUUGUGUGACUCUGGUAACUAGAGA	.....((((.(((....))).))))(((..(((.((.((((((((.((((((((...........))))).)))..)))))))).)).)))....)))......((((((...)))))).	.....((((.(((....))).)))).((..(((.((.((((((((.((((((((...........))))).)))..)))))))).)).)))....)).......((((((...)))))).
22	141	37	-38.1	-1.73	0.06	12.16	UCUGAGCCUGGGAGCUCUCUGGCUAACUAGGGAACCCACUGCUUAAGCCUCAAUAAAGCUUGCCUUGAGUGCUCAAAGUAGUGUGUGCCCGUCUGUUGUGUGACUCUGGUAACUAGAGAU	....((((.(((....))).))))(((..(((.((.((((((((.((((((((...........))))).)))..)))))))).)).)))....)))......((((((...))))))..	....((((.(((....))).))))..(..(((.((.((((((((.((((((((...........))))).)))..)))))))).)).)))....)........((((((...))))))..
23	142	37	-38.1	-2.05	0.0	10.59	CUGAGCCUGGGAGCUCUCUGGCUAACUAGGGAACCCACUGCUUAAGCCUCAAUAAAGCUUGCCUUGAGUGCUCAAAGUAGUGUGUGCCCGUCUGUUGUGUGACUCUGGUAACUAGAGAUC	...((((.(((....))).))))(((..(((.((.((((((((.((((((((...........))))).)))..)))))))).)).)))....)))......((((((...))))))...	...((((.(((....))).))))(((..(((.((.((((((((.((((((((...........))))).)))..)))))))).)).)))....)))......((((((...))))))...
24	143	37	-38.6	-2.2	0.0	11.06	UGAGCCUGGGAGCUCUCUGGCUAACUAGGGAACCCACUGCUUAAGCCUCAAUAAAGCUUGCCUUGAGUGCUCAAAGUAGUGUGUGCCCGUCUGUUGUGUGACUCUGGUAACUAGAGAUCC	..((((.(((....))).))))(((..(((.((.((((((((.((((((((...........))))).)))..)))))))).)).)))....)))....((((((((...)))))).)).	..((((.(((....))).))))(((..(((.((.((((((((.((((((((...........))))).)))..)))))))).)).)))....)))....((((((((...)))))).)).
25	144	37	-39.6	-1.71	0.04	15.44	GAGCCUGGGAGCUCUCUGGCUAACUAGGGAACCCACUGCUUAAGCCUCAAUAAAGCUUGCCUUGAGUGCUCAAAGUAGUGUGUGCCCGUCUGUUGUGUGACUCUGGUAACUAGAGAUCCC	......((((..(((((((...(((((((.((.((((((((.((((((((...........))))).)))..)))))))).)).)))(((........)))..))))..)))))))))))	......((((..(((((((...(((((((.((.((((((((.((((((((...........))))).)))..)))))))).)).)))(((........)))..))))..)))))))))))
26	145	37	-40.8	-2.79	0.02	8.77	AGCCUGGGAGCUCUCUGGCUAACUAGGGAACCCACUGCUUAAGCCUCAAUAAAGCUUGCCUUGAGUGCUCAAAGUAGUGUGUGCCCGUCUGUUGUGUGACUCUGGUAACUAGAGAUCCCU	.....((((..(((((((...(((((((.((.((((((((.((((((((...........))))).)))..)))))))).)).)))(((........)))..))))..))))))))))).	.....((((..(((((((...(((((((.((.((((((((.((((((((...........))))).)))..)))))))).)).)))(((........)))..))))..))))))))))).
27	146	37	-40.8	-2.18	0.02	8.06	GCCUGGGAGCUCUCUGGCUAACUAGGGAACCCACUGCUUAAGCCUCAAUAAAGCUUGCCUUGAGUGCUCAAAGUAGUGUGUGCCCGUCUGUUGUGUGACUCUGGUAACUAGAGAUCCCUC	....((((..(((((((...(((((((.((.((((((((.((((((((...........))))).)))..)))))))).)).)))(((........)))..))))..)))))))))))..	....((((..(((((((...(((((((.((.((((((((.((((((((...........))))).)))..)))))))).)).)))(((........)))..))))..)))))))))))..
28	147	37	-40.8	-2.94	0.0	7.98	CCUGGGAGCUCUCUGGCUAACUAGGGAACCCACUGCUUAAGCCUCAAUAAAGCUUGCCUUGAGUGCUCAAAGUAGUGUGUGCCCGUCUGUUGUGUGACUCUGGUAACUAGAGAUCCCUCA	...((((..(((((((...(((((((.((.((((((((.((((((((...........))))).)))..)))))))).)).)))(((........)))..))))..)))))))))))...	...((((..(((((((...(((((((.((.((((((((.((((((((...........))))).)))..)))))))).)).)))(((........)))..))))..)))))))))))...
29	148	37	-40.8	-2.56	0.0	12.36	CUGGGAGCUCUCUGGCUAACUAGGGAACCCACUGCUUAAGCCUCAAUAAAGCUUGCCUUGAGUGCUCAAAGUAGUGUGUGCCCGUCUGUUGUGUGACUCUGGUAACUAGAGAUCCCUCAG	..((((..(((((((...(((((((.((.((((((((.((((((((...........))))).)))..)))))))).)).)))(((........)))..))))..)))))))))))....	.((.....(((((((...(((((((.((.((((((((.((((((((...........))))).)))..)))))))).)).)))(((........)))..))))..))))))).....)).
30	149	37	-40.8	-2.92	0.0	8.85	UGGGAGCUCUCUGGCUAACUAGGGAACCCACUGCUUAAGCCUCAAUAAAGCUUGCCUUGAGUGCUCAAAGUAGUGUGUGCCCGUCUGUUGUGUGACUCUGGUAACUAGAGAUCCCUCAGA	.((((..(((((((...(((((((.((.((((((((.((((((((...........))))).)))..)))))))).)).)))(((........)))..))))..))))))))))).....	.((((..(((((((...(((((((.((.((((((((.((((((((...........))))).)))..)))))))).)).)))(((........)))..))))..))))))))))).....
31	150	37	-40.8	-2.55	0.0	19.89	GGGAGCUCUCUGGCUAACUAGGGAACCCACUGCUUAAGCCUCAAUAAAGCUUGCCUUGAGUGCUCAAAGUAGUGUGUGCCCGUCUGUUGUGUGACUCUGGUAACUAGAGAUCCCUCAGAC	((((..(((((((...(((((((.((.((((((((.((((((((...........))))).)))..)))))))).)).)))(((........)))..))))..)))))))))))......	((((..(((((((...(((((((.((.((((((((.((((((((...........))))).)))..)))))))).)).)))(((........)))..))))..)))))))))))......
32	151	37	-39.9	-2.67	0.0	16.06	GGAGCUCUCUGGCUAACUAGGGAACCCACUGCUUAAGCCUCAAUAAAGCUUGCCUUGAGUGCUCAAAGUAGUGUGUGCCCGUCUGUUGUGUGACUCUGGUAACUAGAGAUCCCUCAGACC	((.(((((((((....)))))))((.((((((((.((((((((...........))))).)))..)))))))).))))))(((((..(.(.((((((((...)))))).)))).))))).	((.(((((((((....)))))))((.((((((((.((((((((...........))))).)))..)))))))).))))))(((((....(.((((((((...)))))).)))..))))).
33	152	37	-39.0	-2.2	0.04	15.84	GAGCUCUCUGGCUAACUAGGGAACCCACUGCUUAAGCCUCAAUAAAGCUUGCCUUGAGUGCUCAAAGUAGUGUGUGCCCGUCUGUUGUGUGACUCUGGUAACUAGAGAUCCCUCAGACCC	.((((....)))).....(((.((.((((((((.((((((((...........))))).)))..)))))))).)).)))(((((..(.(.((((((((...)))))).)))).)))))..	.((((....)))).....(((.((.((((((((.((((((((...........))))).)))..)))))))).)).)))(((((....(.((((((((...)))))).)))..)))))..
34	153	37	-38.6	-2.38	0.02	9.05	AGCUCUCUGGCUAACUAGGGAACCCACUGCUUAAGCCUCAAUAAAGCUUGCCUUGAGUGCUCAAAGUAGUGUGUGCCCGUCUGUUGUGUGACUCUGGUAACUAGAGAUCCCUCAGACCCU	((((....)))).....(((.((.((((((((.((((((((...........))))).)))..)))))))).)).)))(((((..(.(.((((((((...)))))).)))).)))))...	((((....)))).....(((.((.((((((((.((((((((...........))))).)))..)))))))).)).)))(((((..(.(.((((((((...)))))).)))).)))))...
35	154	37	-37.5	-2.34	0.04	12.72	GCUCUCUGGCUAACUAGGGAACCCACUGCUUAAGCCUCAAUAAAGCUUGCCUUGAGUGCUCAAAGUAGUGUGUGCCCGUCUGUUGUGUGACUCUGGUAACUAGAGAUCCCUCAGACCCUU	(((....)))......(((.((.((((((((.((((((((...........))))).)))..)))))))).)).)))(((((..(.(.((((((((...)))))).)))).)))))....	................(((.((.((((((((.((((((((...........))))).)))..)))))))).)).)))(((((..(.(.((((((((...)))))).)))).)))))....
36	155	37	-37.4	-2.83	0.0	10.24	CUCUCUGGCUAACUAGGGAACCCACUGCUUAAGCCUCAAUAAAGCUUGCCUUGAGUGCUCAAAGUAGUGUGUGCCCGUCUGUUGUGUGACUCUGGUAACUAGAGAUCCCUCAGACCCUUU	.(((((((....)))))))((.((((((((.((((((((...........))))).)))..)))))))).))....(((((..(.(.((((((((...)))))).)))).))))).....	.(((((((....)))))))((.((((((((.((((((((...........))))).)))..)))))))).))....(((((..(.(.((((((((...)))))).)))).))))).....
37	156	37	-37.2	-2.08	0.04	10.64	UCUCUGGCUAACUAGGGAACCCACUGCUUAAGCCUCAAUAAAGCUUGCCUUGAGUGCUCAAAGUAGUGUGUGCCCGUCUGUUGUGUGACUCUGGUAACUAGAGAUCCCUCAGACCCUUUU	(((((((....)))))))((.((((((((.((((((((...........))))).)))..)))))))).))....(((((..(.(.((((((((...)))))).)))).)))))......	(((((((....)))))))((.((((((((.((((((((...........))))).)))..)))))))).))....(((((..(.(.((((((((...)))))).)))).)))))......
38	157	37	-36.4	-2.71	0.0	9.55	CUCUGGCUAACUAGGGAACCCACUGCUUAAGCCUCAAUAAAGCUUGCCUUGAGUGCUCAAAGUAGUGUGUGCCCGUCUGUUGUGUGACUCUGGUAACUAGAGAUCCCUCAGACCCUUUUA	.............(((.((.((((((((.((((((((...........))))).)))..)))))))).)).)))(((((..(.(.((((((((...)))))).)))).))))).......	.............(((.((.((((((((.((((((((...........))))).)))..)))))))).)).)))(((((..(.(.((((((((...)))))).)))).))))).......
39	158	37	-36.4	-2.72	0.0	8.01	UCUGGCUAACUAGGGAACCCACUGCUUAAGCCUCAAUAAAGCUUGCCUUGAGUGCUCAAAGUAGUGUGUGCCCGUCUGUUGUGUGACUCUGGUAACUAGAGAUCCCUCAGACCCUUUUAG	............(((.((.((((((((.((((((((...........))))).)))..)))))))).)).)))(((((..(.(.((((((((...)))))).)))).)))))........	............(((.((.((((((((.((((((((...........))))).)))..)))))))).)).)))(((((..(.(.((((((((...)))))).)))).)))))........
40	159	37	-36.7	-2.59	0.02	9.38	CUGGCUAACUAGGGAACCCACUGCUUAAGCCUCAAUAAAGCUUGCCUUGAGUGCUCAAAGUAGUGUGUGCCCGUCUGUUGUGUGACUCUGGUAACUAGAGAUCCCUCAGACCCUUUUAGU	...(((((...(((.((.((((((((.((((((((...........))))).)))..)))))))).)).)))(((((..(.(.((((((((...)))))).)))).)))))....)))))	...((((....(((.((.((((((((.((((((((...........))))).)))..)))))))).)).)))(((((..(.(.((((((((...)))))).)))).))))).....))))
41	160	37	-38.3	-3.07	0.0	7.09	UGGCUAACUAGGGAACCCACUGCUUAAGCCUCAAUAAAGCUUGCCUUGAGUGCUCAAAGUAGUGUGUGCCCGUCUGUUGUGUGACUCUGGUAACUAGAGAUCCCUCAGACCCUUUUAGUC	.((((((...(((.((.((((((((.((((((((...........))))).)))..)))))))).)).)))(((((..(.(.((((((((...)))))).)))).)))))....))))))	.((((((...(((.((.((((((((.((((((((...........))))).)))..)))))))).)).)))(((((..(.(.((((((((...)))))).)))).)))))....))))))
42	161	37	-40.0	-3.19	0.0	6.3	GGCUAACUAGGGAACCCACUGCUUAAGCCUCAAUAAAGCUUGCCUUGAGUGCUCAAAGUAGUGUGUGCCCGUCUGUUGUGUGACUCUGGUAACUAGAGAUCCCUCAGACCCUUUUAGUCA	((((((...(((.((.((((((((.((((((((...........))))).)))..)))))))).)).)))(((((..(.(.((((((((...)))))).)))).)))))....)))))).	((((((...(((.((.((((((((.((((((((...........))))).)))..)))))))).)).)))(((((..(.(.((((((((...)))))).)))).)))))....)))))).
43	162	37	-36.4	-2.59	0.0	10.52	GCUAACUAGGGAACCCACUGCUUAAGCCUCAAUAAAGCUUGCCUUGAGUGCUCAAAGUAGUGUGUGCCCGUCUGUUGUGUGACUCUGGUAACUAGAGAUCCCUCAGACCCUUUUAGUCAG	........(((.((.((((((((.((((((((...........))))).)))..)))))))).)).)))(((((..(.(.((((((((...)))))).)))).)))))............	........(((.((.((((((((.((((((((...........))))).)))..)))))))).)).)))(((((..(.(.((((((((...)))))).)))).)))))............
44	163	37	-36.7	-2.3	0.04	8.36	CUAACUAGGGAACCCACUGCUUAAGCCUCAAUAAAGCUUGCCUUGAGUGCUCAAAGUAGUGUGUGCCCGUCUGUUGUGUGACUCUGGUAACUAGAGAUCCCUCAGACCCUUUUAGUCAGU	((.(((((((.((.((((((((.((((((((...........))))).)))..)))))))).)).)))(((((..(.(.((((((((...)))))).)))).))))).....)))).)).	...(((((((.((.((((((((.((((((((...........))))).)))..)))))))).)).)))(((((..(.(.((((((((...)))))).)))).))))).....))))....
45	164	37	-36.4	-2.33	0.0	7.66	UAACUAGGGAACCCACUGCUUAAGCCUCAAUAAAGCUUGCCUUGAGUGCUCAAAGUAGUGUGUGCCCGUCUGUUGUGUGACUCUGGUAACUAGAGAUCCCUCAGACCCUUUUAGUCAGUG	......(((.((.((((((((.((((((((...........))))).)))..)))))))).)).)))(((((..(.(.((((((((...)))))).)))).)))))..............	......(((.((.((((((((.((((((((...........))))).)))..)))))))).)).)))(((((..(.(.((((((((...)))))).)))).)))))..............
46	165	37	-36.4	-2.6	0.0	7.52	AACUAGGGAACCCACUGCUUAAGCCUCAAUAAAGCUUGCCUUGAGUGCUCAAAGUAGUGUGUGCCCGUCUGUUGUGUGACUCUGGUAACUAGAGAUCCCUCAGACCCUUUUAGUCAGUGU	.....(((.((.((((((((.((((((((...........))))).)))..)))))))).)).)))(((((..(.(.((((((((...)))))).)))).)))))...............	.....(((.((.((((((((.((((((((...........))))).)))..)))))))).)).)))(((((..(.(.((((((((...)))))).)))).)))))...............
47	166	37	-36.4	-2.03	0.0	6.89	ACUAGGGAACCCACUGCUUAAGCCUCAAUAAAGCUUGCCUUGAGUGCUCAAAGUAGUGUGUGCCCGUCUGUUGUGUGACUCUGGUAACUAGAGAUCCCUCAGACCCUUUUAGUCAGUGUG	....(((.((.((((((((.((((((((...........))))).)))..)))))))).)).)))(((((..(.(.((((((((...)))))).)))).)))))................	....(((.((.((((((((.((((((((...........))))).)))..)))))))).)).)))(((((..(.(.((((((((...)))))).)))).)))))................
48	167	37	-36.4	-1.51	0.06	6.29	CUAGGGAACCCACUGCUUAAGCCUCAAUAAAGCUUGCCUUGAGUGCUCAAAGUAGUGUGUGCCCGUCUGUUGUGUGACUCUGGUAACUAGAGAUCCCUCAGACCCUUUUAGUCAGUGUGG	...(((.((.((((((((.((((((((...........))))).)))..)))))))).)).)))(((((..(.(.((((((((...)))))).)))).))))).................	...(((.((.((((((((.((((((((...........))))).)))..)))))))).)).)))(((((..(.(.((((((((...)))))).)))).))))).................
49	168	37	-36.5	-2.35	0.0	7.0	UAGGGAACCCACUGCUUAAGCCUCAAUAAAGCUUGCCUUGAGUGCUCAAAGUAGUGUGUGCCCGUCUGUUGUGUGACUCUGGUAACUAGAGAUCCCUCAGACCCUUUUAGUCAGUGUGGA	..(((.((.((((((((.((((((((...........))))).)))..)))))))).)).)))(((((..(.(.((((((((...)))))).)))).)))))((.............)).	..(((.((.((((((((.((((((((...........))))).)))..)))))))).)).)))(((((..(.(.((((((((...)))))).)))).)))))((.............)).
50	169	37	-36.5	-1.89	0.06	7.53	AGGGAACCCACUGCUUAAGCCUCAAUAAAGCUUGCCUUGAGUGCUCAAAGUAGUGUGUGCCCGUCUGUUGUGUGACUCUGGUAACUAGAGAUCCCUCAGACCCUUUUAGUCAGUGUGGAA	.(((.((.((((((((.((((((((...........))))).)))..)))))))).)).)))(((((..(.(.((((((((...)))))).)))).)))))((.............))..	.(((.((.((((((((.((((((((...........))))).)))..)))))))).)).)))(((((..(.(.((((((((...)))))).)))).)))))...................
51	170	37	-36.8	-2.02	0.04	8.08	GGGAACCCACUGCUUAAGCCUCAAUAAAGCUUGCCUUGAGUGCUCAAAGUAGUGUGUGCCCGUCUGUUGUGUGACUCUGGUAACUAGAGAUCCCUCAGACCCUUUUAGUCAGUGUGGAAA	(((.((.((((((((.((((((((...........))))).)))..)))))))).)).)))(((((..(.(.((((((((...)))))).)))).)))))((.............))...	(((.((.((((((((.((((((((...........))))).)))..)))))))).)).)))(((((..(.(.((((((((...)))))).)))).)))))....................
52	171	37	-32.8	-0.81	0.25	10.15	GGAACCCACUGCUUAAGCCUCAAUAAAGCUUGCCUUGAGUGCUCAAAGUAGUGUGUGCCCGUCUGUUGUGUGACUCUGGUAACUAGAGAUCCCUCAGACCCUUUUAGUCAGUGUGGAAAA	((.((.((((((((.((((((((...........))))).)))..)))))))).))..))(((((..(.(.((((((((...)))))).)))).)))))((.............))....	((.((.((((((((.((((((((...........))))).)))..)))))))).))..))(((((..(.(.((((((((...)))))).)))).))))).....................
53	172	37	-30.3	-0.82	0.24	10.51	GAACCCACUGCUUAAGCCUCAAUAAAGCUUGCCUUGAGUGCUCAAAGUAGUGUGUGCCCGUCUGUUGUGUGACUCUGGUAACUAGAGAUCCCUCAGACCCUUUUAGUCAGUGUGGAAAAU	..((.((((((((.((((((((...........))))).)))..)))))))).))....(((((..(.(.((((((((...)))))).)))).)))))((.............)).....	..((.((((((((.((((((((...........))))).)))..)))))))).))....(((((..(.(.((((((((...)))))).)))).)))))......................
54	173	37	-30.3	-1.14	0.1	10.52	AACCCACUGCUUAAGCCUCAAUAAAGCUUGCCUUGAGUGCUCAAAGUAGUGUGUGCCCGUCUGUUGUGUGACUCUGGUAACUAGAGAUCCCUCAGACCCUUUUAGUCAGUGUGGAAAAUC	.((.((((((((.((((((((...........))))).)))..)))))))).))....(((((..(.(.((((((((...)))))).)))).)))))((.............))......	.((.((((((((.((((((((...........))))).)))..)))))))).))....(((((..(.(.((((((((...)))))).)))).))))).......................
55	174	37	-29.9	-0.98	0.18	12.49	ACCCACUGCUUAAGCCUCAAUAAAGCUUGCCUUGAGUGCUCAAAGUAGUGUGUGCCCGUCUGUUGUGUGACUCUGGUAACUAGAGAUCCCUCAGACCCUUUUAGUCAGUGUGGAAAAUCU	((.((((((((.((((((((...........))))).)))..)))))))).))....(((((..(.(.((((((((...)))))).)))).)))))((.............)).......	((.((((((((.((((((((...........))))).)))..)))))))).))....(((((....(.((((((((...)))))).)))..)))))........................
56	175	37	-29.4	-0.73	0.25	24.76	CCCACUGCUUAAGCCUCAAUAAAGCUUGCCUUGAGUGCUCAAAGUAGUGUGUGCCCGUCUGUUGUGUGACUCUGGUAACUAGAGAUCCCUCAGACCCUUUUAGUCAGUGUGGAAAAUCUC	..((((((((.((((((((...........))))).)))..))))))))..((((.(((........)))...))))....(((((.((.(((((.......)))..)).))...)))))	..((((((((.((((((((...........))))).)))..))))))))...(((.(((........)))...)))............................................
57	176	37	-31.0	-1.39	0.08	13.17	CCACUGCUUAAGCCUCAAUAAAGCUUGCCUUGAGUGCUCAAAGUAGUGUGUGCCCGUCUGUUGUGUGACUCUGGUAACUAGAGAUCCCUCAGACCCUUUUAGUCAGUGUGGAAAAUCUCU	.((((((((.((((((((...........))))).)))..))))))))..((((.(((........)))...))))...((((((.((.(((((.......)))..)).))...))))))	.((((((((.((((((((...........))))).)))..))))))))..((((.(((........)))...))))...((((((......(((.......)))..........))))))
58	177	37	-31.8	-1.45	0.12	11.06	CACUGCUUAAGCCUCAAUAAAGCUUGCCUUGAGUGCUCAAAGUAGUGUGUGCCCGUCUGUUGUGUGACUCUGGUAACUAGAGAUCCCUCAGACCCUUUUAGUCAGUGUGGAAAAUCUCUA	((((((((.((((((((...........))))).)))..))))))))..((((.(((........)))...))))..(((((((.((.(((((.......)))..)).))...)))))))	((((((((.((((((((...........))))).)))..))))))))..((((.(((........)))...))))..(((((((((....(((.......))).....))...)))))))
59	178	37	-32.3	-1.68	0.04	9.61	ACUGCUUAAGCCUCAAUAAAGCUUGCCUUGAGUGCUCAAAGUAGUGUGUGCCCGUCUGUUGUGUGACUCUGGUAACUAGAGAUCCCUCAGACCCUUUUAGUCAGUGUGGAAAAUCUCUAG	(((((((.((((((((...........))))).)))..)))))))...((((.(((........)))...)))).((((((((.((.(((((.......)))..)).))...))))))))	(((((((.((((((((...........))))).)))..)))))))...((((.(((........)))...)))).((((((((((....(((.......))).....))...))))))))
60	179	37	-31.1	-1.0	0.22	9.35	CUGCUUAAGCCUCAAUAAAGCUUGCCUUGAGUGCUCAAAGUAGUGUGUGCCCGUCUGUUGUGUGACUCUGGUAACUAGAGAUCCCUCAGACCCUUUUAGUCAGUGUGGAAAAUCUCUAGC	((((((.((((((((...........))))).)))..))))))....((((.(((........)))...)))).((((((((.((.(((((.......)))..)).))...)))))))).	((((((.((((((((...........))))).)))..))))))....((((.(((........)))...)))).((((((((((....(((.......))).....))...)))))))).
61	180	37	-28.7	-0.4	0.31	14.36	UGCUUAAGCCUCAAUAAAGCUUGCCUUGAGUGCUCAAAGUAGUGUGUGCCCGUCUGUUGUGUGACUCUGGUAACUAGAGAUCCCUCAGACCCUUUUAGUCAGUGUGGAAAAUCUCUAGCA	(((((.((((((((...........))))).)))..))))).....((((.(((........)))...)))).((((((((.((.(((((.......)))..)).))...))))))))..	(((((.((((((((...........))))).)))..))))).....((((.(((........)))...)))).((((((((((....(((.......))).....))...))))))))..
62	181	37	-27.6	0.11	0.47	25.96	GCUUAAGCCUCAAUAAAGCUUGCCUUGAGUGCUCAAAGUAGUGUGUGCCCGUCUGUUGUGUGACUCUGGUAACUAGAGAUCCCUCAGACCCUUUUAGUCAGUGUGGAAAAUCUCUAGCAG	((((.((((((((...........))))).)))..))))......((((.(((........)))...)))).((((((((.((.(((((.......)))..)).))...))))))))...	((((.((((((((...........))))).)))..))))......((((.(((........)))...)))).((((((((((....(((.......))).....))...))))))))...
63	182	37	-25.8	0.32	0.57	25.74	CUUAAGCCUCAAUAAAGCUUGCCUUGAGUGCUCAAAGUAGUGUGUGCCCGUCUGUUGUGUGACUCUGGUAACUAGAGAUCCCUCAGACCCUUUUAGUCAGUGUGGAAAAUCUCUAGCAGU	....((((((((...........))))).)))............((((.(((........)))...)))).((((((((.((.(((((.......)))..)).))...))))))))....	....(((((((.............)))).)))............((((.(((........)))...)))).((((((((((....(((.......))).....))...))))))))....
64	183	37	-25.8	0.58	0.65	27.45	UUAAGCCUCAAUAAAGCUUGCCUUGAGUGCUCAAAGUAGUGUGUGCCCGUCUGUUGUGUGACUCUGGUAACUAGAGAUCCCUCAGACCCUUUUAGUCAGUGUGGAAAAUCUCUAGCAGUG	...((((((((...........))))).)))............((((.(((........)))...)))).((((((((.((.(((((.......)))..)).))...)))))))).....	...(((((((.............)))).))).............(((.(((........)))...)))..((((((((((....(((.......))).....))...)))))))).....
65	184	37	-25.8	0.77	0.76	32.78	UAAGCCUCAAUAAAGCUUGCCUUGAGUGCUCAAAGUAGUGUGUGCCCGUCUGUUGUGUGACUCUGGUAACUAGAGAUCCCUCAGACCCUUUUAGUCAGUGUGGAAAAUCUCUAGCAGUGG	..((((((((...........))))).)))............((((.(((........)))...)))).((((((((.((.(((((.......)))..)).))...))))))))......	...((((((.............)))).))....................(........)..........((((((((......(((.......)))..........))))))))......
66	185	37	-26.8	0.67	0.75	43.11	AAGCCUCAAUAAAGCUUGCCUUGAGUGCUCAAAGUAGUGUGUGCCCGUCUGUUGUGUGACUCUGGUAACUAGAGAUCCCUCAGACCCUUUUAGUCAGUGUGGAAAAUCUCUAGCAGUGGC	.((((((((...........))))).))).................(((((..(.(.((((((((...)))))).)))).))))).......((((.((((((.....)))).)).))))	..(((...............................................................(((((((.......(((.......)))...........)))))))....)))
67	186	37	-27.4	1.17	0.9	38.62	AGCCUCAAUAAAGCUUGCCUUGAGUGCUCAAAGUAGUGUGUGCCCGUCUGUUGUGUGACUCUGGUAACUAGAGAUCCCUCAGACCCUUUUAGUCAGUGUGGAAAAUCUCUAGCAGUGGCG	((((((((...........))))).))).................(((((..(.(.((((((((...)))))).)))).))))).......((((.((((((.....)))).)).)))).	.(((.(.........((((..(((..................................))).)))).(((((((.......(((.......)))...........)))))))..).))).
68	187	37	-27.7	0.73	0.82	32.48	GCCUCAAUAAAGCUUGCCUUGAGUGCUCAAAGUAGUGUGUGCCCGUCUGUUGUGUGACUCUGGUAACUAGAGAUCCCUCAGACCCUUUUAGUCAGUGUGGAAAAUCUCUAGCAGUGGCGC	(((.(......((((((.((((....)))).)))).)).((((.(((........)))...)))).((((((((.((.(((((.......)))..)).))...))))))))..).)))..	(((.(.........((((..((((................................)))).)))).((((((((......(((.......)))..........))))))))..).)))..
69	188	37	-25.8	1.32	0.86	42.21	CCUCAAUAAAGCUUGCCUUGAGUGCUCAAAGUAGUGUGUGCCCGUCUGUUGUGUGACUCUGGUAACUAGAGAUCCCUCAGACCCUUUUAGUCAGUGUGGAAAAUCUCUAGCAGUGGCGCC	..........((((((.((((....)))).)))).))(((((.(((........))).(((....((((((((.((.(((((.......)))..)).))...))))))))))).))))).	.............(((.((((....)))).)))................................(((((((.......(((.......)))...........)))))))..........
70	189	37	-25.8	1.31	0.9	41.21	CUCAAUAAAGCUUGCCUUGAGUGCUCAAAGUAGUGUGUGCCCGUCUGUUGUGUGACUCUGGUAACUAGAGAUCCCUCAGACCCUUUUAGUCAGUGUGGAAAAUCUCUAGCAGUGGCGCCC	.........((((((.((((....)))).)))).))(((((.(((........))).(((....((((((((.((.(((((.......)))..)).))...))))))))))).)))))..	............(((.((((....)))).)))....((((........................(((((((.......(((.......)))...........))))))).....))))..
71	190	37	-25.8	1.29	0.9	39.21	UCAAUAAAGCUUGCCUUGAGUGCUCAAAGUAGUGUGUGCCCGUCUGUUGUGUGACUCUGGUAACUAGAGAUCCCUCAGACCCUUUUAGUCAGUGUGGAAAAUCUCUAGCAGUGGCGCCCG	........((((((.((((....)))).)))).))(((((.(((........))).(((....((((((((.((.(((((.......)))..)).))...))))))))))).)))))...	...........(((.((((....)))).)))....(((((.......................(((((((.......(((.......)))...........)))))))....)))))...
72	191	37	-25.8	1.7	0.96	39.07	CAAUAAAGCUUGCCUUGAGUGCUCAAAGUAGUGUGUGCCCGUCUGUUGUGUGACUCUGGUAACUAGAGAUCCCUCAGACCCUUUUAGUCAGUGUGGAAAAUCUCUAGCAGUGGCGCCCGA	.......((((((.((((....)))).)))).))(((((.(((........))).(((....((((((((.((.(((((.......)))..)).))...))))))))))).)))))....	..........(((.((((....)))).)))....(((((.......................(((((((.......(((.......)))...........)))))))....)))))....
73	192	37	-25.8	1.14	0.88	39.26	AAUAAAGCUUGCCUUGAGUGCUCAAAGUAGUGUGUGCCCGUCUGUUGUGUGACUCUGGUAACUAGAGAUCCCUCAGACCCUUUUAGUCAGUGUGGAAAAUCUCUAGCAGUGGCGCCCGAA	......((((((.((((....)))).)))).))(((((.(((........))).(((....((((((((.((.(((((.......)))..)).))...))))))))))).))))).....	.........(((.((((....)))).)))....(((((.......................(((((((.......(((.......)))...........)))))))....))))).....
74	193	37	-25.8	1.25	0.9	39.07	AUAAAGCUUGCCUUGAGUGCUCAAAGUAGUGUGUGCCCGUCUGUUGUGUGACUCUGGUAACUAGAGAUCCCUCAGACCCUUUUAGUCAGUGUGGAAAAUCUCUAGCAGUGGCGCCCGAAC	.....((((((.((((....)))).)))).))(((((.(((........))).(((....((((((((.((.(((((.......)))..)).))...))))))))))).)))))......	........(((.((((....)))).)))....(((((.......................(((((((.......(((.......)))...........)))))))....)))))......
75	194	37	-25.8	1.45	0.94	39.4	UAAAGCUUGCCUUGAGUGCUCAAAGUAGUGUGUGCCCGUCUGUUGUGUGACUCUGGUAACUAGAGAUCCCUCAGACCCUUUUAGUCAGUGUGGAAAAUCUCUAGCAGUGGCGCCCGAACA	....((((((.((((....)))).)))).))(((((.(((........))).(((....((((((((.((.(((((.......)))..)).))...))))))))))).))))).......	.......(((.((((....)))).)))....(((((.......................(((((((.......(((.......)))...........)))))))....))))).......
76	195	37	-25.8	1.81	0.98	40.35	AAAGCUUGCCUUGAGUGCUCAAAGUAGUGUGUGCCCGUCUGUUGUGUGACUCUGGUAACUAGAGAUCCCUCAGACCCUUUUAGUCAGUGUGGAAAAUCUCUAGCAGUGGCGCCCGAACAG	...((((((.((((....)))).)))).))(((((.(((........))).(((....((((((((.((.(((((.......)))..)).))...))))))))))).)))))........	......(((.((((....)))).)))................................(((((((.......(((.......)))...........))))))).................
77	196	37	-26.9	1.41	0.98	32.77	AAGCUUGCCUUGAGUGCUCAAAGUAGUGUGUGCCCGUCUGUUGUGUGACUCUGGUAACUAGAGAUCCCUCAGACCCUUUUAGUCAGUGUGGAAAAUCUCUAGCAGUGGCGCCCGAACAGG	..((((((.((((....)))).)))).))........((((((.(((.(.(((....((((((((.((.(((((.......)))..)).))...))))))))))).).))).).))))).	.....(((.((((....)))).)))............(((((..(((...(((....((((((((......(((.......)))..........)))))))))))...)))...))))).
78	197	37	-29.0	1.4	0.88	47.08	AGCUUGCCUUGAGUGCUCAAAGUAGUGUGUGCCCGUCUGUUGUGUGACUCUGGUAACUAGAGAUCCCUCAGACCCUUUUAGUCAGUGUGGAAAAUCUCUAGCAGUGGCGCCCGAACAGGG	.((((((.((((....)))).)))).))......(((((..(.(.((((((((...)))))).)))).))))).......((((.((((((.....)))).)).)))).(((.....)))	.........((......)).....................................(((((((.......(((.......)))...........)))))))........(((.....)))
79	198	37	-30.3	0.94	0.78	46.56	GCUUGCCUUGAGUGCUCAAAGUAGUGUGUGCCCGUCUGUUGUGUGACUCUGGUAACUAGAGAUCCCUCAGACCCUUUUAGUCAGUGUGGAAAAUCUCUAGCAGUGGCGCCCGAACAGGGA	((((((.((((....)))).)))).))......(((((..(.(.((((((((...)))))).)))).))))).......((((.((((((.....)))).)).)))).(((.....))).	........((......)).....................................(((((((.......(((.......)))...........)))))))........(((.....))).
80	199	37	-29.9	1.07	0.78	43.6	CUUGCCUUGAGUGCUCAAAGUAGUGUGUGCCCGUCUGUUGUGUGACUCUGGUAACUAGAGAUCCCUCAGACCCUUUUAGUCAGUGUGGAAAAUCUCUAGCAGUGGCGCCCGAACAGGGAC	..((((((((.((((...)))).)...((((.(((........)))...)))).((((((((.((.(((((.......)))..)).))...))))))))))).))))(((.....)))..	......................................................(((((((.......(((.......)))...........)))))))........(((.....)))..
81	200	37	-29.9	1.01	0.8	44.97	UUGCCUUGAGUGCUCAAAGUAGUGUGUGCCCGUCUGUUGUGUGACUCUGGUAACUAGAGAUCCCUCAGACCCUUUUAGUCAGUGUGGAAAAUCUCUAGCAGUGGCGCCCGAACAGGGACU	.((((((((.((((...)))).)...((((.(((........)))...)))).((((((((.((.(((((.......)))..)).))...))))))))))).))))(((.....)))...	.....................................................(((((((.......(((.......)))...........)))))))........(((.....)))...
82	201	37	-29.8	0.7	0.76	42.6	UGCCUUGAGUGCUCAAAGUAGUGUGUGCCCGUCUGUUGUGUGACUCUGGUAACUAGAGAUCCCUCAGACCCUUUUAGUCAGUGUGGAAAAUCUCUAGCAGUGGCGCCCGAACAGGGACUU	.(((((((.((((...)))).)...((((.(((........)))...)))).((((((((.((.(((((.......)))..)).))...))))))))))).))).(((.....)))....	....................................................(((((((.......(((.......)))...........)))))))........(((.....)))....
83	202	37	-30.0	1.31	0.92	40.48	GCCUUGAGUGCUCAAAGUAGUGUGUGCCCGUCUGUUGUGUGACUCUGGUAACUAGAGAUCCCUCAGACCCUUUUAGUCAGUGUGGAAAAUCUCUAGCAGUGGCGCCCGAACAGGGACUUG	(((((((.((((...)))).)...((((.(((........)))...)))).((((((((.((.(((((.......)))..)).))...))))))))))).))).(((.....))).....	(((..........................(((........)))........(((((((.......(((.......)))...........)))))))....))).(((.....))).....
84	203	37	-29.4	0.88	0.78	31.99	CCUUGAGUGCUCAAAGUAGUGUGUGCCCGUCUGUUGUGUGACUCUGGUAACUAGAGAUCCCUCAGACCCUUUUAGUCAGUGUGGAAAAUCUCUAGCAGUGGCGCCCGAACAGGGACUUGA	..((((((((.((........)).))..(((((..(.(.((((((((...)))))).)))).))))).......((((.((((((.....)))).)).)))).(((.....)))))))))	............................(((((......((((((((...)))))).))...))))).......((((.((((((.....)))).)).)))).(((.....)))......
85	204	37	-30.3	0.59	0.69	27.26	CUUGAGUGCUCAAAGUAGUGUGUGCCCGUCUGUUGUGUGACUCUGGUAACUAGAGAUCCCUCAGACCCUUUUAGUCAGUGUGGAAAAUCUCUAGCAGUGGCGCCCGAACAGGGACUUGAA	.((((((((.((........)).))..(((((..(.(.((((((((...)))))).)))).))))).......((((.((((((.....)))).)).)))).(((.....))))))))).	.((((((....................(((((....(.((((((((...)))))).)))..))))).......((((.((((((.....)))).)).)))).(((.....))))))))).
86	205	37	-30.1	0.54	0.69	27.8	UUGAGUGCUCAAAGUAGUGUGUGCCCGUCUGUUGUGUGACUCUGGUAACUAGAGAUCCCUCAGACCCUUUUAGUCAGUGUGGAAAAUCUCUAGCAGUGGCGCCCGAACAGGGACUUGAAA	((((((((.((........)).))..(((((..(.(.((((((((...)))))).)))).))))).......((((.((((((.....)))).)).)))).(((.....)))))))))..	.(((((....................(((((....(.((((((((...)))))).)))..))))).......((((.((((((.....)))).)).)))).(((.....))))))))...
87	206	37	-29.5	0.8	0.75	23.65	UGAGUGCUCAAAGUAGUGUGUGCCCGUCUGUUGUGUGACUCUGGUAACUAGAGAUCCCUCAGACCCUUUUAGUCAGUGUGGAAAAUCUCUAGCAGUGGCGCCCGAACAGGGACUUGAAAG	.(.((((.((......)).)))).)(((((..(.(.((((((((...)))))).)))).))))).((((((((((.((((((.....)))).)).)))).(((.....)))...))))))	...((((.((......)).))))..(((((....(.((((((((...)))))).)))..))))).......((((.((((((.....)))).)).)))).(((.....))).........
88	207	37	-30.1	0.82	0.76	20.47	GAGUGCUCAAAGUAGUGUGUGCCCGUCUGUUGUGUGACUCUGGUAACUAGAGAUCCCUCAGACCCUUUUAGUCAGUGUGGAAAAUCUCUAGCAGUGGCGCCCGAACAGGGACUUGAAAGC	(.((((.((......)).)))).)(((((..(.(.((((((((...)))))).)))).))))).((((((((((.((((((.....)))).)).)))).(((.....)))...)))))).	..((((.((......)).))))..(((((....(.((((((((...)))))).)))..))))).((((((((((.((((((.....)))).)).)))).(((.....)))...)))))).
89	208	37	-30.3	0.71	0.73	25.35	AGUGCUCAAAGUAGUGUGUGCCCGUCUGUUGUGUGACUCUGGUAACUAGAGAUCCCUCAGACCCUUUUAGUCAGUGUGGAAAAUCUCUAGCAGUGGCGCCCGAACAGGGACUUGAAAGCG	...(((..((((...........(((((..(.(.((((((((...)))))).)))).))))).......((((.((((((.....)))).)).)))).(((.....)))))))...))).	...((.....((...........(((((....(.((((((((...)))))).)))..))))).......((((.((((((.....)))).)).)))).(((.....)))))......)).
90	209	37	-30.5	0.42	0.61	25.26	GUGCUCAAAGUAGUGUGUGCCCGUCUGUUGUGUGACUCUGGUAACUAGAGAUCCCUCAGACCCUUUUAGUCAGUGUGGAAAAUCUCUAGCAGUGGCGCCCGAACAGGGACUUGAAAGCGA	.((((..((((...........(((((..(.(.((((((((...)))))).)))).))))).......((((.((((((.....)))).)).)))).(((.....)))))))...)))).	..((....(((...........(((((....(.((((((((...)))))).)))..))))).......((((.((((((.....)))).)).)))).(((.....)))))).....))..
91	210	37	-30.5	0.36	0.59	21.74	UGCUCAAAGUAGUGUGUGCCCGUCUGUUGUGUGACUCUGGUAACUAGAGAUCCCUCAGACCCUUUUAGUCAGUGUGGAAAAUCUCUAGCAGUGGCGCCCGAACAGGGACUUGAAAGCGAA	((((..((((...........(((((..(.(.((((((((...)))))).)))).))))).......((((.((((((.....)))).)).)))).(((.....)))))))...))))..	((((..((((...........(((((....(.((((((((...)))))).)))..))))).......((((.((((((.....)))).)).)))).(((.....)))))))...))))..
92	211	37	-30.5	0.19	0.51	21.52	GCUCAAAGUAGUGUGUGCCCGUCUGUUGUGUGACUCUGGUAACUAGAGAUCCCUCAGACCCUUUUAGUCAGUGUGGAAAAUCUCUAGCAGUGGCGCCCGAACAGGGACUUGAAAGCGAAA	(((..((((...........(((((..(.(.((((((((...)))))).)))).))))).......((((.((((((.....)))).)).)))).(((.....)))))))...)))....	(((..((((...........(((((....(.((((((((...)))))).)))..))))).......((((.((((((.....)))).)).)))).(((.....)))))))...)))....
93	212	37	-27.6	1.13	0.9	25.41	CUCAAAGUAGUGUGUGCCCGUCUGUUGUGUGACUCUGGUAACUAGAGAUCCCUCAGACCCUUUUAGUCAGUGUGGAAAAUCUCUAGCAGUGGCGCCCGAACAGGGACUUGAAAGCGAAAG	.((((.(((.....)))..(((((..(.(.((((((((...)))))).)))).))))).......((((.((((((.....)))).)).)))).(((.....)))..)))).........	..(................(((((....(.((((((((...)))))).)))..))))).......((((.((((((.....)))).)).)))).(((.....)))....)..........
94	213	37	-27.4	1.13	0.82	28.55	UCAAAGUAGUGUGUGCCCGUCUGUUGUGUGACUCUGGUAACUAGAGAUCCCUCAGACCCUUUUAGUCAGUGUGGAAAAUCUCUAGCAGUGGCGCCCGAACAGGGACUUGAAAGCGAAAGU	((((.(((.....)))..(((((..(.(.((((((((...)))))).)))).))))).......((((.((((((.....)))).)).)))).(((.....)))..))))..........	..................(((((....(.((((((((...)))))).)))..))))).......((((.((((((.....)))).)).)))).(((.....)))................
95	214	37	-27.9	0.78	0.73	33.57	CAAAGUAGUGUGUGCCCGUCUGUUGUGUGACUCUGGUAACUAGAGAUCCCUCAGACCCUUUUAGUCAGUGUGGAAAAUCUCUAGCAGUGGCGCCCGAACAGGGACUUGAAAGCGAAAGUA	.................(((((..(.(.((((((((...)))))).)))).))))).......((((.((((((.....)))).)).)))).(((.....)))((((........)))).	.................(((((......((((((((...)))))).))...))))).......((((.((.(((.....)))..)).)))).(((.....))).................
96	215	37	-27.9	0.82	0.8	33.54	AAAGUAGUGUGUGCCCGUCUGUUGUGUGACUCUGGUAACUAGAGAUCCCUCAGACCCUUUUAGUCAGUGUGGAAAAUCUCUAGCAGUGGCGCCCGAACAGGGACUUGAAAGCGAAAGUAA	................(((((..(.(.((((((((...)))))).)))).))))).......((((.((((((.....)))).)).)))).(((.....)))((((........))))..	................(((((......((((((((...)))))).))...))))).......((((.((.(((.....)))..)).)))).(((.....)))..................
97	216	37	-27.9	0.77	0.71	33.6	AAGUAGUGUGUGCCCGUCUGUUGUGUGACUCUGGUAACUAGAGAUCCCUCAGACCCUUUUAGUCAGUGUGGAAAAUCUCUAGCAGUGGCGCCCGAACAGGGACUUGAAAGCGAAAGUAAA	...............(((((..(.(.((((((((...)))))).)))).))))).......((((.((((((.....)))).)).)))).(((.....)))((((........))))...	...............(((((......((((((((...)))))).))...))))).......((((.((.(((.....)))..)).)))).(((.....)))...................
98	217	37	-27.9	0.86	0.82	33.19	AGUAGUGUGUGCCCGUCUGUUGUGUGACUCUGGUAACUAGAGAUCCCUCAGACCCUUUUAGUCAGUGUGGAAAAUCUCUAGCAGUGGCGCCCGAACAGGGACUUGAAAGCGAAAGUAAAG	..............(((((..(.(.((((((((...)))))).)))).))))).......((((.((((((.....)))).)).)))).(((.....)))((((........))))....	..............(((((......((((((((...)))))).))...))))).......((((.((.(((.....)))..)).)))).(((.....)))....................
99	218	37	-27.9	0.97	0.8	32.54	GUAGUGUGUGCCCGUCUGUUGUGUGACUCUGGUAACUAGAGAUCCCUCAGACCCUUUUAGUCAGUGUGGAAAAUCUCUAGCAGUGGCGCCCGAACAGGGACUUGAAAGCGAAAGUAAAGC	.............(((((..(.(.((((((((...)))))).)))).))))).......((((.((((((.....)))).)).)))).(((.....)))((((........)))).....	.............(((((......((((((((...)))))).))...))))).......((((.((.(((.....)))..)).)))).(((.....))).(((........)))......
100	219	37	-28.3	0.61	0.63	31.51	UAGUGUGUGCCCGUCUGUUGUGUGACUCUGGUAACUAGAGAUCCCUCAGACCCUUUUAGUCAGUGUGGAAAAUCUCUAGCAGUGGCGCCCGAACAGGGACUUGAAAGCGAAAGUAAAGCC	........((..(((((..(.(.((((((((...)))))).)))).))))).......((((.((((((.....)))).)).)))).(((.....)))((((........))))...)).	............(((((......((((((((...)))))).))...))))).......((((.((.(((.....)))..)).)))).(((.....)))((((........))))......
101	220	37	-29.0	0.57	0.67	34.88	AGUGUGUGCCCGUCUGUUGUGUGACUCUGGUAACUAGAGAUCCCUCAGACCCUUUUAGUCAGUGUGGAAAAUCUCUAGCAGUGGCGCCCGAACAGGGACUUGAAAGCGAAAGUAAAGCCA	......((((.(((........)))...)))).((((((((.((.(((((.......)))..)).))...))))))))...((((.(((.....)))((((........))))...))))	...........(((((........((((((...))))))......))))).......((((.((..............)).)))).(((.....)))((((........)))).......
102	221	37	-29.6	0.98	0.82	34.08	GUGUGUGCCCGUCUGUUGUGUGACUCUGGUAACUAGAGAUCCCUCAGACCCUUUUAGUCAGUGUGGAAAAUCUCUAGCAGUGGCGCCCGAACAGGGACUUGAAAGCGAAAGUAAAGCCAG	.....((((.(((........)))...)))).((((((((.((.(((((.......)))..)).))...))))))))...((((.(((.....)))((((........))))...)))).	.................................((((((...............................)))))).........(((.....)))((((........))))........
103	222	37	-29.6	0.62	0.67	34.73	UGUGUGCCCGUCUGUUGUGUGACUCUGGUAACUAGAGAUCCCUCAGACCCUUUUAGUCAGUGUGGAAAAUCUCUAGCAGUGGCGCCCGAACAGGGACUUGAAAGCGAAAGUAAAGCCAGA	....((((.(((........)))...)))).((((((((.((.(((((.......)))..)).))...))))))))...((((.(((.....)))((((........))))...))))..	................................((((((...............................)))))).........(((.....)))((((........)))).........
104	223	37	-30.0	0.49	0.57	29.01	GUGUGCCCGUCUGUUGUGUGACUCUGGUAACUAGAGAUCCCUCAGACCCUUUUAGUCAGUGUGGAAAAUCUCUAGCAGUGGCGCCCGAACAGGGACUUGAAAGCGAAAGUAAAGCCAGAG	........(((........)))((((((..((((((((.((.(((((.......)))..)).))...))))))))........(((.....)))((((........))))...)))))).	........(((........)))((((((..(((((((.......(((.......)))...........)))))))........(((.....)))((((........))))...)))))).
105	224	37	-30.6	0.25	0.51	30.04	UGUGCCCGUCUGUUGUGUGACUCUGGUAACUAGAGAUCCCUCAGACCCUUUUAGUCAGUGUGGAAAAUCUCUAGCAGUGGCGCCCGAACAGGGACUUGAAAGCGAAAGUAAAGCCAGAGG	....................(((((((..((((((((.((.(((((.......)))..)).))...))))))))........(((.....)))((((........))))...))))))).	.....................((((((..(((((((.......(((.......)))...........)))))))........(((.....)))((((........))))...))))))..
106	225	37	-31.1	-0.08	0.37	35.12	GUGCCCGUCUGUUGUGUGACUCUGGUAACUAGAGAUCCCUCAGACCCUUUUAGUCAGUGUGGAAAAUCUCUAGCAGUGGCGCCCGAACAGGGACUUGAAAGCGAAAGUAAAGCCAGAGGA	......(((((..(.(.((((((((...)))))).)))).)))))(((((..((((.((((((.....)))).)).)))).(((.....)))((((........))))......))))).	....................................................((((.((..............)).)))).(((.....)))((((........))))............
107	226	37	-31.1	0.26	0.49	35.16	UGCCCGUCUGUUGUGUGACUCUGGUAACUAGAGAUCCCUCAGACCCUUUUAGUCAGUGUGGAAAAUCUCUAGCAGUGGCGCCCGAACAGGGACUUGAAAGCGAAAGUAAAGCCAGAGGAG	.....(((((..(.(.((((((((...)))))).)))).)))))(((((..((((.((((((.....)))).)).)))).(((.....)))((((........))))......)))))..	.............................((((.................................))))..........(((.....)))((((........)))).............
108	227	37	-31.1	0.03	0.45	34.12	GCCCGUCUGUUGUGUGACUCUGGUAACUAGAGAUCCCUCAGACCCUUUUAGUCAGUGUGGAAAAUCUCUAGCAGUGGCGCCCGAACAGGGACUUGAAAGCGAAAGUAAAGCCAGAGGAGA	....(((((..(.(.((((((((...)))))).)))).)))))(((((..((((.((((((.....)))).)).)))).(((.....)))((((........))))......)))))...	..................................................((((.((..............)).)))).(((.....)))((((........))))..............
109	228	37	-31.1	-0.05	0.45	33.87	CCCGUCUGUUGUGUGACUCUGGUAACUAGAGAUCCCUCAGACCCUUUUAGUCAGUGUGGAAAAUCUCUAGCAGUGGCGCCCGAACAGGGACUUGAAAGCGAAAGUAAAGCCAGAGGAGAU	...(((((..(.(.((((((((...)))))).)))).)))))(((((..((((.((((((.....)))).)).)))).(((.....)))((((........))))......)))))....	................((((.......))))..................((((.((..............)).)))).(((.....)))((((........))))...............
110	229	37	-31.1	-0.09	0.41	33.95	CCGUCUGUUGUGUGACUCUGGUAACUAGAGAUCCCUCAGACCCUUUUAGUCAGUGUGGAAAAUCUCUAGCAGUGGCGCCCGAACAGGGACUUGAAAGCGAAAGUAAAGCCAGAGGAGAUC	..(((((..(.(.((((((((...)))))).)))).)))))(((((..((((.((((((.....)))).)).)))).(((.....)))((((........))))......))))).....	................(((.......)))...................((((.((..............)).)))).(((.....)))((((........))))................
111	230	37	-31.1	-0.38	0.31	35.09	CGUCUGUUGUGUGACUCUGGUAACUAGAGAUCCCUCAGACCCUUUUAGUCAGUGUGGAAAAUCUCUAGCAGUGGCGCCCGAACAGGGACUUGAAAGCGAAAGUAAAGCCAGAGGAGAUCU	.(((((..(.(.((((((((...)))))).)))).)))))(((((..((((.((((((.....)))).)).)))).(((.....)))((((........))))......)))))......	................(((.....)))....................((((.((..(.......)...)).)))).(((.....)))((((........)))).................
112	231	37	-31.4	-0.21	0.39	34.38	GUCUGUUGUGUGACUCUGGUAACUAGAGAUCCCUCAGACCCUUUUAGUCAGUGUGGAAAAUCUCUAGCAGUGGCGCCCGAACAGGGACUUGAAAGCGAAAGUAAAGCCAGAGGAGAUCUC	(((........)))...........((((((((((...........((((.((((((.....)))).)).)))).(((.....)))((((........)))).......)))).))))))	..............................................((((.((.(((.....)))..)).)))).(((.....)))((((........))))..................
113	232	37	-30.6	-0.29	0.31	32.61	UCUGUUGUGUGACUCUGGUAACUAGAGAUCCCUCAGACCCUUUUAGUCAGUGUGGAAAAUCUCUAGCAGUGGCGCCCGAACAGGGACUUGAAAGCGAAAGUAAAGCCAGAGGAGAUCUCU	............(((((((..((((((((.((.(((((.......)))..)).))...))))))))........(((.....)))((((........))))...))))))).........	............(((((((...((((((...............................)))))).........(((.....)))((((........))))...))))))).........
114	233	37	-31.0	-0.45	0.29	32.3	CUGUUGUGUGACUCUGGUAACUAGAGAUCCCUCAGACCCUUUUAGUCAGUGUGGAAAAUCUCUAGCAGUGGCGCCCGAACAGGGACUUGAAAGCGAAAGUAAAGCCAGAGGAGAUCUCUC	...........(((((((..((((((((.((.(((((.......)))..)).))...))))))))........(((.....)))((((........))))...)))))))(((....)))	...........(((((((...((((((...............................)))))).........(((.....)))((((........))))...)))))))..........
115	234	37	-32.6	-0.97	0.2	22.77	UGUUGUGUGACUCUGGUAACUAGAGAUCCCUCAGACCCUUUUAGUCAGUGUGGAAAAUCUCUAGCAGUGGCGCCCGAACAGGGACUUGAAAGCGAAAGUAAAGCCAGAGGAGAUCUCUCG	..........(((((((..((((((((.((.(((((.......)))..)).))...))))))))........(((.....)))((((........))))...)))))))(((....))).	..........(((((((..(((((((.......(((.......)))...........)))))))........(((.....)))((((........))))...)))))))(((....))).
116	235	37	-32.6	-0.85	0.16	24.3	GUUGUGUGACUCUGGUAACUAGAGAUCCCUCAGACCCUUUUAGUCAGUGUGGAAAAUCUCUAGCAGUGGCGCCCGAACAGGGACUUGAAAGCGAAAGUAAAGCCAGAGGAGAUCUCUCGA	.........(((((((..((((((((.((.(((((.......)))..)).))...))))))))........(((.....)))((((........))))...)))))))(((....)))..	.........(((((((..(((((((.......(((.......)))...........)))))))........(((.....)))((((........))))...)))))))(((....)))..
117	236	37	-32.6	-1.2	0.14	21.87	UUGUGUGACUCUGGUAACUAGAGAUCCCUCAGACCCUUUUAGUCAGUGUGGAAAAUCUCUAGCAGUGGCGCCCGAACAGGGACUUGAAAGCGAAAGUAAAGCCAGAGGAGAUCUCUCGAC	........(((((((..((((((((.((.(((((.......)))..)).))...))))))))........(((.....)))((((........))))...)))))))(((....)))...	........(((((((..(((((((.......(((.......)))...........)))))))........(((.....)))((((........))))...)))))))(((....)))...
118	237	37	-32.6	-0.61	0.2	24.17	UGUGUGACUCUGGUAACUAGAGAUCCCUCAGACCCUUUUAGUCAGUGUGGAAAAUCUCUAGCAGUGGCGCCCGAACAGGGACUUGAAAGCGAAAGUAAAGCCAGAGGAGAUCUCUCGACG	.......(((((((..((((((((.((.(((((.......)))..)).))...))))))))........(((.....)))((((........))))...)))))))(((....)))....	.......(((((((..(((((((.......(((.......)))...........)))))))........(((.....)))((((........))))...)))))))(((....)))....
119	238	37	-32.8	-0.87	0.18	24.03	GUGUGACUCUGGUAACUAGAGAUCCCUCAGACCCUUUUAGUCAGUGUGGAAAAUCUCUAGCAGUGGCGCCCGAACAGGGACUUGAAAGCGAAAGUAAAGCCAGAGGAGAUCUCUCGACGC	((((..(((((((..((((((((.((.(((((.......)))..)).))...))))))))........(((.....)))((((........))))...)))))))(((....))).))))	(((...(((((((..(((((((.......(((.......)))...........)))))))........(((.....)))((((........))))...)))))))(((....)))..)))
120	239	37	-32.6	-0.94	0.14	27.46	UGUGACUCUGGUAACUAGAGAUCCCUCAGACCCUUUUAGUCAGUGUGGAAAAUCUCUAGCAGUGGCGCCCGAACAGGGACUUGAAAGCGAAAGUAAAGCCAGAGGAGAUCUCUCGACGCA	.....(((((((..((((((((.((.(((((.......)))..)).))...))))))))........(((.....)))((((........))))...)))))))(((....)))......	.(((.(((((((..(((((((.......(((.......)))...........)))))))........(((.....)))((((........))))...)))))))(((....)))..))).
121	240	37	-33.1	-0.78	0.2	31.44	GUGACUCUGGUAACUAGAGAUCCCUCAGACCCUUUUAGUCAGUGUGGAAAAUCUCUAGCAGUGGCGCCCGAACAGGGACUUGAAAGCGAAAGUAAAGCCAGAGGAGAUCUCUCGACGCAG	......(((((....(((((((((((...........((((.((((((.....)))).)).)))).(((.....)))((((........)))).......)))).)))))))..)).)))	......(((......(((((((((((...........((((.((.(((.....)))..)).)))).(((.....)))((((........)))).......)))).))))))).....)))
122	241	37	-34.5	-1.09	0.14	12.55	UGACUCUGGUAACUAGAGAUCCCUCAGACCCUUUUAGUCAGUGUGGAAAAUCUCUAGCAGUGGCGCCCGAACAGGGACUUGAAAGCGAAAGUAAAGCCAGAGGAGAUCUCUCGACGCAGG	.....(((((....(((((((((((...........((((.((((((.....)))).)).)))).(((.....)))((((........)))).......)))).)))))))..)).))).	.....(((((....(((((((((((...........((((.((((((.....)))).)).)))).(((.....)))((((........)))).......)))).)))))))..)).))).
123	242	37	-35.0	-1.28	0.12	12.17	GACUCUGGUAACUAGAGAUCCCUCAGACCCUUUUAGUCAGUGUGGAAAAUCUCUAGCAGUGGCGCCCGAACAGGGACUUGAAAGCGAAAGUAAAGCCAGAGGAGAUCUCUCGACGCAGGA	...((((((....(((((((((((...........((((.((((((.....)))).)).)))).(((.....)))((((........)))).......)))).)))))))..)).)))).	...((((((....(((((((((((...........((((.((((((.....)))).)).)))).(((.....)))((((........)))).......)))).)))))))..)).)))).
124	243	37	-35.0	-2.09	0.04	12.68	ACUCUGGUAACUAGAGAUCCCUCAGACCCUUUUAGUCAGUGUGGAAAAUCUCUAGCAGUGGCGCCCGAACAGGGACUUGAAAGCGAAAGUAAAGCCAGAGGAGAUCUCUCGACGCAGGAC	..((((((....(((((((((((...........((((.((((((.....)))).)).)))).(((.....)))((((........)))).......)))).)))))))..)).))))..	..((((((....(((((((((((...........((((.((((((.....)))).)).)))).(((.....)))((((........)))).......)))).)))))))..)).))))..
125	244	37	-35.0	-1.59	0.08	12.71	CUCUGGUAACUAGAGAUCCCUCAGACCCUUUUAGUCAGUGUGGAAAAUCUCUAGCAGUGGCGCCCGAACAGGGACUUGAAAGCGAAAGUAAAGCCAGAGGAGAUCUCUCGACGCAGGACU	.((((((....(((((((((((...........((((.((((((.....)))).)).)))).(((.....)))((((........)))).......)))).)))))))..)).))))...	.((((((....(((((((((((...........((((.((((((.....)))).)).)))).(((.....)))((((........)))).......)))).)))))))..)).))))...
126	245	37	-34.8	-1.33	0.1	11.96	UCUGGUAACUAGAGAUCCCUCAGACCCUUUUAGUCAGUGUGGAAAAUCUCUAGCAGUGGCGCCCGAACAGGGACUUGAAAGCGAAAGUAAAGCCAGAGGAGAUCUCUCGACGCAGGACUC	((((((....(((((((((((...........((((.((((((.....)))).)).)))).(((.....)))((((........)))).......)))).)))))))..)).))))....	((((((....(((((((((((...........((((.((((((.....)))).)).)))).(((.....)))((((........)))).......)))).)))))))..)).))))....
127	246	37	-34.3	-1.41	0.1	11.08	CUGGUAACUAGAGAUCCCUCAGACCCUUUUAGUCAGUGUGGAAAAUCUCUAGCAGUGGCGCCCGAACAGGGACUUGAAAGCGAAAGUAAAGCCAGAGGAGAUCUCUCGACGCAGGACUCG	(((((....(((((((((((...........((((.((((((.....)))).)).)))).(((.....)))((((........)))).......)))).)))))))..)).)))......	(((((....(((((((((((...........((((.((((((.....)))).)).)))).(((.....)))((((........)))).......)))).)))))))..)).)))......
128	247	37	-31.9	-0.65	0.2	18.97	UGGUAACUAGAGAUCCCUCAGACCCUUUUAGUCAGUGUGGAAAAUCUCUAGCAGUGGCGCCCGAACAGGGACUUGAAAGCGAAAGUAAAGCCAGAGGAGAUCUCUCGACGCAGGACUCGG	........(((((((((((...........((((.((((((.....)))).)).)))).(((.....)))((((........)))).......)))).)))))))(((........))).	........(((((((((((...........((((.((((((.....)))).)).)))).(((.....)))((((........)))).......)))).)))))))...............
129	248	37	-31.9	-0.58	0.29	19.62	GGUAACUAGAGAUCCCUCAGACCCUUUUAGUCAGUGUGGAAAAUCUCUAGCAGUGGCGCCCGAACAGGGACUUGAAAGCGAAAGUAAAGCCAGAGGAGAUCUCUCGACGCAGGACUCGGC	.......(((((((((((...........((((.((((((.....)))).)).)))).(((.....)))((((........)))).......)))).)))))))(((........)))..	.......(((((((((((...........((((.((((((.....)))).)).)))).(((.....)))((((........)))).......)))).)))))))................
130	249	37	-31.9	-0.58	0.31	14.03	GUAACUAGAGAUCCCUCAGACCCUUUUAGUCAGUGUGGAAAAUCUCUAGCAGUGGCGCCCGAACAGGGACUUGAAAGCGAAAGUAAAGCCAGAGGAGAUCUCUCGACGCAGGACUCGGCU	......(((((((((((...........((((.((((((.....)))).)).)))).(((.....)))((((........)))).......)))).)))))))(((........)))...	......(((((((((((...........((((.((((((.....)))).)).)))).(((.....)))((((........)))).......)))).))))))).................
131	250	37	-31.9	-1.04	0.14	13.86	UAACUAGAGAUCCCUCAGACCCUUUUAGUCAGUGUGGAAAAUCUCUAGCAGUGGCGCCCGAACAGGGACUUGAAAGCGAAAGUAAAGCCAGAGGAGAUCUCUCGACGCAGGACUCGGCUU	.....(((((((((((...........((((.((((((.....)))).)).)))).(((.....)))((((........)))).......)))).)))))))(((........)))....	.....(((((((((((...........((((.((((((.....)))).)).)))).(((.....)))((((........)))).......)))).)))))))..................
132	251	37	-31.9	-0.46	0.29	15.19	AACUAGAGAUCCCUCAGACCCUUUUAGUCAGUGUGGAAAAUCUCUAGCAGUGGCGCCCGAACAGGGACUUGAAAGCGAAAGUAAAGCCAGAGGAGAUCUCUCGACGCAGGACUCGGCUUG	....(((((((((((...........((((.((((((.....)))).)).)))).(((.....)))((((........)))).......)))).)))))))(((........))).....	....(((((((((((...........((((.((((((.....)))).)).)))).(((.....)))((((........)))).......)))).)))))))...................
133	252	37	-35.3	-1.4	0.1	9.81	ACUAGAGAUCCCUCAGACCCUUUUAGUCAGUGUGGAAAAUCUCUAGCAGUGGCGCCCGAACAGGGACUUGAAAGCGAAAGUAAAGCCAGAGGAGAUCUCUCGACGCAGGACUCGGCUUGC	...(((((((((((...........((((.((((((.....)))).)).)))).(((.....)))((((........)))).......)))).)))))))....(((((......)))))	...(((((((((((...........((((.((((((.....)))).)).)))).(((.....)))((((........)))).......)))).)))))))....(((((......)))))
134	253	37	-36.4	-1.84	0.04	9.6	CUAGAGAUCCCUCAGACCCUUUUAGUCAGUGUGGAAAAUCUCUAGCAGUGGCGCCCGAACAGGGACUUGAAAGCGAAAGUAAAGCCAGAGGAGAUCUCUCGACGCAGGACUCGGCUUGCU	..(((((((((((...........((((.((((((.....)))).)).)))).(((.....)))((((........)))).......)))).)))))))....(((((......))))).	..(((((((((((...........((((.((((((.....)))).)).)))).(((.....)))((((........)))).......)))).)))))))....(((((......))))).
135	254	37	-36.4	-1.0	0.1	9.3	UAGAGAUCCCUCAGACCCUUUUAGUCAGUGUGGAAAAUCUCUAGCAGUGGCGCCCGAACAGGGACUUGAAAGCGAAAGUAAAGCCAGAGGAGAUCUCUCGACGCAGGACUCGGCUUGCUG	.(((((((((((...........((((.((((((.....)))).)).)))).(((.....)))((((........)))).......)))).)))))))....(((((......)))))..	.(((((((((((...........((((.((((((.....)))).)).)))).(((.....)))((((........)))).......)))).)))))))....(((((......)))))..
136	255	37	-36.0	-1.57	0.08	9.9	AGAGAUCCCUCAGACCCUUUUAGUCAGUGUGGAAAAUCUCUAGCAGUGGCGCCCGAACAGGGACUUGAAAGCGAAAGUAAAGCCAGAGGAGAUCUCUCGACGCAGGACUCGGCUUGCUGA	(((((((((((...........((((.((((((.....)))).)).)))).(((.....)))((((........)))).......)))).)))))))....(((((......)))))...	(((((((((((...........((((.((((((.....)))).)).)))).(((.....)))((((........)))).......)))).)))))))....(((((......)))))...
137	256	37	-35.5	-1.19	0.14	10.58	GAGAUCCCUCAGACCCUUUUAGUCAGUGUGGAAAAUCUCUAGCAGUGGCGCCCGAACAGGGACUUGAAAGCGAAAGUAAAGCCAGAGGAGAUCUCUCGACGCAGGACUCGGCUUGCUGAA	((((((((((...........((((.((((((.....)))).)).)))).(((.....)))((((........)))).......)))).)))))).....(((((......)))))....	((((((((((...........((((.((((((.....)))).)).)))).(((.....)))((((........)))).......)))).)))))).....(((((......)))))....
138	257	37	-31.5	-0.1	0.43	28.98	AGAUCCCUCAGACCCUUUUAGUCAGUGUGGAAAAUCUCUAGCAGUGGCGCCCGAACAGGGACUUGAAAGCGAAAGUAAAGCCAGAGGAGAUCUCUCGACGCAGGACUCGGCUUGCUGAAG	(((((((((...........((((.((((((.....)))).)).)))).(((.....)))((((........)))).......)))).)))))......(((((......))))).....	(((((((((...........((((.((.(((.....)))..)).)))).(((.....)))((((........)))).......)))).)))))......(((((......))))).....
139	258	37	-31.0	0.21	0.55	32.13	GAUCCCUCAGACCCUUUUAGUCAGUGUGGAAAAUCUCUAGCAGUGGCGCCCGAACAGGGACUUGAAAGCGAAAGUAAAGCCAGAGGAGAUCUCUCGACGCAGGACUCGGCUUGCUGAAGC	((((((((...........((((.((((((.....)))).)).)))).(((.....)))((((........)))).......)))).)))).......(((((......)))))......	.......(((........((((.((((.((...((((......((((.(((.....)))((((........))))...))))...))))....)).))))..)))).......)))....
140	259	37	-31.1	0.11	0.49	24.04	AUCCCUCAGACCCUUUUAGUCAGUGUGGAAAAUCUCUAGCAGUGGCGCCCGAACAGGGACUUGAAAGCGAAAGUAAAGCCAGAGGAGAUCUCUCGACGCAGGACUCGGCUUGCUGAAGCG	.................((((.((((.((..((((((.....((((.(((.....)))((((........))))...))))..))))))...)).))))..))))..((((....)))).	.....((((........((((.((((.((..((((((.....((((.(((.....)))((((........))))...))))..))))))...)).))))..)))).......))))....
141	260	37	-31.1	0.47	0.67	29.59	UCCCUCAGACCCUUUUAGUCAGUGUGGAAAAUCUCUAGCAGUGGCGCCCGAACAGGGACUUGAAAGCGAAAGUAAAGCCAGAGGAGAUCUCUCGACGCAGGACUCGGCUUGCUGAAGCGC	................((((.((((.((..((((((.....((((.(((.....)))((((........))))...))))..))))))...)).))))..))))..((((....))))..	....((((........((((.((((.((..((((((.....((((.(((.....)))((((........))))...))))..))))))...)).))))..)))).......)))).....
142	261	37	-31.5	0.56	0.69	38.88	CCCUCAGACCCUUUUAGUCAGUGUGGAAAAUCUCUAGCAGUGGCGCCCGAACAGGGACUUGAAAGCGAAAGUAAAGCCAGAGGAGAUCUCUCGACGCAGGACUCGGCUUGCUGAAGCGCG	...............((((.((((.((..((((((.....((((.(((.....)))((((........))))...))))..))))))...)).))))..))))((((((....)))).))	...............((((.((((.((..((((((.....((((.(((.....)))((((........))))...))))..))))))...)).))))..)))).................
143	262	37	-31.9	0.31	0.61	37.75	CCUCAGACCCUUUUAGUCAGUGUGGAAAAUCUCUAGCAGUGGCGCCCGAACAGGGACUUGAAAGCGAAAGUAAAGCCAGAGGAGAUCUCUCGACGCAGGACUCGGCUUGCUGAAGCGCGC	..............((((.((((.((..((((((.....((((.(((.....)))((((........))))...))))..))))))...)).))))..))))((((((....)))).)).	..............((((.((((.((..((((((.....((((.(((.....)))((((........))))...))))..))))))...)).))))..))))..................
144	263	37	-31.9	0.23	0.55	38.4	CUCAGACCCUUUUAGUCAGUGUGGAAAAUCUCUAGCAGUGGCGCCCGAACAGGGACUUGAAAGCGAAAGUAAAGCCAGAGGAGAUCUCUCGACGCAGGACUCGGCUUGCUGAAGCGCGCA	.............((((.((((.((..((((((.....((((.(((.....)))((((........))))...))))..))))))...)).))))..))))((((((....)))).))..	.............((((.((((.((..((((((.....((((.(((.....)))((((........))))...))))..))))))...)).))))..))))...................
145	264	37	-31.9	0.05	0.53	37.3	UCAGACCCUUUUAGUCAGUGUGGAAAAUCUCUAGCAGUGGCGCCCGAACAGGGACUUGAAAGCGAAAGUAAAGCCAGAGGAGAUCUCUCGACGCAGGACUCGGCUUGCUGAAGCGCGCAC	............((((.((((.((..((((((.....((((.(((.....)))((((........))))...))))..))))))...)).))))..))))((((((....)))).))...	............((((.((((.((..((((((.....((((.(((.....)))((((........))))...))))..))))))...)).))))..))))....................
146	265	37	-31.9	0.25	0.63	23.29	CAGACCCUUUUAGUCAGUGUGGAAAAUCUCUAGCAGUGGCGCCCGAACAGGGACUUGAAAGCGAAAGUAAAGCCAGAGGAGAUCUCUCGACGCAGGACUCGGCUUGCUGAAGCGCGCACG	...........((((.((((.((..((((((.....((((.(((.....)))((((........))))...))))..))))))...)).))))..))))((((((....)))).))....	...........((((.((((.((..((((((.....((((.(((.....)))((((........))))...))))..))))))...)).))))..)))).....................
147	266	37	-33.2	0.0	0.41	12.83	AGACCCUUUUAGUCAGUGUGGAAAAUCUCUAGCAGUGGCGCCCGAACAGGGACUUGAAAGCGAAAGUAAAGCCAGAGGAGAUCUCUCGACGCAGGACUCGGCUUGCUGAAGCGCGCACGG	..........((((.((((.((..((((((.....((((.(((.....)))((((........))))...))))..))))))...)).))))..))))((((.(((....))).)).)).	..........((((.((((.((..((((((.....((((.(((.....)))((((........))))...))))..))))))...)).))))..))))((((.(((....))).)).)).
148	267	37	-33.2	0.38	0.61	14.81	GACCCUUUUAGUCAGUGUGGAAAAUCUCUAGCAGUGGCGCCCGAACAGGGACUUGAAAGCGAAAGUAAAGCCAGAGGAGAUCUCUCGACGCAGGACUCGGCUUGCUGAAGCGCGCACGGC	.........((((.((((.((..((((((.....((((.(((.....)))((((........))))...))))..))))))...)).))))..))))((((.(((....))).)).))..	.........((((.((((.((..((((((.....((((.(((.....)))((((........))))...))))..))))))...)).))))..))))((((.(((....))).)).))..
149	268	37	-33.2	0.0	0.39	16.89	ACCCUUUUAGUCAGUGUGGAAAAUCUCUAGCAGUGGCGCCCGAACAGGGACUUGAAAGCGAAAGUAAAGCCAGAGGAGAUCUCUCGACGCAGGACUCGGCUUGCUGAAGCGCGCACGGCA	........((((.((((.((..((((((.....((((.(((.....)))((((........))))...))))..))))))...)).))))..))))((((.(((....))).)).))...	........((((.((((.((..((((((.....((((.(((.....)))((((........))))...))))..))))))...)).))))..))))........................
150	269	37	-33.2	-0.03	0.49	16.89	CCCUUUUAGUCAGUGUGGAAAAUCUCUAGCAGUGGCGCCCGAACAGGGACUUGAAAGCGAAAGUAAAGCCAGAGGAGAUCUCUCGACGCAGGACUCGGCUUGCUGAAGCGCGCACGGCAA	.......((((.((((.((..((((((.....((((.(((.....)))((((........))))...))))..))))))...)).))))..))))((((.(((....))).)).))....	.......((((.((((.((..((((((.....((((.(((.....)))((((........))))...))))..))))))...)).))))..)))).........................
151	270	37	-34.1	-0.38	0.29	11.8	CCUUUUAGUCAGUGUGGAAAAUCUCUAGCAGUGGCGCCCGAACAGGGACUUGAAAGCGAAAGUAAAGCCAGAGGAGAUCUCUCGACGCAGGACUCGGCUUGCUGAAGCGCGCACGGCAAG	......((((.((((.((..((((((.....((((.(((.....)))((((........))))...))))..))))))...)).))))..))))...(((((((.........)))))))	......((((.((((.((..((((((.....((((.(((.....)))((((........))))...))))..))))))...)).))))..))))...(((((((.........)))))))
152	271	37	-35.2	-0.94	0.1	7.15	CUUUUAGUCAGUGUGGAAAAUCUCUAGCAGUGGCGCCCGAACAGGGACUUGAAAGCGAAAGUAAAGCCAGAGGAGAUCUCUCGACGCAGGACUCGGCUUGCUGAAGCGCGCACGGCAAGA	.....((((.((((.((..((((((.....((((.(((.....)))((((........))))...))))..))))))...)).))))..))))...(((((((.........))))))).	.....((((.((((.((..((((((.....((((.(((.....)))((((........))))...))))..))))))...)).))))..))))...(((((((.........))))))).
153	272	37	-35.2	-1.1	0.14	7.41	UUUUAGUCAGUGUGGAAAAUCUCUAGCAGUGGCGCCCGAACAGGGACUUGAAAGCGAAAGUAAAGCCAGAGGAGAUCUCUCGACGCAGGACUCGGCUUGCUGAAGCGCGCACGGCAAGAG	....((((.((((.((..((((((.....((((.(((.....)))((((........))))...))))..))))))...)).))))..))))...(((((((.........)))))))..	....((((.((((.((..((((((.....((((.(((.....)))((((........))))...))))..))))))...)).))))..))))...(((((((.........)))))))..
154	273	37	-35.2	-0.86	0.18	9.43	UUUAGUCAGUGUGGAAAAUCUCUAGCAGUGGCGCCCGAACAGGGACUUGAAAGCGAAAGUAAAGCCAGAGGAGAUCUCUCGACGCAGGACUCGGCUUGCUGAAGCGCGCACGGCAAGAGG	...((((.((((.((..((((((.....((((.(((.....)))((((........))))...))))..))))))...)).))))..))))...(((((((.........)))))))...	...((((.((((.((..((((((.....((((.(((.....)))((((........))))...))))..))))))...)).))))..))))...(((((((.........)))))))...
155	274	37	-35.2	-0.99	0.14	9.81	UUAGUCAGUGUGGAAAAUCUCUAGCAGUGGCGCCCGAACAGGGACUUGAAAGCGAAAGUAAAGCCAGAGGAGAUCUCUCGACGCAGGACUCGGCUUGCUGAAGCGCGCACGGCAAGAGGC	..((((.((((.((..((((((.....((((.(((.....)))((((........))))...))))..))))))...)).))))..))))...(((((((.........)))))))....	..((((.((((.((..((((((.....((((.(((.....)))((((........))))...))))..))))))...)).))))..))))...(((((((.........)))))))....
156	275	37	-35.2	-0.34	0.33	12.63	UAGUCAGUGUGGAAAAUCUCUAGCAGUGGCGCCCGAACAGGGACUUGAAAGCGAAAGUAAAGCCAGAGGAGAUCUCUCGACGCAGGACUCGGCUUGCUGAAGCGCGCACGGCAAGAGGCG	.((((.((((.((..((((((.....((((.(((.....)))((((........))))...))))..))))))...)).))))..))))...(((((((.........))))))).....	.((((.((((.((..((((((.....((((.(((.....)))((((........))))...))))..))))))...)).))))..))))...(((((((.........))))))).....
157	276	37	-35.1	-0.98	0.18	11.42	AGUCAGUGUGGAAAAUCUCUAGCAGUGGCGCCCGAACAGGGACUUGAAAGCGAAAGUAAAGCCAGAGGAGAUCUCUCGACGCAGGACUCGGCUUGCUGAAGCGCGCACGGCAAGAGGCGA	((((.((((.((..((((((.....((((.(((.....)))((((........))))...))))..))))))...)).))))..))))((.(((((((.........)))))))...)).	((((.((((.((..((((((.....((((.(((.....)))((((........))))...))))..))))))...)).))))..))))((...(((((.........))))).....)).
158	277	37	-36.0	-1.03	0.18	10.08	GUCAGUGUGGAAAAUCUCUAGCAGUGGCGCCCGAACAGGGACUUGAAAGCGAAAGUAAAGCCAGAGGAGAUCUCUCGACGCAGGACUCGGCUUGCUGAAGCGCGCACGGCAAGAGGCGAG	(((.((((.((..((((((.....((((.(((.....)))((((........))))...))))..))))))...)).))))..)))(((.(((((((.........)))))))...))).	(((.((((.((..((((((.....((((.(((.....)))((((........))))...))))..))))))...)).))))..)))(((.(.(((((.........)))))...).))).
159	278	37	-36.0	-0.77	0.18	7.91	UCAGUGUGGAAAAUCUCUAGCAGUGGCGCCCGAACAGGGACUUGAAAGCGAAAGUAAAGCCAGAGGAGAUCUCUCGACGCAGGACUCGGCUUGCUGAAGCGCGCACGGCAAGAGGCGAGG	...((((.((..((((((.....((((.(((.....)))((((........))))...))))..))))))...)).))))....((((.(((((((.........)))))))...)))).	...((((.((..((((((.....((((.(((.....)))((((........))))...))))..))))))...)).))))....((((.(((((((.........)))))..)).)))).
160	279	37	-36.0	-1.05	0.14	7.02	CAGUGUGGAAAAUCUCUAGCAGUGGCGCCCGAACAGGGACUUGAAAGCGAAAGUAAAGCCAGAGGAGAUCUCUCGACGCAGGACUCGGCUUGCUGAAGCGCGCACGGCAAGAGGCGAGGG	..((((.((..((((((.....((((.(((.....)))((((........))))...))))..))))))...)).))))....((((.(((((((.........)))))))...))))..	..((((.((..((((((.....((((.(((.....)))((((........))))...))))..))))))...)).))))....((((.(((((((.........)))))..)).))))..
161	280	37	-36.0	-0.65	0.22	6.92	AGUGUGGAAAAUCUCUAGCAGUGGCGCCCGAACAGGGACUUGAAAGCGAAAGUAAAGCCAGAGGAGAUCUCUCGACGCAGGACUCGGCUUGCUGAAGCGCGCACGGCAAGAGGCGAGGGG	.((((.((..((((((.....((((.(((.....)))((((........))))...))))..))))))...)).))))....((((.(((((((.........)))))))...))))...	.((((.((..((((((.....((((.(((.....)))((((........))))...))))..))))))...)).))))....((((.(((((((.........)))))..)).))))...
162	281	37	-36.2	-0.42	0.35	7.43	GUGUGGAAAAUCUCUAGCAGUGGCGCCCGAACAGGGACUUGAAAGCGAAAGUAAAGCCAGAGGAGAUCUCUCGACGCAGGACUCGGCUUGCUGAAGCGCGCACGGCAAGAGGCGAGGGGC	((((.((..((((((.....((((.(((.....)))((((........))))...))))..))))))...)).))))....((((.(((((((.........)))))))...))))....	((((.((..((((((.....((((.(((.....)))((((........))))...))))..))))))...)).))))....((((.(((((((.........)))))..)).))))....
163	282	37	-34.0	0.15	0.61	39.02	UGUGGAAAAUCUCUAGCAGUGGCGCCCGAACAGGGACUUGAAAGCGAAAGUAAAGCCAGAGGAGAUCUCUCGACGCAGGACUCGGCUUGCUGAAGCGCGCACGGCAAGAGGCGAGGGGCG	.((.((..((((((.....((((.(((.....)))((((........))))...))))..))))))...)).))((....((((.(((((((.........)))))))...))))..)).	.........((((......((((.(((.....)))((((........))))...))))...))))...............(((.............................))).....
164	283	37	-34.2	0.12	0.55	33.31	GUGGAAAAUCUCUAGCAGUGGCGCCCGAACAGGGACUUGAAAGCGAAAGUAAAGCCAGAGGAGAUCUCUCGACGCAGGACUCGGCUUGCUGAAGCGCGCACGGCAAGAGGCGAGGGGCGG	((.((..((((((.....((((.(((.....)))((((........))))...))))..))))))...)).))((....((((.(((((((.........)))))))...))))..))..	.......((((((.....((((.(((.....)))((((........))))...))))..))))))........((....((((....((((.........))))......))))..))..
165	284	37	-33.8	0.31	0.49	36.32	UGGAAAAUCUCUAGCAGUGGCGCCCGAACAGGGACUUGAAAGCGAAAGUAAAGCCAGAGGAGAUCUCUCGACGCAGGACUCGGCUUGCUGAAGCGCGCACGGCAAGAGGCGAGGGGCGGC	.(((..((((((.....((((.(((.....)))((((........))))...))))..)))))).)))...(((....((((.(((((((.........)))))))...))))..)))..	......((((((.....((((.(((.....)))((((........))))...))))..)))))).......(((....((((....((((.........))))......))))..)))..
166	285	37	-33.8	0.17	0.47	37.93	GGAAAAUCUCUAGCAGUGGCGCCCGAACAGGGACUUGAAAGCGAAAGUAAAGCCAGAGGAGAUCUCUCGACGCAGGACUCGGCUUGCUGAAGCGCGCACGGCAAGAGGCGAGGGGCGGCG	(((..((((((.....((((.(((.....)))((((........))))...))))..)))))).)))((.(((....((((.(((((((.........)))))))...))))..))).))	......((((......((((.(((.....)))((((........))))...))))...))))...............((((....((((.........))))......))))........
167	286	37	-35.5	-0.08	0.39	17.7	GAAAAUCUCUAGCAGUGGCGCCCGAACAGGGACUUGAAAGCGAAAGUAAAGCCAGAGGAGAUCUCUCGACGCAGGACUCGGCUUGCUGAAGCGCGCACGGCAAGAGGCGAGGGGCGGCGA	....((((((.....((((.(((.....)))((((........))))...))))..))))))...(((.(((....((((.(((((((.........)))))))...))))..))).)))	....((((((.....((((.(((.....)))((((........))))...))))..))))))...(((.(((....((((.(.(((((.........)))))...).))))..))).)))
168	287	37	-36.1	-0.58	0.25	14.78	AAAAUCUCUAGCAGUGGCGCCCGAACAGGGACUUGAAAGCGAAAGUAAAGCCAGAGGAGAUCUCUCGACGCAGGACUCGGCUUGCUGAAGCGCGCACGGCAAGAGGCGAGGGGCGGCGAC	...((((((.....((((.(((.....)))((((........))))...))))..))))))...(((.(((....((((.(((((((.........)))))))...))))..))).))).	...((((((.....((((.(((.....)))((((........))))...))))..))))))...(((.(((....((((.(.(((((.........)))))...).))))..))).))).
169	288	37	-36.1	-0.58	0.25	17.33	AAAUCUCUAGCAGUGGCGCCCGAACAGGGACUUGAAAGCGAAAGUAAAGCCAGAGGAGAUCUCUCGACGCAGGACUCGGCUUGCUGAAGCGCGCACGGCAAGAGGCGAGGGGCGGCGACU	..((((((.....((((.(((.....)))((((........))))...))))..))))))...(((.(((....((((.(((((((.........)))))))...))))..))).)))..	..((((((.....((((.(((.....)))((((........))))...))))..))))))...(((.(((....((((.(.(((((.........)))))...).))))..))).)))..
170	289	37	-36.1	0.08	0.53	36.8	AAUCUCUAGCAGUGGCGCCCGAACAGGGACUUGAAAGCGAAAGUAAAGCCAGAGGAGAUCUCUCGACGCAGGACUCGGCUUGCUGAAGCGCGCACGGCAAGAGGCGAGGGGCGGCGACUG	.((((((.....((((.(((.....)))((((........))))...))))..))))))...(((.(((....((((.(((((((.........)))))))...))))..))).)))...	.........((((...((((........((((........)))).............................((((.(.(((((.........)))))...).))))))))....))))
171	290	37	-36.0	0.4	0.57	34.98	AUCUCUAGCAGUGGCGCCCGAACAGGGACUUGAAAGCGAAAGUAAAGCCAGAGGAGAUCUCUCGACGCAGGACUCGGCUUGCUGAAGCGCGCACGGCAAGAGGCGAGGGGCGGCGACUGG	........((((.((((((........((((........))))...((..((((.....))))...))....((((.(((((((.........)))))))...)))))))).)).)))).	........((((.((((((.....................................................((((...(((((.........))))).....))))))))).).)))).
172	291	37	-36.0	0.63	0.73	34.79	UCUCUAGCAGUGGCGCCCGAACAGGGACUUGAAAGCGAAAGUAAAGCCAGAGGAGAUCUCUCGACGCAGGACUCGGCUUGCUGAAGCGCGCACGGCAAGAGGCGAGGGGCGGCGACUGGU	.......((((.((((((........((((........))))...((..((((.....))))...))....((((.(((((((.........)))))))...)))))))).)).))))..	.......((((.((((((.....................................................((((...(((((.........))))).....))))))))).).))))..
173	292	37	-36.6	0.77	0.71	33.52	CUCUAGCAGUGGCGCCCGAACAGGGACUUGAAAGCGAAAGUAAAGCCAGAGGAGAUCUCUCGACGCAGGACUCGGCUUGCUGAAGCGCGCACGGCAAGAGGCGAGGGGCGGCGACUGGUG	...((.((((.((((((........((((........))))...((..((((.....))))...))....((((.(((((((.........)))))))...)))))))).)).)))).))	....(.((((.((((((.....................................................((((...(((((.........))))).....))))))))).).)))).).
174	293	37	-37.5	-0.38	0.27	32.94	UCUAGCAGUGGCGCCCGAACAGGGACUUGAAAGCGAAAGUAAAGCCAGAGGAGAUCUCUCGACGCAGGACUCGGCUUGCUGAAGCGCGCACGGCAAGAGGCGAGGGGCGGCGACUGGUGA	..((.((((.((((((........((((........))))...((..((((.....))))...))....((((.(((((((.........)))))))...)))))))).)).)))).)).	..((.((((.((((((.....................................................((((...(((((.........))))).....))))))))).).)))).)).
175	294	37	-37.5	-0.28	0.41	32.73	CUAGCAGUGGCGCCCGAACAGGGACUUGAAAGCGAAAGUAAAGCCAGAGGAGAUCUCUCGACGCAGGACUCGGCUUGCUGAAGCGCGCACGGCAAGAGGCGAGGGGCGGCGACUGGUGAG	.((.((((.((((((........((((........))))...((..((((.....))))...))....((((.(((((((.........)))))))...)))))))).)).)))).))..	.((.((((.((((((.....................................................((((...(((((.........))))).....))))))))).).)))).))..
176	295	37	-37.3	-0.14	0.53	32.42	UAGCAGUGGCGCCCGAACAGGGACUUGAAAGCGAAAGUAAAGCCAGAGGAGAUCUCUCGACGCAGGACUCGGCUUGCUGAAGCGCGCACGGCAAGAGGCGAGGGGCGGCGACUGGUGAGU	((.((((.((((((........((((........))))...((..((((.....))))...))....((((.(((((((.........)))))))...)))))))).)).)))).))...	((.((((.((((((.....................................................((((...(((((.........))))).....))))))))).).)))).))...
177	296	37	-36.2	-0.07	0.39	32.42	AGCAGUGGCGCCCGAACAGGGACUUGAAAGCGAAAGUAAAGCCAGAGGAGAUCUCUCGACGCAGGACUCGGCUUGCUGAAGCGCGCACGGCAAGAGGCGAGGGGCGGCGACUGGUGAGUA	(.((((.((((((........((((........))))...((..((((.....))))...))....((((.(((((((.........)))))))...)))))))).)).)))).).....	(.((((.((((((.....................................................((((...(((((.........))))).....))))))))).).)))).).....
178	297	37	-36.0	0.66	0.67	32.13	GCAGUGGCGCCCGAACAGGGACUUGAAAGCGAAAGUAAAGCCAGAGGAGAUCUCUCGACGCAGGACUCGGCUUGCUGAAGCGCGCACGGCAAGAGGCGAGGGGCGGCGACUGGUGAGUAC	.((((.((((((........((((........))))...((..((((.....))))...))....((((.(((((((.........)))))))...)))))))).)).))))........	.((((.((((((.....................................................((((...(((((.........))))).....))))))))).).))))........
179	298	37	-35.9	0.25	0.55	32.29	CAGUGGCGCCCGAACAGGGACUUGAAAGCGAAAGUAAAGCCAGAGGAGAUCUCUCGACGCAGGACUCGGCUUGCUGAAGCGCGCACGGCAAGAGGCGAGGGGCGGCGACUGGUGAGUACG	((((.((((((........((((........))))...((..((((.....))))...))....((((.(((((((.........)))))))...)))))))).)).)))).........	((((.((((((.....................................................((((...(((((.........))))).....))))))))).).)))).........
180	299	37	-34.3	0.66	0.69	36.62	AGUGGCGCCCGAACAGGGACUUGAAAGCGAAAGUAAAGCCAGAGGAGAUCUCUCGACGCAGGACUCGGCUUGCUGAAGCGCGCACGGCAAGAGGCGAGGGGCGGCGACUGGUGAGUACGC	..((((.(((.....)))((((........))))...))))((((.....))))..(((....((((.(((((((.........)))))))...))))..)))((((((....))).)))	......((((........((((........)))).............................((((.(.(((((.........)))))...).))))))))..(((((....))).)).
181	300	37	-35.4	1.19	0.86	40.43	GUGGCGCCCGAACAGGGACUUGAAAGCGAAAGUAAAGCCAGAGGAGAUCUCUCGACGCAGGACUCGGCUUGCUGAAGCGCGCACGGCAAGAGGCGAGGGGCGGCGACUGGUGAGUACGCC	.((((.(((.....)))((((........))))...))))((((.....))))...((....((((.(((((((.........)))))))...))))..))(((((((....))).))))	......(((.....)))((((........)))).............................((((...(((((.........))))).....))))........(((....))).....
182	301	37	-37.0	0.1	0.49	37.94	UGGCGCCCGAACAGGGACUUGAAAGCGAAAGUAAAGCCAGAGGAGAUCUCUCGACGCAGGACUCGGCUUGCUGAAGCGCGCACGGCAAGAGGCGAGGGGCGGCGACUGGUGAGUACGCCA	((((((((.....)))((((........))))...(((((..........(((.(((....((((.(((((((.........)))))))...))))..))).)))))))).....)))))	.(((((((.....)))((((........)))).......................((....((((...(((((.........))))).....))))..))...............)))).
183	302	37	-37.1	-0.05	0.43	40.04	GGCGCCCGAACAGGGACUUGAAAGCGAAAGUAAAGCCAGAGGAGAUCUCUCGACGCAGGACUCGGCUUGCUGAAGCGCGCACGGCAAGAGGCGAGGGGCGGCGACUGGUGAGUACGCCAA	(((((((.....)))((((........))))...(((((..........(((.(((....((((.(((((((.........)))))))...))))..))).)))))))).....))))..	....(((.....)))((((........)))).............................((((...(((((.........))))).....)))).........................
184	303	37	-35.7	0.09	0.47	38.44	GCGCCCGAACAGGGACUUGAAAGCGAAAGUAAAGCCAGAGGAGAUCUCUCGACGCAGGACUCGGCUUGCUGAAGCGCGCACGGCAAGAGGCGAGGGGCGGCGACUGGUGAGUACGCCAAA	..((((........((((........))))...((..((((.....))))...))....((((.(((((((.........)))))))...))))))))(((((((....))).))))...	..((((.....................................................((((....(((...........)))......))))))))(((((((....))).))))...
185	304	37	-35.7	-0.36	0.29	34.37	CGCCCGAACAGGGACUUGAAAGCGAAAGUAAAGCCAGAGGAGAUCUCUCGACGCAGGACUCGGCUUGCUGAAGCGCGCACGGCAAGAGGCGAGGGGCGGCGACUGGUGAGUACGCCAAAA	.((((........((((........))))...((..((((.....))))...))....((((.(((((((.........)))))))...))))))))(((((((....))).))))....	.((((.....................................................((((....((((.........))))......))))))))(((((((....))).))))....
186	305	37	-35.9	-0.82	0.24	32.35	GCCCGAACAGGGACUUGAAAGCGAAAGUAAAGCCAGAGGAGAUCUCUCGACGCAGGACUCGGCUUGCUGAAGCGCGCACGGCAAGAGGCGAGGGGCGGCGACUGGUGAGUACGCCAAAAA	((((........((((........))))...((..((((.....))))...))....((((.(((((((.........)))))))...))))))))(((((((....))).)))).....	((((.....................................................((((....((((.........))))......))))))))(((((((....))).)))).....
187	306	37	-34.6	-0.47	0.27	29.27	CCCGAACAGGGACUUGAAAGCGAAAGUAAAGCCAGAGGAGAUCUCUCGACGCAGGACUCGGCUUGCUGAAGCGCGCACGGCAAGAGGCGAGGGGCGGCGACUGGUGAGUACGCCAAAAAU	(((.....)))........((...(((((.(((.((((((....))).........)))))))))))...))((.(.((.(....).))..).))(((((((....))).))))......	(((.....)))........((...(((...(((..........................)))..)))...))((.(...............).))(((((((....))).))))......
188	307	37	-31.7	0.12	0.51	34.43	CCGAACAGGGACUUGAAAGCGAAAGUAAAGCCAGAGGAGAUCUCUCGACGCAGGACUCGGCUUGCUGAAGCGCGCACGGCAAGAGGCGAGGGGCGGCGACUGGUGAGUACGCCAAAAAUU	((......))........((...(((((.(((.((((((....))).........)))))))))))...))((.(.((.(....).))..).))(((((((....))).)))).......	..................((...(((...(((..........................)))..)))...))((.(...............).))(((((((....))).)))).......
189	308	37	-31.0	0.29	0.51	34.51	CGAACAGGGACUUGAAAGCGAAAGUAAAGCCAGAGGAGAUCUCUCGACGCAGGACUCGGCUUGCUGAAGCGCGCACGGCAAGAGGCGAGGGGCGGCGACUGGUGAGUACGCCAAAAAUUU	.....((((((((....((.........)).....))).)))))((.(((....((((.(((((((.........)))))))...))))..))).))..(((((....))))).......	..................(.........)...................((....((((...(((((.........))))).....))))..))(((((((....))).))))........
190	309	37	-31.0	0.11	0.53	35.37	GAACAGGGACUUGAAAGCGAAAGUAAAGCCAGAGGAGAUCUCUCGACGCAGGACUCGGCUUGCUGAAGCGCGCACGGCAAGAGGCGAGGGGCGGCGACUGGUGAGUACGCCAAAAAUUUU	....((((((((....((.........)).....))).)))))((.(((....((((.(((((((.........)))))))...))))..))).))..(((((....)))))........	...............................................((....((((...(((((.........))))).....))))..))(((((((....))).)))).........
191	310	37	-31.0	0.01	0.43	37.08	AACAGGGACUUGAAAGCGAAAGUAAAGCCAGAGGAGAUCUCUCGACGCAGGACUCGGCUUGCUGAAGCGCGCACGGCAAGAGGCGAGGGGCGGCGACUGGUGAGUACGCCAAAAAUUUUG	...((((((((....((.........)).....))).)))))((.(((....((((.(((((((.........)))))))...))))..))).))..(((((....))))).........	..............................................((....((((....((((.........))))......))))..))(((((((....))).))))..........
192	311	37	-31.0	0.18	0.53	38.43	ACAGGGACUUGAAAGCGAAAGUAAAGCCAGAGGAGAUCUCUCGACGCAGGACUCGGCUUGCUGAAGCGCGCACGGCAAGAGGCGAGGGGCGGCGACUGGUGAGUACGCCAAAAAUUUUGA	..((((((((....((.........)).....))).)))))((.(((....((((.(((((((.........)))))))...))))..))).))..(((((....)))))..........	...................................................((((....((((.........))))......))))....(((((((....))).))))...........
193	312	37	-31.0	0.47	0.67	38.69	CAGGGACUUGAAAGCGAAAGUAAAGCCAGAGGAGAUCUCUCGACGCAGGACUCGGCUUGCUGAAGCGCGCACGGCAAGAGGCGAGGGGCGGCGACUGGUGAGUACGCCAAAAAUUUUGAC	.((((((((....((.........)).....))).)))))((.(((....((((.(((((((.........)))))))...))))..))).))..(((((....)))))...........	..................................................((((....((((.........))))......))))....(((((((....))).))))............
194	313	37	-30.9	0.44	0.67	38.69	AGGGACUUGAAAGCGAAAGUAAAGCCAGAGGAGAUCUCUCGACGCAGGACUCGGCUUGCUGAAGCGCGCACGGCAAGAGGCGAGGGGCGGCGACUGGUGAGUACGCCAAAAAUUUUGACU	.(((((((....((.........)).....))).))))(((.(((....((((.(((((((.........)))))))...))))..))).))).(((((....)))))............	.................................................((((....((((.........))))......))))....(((((((....))).)))).............
195	314	37	-31.1	0.44	0.69	39.69	GGGACUUGAAAGCGAAAGUAAAGCCAGAGGAGAUCUCUCGACGCAGGACUCGGCUUGCUGAAGCGCGCACGGCAAGAGGCGAGGGGCGGCGACUGGUGAGUACGCCAAAAAUUUUGACUA	(((((((....((.........)).....))).))))(((.(((....((((.(((((((.........)))))))...))))..))).))).(((((....))))).............	................................................((((....((((.........))))......))))....(((((((....))).))))..............
196	315	37	-30.3	0.78	0.75	37.53	GGACUUGAAAGCGAAAGUAAAGCCAGAGGAGAUCUCUCGACGCAGGACUCGGCUUGCUGAAGCGCGCACGGCAAGAGGCGAGGGGCGGCGACUGGUGAGUACGCCAAAAAUUUUGACUAG	..........((...(((((.(((.((((((....))).........)))))))))))...))((.(.((.(....).))..).))(((((((....))).))))...............	.....................(((..........................))).................................(((((((....))).))))...............
197	316	37	-30.3	0.57	0.69	36.41	GACUUGAAAGCGAAAGUAAAGCCAGAGGAGAUCUCUCGACGCAGGACUCGGCUUGCUGAAGCGCGCACGGCAAGAGGCGAGGGGCGGCGACUGGUGAGUACGCCAAAAAUUUUGACUAGC	.........((...(((((.(((.((((((....))).........)))))))))))...))((.(.((.(....).))..).))(((((((....))).))))................	..............(((...(((..........................)))..)))............................(((((((....))).))))................
198	317	37	-30.3	0.61	0.69	40.44	ACUUGAAAGCGAAAGUAAAGCCAGAGGAGAUCUCUCGACGCAGGACUCGGCUUGCUGAAGCGCGCACGGCAAGAGGCGAGGGGCGGCGACUGGUGAGUACGCCAAAAAUUUUGACUAGCG	........((...(((((.(((.((((((....))).........)))))))))))...))((.(.((.(....).))..).))(((((((....))).)))).................	....................................................................................(((((((....))).)))).................
199	318	37	-30.3	1.03	0.8	40.94	CUUGAAAGCGAAAGUAAAGCCAGAGGAGAUCUCUCGACGCAGGACUCGGCUUGCUGAAGCGCGCACGGCAAGAGGCGAGGGGCGGCGACUGGUGAGUACGCCAAAAAUUUUGACUAGCGG	.......((...(((((.(((.((((((....))).........)))))))))))...))((.(.((.(....).))..).))(((((((....))).))))..................	...................................................................................(((((((....))).))))..................
200	319	37	-30.3	0.55	0.69	41.02	UUGAAAGCGAAAGUAAAGCCAGAGGAGAUCUCUCGACGCAGGACUCGGCUUGCUGAAGCGCGCACGGCAAGAGGCGAGGGGCGGCGACUGGUGAGUACGCCAAAAAUUUUGACUAGCGGA	......((...(((((.(((.((((((....))).........)))))))))))...))((.(.((.(....).))..).))(((((((....))).))))...................	...........................................((((....((((.........))))......))))....(((((((....))).))))...................
201	320	37	-30.3	0.7	0.75	40.07	UGAAAGCGAAAGUAAAGCCAGAGGAGAUCUCUCGACGCAGGACUCGGCUUGCUGAAGCGCGCACGGCAAGAGGCGAGGGGCGGCGACUGGUGAGUACGCCAAAAAUUUUGACUAGCGGAG	.....((...(((((.(((.((((((....))).........)))))))))))...))((.(.((.(....).))..).))(((((((....))).))))....................	................(((..........................))).................................(((((((....))).))))....................
202	321	37	-30.3	0.48	0.61	39.4	GAAAGCGAAAGUAAAGCCAGAGGAGAUCUCUCGACGCAGGACUCGGCUUGCUGAAGCGCGCACGGCAAGAGGCGAGGGGCGGCGACUGGUGAGUACGCCAAAAAUUUUGACUAGCGGAGG	....((...(((((.(((.((((((....))).........)))))))))))...))((.(.((.(....).))..).))(((((((....))).)))).....................	..........(....(((..........................)))...).............................(((((((....))).)))).....................
203	322	37	-30.7	0.53	0.67	40.51	AAAGCGAAAGUAAAGCCAGAGGAGAUCUCUCGACGCAGGACUCGGCUUGCUGAAGCGCGCACGGCAAGAGGCGAGGGGCGGCGACUGGUGAGUACGCCAAAAAUUUUGACUAGCGGAGGC	...((...(((((.(((.((((((....))).........)))))))))))...))((.(.((.(....).))..).))(((((((....))).))))..............((....))	.........(....(((..........................)))...).............................(((((((....))).))))......................
204	323	37	-32.3	0.58	0.71	40.32	AAGCGAAAGUAAAGCCAGAGGAGAUCUCUCGACGCAGGACUCGGCUUGCUGAAGCGCGCACGGCAAGAGGCGAGGGGCGGCGACUGGUGAGUACGCCAAAAAUUUUGACUAGCGGAGGCU	..((...(((((.(((.((((((....))).........)))))))))))...))((.(.((.(....).))..).))(((((((....))).)))).............(((....)))	.......................................((((....((((.........))))......))))....(((((((....))).)))).......................
205	324	37	-33.5	0.11	0.53	37.1	AGCGAAAGUAAAGCCAGAGGAGAUCUCUCGACGCAGGACUCGGCUUGCUGAAGCGCGCACGGCAAGAGGCGAGGGGCGGCGACUGGUGAGUACGCCAAAAAUUUUGACUAGCGGAGGCUA	.((...(((((.(((.((((((....))).........)))))))))))...))((.(.((.(....).))..).))(((((((....))).))))............((((....))))	.((...(((...(((..........................)))..)))...))((.(...............).))(((((((....))).)))).............(((....))).
206	325	37	-36.8	-0.43	0.41	16.58	GCGAAAGUAAAGCCAGAGGAGAUCUCUCGACGCAGGACUCGGCUUGCUGAAGCGCGCACGGCAAGAGGCGAGGGGCGGCGACUGGUGAGUACGCCAAAAAUUUUGACUAGCGGAGGCUAG	((...(((((.(((.((((((....))).........)))))))))))...))((.(.((.(....).))..).))(((((((....))).))))...........(((((....)))))	((...((((.((((.(((...................)))))))))))...))((.(.((.(....).))..).))(((((((....))).))))...........(((((....)))))
207	326	37	-34.5	-0.12	0.45	31.79	CGAAAGUAAAGCCAGAGGAGAUCUCUCGACGCAGGACUCGGCUUGCUGAAGCGCGCACGGCAAGAGGCGAGGGGCGGCGACUGGUGAGUACGCCAAAAAUUUUGACUAGCGGAGGCUAGA	..........(((((((.....))))..........((((.(((((((.........)))))))...)))).)))(((((((....))).))))...........(((((....))))).	...............(.......)............((((...(((((.........))))).....))))....(((((((....))).))))...........(((((....))))).
208	327	37	-34.5	-0.59	0.24	30.76	GAAAGUAAAGCCAGAGGAGAUCUCUCGACGCAGGACUCGGCUUGCUGAAGCGCGCACGGCAAGAGGCGAGGGGCGGCGACUGGUGAGUACGCCAAAAAUUUUGACUAGCGGAGGCUAGAA	.........(((((((.....))))..........((((.(((((((.........)))))))...)))).)))(((((((....))).))))...........(((((....)))))..	...................................((((...(((((.........))))).....))))....(((((((....))).))))...........(((((....)))))..
209	328	37	-34.5	-0.35	0.39	30.33	AAAGUAAAGCCAGAGGAGAUCUCUCGACGCAGGACUCGGCUUGCUGAAGCGCGCACGGCAAGAGGCGAGGGGCGGCGACUGGUGAGUACGCCAAAAAUUUUGACUAGCGGAGGCUAGAAG	........(((((((.....))))..........((((.(((((((.........)))))))...)))).)))(((((((....))).))))...........(((((....)))))...	..................................((((...(((((.........))))).....))))....(((((((....))).))))...........(((((....)))))...
210	329	37	-34.5	-0.19	0.47	30.14	AAGUAAAGCCAGAGGAGAUCUCUCGACGCAGGACUCGGCUUGCUGAAGCGCGCACGGCAAGAGGCGAGGGGCGGCGACUGGUGAGUACGCCAAAAAUUUUGACUAGCGGAGGCUAGAAGG	.......(((((((.....))))..........((((.(((((((.........)))))))...)))).)))(((((((....))).))))...........(((((....)))))....	............(.......)............((((...(((((.........))))).....))))....(((((((....))).))))...........(((((....)))))....
211	330	37	-35.0	-0.44	0.29	27.62	AGUAAAGCCAGAGGAGAUCUCUCGACGCAGGACUCGGCUUGCUGAAGCGCGCACGGCAAGAGGCGAGGGGCGGCGACUGGUGAGUACGCCAAAAAUUUUGACUAGCGGAGGCUAGAAGGA	.......((((((.....))))((.(((....((((.(((((((.........)))))))...))))..))).))..(((((....)))))..........(((((....)))))..)).	..........(((.....))).....((....((((.(.(((((.........)))))...).))))..))(((((((....))).))))...........(((((....))))).....
212	331	37	-35.0	0.02	0.45	26.46	GUAAAGCCAGAGGAGAUCUCUCGACGCAGGACUCGGCUUGCUGAAGCGCGCACGGCAAGAGGCGAGGGGCGGCGACUGGUGAGUACGCCAAAAAUUUUGACUAGCGGAGGCUAGAAGGAG	......((((((.....))))((.(((....((((.(((((((.........)))))))...))))..))).))..(((((....)))))..........(((((....)))))..))..	.........(((.....)))...........((((.(.(((((.........)))))...).))))....(((((((....))).))))...........(((((....)))))......
213	332	37	-35.0	-0.45	0.29	24.5	UAAAGCCAGAGGAGAUCUCUCGACGCAGGACUCGGCUUGCUGAAGCGCGCACGGCAAGAGGCGAGGGGCGGCGACUGGUGAGUACGCCAAAAAUUUUGACUAGCGGAGGCUAGAAGGAGA	.....((((((.....))))((.(((....((((.(((((((.........)))))))...))))..))).))..(((((....)))))..........(((((....)))))..))...	........(((.....))).....((....((((.(.(((((.........)))))...).))))..))(((((((....))).))))...........(((((....))))).......
214	333	37	-36.0	-0.7	0.2	24.89	AAAGCCAGAGGAGAUCUCUCGACGCAGGACUCGGCUUGCUGAAGCGCGCACGGCAAGAGGCGAGGGGCGGCGACUGGUGAGUACGCCAAAAAUUUUGACUAGCGGAGGCUAGAAGGAGAG	...............(((((...((....((((.(((((((.........)))))))...))))..))(((((((....))).))))...........(((((....)))))...)))))	.......................((....((((.(.(((((.........)))))...).))))..))(((((((....))).))))...........(((((....)))))........
215	334	37	-38.1	-1.16	0.08	15.18	AAGCCAGAGGAGAUCUCUCGACGCAGGACUCGGCUUGCUGAAGCGCGCACGGCAAGAGGCGAGGGGCGGCGACUGGUGAGUACGCCAAAAAUUUUGACUAGCGGAGGCUAGAAGGAGAGA	.............((((((...((....((((.(((((((.........)))))))...))))..))(((((((....))).))))...........(((((....)))))...))))))	.............((((((...((....((((.(.(((((.........)))))...).))))..))(((((((....))).))))...........(((((....)))))...))))))
216	335	37	-38.6	-1.46	0.04	15.59	AGCCAGAGGAGAUCUCUCGACGCAGGACUCGGCUUGCUGAAGCGCGCACGGCAAGAGGCGAGGGGCGGCGACUGGUGAGUACGCCAAAAAUUUUGACUAGCGGAGGCUAGAAGGAGAGAG	............((((((...((....((((.(((((((.........)))))))...))))..))(((((((....))).))))...........(((((....)))))...)))))).	............((((((...((....((((.(.(((((.........)))))...).))))..))(((((((....))).))))...........(((((....)))))...)))))).
217	336	37	-39.6	-1.39	0.1	15.36	GCCAGAGGAGAUCUCUCGACGCAGGACUCGGCUUGCUGAAGCGCGCACGGCAAGAGGCGAGGGGCGGCGACUGGUGAGUACGCCAAAAAUUUUGACUAGCGGAGGCUAGAAGGAGAGAGA	...........((((((..(((....((((.(((((((.........)))))))...))))..))(((((((....))).))))...........(((((....)))))..)..))))))	...........((((((..(((....((((.(.(((((.........)))))...).))))..))(((((((....))).))))...........(((((....)))))..)..))))))
218	337	37	-40.8	-1.74	0.02	12.05	CCAGAGGAGAUCUCUCGACGCAGGACUCGGCUUGCUGAAGCGCGCACGGCAAGAGGCGAGGGGCGGCGACUGGUGAGUACGCCAAAAAUUUUGACUAGCGGAGGCUAGAAGGAGAGAGAU	.........(((((((..(((....((((.(((((((.........)))))))...))))..))(((((((....))).))))...........(((((....)))))..)..)))))))	.........(((((((..(((....((((.(.(((((.........)))))...).))))..))(((((((....))).))))...........(((((....)))))..)..)))))))
219	338	37	-41.6	-2.54	0.0	10.67	CAGAGGAGAUCUCUCGACGCAGGACUCGGCUUGCUGAAGCGCGCACGGCAAGAGGCGAGGGGCGGCGACUGGUGAGUACGCCAAAAAUUUUGACUAGCGGAGGCUAGAAGGAGAGAGAUG	........(((((((..(((....((((.(((((((.........)))))))...))))..))(((((((....))).))))...........(((((....)))))..)..))))))).	........(((((((..(((....((((.(.(((((.........)))))...).))))..))(((((((....))).))))...........(((((....)))))..)..))))))).
220	339	37	-41.6	-2.29	0.02	10.64	AGAGGAGAUCUCUCGACGCAGGACUCGGCUUGCUGAAGCGCGCACGGCAAGAGGCGAGGGGCGGCGACUGGUGAGUACGCCAAAAAUUUUGACUAGCGGAGGCUAGAAGGAGAGAGAUGG	.......(((((((..(((....((((.(((((((.........)))))))...))))..))(((((((....))).))))...........(((((....)))))..)..)))))))..	.......(((((((..(((....((((.(.(((((.........)))))...).))))..))(((((((....))).))))...........(((((....)))))..)..)))))))..
221	340	37	-41.6	-1.79	0.02	10.64	GAGGAGAUCUCUCGACGCAGGACUCGGCUUGCUGAAGCGCGCACGGCAAGAGGCGAGGGGCGGCGACUGGUGAGUACGCCAAAAAUUUUGACUAGCGGAGGCUAGAAGGAGAGAGAUGGG	......(((((((..(((....((((.(((((((.........)))))))...))))..))(((((((....))).))))...........(((((....)))))..)..)))))))...	......(((((((..(((....((((.(.(((((.........)))))...).))))..))(((((((....))).))))...........(((((....)))))..)..)))))))...
222	341	37	-41.6	-2.08	0.02	10.67	AGGAGAUCUCUCGACGCAGGACUCGGCUUGCUGAAGCGCGCACGGCAAGAGGCGAGGGGCGGCGACUGGUGAGUACGCCAAAAAUUUUGACUAGCGGAGGCUAGAAGGAGAGAGAUGGGU	.....(((((((..(((....((((.(((((((.........)))))))...))))..))(((((((....))).))))...........(((((....)))))..)..)))))))....	.....(((((((..(((....((((.(.(((((.........)))))...).))))..))(((((((....))).))))...........(((((....)))))..)..)))))))....
223	342	37	-41.6	-2.48	0.0	10.7	GGAGAUCUCUCGACGCAGGACUCGGCUUGCUGAAGCGCGCACGGCAAGAGGCGAGGGGCGGCGACUGGUGAGUACGCCAAAAAUUUUGACUAGCGGAGGCUAGAAGGAGAGAGAUGGGUG	....(((((((..(((....((((.(((((((.........)))))))...))))..))(((((((....))).))))...........(((((....)))))..)..))))))).....	....(((((((..(((....((((.(.(((((.........)))))...).))))..))(((((((....))).))))...........(((((....)))))..)..))))))).....
224	343	37	-41.6	-1.53	0.08	10.7	GAGAUCUCUCGACGCAGGACUCGGCUUGCUGAAGCGCGCACGGCAAGAGGCGAGGGGCGGCGACUGGUGAGUACGCCAAAAAUUUUGACUAGCGGAGGCUAGAAGGAGAGAGAUGGGUGC	...(((((((..(((....((((.(((((((.........)))))))...))))..))(((((((....))).))))...........(((((....)))))..)..)))))))......	...(((((((..(((....((((.(.(((((.........)))))...).))))..))(((((((....))).))))...........(((((....)))))..)..)))))))......
225	344	37	-41.6	-2.05	0.04	10.81	AGAUCUCUCGACGCAGGACUCGGCUUGCUGAAGCGCGCACGGCAAGAGGCGAGGGGCGGCGACUGGUGAGUACGCCAAAAAUUUUGACUAGCGGAGGCUAGAAGGAGAGAGAUGGGUGCG	..(((((((..(((....((((.(((((((.........)))))))...))))..))(((((((....))).))))...........(((((....)))))..)..))))))).......	..(((((((..(((....((((.(.(((((.........)))))...).))))..))(((((((....))).))))...........(((((....)))))..)..))))))).......
226	345	37	-41.6	-2.01	0.04	10.67	GAUCUCUCGACGCAGGACUCGGCUUGCUGAAGCGCGCACGGCAAGAGGCGAGGGGCGGCGACUGGUGAGUACGCCAAAAAUUUUGACUAGCGGAGGCUAGAAGGAGAGAGAUGGGUGCGA	.(((((((..(((....((((.(((((((.........)))))))...))))..))(((((((....))).))))...........(((((....)))))..)..)))))))........	.(((((((..(((....((((.(.(((((.........)))))...).))))..))(((((((....))).))))...........(((((....)))))..)..)))))))........
227	346	37	-41.1	-1.71	0.04	12.42	AUCUCUCGACGCAGGACUCGGCUUGCUGAAGCGCGCACGGCAAGAGGCGAGGGGCGGCGACUGGUGAGUACGCCAAAAAUUUUGACUAGCGGAGGCUAGAAGGAGAGAGAUGGGUGCGAG	(((((((..(((....((((.(((((((.........)))))))...))))..))(((((((....))).))))...........(((((....)))))..)..))))))).........	(((((((..(((....((((.(.(((((.........)))))...).))))..))(((((((....))).))))...........(((((....)))))..)..))))))).........
228	347	37	-40.5	-1.93	0.06	26.58	UCUCUCGACGCAGGACUCGGCUUGCUGAAGCGCGCACGGCAAGAGGCGAGGGGCGGCGACUGGUGAGUACGCCAAAAAUUUUGACUAGCGGAGGCUAGAAGGAGAGAGAUGGGUGCGAGA	..(((((((.((...(((.((((....))))((.(.((.(....).))..).))(((((((....))).))))......(((..(((((....)))))..))))))...)).)).)))))	..(((((((.((...(((.((((....))))((.(...............).))(((((((....))).))))...........(((((....))))).....)))...)).)).)))))
229	348	37	-43.0	-2.2	0.0	18.91	CUCUCGACGCAGGACUCGGCUUGCUGAAGCGCGCACGGCAAGAGGCGAGGGGCGGCGACUGGUGAGUACGCCAAAAAUUUUGACUAGCGGAGGCUAGAAGGAGAGAGAUGGGUGCGAGAG	((((((((.((...(((.((((....))))((.(.((.(....).))..).))(((((((....))).))))......(((..(((((....)))))..))))))...)).)).))))))	((((((((.((...(((.((((....))))((.(.((........))..).))(((((((....))).))))...........(((((....))))).....)))...)).)).))))))
230	349	37	-41.2	-1.97	0.02	19.04	UCUCGACGCAGGACUCGGCUUGCUGAAGCGCGCACGGCAAGAGGCGAGGGGCGGCGACUGGUGAGUACGCCAAAAAUUUUGACUAGCGGAGGCUAGAAGGAGAGAGAUGGGUGCGAGAGC	(((((((.((...(((.((((....))))((.(.((.(....).))..).))(((((((....))).))))......(((..(((((....)))))..))))))...)).)).)))))..	(((((((.((...(((.((((....))))((.(.((........))..).))(((((((....))).))))...........(((((....))))).....)))...)).)).)))))..
231	350	37	-39.6	-1.33	0.04	20.71	CUCGACGCAGGACUCGGCUUGCUGAAGCGCGCACGGCAAGAGGCGAGGGGCGGCGACUGGUGAGUACGCCAAAAAUUUUGACUAGCGGAGGCUAGAAGGAGAGAGAUGGGUGCGAGAGCG	((((((.((...(((.((((....))))((.(.((.(....).))..).))(((((((....))).))))......(((..(((((....)))))..))))))...)).)).))))....	((((((.((...(((.((((....))))((.(...............).))(((((((....))).))))...........(((((....))))).....)))...)).)).))))....
232	351	37	-36.7	-0.95	0.16	36.76	UCGACGCAGGACUCGGCUUGCUGAAGCGCGCACGGCAAGAGGCGAGGGGCGGCGACUGGUGAGUACGCCAAAAAUUUUGACUAGCGGAGGCUAGAAGGAGAGAGAUGGGUGCGAGAGCGU	(((((.((...(((.((((....))))((.(.((.(....).))..).))(((((((....))).))))......(((..(((((....)))))..))))))...)).)).)))......	.....((....((((....((((.........))))......))))..))..............................(((((....)))))..........................
233	352	37	-37.9	-1.0	0.1	29.48	CGACGCAGGACUCGGCUUGCUGAAGCGCGCACGGCAAGAGGCGAGGGGCGGCGACUGGUGAGUACGCCAAAAAUUUUGACUAGCGGAGGCUAGAAGGAGAGAGAUGGGUGCGAGAGCGUC	.(((((.(.(((((((((....))))((.(.((.(....).))..).))(((((((....))).))))......(((..(((((....)))))..)))......))))).)....)))))	.(((((...((((.............((.(.((........))..).))(((((((....))).))))...........(((((....)))))............))))......)))))
234	353	37	-39.3	-1.3	0.14	29.31	GACGCAGGACUCGGCUUGCUGAAGCGCGCACGGCAAGAGGCGAGGGGCGGCGACUGGUGAGUACGCCAAAAAUUUUGACUAGCGGAGGCUAGAAGGAGAGAGAUGGGUGCGAGAGCGUCG	(((((.(.(((((((((....))))((.(.((.(....).))..).))(((((((....))).))))......(((..(((((....)))))..)))......))))).)....))))).	(((((...((((.............((.(.((........))..).))(((((((....))).))))...........(((((....)))))............))))......))))).
235	354	37	-38.4	-1.33	0.1	12.85	ACGCAGGACUCGGCUUGCUGAAGCGCGCACGGCAAGAGGCGAGGGGCGGCGACUGGUGAGUACGCCAAAAAUUUUGACUAGCGGAGGCUAGAAGGAGAGAGAUGGGUGCGAGAGCGUCGG	.(((....((((.(((((((.........)))))))...))))..))).((((.(.(..((((.(((....((((..(((((....)))))...))))....)))))))...).))))).	.(((....((((.(((((((.........)))))..)).))))..))).((((......((((.(((....((((..(((((....)))))...))))....)))))))......)))).
236	355	37	-38.1	-0.92	0.18	15.38	CGCAGGACUCGGCUUGCUGAAGCGCGCACGGCAAGAGGCGAGGGGCGGCGACUGGUGAGUACGCCAAAAAUUUUGACUAGCGGAGGCUAGAAGGAGAGAGAUGGGUGCGAGAGCGUCGGU	(((....((((.(((((((.........)))))))...))))..))).((((.(.(..((((.(((....((((..(((((....)))))...))))....)))))))...).)))))..	(((....((((.(.(((((.........)))))...).))))..))).((((......((((.(((....((((..(((((....)))))...))))....)))))))......))))..
237	356	37	-37.4	-0.68	0.2	26.44	GCAGGACUCGGCUUGCUGAAGCGCGCACGGCAAGAGGCGAGGGGCGGCGACUGGUGAGUACGCCAAAAAUUUUGACUAGCGGAGGCUAGAAGGAGAGAGAUGGGUGCGAGAGCGUCGGUA	......((((.(((((((.........)))))))...)))).(.(((((.((.....((((.(((....((((..(((((....)))))...))))....)))))))...))))))).).	((....((((.(.(((((.........)))))...).))))..))............((((.(((..........(((((....)))))...........))))))).............
238	357	37	-37.4	-0.9	0.18	19.47	CAGGACUCGGCUUGCUGAAGCGCGCACGGCAAGAGGCGAGGGGCGGCGACUGGUGAGUACGCCAAAAAUUUUGACUAGCGGAGGCUAGAAGGAGAGAGAUGGGUGCGAGAGCGUCGGUAU	.....((((.(((((((.........)))))))...)))).(.(((((.((.....((((.(((....((((..(((((....)))))...))))....)))))))...))))))).)..	.....((((.(.(((((.........)))))...).)))).(.(((((.((.....((((.(((....((((..(((((....)))))...))))....)))))))...))))))).)..
239	358	37	-37.4	-1.58	0.08	19.73	AGGACUCGGCUUGCUGAAGCGCGCACGGCAAGAGGCGAGGGGCGGCGACUGGUGAGUACGCCAAAAAUUUUGACUAGCGGAGGCUAGAAGGAGAGAGAUGGGUGCGAGAGCGUCGGUAUU	....((((.(((((((.........)))))))...)))).(.(((((.((.....((((.(((....((((..(((((....)))))...))))....)))))))...))))))).)...	....((((.(.(((((.........)))))...).)))).(.(((((.((.....((((.(((....((((..(((((....)))))...))))....)))))))...))))))).)...
240	359	37	-37.4	-1.37	0.06	20.19	GGACUCGGCUUGCUGAAGCGCGCACGGCAAGAGGCGAGGGGCGGCGACUGGUGAGUACGCCAAAAAUUUUGACUAGCGGAGGCUAGAAGGAGAGAGAUGGGUGCGAGAGCGUCGGUAUUA	...((((.(((((((.........)))))))...)))).(.(((((.((.....((((.(((....((((..(((((....)))))...))))....)))))))...))))))).)....	...((((.(.(((((.........)))))...).)))).(.(((((.((.....((((.(((....((((..(((((....)))))...))))....)))))))...))))))).)....
241	360	37	-37.4	-1.69	0.08	19.46	GACUCGGCUUGCUGAAGCGCGCACGGCAAGAGGCGAGGGGCGGCGACUGGUGAGUACGCCAAAAAUUUUGACUAGCGGAGGCUAGAAGGAGAGAGAUGGGUGCGAGAGCGUCGGUAUUAA	..((((.(((((((.........)))))))...)))).(.(((((.((.....((((.(((....((((..(((((....)))))...))))....)))))))...))))))).).....	..((((.(.(((((.........)))))...).)))).(.(((((.((.....((((.(((....((((..(((((....)))))...))))....)))))))...))))))).).....
242	361	37	-37.4	-1.46	0.08	17.84	ACUCGGCUUGCUGAAGCGCGCACGGCAAGAGGCGAGGGGCGGCGACUGGUGAGUACGCCAAAAAUUUUGACUAGCGGAGGCUAGAAGGAGAGAGAUGGGUGCGAGAGCGUCGGUAUUAAG	.((((.(((((((.........)))))))...)))).(.(((((.((.....((((.(((....((((..(((((....)))))...))))....)))))))...))))))).)......	.((((.(.(((((.........)))))...).)))).(.(((((.((.....((((.(((....((((..(((((....)))))...))))....)))))))...))))))).)......
243	362	37	-37.1	-0.93	0.1	22.65	CUCGGCUUGCUGAAGCGCGCACGGCAAGAGGCGAGGGGCGGCGACUGGUGAGUACGCCAAAAAUUUUGACUAGCGGAGGCUAGAAGGAGAGAGAUGGGUGCGAGAGCGUCGGUAUUAAGC	((((.(((((((.........)))))))...)))).(.(((((.((.....((((.(((....((((..(((((....)))))...))))....)))))))...))))))).).......	((((.(.(((((.........)))))...).)))).(.(((((.((.....((((.(((....(((...(((((....)))))....)))....)))))))...))))))).).......
244	363	37	-36.5	-0.83	0.14	16.47	UCGGCUUGCUGAAGCGCGCACGGCAAGAGGCGAGGGGCGGCGACUGGUGAGUACGCCAAAAAUUUUGACUAGCGGAGGCUAGAAGGAGAGAGAUGGGUGCGAGAGCGUCGGUAUUAAGCG	...(((((((((.((.(((((........((.....))(((((((....))).))))......(((..(((((....)))))..))).........)))))...)).))))))...))).	...(((.(((((.((.(((((........((.....))(((((((....))).))))........(..(((((....)))))..)...........)))))...)).)))))....))).
245	364	37	-36.5	-0.94	0.14	13.69	CGGCUUGCUGAAGCGCGCACGGCAAGAGGCGAGGGGCGGCGACUGGUGAGUACGCCAAAAAUUUUGACUAGCGGAGGCUAGAAGGAGAGAGAUGGGUGCGAGAGCGUCGGUAUUAAGCGG	..(((((((((.((.(((((........((.....))(((((((....))).))))......(((..(((((....)))))..))).........)))))...)).))))))...)))..	..(((.(((((.((.(((((........((.....))(((((((....))).))))........(..(((((....)))))..)...........)))))...)).)))))....)))..
246	365	37	-36.5	-1.33	0.08	14.99	GGCUUGCUGAAGCGCGCACGGCAAGAGGCGAGGGGCGGCGACUGGUGAGUACGCCAAAAAUUUUGACUAGCGGAGGCUAGAAGGAGAGAGAUGGGUGCGAGAGCGUCGGUAUUAAGCGGG	.(((((((((.((.(((((........((.....))(((((((....))).))))......(((..(((((....)))))..))).........)))))...)).))))))...)))...	.(((.(((((.((.(((((........((.....))(((((((....))).))))........(..(((((....)))))..)...........)))))...)).)))))....)))...
247	366	37	-36.6	-1.74	0.06	21.79	GCUUGCUGAAGCGCGCACGGCAAGAGGCGAGGGGCGGCGACUGGUGAGUACGCCAAAAAUUUUGACUAGCGGAGGCUAGAAGGAGAGAGAUGGGUGCGAGAGCGUCGGUAUUAAGCGGGG	(((((((((.((.(((((........((.....))(((((((....))).))))......(((..(((((....)))))..))).........)))))...)).))))))...)))....	(((.(((((.((.(((((........((.....))(((((((....))).))))...........(((((....)))))..............)))))...)).)))))....)))....
248	367	37	-34.9	-0.94	0.16	31.25	CUUGCUGAAGCGCGCACGGCAAGAGGCGAGGGGCGGCGACUGGUGAGUACGCCAAAAAUUUUGACUAGCGGAGGCUAGAAGGAGAGAGAUGGGUGCGAGAGCGUCGGUAUUAAGCGGGGG	((((((.....((.(.((.(....).))..).))(((((((....))).))))......(((..(((((....)))))..))).....((.(((((....))))).))....))))))..	((((((.....((.(.((.(....).))..).))(((((((....))).))))...........(((((....))))).............(..((....))..).......))))))..
249	368	37	-33.9	-1.34	0.06	26.36	UUGCUGAAGCGCGCACGGCAAGAGGCGAGGGGCGGCGACUGGUGAGUACGCCAAAAAUUUUGACUAGCGGAGGCUAGAAGGAGAGAGAUGGGUGCGAGAGCGUCGGUAUUAAGCGGGGGA	.((((((.((.(((((........((.....))(((((((....))).))))......(((..(((((....)))))..))).........)))))...)).))))))............	.((((((.((.(((((........((.....))(((((((....))).))))...........(((((....)))))..............)))))...)).))))))............
250	369	37	-33.7	-1.71	0.04	23.6	UGCUGAAGCGCGCACGGCAAGAGGCGAGGGGCGGCGACUGGUGAGUACGCCAAAAAUUUUGACUAGCGGAGGCUAGAAGGAGAGAGAUGGGUGCGAGAGCGUCGGUAUUAAGCGGGGGAG	((((((.((.(((((........((.....))(((((((....))).))))......(((..(((((....)))))..))).........)))))...)).)))))).............	((((((.((.(((((........((.....))(((((((....))).))))........(..(((((....)))))..)...........)))))...)).)))))).............
251	370	37	-32.8	-1.17	0.14	28.44	GCUGAAGCGCGCACGGCAAGAGGCGAGGGGCGGCGACUGGUGAGUACGCCAAAAAUUUUGACUAGCGGAGGCUAGAAGGAGAGAGAUGGGUGCGAGAGCGUCGGUAUUAAGCGGGGGAGA	(((((.((.(((((........((.....))(((((((....))).))))......(((..(((((....)))))..))).........)))))...)).)))))...............	...............................(((((((....))).))))...........(((((....))))).............................................
252	371	37	-30.8	-0.99	0.2	32.84	CUGAAGCGCGCACGGCAAGAGGCGAGGGGCGGCGACUGGUGAGUACGCCAAAAAUUUUGACUAGCGGAGGCUAGAAGGAGAGAGAUGGGUGCGAGAGCGUCGGUAUUAAGCGGGGGAGAA	((...((((.(.((.(....).))..).))(((((((....))).))))......(((..(((((....)))))..))).....((.(((((....))))).)).....))...))....	..............................(((((((....))).))))...........(((((....)))))..............................................
253	372	37	-30.5	-1.11	0.08	33.13	UGAAGCGCGCACGGCAAGAGGCGAGGGGCGGCGACUGGUGAGUACGCCAAAAAUUUUGACUAGCGGAGGCUAGAAGGAGAGAGAUGGGUGCGAGAGCGUCGGUAUUAAGCGGGGGAGAAU	.....(.(((.((.(....).))...(.(((((.((.....((((.(((....((((..(((((....)))))...))))....)))))))...))))))).).....))).).......	.............................(((((((....))).))))...........(((((....)))))...............................................
254	373	37	-30.5	-1.04	0.14	33.1	GAAGCGCGCACGGCAAGAGGCGAGGGGCGGCGACUGGUGAGUACGCCAAAAAUUUUGACUAGCGGAGGCUAGAAGGAGAGAGAUGGGUGCGAGAGCGUCGGUAUUAAGCGGGGGAGAAUU	....(.(((.((.(....).))...(.(((((.((.....((((.(((....((((..(((((....)))))...))))....)))))))...))))))).).....))).)........	............................(((((((....))).))))...........(((((....)))))................................................
255	374	37	-30.5	-1.0	0.12	33.11	AAGCGCGCACGGCAAGAGGCGAGGGGCGGCGACUGGUGAGUACGCCAAAAAUUUUGACUAGCGGAGGCUAGAAGGAGAGAGAUGGGUGCGAGAGCGUCGGUAUUAAGCGGGGGAGAAUUA	...(.(((.((.(....).))...(.(((((.((.....((((.(((....((((..(((((....)))))...))))....)))))))...))))))).).....))).).........	...........................(((((((....))).))))...........(((((....))))).................................................
256	375	37	-30.5	-1.14	0.14	33.21	AGCGCGCACGGCAAGAGGCGAGGGGCGGCGACUGGUGAGUACGCCAAAAAUUUUGACUAGCGGAGGCUAGAAGGAGAGAGAUGGGUGCGAGAGCGUCGGUAUUAAGCGGGGGAGAAUUAG	..(.(((.((.(....).))...(.(((((.((.....((((.(((....((((..(((((....)))))...))))....)))))))...))))))).).....))).)..........	..........................(((((((....))).))))...........(((((....)))))..................................................
257	376	37	-30.5	-1.29	0.08	33.0	GCGCGCACGGCAAGAGGCGAGGGGCGGCGACUGGUGAGUACGCCAAAAAUUUUGACUAGCGGAGGCUAGAAGGAGAGAGAUGGGUGCGAGAGCGUCGGUAUUAAGCGGGGGAGAAUUAGA	.(.(((.((.(....).))...(.(((((.((.....((((.(((....((((..(((((....)))))...))))....)))))))...))))))).).....))).)...........	.........................(((((((....))).))))...........(((((....)))))...................................................
258	377	37	-30.4	-1.05	0.16	32.86	CGCGCACGGCAAGAGGCGAGGGGCGGCGACUGGUGAGUACGCCAAAAAUUUUGACUAGCGGAGGCUAGAAGGAGAGAGAUGGGUGCGAGAGCGUCGGUAUUAAGCGGGGGAGAAUUAGAU	(.(((.((.(....).))...(.(((((.((.....((((.(((....((((..(((((....)))))...))))....)))))))...))))))).).....))).)............	......................................................(((((....)))))....................................................
259	378	37	-29.0	-0.88	0.2	30.01	GCGCACGGCAAGAGGCGAGGGGCGGCGACUGGUGAGUACGCCAAAAAUUUUGACUAGCGGAGGCUAGAAGGAGAGAGAUGGGUGCGAGAGCGUCGGUAUUAAGCGGGGGAGAAUUAGAUA	.(((((........((.....))(((((((....))).))))......(((..(((((....)))))..))).........)))))....(.(((........))).)............	.......................(((((((....))).))))...........(((((....))))).....................................................
260	379	37	-28.8	-1.08	0.1	23.73	CGCACGGCAAGAGGCGAGGGGCGGCGACUGGUGAGUACGCCAAAAAUUUUGACUAGCGGAGGCUAGAAGGAGAGAGAUGGGUGCGAGAGCGUCGGUAUUAAGCGGGGGAGAAUUAGAUAA	(((((........((.....))(((((((....))).))))......(((..(((((....)))))..))).........)))))....(.(((........))).).............	(((((........((.....))(((((((....))).))))...........(((((....)))))..............)))))......(((........)))...............
261	380	37	-27.0	-1.42	0.1	28.31	GCACGGCAAGAGGCGAGGGGCGGCGACUGGUGAGUACGCCAAAAAUUUUGACUAGCGGAGGCUAGAAGGAGAGAGAUGGGUGCGAGAGCGUCGGUAUUAAGCGGGGGAGAAUUAGAUAAA	............((....(.(((((.((.....((((.(((....((((..(((((....)))))...))))....)))))))...))))))).).....))..................	............((.....))(((((((....))).))))...........(((((....))))).......................................................
262	381	37	-27.0	-1.15	0.12	27.24	CACGGCAAGAGGCGAGGGGCGGCGACUGGUGAGUACGCCAAAAAUUUUGACUAGCGGAGGCUAGAAGGAGAGAGAUGGGUGCGAGAGCGUCGGUAUUAAGCGGGGGAGAAUUAGAUAAAU	...........((....(.(((((.((.....((((.(((....((((..(((((....)))))...))))....)))))))...))))))).).....))...................	................................((((.((...........(((((....)))))............))))))......................................
263	382	37	-27.0	-1.73	0.04	26.13	ACGGCAAGAGGCGAGGGGCGGCGACUGGUGAGUACGCCAAAAAUUUUGACUAGCGGAGGCUAGAAGGAGAGAGAUGGGUGCGAGAGCGUCGGUAUUAAGCGGGGGAGAAUUAGAUAAAUG	..........((....(.(((((.((.....((((.(((....((((..(((((....)))))...))))....)))))))...))))))).).....))....................	..................(((((.((.....((((.(((..........(((((....)))))...........)))))))...))))))).............................
264	383	37	-27.0	-1.17	0.12	24.76	CGGCAAGAGGCGAGGGGCGGCGACUGGUGAGUACGCCAAAAAUUUUGACUAGCGGAGGCUAGAAGGAGAGAGAUGGGUGCGAGAGCGUCGGUAUUAAGCGGGGGAGAAUUAGAUAAAUGG	.........((....(.(((((.((.....((((.(((....((((..(((((....)))))...))))....)))))))...))))))).).....)).....................	.................(((((.((.....((((.(((..........(((((....)))))...........)))))))...)))))))..............................
265	384	37	-27.0	-1.59	0.06	15.62	GGCAAGAGGCGAGGGGCGGCGACUGGUGAGUACGCCAAAAAUUUUGACUAGCGGAGGCUAGAAGGAGAGAGAUGGGUGCGAGAGCGUCGGUAUUAAGCGGGGGAGAAUUAGAUAAAUGGG	........((....(.(((((.((.....((((.(((....((((..(((((....)))))...))))....)))))))...))))))).).....))......................	........((....(.(((((.((.....((((.(((....((((..(((((....)))))...))))....)))))))...))))))).).....))......................
266	385	37	-27.0	-1.75	0.04	15.96	GCAAGAGGCGAGGGGCGGCGACUGGUGAGUACGCCAAAAAUUUUGACUAGCGGAGGCUAGAAGGAGAGAGAUGGGUGCGAGAGCGUCGGUAUUAAGCGGGGGAGAAUUAGAUAAAUGGGA	.......((....(.(((((.((.....((((.(((....((((..(((((....)))))...))))....)))))))...))))))).).....)).......................	.......((....(.(((((.((.....((((.(((....((((..(((((....)))))...))))....)))))))...))))))).).....)).......................
267	386	37	-27.0	-1.61	0.02	10.04	CAAGAGGCGAGGGGCGGCGACUGGUGAGUACGCCAAAAAUUUUGACUAGCGGAGGCUAGAAGGAGAGAGAUGGGUGCGAGAGCGUCGGUAUUAAGCGGGGGAGAAUUAGAUAAAUGGGAA	......((....(.(((((.((.....((((.(((....((((..(((((....)))))...))))....)))))))...))))))).).....))........................	......((....(.(((((.((.....((((.(((....((((..(((((....)))))...))))....)))))))...))))))).).....))........................
268	387	37	-27.0	-2.55	0.0	9.51	AAGAGGCGAGGGGCGGCGACUGGUGAGUACGCCAAAAAUUUUGACUAGCGGAGGCUAGAAGGAGAGAGAUGGGUGCGAGAGCGUCGGUAUUAAGCGGGGGAGAAUUAGAUAAAUGGGAAA	.....((....(.(((((.((.....((((.(((....((((..(((((....)))))...))))....)))))))...))))))).).....)).........................	.....((....(.(((((.((.....((((.(((....((((..(((((....)))))...))))....)))))))...))))))).).....)).........................
269	388	37	-27.0	-2.61	0.0	9.5	AGAGGCGAGGGGCGGCGACUGGUGAGUACGCCAAAAAUUUUGACUAGCGGAGGCUAGAAGGAGAGAGAUGGGUGCGAGAGCGUCGGUAUUAAGCGGGGGAGAAUUAGAUAAAUGGGAAAA	....((....(.(((((.((.....((((.(((....((((..(((((....)))))...))))....)))))))...))))))).).....))..........................	....((....(.(((((.((.....((((.(((....((((..(((((....)))))...))))....)))))))...))))))).).....))..........................
270	389	37	-27.0	-2.75	0.0	9.68	GAGGCGAGGGGCGGCGACUGGUGAGUACGCCAAAAAUUUUGACUAGCGGAGGCUAGAAGGAGAGAGAUGGGUGCGAGAGCGUCGGUAUUAAGCGGGGGAGAAUUAGAUAAAUGGGAAAAA	...((....(.(((((.((.....((((.(((....((((..(((((....)))))...))))....)))))))...))))))).).....))...........................	...((....(.(((((.((.....((((.(((....((((..(((((....)))))...))))....)))))))...))))))).).....))...........................
271	390	37	-27.0	-2.34	0.04	9.08	AGGCGAGGGGCGGCGACUGGUGAGUACGCCAAAAAUUUUGACUAGCGGAGGCUAGAAGGAGAGAGAUGGGUGCGAGAGCGUCGGUAUUAAGCGGGGGAGAAUUAGAUAAAUGGGAAAAAA	..((....(.(((((.((.....((((.(((....((((..(((((....)))))...))))....)))))))...))))))).).....))............................	..((....(.(((((.((.....((((.(((....((((..(((((....)))))...))))....)))))))...))))))).).....))............................
272	391	37	-27.0	-2.45	0.0	9.22	GGCGAGGGGCGGCGACUGGUGAGUACGCCAAAAAUUUUGACUAGCGGAGGCUAGAAGGAGAGAGAUGGGUGCGAGAGCGUCGGUAUUAAGCGGGGGAGAAUUAGAUAAAUGGGAAAAAAU	.((....(.(((((.((.....((((.(((....((((..(((((....)))))...))))....)))))))...))))))).).....)).............................	.((....(.(((((.((.....((((.(((....((((..(((((....)))))...))))....)))))))...))))))).).....)).............................
273	392	37	-27.1	-2.34	0.0	9.11	GCGAGGGGCGGCGACUGGUGAGUACGCCAAAAAUUUUGACUAGCGGAGGCUAGAAGGAGAGAGAUGGGUGCGAGAGCGUCGGUAUUAAGCGGGGGAGAAUUAGAUAAAUGGGAAAAAAUU	((....(.(((((.((.....((((.(((....((((..(((((....)))))...))))....)))))))...))))))).).....))..............................	((....(.(((((.((.....((((.(((....((((..(((((....)))))...))))....)))))))...))))))).).....))..............................
274	393	37	-24.5	-1.25	0.12	16.31	CGAGGGGCGGCGACUGGUGAGUACGCCAAAAAUUUUGACUAGCGGAGGCUAGAAGGAGAGAGAUGGGUGCGAGAGCGUCGGUAUUAAGCGGGGGAGAAUUAGAUAAAUGGGAAAAAAUUC	.....(.(((((.((.....((((.(((....((((..(((((....)))))...))))....)))))))...))))))).)......................................	.....(.(((((.((.....((((.(((....((((..(((((....)))))...))))....)))))))...))))))).)......................................
275	394	37	-24.8	-2.04	0.02	17.67	GAGGGGCGGCGACUGGUGAGUACGCCAAAAAUUUUGACUAGCGGAGGCUAGAAGGAGAGAGAUGGGUGCGAGAGCGUCGGUAUUAAGCGGGGGAGAAUUAGAUAAAUGGGAAAAAAUUCG	....(.(((((.((.....((((.(((....((((..(((((....)))))...))))....)))))))...))))))).).............(((((...............))))).	....(.(((((.((.....((((.(((....((((..(((((....)))))...))))....)))))))...))))))).).......................................
276	395	37	-24.8	-1.62	0.06	17.92	AGGGGCGGCGACUGGUGAGUACGCCAAAAAUUUUGACUAGCGGAGGCUAGAAGGAGAGAGAUGGGUGCGAGAGCGUCGGUAUUAAGCGGGGGAGAAUUAGAUAAAUGGGAAAAAAUUCGG	...(.(((((.((.....((((.(((....((((..(((((....)))))...))))....)))))))...))))))).).............(((((...............)))))..	...(.(((((.((.....((((.(((....((((..(((((....)))))...))))....)))))))...))))))).)........................................
277	396	37	-24.8	-2.0	0.04	19.16	GGGGCGGCGACUGGUGAGUACGCCAAAAAUUUUGACUAGCGGAGGCUAGAAGGAGAGAGAUGGGUGCGAGAGCGUCGGUAUUAAGCGGGGGAGAAUUAGAUAAAUGGGAAAAAAUUCGGU	..(.(((((.((.....((((.(((....((((..(((((....)))))...))))....)))))))...))))))).).............(((((...............)))))...	..(.(((((.((.....((((.(((....((((..(((((....)))))...))))....)))))))...))))))).).........................................
278	397	37	-25.4	-1.47	0.04	20.13	GGGCGGCGACUGGUGAGUACGCCAAAAAUUUUGACUAGCGGAGGCUAGAAGGAGAGAGAUGGGUGCGAGAGCGUCGGUAUUAAGCGGGGGAGAAUUAGAUAAAUGGGAAAAAAUUCGGUU	.(.(((((.((.....((((.(((....((((..(((((....)))))...))))....)))))))...))))))).).......................(((.(((.....))).)))	.(.(((((.((.....((((.(((....((((..(((((....)))))...))))....)))))))...))))))).)..........................................
279	398	37	-26.3	-1.38	0.1	19.55	GGCGGCGACUGGUGAGUACGCCAAAAAUUUUGACUAGCGGAGGCUAGAAGGAGAGAGAUGGGUGCGAGAGCGUCGGUAUUAAGCGGGGGAGAAUUAGAUAAAUGGGAAAAAAUUCGGUUA	(.(((((.((.....((((.(((....((((..(((((....)))))...))))....)))))))...))))))).)..(((.((((......(((......))).......)))).)))	..(((((.((.....((((.(((....((((..(((((....)))))...))))....)))))))...))))))).....((.((((.......((......))........)))).)).
280	399	37	-27.1	-3.06	0.0	15.83	GCGGCGACUGGUGAGUACGCCAAAAAUUUUGACUAGCGGAGGCUAGAAGGAGAGAGAUGGGUGCGAGAGCGUCGGUAUUAAGCGGGGGAGAAUUAGAUAAAUGGGAAAAAAUUCGGUUAA	.(((((.((.....((((.(((....((((..(((((....)))))...))))....)))))))...)))))))...((((.((((......(((......))).......)))).))))	.(((((.((.....((((.(((....((((..(((((....)))))...))))....)))))))...)))))))....(((.((((......(((......))).......)))).))).
281	400	37	-27.5	-2.66	0.0	14.27	CGGCGACUGGUGAGUACGCCAAAAAUUUUGACUAGCGGAGGCUAGAAGGAGAGAGAUGGGUGCGAGAGCGUCGGUAUUAAGCGGGGGAGAAUUAGAUAAAUGGGAAAAAAUUCGGUUAAG	(((((.((.....((((.(((....((((..(((((....)))))...))))....)))))))...)))))))...((((.((((......(((......))).......)))).)))).	(((((.((.....((((.(((....((((..(((((....)))))...))))....)))))))...)))))))...((((.((((......(((......))).......)))).)))).
282	401	37	-25.6	-2.2	0.02	24.42	GGCGACUGGUGAGUACGCCAAAAAUUUUGACUAGCGGAGGCUAGAAGGAGAGAGAUGGGUGCGAGAGCGUCGGUAUUAAGCGGGGGAGAAUUAGAUAAAUGGGAAAAAAUUCGGUUAAGG	(((((((....))).))))......(((..(((((....)))))..))).....((.(((((....))))).)).((((.((((......(((......))).......)))).))))..	............((((.((...........(((((....)))))............)))))).............((((.((((......(((......))).......)))).))))..
283	402	37	-25.1	-1.65	0.06	11.52	GCGACUGGUGAGUACGCCAAAAAUUUUGACUAGCGGAGGCUAGAAGGAGAGAGAUGGGUGCGAGAGCGUCGGUAUUAAGCGGGGGAGAAUUAGAUAAAUGGGAAAAAAUUCGGUUAAGGC	.((((.(.(..((((.(((....((((..(((((....)))))...))))....)))))))...).)))))((.((((.((((......(((......))).......)))).)))).))	.((((......((((.(((....((((..(((((....)))))...))))....)))))))......))))(..((((.((((......(((......))).......)))).))))..)
284	403	37	-26.4	-1.54	0.08	10.71	CGACUGGUGAGUACGCCAAAAAUUUUGACUAGCGGAGGCUAGAAGGAGAGAGAUGGGUGCGAGAGCGUCGGUAUUAAGCGGGGGAGAAUUAGAUAAAUGGGAAAAAAUUCGGUUAAGGCC	.(((.(.(..((((.(((....((((..(((((....)))))...))))....)))))))...).))))(((.((((.((((......(((......))).......)))).)))).)))	.(((......((((.(((....((((..(((((....)))))...))))....)))))))......)))(((.((((.((((......(((......))).......)))).)))).)))
285	404	37	-27.8	-2.51	0.02	9.33	GACUGGUGAGUACGCCAAAAAUUUUGACUAGCGGAGGCUAGAAGGAGAGAGAUGGGUGCGAGAGCGUCGGUAUUAAGCGGGGGAGAAUUAGAUAAAUGGGAAAAAAUUCGGUUAAGGCCA	(((.(.(..((((.(((....((((..(((((....)))))...))))....)))))))...).))))(((.((((.((((......(((......))).......)))).)))).))).	(((......((((.(((....((((..(((((....)))))...))))....)))))))......)))(((.((((.((((......(((......))).......)))).)))).))).
286	405	37	-25.7	-2.07	0.02	27.52	ACUGGUGAGUACGCCAAAAAUUUUGACUAGCGGAGGCUAGAAGGAGAGAGAUGGGUGCGAGAGCGUCGGUAUUAAGCGGGGGAGAAUUAGAUAAAUGGGAAAAAAUUCGGUUAAGGCCAG	.(((((..((((.(((....((((..(((((....)))))...))))....))))))).....(.(((........))).)............(((.(((.....))).)))...)))))	.(((((..((((.(((....(((...(((((....)))))....)))....))))))).........................................................)))))
287	406	37	-26.5	-1.84	0.06	22.75	CUGGUGAGUACGCCAAAAAUUUUGACUAGCGGAGGCUAGAAGGAGAGAGAUGGGUGCGAGAGCGUCGGUAUUAAGCGGGGGAGAAUUAGAUAAAUGGGAAAAAAUUCGGUUAAGGCCAGG	(((((..((((.(((....((((..(((((....)))))...))))....))))))).....(.(((........))).)............(((.(((.....))).)))...))))).	(((((..((((.(((....((((..(((((....)))))...))))....))))))).....(.(((........))).)............(((.(((.....))).)))...))))).
288	407	37	-25.2	-2.49	0.02	18.28	UGGUGAGUACGCCAAAAAUUUUGACUAGCGGAGGCUAGAAGGAGAGAGAUGGGUGCGAGAGCGUCGGUAUUAAGCGGGGGAGAAUUAGAUAAAUGGGAAAAAAUUCGGUUAAGGCCAGGG	..((..((((.(((....((((..(((((....)))))...))))....)))))))....))...(((.((((.((((......(((......))).......)))).)))).)))....	......((((.(((..........(((((....)))))...........))))))).........(((.((((.((((......(((......))).......)))).)))).)))....
289	408	37	-25.2	-1.62	0.08	13.34	GGUGAGUACGCCAAAAAUUUUGACUAGCGGAGGCUAGAAGGAGAGAGAUGGGUGCGAGAGCGUCGGUAUUAAGCGGGGGAGAAUUAGAUAAAUGGGAAAAAAUUCGGUUAAGGCCAGGGG	.((..((((.(((....((((..(((((....)))))...))))....)))))))....))...(((.((((.((((......(((......))).......)))).)))).))).....	.....((((.(((....((((..(((((....)))))...))))....))))))).........(((.((((.((((......(((......))).......)))).)))).))).....
290	409	37	-25.8	-2.54	0.04	10.37	GUGAGUACGCCAAAAAUUUUGACUAGCGGAGGCUAGAAGGAGAGAGAUGGGUGCGAGAGCGUCGGUAUUAAGCGGGGGAGAAUUAGAUAAAUGGGAAAAAAUUCGGUUAAGGCCAGGGGG	....((((.(((....((((..(((((....)))))...))))....))))))).....(.(((((.((((.((((......(((......))).......)))).)))).))).)).).	....((((.(((....((((..(((((....)))))...))))....))))))).....(.(((((.((((.((((......(((......))).......)))).)))).))).)).).
291	410	37	-25.8	-3.46	0.0	9.99	UGAGUACGCCAAAAAUUUUGACUAGCGGAGGCUAGAAGGAGAGAGAUGGGUGCGAGAGCGUCGGUAUUAAGCGGGGGAGAAUUAGAUAAAUGGGAAAAAAUUCGGUUAAGGCCAGGGGGA	...((((.(((....((((..(((((....)))))...))))....))))))).....(.(((((.((((.((((......(((......))).......)))).)))).))).)).)..	...((((.(((....((((..(((((....)))))...))))....))))))).....(.(((((.((((.((((......(((......))).......)))).)))).))).)).)..
292	411	37	-25.8	-3.01	0.0	9.8	GAGUACGCCAAAAAUUUUGACUAGCGGAGGCUAGAAGGAGAGAGAUGGGUGCGAGAGCGUCGGUAUUAAGCGGGGGAGAAUUAGAUAAAUGGGAAAAAAUUCGGUUAAGGCCAGGGGGAA	..((((.(((....((((..(((((....)))))...))))....))))))).....(.(((((.((((.((((......(((......))).......)))).)))).))).)).)...	..((((.(((....((((..(((((....)))))...))))....))))))).....(.(((((.((((.((((......(((......))).......)))).)))).))).)).)...
293	412	37	-25.8	-2.93	0.0	9.78	AGUACGCCAAAAAUUUUGACUAGCGGAGGCUAGAAGGAGAGAGAUGGGUGCGAGAGCGUCGGUAUUAAGCGGGGGAGAAUUAGAUAAAUGGGAAAAAAUUCGGUUAAGGCCAGGGGGAAA	.((((.(((....((((..(((((....)))))...))))....))))))).....(.(((((.((((.((((......(((......))).......)))).)))).))).)).)....	.((((.(((....((((..(((((....)))))...))))....))))))).....(.(((((.((((.((((......(((......))).......)))).)))).))).)).)....
294	413	37	-26.1	-2.81	0.0	9.56	GUACGCCAAAAAUUUUGACUAGCGGAGGCUAGAAGGAGAGAGAUGGGUGCGAGAGCGUCGGUAUUAAGCGGGGGAGAAUUAGAUAAAUGGGAAAAAAUUCGGUUAAGGCCAGGGGGAAAG	((((.(((....((((..(((((....)))))...))))....))))))).....(.(((((.((((.((((......(((......))).......)))).)))).))).)).).....	((((.(((....((((..(((((....)))))...))))....))))))).....(.(((((.((((.((((......(((......))).......)))).)))).))).)).).....
295	414	37	-22.7	-2.25	0.0	18.23	UACGCCAAAAAUUUUGACUAGCGGAGGCUAGAAGGAGAGAGAUGGGUGCGAGAGCGUCGGUAUUAAGCGGGGGAGAAUUAGAUAAAUGGGAAAAAAUUCGGUUAAGGCCAGGGGGAAAGA	..((((.....((((..(((((....)))))...))))......))))......(.(((((.((((.((((......(((......))).......)))).)))).))).)).)......	.................(((((....)))))...........................(((.((((.((((......(((......))).......)))).)))).)))...........
296	415	37	-22.7	-2.21	0.02	17.76	ACGCCAAAAAUUUUGACUAGCGGAGGCUAGAAGGAGAGAGAUGGGUGCGAGAGCGUCGGUAUUAAGCGGGGGAGAAUUAGAUAAAUGGGAAAAAAUUCGGUUAAGGCCAGGGGGAAAGAA	.((((.....((((..(((((....)))))...))))......))))......(.(((((.((((.((((......(((......))).......)))).)))).))).)).).......	................(((((....)))))...........................(((.((((.((((......(((......))).......)))).)))).)))............
297	416	37	-22.0	-1.77	0.08	17.55	CGCCAAAAAUUUUGACUAGCGGAGGCUAGAAGGAGAGAGAUGGGUGCGAGAGCGUCGGUAUUAAGCGGGGGAGAAUUAGAUAAAUGGGAAAAAAUUCGGUUAAGGCCAGGGGGAAAGAAA	((((.....((((..(((((....)))))...))))......))))......(.(((((.((((.((((......(((......))).......)))).)))).))).)).)........	...............(((((....)))))................((....))...(((.((((.((((......(((......))).......)))).)))).))).............
298	417	37	-21.0	-1.47	0.06	15.54	GCCAAAAAUUUUGACUAGCGGAGGCUAGAAGGAGAGAGAUGGGUGCGAGAGCGUCGGUAUUAAGCGGGGGAGAAUUAGAUAAAUGGGAAAAAAUUCGGUUAAGGCCAGGGGGAAAGAAAC	.(((....((((..(((((....)))))...))))....)))((((....))).)(((.((((.((((......(((......))).......)))).)))).)))..............	..(...........(((((....)))))............)...((....))...(((.((((.((((......(((......))).......)))).)))).)))..............
299	418	37	-21.1	-1.83	0.04	14.31	CCAAAAAUUUUGACUAGCGGAGGCUAGAAGGAGAGAGAUGGGUGCGAGAGCGUCGGUAUUAAGCGGGGGAGAAUUAGAUAAAUGGGAAAAAAUUCGGUUAAGGCCAGGGGGAAAGAAACA	(((....((((..(((((....)))))...))))....)))((.......(.(((((.((((.((((......(((......))).......)))).)))).))).)).).......)).	(((..........(((((....)))))...........)))..((....))...(((.((((.((((......(((......))).......)))).)))).)))...............
300	419	37	-19.3	-1.82	0.02	12.54	CAAAAAUUUUGACUAGCGGAGGCUAGAAGGAGAGAGAUGGGUGCGAGAGCGUCGGUAUUAAGCGGGGGAGAAUUAGAUAAAUGGGAAAAAAUUCGGUUAAGGCCAGGGGGAAAGAAACAA	.......(((..(((((....)))))..)))........(((((....)))))(((.((((.((((......(((......))).......)))).)))).)))................	............(((((....))))).............(((((....)))))(((.((((.((((......(((......))).......)))).)))).)))................
301	420	37	-19.3	-2.12	0.04	11.71	AAAAAUUUUGACUAGCGGAGGCUAGAAGGAGAGAGAUGGGUGCGAGAGCGUCGGUAUUAAGCGGGGGAGAAUUAGAUAAAUGGGAAAAAAUUCGGUUAAGGCCAGGGGGAAAGAAACAAU	......(((..(((((....)))))..)))........(((((....)))))(((.((((.((((......(((......))).......)))).)))).))).................	...........(((((....))))).............(((((....)))))(((.((((.((((......(((......))).......)))).)))).))).................
302	421	37	-19.3	-1.74	0.04	11.82	AAAAUUUUGACUAGCGGAGGCUAGAAGGAGAGAGAUGGGUGCGAGAGCGUCGGUAUUAAGCGGGGGAGAAUUAGAUAAAUGGGAAAAAAUUCGGUUAAGGCCAGGGGGAAAGAAACAAUA	.....(((..(((((....)))))..)))........(((((....)))))(((.((((.((((......(((......))).......)))).)))).)))..................	..........(((((....))))).............(((((....)))))(((.((((.((((......(((......))).......)))).)))).)))..................
303	422	37	-19.3	-1.47	0.08	11.96	AAAUUUUGACUAGCGGAGGCUAGAAGGAGAGAGAUGGGUGCGAGAGCGUCGGUAUUAAGCGGGGGAGAAUUAGAUAAAUGGGAAAAAAUUCGGUUAAGGCCAGGGGGAAAGAAACAAUAU	....(((..(((((....)))))..)))........(((((....)))))(((.((((.((((......(((......))).......)))).)))).)))...................	.........(((((....))))).............(((((....)))))(((.((((.((((......(((......))).......)))).)))).)))...................
304	423	37	-19.3	-1.83	0.04	12.23	AAUUUUGACUAGCGGAGGCUAGAAGGAGAGAGAUGGGUGCGAGAGCGUCGGUAUUAAGCGGGGGAGAAUUAGAUAAAUGGGAAAAAAUUCGGUUAAGGCCAGGGGGAAAGAAACAAUAUA	...(((..(((((....)))))..)))........(((((....)))))(((.((((.((((......(((......))).......)))).)))).)))....................	........(((((....))))).............(((((....)))))(((.((((.((((......(((......))).......)))).)))).)))....................
305	424	37	-19.3	-1.97	0.02	12.16	AUUUUGACUAGCGGAGGCUAGAAGGAGAGAGAUGGGUGCGAGAGCGUCGGUAUUAAGCGGGGGAGAAUUAGAUAAAUGGGAAAAAAUUCGGUUAAGGCCAGGGGGAAAGAAACAAUAUAA	..(((..(((((....)))))..)))........(((((....)))))(((.((((.((((......(((......))).......)))).)))).))).....................	.......(((((....))))).............(((((....)))))(((.((((.((((......(((......))).......)))).)))).))).....................
306	425	37	-19.7	-1.93	0.02	11.78	UUUUGACUAGCGGAGGCUAGAAGGAGAGAGAUGGGUGCGAGAGCGUCGGUAUUAAGCGGGGGAGAAUUAGAUAAAUGGGAAAAAAUUCGGUUAAGGCCAGGGGGAAAGAAACAAUAUAAA	((((..(((((....)))))..)))).......(((((....)))))(((.((((.((((......(((......))).......)))).)))).)))......................	.(((..(((((....)))))..)))........(((((....)))))(((.((((.((((......(((......))).......)))).)))).)))......................
307	426	37	-19.1	-1.53	0.04	10.36	UUUGACUAGCGGAGGCUAGAAGGAGAGAGAUGGGUGCGAGAGCGUCGGUAUUAAGCGGGGGAGAAUUAGAUAAAUGGGAAAAAAUUCGGUUAAGGCCAGGGGGAAAGAAACAAUAUAAAC	(((..(((((....)))))..)))........(((((....)))))(((.((((.((((......(((......))).......)))).)))).))).......................	.....(((((....))))).............(((((....)))))(((.((((.((((......(((......))).......)))).)))).))).......................
308	427	37	-18.9	-1.27	0.06	9.47	UUGACUAGCGGAGGCUAGAAGGAGAGAGAUGGGUGCGAGAGCGUCGGUAUUAAGCGGGGGAGAAUUAGAUAAAUGGGAAAAAAUUCGGUUAAGGCCAGGGGGAAAGAAACAAUAUAAACU	....(((((....))))).............(((((....)))))(((.((((.((((......(((......))).......)))).)))).)))........................	....(((((....))))).............(((((....)))))(((.((((.((((......(((......))).......)))).)))).)))........................
309	428	37	-18.9	-1.32	0.08	9.43	UGACUAGCGGAGGCUAGAAGGAGAGAGAUGGGUGCGAGAGCGUCGGUAUUAAGCGGGGGAGAAUUAGAUAAAUGGGAAAAAAUUCGGUUAAGGCCAGGGGGAAAGAAACAAUAUAAACUA	...(((((....))))).............(((((....)))))(((.((((.((((......(((......))).......)))).)))).))).........................	...(((((....))))).............(.(((....))).)(((.((((.((((......(((......))).......)))).)))).))).........................
310	429	37	-18.9	-1.59	0.08	9.33	GACUAGCGGAGGCUAGAAGGAGAGAGAUGGGUGCGAGAGCGUCGGUAUUAAGCGGGGGAGAAUUAGAUAAAUGGGAAAAAAUUCGGUUAAGGCCAGGGGGAAAGAAACAAUAUAAACUAA	..(((((....))))).............(((((....)))))(((.((((.((((......(((......))).......)))).)))).)))..........................	..(((((....))))).............(.(((....))).)(((.((((.((((......(((......))).......)))).)))).)))..........................
311	430	37	-18.9	-1.85	0.06	9.32	ACUAGCGGAGGCUAGAAGGAGAGAGAUGGGUGCGAGAGCGUCGGUAUUAAGCGGGGGAGAAUUAGAUAAAUGGGAAAAAAUUCGGUUAAGGCCAGGGGGAAAGAAACAAUAUAAACUAAA	.(((((....))))).............(((((....)))))(((.((((.((((......(((......))).......)))).)))).)))...........................	.(((((....))))).............(.(((....))).)(((.((((.((((......(((......))).......)))).)))).)))...........................
312	431	37	-18.9	-1.76	0.0	9.32	CUAGCGGAGGCUAGAAGGAGAGAGAUGGGUGCGAGAGCGUCGGUAUUAAGCGGGGGAGAAUUAGAUAAAUGGGAAAAAAUUCGGUUAAGGCCAGGGGGAAAGAAACAAUAUAAACUAAAA	(((((....))))).............(((((....)))))(((.((((.((((......(((......))).......)))).)))).)))............................	(((((....))))).............(.(((....))).)(((.((((.((((......(((......))).......)))).)))).)))............................
313	432	37	-16.0	-0.98	0.12	10.31	UAGCGGAGGCUAGAAGGAGAGAGAUGGGUGCGAGAGCGUCGGUAUUAAGCGGGGGAGAAUUAGAUAAAUGGGAAAAAAUUCGGUUAAGGCCAGGGGGAAAGAAACAAUAUAAACUAAAAC	((((....))))..............(((((....)))))(((.((((.((((......(((......))).......)))).)))).))).............................	((((....))))..............(.(((....))).)(((.((((.((((......(((......))).......)))).)))).))).............................
314	433	37	-14.6	-1.14	0.16	13.39	AGCGGAGGCUAGAAGGAGAGAGAUGGGUGCGAGAGCGUCGGUAUUAAGCGGGGGAGAAUUAGAUAAAUGGGAAAAAAUUCGGUUAAGGCCAGGGGGAAAGAAACAAUAUAAACUAAAACA	(((....)))...............(((((....)))))(((.((((.((((......(((......))).......)))).)))).)))..............................	(((....)))..................((....))...(((.((((.((((......(((......))).......)))).)))).)))..............................
315	434	37	-14.1	-0.34	0.33	14.56	GCGGAGGCUAGAAGGAGAGAGAUGGGUGCGAGAGCGUCGGUAUUAAGCGGGGGAGAAUUAGAUAAAUGGGAAAAAAUUCGGUUAAGGCCAGGGGGAAAGAAACAAUAUAAACUAAAACAU	...((.(((....(.(..........).)...))).))(((.((((.((((......(((......))).......)))).)))).)))...............................	......................................(((.((((.((((......(((......))).......)))).)))).)))...............................
316	435	37	-14.1	-0.71	0.24	12.03	CGGAGGCUAGAAGGAGAGAGAUGGGUGCGAGAGCGUCGGUAUUAAGCGGGGGAGAAUUAGAUAAAUGGGAAAAAAUUCGGUUAAGGCCAGGGGGAAAGAAACAAUAUAAACUAAAACAUA	..((.(((....(.(..........).)...))).))(((.((((.((((......(((......))).......)))).)))).)))................................	..((.(((....(..............)...))).))(((.((((.((((......(((......))).......)))).)))).)))................................
317	436	37	-14.1	-0.68	0.27	11.26	GGAGGCUAGAAGGAGAGAGAUGGGUGCGAGAGCGUCGGUAUUAAGCGGGGGAGAAUUAGAUAAAUGGGAAAAAAUUCGGUUAAGGCCAGGGGGAAAGAAACAAUAUAAACUAAAACAUAU	.((.(((....(.(..........).)...))).))(((.((((.((((......(((......))).......)))).)))).))).................................	.((.(((....(..............)...))).))(((.((((.((((......(((......))).......)))).)))).))).................................
318	437	37	-14.2	-0.61	0.22	10.76	GAGGCUAGAAGGAGAGAGAUGGGUGCGAGAGCGUCGGUAUUAAGCGGGGGAGAAUUAGAUAAAUGGGAAAAAAUUCGGUUAAGGCCAGGGGGAAAGAAACAAUAUAAACUAAAACAUAUA	((.(((....(.(..........).)...))).))(((.((((.((((......(((......))).......)))).)))).)))..................................	((.(((....(..............)...))).))(((.((((.((((......(((......))).......)))).)))).)))..................................
319	438	37	-13.0	-0.26	0.31	14.51	AGGCUAGAAGGAGAGAGAUGGGUGCGAGAGCGUCGGUAUUAAGCGGGGGAGAAUUAGAUAAAUGGGAAAAAAUUCGGUUAAGGCCAGGGGGAAAGAAACAAUAUAAACUAAAACAUAUAG	.((((............((.(((((....))))).)).((((.((((......(((......))).......)))).))))))))...................................	.((((............((.(((((....))))).)).((((.((((......(((......))).......)))).))))))))...................................
320	439	37	-13.2	-0.09	0.41	18.22	GGCUAGAAGGAGAGAGAUGGGUGCGAGAGCGUCGGUAUUAAGCGGGGGAGAAUUAGAUAAAUGGGAAAAAAUUCGGUUAAGGCCAGGGGGAAAGAAACAAUAUAAACUAAAACAUAUAGU	((((............((.(((((....))))).)).((((.((((......(((......))).......)))).))))))))....................................	(((................(((((....)))))....((((.((((......(((......))).......)))).)))).)))....................................
321	440	37	-12.5	-0.08	0.41	15.74	GCUAGAAGGAGAGAGAUGGGUGCGAGAGCGUCGGUAUUAAGCGGGGGAGAAUUAGAUAAAUGGGAAAAAAUUCGGUUAAGGCCAGGGGGAAAGAAACAAUAUAAACUAAAACAUAUAGUA	..................(((((....)))))(((.((((.((((......(((......))).......)))).)))).))).....................((((.......)))).	((((................(((....)))..(((.((((.((((......(((......))).......)))).)))).)))................................)))).
322	441	37	-12.5	0.02	0.45	12.78	CUAGAAGGAGAGAGAUGGGUGCGAGAGCGUCGGUAUUAAGCGGGGGAGAAUUAGAUAAAUGGGAAAAAAUUCGGUUAAGGCCAGGGGGAAAGAAACAAUAUAAACUAAAACAUAUAGUAU	.................(((((....)))))(((.((((.((((......(((......))).......)))).)))).))).....................((((.......))))..	.................(((((....)))))(((.((((.((((......(((......))).......)))).)))).)))......................((.........))...
323	442	37	-12.5	-0.48	0.27	12.37	UAGAAGGAGAGAGAUGGGUGCGAGAGCGUCGGUAUUAAGCGGGGGAGAAUUAGAUAAAUGGGAAAAAAUUCGGUUAAGGCCAGGGGGAAAGAAACAAUAUAAACUAAAACAUAUAGUAUG	................(((((....)))))(((.((((.((((......(((......))).......)))).)))).))).....................((((.......))))...	................(((((....)))))(((.((((.((((......(((......))).......)))).)))).))).......................................
324	443	37	-12.5	-0.52	0.29	13.29	AGAAGGAGAGAGAUGGGUGCGAGAGCGUCGGUAUUAAGCGGGGGAGAAUUAGAUAAAUGGGAAAAAAUUCGGUUAAGGCCAGGGGGAAAGAAACAAUAUAAACUAAAACAUAUAGUAUGG	...............(((((....)))))(((.((((.((((......(((......))).......)))).)))).))).....................((((.......))))....	...............(((((....)))))(((.((((.((((......(((......))).......)))).)))).)))........................................
325	444	37	-12.5	-0.22	0.39	13.55	GAAGGAGAGAGAUGGGUGCGAGAGCGUCGGUAUUAAGCGGGGGAGAAUUAGAUAAAUGGGAAAAAAUUCGGUUAAGGCCAGGGGGAAAGAAACAAUAUAAACUAAAACAUAUAGUAUGGG	..............(((((....)))))(((.((((.((((......(((......))).......)))).)))).))).....................((((.......)))).....	..............(((((....)))))(((.((((.((((......(((......))).......)))).)))).))).........................................
326	445	37	-12.5	0.06	0.57	14.46	AAGGAGAGAGAUGGGUGCGAGAGCGUCGGUAUUAAGCGGGGGAGAAUUAGAUAAAUGGGAAAAAAUUCGGUUAAGGCCAGGGGGAAAGAAACAAUAUAAACUAAAACAUAUAGUAUGGGC	.............(((((....)))))(((.((((.((((......(((......))).......)))).)))).))).....................((((.......))))......	.............(.(((....))).)(((.((((.((((......(((......))).......)))).)))).)))..........................................
327	446	37	-12.5	0.15	0.57	18.14	AGGAGAGAGAUGGGUGCGAGAGCGUCGGUAUUAAGCGGGGGAGAAUUAGAUAAAUGGGAAAAAAUUCGGUUAAGGCCAGGGGGAAAGAAACAAUAUAAACUAAAACAUAUAGUAUGGGCA	............(((((....)))))(((.((((.((((......(((......))).......)))).)))).))).....................((((.......)))).......	............(.(((....))).)(((.((((.((((......(((......))).......)))).)))).)))...........................................
328	447	37	-12.5	-0.29	0.37	18.31	GGAGAGAGAUGGGUGCGAGAGCGUCGGUAUUAAGCGGGGGAGAAUUAGAUAAAUGGGAAAAAAUUCGGUUAAGGCCAGGGGGAAAGAAACAAUAUAAACUAAAACAUAUAGUAUGGGCAA	...........(((((....)))))(((.((((.((((......(((......))).......)))).)))).))).....................((((.......))))........	.............(((....)))..(((.((((.((((......(((......))).......)))).)))).)))............................................
329	448	37	-12.5	-0.28	0.41	18.27	GAGAGAGAUGGGUGCGAGAGCGUCGGUAUUAAGCGGGGGAGAAUUAGAUAAAUGGGAAAAAAUUCGGUUAAGGCCAGGGGGAAAGAAACAAUAUAAACUAAAACAUAUAGUAUGGGCAAG	..........(((((....)))))(((.((((.((((......(((......))).......)))).)))).))).....................((((.......)))).........	............(((....)))..(((.((((.((((......(((......))).......)))).)))).))).............................................
330	449	37	-12.5	0.37	0.61	18.34	AGAGAGAUGGGUGCGAGAGCGUCGGUAUUAAGCGGGGGAGAAUUAGAUAAAUGGGAAAAAAUUCGGUUAAGGCCAGGGGGAAAGAAACAAUAUAAACUAAAACAUAUAGUAUGGGCAAGC	.........(((((....)))))(((.((((.((((......(((......))).......)))).)))).))).....................((((.......))))..........	...........(((....)))..(((.((((.((((......(((......))).......)))).)))).)))..............................................
331	450	37	-12.5	0.22	0.45	19.98	GAGAGAUGGGUGCGAGAGCGUCGGUAUUAAGCGGGGGAGAAUUAGAUAAAUGGGAAAAAAUUCGGUUAAGGCCAGGGGGAAAGAAACAAUAUAAACUAAAACAUAUAGUAUGGGCAAGCA	........(((((....)))))(((.((((.((((......(((......))).......)))).)))).))).....................((((.......))))...........	...........((....))...(((.((((.((((......(((......))).......)))).)))).)))...............................................
332	451	37	-12.5	0.28	0.61	20.35	AGAGAUGGGUGCGAGAGCGUCGGUAUUAAGCGGGGGAGAAUUAGAUAAAUGGGAAAAAAUUCGGUUAAGGCCAGGGGGAAAGAAACAAUAUAAACUAAAACAUAUAGUAUGGGCAAGCAG	.......(((((....)))))(((.((((.((((......(((......))).......)))).)))).))).....................((((.......))))............	.....................(((.((((.((((......(((......))).......)))).)))).)))................................................
333	452	37	-12.5	0.64	0.69	20.28	GAGAUGGGUGCGAGAGCGUCGGUAUUAAGCGGGGGAGAAUUAGAUAAAUGGGAAAAAAUUCGGUUAAGGCCAGGGGGAAAGAAACAAUAUAAACUAAAACAUAUAGUAUGGGCAAGCAGG	......(((((....)))))(((.((((.((((......(((......))).......)))).)))).))).....................((((.......)))).............	....................(((.((((.((((......(((......))).......)))).)))).))).................................................
334	453	37	-12.5	0.5	0.67	20.23	AGAUGGGUGCGAGAGCGUCGGUAUUAAGCGGGGGAGAAUUAGAUAAAUGGGAAAAAAUUCGGUUAAGGCCAGGGGGAAAGAAACAAUAUAAACUAAAACAUAUAGUAUGGGCAAGCAGGG	.....(((((....)))))(((.((((.((((......(((......))).......)))).)))).))).....................((((.......))))..............	...................(((.((((.((((......(((......))).......)))).)))).)))..................................................
335	454	37	-12.5	0.34	0.67	20.22	GAUGGGUGCGAGAGCGUCGGUAUUAAGCGGGGGAGAAUUAGAUAAAUGGGAAAAAAUUCGGUUAAGGCCAGGGGGAAAGAAACAAUAUAAACUAAAACAUAUAGUAUGGGCAAGCAGGGA	....(((((....)))))(((.((((.((((......(((......))).......)))).)))).))).....................((((.......))))...............	..................(((.((((.((((......(((......))).......)))).)))).)))...................................................
336	455	37	-12.5	0.66	0.69	20.11	AUGGGUGCGAGAGCGUCGGUAUUAAGCGGGGGAGAAUUAGAUAAAUGGGAAAAAAUUCGGUUAAGGCCAGGGGGAAAGAAACAAUAUAAACUAAAACAUAUAGUAUGGGCAAGCAGGGAG	...(((((....)))))(((.((((.((((......(((......))).......)))).)))).))).....................((((.......))))................	.................(((.((((.((((......(((......))).......)))).)))).)))....................................................
337	456	37	-12.5	0.83	0.8	20.39	UGGGUGCGAGAGCGUCGGUAUUAAGCGGGGGAGAAUUAGAUAAAUGGGAAAAAAUUCGGUUAAGGCCAGGGGGAAAGAAACAAUAUAAACUAAAACAUAUAGUAUGGGCAAGCAGGGAGC	..(((((....)))))(((.((((.((((......(((......))).......)))).)))).))).....................((((.......)))).................	................(((.((((.((((......(((......))).......)))).)))).))).....................................................
338	457	37	-13.6	0.74	0.82	20.98	GGGUGCGAGAGCGUCGGUAUUAAGCGGGGGAGAAUUAGAUAAAUGGGAAAAAAUUCGGUUAAGGCCAGGGGGAAAGAAACAAUAUAAACUAAAACAUAUAGUAUGGGCAAGCAGGGAGCU	.(((((....)))))(((.((((.((((......(((......))).......)))).)))).))).....................((((.......)))).......(((.....)))	....((....))...(((.((((.((((......(((......))).......)))).)))).)))............................................((.....)).
339	458	37	-14.4	0.04	0.47	18.73	GGUGCGAGAGCGUCGGUAUUAAGCGGGGGAGAAUUAGAUAAAUGGGAAAAAAUUCGGUUAAGGCCAGGGGGAAAGAAACAAUAUAAACUAAAACAUAUAGUAUGGGCAAGCAGGGAGCUA	(((((....)))))(((.((((.((((......(((......))).......)))).)))).))).....................((((.......)))).......(((.....))).	(.(((....))).)(((.((((.((((......(((......))).......)))).)))).)))...........................................(((.....))).
340	459	37	-13.3	0.81	0.76	22.08	GUGCGAGAGCGUCGGUAUUAAGCGGGGGAGAAUUAGAUAAAUGGGAAAAAAUUCGGUUAAGGCCAGGGGGAAAGAAACAAUAUAAACUAAAACAUAUAGUAUGGGCAAGCAGGGAGCUAG	((.......(.(((((.((((.((((......(((......))).......)))).)))).))).)).).......)).......((((.......)))).......(((.....)))..	.............(((.((((.((((......(((......))).......)))).)))).)))...........................................(((.....)))..
341	460	37	-13.2	0.55	0.65	22.84	UGCGAGAGCGUCGGUAUUAAGCGGGGGAGAAUUAGAUAAAUGGGAAAAAAUUCGGUUAAGGCCAGGGGGAAAGAAACAAUAUAAACUAAAACAUAUAGUAUGGGCAAGCAGGGAGCUAGA	(((.....(.(((((.((((.((((......(((......))).......)))).)))).))).)).)................((((.......))))....)))(((.....)))...	............(((.((((.((((......(((......))).......)))).)))).)))...........................................(((.....)))...
342	461	37	-13.3	0.1	0.47	23.93	GCGAGAGCGUCGGUAUUAAGCGGGGGAGAAUUAGAUAAAUGGGAAAAAAUUCGGUUAAGGCCAGGGGGAAAGAAACAAUAUAAACUAAAACAUAUAGUAUGGGCAAGCAGGGAGCUAGAA	((....))((((((.((((.((((......(((......))).......)))).)))).))).....................((((.......))))...))).(((.....)))....	((....))...(((.((((.((((......(((......))).......)))).)))).)))...........................................(((.....)))....
343	462	37	-12.6	0.62	0.65	18.48	CGAGAGCGUCGGUAUUAAGCGGGGGAGAAUUAGAUAAAUGGGAAAAAAUUCGGUUAAGGCCAGGGGGAAAGAAACAAUAUAAACUAAAACAUAUAGUAUGGGCAAGCAGGGAGCUAGAAC	......(.(((((.((((.((((......(((......))).......)))).)))).))).)).)................((((.......))))..(..(.(((.....))).)..)	..........(((.((((.((((......(((......))).......)))).)))).)))...........................................(((.....))).....
344	463	37	-14.1	-0.19	0.45	12.88	GAGAGCGUCGGUAUUAAGCGGGGGAGAAUUAGAUAAAUGGGAAAAAAUUCGGUUAAGGCCAGGGGGAAAGAAACAAUAUAAACUAAAACAUAUAGUAUGGGCAAGCAGGGAGCUAGAACG	.....(.(((((.((((.((((......(((......))).......)))).)))).))).)).)................((((.......))))..(..(.(((.....))).)..).	.....(.(((((.((((.((((......(((......))).......)))).)))).))).)).)................((((.......))))..(..(.(((.....))).)..).
345	464	37	-14.1	-0.44	0.35	13.22	AGAGCGUCGGUAUUAAGCGGGGGAGAAUUAGAUAAAUGGGAAAAAAUUCGGUUAAGGCCAGGGGGAAAGAAACAAUAUAAACUAAAACAUAUAGUAUGGGCAAGCAGGGAGCUAGAACGA	....(.(((((.((((.((((......(((......))).......)))).)))).))).)).)................((((.......))))..(..(.(((.....))).)..)..	....(.(((((.((((.((((......(((......))).......)))).)))).))).)).)................((((.......))))..(..(.(((.....))).)..)..
346	465	37	-14.1	-0.03	0.45	13.4	GAGCGUCGGUAUUAAGCGGGGGAGAAUUAGAUAAAUGGGAAAAAAUUCGGUUAAGGCCAGGGGGAAAGAAACAAUAUAAACUAAAACAUAUAGUAUGGGCAAGCAGGGAGCUAGAACGAU	...(.(((((.((((.((((......(((......))).......)))).)))).))).)).)................((((.......))))..(..(.(((.....))).)..)...	...(.(((((.((((.((((......(((......))).......)))).)))).))).)).)................((((.......))))..(..(.(((.....))).)..)...
347	466	37	-14.1	-0.01	0.45	13.0	AGCGUCGGUAUUAAGCGGGGGAGAAUUAGAUAAAUGGGAAAAAAUUCGGUUAAGGCCAGGGGGAAAGAAACAAUAUAAACUAAAACAUAUAGUAUGGGCAAGCAGGGAGCUAGAACGAUU	..(.(((((.((((.((((......(((......))).......)))).)))).))).)).)................((((.......))))..(..(.(((.....))).)..)....	..(.(((((.((((.((((......(((......))).......)))).)))).))).)).).................((.........))...(..(.(((.....))).)..)....
348	467	37	-14.1	0.41	0.67	13.17	GCGUCGGUAUUAAGCGGGGGAGAAUUAGAUAAAUGGGAAAAAAUUCGGUUAAGGCCAGGGGGAAAGAAACAAUAUAAACUAAAACAUAUAGUAUGGGCAAGCAGGGAGCUAGAACGAUUC	.(.(((((.((((.((((......(((......))).......)))).)))).))).)).)................((((.......))))..(..(.(((.....))).)..).....	.(.(((((.((((.((((......(((......))).......)))).)))).))).)).).................((.........))...(..(.(((.....))).)..).....
349	468	37	-14.0	0.74	0.75	15.66	CGUCGGUAUUAAGCGGGGGAGAAUUAGAUAAAUGGGAAAAAAUUCGGUUAAGGCCAGGGGGAAAGAAACAAUAUAAACUAAAACAUAUAGUAUGGGCAAGCAGGGAGCUAGAACGAUUCG	(.(((((.((((.((((......(((......))).......)))).)))).))).)).)................((((.......))))..(..(.(((.....))).)..)......	(.(((((.((((.((((......(((......))).......)))).)))).))).)).)................((((.......))))..(..(.(((.....))).)..)......
350	469	37	-12.7	1.08	0.82	18.34	GUCGGUAUUAAGCGGGGGAGAAUUAGAUAAAUGGGAAAAAAUUCGGUUAAGGCCAGGGGGAAAGAAACAAUAUAAACUAAAACAUAUAGUAUGGGCAAGCAGGGAGCUAGAACGAUUCGC	...(((.((((.((((......(((......))).......)))).)))).))).....................((((.......))))..(..(.(((.....))).)..).......	...(((.((((.((((......(((......))).......)))).)))).)))......................((.........))...(..(.(((.....))).)..).......
351	470	37	-13.3	0.58	0.65	15.17	UCGGUAUUAAGCGGGGGAGAAUUAGAUAAAUGGGAAAAAAUUCGGUUAAGGCCAGGGGGAAAGAAACAAUAUAAACUAAAACAUAUAGUAUGGGCAAGCAGGGAGCUAGAACGAUUCGCA	..(((.((((.((((......(((......))).......)))).)))).)))...(.(((.............((((.......))))..(..(.(((.....))).)..)..))).).	..(((.((((.((((......(((......))).......)))).)))).))).....................((((.......))))..(..(.(((.....))).)..)........
352	471	37	-13.3	0.69	0.69	14.69	CGGUAUUAAGCGGGGGAGAAUUAGAUAAAUGGGAAAAAAUUCGGUUAAGGCCAGGGGGAAAGAAACAAUAUAAACUAAAACAUAUAGUAUGGGCAAGCAGGGAGCUAGAACGAUUCGCAG	.(((.((((.((((......(((......))).......)))).)))).)))...(.(((.............((((.......))))..(..(.(((.....))).)..)..))).)..	.(((.((((.((((......(((......))).......)))).)))).))).....................((((.......))))..(..(.(((.....))).)..).........
353	472	37	-13.5	0.31	0.61	14.06	GGUAUUAAGCGGGGGAGAAUUAGAUAAAUGGGAAAAAAUUCGGUUAAGGCCAGGGGGAAAGAAACAAUAUAAACUAAAACAUAUAGUAUGGGCAAGCAGGGAGCUAGAACGAUUCGCAGU	(((.((((.((((......(((......))).......)))).)))).)))...(.(((.............((((.......))))..(..(.(((.....))).)..)..))).)...	(((.((((.((((......(((......))).......)))).)))).))).....................((((.......))))..(..(.(((.....))).)..)..........
354	473	37	-10.7	1.4	0.94	22.36	GUAUUAAGCGGGGGAGAAUUAGAUAAAUGGGAAAAAAUUCGGUUAAGGCCAGGGGGAAAGAAACAAUAUAAACUAAAACAUAUAGUAUGGGCAAGCAGGGAGCUAGAACGAUUCGCAGUU	.......(((((...(((((...............)))))(((....))).....................((((.......))))..(..(.(((.....))).)..)..)))))....	.......((((.............................((......)).....................((((.......))))..(..(.(((.....))).)..)...))))....
355	474	37	-10.7	1.32	0.9	23.21	UAUUAAGCGGGGGAGAAUUAGAUAAAUGGGAAAAAAUUCGGUUAAGGCCAGGGGGAAAGAAACAAUAUAAACUAAAACAUAUAGUAUGGGCAAGCAGGGAGCUAGAACGAUUCGCAGUUA	......(((((...(((((...............)))))(((....))).....................((((.......))))..(..(.(((.....))).)..)..))))).....	......((((.............................((......)).....................((((.......))))..(..(.(((.....))).)..)...)))).....
356	475	37	-10.7	1.22	0.9	23.76	AUUAAGCGGGGGAGAAUUAGAUAAAUGGGAAAAAAUUCGGUUAAGGCCAGGGGGAAAGAAACAAUAUAAACUAAAACAUAUAGUAUGGGCAAGCAGGGAGCUAGAACGAUUCGCAGUUAA	.....(((((...(((((...............)))))(((....))).....................((((.......))))..(..(.(((.....))).)..)..)))))......	.....((((.............................((......)).....................((((.......))))..(..(.(((.....))).)..)...))))......
357	476	37	-10.7	1.2	0.9	23.98	UUAAGCGGGGGAGAAUUAGAUAAAUGGGAAAAAAUUCGGUUAAGGCCAGGGGGAAAGAAACAAUAUAAACUAAAACAUAUAGUAUGGGCAAGCAGGGAGCUAGAACGAUUCGCAGUUAAU	....(((((...(((((...............)))))(((....))).....................((((.......))))..(..(.(((.....))).)..)..))))).......	....((((.............................((......)).....................((((.......))))..(..(.(((.....))).)..)...)))).......
358	477	37	-10.7	1.26	0.88	23.16	UAAGCGGGGGAGAAUUAGAUAAAUGGGAAAAAAUUCGGUUAAGGCCAGGGGGAAAGAAACAAUAUAAACUAAAACAUAUAGUAUGGGCAAGCAGGGAGCUAGAACGAUUCGCAGUUAAUC	...(((((...(((((...............)))))(((....))).....................((((.......))))..(..(.(((.....))).)..)..)))))........	...((((.............................((......)).....................((((.......))))..(..(.(((.....))).)..)...))))........
359	478	37	-10.7	1.49	0.9	24.73	AAGCGGGGGAGAAUUAGAUAAAUGGGAAAAAAUUCGGUUAAGGCCAGGGGGAAAGAAACAAUAUAAACUAAAACAUAUAGUAUGGGCAAGCAGGGAGCUAGAACGAUUCGCAGUUAAUCC	..(((((...(((((...............)))))(((....))).....................((((.......))))..(..(.(((.....))).)..)..))))).........	..((((.............................((......)).....................((((.......))))..(..(.(((.....))).)..)...)))).........
360	479	37	-10.7	1.61	0.92	30.22	AGCGGGGGAGAAUUAGAUAAAUGGGAAAAAAUUCGGUUAAGGCCAGGGGGAAAGAAACAAUAUAAACUAAAACAUAUAGUAUGGGCAAGCAGGGAGCUAGAACGAUUCGCAGUUAAUCCU	.(((((...(((((...............)))))(((....))).....................((((.......))))..(..(.(((.....))).)..)..)))))..........	..................................((......)).....................((((.......))))..(..(.(((.....))).)..).................
361	480	37	-11.4	1.61	0.92	31.84	GCGGGGGAGAAUUAGAUAAAUGGGAAAAAAUUCGGUUAAGGCCAGGGGGAAAGAAACAAUAUAAACUAAAACAUAUAGUAUGGGCAAGCAGGGAGCUAGAACGAUUCGCAGUUAAUCCUG	.(((((..(((((.....(((.(((.....))).)))....((....))...............((((.......))))..(..(.(((.....))).)..))))))........)))))	..(((...........................................................((((.......)))).....(.(((.....))).).................))).
362	481	37	-12.5	1.26	0.9	31.16	CGGGGGAGAAUUAGAUAAAUGGGAAAAAAUUCGGUUAAGGCCAGGGGGAAAGAAACAAUAUAAACUAAAACAUAUAGUAUGGGCAAGCAGGGAGCUAGAACGAUUCGCAGUUAAUCCUGG	(((((..(((((.....(((.(((.....))).)))....((....))...............((((.......))))..(..(.(((.....))).)..))))))........))))).	(((((..........................................................((((.......)))).....(.(((.....))).)................))))).
363	482	37	-14.9	0.3	0.57	18.51	GGGGGAGAAUUAGAUAAAUGGGAAAAAAUUCGGUUAAGGCCAGGGGGAAAGAAACAAUAUAAACUAAAACAUAUAGUAUGGGCAAGCAGGGAGCUAGAACGAUUCGCAGUUAAUCCUGGC	................(((.(((.....))).)))...(((((((.....(((.(.......((((.......))))..(..(.(((.....))).)..)).)))........)))))))	................(((.(((.....))).)))...(((((((.................((((.......))))..(..(.(((.....))).)..).............)))))))
364	483	37	-18.4	-0.63	0.24	18.1	GGGGAGAAUUAGAUAAAUGGGAAAAAAUUCGGUUAAGGCCAGGGGGAAAGAAACAAUAUAAACUAAAACAUAUAGUAUGGGCAAGCAGGGAGCUAGAACGAUUCGCAGUUAAUCCUGGCC	...............(((.(((.....))).)))..((((((((.....(((.(.......((((.......))))..(..(.(((.....))).)..)).)))........))))))))	...............(((.(((.....))).)))..((((((((.................((((.......))))..(..(.(((.....))).)..).............))))))))
365	484	37	-20.1	-1.47	0.06	18.19	GGGAGAAUUAGAUAAAUGGGAAAAAAUUCGGUUAAGGCCAGGGGGAAAGAAACAAUAUAAACUAAAACAUAUAGUAUGGGCAAGCAGGGAGCUAGAACGAUUCGCAGUUAAUCCUGGCCU	..............(((.(((.....))).))).(((((((((.....(((.(.......((((.......))))..(..(.(((.....))).)..)).)))........)))))))))	..............(((.(((.....))).))).(((((((((.................((((.......))))..(..(.(((.....))).)..).............)))))))))
366	485	37	-20.9	-1.07	0.18	18.14	GGAGAAUUAGAUAAAUGGGAAAAAAUUCGGUUAAGGCCAGGGGGAAAGAAACAAUAUAAACUAAAACAUAUAGUAUGGGCAAGCAGGGAGCUAGAACGAUUCGCAGUUAAUCCUGGCCUU	.............(((.(((.....))).)))((((((((((.....(((.(.......((((.......))))..(..(.(((.....))).)..)).)))........))))))))))	.............(((.(((.....))).)))((((((((((.................((((.......))))..(..(.(((.....))).)..).............))))))))))
367	486	37	-21.2	-1.55	0.06	17.92	GAGAAUUAGAUAAAUGGGAAAAAAUUCGGUUAAGGCCAGGGGGAAAGAAACAAUAUAAACUAAAACAUAUAGUAUGGGCAAGCAGGGAGCUAGAACGAUUCGCAGUUAAUCCUGGCCUUU	............(((.(((.....))).)))((((((((((.....(((.(.......((((.......))))..(..(.(((.....))).)..)).)))........)))))))))).	............(((.(((.....))).)))((((((((((.................((((.......))))..(..(.(((.....))).)..).............)))))))))).
368	487	37	-21.2	-1.3	0.14	17.93	AGAAUUAGAUAAAUGGGAAAAAAUUCGGUUAAGGCCAGGGGGAAAGAAACAAUAUAAACUAAAACAUAUAGUAUGGGCAAGCAGGGAGCUAGAACGAUUCGCAGUUAAUCCUGGCCUUUU	...........(((.(((.....))).)))((((((((((.....(((.(.......((((.......))))..(..(.(((.....))).)..)).)))........))))))))))..	...........(((.(((.....))).)))((((((((((.................((((.......))))..(..(.(((.....))).)..).............))))))))))..
369	488	37	-21.2	-1.35	0.1	18.54	GAAUUAGAUAAAUGGGAAAAAAUUCGGUUAAGGCCAGGGGGAAAGAAACAAUAUAAACUAAAACAUAUAGUAUGGGCAAGCAGGGAGCUAGAACGAUUCGCAGUUAAUCCUGGCCUUUUA	..........(((.(((.....))).)))((((((((((.....(((.(.......((((.......))))..(..(.(((.....))).)..)).)))........))))))))))...	..........(((.(((.....))).)))((((((((((.................((((.......))))..(..(.(((.....))).)..).............))))))))))...
370	489	37	-21.2	-1.27	0.1	16.87	AAUUAGAUAAAUGGGAAAAAAUUCGGUUAAGGCCAGGGGGAAAGAAACAAUAUAAACUAAAACAUAUAGUAUGGGCAAGCAGGGAGCUAGAACGAUUCGCAGUUAAUCCUGGCCUUUUAG	.........(((.(((.....))).)))((((((((((.....(((.(.......((((.......))))..(..(.(((.....))).)..)).)))........))))))))))....	.........(((.(((.....))).)))((((((((((.................((((.......))))..(..(.(((.....))).)..).............))))))))))....
371	490	37	-21.2	-1.04	0.16	17.48	AUUAGAUAAAUGGGAAAAAAUUCGGUUAAGGCCAGGGGGAAAGAAACAAUAUAAACUAAAACAUAUAGUAUGGGCAAGCAGGGAGCUAGAACGAUUCGCAGUUAAUCCUGGCCUUUUAGA	........(((.(((.....))).)))((((((((((.....(((.(.......((((.......))))..(..(.(((.....))).)..)).)))........)))))))))).....	........(((.(((.....))).)))((((((((((.................((((.......))))..(..(.(((.....))).)..).............)))))))))).....
372	491	37	-21.2	-1.41	0.1	18.85	UUAGAUAAAUGGGAAAAAAUUCGGUUAAGGCCAGGGGGAAAGAAACAAUAUAAACUAAAACAUAUAGUAUGGGCAAGCAGGGAGCUAGAACGAUUCGCAGUUAAUCCUGGCCUUUUAGAG	.......(((.(((.....))).)))((((((((((.....(((.(.......((((.......))))..(..(.(((.....))).)..)).)))........))))))))))......	.......(((.(((.....))).)))((((((((((.................((((.......))))..(..(.(((.....))).)..).............))))))))))......
373	492	37	-21.2	-1.26	0.08	18.81	UAGAUAAAUGGGAAAAAAUUCGGUUAAGGCCAGGGGGAAAGAAACAAUAUAAACUAAAACAUAUAGUAUGGGCAAGCAGGGAGCUAGAACGAUUCGCAGUUAAUCCUGGCCUUUUAGAGA	......(((.(((.....))).)))((((((((((.....(((.(.......((((.......))))..(..(.(((.....))).)..)).)))........)))))))))).......	.......((.((.......)).)).((((((((((.................((((.......))))..(..(.(((.....))).)..).............)))))))))).......
374	493	37	-21.2	-0.92	0.16	18.9	AGAUAAAUGGGAAAAAAUUCGGUUAAGGCCAGGGGGAAAGAAACAAUAUAAACUAAAACAUAUAGUAUGGGCAAGCAGGGAGCUAGAACGAUUCGCAGUUAAUCCUGGCCUUUUAGAGAC	.....(((.(((.....))).)))((((((((((.....(((.(.......((((.......))))..(..(.(((.....))).)..)).)))........))))))))))........	......((.((.......)).)).((((((((((.................((((.......))))..(..(.(((.....))).)..).............))))))))))........
375	494	37	-21.2	-1.2	0.12	19.16	GAUAAAUGGGAAAAAAUUCGGUUAAGGCCAGGGGGAAAGAAACAAUAUAAACUAAAACAUAUAGUAUGGGCAAGCAGGGAGCUAGAACGAUUCGCAGUUAAUCCUGGCCUUUUAGAGACA	....(((.(((.....))).)))((((((((((.....(((.(.......((((.......))))..(..(.(((.....))).)..)).)))........)))))))))).........	.....((.((.......)).)).((((((((((.................((((.......))))..(..(.(((.....))).)..).............)))))))))).........
376	495	37	-21.2	-1.41	0.08	19.17	AUAAAUGGGAAAAAAUUCGGUUAAGGCCAGGGGGAAAGAAACAAUAUAAACUAAAACAUAUAGUAUGGGCAAGCAGGGAGCUAGAACGAUUCGCAGUUAAUCCUGGCCUUUUAGAGACAU	...(((.(((.....))).)))((((((((((.....(((.(.......((((.......))))..(..(.(((.....))).)..)).)))........))))))))))..........	....((.((.......)).)).((((((((((.................((((.......))))..(..(.(((.....))).)..).............))))))))))..........
377	496	37	-21.2	-0.95	0.25	19.34	UAAAUGGGAAAAAAUUCGGUUAAGGCCAGGGGGAAAGAAACAAUAUAAACUAAAACAUAUAGUAUGGGCAAGCAGGGAGCUAGAACGAUUCGCAGUUAAUCCUGGCCUUUUAGAGACAUC	..(((.(((.....))).)))((((((((((.....(((.(.......((((.......))))..(..(.(((.....))).)..)).)))........))))))))))...........	...((.((.......)).)).((((((((((.................((((.......))))..(..(.(((.....))).)..).............))))))))))...........
378	497	37	-21.2	-1.34	0.12	19.81	AAAUGGGAAAAAAUUCGGUUAAGGCCAGGGGGAAAGAAACAAUAUAAACUAAAACAUAUAGUAUGGGCAAGCAGGGAGCUAGAACGAUUCGCAGUUAAUCCUGGCCUUUUAGAGACAUCA	.(((.(((.....))).)))((((((((((.....(((.(.......((((.......))))..(..(.(((.....))).)..)).)))........))))))))))............	..((.(((.....))).)).((((((((((.................((((.......))))..(..(.(((.....))).)..).............))))))))))............
379	498	37	-20.9	-0.65	0.22	20.13	AAUGGGAAAAAAUUCGGUUAAGGCCAGGGGGAAAGAAACAAUAUAAACUAAAACAUAUAGUAUGGGCAAGCAGGGAGCUAGAACGAUUCGCAGUUAAUCCUGGCCUUUUAGAGACAUCAG	(((.(((.....))).)))((((((((((.....(((.(.......((((.......))))..(..(.(((.....))).)..)).)))........)))))))))).............	...................((((((((((.................((((.......))))..(..(.(((.....))).)..).............)))))))))).............
380	499	37	-20.7	-0.96	0.14	18.64	AUGGGAAAAAAUUCGGUUAAGGCCAGGGGGAAAGAAACAAUAUAAACUAAAACAUAUAGUAUGGGCAAGCAGGGAGCUAGAACGAUUCGCAGUUAAUCCUGGCCUUUUAGAGACAUCAGA	............((....((((((((((.....(((.(.......((((.......))))..(..(.(((.....))).)..)).)))........))))))))))...)).........	............((....((((((((((.................((((.......))))..(..(.(((.....))).)..).............))))))))))...)).........
381	500	37	-20.7	-0.55	0.25	18.33	UGGGAAAAAAUUCGGUUAAGGCCAGGGGGAAAGAAACAAUAUAAACUAAAACAUAUAGUAUGGGCAAGCAGGGAGCUAGAACGAUUCGCAGUUAAUCCUGGCCUUUUAGAGACAUCAGAA	...........((....((((((((((.....(((.(.......((((.......))))..(..(.(((.....))).)..)).)))........))))))))))...))..........	...........((....((((((((((.................((((.......))))..(..(.(((.....))).)..).............))))))))))...))..........
382	501	37	-20.7	-0.75	0.2	18.09	GGGAAAAAAUUCGGUUAAGGCCAGGGGGAAAGAAACAAUAUAAACUAAAACAUAUAGUAUGGGCAAGCAGGGAGCUAGAACGAUUCGCAGUUAAUCCUGGCCUUUUAGAGACAUCAGAAG	..........((....((((((((((.....(((.(.......((((.......))))..(..(.(((.....))).)..)).)))........))))))))))...))...........	..........((....((((((((((.................((((.......))))..(..(.(((.....))).)..).............))))))))))...))...........
383	502	37	-20.7	-0.96	0.14	18.11	GGAAAAAAUUCGGUUAAGGCCAGGGGGAAAGAAACAAUAUAAACUAAAACAUAUAGUAUGGGCAAGCAGGGAGCUAGAACGAUUCGCAGUUAAUCCUGGCCUUUUAGAGACAUCAGAAGG	.........((....((((((((((.....(((.(.......((((.......))))..(..(.(((.....))).)..)).)))........))))))))))...))............	.........((....((((((((((.................((((.......))))..(..(.(((.....))).)..).............))))))))))...))............
384	503	37	-20.7	-0.59	0.27	18.32	GAAAAAAUUCGGUUAAGGCCAGGGGGAAAGAAACAAUAUAAACUAAAACAUAUAGUAUGGGCAAGCAGGGAGCUAGAACGAUUCGCAGUUAAUCCUGGCCUUUUAGAGACAUCAGAAGGC	........((....((((((((((.....(((.(.......((((.......))))..(..(.(((.....))).)..)).)))........))))))))))...)).............	........((....((((((((((.................((((.......))))..(..(.(((.....))).)..).............))))))))))...)).............
385	504	37	-20.7	-0.61	0.24	18.34	AAAAAAUUCGGUUAAGGCCAGGGGGAAAGAAACAAUAUAAACUAAAACAUAUAGUAUGGGCAAGCAGGGAGCUAGAACGAUUCGCAGUUAAUCCUGGCCUUUUAGAGACAUCAGAAGGCU	.......((....((((((((((.....(((.(.......((((.......))))..(..(.(((.....))).)..)).)))........))))))))))...))..............	.......((....((((((((((.................((((.......))))..(..(.(((.....))).)..).............))))))))))...))..............
386	505	37	-20.7	-0.53	0.35	20.03	AAAAAUUCGGUUAAGGCCAGGGGGAAAGAAACAAUAUAAACUAAAACAUAUAGUAUGGGCAAGCAGGGAGCUAGAACGAUUCGCAGUUAAUCCUGGCCUUUUAGAGACAUCAGAAGGCUG	......((....((((((((((.....(((.(.......((((.......))))..(..(.(((.....))).)..)).)))........))))))))))...))...............	......((....((((((((((.................((((.......))))..(..(.(((.....))).)..).............))))))))))...))...............
387	506	37	-21.3	-0.21	0.41	20.43	AAAAUUCGGUUAAGGCCAGGGGGAAAGAAACAAUAUAAACUAAAACAUAUAGUAUGGGCAAGCAGGGAGCUAGAACGAUUCGCAGUUAAUCCUGGCCUUUUAGAGACAUCAGAAGGCUGU	.....((....((((((((((.....(((.(.......((((.......))))..(..(.(((.....))).)..)).)))........))))))))))...)).....(((....))).	.....((....((((((((((.................((((.......))))..(..(.(((.....))).)..).............))))))))))...)).....(((....))).
388	507	37	-21.3	-0.45	0.37	21.05	AAAUUCGGUUAAGGCCAGGGGGAAAGAAACAAUAUAAACUAAAACAUAUAGUAUGGGCAAGCAGGGAGCUAGAACGAUUCGCAGUUAAUCCUGGCCUUUUAGAGACAUCAGAAGGCUGUA	....((....((((((((((.....(((.(.......((((.......))))..(..(.(((.....))).)..)).)))........))))))))))...)).....(((....)))..	....((....((((((((((.................((((.......))))..(..(.(((.....))).)..).............))))))))))...)).................
389	508	37	-21.3	-0.29	0.33	21.41	AAUUCGGUUAAGGCCAGGGGGAAAGAAACAAUAUAAACUAAAACAUAUAGUAUGGGCAAGCAGGGAGCUAGAACGAUUCGCAGUUAAUCCUGGCCUUUUAGAGACAUCAGAAGGCUGUAG	...((....((((((((((.....(((.(.......((((.......))))..(..(.(((.....))).)..)).)))........))))))))))...)).....(((....)))...	...((....((((((((((.................((((.......))))..(..(.(((.....))).)..).............))))))))))...))..................
390	509	37	-21.3	-0.18	0.37	21.96	AUUCGGUUAAGGCCAGGGGGAAAGAAACAAUAUAAACUAAAACAUAUAGUAUGGGCAAGCAGGGAGCUAGAACGAUUCGCAGUUAAUCCUGGCCUUUUAGAGACAUCAGAAGGCUGUAGA	..((....((((((((((.....(((.(.......((((.......))))..(..(.(((.....))).)..)).)))........))))))))))...)).....(((....)))....	..((....((((((((((.................((((.......))))..(..(.(((.....))).)..).............))))))))))...))...................
391	510	37	-21.7	0.08	0.45	21.74	UUCGGUUAAGGCCAGGGGGAAAGAAACAAUAUAAACUAAAACAUAUAGUAUGGGCAAGCAGGGAGCUAGAACGAUUCGCAGUUAAUCCUGGCCUUUUAGAGACAUCAGAAGGCUGUAGAC	(((....((((((((((.....(((.(.......((((.......))))..(..(.(((.....))).)..)).)))........))))))))))...)))....(((....))).....	.((....((((((((((.................((((.......))))..(..(.(((.....))).)..).............))))))))))...))....................
392	511	37	-21.1	-0.02	0.49	22.84	UCGGUUAAGGCCAGGGGGAAAGAAACAAUAUAAACUAAAACAUAUAGUAUGGGCAAGCAGGGAGCUAGAACGAUUCGCAGUUAAUCCUGGCCUUUUAGAGACAUCAGAAGGCUGUAGACA	((....((((((((((.....(((.(.......((((.......))))..(..(.(((.....))).)..)).)))........))))))))))...)).....(((....)))......	......((((((((((.................((((.......))))..(..(.(((.....))).)..).............))))))))))..........................
393	512	37	-20.6	-0.01	0.49	23.33	CGGUUAAGGCCAGGGGGAAAGAAACAAUAUAAACUAAAACAUAUAGUAUGGGCAAGCAGGGAGCUAGAACGAUUCGCAGUUAAUCCUGGCCUUUUAGAGACAUCAGAAGGCUGUAGACAA	......(((((((((.....(((.(.......((((.......))))..(..(.(((.....))).)..)).)))........)))))))))((((.((.(........))).))))...	.....((((((((((.................((((.......))))..(..(.(((.....))).)..).............))))))))))...........................
394	513	37	-20.6	-0.39	0.31	22.51	GGUUAAGGCCAGGGGGAAAGAAACAAUAUAAACUAAAACAUAUAGUAUGGGCAAGCAGGGAGCUAGAACGAUUCGCAGUUAAUCCUGGCCUUUUAGAGACAUCAGAAGGCUGUAGACAAA	.....(((((((((.....(((.(.......((((.......))))..(..(.(((.....))).)..)).)))........)))))))))((((.((.(........))).))))....	....((((((((((.................((((.......))))..(..(.(((.....))).)..).............)))))))))).((.((...........)).))......
395	514	37	-20.6	-0.23	0.33	22.26	GUUAAGGCCAGGGGGAAAGAAACAAUAUAAACUAAAACAUAUAGUAUGGGCAAGCAGGGAGCUAGAACGAUUCGCAGUUAAUCCUGGCCUUUUAGAGACAUCAGAAGGCUGUAGACAAAU	....(((((((((.....(((.(.......((((.......))))..(..(.(((.....))).)..)).)))........)))))))))((((.((.(........))).)))).....	...((((((((((.................((((.......))))..(..(.(((.....))).)..).............)))))))))).((.((...........)).)).......
396	515	37	-20.6	-0.13	0.41	20.54	UUAAGGCCAGGGGGAAAGAAACAAUAUAAACUAAAACAUAUAGUAUGGGCAAGCAGGGAGCUAGAACGAUUCGCAGUUAAUCCUGGCCUUUUAGAGACAUCAGAAGGCUGUAGACAAAUA	...(((((((((.....(((.(.......((((.......))))..(..(.(((.....))).)..)).)))........)))))))))((((.((.(........))).))))......	...(((((((((.................((((.......))))..(..(.(((.....))).)..).............))))))))).(((.((...........)).))).......
397	516	37	-20.6	-0.34	0.31	20.71	UAAGGCCAGGGGGAAAGAAACAAUAUAAACUAAAACAUAUAGUAUGGGCAAGCAGGGAGCUAGAACGAUUCGCAGUUAAUCCUGGCCUUUUAGAGACAUCAGAAGGCUGUAGACAAAUAC	..(((((((((.....(((.(.......((((.......))))..(..(.(((.....))).)..)).)))........)))))))))((((.((.(........))).)))).......	..(((((((((.................((((.......))))..(..(.(((.....))).)..).............))))))))).(((.((...........)).)))........
398	517	37	-20.6	-0.62	0.31	21.98	AAGGCCAGGGGGAAAGAAACAAUAUAAACUAAAACAUAUAGUAUGGGCAAGCAGGGAGCUAGAACGAUUCGCAGUUAAUCCUGGCCUUUUAGAGACAUCAGAAGGCUGUAGACAAAUACU	.(((((((((.....(((.(.......((((.......))))..(..(.(((.....))).)..)).)))........)))))))))((((.((.(........))).))))........	.(((((((((.................((((.......))))..(..(.(((.....))).)..).............))))))))).(((.((...........)).))).........
399	518	37	-20.0	0.04	0.55	25.5	AGGCCAGGGGGAAAGAAACAAUAUAAACUAAAACAUAUAGUAUGGGCAAGCAGGGAGCUAGAACGAUUCGCAGUUAAUCCUGGCCUUUUAGAGACAUCAGAAGGCUGUAGACAAAUACUG	(((((((((.....(((.(.......((((.......))))..(..(.(((.....))).)..)).)))........)))))))))((((.((.(........))).)))).........	(((((((((.................((((.......)))).....(.(((.....))).)................))))))))).(((.((...........)).)))..........
400	519	37	-20.2	0.17	0.51	34.76	GGCCAGGGGGAAAGAAACAAUAUAAACUAAAACAUAUAGUAUGGGCAAGCAGGGAGCUAGAACGAUUCGCAGUUAAUCCUGGCCUUUUAGAGACAUCAGAAGGCUGUAGACAAAUACUGG	..((((...................((((.......)))).........(((((((((.(((...)))..))))..)))))(((((((.((....)))))))))............))))	..........................((.........))..........................................(((((((.((....)))))))))................
401	520	37	-21.4	-0.15	0.33	18.74	GCCAGGGGGAAAGAAACAAUAUAAACUAAAACAUAUAGUAUGGGCAAGCAGGGAGCUAGAACGAUUCGCAGUUAAUCCUGGCCUUUUAGAGACAUCAGAAGGCUGUAGACAAAUACUGGG	.((((...................((((.......)))).........(((((((((.(((...)))..))))..)))))(((((((.((....)))))))))............)))).	.((((...........................................(((((((((.((.....))..))))..)))))(((((((.((....)))))))))............)))).
402	521	37	-21.3	-0.63	0.27	20.48	CCAGGGGGAAAGAAACAAUAUAAACUAAAACAUAUAGUAUGGGCAAGCAGGGAGCUAGAACGAUUCGCAGUUAAUCCUGGCCUUUUAGAGACAUCAGAAGGCUGUAGACAAAUACUGGGA	((((...................((((.......)))).........(((((((((.(((...)))..))))..)))))(((((((.((....)))))))))............))))..	((((...........................................(((((((((.((.....))..))))..)))))(((((((.((....)))))))))............))))..
403	522	37	-20.1	-0.01	0.35	17.83	CAGGGGGAAAGAAACAAUAUAAACUAAAACAUAUAGUAUGGGCAAGCAGGGAGCUAGAACGAUUCGCAGUUAAUCCUGGCCUUUUAGAGACAUCAGAAGGCUGUAGACAAAUACUGGGAC	......................((((.......))))..(..(.(((.....))).)..)...((.((((.....((((((((((.((....))))))))))..))......)))).)).	.......................................(..(.(((.....))).)..)...((.((((.......((((((((.((....))))))))))..........)))).)).
404	523	37	-20.1	-0.07	0.43	15.14	AGGGGGAAAGAAACAAUAUAAACUAAAACAUAUAGUAUGGGCAAGCAGGGAGCUAGAACGAUUCGCAGUUAAUCCUGGCCUUUUAGAGACAUCAGAAGGCUGUAGACAAAUACUGGGACA	.....................((((.......))))..(..(.(((.....))).)..)...((.((((.....((((((((((.((....))))))))))..))......)))).))..	......................................(..(.(((.....))).)..)...((.((((.......((((((((.((....))))))))))..........)))).))..
405	524	37	-20.1	-0.03	0.39	15.28	GGGGGAAAGAAACAAUAUAAACUAAAACAUAUAGUAUGGGCAAGCAGGGAGCUAGAACGAUUCGCAGUUAAUCCUGGCCUUUUAGAGACAUCAGAAGGCUGUAGACAAAUACUGGGACAG	....................((((.......))))..(..(.(((.....))).)..)...((.((((.....((((((((((.((....))))))))))..))......)))).))...	.....................(...........)...(..(.(((.....))).)..)...((.((((.......((((((((.((....))))))))))..........)))).))...
406	525	37	-20.1	-0.04	0.43	16.13	GGGGAAAGAAACAAUAUAAACUAAAACAUAUAGUAUGGGCAAGCAGGGAGCUAGAACGAUUCGCAGUUAAUCCUGGCCUUUUAGAGACAUCAGAAGGCUGUAGACAAAUACUGGGACAGC	...................((((.......))))..(..(.(((.....))).)..)...((.((((.....((((((((((.((....))))))))))..))......)))).))....	....................((.........))...(..(.(((.....))).)..)...((.((((.......((((((((.((....))))))))))..........)))).))....
407	526	37	-20.1	-0.66	0.25	25.52	GGGAAAGAAACAAUAUAAACUAAAACAUAUAGUAUGGGCAAGCAGGGAGCUAGAACGAUUCGCAGUUAAUCCUGGCCUUUUAGAGACAUCAGAAGGCUGUAGACAAAUACUGGGACAGCU	..................((((.......))))..(..(.(((.....))).)..)...((.((((.....((((((((((.((....))))))))))..))......)))).)).....	...................................(..(.(((.....))).)..)...((.((((.......((((((((.((....))))))))))..........)))).)).....
408	527	37	-20.1	-0.3	0.33	29.93	GGAAAGAAACAAUAUAAACUAAAACAUAUAGUAUGGGCAAGCAGGGAGCUAGAACGAUUCGCAGUUAAUCCUGGCCUUUUAGAGACAUCAGAAGGCUGUAGACAAAUACUGGGACAGCUA	.................((((.......))))..(..(.(((.....))).)..)...((.((((.....((((((((((.((....))))))))))..))......)))).))......	.......................................(((.....))).........(.((((.......((((((((.((....))))))))))..........)))).).......
409	528	37	-20.1	-0.55	0.18	29.77	GAAAGAAACAAUAUAAACUAAAACAUAUAGUAUGGGCAAGCAGGGAGCUAGAACGAUUCGCAGUUAAUCCUGGCCUUUUAGAGACAUCAGAAGGCUGUAGACAAAUACUGGGACAGCUAC	................((((.......))))..(..(.(((.....))).)..)...((.((((.....((((((((((.((....))))))))))..))......)))).)).......	......................................(((.....))).........(.((((.......((((((((.((....))))))))))..........)))).)........
410	529	37	-20.1	-0.69	0.27	30.23	AAAGAAACAAUAUAAACUAAAACAUAUAGUAUGGGCAAGCAGGGAGCUAGAACGAUUCGCAGUUAAUCCUGGCCUUUUAGAGACAUCAGAAGGCUGUAGACAAAUACUGGGACAGCUACA	...............((((.......))))..(..(.(((.....))).)..)...((.((((.....((((((((((.((....))))))))))..))......)))).))........	......................................((.....))..........(.((((.......((((((((.((....))))))))))..........)))).).........
411	530	37	-20.1	-0.66	0.22	30.5	AAGAAACAAUAUAAACUAAAACAUAUAGUAUGGGCAAGCAGGGAGCUAGAACGAUUCGCAGUUAAUCCUGGCCUUUUAGAGACAUCAGAAGGCUGUAGACAAAUACUGGGACAGCUACAA	..............((((.......))))..(..(.(((.....))).)..)...((.((((.....((((((((((.((....))))))))))..))......)))).)).........	..........................................................(((.........(((((((.((....)))))))))............)))............
412	531	37	-20.1	-0.47	0.33	30.51	AGAAACAAUAUAAACUAAAACAUAUAGUAUGGGCAAGCAGGGAGCUAGAACGAUUCGCAGUUAAUCCUGGCCUUUUAGAGACAUCAGAAGGCUGUAGACAAAUACUGGGACAGCUACAAC	.............((((.......))))..(..(.(((.....))).)..)...((.((((.....((((((((((.((....))))))))))..))......)))).))..........	.........................................................(((.........(((((((.((....)))))))))............))).............
413	532	37	-20.1	-0.35	0.31	30.72	GAAACAAUAUAAACUAAAACAUAUAGUAUGGGCAAGCAGGGAGCUAGAACGAUUCGCAGUUAAUCCUGGCCUUUUAGAGACAUCAGAAGGCUGUAGACAAAUACUGGGACAGCUACAACC	............((((.......))))..(..(.(((.....))).)..)...((.((((.....((((((((((.((....))))))))))..))......)))).))...........	........................................................(((.........(((((((.((....)))))))))............)))..............
414	533	37	-20.2	-0.4	0.33	29.65	AAACAAUAUAAACUAAAACAUAUAGUAUGGGCAAGCAGGGAGCUAGAACGAUUCGCAGUUAAUCCUGGCCUUUUAGAGACAUCAGAAGGCUGUAGACAAAUACUGGGACAGCUACAACCA	...........((((.......)))).(((.....(((((((((.(((...)))..))))..)))))(((((((.((....)))))))))(((((................))))).)))	...................................((((..(((.((.....))..)))....))))(((((((.((....)))))))))..............................
415	534	37	-21.2	-0.77	0.18	25.28	AACAAUAUAAACUAAAACAUAUAGUAUGGGCAAGCAGGGAGCUAGAACGAUUCGCAGUUAAUCCUGGCCUUUUAGAGACAUCAGAAGGCUGUAGACAAAUACUGGGACAGCUACAACCAU	..........((((.......))))((((.....(((((((((.(((...)))..))))..)))))(((((((.((....)))))))))(((((................))))).))))	..........((((.......))))((((.....(((((.(((.((.....))..)))...)))))(((((((.((....))))))))).((((................))))..))))
416	535	37	-21.5	-0.55	0.29	23.85	ACAAUAUAAACUAAAACAUAUAGUAUGGGCAAGCAGGGAGCUAGAACGAUUCGCAGUUAAUCCUGGCCUUUUAGAGACAUCAGAAGGCUGUAGACAAAUACUGGGACAGCUACAACCAUC	.........((((.......))))((((.....(((((((((.(((...)))..))))..)))))(((((((.((....)))))))))(((((................))))).)))).	.........((((.......))))((((.....(((((((((.((.....))..))))..)))))(((((((.((....))))))))).((((................))))..)))).
417	536	37	-21.5	-0.57	0.24	23.72	CAAUAUAAACUAAAACAUAUAGUAUGGGCAAGCAGGGAGCUAGAACGAUUCGCAGUUAAUCCUGGCCUUUUAGAGACAUCAGAAGGCUGUAGACAAAUACUGGGACAGCUACAACCAUCC	........((((.......))))((((.....(((((((((.(((...)))..))))..)))))(((((((.((....)))))))))(((((................))))).))))..	.........((.........)).((((.....(((((((((.((.....))..))))..)))))(((((((.((....))))))))).((((................))))..))))..
418	537	37	-21.5	-0.4	0.29	29.15	AAUAUAAACUAAAACAUAUAGUAUGGGCAAGCAGGGAGCUAGAACGAUUCGCAGUUAAUCCUGGCCUUUUAGAGACAUCAGAAGGCUGUAGACAAAUACUGGGACAGCUACAACCAUCCC	.......((((.......))))((((.....(((((((((.(((...)))..))))..)))))(((((((.((....)))))))))(((((................))))).))))...	...............................((((..(((.((.....))..)))....))))(((((((.((....)))))))))..................................
419	538	37	-22.9	-0.53	0.31	26.05	AUAUAAACUAAAACAUAUAGUAUGGGCAAGCAGGGAGCUAGAACGAUUCGCAGUUAAUCCUGGCCUUUUAGAGACAUCAGAAGGCUGUAGACAAAUACUGGGACAGCUACAACCAUCCCU	......((((.......))))..........(((((...........((.((((.....((((((((((.((....))))))))))..))......)))).))............)))))	................................((((...........((.((((.......((((((((.((....))))))))))..........)))).))............)))).
420	539	37	-23.2	-0.44	0.27	23.88	UAUAAACUAAAACAUAUAGUAUGGGCAAGCAGGGAGCUAGAACGAUUCGCAGUUAAUCCUGGCCUUUUAGAGACAUCAGAAGGCUGUAGACAAAUACUGGGACAGCUACAACCAUCCCUU	.....((((.......))))..........(((((...........((.((((.....((((((((((.((....))))))))))..))......)))).))............))))).	..............................(((((...........((.((((.......((((((((.((....))))))))))..........)))).))............))))).
421	540	37	-23.2	-0.56	0.33	23.34	AUAAACUAAAACAUAUAGUAUGGGCAAGCAGGGAGCUAGAACGAUUCGCAGUUAAUCCUGGCCUUUUAGAGACAUCAGAAGGCUGUAGACAAAUACUGGGACAGCUACAACCAUCCCUUC	....((((.......))))..........(((((...........((.((((.....((((((((((.((....))))))))))..))......)))).))............)))))..	.............................(((((...........((.((((.......((((((((.((....))))))))))..........)))).))............)))))..
422	541	37	-23.4	-0.88	0.14	20.47	UAAACUAAAACAUAUAGUAUGGGCAAGCAGGGAGCUAGAACGAUUCGCAGUUAAUCCUGGCCUUUUAGAGACAUCAGAAGGCUGUAGACAAAUACUGGGACAGCUACAACCAUCCCUUCA	...((((.......))))........(.(((((...........((.((((.....((((((((((.((....))))))))))..))......)))).))............))))).).	............................(((((...........((.((((.......((((((((.((....))))))))))..........)))).))............)))))...
423	542	37	-23.4	-0.29	0.41	20.82	AAACUAAAACAUAUAGUAUGGGCAAGCAGGGAGCUAGAACGAUUCGCAGUUAAUCCUGGCCUUUUAGAGACAUCAGAAGGCUGUAGACAAAUACUGGGACAGCUACAACCAUCCCUUCAG	..((((.......))))........(.(((((...........((.((((.....((((((((((.((....))))))))))..))......)))).))............))))).)..	...........................(((((...........((.((((.......((((((((.((....))))))))))..........)))).))............)))))....
424	543	37	-23.4	-0.51	0.29	20.92	AACUAAAACAUAUAGUAUGGGCAAGCAGGGAGCUAGAACGAUUCGCAGUUAAUCCUGGCCUUUUAGAGACAUCAGAAGGCUGUAGACAAAUACUGGGACAGCUACAACCAUCCCUUCAGA	.((((.......))))........(.(((((...........((.((((.....((((((((((.((....))))))))))..))......)))).))............))))).)...	..........................(((((...........((.((((.......((((((((.((....))))))))))..........)))).))............))))).....
425	544	37	-23.2	-0.16	0.43	20.93	ACUAAAACAUAUAGUAUGGGCAAGCAGGGAGCUAGAACGAUUCGCAGUUAAUCCUGGCCUUUUAGAGACAUCAGAAGGCUGUAGACAAAUACUGGGACAGCUACAACCAUCCCUUCAGAC	.......((((...)))).....(.(((((...........((.((((.....((((((((((.((....))))))))))..))......)))).))............))))).)....	.........................(((((...........((.((((.......((((((((.((....))))))))))..........)))).))............)))))......
426	545	37	-23.2	-0.08	0.47	21.18	CUAAAACAUAUAGUAUGGGCAAGCAGGGAGCUAGAACGAUUCGCAGUUAAUCCUGGCCUUUUAGAGACAUCAGAAGGCUGUAGACAAAUACUGGGACAGCUACAACCAUCCCUUCAGACA	......((((...)))).....(.(((((...........((.((((.....((((((((((.((....))))))))))..))......)))).))............))))).).....	........................(((((...........((.((((.......((((((((.((....))))))))))..........)))).))............))))).......
427	546	37	-23.2	-0.01	0.45	21.01	UAAAACAUAUAGUAUGGGCAAGCAGGGAGCUAGAACGAUUCGCAGUUAAUCCUGGCCUUUUAGAGACAUCAGAAGGCUGUAGACAAAUACUGGGACAGCUACAACCAUCCCUUCAGACAG	.....((((...)))).....(.(((((...........((.((((.....((((((((((.((....))))))))))..))......)))).))............))))).)......	.......................(((((...........((.((((.......((((((((.((....))))))))))..........)))).))............)))))........
428	547	37	-23.2	0.17	0.51	22.74	AAAACAUAUAGUAUGGGCAAGCAGGGAGCUAGAACGAUUCGCAGUUAAUCCUGGCCUUUUAGAGACAUCAGAAGGCUGUAGACAAAUACUGGGACAGCUACAACCAUCCCUUCAGACAGG	....((((...)))).....(.(((((...........((.((((.....((((((((((.((....))))))))))..))......)))).))............))))).).......	......................(((((...........((.((((.......((((((((.((....))))))))))..........)))).))............))))).........
429	548	37	-23.2	0.22	0.53	29.26	AAACAUAUAGUAUGGGCAAGCAGGGAGCUAGAACGAUUCGCAGUUAAUCCUGGCCUUUUAGAGACAUCAGAAGGCUGUAGACAAAUACUGGGACAGCUACAACCAUCCCUUCAGACAGGA	...((((...)))).....(.(((((...........((.((((.....((((((((((.((....))))))))))..))......)))).))............))))).)........	.....................................((.((((.......((((((((.((....))))))))))..........)))).))...........................
430	549	37	-23.8	0.22	0.47	31.59	AACAUAUAGUAUGGGCAAGCAGGGAGCUAGAACGAUUCGCAGUUAAUCCUGGCCUUUUAGAGACAUCAGAAGGCUGUAGACAAAUACUGGGACAGCUACAACCAUCCCUUCAGACAGGAU	............(..(.(((.....))).)..)............(((((((((((((.((....))))))))).(((......))).((((..(......)..))))......))))))	...................................................(((((((.((....)))))))))..............................................
431	550	37	-24.2	0.38	0.65	31.04	ACAUAUAGUAUGGGCAAGCAGGGAGCUAGAACGAUUCGCAGUUAAUCCUGGCCUUUUAGAGACAUCAGAAGGCUGUAGACAAAUACUGGGACAGCUACAACCAUCCCUUCAGACAGGAUC	...........(..(.(((.....))).)..)............(((((((((((((.((....))))))))).(((......))).((((..(......)..))))......)))))).	..................................................(((((((.((....)))))))))...............................................
432	551	37	-24.2	0.15	0.51	31.2	CAUAUAGUAUGGGCAAGCAGGGAGCUAGAACGAUUCGCAGUUAAUCCUGGCCUUUUAGAGACAUCAGAAGGCUGUAGACAAAUACUGGGACAGCUACAACCAUCCCUUCAGACAGGAUCA	..........(..(.(((.....))).)..)............(((((((((((((.((....))))))))).(((......))).((((..(......)..))))......))))))..	.................................................(((((((.((....)))))))))................................................
433	552	37	-24.2	0.21	0.53	30.64	AUAUAGUAUGGGCAAGCAGGGAGCUAGAACGAUUCGCAGUUAAUCCUGGCCUUUUAGAGACAUCAGAAGGCUGUAGACAAAUACUGGGACAGCUACAACCAUCCCUUCAGACAGGAUCAG	.........(..(.(((.....))).)..)............(((((((((((((.((....))))))))).(((......))).((((..(......)..))))......))))))...	................................................(((((((.((....))))))))).................................................
434	553	37	-24.2	0.14	0.43	30.6	UAUAGUAUGGGCAAGCAGGGAGCUAGAACGAUUCGCAGUUAAUCCUGGCCUUUUAGAGACAUCAGAAGGCUGUAGACAAAUACUGGGACAGCUACAACCAUCCCUUCAGACAGGAUCAGA	........(..(.(((.....))).)..)............(((((((((((((.((....))))))))).(((......))).((((..(......)..))))......))))))....	...............................................(((((((.((....)))))))))..................................................
435	554	37	-24.2	0.35	0.59	30.83	AUAGUAUGGGCAAGCAGGGAGCUAGAACGAUUCGCAGUUAAUCCUGGCCUUUUAGAGACAUCAGAAGGCUGUAGACAAAUACUGGGACAGCUACAACCAUCCCUUCAGACAGGAUCAGAA	.......(..(.(((.....))).)..)............(((((((((((((.((....))))))))).(((......))).((((..(......)..))))......)))))).....	..............................................(((((((.((....)))))))))...................................................
436	555	37	-24.2	0.39	0.65	33.27	UAGUAUGGGCAAGCAGGGAGCUAGAACGAUUCGCAGUUAAUCCUGGCCUUUUAGAGACAUCAGAAGGCUGUAGACAAAUACUGGGACAGCUACAACCAUCCCUUCAGACAGGAUCAGAAG	......(..(.(((.....))).)..)............(((((((((((((.((....))))))))).(((......))).((((..(......)..))))......))))))......	.............................................(((((((.((....)))))))))....................................................
437	556	37	-24.2	0.3	0.61	31.09	AGUAUGGGCAAGCAGGGAGCUAGAACGAUUCGCAGUUAAUCCUGGCCUUUUAGAGACAUCAGAAGGCUGUAGACAAAUACUGGGACAGCUACAACCAUCCCUUCAGACAGGAUCAGAAGA	.....(..(.(((.....))).)..)............(((((((((((((.((....))))))))).(((......))).((((..(......)..))))......)))))).......	...((((......(((..(((.((.....))..)))....))).(((((((.((....)))))))))...........................))))..((((.(.......).)))).
438	557	37	-24.2	0.33	0.55	32.52	GUAUGGGCAAGCAGGGAGCUAGAACGAUUCGCAGUUAAUCCUGGCCUUUUAGAGACAUCAGAAGGCUGUAGACAAAUACUGGGACAGCUACAACCAUCCCUUCAGACAGGAUCAGAAGAA	....(..(.(((.....))).)..)............(((((((((((((.((....))))))))).(((......))).((((..(......)..))))......))))))........	....((.....................................(((((((.((....)))))))))...........................))....((((...........))))..
439	558	37	-24.2	0.29	0.65	32.42	UAUGGGCAAGCAGGGAGCUAGAACGAUUCGCAGUUAAUCCUGGCCUUUUAGAGACAUCAGAAGGCUGUAGACAAAUACUGGGACAGCUACAACCAUCCCUUCAGACAGGAUCAGAAGAAC	...(..(.(((.....))).)..)............(((((((((((((.((....))))))))).(((......))).((((..(......)..))))......)))))).........	..........................................(((((((.((....))))))))).......................................................
440	559	37	-24.2	0.19	0.49	32.76	AUGGGCAAGCAGGGAGCUAGAACGAUUCGCAGUUAAUCCUGGCCUUUUAGAGACAUCAGAAGGCUGUAGACAAAUACUGGGACAGCUACAACCAUCCCUUCAGACAGGAUCAGAAGAACU	..(..(.(((.....))).)..)............(((((((((((((.((....))))))))).(((......))).((((..(......)..))))......))))))..........	.........................................(((((((.((....)))))))))........................................................
441	560	37	-24.4	0.27	0.53	30.29	UGGGCAAGCAGGGAGCUAGAACGAUUCGCAGUUAAUCCUGGCCUUUUAGAGACAUCAGAAGGCUGUAGACAAAUACUGGGACAGCUACAACCAUCCCUUCAGACAGGAUCAGAAGAACUU	((..(.(((.....))).)..))...........(((((((((((((.((....))))))))).(((......))).((((..(......)..))))......))))))...........	.......((.....))....................(((.(((((((.((....)))))))))..............(((..............))).......))).............
442	561	37	-24.4	-0.1	0.41	30.54	GGGCAAGCAGGGAGCUAGAACGAUUCGCAGUUAAUCCUGGCCUUUUAGAGACAUCAGAAGGCUGUAGACAAAUACUGGGACAGCUACAACCAUCCCUUCAGACAGGAUCAGAAGAACUUA	(..(.(((.....))).)..)............(((((((((((((.((....))))))))).(((......))).((((..(......)..))))......))))))............	.......................................(((((((.((....)))))))))..........................................................
443	562	37	-23.3	0.36	0.59	27.78	GGCAAGCAGGGAGCUAGAACGAUUCGCAGUUAAUCCUGGCCUUUUAGAGACAUCAGAAGGCUGUAGACAAAUACUGGGACAGCUACAACCAUCCCUUCAGACAGGAUCAGAAGAACUUAG	....(((.(.((((......).))).).))).(((((((((((((.((....))))))))).(((......))).((((..(......)..))))......)))))).............	.......(((((...........((.((((.......((((((((.((....))))))))))..........)))).))............)))))........................
444	563	37	-23.3	0.13	0.55	25.92	GCAAGCAGGGAGCUAGAACGAUUCGCAGUUAAUCCUGGCCUUUUAGAGACAUCAGAAGGCUGUAGACAAAUACUGGGACAGCUACAACCAUCCCUUCAGACAGGAUCAGAAGAACUUAGA	...(((.(.((((......).))).).))).(((((((((((((.((....))))))))).(((......))).((((..(......)..))))......))))))..............	......(((((...........((.((((.......((((((((.((....))))))))))..........)))).))............))))).........................
445	564	37	-23.3	0.03	0.43	25.75	CAAGCAGGGAGCUAGAACGAUUCGCAGUUAAUCCUGGCCUUUUAGAGACAUCAGAAGGCUGUAGACAAAUACUGGGACAGCUACAACCAUCCCUUCAGACAGGAUCAGAAGAACUUAGAU	..(((.(.((((......).))).).))).(((((((((((((.((....))))))))).(((......))).((((..(......)..))))......))))))...............	.....(((((...........((.((((.......((((((((.((....))))))))))..........)))).))............)))))..........................
446	565	37	-23.8	-0.2	0.35	19.88	AAGCAGGGAGCUAGAACGAUUCGCAGUUAAUCCUGGCCUUUUAGAGACAUCAGAAGGCUGUAGACAAAUACUGGGACAGCUACAACCAUCCCUUCAGACAGGAUCAGAAGAACUUAGAUC	..(.(((((...........((.((((.....((((((((((.((....))))))))))..))......)))).))............))))).)......((((...........))))	....(((((...........((.((((.......((((((((.((....))))))))))..........)))).))............)))))........((((...........))))
447	566	37	-25.2	-0.57	0.29	13.08	AGCAGGGAGCUAGAACGAUUCGCAGUUAAUCCUGGCCUUUUAGAGACAUCAGAAGGCUGUAGACAAAUACUGGGACAGCUACAACCAUCCCUUCAGACAGGAUCAGAAGAACUUAGAUCA	.(.(((((...........((.((((.....((((((((((.((....))))))))))..))......)))).))............))))).)......((((...........)))).	.(.(((((...........((.((((.......((((((((.((....))))))))))..........)))).))............))))).)......((((...........)))).
448	567	37	-25.4	-0.26	0.31	11.86	GCAGGGAGCUAGAACGAUUCGCAGUUAAUCCUGGCCUUUUAGAGACAUCAGAAGGCUGUAGACAAAUACUGGGACAGCUACAACCAUCCCUUCAGACAGGAUCAGAAGAACUUAGAUCAU	(.(((((...........((.((((.....((((((((((.((....))))))))))..))......)))).))............))))).)......((((...........))))..	(.(((((...........((.((((.......((((((((.((....))))))))))..........)))).))............))))).)......((((...........))))..
449	568	37	-25.0	-0.65	0.24	13.01	CAGGGAGCUAGAACGAUUCGCAGUUAAUCCUGGCCUUUUAGAGACAUCAGAAGGCUGUAGACAAAUACUGGGACAGCUACAACCAUCCCUUCAGACAGGAUCAGAAGAACUUAGAUCAUU	.(((((...........((.((((.....((((((((((.((....))))))))))..))......)))).))............)))))........((((...........))))...	.(((((...........((.((((.......((((((((.((....))))))))))..........)))).))............)))))........((((...........))))...
450	569	37	-24.5	-0.28	0.35	12.5	AGGGAGCUAGAACGAUUCGCAGUUAAUCCUGGCCUUUUAGAGACAUCAGAAGGCUGUAGACAAAUACUGGGACAGCUACAACCAUCCCUUCAGACAGGAUCAGAAGAACUUAGAUCAUUA	(((((...........((.((((.....((((((((((.((....))))))))))..))......)))).))............)))))........((((...........))))....	(((((...........((.((((.......((((((((.((....))))))))))..........)))).))............)))))........((((...........))))....
451	570	37	-24.0	-0.19	0.39	15.28	GGGAGCUAGAACGAUUCGCAGUUAAUCCUGGCCUUUUAGAGACAUCAGAAGGCUGUAGACAAAUACUGGGACAGCUACAACCAUCCCUUCAGACAGGAUCAGAAGAACUUAGAUCAUUAU	((((...........((.((((.....((((((((((.((....))))))))))..))......)))).))............)))).........((((...........)))).....	((((...........((.((((.......((((((((.((....))))))))))..........)))).))............)))).........((((...........)))).....
452	571	37	-22.0	-0.08	0.51	26.9	GGAGCUAGAACGAUUCGCAGUUAAUCCUGGCCUUUUAGAGACAUCAGAAGGCUGUAGACAAAUACUGGGACAGCUACAACCAUCCCUUCAGACAGGAUCAGAAGAACUUAGAUCAUUAUA	..((((.(((...)))..)))).(((((((((((((.((....))))))))).(((......))).((((..(......)..))))......))))))......................	.......................(((((((((((((.((....))))))))).(((......))).((((............))))......))))))......................
453	572	37	-22.2	-0.45	0.31	19.98	GAGCUAGAACGAUUCGCAGUUAAUCCUGGCCUUUUAGAGACAUCAGAAGGCUGUAGACAAAUACUGGGACAGCUACAACCAUCCCUUCAGACAGGAUCAGAAGAACUUAGAUCAUUAUAU	((.((((.....(((.......(((((((((((((.((....))))))))).(((......))).((((..(......)..))))......))))))..)))....)))).)).......	(..((.................(((((((((((((.((....))))))))).(((......))).((((..(......)..))))......))))))...........))..).......
454	573	37	-21.6	-0.31	0.33	18.94	AGCUAGAACGAUUCGCAGUUAAUCCUGGCCUUUUAGAGACAUCAGAAGGCUGUAGACAAAUACUGGGACAGCUACAACCAUCCCUUCAGACAGGAUCAGAAGAACUUAGAUCAUUAUAUA	((((.(((...)))..)))).(((((((((((((.((....))))))))).(((......))).((((..(......)..))))......))))))........................	.....................(((((((((((((.((....))))))))).(((......))).((((..(......)..))))......))))))........................
455	574	37	-21.5	-0.35	0.25	16.66	GCUAGAACGAUUCGCAGUUAAUCCUGGCCUUUUAGAGACAUCAGAAGGCUGUAGACAAAUACUGGGACAGCUACAACCAUCCCUUCAGACAGGAUCAGAAGAACUUAGAUCAUUAUAUAA	........((((...((((.(((((((((((((.((....))))))))).(((......))).((((..(......)..))))......))))))......))))..)))).........	....................(((((((((((((.((....))))))))).(((......))).((((..(......)..))))......)))))).........................
456	575	37	-21.5	-0.48	0.27	15.49	CUAGAACGAUUCGCAGUUAAUCCUGGCCUUUUAGAGACAUCAGAAGGCUGUAGACAAAUACUGGGACAGCUACAACCAUCCCUUCAGACAGGAUCAGAAGAACUUAGAUCAUUAUAUAAU	.......((((...((((.(((((((((((((.((....))))))))).(((......))).((((..(......)..))))......))))))......))))..))))..........	.......((.....(((..(((((((((((((.((....))))))))).(((......))).((((..(......)..))))......)))))).......)))....))..........
457	576	37	-21.5	-0.93	0.18	14.55	UAGAACGAUUCGCAGUUAAUCCUGGCCUUUUAGAGACAUCAGAAGGCUGUAGACAAAUACUGGGACAGCUACAACCAUCCCUUCAGACAGGAUCAGAAGAACUUAGAUCAUUAUAUAAUA	......((((...((((.(((((((((((((.((....))))))))).(((......))).((((..(......)..))))......))))))......))))..))))...........	......(((....(((..(((((((((((((.((....))))))))).(((......))).((((..(......)..))))......)))))).......)))...)))...........
458	577	37	-21.5	-1.03	0.14	14.24	AGAACGAUUCGCAGUUAAUCCUGGCCUUUUAGAGACAUCAGAAGGCUGUAGACAAAUACUGGGACAGCUACAACCAUCCCUUCAGACAGGAUCAGAAGAACUUAGAUCAUUAUAUAAUAC	.....((((...((((.(((((((((((((.((....))))))))).(((......))).((((..(......)..))))......))))))......))))..))))............	.....((.....(((..(((((((((((((.((....))))))))).(((......))).((((..(......)..))))......)))))).......)))....))............
459	578	37	-21.5	-0.96	0.16	14.38	GAACGAUUCGCAGUUAAUCCUGGCCUUUUAGAGACAUCAGAAGGCUGUAGACAAAUACUGGGACAGCUACAACCAUCCCUUCAGACAGGAUCAGAAGAACUUAGAUCAUUAUAUAAUACA	....((((...((((.(((((((((((((.((....))))))))).(((......))).((((..(......)..))))......))))))......))))..)))).............	....((.....(((..(((((((((((((.((....))))))))).(((......))).((((..(......)..))))......)))))).......)))....)).............
460	579	37	-21.5	-1.01	0.14	13.44	AACGAUUCGCAGUUAAUCCUGGCCUUUUAGAGACAUCAGAAGGCUGUAGACAAAUACUGGGACAGCUACAACCAUCCCUUCAGACAGGAUCAGAAGAACUUAGAUCAUUAUAUAAUACAA	...((((...((((.(((((((((((((.((....))))))))).(((......))).((((..(......)..))))......))))))......))))..))))..............	...(((....((((.(((((((((((((.((....))))))))).(((......))).((((..(......)..))))......))))))......))))...)))..............
461	580	37	-21.5	-0.72	0.18	13.17	ACGAUUCGCAGUUAAUCCUGGCCUUUUAGAGACAUCAGAAGGCUGUAGACAAAUACUGGGACAGCUACAACCAUCCCUUCAGACAGGAUCAGAAGAACUUAGAUCAUUAUAUAAUACAAU	..((((...((((.(((((((((((((.((....))))))))).(((......))).((((..(......)..))))......))))))......))))..))))...............	..(((....((((.(((((((((((((.((....))))))))).(((......))).((((..(......)..))))......))))))......))))...)))...............
462	581	37	-21.5	-0.71	0.24	13.23	CGAUUCGCAGUUAAUCCUGGCCUUUUAGAGACAUCAGAAGGCUGUAGACAAAUACUGGGACAGCUACAACCAUCCCUUCAGACAGGAUCAGAAGAACUUAGAUCAUUAUAUAAUACAAUA	.((((...((((.(((((((((((((.((....))))))))).(((......))).((((..(......)..))))......))))))......))))..))))................	.(((....((((.(((((((((((((.((....))))))))).(((......))).((((..(......)..))))......))))))......))))...)))................
463	582	37	-21.7	-0.54	0.27	12.98	GAUUCGCAGUUAAUCCUGGCCUUUUAGAGACAUCAGAAGGCUGUAGACAAAUACUGGGACAGCUACAACCAUCCCUUCAGACAGGAUCAGAAGAACUUAGAUCAUUAUAUAAUACAAUAG	((((...((((.(((((((((((((.((....))))))))).(((......))).((((..(......)..))))......))))))......))))..)))).................	(((....((((.(((((((((((((.((....))))))))).(((......))).((((..(......)..))))......))))))......))))...))).................
464	583	37	-20.7	-0.51	0.22	15.42	AUUCGCAGUUAAUCCUGGCCUUUUAGAGACAUCAGAAGGCUGUAGACAAAUACUGGGACAGCUACAACCAUCCCUUCAGACAGGAUCAGAAGAACUUAGAUCAUUAUAUAAUACAAUAGC	...........(((((((((((((.((....))))))))).(((......))).((((..(......)..))))......))))))..................................	...........(((((((((((((.((....))))))))).(((......))).((((..(......)..))))......))))))..................................
465	584	37	-20.7	-0.48	0.35	21.99	UUCGCAGUUAAUCCUGGCCUUUUAGAGACAUCAGAAGGCUGUAGACAAAUACUGGGACAGCUACAACCAUCCCUUCAGACAGGAUCAGAAGAACUUAGAUCAUUAUAUAAUACAAUAGCA	..........(((((((((((((.((....))))))))).(((......))).((((..(......)..))))......))))))...................................	..........(((((((((((((.((....))))))))).(((......))).((((............))))......))))))...................................
466	585	37	-20.7	-0.71	0.2	22.32	UCGCAGUUAAUCCUGGCCUUUUAGAGACAUCAGAAGGCUGUAGACAAAUACUGGGACAGCUACAACCAUCCCUUCAGACAGGAUCAGAAGAACUUAGAUCAUUAUAUAAUACAAUAGCAG	.........(((((((((((((.((....))))))))).(((......))).((((..(......)..))))......))))))....................................	.........(((((((((((((.((....))))))))).(((......))).((((............))))......))))))....................................
467	586	37	-20.7	-0.5	0.29	16.67	CGCAGUUAAUCCUGGCCUUUUAGAGACAUCAGAAGGCUGUAGACAAAUACUGGGACAGCUACAACCAUCCCUUCAGACAGGAUCAGAAGAACUUAGAUCAUUAUAUAAUACAAUAGCAGU	........(((((((((((((.((....))))))))).(((......))).((((..(......)..))))......)))))).....................................	........(((((((((((((.((....))))))))).(((......))).((((..(......)..))))......)))))).....................................
468	587	37	-20.7	-0.31	0.35	16.94	GCAGUUAAUCCUGGCCUUUUAGAGACAUCAGAAGGCUGUAGACAAAUACUGGGACAGCUACAACCAUCCCUUCAGACAGGAUCAGAAGAACUUAGAUCAUUAUAUAAUACAAUAGCAGUC	.......(((((((((((((.((....))))))))).(((......))).((((..(......)..))))......))))))......................................	.......(((((((((((((.((....))))))))).(((......))).((((..(......)..))))......))))))......................................
469	588	37	-21.1	-0.58	0.29	19.06	CAGUUAAUCCUGGCCUUUUAGAGACAUCAGAAGGCUGUAGACAAAUACUGGGACAGCUACAACCAUCCCUUCAGACAGGAUCAGAAGAACUUAGAUCAUUAUAUAAUACAAUAGCAGUCC	((((.....((((((((((.((....))))))))))..))......))))((((.((((..............((((((.((....)).))).).))..............)))).))))	((((.......((((((((.((....))))))))))..........))))((((.((((....................................................)))).))))
470	589	37	-21.0	-0.76	0.16	20.27	AGUUAAUCCUGGCCUUUUAGAGACAUCAGAAGGCUGUAGACAAAUACUGGGACAGCUACAACCAUCCCUUCAGACAGGAUCAGAAGAACUUAGAUCAUUAUAUAAUACAAUAGCAGUCCU	..........((((((((.((....))))))))))(((......))).(((((.((((..............((((((.((....)).))).).))..............)))).)))))	..........((((((((.((....)))))))))).............(((((.((((....................................................)))).)))))
471	590	37	-21.3	-0.79	0.25	19.2	GUUAAUCCUGGCCUUUUAGAGACAUCAGAAGGCUGUAGACAAAUACUGGGACAGCUACAACCAUCCCUUCAGACAGGAUCAGAAGAACUUAGAUCAUUAUAUAAUACAAUAGCAGUCCUC	.........((((((((.((....))))))))))(((......))).(((((.((((..............((((((.((....)).))).).))..............)))).))))).	.........((((((((.((....)))))))))).............(((((.((((....................................................)))).))))).
472	591	37	-21.3	-0.86	0.14	19.87	UUAAUCCUGGCCUUUUAGAGACAUCAGAAGGCUGUAGACAAAUACUGGGACAGCUACAACCAUCCCUUCAGACAGGAUCAGAAGAACUUAGAUCAUUAUAUAAUACAAUAGCAGUCCUCU	........((((((((.((....))))))))))(((......))).(((((.((((..............((((((.((....)).))).).))..............)))).)))))..	........((((((((.((....)))))))))).............(((((.((((....................................................)))).)))))..
473	592	37	-21.3	-1.52	0.08	22.07	UAAUCCUGGCCUUUUAGAGACAUCAGAAGGCUGUAGACAAAUACUGGGACAGCUACAACCAUCCCUUCAGACAGGAUCAGAAGAACUUAGAUCAUUAUAUAAUACAAUAGCAGUCCUCUA	.......((((((((.((....))))))))))(((......))).(((((.((((..............((((((.((....)).))).).))..............)))).)))))...	.......((((((((.((....))))))))))((........)).(((((.((((....................................................)))).)))))...
474	593	37	-21.3	-1.33	0.1	23.21	AAUCCUGGCCUUUUAGAGACAUCAGAAGGCUGUAGACAAAUACUGGGACAGCUACAACCAUCCCUUCAGACAGGAUCAGAAGAACUUAGAUCAUUAUAUAAUACAAUAGCAGUCCUCUAU	......((((((((.((....))))))))))(((......))).(((((.((((..............((((((.((....)).))).).))..............)))).)))))....	......((((((((.((....)))))))))).............(((((.((((....................................................)))).)))))....
475	594	37	-21.3	-0.95	0.18	21.0	AUCCUGGCCUUUUAGAGACAUCAGAAGGCUGUAGACAAAUACUGGGACAGCUACAACCAUCCCUUCAGACAGGAUCAGAAGAACUUAGAUCAUUAUAUAAUACAAUAGCAGUCCUCUAUU	.....((((((((.((....))))))))))(((......))).(((((.((((..............((((((.((....)).))).).))..............)))).))))).....	.....((((((((.((....)))))))))).............(((((.((((....................................................)))).))))).....
476	595	37	-22.0	-0.68	0.18	23.23	UCCUGGCCUUUUAGAGACAUCAGAAGGCUGUAGACAAAUACUGGGACAGCUACAACCAUCCCUUCAGACAGGAUCAGAAGAACUUAGAUCAUUAUAUAAUACAAUAGCAGUCCUCUAUUG	((((((((((((.((....))))))))).(((......))).((((..(......)..))))......)))))............................((((((.......))))))	....((((((((.((....)))))))))).............(((((.((((....................................................)))).)))))......
477	596	37	-22.0	-0.81	0.16	24.73	CCUGGCCUUUUAGAGACAUCAGAAGGCUGUAGACAAAUACUGGGACAGCUACAACCAUCCCUUCAGACAGGAUCAGAAGAACUUAGAUCAUUAUAUAAUACAAUAGCAGUCCUCUAUUGU	(((((((((((.((....))))))))).(((......))).((((..(......)..))))......))))............................(((((((.......)))))))	...((((((((.((....)))))))))).............(((((.((((....................................................)))).))))).......
478	597	37	-22.2	-0.44	0.29	26.14	CUGGCCUUUUAGAGACAUCAGAAGGCUGUAGACAAAUACUGGGACAGCUACAACCAUCCCUUCAGACAGGAUCAGAAGAACUUAGAUCAUUAUAUAAUACAAUAGCAGUCCUCUAUUGUG	..((((((((.((....))))))))))(((......))).((((..(......)..)))).........((((...........)))).........((((((((.......))))))))	..((((((((.((....))))))))))....((.......(((((.((((...................((((...........))))..............)))).))))).....)).
479	598	37	-23.6	-1.48	0.12	26.17	UGGCCUUUUAGAGACAUCAGAAGGCUGUAGACAAAUACUGGGACAGCUACAACCAUCCCUUCAGACAGGAUCAGAAGAACUUAGAUCAUUAUAUAAUACAAUAGCAGUCCUCUAUUGUGU	.((((((((.((....))))))))))(((......))).((((..(......)..)))).........((((...........))))........(((((((((.......)))))))))	.((((((((.((....))))))))))..........................................((((...........)))).........((((((((.......)))))))).
480	599	37	-24.3	-1.12	0.18	25.72	GGCCUUUUAGAGACAUCAGAAGGCUGUAGACAAAUACUGGGACAGCUACAACCAUCCCUUCAGACAGGAUCAGAAGAACUUAGAUCAUUAUAUAAUACAAUAGCAGUCCUCUAUUGUGUG	((((((((.((....))))))))))(((......))).((((..(......)..)))).........((((...........))))........(((((((((.......))))))))).	((((((((.((....)))))))))).............((((............)))).........((((...........))))........(((((((((.......))))))))).
481	600	37	-24.1	-1.33	0.06	17.51	GCCUUUUAGAGACAUCAGAAGGCUGUAGACAAAUACUGGGACAGCUACAACCAUCCCUUCAGACAGGAUCAGAAGAACUUAGAUCAUUAUAUAAUACAAUAGCAGUCCUCUAUUGUGUGC	(((((((.((....))))))))).(((.((((.....(((((.((((..............((((((.((....)).))).).))..............)))).)))))...)))).)))	(((((((.((....))))))))).(((.(((..((..(((((.((((....................................................)))).))))).)).))).)))
482	601	37	-21.6	-1.08	0.14	16.59	CCUUUUAGAGACAUCAGAAGGCUGUAGACAAAUACUGGGACAGCUACAACCAUCCCUUCAGACAGGAUCAGAAGAACUUAGAUCAUUAUAUAAUACAAUAGCAGUCCUCUAUUGUGUGCA	((((((.((....)))))))).((((.((((.....(((((.((((..............((((((.((....)).))).).))..............)))).)))))...)))).))))	((((((.((....)))))))).((((.(((..((..(((((.((((....................................................)))).))))).)).))).))))
483	602	37	-19.9	-0.23	0.31	22.35	CUUUUAGAGACAUCAGAAGGCUGUAGACAAAUACUGGGACAGCUACAACCAUCCCUUCAGACAGGAUCAGAAGAACUUAGAUCAUUAUAUAAUACAAUAGCAGUCCUCUAUUGUGUGCAU	(((((.((....)))))))..((((.((((.....(((((.((((..............((((((.((....)).))).).))..............)))).)))))...)))).)))).	(((((.((....)))))))..((((.(((..((..(((((.((((....................................................)))).))))).)).))).)))).
484	603	37	-18.3	0.01	0.55	35.57	UUUUAGAGACAUCAGAAGGCUGUAGACAAAUACUGGGACAGCUACAACCAUCCCUUCAGACAGGAUCAGAAGAACUUAGAUCAUUAUAUAAUACAAUAGCAGUCCUCUAUUGUGUGCAUC	......(.(((..(((.((((((...........((((..(......)..)))).........((((...........))))................)))))).)))..))).).....	.....................(((.((.......(((((.(((....................((((...........))))...............))).))))).....)).)))...
485	604	37	-18.3	-0.23	0.35	32.83	UUUAGAGACAUCAGAAGGCUGUAGACAAAUACUGGGACAGCUACAACCAUCCCUUCAGACAGGAUCAGAAGAACUUAGAUCAUUAUAUAAUACAAUAGCAGUCCUCUAUUGUGUGCAUCA	.....(.(((..(((.((((((...........((((..(......)..)))).........((((...........))))................)))))).)))..))).)......	...................((((.(((......(((((.((((....................(((...........)))...............)))).)))))....))).))))...
486	605	37	-18.3	0.19	0.51	32.96	UUAGAGACAUCAGAAGGCUGUAGACAAAUACUGGGACAGCUACAACCAUCCCUUCAGACAGGAUCAGAAGAACUUAGAUCAUUAUAUAAUACAAUAGCAGUCCUCUAUUGUGUGCAUCAA	....(.(((..(((.((((((...........((((..(......)..)))).........((((...........))))................)))))).)))..))).).......	..................((((.(((......(((((.((((....................(((...........)))...............)))).)))))....))).))))....
487	606	37	-18.3	-0.06	0.39	32.96	UAGAGACAUCAGAAGGCUGUAGACAAAUACUGGGACAGCUACAACCAUCCCUUCAGACAGGAUCAGAAGAACUUAGAUCAUUAUAUAAUACAAUAGCAGUCCUCUAUUGUGUGCAUCAAA	...(.(((..(((.((((((...........((((..(......)..)))).........((((...........))))................)))))).)))..))).)........	.................((((.(((......(((((.((((....................(((...........)))...............)))).)))))....))).)))).....
488	607	37	-18.3	0.09	0.49	33.57	AGAGACAUCAGAAGGCUGUAGACAAAUACUGGGACAGCUACAACCAUCCCUUCAGACAGGAUCAGAAGAACUUAGAUCAUUAUAUAAUACAAUAGCAGUCCUCUAUUGUGUGCAUCAAAG	..(.(((..(((.((((((...........((((..(......)..)))).........((((...........))))................)))))).)))..))).).........	................((((.((.......(((((.((((....................(((...........)))...............)))).))))).....)).))))......
489	608	37	-18.3	0.29	0.59	37.15	GAGACAUCAGAAGGCUGUAGACAAAUACUGGGACAGCUACAACCAUCCCUUCAGACAGGAUCAGAAGAACUUAGAUCAUUAUAUAAUACAAUAGCAGUCCUCUAUUGUGUGCAUCAAAGG	.(.(((..(((.((((((...........((((..(......)..)))).........((((...........))))................)))))).)))..))).)..........	...............((((.((........((((.(((......................................................))).))))......)).)))).......
490	609	37	-18.5	-0.19	0.45	35.96	AGACAUCAGAAGGCUGUAGACAAAUACUGGGACAGCUACAACCAUCCCUUCAGACAGGAUCAGAAGAACUUAGAUCAUUAUAUAAUACAAUAGCAGUCCUCUAUUGUGUGCAUCAAAGGA	...........((((((...((.....))..)))))).........((((.......((((...........))))........(((((((((.......)))))))))......)))).	..............((((.((........((((.(((.....................(((...........)))................))).))))......)).))))........
491	610	37	-18.7	0.29	0.57	34.98	GACAUCAGAAGGCUGUAGACAAAUACUGGGACAGCUACAACCAUCCCUUCAGACAGGAUCAGAAGAACUUAGAUCAUUAUAUAAUACAAUAGCAGUCCUCUAUUGUGUGCAUCAAAGGAU	..........((((((...((.....))..))))))......((((((((.((.....)).))))..................(((((((((.......)))))))))........))))	.............((((.((.......(((((.((((....................................................)))).))))).....)).)))).........
492	611	37	-19.2	-0.26	0.29	33.9	ACAUCAGAAGGCUGUAGACAAAUACUGGGACAGCUACAACCAUCCCUUCAGACAGGAUCAGAAGAACUUAGAUCAUUAUAUAAUACAAUAGCAGUCCUCUAUUGUGUGCAUCAAAGGAUA	.........((((((...((.....))..))))))......((((((((.((.....)).))))..................(((((((((.......)))))))))........)))).	...((.......((((.(((......(((((.((((....................................................)))).)))))....))).))))......))..
493	612	37	-19.2	-0.19	0.45	34.02	CAUCAGAAGGCUGUAGACAAAUACUGGGACAGCUACAACCAUCCCUUCAGACAGGAUCAGAAGAACUUAGAUCAUUAUAUAAUACAAUAGCAGUCCUCUAUUGUGUGCAUCAAAGGAUAG	........((((((...((.....))..))))))......((((((((.((.....)).))))..................(((((((((.......)))))))))........))))..	..((.......((((.(((......(((((.((((....................................................)))).)))))....))).))))......))...
494	613	37	-19.2	-0.26	0.29	35.61	AUCAGAAGGCUGUAGACAAAUACUGGGACAGCUACAACCAUCCCUUCAGACAGGAUCAGAAGAACUUAGAUCAUUAUAUAAUACAAUAGCAGUCCUCUAUUGUGUGCAUCAAAGGAUAGA	.......((((((...((.....))..))))))......((((((((.((.....)).))))..................(((((((((.......)))))))))........))))...	..........((((.((.......(((((.(((......................................................))).))))).....)).))))............
495	614	37	-19.2	-0.36	0.31	34.29	UCAGAAGGCUGUAGACAAAUACUGGGACAGCUACAACCAUCCCUUCAGACAGGAUCAGAAGAACUUAGAUCAUUAUAUAAUACAAUAGCAGUCCUCUAUUGUGUGCAUCAAAGGAUAGAU	......((((((...((.....))..))))))......((((((((.((.....)).))))..................(((((((((.......)))))))))........))))....	......((((((...(.......)..))))))...............................................(((((((((.......)))))))))................
496	615	37	-19.7	0.15	0.47	28.31	CAGAAGGCUGUAGACAAAUACUGGGACAGCUACAACCAUCCCUUCAGACAGGAUCAGAAGAACUUAGAUCAUUAUAUAAUACAAUAGCAGUCCUCUAUUGUGUGCAUCAAAGGAUAGAUG	.....((((((...((.....))..)))))).....((((((((.......((((...........))))........(((((((((.......)))))))))......))))...))))	.....((((((...((.....))..))))))....................((((...........))))........(((((((((.......))))))))).................
497	616	37	-21.5	-0.72	0.18	23.62	AGAAGGCUGUAGACAAAUACUGGGACAGCUACAACCAUCCCUUCAGACAGGAUCAGAAGAACUUAGAUCAUUAUAUAAUACAAUAGCAGUCCUCUAUUGUGUGCAUCAAAGGAUAGAUGU	....((((((...((.....))..))))))..........((((.((.....)).))))..................(((((((((.......)))))))))(((((........)))))	....((((((...((.....))..))))))....................((((...........))))........(((((((((.......)))))))))(((((........)))))
498	617	37	-22.1	-0.81	0.22	22.35	GAAGGCUGUAGACAAAUACUGGGACAGCUACAACCAUCCCUUCAGACAGGAUCAGAAGAACUUAGAUCAUUAUAUAAUACAAUAGCAGUCCUCUAUUGUGUGCAUCAAAGGAUAGAUGUA	...((((((...((.....))..))))))..........((((.((.....)).))))..................(((((((((.......)))))))))(((((........))))).	...((((((...((.....))..))))))....................((((...........))))........(((((((((.......)))))))))(((((........))))).
499	618	37	-22.1	-1.31	0.1	20.27	AAGGCUGUAGACAAAUACUGGGACAGCUACAACCAUCCCUUCAGACAGGAUCAGAAGAACUUAGAUCAUUAUAUAAUACAAUAGCAGUCCUCUAUUGUGUGCAUCAAAGGAUAGAUGUAA	..((((((...((.....))..))))))..........((((.((.....)).))))..................(((((((((.......)))))))))(((((........)))))..	..((((((...((.....))..))))))...............................................(((((((((.......)))))))))(((((........)))))..
500	619	37	-22.1	-1.63	0.06	20.33	AGGCUGUAGACAAAUACUGGGACAGCUACAACCAUCCCUUCAGACAGGAUCAGAAGAACUUAGAUCAUUAUAUAAUACAAUAGCAGUCCUCUAUUGUGUGCAUCAAAGGAUAGAUGUAAA	.((((((...((.....))..))))))..........((((.((.....)).))))..................(((((((((.......)))))))))(((((........)))))...	.((((((...((.....))..))))))...............................................(((((((((.......)))))))))(((((........)))))...
501	620	37	-21.8	-1.08	0.1	22.02	GGCUGUAGACAAAUACUGGGACAGCUACAACCAUCCCUUCAGACAGGAUCAGAAGAACUUAGAUCAUUAUAUAAUACAAUAGCAGUCCUCUAUUGUGUGCAUCAAAGGAUAGAUGUAAAA	((((((...((.....))..))))))..........((((.((.....)).))))..................(((((((((.......)))))))))(((((........)))))....	((((((...((.....))..))))))...............................................(((((((((.......)))))))))(((((........)))))....
502	621	37	-21.2	-0.76	0.2	21.02	GCUGUAGACAAAUACUGGGACAGCUACAACCAUCCCUUCAGACAGGAUCAGAAGAACUUAGAUCAUUAUAUAAUACAAUAGCAGUCCUCUAUUGUGUGCAUCAAAGGAUAGAUGUAAAAG	(((((...((.....))..)))))((((.(.((((((((.((.....)).))))..................(((((((((.......)))))))))........)))).).))))....	(((((...((.....))..)))))((((.(.((((............(.............)..........(((((((((.......)))))))))........)))).).))))....
503	622	37	-19.2	-0.6	0.27	26.3	CUGUAGACAAAUACUGGGACAGCUACAACCAUCCCUUCAGACAGGAUCAGAAGAACUUAGAUCAUUAUAUAAUACAAUAGCAGUCCUCUAUUGUGUGCAUCAAAGGAUAGAUGUAAAAGA	((((...........((((..(......)..)))).....))))((((...........))))........(((((((((.......)))))))))(((((........)))))......	...............((((............)))).........((((...........))))........(((((((((.......)))))))))(((((........)))))......
504	623	37	-18.5	-0.36	0.31	30.8	UGUAGACAAAUACUGGGACAGCUACAACCAUCCCUUCAGACAGGAUCAGAAGAACUUAGAUCAUUAUAUAAUACAAUAGCAGUCCUCUAUUGUGUGCAUCAAAGGAUAGAUGUAAAAGAC	.(((......))).((((..(......)..)))).........((((...........))))........(((((((((.......)))))))))(((((........))))).......	..............(((((.(((....................((((...........))))...............))).))))).........(((((........))))).......
505	624	37	-18.5	-0.45	0.27	29.78	GUAGACAAAUACUGGGACAGCUACAACCAUCCCUUCAGACAGGAUCAGAAGAACUUAGAUCAUUAUAUAAUACAAUAGCAGUCCUCUAUUGUGUGCAUCAAAGGAUAGAUGUAAAAGACA	(((......))).((((..(......)..)))).........((((...........))))........(((((((((.......)))))))))(((((........)))))........	..............((((.(((....................((((...........))))...............))).))))..........(((((........)))))........
506	625	37	-18.0	-0.46	0.33	26.21	UAGACAAAUACUGGGACAGCUACAACCAUCCCUUCAGACAGGAUCAGAAGAACUUAGAUCAUUAUAUAAUACAAUAGCAGUCCUCUAUUGUGUGCAUCAAAGGAUAGAUGUAAAAGACAC	............((((..(......)..)))).........((((...........))))........(((((((((.......)))))))))(((((........))))).........	............(((((.((((...................((((...........))))..............)))).))))).........(((((........))))).........
507	626	37	-18.0	-0.4	0.27	26.1	AGACAAAUACUGGGACAGCUACAACCAUCCCUUCAGACAGGAUCAGAAGAACUUAGAUCAUUAUAUAAUACAAUAGCAGUCCUCUAUUGUGUGCAUCAAAGGAUAGAUGUAAAAGACACC	...........((((..(......)..)))).........((((...........))))........(((((((((.......)))))))))(((((........)))))..........	...........(((((.((((...................((((...........))))..............)))).))))).........(((((........)))))..........
508	627	37	-18.0	-0.82	0.2	27.78	GACAAAUACUGGGACAGCUACAACCAUCCCUUCAGACAGGAUCAGAAGAACUUAGAUCAUUAUAUAAUACAAUAGCAGUCCUCUAUUGUGUGCAUCAAAGGAUAGAUGUAAAAGACACCA	..........((((..(......)..)))).........((((...........))))........(((((((((.......)))))))))(((((........)))))...........	..........(((((.((((...................((((...........))))..............)))).))))).........(((((........)))))...........
509	628	37	-18.0	-1.17	0.14	30.24	ACAAAUACUGGGACAGCUACAACCAUCCCUUCAGACAGGAUCAGAAGAACUUAGAUCAUUAUAUAAUACAAUAGCAGUCCUCUAUUGUGUGCAUCAAAGGAUAGAUGUAAAAGACACCAA	.........((((..(......)..)))).........((((...........))))........(((((((((.......)))))))))(((((........)))))............	..........((((.(((....................((((...........))))...............))).))))..........(((((........)))))............
510	629	37	-18.0	-0.62	0.29	30.16	CAAAUACUGGGACAGCUACAACCAUCCCUUCAGACAGGAUCAGAAGAACUUAGAUCAUUAUAUAAUACAAUAGCAGUCCUCUAUUGUGUGCAUCAAAGGAUAGAUGUAAAAGACACCAAG	........((((..(......)..)))).........((((...........))))........(((((((((.......)))))))))(((((........))))).............	.....................................((((...........)))).........((((((((.......)))))))).(((((........))))).............
511	630	37	-18.0	-0.49	0.29	30.7	AAAUACUGGGACAGCUACAACCAUCCCUUCAGACAGGAUCAGAAGAACUUAGAUCAUUAUAUAAUACAAUAGCAGUCCUCUAUUGUGUGCAUCAAAGGAUAGAUGUAAAAGACACCAAGG	.......((((..(......)..)))).........((((...........))))........(((((((((.......)))))))))(((((........)))))..............	....................................((((...........)))).........((((((((.......)))))))).(((((........)))))..............
512	631	37	-18.0	-0.17	0.33	30.62	AAUACUGGGACAGCUACAACCAUCCCUUCAGACAGGAUCAGAAGAACUUAGAUCAUUAUAUAAUACAAUAGCAGUCCUCUAUUGUGUGCAUCAAAGGAUAGAUGUAAAAGACACCAAGGA	......((((..(......)..)))).........((((...........))))........(((((((((.......)))))))))(((((........)))))...............	...................................((((...........)))).........((((((((.......)))))))).(((((........)))))...............
513	632	37	-18.0	-0.35	0.37	30.45	AUACUGGGACAGCUACAACCAUCCCUUCAGACAGGAUCAGAAGAACUUAGAUCAUUAUAUAAUACAAUAGCAGUCCUCUAUUGUGUGCAUCAAAGGAUAGAUGUAAAAGACACCAAGGAA	.....((((..(......)..)))).........((((...........))))........(((((((((.......)))))))))(((((........)))))................	..................................((((...........)))).........((((((((.......)))))))).(((((........)))))................
514	633	37	-18.0	-0.12	0.45	30.01	UACUGGGACAGCUACAACCAUCCCUUCAGACAGGAUCAGAAGAACUUAGAUCAUUAUAUAAUACAAUAGCAGUCCUCUAUUGUGUGCAUCAAAGGAUAGAUGUAAAAGACACCAAGGAAG	....((((..(......)..)))).........((((...........))))........(((((((((.......)))))))))(((((........))))).................	.................................((((...........)))).........((((((((.......)))))))).(((((........))))).................
515	634	37	-18.0	0.02	0.43	29.86	ACUGGGACAGCUACAACCAUCCCUUCAGACAGGAUCAGAAGAACUUAGAUCAUUAUAUAAUACAAUAGCAGUCCUCUAUUGUGUGCAUCAAAGGAUAGAUGUAAAAGACACCAAGGAAGC	...((((..(......)..)))).........((((...........))))........(((((((((.......)))))))))(((((........)))))..................	................................((((...........)))).........((((((((.......)))))))).(((((........)))))..................
516	635	37	-18.0	0.15	0.51	30.0	CUGGGACAGCUACAACCAUCCCUUCAGACAGGAUCAGAAGAACUUAGAUCAUUAUAUAAUACAAUAGCAGUCCUCUAUUGUGUGCAUCAAAGGAUAGAUGUAAAAGACACCAAGGAAGCC	..((((..(......)..)))).........((((...........))))........(((((((((.......)))))))))(((((........)))))...................	...............................((((...........)))).........((((((((.......)))))))).(((((........)))))...................
517	636	37	-18.0	0.16	0.55	30.4	UGGGACAGCUACAACCAUCCCUUCAGACAGGAUCAGAAGAACUUAGAUCAUUAUAUAAUACAAUAGCAGUCCUCUAUUGUGUGCAUCAAAGGAUAGAUGUAAAAGACACCAAGGAAGCCU	.((((..(......)..)))).........((((...........))))........(((((((((.......)))))))))(((((........)))))....................	..............................((((...........)))).........((((((((.......)))))))).(((((........)))))....................
518	637	37	-18.7	0.21	0.53	27.5	GGGACAGCUACAACCAUCCCUUCAGACAGGAUCAGAAGAACUUAGAUCAUUAUAUAAUACAAUAGCAGUCCUCUAUUGUGUGCAUCAAAGGAUAGAUGUAAAAGACACCAAGGAAGCCUU	((((..(......)..)))).........((((...........))))........(((((((((.......)))))))))(((((........)))))..........((((...))))	((((............)))).........((((...........)))).........((((((((.......)))))))).(((((........)))))...........(((...))).
519	638	37	-17.5	-0.1	0.37	26.53	GGACAGCUACAACCAUCCCUUCAGACAGGAUCAGAAGAACUUAGAUCAUUAUAUAAUACAAUAGCAGUCCUCUAUUGUGUGCAUCAAAGGAUAGAUGUAAAAGACACCAAGGAAGCCUUA	((((.((((..............((((((.((....)).))).).))..............)))).))))(((...(((((((((........))))).....))))...))).......	((((.((((....................................................)))).))))......(((.(((((........)))))......))).............
520	639	37	-16.3	0.36	0.55	23.05	GACAGCUACAACCAUCCCUUCAGACAGGAUCAGAAGAACUUAGAUCAUUAUAUAAUACAAUAGCAGUCCUCUAUUGUGUGCAUCAAAGGAUAGAUGUAAAAGACACCAAGGAAGCCUUAG	....(((.......(((((((.((.....)).))))..................(((((((((.......)))))))))(((((........)))))............)))))).....	...........................((((...........))))........(((((((((.......)))))))))(((((........))))).......................
521	640	37	-16.3	0.07	0.41	22.76	ACAGCUACAACCAUCCCUUCAGACAGGAUCAGAAGAACUUAGAUCAUUAUAUAAUACAAUAGCAGUCCUCUAUUGUGUGCAUCAAAGGAUAGAUGUAAAAGACACCAAGGAAGCCUUAGA	...(((.......(((((((.((.....)).))))..................(((((((((.......)))))))))(((((........)))))............))))))......	..........................((((...........))))........(((((((((.......)))))))))(((((........)))))........................
522	641	37	-16.3	0.27	0.55	22.7	CAGCUACAACCAUCCCUUCAGACAGGAUCAGAAGAACUUAGAUCAUUAUAUAAUACAAUAGCAGUCCUCUAUUGUGUGCAUCAAAGGAUAGAUGUAAAAGACACCAAGGAAGCCUUAGAU	..(((.......(((((((.((.....)).))))..................(((((((((.......)))))))))(((((........)))))............)))))).......	.........................((((...........))))........(((((((((.......)))))))))(((((........))))).........................
523	642	37	-16.3	-0.05	0.43	22.65	AGCUACAACCAUCCCUUCAGACAGGAUCAGAAGAACUUAGAUCAUUAUAUAAUACAAUAGCAGUCCUCUAUUGUGUGCAUCAAAGGAUAGAUGUAAAAGACACCAAGGAAGCCUUAGAUA	.(((.......(((((((.((.....)).))))..................(((((((((.......)))))))))(((((........)))))............))))))........	........................((((...........))))........(((((((((.......)))))))))(((((........)))))..........................
524	643	37	-16.1	0.26	0.61	22.85	GCUACAACCAUCCCUUCAGACAGGAUCAGAAGAACUUAGAUCAUUAUAUAAUACAAUAGCAGUCCUCUAUUGUGUGCAUCAAAGGAUAGAUGUAAAAGACACCAAGGAAGCCUUAGAUAA	(((.......(((((((.((.....)).))))..................(((((((((.......)))))))))(((((........)))))............)))))).........	.......................((((...........))))........(((((((((.......)))))))))(((((........)))))...........................
525	644	37	-16.1	-0.19	0.47	22.65	CUACAACCAUCCCUUCAGACAGGAUCAGAAGAACUUAGAUCAUUAUAUAAUACAAUAGCAGUCCUCUAUUGUGUGCAUCAAAGGAUAGAUGUAAAAGACACCAAGGAAGCCUUAGAUAAG	.((((.(.((((((((.((.....)).))))..................(((((((((.......)))))))))........)))).).)))).........((((...)))).......	.......................(((...........))).........(((((((((.......)))))))))(((((........)))))..........((((...)))).......
526	645	37	-16.0	-0.03	0.43	22.01	UACAACCAUCCCUUCAGACAGGAUCAGAAGAACUUAGAUCAUUAUAUAAUACAAUAGCAGUCCUCUAUUGUGUGCAUCAAAGGAUAGAUGUAAAAGACACCAAGGAAGCCUUAGAUAAGA	..........((((.......((((...........))))........(((((((((.......)))))))))(((((........)))))..........))))...............	................................................(((((((((.......)))))))))(((((........)))))..........((((...))))........
527	646	37	-16.0	0.13	0.53	19.27	ACAACCAUCCCUUCAGACAGGAUCAGAAGAACUUAGAUCAUUAUAUAAUACAAUAGCAGUCCUCUAUUGUGUGCAUCAAAGGAUAGAUGUAAAAGACACCAAGGAAGCCUUAGAUAAGAU	.........((((.......((((...........))))........(((((((((.......)))))))))(((((........)))))..........))))................	...............................................(((((((((.......)))))))))(((((........)))))..........((((...)))).........
528	647	37	-16.2	-0.5	0.33	19.11	CAACCAUCCCUUCAGACAGGAUCAGAAGAACUUAGAUCAUUAUAUAAUACAAUAGCAGUCCUCUAUUGUGUGCAUCAAAGGAUAGAUGUAAAAGACACCAAGGAAGCCUUAGAUAAGAUA	.........((((.((.....)).)))).......(((.((((...(((((((((.......)))))))))(((((........)))))..........((((...))))..))))))).	..............................................(((((((((.......)))))))))(((((........)))))..........((((...))))..........
529	648	37	-16.2	0.39	0.63	19.17	AACCAUCCCUUCAGACAGGAUCAGAAGAACUUAGAUCAUUAUAUAAUACAAUAGCAGUCCUCUAUUGUGUGCAUCAAAGGAUAGAUGUAAAAGACACCAAGGAAGCCUUAGAUAAGAUAG	........((((.((.....)).)))).......(((.((((...(((((((((.......)))))))))(((((........)))))..........((((...))))..)))))))..	.............................................(((((((((.......)))))))))(((((........)))))..........((((...))))...........
530	649	37	-16.2	0.29	0.55	19.25	ACCAUCCCUUCAGACAGGAUCAGAAGAACUUAGAUCAUUAUAUAAUACAAUAGCAGUCCUCUAUUGUGUGCAUCAAAGGAUAGAUGUAAAAGACACCAAGGAAGCCUUAGAUAAGAUAGA	.......((((.((.....)).)))).......(((.((((...(((((((((.......)))))))))(((((........)))))..........((((...))))..)))))))...	............................................(((((((((.......)))))))))(((((........)))))..........((((...))))............
531	650	37	-16.9	0.08	0.47	20.32	CCAUCCCUUCAGACAGGAUCAGAAGAACUUAGAUCAUUAUAUAAUACAAUAGCAGUCCUCUAUUGUGUGCAUCAAAGGAUAGAUGUAAAAGACACCAAGGAAGCCUUAGAUAAGAUAGAG	......((((.((.....)).))))..(((..(((.((((...(((((((((.......)))))))))(((((........)))))..........((((...))))..))))))).)))	...........................................(((((((((.......)))))))))(((((........)))))..........((((...)))).............
532	651	37	-18.0	-0.05	0.43	25.64	CAUCCCUUCAGACAGGAUCAGAAGAACUUAGAUCAUUAUAUAAUACAAUAGCAGUCCUCUAUUGUGUGCAUCAAAGGAUAGAUGUAAAAGACACCAAGGAAGCCUUAGAUAAGAUAGAGG	.....((((.((.....)).))))..(((..(((.((((...(((((((((.......)))))))))(((((........)))))..........((((...))))..))))))).))).	..........................................(((((((((.......)))))))))(((((........)))))..........((((...))))..............
533	652	37	-19.5	-0.78	0.2	25.99	AUCCCUUCAGACAGGAUCAGAAGAACUUAGAUCAUUAUAUAAUACAAUAGCAGUCCUCUAUUGUGUGCAUCAAAGGAUAGAUGUAAAAGACACCAAGGAAGCCUUAGAUAAGAUAGAGGA	....((((.((.....)).))))..............................((((((((((((((((((........))))).....)))).((((...))))......)))))))))	......................................................((((((((....(((((........)))))..........((((...))))......)))))))).
534	653	37	-20.1	-1.56	0.08	23.51	UCCCUUCAGACAGGAUCAGAAGAACUUAGAUCAUUAUAUAAUACAAUAGCAGUCCUCUAUUGUGUGCAUCAAAGGAUAGAUGUAAAAGACACCAAGGAAGCCUUAGAUAAGAUAGAGGAA	...((((.((.....)).))))..............................((((((((((((((((((........))))).....)))).((((...))))......))))))))).	....................................................(((((((((....(((((........)))))..........((((...))))......))))))))).
535	654	37	-20.1	-0.65	0.24	21.16	CCCUUCAGACAGGAUCAGAAGAACUUAGAUCAUUAUAUAAUACAAUAGCAGUCCUCUAUUGUGUGCAUCAAAGGAUAGAUGUAAAAGACACCAAGGAAGCCUUAGAUAAGAUAGAGGAAG	..((((.((.....)).))))..............................((((((((((((((((((........))))).....)))).((((...))))......)))))))))..	...................................................(((((((((....(((((........)))))..........((((...))))......)))))))))..
536	655	37	-20.1	-1.31	0.14	20.78	CCUUCAGACAGGAUCAGAAGAACUUAGAUCAUUAUAUAAUACAAUAGCAGUCCUCUAUUGUGUGCAUCAAAGGAUAGAUGUAAAAGACACCAAGGAAGCCUUAGAUAAGAUAGAGGAAGA	.((((.((.....)).))))..............................((((((((((((((((((........))))).....)))).((((...))))......)))))))))...	..................................................(((((((((....(((((........)))))..........((((...))))......)))))))))...
537	656	37	-19.7	-1.11	0.22	18.51	CUUCAGACAGGAUCAGAAGAACUUAGAUCAUUAUAUAAUACAAUAGCAGUCCUCUAUUGUGUGCAUCAAAGGAUAGAUGUAAAAGACACCAAGGAAGCCUUAGAUAAGAUAGAGGAAGAG	((((.((.....)).))))..............................((((((((((((((((((........))))).....)))).((((...))))......)))))))))....	..........((((...........))))....................(((((((((....(((((........)))))..........((((...))))......)))))))))....
538	657	37	-19.5	-0.63	0.2	12.31	UUCAGACAGGAUCAGAAGAACUUAGAUCAUUAUAUAAUACAAUAGCAGUCCUCUAUUGUGUGCAUCAAAGGAUAGAUGUAAAAGACACCAAGGAAGCCUUAGAUAAGAUAGAGGAAGAGC	.........((((...........))))....................((((((((((((((((((........))))).....)))).((((...))))......))))))))).....	.........((((...........))))....................((((((((((((.(((((........)))))......))).((((...))))......))))))))).....
539	658	37	-20.8	-1.44	0.04	11.18	UCAGACAGGAUCAGAAGAACUUAGAUCAUUAUAUAAUACAAUAGCAGUCCUCUAUUGUGUGCAUCAAAGGAUAGAUGUAAAAGACACCAAGGAAGCCUUAGAUAAGAUAGAGGAAGAGCA	........((((...........))))................((..((((((((((((((((((........))))).....)))).((((...))))......)))))))))...)).	........((((...........))))................((..((((((((((((.(((((........)))))......))).((((...))))......)))))))))...)).
540	659	37	-20.8	-1.24	0.08	11.11	CAGACAGGAUCAGAAGAACUUAGAUCAUUAUAUAAUACAAUAGCAGUCCUCUAUUGUGUGCAUCAAAGGAUAGAUGUAAAAGACACCAAGGAAGCCUUAGAUAAGAUAGAGGAAGAGCAA	.......((((...........))))................((..((((((((((((((((((........))))).....)))).((((...))))......)))))))))...))..	.......((((...........))))................((..((((((((((((.(((((........)))))......))).((((...))))......)))))))))...))..
541	660	37	-20.8	-1.93	0.04	11.1	AGACAGGAUCAGAAGAACUUAGAUCAUUAUAUAAUACAAUAGCAGUCCUCUAUUGUGUGCAUCAAAGGAUAGAUGUAAAAGACACCAAGGAAGCCUUAGAUAAGAUAGAGGAAGAGCAAA	......((((...........))))................((..((((((((((((((((((........))))).....)))).((((...))))......)))))))))...))...	......((((...........))))................((..((((((((((((.(((((........)))))......))).((((...))))......)))))))))...))...
542	661	37	-20.8	-1.86	0.04	11.32	GACAGGAUCAGAAGAACUUAGAUCAUUAUAUAAUACAAUAGCAGUCCUCUAUUGUGUGCAUCAAAGGAUAGAUGUAAAAGACACCAAGGAAGCCUUAGAUAAGAUAGAGGAAGAGCAAAA	.....((((...........))))................((..((((((((((((((((((........))))).....)))).((((...))))......)))))))))...))....	.....((((...........))))................((..((((((((((((.(((((........)))))......))).((((...))))......)))))))))...))....
543	662	37	-20.8	-1.6	0.06	10.37	ACAGGAUCAGAAGAACUUAGAUCAUUAUAUAAUACAAUAGCAGUCCUCUAUUGUGUGCAUCAAAGGAUAGAUGUAAAAGACACCAAGGAAGCCUUAGAUAAGAUAGAGGAAGAGCAAAAC	....((((...........))))................((..((((((((((((((((((........))))).....)))).((((...))))......)))))))))...)).....	....((((...........))))................((..((((((((((((.(((((........)))))......))).((((...))))......)))))))))...)).....
544	663	37	-20.8	-2.48	0.0	10.38	CAGGAUCAGAAGAACUUAGAUCAUUAUAUAAUACAAUAGCAGUCCUCUAUUGUGUGCAUCAAAGGAUAGAUGUAAAAGACACCAAGGAAGCCUUAGAUAAGAUAGAGGAAGAGCAAAACA	...((((...........))))................((..((((((((((((((((((........))))).....)))).((((...))))......)))))))))...))......	...((((...........))))................((..((((((((((((.(((((........)))))......))).((((...))))......)))))))))...))......
545	664	37	-20.8	-2.12	0.02	10.25	AGGAUCAGAAGAACUUAGAUCAUUAUAUAAUACAAUAGCAGUCCUCUAUUGUGUGCAUCAAAGGAUAGAUGUAAAAGACACCAAGGAAGCCUUAGAUAAGAUAGAGGAAGAGCAAAACAA	..((((...........))))................((..((((((((((((((((((........))))).....)))).((((...))))......)))))))))...)).......	..((((...........))))................((..((((((((((((.(((((........)))))......))).((((...))))......)))))))))...)).......
546	665	37	-20.8	-2.43	0.0	9.93	GGAUCAGAAGAACUUAGAUCAUUAUAUAAUACAAUAGCAGUCCUCUAUUGUGUGCAUCAAAGGAUAGAUGUAAAAGACACCAAGGAAGCCUUAGAUAAGAUAGAGGAAGAGCAAAACAAA	.((((...........))))................((..((((((((((((((((((........))))).....)))).((((...))))......)))))))))...))........	.((((...........))))................((..((((((((((((.(((((........)))))......))).((((...))))......)))))))))...))........
547	666	37	-21.1	-2.53	0.0	9.79	GAUCAGAAGAACUUAGAUCAUUAUAUAAUACAAUAGCAGUCCUCUAUUGUGUGCAUCAAAGGAUAGAUGUAAAAGACACCAAGGAAGCCUUAGAUAAGAUAGAGGAAGAGCAAAACAAAA	((((...........))))................((..((((((((((((((((((........))))).....)))).((((...))))......)))))))))...)).........	((((...........))))................((..((((((((((((.(((((........)))))......))).((((...))))......)))))))))...)).........
548	667	37	-18.6	-1.59	0.06	10.13	AUCAGAAGAACUUAGAUCAUUAUAUAAUACAAUAGCAGUCCUCUAUUGUGUGCAUCAAAGGAUAGAUGUAAAAGACACCAAGGAAGCCUUAGAUAAGAUAGAGGAAGAGCAAAACAAAAG	..................................((..((((((((((((((((((........))))).....)))).((((...))))......)))))))))...))..........	..................................((..((((((((((((.(((((........)))))......))).((((...))))......)))))))))...))..........
549	668	37	-18.6	-1.71	0.06	10.17	UCAGAAGAACUUAGAUCAUUAUAUAAUACAAUAGCAGUCCUCUAUUGUGUGCAUCAAAGGAUAGAUGUAAAAGACACCAAGGAAGCCUUAGAUAAGAUAGAGGAAGAGCAAAACAAAAGU	.................................((..((((((((((((((((((........))))).....)))).((((...))))......)))))))))...))...........	.................................((..((((((((((((.(((((........)))))......))).((((...))))......)))))))))...))...........
550	669	37	-18.6	-1.92	0.02	10.45	CAGAAGAACUUAGAUCAUUAUAUAAUACAAUAGCAGUCCUCUAUUGUGUGCAUCAAAGGAUAGAUGUAAAAGACACCAAGGAAGCCUUAGAUAAGAUAGAGGAAGAGCAAAACAAAAGUA	................................((..((((((((((((((((((........))))).....)))).((((...))))......)))))))))...))............	................................((..((((((((((((.(((((........)))))......))).((((...))))......)))))))))...))............
551	670	37	-18.6	-2.53	0.0	10.53	AGAAGAACUUAGAUCAUUAUAUAAUACAAUAGCAGUCCUCUAUUGUGUGCAUCAAAGGAUAGAUGUAAAAGACACCAAGGAAGCCUUAGAUAAGAUAGAGGAAGAGCAAAACAAAAGUAA	...............................((..((((((((((((((((((........))))).....)))).((((...))))......)))))))))...)).............	...............................((..((((((((((((.(((((........)))))......))).((((...))))......)))))))))...)).............
552	671	37	-18.6	-2.18	0.0	10.72	GAAGAACUUAGAUCAUUAUAUAAUACAAUAGCAGUCCUCUAUUGUGUGCAUCAAAGGAUAGAUGUAAAAGACACCAAGGAAGCCUUAGAUAAGAUAGAGGAAGAGCAAAACAAAAGUAAG	..............................((..((((((((((((((((((........))))).....)))).((((...))))......)))))))))...))..............	..............................((..((((((((((((.(((((........)))))......))).((((...))))......)))))))))...))..............
553	672	37	-18.6	-2.31	0.02	11.04	AAGAACUUAGAUCAUUAUAUAAUACAAUAGCAGUCCUCUAUUGUGUGCAUCAAAGGAUAGAUGUAAAAGACACCAAGGAAGCCUUAGAUAAGAUAGAGGAAGAGCAAAACAAAAGUAAGA	.............................((..((((((((((((((((((........))))).....)))).((((...))))......)))))))))...))...............	.............................((..((((((((((((.(((((........)))))......))).((((...))))......)))))))))...))...............
554	673	37	-18.6	-1.67	0.04	11.28	AGAACUUAGAUCAUUAUAUAAUACAAUAGCAGUCCUCUAUUGUGUGCAUCAAAGGAUAGAUGUAAAAGACACCAAGGAAGCCUUAGAUAAGAUAGAGGAAGAGCAAAACAAAAGUAAGAA	............................((..((((((((((((((((((........))))).....)))).((((...))))......)))))))))...))................	............................((..((((((((((((.(((((........)))))......))).((((...))))......)))))))))...))................
555	674	37	-18.6	-2.22	0.02	11.33	GAACUUAGAUCAUUAUAUAAUACAAUAGCAGUCCUCUAUUGUGUGCAUCAAAGGAUAGAUGUAAAAGACACCAAGGAAGCCUUAGAUAAGAUAGAGGAAGAGCAAAACAAAAGUAAGAAA	...........................((..((((((((((((((((((........))))).....)))).((((...))))......)))))))))...)).................	...........................((..((((((((((((.(((((........)))))......))).((((...))))......)))))))))...)).................
556	675	37	-18.6	-2.23	0.02	11.18	AACUUAGAUCAUUAUAUAAUACAAUAGCAGUCCUCUAUUGUGUGCAUCAAAGGAUAGAUGUAAAAGACACCAAGGAAGCCUUAGAUAAGAUAGAGGAAGAGCAAAACAAAAGUAAGAAAA	..........................((..((((((((((((((((((........))))).....)))).((((...))))......)))))))))...))..................	..........................((..((((((((((((.(((((........)))))......))).((((...))))......)))))))))...))..................
557	676	37	-18.6	-2.13	0.02	11.01	ACUUAGAUCAUUAUAUAAUACAAUAGCAGUCCUCUAUUGUGUGCAUCAAAGGAUAGAUGUAAAAGACACCAAGGAAGCCUUAGAUAAGAUAGAGGAAGAGCAAAACAAAAGUAAGAAAAA	.........................((..((((((((((((((((((........))))).....)))).((((...))))......)))))))))...))...................	.........................((..((((((((((((.(((((........)))))......))).((((...))))......)))))))))...))...................
558	677	37	-18.6	-1.86	0.04	10.77	CUUAGAUCAUUAUAUAAUACAAUAGCAGUCCUCUAUUGUGUGCAUCAAAGGAUAGAUGUAAAAGACACCAAGGAAGCCUUAGAUAAGAUAGAGGAAGAGCAAAACAAAAGUAAGAAAAAG	........................((..((((((((((((((((((........))))).....)))).((((...))))......)))))))))...))....................	........................((..((((((((((((.(((((........)))))......))).((((...))))......)))))))))...))....................
559	678	37	-18.6	-2.2	0.0	9.82	UUAGAUCAUUAUAUAAUACAAUAGCAGUCCUCUAUUGUGUGCAUCAAAGGAUAGAUGUAAAAGACACCAAGGAAGCCUUAGAUAAGAUAGAGGAAGAGCAAAACAAAAGUAAGAAAAAGG	.......................((..((((((((((((((((((........))))).....)))).((((...))))......)))))))))...)).....................	.......................((..((((((((((((.(((((........)))))......))).((((...))))......)))))))))...)).....................
560	679	37	-18.6	-2.03	0.02	9.76	UAGAUCAUUAUAUAAUACAAUAGCAGUCCUCUAUUGUGUGCAUCAAAGGAUAGAUGUAAAAGACACCAAGGAAGCCUUAGAUAAGAUAGAGGAAGAGCAAAACAAAAGUAAGAAAAAGGC	......................((..((((((((((((((((((........))))).....)))).((((...))))......)))))))))...))......................	......................((..((((((((((((.(((((........)))))......))).((((...))))......)))))))))...))......................
561	680	37	-18.6	-2.34	0.0	10.03	AGAUCAUUAUAUAAUACAAUAGCAGUCCUCUAUUGUGUGCAUCAAAGGAUAGAUGUAAAAGACACCAAGGAAGCCUUAGAUAAGAUAGAGGAAGAGCAAAACAAAAGUAAGAAAAAGGCA	.....................((..((((((((((((((((((........))))).....)))).((((...))))......)))))))))...)).......................	.....................((..((((((((((((.(((((........)))))......))).((((...))))......)))))))))...)).......................
562	681	37	-18.6	-1.67	0.04	10.05	GAUCAUUAUAUAAUACAAUAGCAGUCCUCUAUUGUGUGCAUCAAAGGAUAGAUGUAAAAGACACCAAGGAAGCCUUAGAUAAGAUAGAGGAAGAGCAAAACAAAAGUAAGAAAAAGGCAC	....................((..((((((((((((((((((........))))).....)))).((((...))))......)))))))))...))........................	....................((..((((((((((((.(((((........)))))......))).((((...))))......)))))))))...))........................
563	682	37	-18.6	-2.59	0.0	10.03	AUCAUUAUAUAAUACAAUAGCAGUCCUCUAUUGUGUGCAUCAAAGGAUAGAUGUAAAAGACACCAAGGAAGCCUUAGAUAAGAUAGAGGAAGAGCAAAACAAAAGUAAGAAAAAGGCACA	...................((..((((((((((((((((((........))))).....)))).((((...))))......)))))))))...)).........................	...................((..((((((((((((.(((((........)))))......))).((((...))))......)))))))))...)).........................
564	683	37	-18.6	-1.96	0.04	10.02	UCAUUAUAUAAUACAAUAGCAGUCCUCUAUUGUGUGCAUCAAAGGAUAGAUGUAAAAGACACCAAGGAAGCCUUAGAUAAGAUAGAGGAAGAGCAAAACAAAAGUAAGAAAAAGGCACAG	..................((..((((((((((((((((((........))))).....)))).((((...))))......)))))))))...))..........................	..................((..((((((((((((.(((((........)))))......))).((((...))))......)))))))))...))..........................
565	684	37	-18.6	-1.79	0.06	9.58	CAUUAUAUAAUACAAUAGCAGUCCUCUAUUGUGUGCAUCAAAGGAUAGAUGUAAAAGACACCAAGGAAGCCUUAGAUAAGAUAGAGGAAGAGCAAAACAAAAGUAAGAAAAAGGCACAGC	.................((..((((((((((((((((((........))))).....)))).((((...))))......)))))))))...))...........................	.................((..((((((((((((.(((((........)))))......))).((((...))))......)))))))))...))...........................
566	685	37	-18.6	-2.01	0.04	10.32	AUUAUAUAAUACAAUAGCAGUCCUCUAUUGUGUGCAUCAAAGGAUAGAUGUAAAAGACACCAAGGAAGCCUUAGAUAAGAUAGAGGAAGAGCAAAACAAAAGUAAGAAAAAGGCACAGCA	................((..((((((((((((((((((........))))).....)))).((((...))))......)))))))))...))............................	................((..((((((((((((.(((((........)))))......))).((((...))))......)))))))))...))............................
567	686	37	-18.6	-2.06	0.04	10.26	UUAUAUAAUACAAUAGCAGUCCUCUAUUGUGUGCAUCAAAGGAUAGAUGUAAAAGACACCAAGGAAGCCUUAGAUAAGAUAGAGGAAGAGCAAAACAAAAGUAAGAAAAAGGCACAGCAA	...............((..((((((((((((((((((........))))).....)))).((((...))))......)))))))))...)).............................	...............((..((((((((((((.(((((........)))))......))).((((...))))......)))))))))...)).............................
568	687	37	-18.6	-1.68	0.02	9.95	UAUAUAAUACAAUAGCAGUCCUCUAUUGUGUGCAUCAAAGGAUAGAUGUAAAAGACACCAAGGAAGCCUUAGAUAAGAUAGAGGAAGAGCAAAACAAAAGUAAGAAAAAGGCACAGCAAG	..............((..((((((((((((((((((........))))).....)))).((((...))))......)))))))))...))..............................	..............((..((((((((((((.(((((........)))))......))).((((...))))......)))))))))...))..............................
569	688	37	-18.6	-1.83	0.04	10.06	AUAUAAUACAAUAGCAGUCCUCUAUUGUGUGCAUCAAAGGAUAGAUGUAAAAGACACCAAGGAAGCCUUAGAUAAGAUAGAGGAAGAGCAAAACAAAAGUAAGAAAAAGGCACAGCAAGC	.............((..((((((((((((((((((........))))).....)))).((((...))))......)))))))))...))...............................	.............((..((((((((((((.(((((........)))))......))).((((...))))......)))))))))...))...............................
570	689	37	-18.9	-2.38	0.02	10.37	UAUAAUACAAUAGCAGUCCUCUAUUGUGUGCAUCAAAGGAUAGAUGUAAAAGACACCAAGGAAGCCUUAGAUAAGAUAGAGGAAGAGCAAAACAAAAGUAAGAAAAAGGCACAGCAAGCA	............((..((((((((((((((((((........))))).....)))).((((...))))......)))))))))...))....................((.......)).	............((..((((((((((((.(((((........)))))......))).((((...))))......)))))))))...))................................
571	690	37	-18.9	-1.72	0.06	10.12	AUAAUACAAUAGCAGUCCUCUAUUGUGUGCAUCAAAGGAUAGAUGUAAAAGACACCAAGGAAGCCUUAGAUAAGAUAGAGGAAGAGCAAAACAAAAGUAAGAAAAAGGCACAGCAAGCAG	...........((..((((((((((((((((((........))))).....)))).((((...))))......)))))))))...))....................((.......))..	...........((..((((((((((((.(((((........)))))......))).((((...))))......)))))))))...)).................................
572	691	37	-18.9	-1.99	0.04	10.55	UAAUACAAUAGCAGUCCUCUAUUGUGUGCAUCAAAGGAUAGAUGUAAAAGACACCAAGGAAGCCUUAGAUAAGAUAGAGGAAGAGCAAAACAAAAGUAAGAAAAAGGCACAGCAAGCAGC	..........((..((((((((((((((((((........))))).....)))).((((...))))......)))))))))...))....................((.......))...	..........((..((((((((((((.(((((........)))))......))).((((...))))......)))))))))...))..................................
573	692	37	-19.3	-2.16	0.0	11.14	AAUACAAUAGCAGUCCUCUAUUGUGUGCAUCAAAGGAUAGAUGUAAAAGACACCAAGGAAGCCUUAGAUAAGAUAGAGGAAGAGCAAAACAAAAGUAAGAAAAAGGCACAGCAAGCAGCA	.........((..((((((((((((((((((........))))).....)))).((((...))))......)))))))))...)).........................((.....)).	.........((..((((((((((((.(((((........)))))......))).((((...))))......)))))))))...))...................................
574	693	37	-19.3	-1.72	0.04	11.13	AUACAAUAGCAGUCCUCUAUUGUGUGCAUCAAAGGAUAGAUGUAAAAGACACCAAGGAAGCCUUAGAUAAGAUAGAGGAAGAGCAAAACAAAAGUAAGAAAAAGGCACAGCAAGCAGCAG	........((..((((((((((((((((((........))))).....)))).((((...))))......)))))))))...)).........................((.....))..	........((..((((((((((((.(((((........)))))......))).((((...))))......)))))))))...))....................................
575	694	37	-19.3	-1.0	0.18	11.75	UACAAUAGCAGUCCUCUAUUGUGUGCAUCAAAGGAUAGAUGUAAAAGACACCAAGGAAGCCUUAGAUAAGAUAGAGGAAGAGCAAAACAAAAGUAAGAAAAAGGCACAGCAAGCAGCAGC	.......((..((((((((((((((((((........))))).....)))).((((...))))......)))))))))...)).........................((.....))...	.......((..((((((((((((.(((((........)))))......))).((((...))))......)))))))))...)).....................................
576	695	37	-20.8	-1.64	0.06	12.83	ACAAUAGCAGUCCUCUAUUGUGUGCAUCAAAGGAUAGAUGUAAAAGACACCAAGGAAGCCUUAGAUAAGAUAGAGGAAGAGCAAAACAAAAGUAAGAAAAAGGCACAGCAAGCAGCAGCU	......((..((((((((((((((((((........))))).....)))).((((...))))......)))))))))...))...................(((...((.....)).)))	......((..((((((((((((.(((((........)))))......))).((((...))))......)))))))))...))....................((...((.....)).)).
577	696	37	-22.7	-2.45	0.0	10.38	CAAUAGCAGUCCUCUAUUGUGUGCAUCAAAGGAUAGAUGUAAAAGACACCAAGGAAGCCUUAGAUAAGAUAGAGGAAGAGCAAAACAAAAGUAAGAAAAAGGCACAGCAAGCAGCAGCUG	.....((..((((((((((((((((((........))))).....)))).((((...))))......)))))))))...)).......................((((........))))	.....((..((((((((((((.(((((........)))))......))).((((...))))......)))))))))...)).......................((((........))))
578	697	37	-23.3	-3.21	0.0	9.3	AAUAGCAGUCCUCUAUUGUGUGCAUCAAAGGAUAGAUGUAAAAGACACCAAGGAAGCCUUAGAUAAGAUAGAGGAAGAGCAAAACAAAAGUAAGAAAAAGGCACAGCAAGCAGCAGCUGA	....((..((((((((((((((((((........))))).....)))).((((...))))......)))))))))...)).......................((((........)))).	....((..((((((((((((.(((((........)))))......))).((((...))))......)))))))))...)).......................((((........)))).
579	698	37	-23.3	-2.7	0.0	9.35	AUAGCAGUCCUCUAUUGUGUGCAUCAAAGGAUAGAUGUAAAAGACACCAAGGAAGCCUUAGAUAAGAUAGAGGAAGAGCAAAACAAAAGUAAGAAAAAGGCACAGCAAGCAGCAGCUGAC	...((..((((((((((((((((((........))))).....)))).((((...))))......)))))))))...)).......................((((........))))..	...((..((((((((((((.(((((........)))))......))).((((...))))......)))))))))...)).......................((((........))))..
580	699	37	-23.3	-2.73	0.0	9.8	UAGCAGUCCUCUAUUGUGUGCAUCAAAGGAUAGAUGUAAAAGACACCAAGGAAGCCUUAGAUAAGAUAGAGGAAGAGCAAAACAAAAGUAAGAAAAAGGCACAGCAAGCAGCAGCUGACA	..((..((((((((((((((((((........))))).....)))).((((...))))......)))))))))...)).......................((((........))))...	..((..((((((((((((.(((((........)))))......))).((((...))))......)))))))))...)).......................((((........))))...
581	700	37	-23.3	-2.65	0.0	9.58	AGCAGUCCUCUAUUGUGUGCAUCAAAGGAUAGAUGUAAAAGACACCAAGGAAGCCUUAGAUAAGAUAGAGGAAGAGCAAAACAAAAGUAAGAAAAAGGCACAGCAAGCAGCAGCUGACAC	.((..((((((((((((((((((........))))).....)))).((((...))))......)))))))))...)).......................((((........))))....	.((..((((((((((((.(((((........)))))......))).((((...))))......)))))))))...)).......................((((........))))....
582	701	37	-23.5	-3.25	0.0	9.48	GCAGUCCUCUAUUGUGUGCAUCAAAGGAUAGAUGUAAAAGACACCAAGGAAGCCUUAGAUAAGAUAGAGGAAGAGCAAAACAAAAGUAAGAAAAAGGCACAGCAAGCAGCAGCUGACACA	((..((((((((((((((((((........))))).....)))).((((...))))......)))))))))...)).......................((((........)))).....	((..((((((((((((.(((((........)))))......))).((((...))))......)))))))))...)).......................((((........)))).....
583	702	37	-22.0	-2.15	0.02	9.35	CAGUCCUCUAUUGUGUGCAUCAAAGGAUAGAUGUAAAAGACACCAAGGAAGCCUUAGAUAAGAUAGAGGAAGAGCAAAACAAAAGUAAGAAAAAGGCACAGCAAGCAGCAGCUGACACAG	...((((((((((((((((((........))))).....)))).((((...))))......)))))))))............................((((........))))......	...((((((((((((.(((((........)))))......))).((((...))))......)))))))))............................((((........))))......
584	703	37	-22.0	-2.6	0.0	9.24	AGUCCUCUAUUGUGUGCAUCAAAGGAUAGAUGUAAAAGACACCAAGGAAGCCUUAGAUAAGAUAGAGGAAGAGCAAAACAAAAGUAAGAAAAAGGCACAGCAAGCAGCAGCUGACACAGG	..((((((((((((((((((........))))).....)))).((((...))))......)))))))))............................((((........)))).......	..((((((((((((.(((((........)))))......))).((((...))))......)))))))))............................((((........)))).......
585	704	37	-22.0	-2.84	0.0	9.35	GUCCUCUAUUGUGUGCAUCAAAGGAUAGAUGUAAAAGACACCAAGGAAGCCUUAGAUAAGAUAGAGGAAGAGCAAAACAAAAGUAAGAAAAAGGCACAGCAAGCAGCAGCUGACACAGGA	.((((((((((((((((((........))))).....)))).((((...))))......)))))))))............................((((........))))........	.((((((((((((.(((((........)))))......))).((((...))))......)))))))))............................((((........))))........
586	705	37	-22.0	-3.39	0.0	9.29	UCCUCUAUUGUGUGCAUCAAAGGAUAGAUGUAAAAGACACCAAGGAAGCCUUAGAUAAGAUAGAGGAAGAGCAAAACAAAAGUAAGAAAAAGGCACAGCAAGCAGCAGCUGACACAGGAA	((((((((((((((((((........))))).....)))).((((...))))......)))))))))............................((((........)))).........	((((((((((((.(((((........)))))......))).((((...))))......)))))))))............................((((........)))).........
587	706	37	-20.4	-2.69	0.0	9.49	CCUCUAUUGUGUGCAUCAAAGGAUAGAUGUAAAAGACACCAAGGAAGCCUUAGAUAAGAUAGAGGAAGAGCAAAACAAAAGUAAGAAAAAGGCACAGCAAGCAGCAGCUGACACAGGAAA	(((((((((((((((((........))))).....)))).((((...))))......)))))))).............................((((........))))..........	(((((((((((.(((((........)))))......))).((((...))))......)))))))).............................((((........))))..........
588	707	37	-17.68	-1.7	0.06	18.67	CUCUAUUGUGUGCAUCAAAGGAUAGAUGUAAAAGACACCAAGGAAGCCUUAGAUAAGAUAGAGGAAGAGCAAAACAAAAGUAAGAAAAAGGCACAGCAAGCAGCAGCUGACACAGGAAAC	.(((..((((((((((........)))))................(((((.....................................))))).((((........))))))))))))...	......((((.(((((........)))))................................................................((((........)))).))))......
589	708	37	-17.48	-2.05	0.02	11.5	UCUAUUGUGUGCAUCAAAGGAUAGAUGUAAAAGACACCAAGGAAGCCUUAGAUAAGAUAGAGGAAGAGCAAAACAAAAGUAAGAAAAAGGCACAGCAAGCAGCAGCUGACACAGGAAACA	(((..((((((((((........)))))................(((((.....................................))))).((((........))))))))))))....	.(...((((((((((........)))))................(((((.....................................))))).((((........))))))))).).....
590	709	37	-17.18	-1.61	0.08	9.42	CUAUUGUGUGCAUCAAAGGAUAGAUGUAAAAGACACCAAGGAAGCCUUAGAUAAGAUAGAGGAAGAGCAAAACAAAAGUAAGAAAAAGGCACAGCAAGCAGCAGCUGACACAGGAAACAA	...(((((((((((........)))))................(((((.....................................))))).((((........)))))))))).......	....((((((((((........)))))................(((((.....................................))))).((((........)))))))))........
591	710	37	-17.18	-2.17	0.0	8.91	UAUUGUGUGCAUCAAAGGAUAGAUGUAAAAGACACCAAGGAAGCCUUAGAUAAGAUAGAGGAAGAGCAAAACAAAAGUAAGAAAAAGGCACAGCAAGCAGCAGCUGACACAGGAAACAAC	..(((((((((((........)))))................(((((.....................................))))).((((........))))))))))........	..(((((((((((........)))))................(((((.....................................))))).((((........))))))))))........
592	711	37	-17.18	-1.52	0.08	8.9	AUUGUGUGCAUCAAAGGAUAGAUGUAAAAGACACCAAGGAAGCCUUAGAUAAGAUAGAGGAAGAGCAAAACAAAAGUAAGAAAAAGGCACAGCAAGCAGCAGCUGACACAGGAAACAACA	.(((((((((((........)))))................(((((.....................................))))).((((........)))))))))).........	..((((((((((........)))))................(((((.....................................))))).((((........)))))))))..........
593	712	37	-17.38	-1.88	0.04	8.76	UUGUGUGCAUCAAAGGAUAGAUGUAAAAGACACCAAGGAAGCCUUAGAUAAGAUAGAGGAAGAGCAAAACAAAAGUAAGAAAAAGGCACAGCAAGCAGCAGCUGACACAGGAAACAACAG	(((((((((((........)))))................(((((.....................................))))).((((........))))))))))..........	(((((((((((........)))))................(((((.....................................))))).((((........))))))))))..........
594	713	37	-16.78	-1.47	0.08	8.82	UGUGUGCAUCAAAGGAUAGAUGUAAAAGACACCAAGGAAGCCUUAGAUAAGAUAGAGGAAGAGCAAAACAAAAGUAAGAAAAAGGCACAGCAAGCAGCAGCUGACACAGGAAACAACAGC	((((((((((........)))))................(((((.....................................))))).((((........)))))))))............	((((((((((........)))))................(((((.....................................))))).((((........)))))))))............
595	714	37	-16.08	-1.22	0.12	10.84	GUGUGCAUCAAAGGAUAGAUGUAAAAGACACCAAGGAAGCCUUAGAUAAGAUAGAGGAAGAGCAAAACAAAAGUAAGAAAAAGGCACAGCAAGCAGCAGCUGACACAGGAAACAACAGCC	(((((((((........)))))................(((((.....................................))))).((((........))))))))..............	(((((((((........)))))................(((((.....................................))))).((((........))))))))..............
596	715	37	-13.88	-0.71	0.22	15.44	UGUGCAUCAAAGGAUAGAUGUAAAAGACACCAAGGAAGCCUUAGAUAAGAUAGAGGAAGAGCAAAACAAAAGUAAGAAAAAGGCACAGCAAGCAGCAGCUGACACAGGAAACAACAGCCA	..((((((........))))))...............(((((.....................................))))).((((........))))...................	..((((((........))))))...............(((.........................................))).((((........))))...................
597	716	37	-13.88	-0.74	0.16	13.91	GUGCAUCAAAGGAUAGAUGUAAAAGACACCAAGGAAGCCUUAGAUAAGAUAGAGGAAGAGCAAAACAAAAGUAAGAAAAAGGCACAGCAAGCAGCAGCUGACACAGGAAACAACAGCCAG	.((((((........))))))...............(((((.....................................))))).((((........))))....................	.((((((........))))))...............................................................((((........))))....................
598	717	37	-13.88	-0.82	0.22	13.9	UGCAUCAAAGGAUAGAUGUAAAAGACACCAAGGAAGCCUUAGAUAAGAUAGAGGAAGAGCAAAACAAAAGUAAGAAAAAGGCACAGCAAGCAGCAGCUGACACAGGAAACAACAGCCAGG	((((((........))))))...............(((((.....................................))))).((((........)))).....................	((((((........))))))...............((((.......................................)))).((((........)))).....................
599	718	37	-13.78	-0.79	0.16	13.98	GCAUCAAAGGAUAGAUGUAAAAGACACCAAGGAAGCCUUAGAUAAGAUAGAGGAAGAGCAAAACAAAAGUAAGAAAAAGGCACAGCAAGCAGCAGCUGACACAGGAAACAACAGCCAGGU	(((((........))))).......(((..((..(((((.....................................))))).((((........))))................)).)))	(((((........))))).......(((......((((.......................................)))).((((........))))...................)))
600	719	37	-11.98	-0.45	0.35	16.35	CAUCAAAGGAUAGAUGUAAAAGACACCAAGGAAGCCUUAGAUAAGAUAGAGGAAGAGCAAAACAAAAGUAAGAAAAAGGCACAGCAAGCAGCAGCUGACACAGGAAACAACAGCCAGGUC	((((........))))........(((..((..(((((.....................................))))).((((........))))................)).))).	((((........))))........(((......((((.......................................)))).((((........))))...................))).
601	720	37	-9.98	0.24	0.53	22.13	AUCAAAGGAUAGAUGUAAAAGACACCAAGGAAGCCUUAGAUAAGAUAGAGGAAGAGCAAAACAAAAGUAAGAAAAAGGCACAGCAAGCAGCAGCUGACACAGGAAACAACAGCCAGGUCA	....................(((.........(((((.....................................))))).((((........)))).....((.........))..))).	................................(((.........................................))).((((........))))........................
602	721	37	-10.28	0.42	0.63	22.08	UCAAAGGAUAGAUGUAAAAGACACCAAGGAAGCCUUAGAUAAGAUAGAGGAAGAGCAAAACAAAAGUAAGAAAAAGGCACAGCAAGCAGCAGCUGACACAGGAAACAACAGCCAGGUCAG	...............................(((((.....................................)))))...((.....))..(((((.(.((.........)).))))))	...............................(((((.....................................))))).((((........)))).....((.........)).......
603	722	37	-13.68	-0.68	0.22	10.44	CAAAGGAUAGAUGUAAAAGACACCAAGGAAGCCUUAGAUAAGAUAGAGGAAGAGCAAAACAAAAGUAAGAAAAAGGCACAGCAAGCAGCAGCUGACACAGGAAACAACAGCCAGGUCAGC	..............................(((((.....................................)))))...((.....)).((((((.(.((.........)).)))))))	..............................(((((.....................................)))))...((.....)).((((((.(.((.........)).)))))))
604	723	37	-14.48	-1.09	0.14	10.13	AAAGGAUAGAUGUAAAAGACACCAAGGAAGCCUUAGAUAAGAUAGAGGAAGAGCAAAACAAAAGUAAGAAAAAGGCACAGCAAGCAGCAGCUGACACAGGAAACAACAGCCAGGUCAGCC	.............................(((((.....................................)))))...((.....)).((((((.(.((.........)).))))))).	.............................(((((.....................................)))))...((.....)).((((((.(.((.........)).))))))).
605	724	37	-14.48	-1.15	0.06	10.65	AAGGAUAGAUGUAAAAGACACCAAGGAAGCCUUAGAUAAGAUAGAGGAAGAGCAAAACAAAAGUAAGAAAAAGGCACAGCAAGCAGCAGCUGACACAGGAAACAACAGCCAGGUCAGCCA	............................(((((.....................................)))))...((.....)).((((((.(.((.........)).)))))))..	............................(((((.....................................)))))...((.....)).((((((.(.((.........)).)))))))..
606	725	37	-14.48	-1.49	0.1	10.55	AGGAUAGAUGUAAAAGACACCAAGGAAGCCUUAGAUAAGAUAGAGGAAGAGCAAAACAAAAGUAAGAAAAAGGCACAGCAAGCAGCAGCUGACACAGGAAACAACAGCCAGGUCAGCCAA	...........................(((((.....................................)))))...((.....)).((((((.(.((.........)).)))))))...	...........................(((((.....................................)))))...((.....)).((((((.(.((.........)).)))))))...
607	726	37	-14.48	-0.77	0.2	10.65	GGAUAGAUGUAAAAGACACCAAGGAAGCCUUAGAUAAGAUAGAGGAAGAGCAAAACAAAAGUAAGAAAAAGGCACAGCAAGCAGCAGCUGACACAGGAAACAACAGCCAGGUCAGCCAAA	..........................(((((.....................................)))))...((.....)).((((((.(.((.........)).)))))))....	..........................(((((.....................................)))))...((.....)).((((((.(.((.........)).)))))))....
608	727	37	-14.48	-1.35	0.12	9.93	GAUAGAUGUAAAAGACACCAAGGAAGCCUUAGAUAAGAUAGAGGAAGAGCAAAACAAAAGUAAGAAAAAGGCACAGCAAGCAGCAGCUGACACAGGAAACAACAGCCAGGUCAGCCAAAA	.........................(((((.....................................)))))...((.....)).((((((.(.((.........)).))))))).....	.........................(((((.....................................)))))...((.....)).((((((.(.((.........)).))))))).....
609	728	37	-14.48	-1.2	0.12	9.75	AUAGAUGUAAAAGACACCAAGGAAGCCUUAGAUAAGAUAGAGGAAGAGCAAAACAAAAGUAAGAAAAAGGCACAGCAAGCAGCAGCUGACACAGGAAACAACAGCCAGGUCAGCCAAAAU	........................(((((.....................................)))))...((.....)).((((((.(.((.........)).)))))))......	........................(((((.....................................)))))...((.....)).((((((.(.((.........)).)))))))......
610	729	37	-14.48	-1.02	0.16	9.84	UAGAUGUAAAAGACACCAAGGAAGCCUUAGAUAAGAUAGAGGAAGAGCAAAACAAAAGUAAGAAAAAGGCACAGCAAGCAGCAGCUGACACAGGAAACAACAGCCAGGUCAGCCAAAAUU	.......................(((((.....................................)))))...((.....)).((((((.(.((.........)).))))))).......	.......................(((((.....................................)))))...((.....)).((((((.(.((.........)).))))))).......
611	730	37	-14.48	-0.94	0.14	9.99	AGAUGUAAAAGACACCAAGGAAGCCUUAGAUAAGAUAGAGGAAGAGCAAAACAAAAGUAAGAAAAAGGCACAGCAAGCAGCAGCUGACACAGGAAACAACAGCCAGGUCAGCCAAAAUUA	......................(((((.....................................)))))...((.....)).((((((.(.((.........)).)))))))........	......................(((((.....................................)))))...((.....)).((((((.(.((.........)).)))))))........
612	731	37	-14.48	-1.02	0.14	10.95	GAUGUAAAAGACACCAAGGAAGCCUUAGAUAAGAUAGAGGAAGAGCAAAACAAAAGUAAGAAAAAGGCACAGCAAGCAGCAGCUGACACAGGAAACAACAGCCAGGUCAGCCAAAAUUAC	.....................(((((.....................................)))))...((.....)).((((((.(.((.........)).))))))).........	.....................(((((.....................................)))))...((.....)).((((((.(.((.........)).))))))).........
613	732	37	-14.48	-0.84	0.16	11.64	AUGUAAAAGACACCAAGGAAGCCUUAGAUAAGAUAGAGGAAGAGCAAAACAAAAGUAAGAAAAAGGCACAGCAAGCAGCAGCUGACACAGGAAACAACAGCCAGGUCAGCCAAAAUUACC	....................(((((.....................................)))))...((.....)).((((((.(.((.........)).)))))))..........	....................(((((.....................................)))))...((.....)).((((((.(.((.........)).)))))))..........
614	733	37	-14.48	-0.95	0.16	11.97	UGUAAAAGACACCAAGGAAGCCUUAGAUAAGAUAGAGGAAGAGCAAAACAAAAGUAAGAAAAAGGCACAGCAAGCAGCAGCUGACACAGGAAACAACAGCCAGGUCAGCCAAAAUUACCC	...................(((((.....................................)))))...((.....)).((((((.(.((.........)).)))))))...........	...................(((((.....................................)))))...((.....)).((((((.(.((.........)).)))))))...........
615	734	37	-15.48	-0.97	0.22	11.12	GUAAAAGACACCAAGGAAGCCUUAGAUAAGAUAGAGGAAGAGCAAAACAAAAGUAAGAAAAAGGCACAGCAAGCAGCAGCUGACACAGGAAACAACAGCCAGGUCAGCCAAAAUUACCCU	.............(((..(((((.....................................)))))...((.....)).((((((.(.((.........)).))))))).........)))	..............((..(((((.....................................)))))...((.....)).((((((.(.((.........)).))))))).........)).
616	735	37	-16.18	-1.33	0.1	9.4	UAAAAGACACCAAGGAAGCCUUAGAUAAGAUAGAGGAAGAGCAAAACAAAAGUAAGAAAAAGGCACAGCAAGCAGCAGCUGACACAGGAAACAACAGCCAGGUCAGCCAAAAUUACCCUA	............(((..(((((.....................................)))))...((.....)).((((((.(.((.........)).))))))).........))).	............(((..(((((.....................................)))))...((.....)).((((((.(.((.........)).))))))).........))).
617	736	37	-16.18	-1.74	0.08	11.52	AAAAGACACCAAGGAAGCCUUAGAUAAGAUAGAGGAAGAGCAAAACAAAAGUAAGAAAAAGGCACAGCAAGCAGCAGCUGACACAGGAAACAACAGCCAGGUCAGCCAAAAUUACCCUAU	...........(((..(((((.....................................)))))...((.....)).((((((.(.((.........)).))))))).........)))..	...........(((..(((((.....................................)))))...((.....)).((((((.(.((.........)).))))))).........)))..
618	737	37	-16.18	-1.49	0.1	13.88	AAAGACACCAAGGAAGCCUUAGAUAAGAUAGAGGAAGAGCAAAACAAAAGUAAGAAAAAGGCACAGCAAGCAGCAGCUGACACAGGAAACAACAGCCAGGUCAGCCAAAAUUACCCUAUA	..........(((..(((((.....................................)))))...((.....)).((((((.(.((.........)).))))))).........)))...	..........(((..((((.......................................))))...((.....)).((((((.(.((.........)).))))))).........)))...
619	738	37	-16.18	-1.37	0.08	13.9	AAGACACCAAGGAAGCCUUAGAUAAGAUAGAGGAAGAGCAAAACAAAAGUAAGAAAAAGGCACAGCAAGCAGCAGCUGACACAGGAAACAACAGCCAGGUCAGCCAAAAUUACCCUAUAG	.........(((..(((((.....................................)))))...((.....)).((((((.(.((.........)).))))))).........)))....	.........(((..((((.......................................))))...((.....)).((((((.(.((.........)).))))))).........)))....
620	739	37	-16.18	-0.9	0.25	14.01	AGACACCAAGGAAGCCUUAGAUAAGAUAGAGGAAGAGCAAAACAAAAGUAAGAAAAAGGCACAGCAAGCAGCAGCUGACACAGGAAACAACAGCCAGGUCAGCCAAAAUUACCCUAUAGU	........(((..(((((.....................................)))))...((.....)).((((((.(.((.........)).))))))).........))).....	........(((..((((.......................................))))...((.....)).((((((.(.((.........)).))))))).........))).....
621	740	37	-17.18	-1.06	0.12	11.28	GACACCAAGGAAGCCUUAGAUAAGAUAGAGGAAGAGCAAAACAAAAGUAAGAAAAAGGCACAGCAAGCAGCAGCUGACACAGGAAACAACAGCCAGGUCAGCCAAAAUUACCCUAUAGUG	..(((..(((..(((((.....................................)))))...((.....)).((((((.(.((.........)).))))))).........)))...)))	..(((..(((..(((((.....................................)))))...((.....)).((((((.(.((.........)).))))))).........)))...)))
622	741	37	-17.78	-1.41	0.14	10.3	ACACCAAGGAAGCCUUAGAUAAGAUAGAGGAAGAGCAAAACAAAAGUAAGAAAAAGGCACAGCAAGCAGCAGCUGACACAGGAAACAACAGCCAGGUCAGCCAAAAUUACCCUAUAGUGC	.(((..(((..(((((.....................................)))))...((.....)).((((((.(.((.........)).))))))).........)))...))).	.(((..(((..(((((.....................................)))))...((.....)).((((((.(.((.........)).))))))).........)))...))).
623	742	37	-17.08	-0.87	0.14	15.76	CACCAAGGAAGCCUUAGAUAAGAUAGAGGAAGAGCAAAACAAAAGUAAGAAAAAGGCACAGCAAGCAGCAGCUGACACAGGAAACAACAGCCAGGUCAGCCAAAAUUACCCUAUAGUGCA	(((..(((..(((((.....................................)))))...((.....)).((((((.(.((.........)).))))))).........)))...)))..	.((..(((....................................................((.....)).((((((.(.((.........)).))))))).........)))...))...
624	743	37	-16.7	-0.95	0.14	15.1	ACCAAGGAAGCCUUAGAUAAGAUAGAGGAAGAGCAAAACAAAAGUAAGAAAAAGGCACAGCAAGCAGCAGCUGACACAGGAAACAACAGCCAGGUCAGCCAAAAUUACCCUAUAGUGCAG	..........((((..........))))..........................((((.((.....)).((((((.(.((.........)).)))))))...............))))..	......................................................((((.((.....)).((((((.(.((.........)).)))))))...............))))..
625	744	37	-16.7	-1.05	0.14	14.93	CCAAGGAAGCCUUAGAUAAGAUAGAGGAAGAGCAAAACAAAAGUAAGAAAAAGGCACAGCAAGCAGCAGCUGACACAGGAAACAACAGCCAGGUCAGCCAAAAUUACCCUAUAGUGCAGA	.........((((..........))))..........................((((.((.....)).((((((.(.((.........)).)))))))...............))))...	.....................................................((((.((.....)).((((((.(.((.........)).)))))))...............))))...
626	745	37	-16.7	-1.54	0.08	14.48	CAAGGAAGCCUUAGAUAAGAUAGAGGAAGAGCAAAACAAAAGUAAGAAAAAGGCACAGCAAGCAGCAGCUGACACAGGAAACAACAGCCAGGUCAGCCAAAAUUACCCUAUAGUGCAGAA	........((((..........))))..........................((((.((.....)).((((((.(.((.........)).)))))))...............))))....	....................................................((((.((.....)).((((((.(.((.........)).)))))))...............))))....
627	746	37	-16.7	-0.95	0.16	14.28	AAGGAAGCCUUAGAUAAGAUAGAGGAAGAGCAAAACAAAAGUAAGAAAAAGGCACAGCAAGCAGCAGCUGACACAGGAAACAACAGCCAGGUCAGCCAAAAUUACCCUAUAGUGCAGAAC	.......((((..........))))..........................((((.((.....)).((((((.(.((.........)).)))))))...............)))).....	...................................................((((.((.....)).((((((.(.((.........)).)))))))...............)))).....
628	747	37	-16.7	-1.16	0.14	13.04	AGGAAGCCUUAGAUAAGAUAGAGGAAGAGCAAAACAAAAGUAAGAAAAAGGCACAGCAAGCAGCAGCUGACACAGGAAACAACAGCCAGGUCAGCCAAAAUUACCCUAUAGUGCAGAACC	......((((..........))))..........................((((.((.....)).((((((.(.((.........)).)))))))...............))))......	......((((..........))))..........................((((.((.....)).((((((.(.((.........)).)))))))...............))))......
629	748	37	-16.7	-0.73	0.22	12.45	GGAAGCCUUAGAUAAGAUAGAGGAAGAGCAAAACAAAAGUAAGAAAAAGGCACAGCAAGCAGCAGCUGACACAGGAAACAACAGCCAGGUCAGCCAAAAUUACCCUAUAGUGCAGAACCU	.....((((..........))))..........................((((.((.....)).((((((.(.((.........)).)))))))...............)))).......	.....((((..........))))..........................((((.((.....)).((((((.(.((.........)).)))))))...............)))).......
630	749	37	-16.7	-0.82	0.18	16.51	GAAGCCUUAGAUAAGAUAGAGGAAGAGCAAAACAAAAGUAAGAAAAAGGCACAGCAAGCAGCAGCUGACACAGGAAACAACAGCCAGGUCAGCCAAAAUUACCCUAUAGUGCAGAACCUC	....((((..........))))..........................((((.((.....)).((((((.(.((.........)).)))))))...............))))........	..................((((....(((........................((.....)).((((((.(.((.........)).)))))))................)))....))))
631	750	37	-17.4	-0.89	0.18	14.17	AAGCCUUAGAUAAGAUAGAGGAAGAGCAAAACAAAAGUAAGAAAAAGGCACAGCAAGCAGCAGCUGACACAGGAAACAACAGCCAGGUCAGCCAAAAUUACCCUAUAGUGCAGAACCUCC	.................((((....(((........((((............((.....)).((((((.(.((.........)).))))))).....)))).......)))....)))).	.................((((....(((........(((.............((.....)).((((((.(.((.........)).)))))))......))).......)))....)))).
632	751	37	-17.4	-1.12	0.16	14.34	AGCCUUAGAUAAGAUAGAGGAAGAGCAAAACAAAAGUAAGAAAAAGGCACAGCAAGCAGCAGCUGACACAGGAAACAACAGCCAGGUCAGCCAAAAUUACCCUAUAGUGCAGAACCUCCA	................((((....(((........((((............((.....)).((((((.(.((.........)).))))))).....)))).......)))....))))..	................((((....(((........(((.............((.....)).((((((.(.((.........)).)))))))......))).......)))....))))..
633	752	37	-17.4	-0.66	0.24	14.54	GCCUUAGAUAAGAUAGAGGAAGAGCAAAACAAAAGUAAGAAAAAGGCACAGCAAGCAGCAGCUGACACAGGAAACAACAGCCAGGUCAGCCAAAAUUACCCUAUAGUGCAGAACCUCCAG	...............((((....(((........((((............((.....)).((((((.(.((.........)).))))))).....)))).......)))....))))...	...............((((....(((........(((.............((.....)).((((((.(.((.........)).)))))))......))).......)))....))))...
634	753	37	-17.4	-0.83	0.12	13.74	CCUUAGAUAAGAUAGAGGAAGAGCAAAACAAAAGUAAGAAAAAGGCACAGCAAGCAGCAGCUGACACAGGAAACAACAGCCAGGUCAGCCAAAAUUACCCUAUAGUGCAGAACCUCCAGG	..............((((....(((........((((............((.....)).((((((.(.((.........)).))))))).....)))).......)))....))))....	..............((((....(((........(((.............((.....)).((((((.(.((.........)).)))))))......))).......)))....))))....
635	754	37	-17.4	-0.89	0.22	12.81	CUUAGAUAAGAUAGAGGAAGAGCAAAACAAAAGUAAGAAAAAGGCACAGCAAGCAGCAGCUGACACAGGAAACAACAGCCAGGUCAGCCAAAAUUACCCUAUAGUGCAGAACCUCCAGGG	.............((((....(((........((((............((.....)).((((((.(.((.........)).))))))).....)))).......)))....)))).....	.............((((....(((........(((.............((.....)).((((((.(.((.........)).)))))))......))).......)))....)))).....
636	755	37	-17.4	-0.79	0.18	14.52	UUAGAUAAGAUAGAGGAAGAGCAAAACAAAAGUAAGAAAAAGGCACAGCAAGCAGCAGCUGACACAGGAAACAACAGCCAGGUCAGCCAAAAUUACCCUAUAGUGCAGAACCUCCAGGGG	............((((....(((........((((............((.....)).((((((.(.((.........)).))))))).....)))).......)))....))))......	............((((....(((.........(..............((.....)).((((((.(.((.........)).))))))).......)........)))....))))......
637	756	37	-17.4	-0.58	0.29	15.6	UAGAUAAGAUAGAGGAAGAGCAAAACAAAAGUAAGAAAAAGGCACAGCAAGCAGCAGCUGACACAGGAAACAACAGCCAGGUCAGCCAAAAUUACCCUAUAGUGCAGAACCUCCAGGGGC	...........((((....(((........((((............((.....)).((((((.(.((.........)).))))))).....)))).......)))....)))).......	...........((((....(((........................((.....)).((((((.(.((.........)).)))))))................)))....)))).......
638	757	37	-17.4	-1.08	0.08	17.63	AGAUAAGAUAGAGGAAGAGCAAAACAAAAGUAAGAAAAAGGCACAGCAAGCAGCAGCUGACACAGGAAACAACAGCCAGGUCAGCCAAAAUUACCCUAUAGUGCAGAACCUCCAGGGGCA	..........((((....(((........((((............((.....)).((((((.(.((.........)).))))))).....)))).......)))....))))........	.............................................((.....)).((((((.(.((.........)).)))))))...................................
639	758	37	-17.4	-0.98	0.18	17.84	GAUAAGAUAGAGGAAGAGCAAAACAAAAGUAAGAAAAAGGCACAGCAAGCAGCAGCUGACACAGGAAACAACAGCCAGGUCAGCCAAAAUUACCCUAUAGUGCAGAACCUCCAGGGGCAA	.........((((....(((........((((............((.....)).((((((.(.((.........)).))))))).....)))).......)))....)))).........	............................................((.....)).((((((.(.((.........)).)))))))....................................
640	759	37	-17.4	-1.36	0.1	17.58	AUAAGAUAGAGGAAGAGCAAAACAAAAGUAAGAAAAAGGCACAGCAAGCAGCAGCUGACACAGGAAACAACAGCCAGGUCAGCCAAAAUUACCCUAUAGUGCAGAACCUCCAGGGGCAAA	........((((....(((........((((............((.....)).((((((.(.((.........)).))))))).....)))).......)))....))))..........	...........................................((.....)).((((((.(.((.........)).))))))).....................................
641	760	37	-17.4	-0.7	0.27	17.57	UAAGAUAGAGGAAGAGCAAAACAAAAGUAAGAAAAAGGCACAGCAAGCAGCAGCUGACACAGGAAACAACAGCCAGGUCAGCCAAAAUUACCCUAUAGUGCAGAACCUCCAGGGGCAAAU	.......((((....(((........((((............((.....)).((((((.(.((.........)).))))))).....)))).......)))....))))...........	..........................................((.....)).((((((.(.((.........)).)))))))......................................
642	761	37	-17.4	-0.77	0.24	17.59	AAGAUAGAGGAAGAGCAAAACAAAAGUAAGAAAAAGGCACAGCAAGCAGCAGCUGACACAGGAAACAACAGCCAGGUCAGCCAAAAUUACCCUAUAGUGCAGAACCUCCAGGGGCAAAUG	......((((....(((........((((............((.....)).((((((.(.((.........)).))))))).....)))).......)))....))))............	.........................................((.....)).((((((.(.((.........)).))))))).......................................
643	762	37	-17.4	-0.68	0.22	18.05	AGAUAGAGGAAGAGCAAAACAAAAGUAAGAAAAAGGCACAGCAAGCAGCAGCUGACACAGGAAACAACAGCCAGGUCAGCCAAAAUUACCCUAUAGUGCAGAACCUCCAGGGGCAAAUGG	.....((((....(((........((((............((.....)).((((((.(.((.........)).))))))).....)))).......)))....)))).............	........................................((.....)).((((((.(.((.........)).)))))))........................................
644	763	37	-17.4	-0.3	0.27	18.94	GAUAGAGGAAGAGCAAAACAAAAGUAAGAAAAAGGCACAGCAAGCAGCAGCUGACACAGGAAACAACAGCCAGGUCAGCCAAAAUUACCCUAUAGUGCAGAACCUCCAGGGGCAAAUGGU	....((((....(((........((((............((.....)).((((((.(.((.........)).))))))).....)))).......)))....))))..............	.......................................((.....)).((((((.(.((.........)).))))))).........................................
645	764	37	-17.4	-0.65	0.27	19.63	AUAGAGGAAGAGCAAAACAAAAGUAAGAAAAAGGCACAGCAAGCAGCAGCUGACACAGGAAACAACAGCCAGGUCAGCCAAAAUUACCCUAUAGUGCAGAACCUCCAGGGGCAAAUGGUA	...((((....(((........((((............((.....)).((((((.(.((.........)).))))))).....)))).......)))....))))...............	......................................((.....)).((((((.(.((.........)).)))))))..........................................
646	765	37	-17.4	-0.65	0.22	19.86	UAGAGGAAGAGCAAAACAAAAGUAAGAAAAAGGCACAGCAAGCAGCAGCUGACACAGGAAACAACAGCCAGGUCAGCCAAAAUUACCCUAUAGUGCAGAACCUCCAGGGGCAAAUGGUAC	..((((....(((........((((............((.....)).((((((.(.((.........)).))))))).....)))).......)))....))))................	.....................................((.....)).((((((.(.((.........)).)))))))...........................................
647	766	37	-17.4	-0.24	0.33	20.75	AGAGGAAGAGCAAAACAAAAGUAAGAAAAAGGCACAGCAAGCAGCAGCUGACACAGGAAACAACAGCCAGGUCAGCCAAAAUUACCCUAUAGUGCAGAACCUCCAGGGGCAAAUGGUACA	.((((....(((........((((............((.....)).((((((.(.((.........)).))))))).....)))).......)))....)))).................	....................................((.....)).((((((.(.((.........)).)))))))............................................
648	767	37	-17.2	-0.61	0.25	20.74	GAGGAAGAGCAAAACAAAAGUAAGAAAAAGGCACAGCAAGCAGCAGCUGACACAGGAAACAACAGCCAGGUCAGCCAAAAUUACCCUAUAGUGCAGAACCUCCAGGGGCAAAUGGUACAU	((((....(((........((((............((.....)).((((((.(.((.........)).))))))).....)))).......)))....))))..................	...................................((.....)).((((((.(.((.........)).))))))).............................................
649	768	37	-17.0	-0.29	0.35	18.94	AGGAAGAGCAAAACAAAAGUAAGAAAAAGGCACAGCAAGCAGCAGCUGACACAGGAAACAACAGCCAGGUCAGCCAAAAUUACCCUAUAGUGCAGAACCUCCAGGGGCAAAUGGUACAUC	..................(((........((...((.....)).((((((.(.((.........)).)))))))........((((..((........))..))))))......)))...	..................................((.....)).((((((.(.((.........)).)))))))........((((..(..........)..))))..............
650	769	37	-17.3	-0.76	0.22	21.63	GGAAGAGCAAAACAAAAGUAAGAAAAAGGCACAGCAAGCAGCAGCUGACACAGGAAACAACAGCCAGGUCAGCCAAAAUUACCCUAUAGUGCAGAACCUCCAGGGGCAAAUGGUACAUCA	............................((((.((.....)).((((((.(.((.........)).)))))))...............)))).((....(((........)))....)).	.................................((.....)).((((((.(.((.........)).)))))))........((((..((........))..))))...............
651	770	37	-17.3	-0.49	0.27	21.15	GAAGAGCAAAACAAAAGUAAGAAAAAGGCACAGCAAGCAGCAGCUGACACAGGAAACAACAGCCAGGUCAGCCAAAAUUACCCUAUAGUGCAGAACCUCCAGGGGCAAAUGGUACAUCAG	...........................((((.((.....)).((((((.(.((.........)).)))))))...............)))).((....(((........)))....))..	................................((.....)).((((((.(.((.........)).)))))))........((((..((........))..))))................
652	771	37	-17.3	-0.41	0.35	23.82	AAGAGCAAAACAAAAGUAAGAAAAAGGCACAGCAAGCAGCAGCUGACACAGGAAACAACAGCCAGGUCAGCCAAAAUUACCCUAUAGUGCAGAACCUCCAGGGGCAAAUGGUACAUCAGG	..........................((((.((.....)).((((((.(.((.........)).)))))))...............)))).((....(((........)))....))...	.........................................((((((.(.((.........)).)))))))........((((................)))).................
653	772	37	-20.0	-1.43	0.06	11.94	AGAGCAAAACAAAAGUAAGAAAAAGGCACAGCAAGCAGCAGCUGACACAGGAAACAACAGCCAGGUCAGCCAAAAUUACCCUAUAGUGCAGAACCUCCAGGGGCAAAUGGUACAUCAGGC	............................((((........))))...............(((.(((..((((......((((..((........))..)))).....))))..))).)))	............................((((........))))...............(((.(((..((((......((((..((........))..)))).....))))..))).)))
654	773	37	-20.8	-0.84	0.24	14.63	GAGCAAAACAAAAGUAAGAAAAAGGCACAGCAAGCAGCAGCUGACACAGGAAACAACAGCCAGGUCAGCCAAAAUUACCCUAUAGUGCAGAACCUCCAGGGGCAAAUGGUACAUCAGGCC	...........................((((........))))...............(((.(((..((((......((((..((........))..)))).....))))..))).))).	...........................((((........))))...............(((.(((..((((......((((..((........))..)))).....))))..))).))).
655	774	37	-20.8	-1.21	0.1	23.46	AGCAAAACAAAAGUAAGAAAAAGGCACAGCAAGCAGCAGCUGACACAGGAAACAACAGCCAGGUCAGCCAAAAUUACCCUAUAGUGCAGAACCUCCAGGGGCAAAUGGUACAUCAGGCCA	..........................((((........))))...............(((.(((..((((......((((..((........))..)))).....))))..))).)))..	......................................((((((...((.........))..))))))........((((..((........))..))))....................
656	775	37	-20.8	-1.14	0.12	23.18	GCAAAACAAAAGUAAGAAAAAGGCACAGCAAGCAGCAGCUGACACAGGAAACAACAGCCAGGUCAGCCAAAAUUACCCUAUAGUGCAGAACCUCCAGGGGCAAAUGGUACAUCAGGCCAU	.........................((((........))))...............(((.(((..((((......((((..((........))..)))).....))))..))).)))...	.....................................((((((.(.((.........)).)))))))........((((..((........))..)))).....................
657	776	37	-20.9	-1.28	0.12	22.56	CAAAACAAAAGUAAGAAAAAGGCACAGCAAGCAGCAGCUGACACAGGAAACAACAGCCAGGUCAGCCAAAAUUACCCUAUAGUGCAGAACCUCCAGGGGCAAAUGGUACAUCAGGCCAUA	.....................((((.((.....)).((((((.(.((.........)).)))))))...............)))).(..((....))..)..(((((.......))))).	..........................((.....)).((((((.(.((.........)).)))))))........((((..((........))..))))......((.........))...
658	777	37	-20.9	-1.62	0.08	22.55	AAAACAAAAGUAAGAAAAAGGCACAGCAAGCAGCAGCUGACACAGGAAACAACAGCCAGGUCAGCCAAAAUUACCCUAUAGUGCAGAACCUCCAGGGGCAAAUGGUACAUCAGGCCAUAU	....................((((.((.....)).((((((.(.((.........)).)))))))...............)))).(..((....))..)..(((((.......)))))..	.........................((.....)).((((((.(.((.........)).)))))))........((((..((........))..)))).....(((.........)))...
659	778	37	-20.9	-1.3	0.08	22.56	AAACAAAAGUAAGAAAAAGGCACAGCAAGCAGCAGCUGACACAGGAAACAACAGCCAGGUCAGCCAAAAUUACCCUAUAGUGCAGAACCUCCAGGGGCAAAUGGUACAUCAGGCCAUAUC	...................((((.((.....)).((((((.(.((.........)).)))))))...............)))).(..((....))..)..(((((.......)))))...	........................((.....)).((((((.(.((.........)).)))))))........((((..((........))..)))).....(((.........)))....
660	779	37	-20.9	-0.98	0.16	22.57	AACAAAAGUAAGAAAAAGGCACAGCAAGCAGCAGCUGACACAGGAAACAACAGCCAGGUCAGCCAAAAUUACCCUAUAGUGCAGAACCUCCAGGGGCAAAUGGUACAUCAGGCCAUAUCA	..................((((.((.....)).((((((.(.((.........)).)))))))...............)))).(..((....))..)..(((((.......)))))....	.......................((.....)).((((((.(.((.........)).)))))))........((((..((........))..)))).....((((.......)))).....
661	780	37	-20.9	-1.03	0.12	22.48	ACAAAAGUAAGAAAAAGGCACAGCAAGCAGCAGCUGACACAGGAAACAACAGCCAGGUCAGCCAAAAUUACCCUAUAGUGCAGAACCUCCAGGGGCAAAUGGUACAUCAGGCCAUAUCAC	.................((((.((.....)).((((((.(.((.........)).)))))))...............)))).(..((....))..)..(((((.......))))).....	......................((.....)).((((((.(.((.........)).)))))))........((((..((........))..)))).....((((.......))))......
662	781	37	-20.9	-1.18	0.12	22.68	CAAAAGUAAGAAAAAGGCACAGCAAGCAGCAGCUGACACAGGAAACAACAGCCAGGUCAGCCAAAAUUACCCUAUAGUGCAGAACCUCCAGGGGCAAAUGGUACAUCAGGCCAUAUCACC	................((((.((.....)).((((((.(.((.........)).)))))))...............)))).(..((....))..)..(((((.......)))))......	.....................((.....)).((((((.(.((.........)).)))))))........((((..((........))..)))).....((((.......)))).......
663	782	37	-21.7	-1.38	0.08	24.61	AAAAGUAAGAAAAAGGCACAGCAAGCAGCAGCUGACACAGGAAACAACAGCCAGGUCAGCCAAAAUUACCCUAUAGUGCAGAACCUCCAGGGGCAAAUGGUACAUCAGGCCAUAUCACCU	.............(((....((.....)).((((((.(.((.........)).)))))))........((((..((........))..))))....(((((.......)))))....)))	....................((.....)).((((((.(.((.........)).)))))))........((((................))))....(((((.......))))).......
664	783	37	-22.4	-1.6	0.02	23.85	AAAGUAAGAAAAAGGCACAGCAAGCAGCAGCUGACACAGGAAACAACAGCCAGGUCAGCCAAAAUUACCCUAUAGUGCAGAACCUCCAGGGGCAAAUGGUACAUCAGGCCAUAUCACCUA	............(((....((.....)).((((((.(.((.........)).)))))))........((((..((........))..))))....(((((.......)))))....))).	...................((.....)).((((((.(.((.........)).)))))))........((((................))))....(((((.......)))))........
665	784	37	-22.4	-0.93	0.14	24.09	AAGUAAGAAAAAGGCACAGCAAGCAGCAGCUGACACAGGAAACAACAGCCAGGUCAGCCAAAAUUACCCUAUAGUGCAGAACCUCCAGGGGCAAAUGGUACAUCAGGCCAUAUCACCUAG	...........(((....((.....)).((((((.(.((.........)).)))))))........((((..((........))..))))....(((((.......)))))....)))..	..................((.....)).((((((.(.((.........)).)))))))........((((................))))....(((((.......))))).........
666	785	37	-22.4	-1.31	0.12	23.91	AGUAAGAAAAAGGCACAGCAAGCAGCAGCUGACACAGGAAACAACAGCCAGGUCAGCCAAAAUUACCCUAUAGUGCAGAACCUCCAGGGGCAAAUGGUACAUCAGGCCAUAUCACCUAGA	..........(((....((.....)).((((((.(.((.........)).)))))))........((((..((........))..))))....(((((.......)))))....)))...	.................((.....)).((((((.(.((.........)).)))))))....................................(((((.......)))))..........
667	786	37	-22.7	-1.14	0.08	22.1	GUAAGAAAAAGGCACAGCAAGCAGCAGCUGACACAGGAAACAACAGCCAGGUCAGCCAAAAUUACCCUAUAGUGCAGAACCUCCAGGGGCAAAUGGUACAUCAGGCCAUAUCACCUAGAA	...........((((.((.....)).((((((.(.((.........)).)))))))...............))))......((.(((((...(((((.......))))).)).))).)).	...........((((.((.....)).((((((.(.((.........)).)))))))...............)))).................(((((.......)))))...........
668	787	37	-22.7	-0.97	0.16	21.69	UAAGAAAAAGGCACAGCAAGCAGCAGCUGACACAGGAAACAACAGCCAGGUCAGCCAAAAUUACCCUAUAGUGCAGAACCUCCAGGGGCAAAUGGUACAUCAGGCCAUAUCACCUAGAAC	..........((((.((.....)).((((((.(.((.........)).)))))))...............))))......((.(((((...(((((.......))))).)).))).))..	..........((((.((.....)).((((((.(.((.........)).)))))))...............)))).................(((((.......)))))............
669	788	37	-22.7	-1.37	0.06	21.79	AAGAAAAAGGCACAGCAAGCAGCAGCUGACACAGGAAACAACAGCCAGGUCAGCCAAAAUUACCCUAUAGUGCAGAACCUCCAGGGGCAAAUGGUACAUCAGGCCAUAUCACCUAGAACU	.........((((.((.....)).((((((.(.((.........)).)))))))...............))))......((.(((((...(((((.......))))).)).))).))...	.........((((.((.....)).((((((.(.((.........)).)))))))...............)))).................(((((.......))))).............
670	789	37	-22.7	-0.89	0.16	21.9	AGAAAAAGGCACAGCAAGCAGCAGCUGACACAGGAAACAACAGCCAGGUCAGCCAAAAUUACCCUAUAGUGCAGAACCUCCAGGGGCAAAUGGUACAUCAGGCCAUAUCACCUAGAACUU	........((((.((.....)).((((((.(.((.........)).)))))))...............))))......((.(((((...(((((.......))))).)).))).))....	........((((.((.....)).((((((.(.((.........)).)))))))...............)))).................(((((.......)))))..............
671	790	37	-22.7	-0.57	0.18	22.32	GAAAAAGGCACAGCAAGCAGCAGCUGACACAGGAAACAACAGCCAGGUCAGCCAAAAUUACCCUAUAGUGCAGAACCUCCAGGGGCAAAUGGUACAUCAGGCCAUAUCACCUAGAACUUU	.......((((.((.....)).((((((.(.((.........)).)))))))...............))))......((.(((((...(((((.......))))).)).))).)).....	.......((((.((.....)).((((((.(.((.........)).)))))))...............)))).................(((((.......)))))...............
672	791	37	-22.7	-1.22	0.12	22.35	AAAAAGGCACAGCAAGCAGCAGCUGACACAGGAAACAACAGCCAGGUCAGCCAAAAUUACCCUAUAGUGCAGAACCUCCAGGGGCAAAUGGUACAUCAGGCCAUAUCACCUAGAACUUUA	......((((.((.....)).((((((.(.((.........)).)))))))...............))))......((.(((((...(((((.......))))).)).))).))......	......((((.((.....)).((((((.(.((.........)).)))))))...............)))).................(((((.......)))))................
673	792	37	-22.7	-1.6	0.08	22.35	AAAAGGCACAGCAAGCAGCAGCUGACACAGGAAACAACAGCCAGGUCAGCCAAAAUUACCCUAUAGUGCAGAACCUCCAGGGGCAAAUGGUACAUCAGGCCAUAUCACCUAGAACUUUAA	.....((((.((.....)).((((((.(.((.........)).)))))))...............))))......((.(((((...(((((.......))))).)).))).)).......	.....((((.((.....)).((((((.(.((.........)).)))))))...............)))).................(((((.......))))).................
674	793	37	-22.7	-1.21	0.1	22.08	AAAGGCACAGCAAGCAGCAGCUGACACAGGAAACAACAGCCAGGUCAGCCAAAAUUACCCUAUAGUGCAGAACCUCCAGGGGCAAAUGGUACAUCAGGCCAUAUCACCUAGAACUUUAAA	....((((.((.....)).((((((.(.((.........)).)))))))...............))))......((.(((((...(((((.......))))).)).))).))........	....((((.((.....)).((((((.(.((.........)).)))))))...............)))).................(((((.......)))))..................
675	794	37	-22.7	-1.24	0.1	20.98	AAGGCACAGCAAGCAGCAGCUGACACAGGAAACAACAGCCAGGUCAGCCAAAAUUACCCUAUAGUGCAGAACCUCCAGGGGCAAAUGGUACAUCAGGCCAUAUCACCUAGAACUUUAAAU	...((((.((.....)).((((((.(.((.........)).)))))))...............))))......((.(((((...(((((.......))))).)).))).)).........	...((((.((.....)).((((((.(.((.........)).)))))))...............)))).................(((((.......)))))...................
676	795	37	-22.7	-0.91	0.18	20.11	AGGCACAGCAAGCAGCAGCUGACACAGGAAACAACAGCCAGGUCAGCCAAAAUUACCCUAUAGUGCAGAACCUCCAGGGGCAAAUGGUACAUCAGGCCAUAUCACCUAGAACUUUAAAUG	..((((.((.....)).((((((.(.((.........)).)))))))...............))))......((.(((((...(((((.......))))).)).))).))..........	..((((.((.....)).((((((.(.((.........)).)))))))...............))))......((.(((.....(((((.......)))))....))).))..........
677	796	37	-22.7	-0.63	0.27	21.71	GGCACAGCAAGCAGCAGCUGACACAGGAAACAACAGCCAGGUCAGCCAAAAUUACCCUAUAGUGCAGAACCUCCAGGGGCAAAUGGUACAUCAGGCCAUAUCACCUAGAACUUUAAAUGC	.((((.((.....)).((((((.(.((.........)).)))))))...............))))......((.(((((...(((((.......))))).)).))).))...........	.((((.((.....)).((((((.(.((.........)).)))))))...............))))......((.(((.....(((((.......)))))....))).))...........
678	797	37	-23.0	-1.38	0.1	25.28	GCACAGCAAGCAGCAGCUGACACAGGAAACAACAGCCAGGUCAGCCAAAAUUACCCUAUAGUGCAGAACCUCCAGGGGCAAAUGGUACAUCAGGCCAUAUCACCUAGAACUUUAAAUGCA	((((.((.....)).((((((.(.((.........)).)))))))...............))))......((.(((((...(((((.......))))).)).))).))............	.....((.....)).((((((.(.((.........)).)))))))....................................(((((.......)))))......................
679	798	37	-22.6	-1.09	0.12	20.57	CACAGCAAGCAGCAGCUGACACAGGAAACAACAGCCAGGUCAGCCAAAAUUACCCUAUAGUGCAGAACCUCCAGGGGCAAAUGGUACAUCAGGCCAUAUCACCUAGAACUUUAAAUGCAU	....((.....)).((((((.(.((.........)).)))))))...............((((((((..((.(((((...(((((.......))))).)).))).))..)))...)))))	....((.....)).((((((.(.((.........)).)))))))...............(((((.....((.(((.....(((((.......)))))....))).))........)))))
680	799	37	-22.8	-1.38	0.12	19.8	ACAGCAAGCAGCAGCUGACACAGGAAACAACAGCCAGGUCAGCCAAAAUUACCCUAUAGUGCAGAACCUCCAGGGGCAAAUGGUACAUCAGGCCAUAUCACCUAGAACUUUAAAUGCAUG	...((.....)).((((((.(.((.........)).)))))))...............((((((((..((.(((((...(((((.......))))).)).))).))..)))...))))).	...((.....)).((((((.(.((.........)).)))))))...............(((((.....((.(((.....(((((.......)))))....))).))........))))).
681	800	37	-22.8	-0.63	0.22	20.42	CAGCAAGCAGCAGCUGACACAGGAAACAACAGCCAGGUCAGCCAAAAUUACCCUAUAGUGCAGAACCUCCAGGGGCAAAUGGUACAUCAGGCCAUAUCACCUAGAACUUUAAAUGCAUGG	..((.....)).((((((.(.((.........)).)))))))...............((((((((..((.(((((...(((((.......))))).)).))).))..)))...)))))..	..((.....)).((((((.(.((.........)).)))))))...............(((((.....((.(((.....(((((.......)))))....))).))........)))))..
682	801	37	-25.8	-1.44	0.1	10.47	AGCAAGCAGCAGCUGACACAGGAAACAACAGCCAGGUCAGCCAAAAUUACCCUAUAGUGCAGAACCUCCAGGGGCAAAUGGUACAUCAGGCCAUAUCACCUAGAACUUUAAAUGCAUGGG	.((.....)).((((((.(.((.........)).)))))))........(((....((((((((..((.(((((...(((((.......))))).)).))).))..)))...))))))))	.((.....)).((((((.(.((.........)).)))))))........(((....((((((((..((.(((.....(((((.......)))))....))).))..)))...))))))))
683	802	37	-27.4	-2.0	0.06	9.18	GCAAGCAGCAGCUGACACAGGAAACAACAGCCAGGUCAGCCAAAAUUACCCUAUAGUGCAGAACCUCCAGGGGCAAAUGGUACAUCAGGCCAUAUCACCUAGAACUUUAAAUGCAUGGGU	((.....)).((((((.(.((.........)).))))))).......((((....((((((((..((.(((((...(((((.......))))).)).))).))..)))...)))))))))	((.....)).((((((.(.((.........)).))))))).......((((....((((((((..((.(((.....(((((.......)))))....))).))..)))...)))))))))
684	803	37	-27.8	-2.01	0.0	8.12	CAAGCAGCAGCUGACACAGGAAACAACAGCCAGGUCAGCCAAAAUUACCCUAUAGUGCAGAACCUCCAGGGGCAAAUGGUACAUCAGGCCAUAUCACCUAGAACUUUAAAUGCAUGGGUA	.........((((((.(.((.........)).)))))))......(((((....((((((((..((.(((((...(((((.......))))).)).))).))..)))...))))))))))	.........((((((.(.((.........)).)))))))......(((((....((((((((..((.(((.....(((((.......)))))....))).))..)))...))))))))))
685	804	37	-28.8	-2.78	0.0	8.14	AAGCAGCAGCUGACACAGGAAACAACAGCCAGGUCAGCCAAAAUUACCCUAUAGUGCAGAACCUCCAGGGGCAAAUGGUACAUCAGGCCAUAUCACCUAGAACUUUAAAUGCAUGGGUAA	........((((((.(.((.........)).))))))).....((((((....((((((((..((.(((((...(((((.......))))).)).))).))..)))...)))))))))))	........((((((.(.((.........)).))))))).....((((((....((((((((..((.(((.....(((((.......)))))....))).))..)))...)))))))))))
686	805	37	-29.3	-2.31	0.02	7.99	AGCAGCAGCUGACACAGGAAACAACAGCCAGGUCAGCCAAAAUUACCCUAUAGUGCAGAACCUCCAGGGGCAAAUGGUACAUCAGGCCAUAUCACCUAGAACUUUAAAUGCAUGGGUAAA	.......((((((.(.((.........)).))))))).....((((((....((((((((..((.(((((...(((((.......))))).)).))).))..)))...))))))))))).	.......((((((.(.((.........)).))))))).....((((((....((((((((..((.(((.....(((((.......)))))....))).))..)))...))))))))))).
687	806	37	-29.3	-2.38	0.0	8.0	GCAGCAGCUGACACAGGAAACAACAGCCAGGUCAGCCAAAAUUACCCUAUAGUGCAGAACCUCCAGGGGCAAAUGGUACAUCAGGCCAUAUCACCUAGAACUUUAAAUGCAUGGGUAAAA	......((((((.(.((.........)).))))))).....((((((....((((((((..((.(((((...(((((.......))))).)).))).))..)))...)))))))))))..	......((((((.(.((.........)).))))))).....((((((....((((((((..((.(((.....(((((.......)))))....))).))..)))...)))))))))))..
688	807	37	-29.3	-2.26	0.0	7.99	CAGCAGCUGACACAGGAAACAACAGCCAGGUCAGCCAAAAUUACCCUAUAGUGCAGAACCUCCAGGGGCAAAUGGUACAUCAGGCCAUAUCACCUAGAACUUUAAAUGCAUGGGUAAAAG	.....((((((.(.((.........)).))))))).....((((((....((((((((..((.(((((...(((((.......))))).)).))).))..)))...)))))))))))...	.....((((((.(.((.........)).))))))).....((((((....((((((((..((.(((.....(((((.......)))))....))).))..)))...)))))))))))...
689	808	37	-29.3	-2.11	0.0	8.06	AGCAGCUGACACAGGAAACAACAGCCAGGUCAGCCAAAAUUACCCUAUAGUGCAGAACCUCCAGGGGCAAAUGGUACAUCAGGCCAUAUCACCUAGAACUUUAAAUGCAUGGGUAAAAGU	....((((((.(.((.........)).))))))).....((((((....((((((((..((.(((((...(((((.......))))).)).))).))..)))...)))))))))))....	....((((((.(.((.........)).))))))).....((((((....((((((((..((.(((.....(((((.......)))))....))).))..)))...)))))))))))....
690	809	37	-29.3	-2.3	0.0	8.14	GCAGCUGACACAGGAAACAACAGCCAGGUCAGCCAAAAUUACCCUAUAGUGCAGAACCUCCAGGGGCAAAUGGUACAUCAGGCCAUAUCACCUAGAACUUUAAAUGCAUGGGUAAAAGUA	...((((((.(.((.........)).))))))).....((((((....((((((((..((.(((((...(((((.......))))).)).))).))..)))...))))))))))).....	...((((((.(.((.........)).))))))).....((((((....((((((((..((.(((.....(((((.......)))))....))).))..)))...))))))))))).....
691	810	37	-29.3	-2.48	0.0	8.02	CAGCUGACACAGGAAACAACAGCCAGGUCAGCCAAAAUUACCCUAUAGUGCAGAACCUCCAGGGGCAAAUGGUACAUCAGGCCAUAUCACCUAGAACUUUAAAUGCAUGGGUAAAAGUAG	..((((((.(.((.........)).))))))).....((((((....((((((((..((.(((((...(((((.......))))).)).))).))..)))...)))))))))))......	..((((((.(.((.........)).))))))).....((((((....((((((((..((.(((.....(((((.......)))))....))).))..)))...)))))))))))......
692	811	37	-29.3	-2.27	0.02	8.06	AGCUGACACAGGAAACAACAGCCAGGUCAGCCAAAAUUACCCUAUAGUGCAGAACCUCCAGGGGCAAAUGGUACAUCAGGCCAUAUCACCUAGAACUUUAAAUGCAUGGGUAAAAGUAGU	.((((((.(.((.........)).))))))).....((((((....((((((((..((.(((((...(((((.......))))).)).))).))..)))...))))))))))).......	.((((((.(.((.........)).))))))).....((((((....((((((((..((.(((.....(((((.......)))))....))).))..)))...))))))))))).......
693	812	37	-29.1	-2.35	0.0	8.15	GCUGACACAGGAAACAACAGCCAGGUCAGCCAAAAUUACCCUAUAGUGCAGAACCUCCAGGGGCAAAUGGUACAUCAGGCCAUAUCACCUAGAACUUUAAAUGCAUGGGUAAAAGUAGUA	((((((.(.((.........)).))))))).....((((((....((((((((..((.(((((...(((((.......))))).)).))).))..)))...)))))))))))........	((((((.(.((.........)).))))))).....((((((....((((((((..((.(((.....(((((.......)))))....))).))..)))...)))))))))))........
694	813	37	-25.3	-1.02	0.16	8.43	CUGACACAGGAAACAACAGCCAGGUCAGCCAAAAUUACCCUAUAGUGCAGAACCUCCAGGGGCAAAUGGUACAUCAGGCCAUAUCACCUAGAACUUUAAAUGCAUGGGUAAAAGUAGUAG	(((((.(.((.........)).))))))......((((((....((((((((..((.(((((...(((((.......))))).)).))).))..)))...))))))))))).........	(((((.(.((.........)).))))))......((((((....((((((((..((.(((.....(((((.......)))))....))).))..)))...))))))))))).........
695	814	37	-23.1	-0.6	0.22	10.46	UGACACAGGAAACAACAGCCAGGUCAGCCAAAAUUACCCUAUAGUGCAGAACCUCCAGGGGCAAAUGGUACAUCAGGCCAUAUCACCUAGAACUUUAAAUGCAUGGGUAAAAGUAGUAGA	((((.(.((.........)).))))).......((((((....((((((((..((.(((((...(((((.......))))).)).))).))..)))...)))))))))))..........	((((.(.((.........)).))))).......((((((....((((((((..((.(((.....(((((.......)))))....))).))..)))...)))))))))))..........
696	815	37	-22.4	-1.06	0.12	12.55	GACACAGGAAACAACAGCCAGGUCAGCCAAAAUUACCCUAUAGUGCAGAACCUCCAGGGGCAAAUGGUACAUCAGGCCAUAUCACCUAGAACUUUAAAUGCAUGGGUAAAAGUAGUAGAA	(((.(.((.........)).))))........((((((....((((((((..((.(((((...(((((.......))))).)).))).))..)))...)))))))))))...........	(((.(.((.........)).))))........((((((....((((((((..((.(((.....(((((.......)))))....))).))..)))...)))))))))))...........
697	816	37	-21.2	-0.44	0.33	32.05	ACACAGGAAACAACAGCCAGGUCAGCCAAAAUUACCCUAUAGUGCAGAACCUCCAGGGGCAAAUGGUACAUCAGGCCAUAUCACCUAGAACUUUAAAUGCAUGGGUAAAAGUAGUAGAAG	...............(((.(((..((((......((((..((........))..)))).....))))..))).)))........(((..(((((...(((....))))))))..)))...	.................................((((......((..................(((.........)))....................))..))))..............
698	817	37	-21.2	-0.35	0.31	30.41	CACAGGAAACAACAGCCAGGUCAGCCAAAAUUACCCUAUAGUGCAGAACCUCCAGGGGCAAAUGGUACAUCAGGCCAUAUCACCUAGAACUUUAAAUGCAUGGGUAAAAGUAGUAGAAGA	..............(((.(((..((((......((((..((........))..)))).....))))..))).)))........(((..(((((...(((....))))))))..)))....	..............(((.(((..((((......((((................)))).....))))..))).)))........(((..(((((.............)))))..)))....
699	818	37	-21.4	-0.4	0.29	27.72	ACAGGAAACAACAGCCAGGUCAGCCAAAAUUACCCUAUAGUGCAGAACCUCCAGGGGCAAAUGGUACAUCAGGCCAUAUCACCUAGAACUUUAAAUGCAUGGGUAAAAGUAGUAGAAGAG	.............(((.(((..((((......((((..((........))..)))).....))))..))).)))....((..(((..(((((...(((....))))))))..)))..)).	.............(((.(((..((((......((((..(..........)..)))).....))))..))).)))........(((..(((((...(((....))))))))..))).....
700	819	37	-21.4	-0.79	0.2	27.09	CAGGAAACAACAGCCAGGUCAGCCAAAAUUACCCUAUAGUGCAGAACCUCCAGGGGCAAAUGGUACAUCAGGCCAUAUCACCUAGAACUUUAAAUGCAUGGGUAAAAGUAGUAGAAGAGA	............(((.(((..((((......((((..((........))..)))).....))))..))).)))....((..(((..(((((...(((....))))))))..)))..))..	............(((.(((..((((......((((..(..........)..)))).....))))..))).)))........(((..(((((...(((....))))))))..)))......
701	820	37	-21.4	-0.38	0.29	26.5	AGGAAACAACAGCCAGGUCAGCCAAAAUUACCCUAUAGUGCAGAACCUCCAGGGGCAAAUGGUACAUCAGGCCAUAUCACCUAGAACUUUAAAUGCAUGGGUAAAAGUAGUAGAAGAGAA	...........(((.(((..((((......((((..((........))..)))).....))))..))).)))....((..(((..(((((...(((....))))))))..)))..))...	...........(((.(((..((((......((((..(..........)..)))).....))))..))).)))........(((..(((((...(((....))))))))..))).......
702	821	37	-21.4	-0.78	0.2	27.2	GGAAACAACAGCCAGGUCAGCCAAAAUUACCCUAUAGUGCAGAACCUCCAGGGGCAAAUGGUACAUCAGGCCAUAUCACCUAGAACUUUAAAUGCAUGGGUAAAAGUAGUAGAAGAGAAG	..........(((.(((..((((......((((..((........))..)))).....))))..))).)))....((..(((..(((((...(((....))))))))..)))..))....	..........(((.(((..((((......((((..(..........)..)))).....))))..))).)))........(((..(((((...(((....))))))))..)))........
703	822	37	-21.4	-0.36	0.29	21.31	GAAACAACAGCCAGGUCAGCCAAAAUUACCCUAUAGUGCAGAACCUCCAGGGGCAAAUGGUACAUCAGGCCAUAUCACCUAGAACUUUAAAUGCAUGGGUAAAAGUAGUAGAAGAGAAGG	.........(((.(((..((((......((((..((........))..)))).....))))..))).)))....((..(((..(((((...(((....))))))))..)))..)).....	.........(((.(((..((((......((((..((........))..)))).....))))..))).))).....(..(((..(((((...(((....))))))))..)))..)......
704	823	37	-21.4	-0.56	0.25	27.32	AAACAACAGCCAGGUCAGCCAAAAUUACCCUAUAGUGCAGAACCUCCAGGGGCAAAUGGUACAUCAGGCCAUAUCACCUAGAACUUUAAAUGCAUGGGUAAAAGUAGUAGAAGAGAAGGC	........(((.(((..((((......((((..((........))..)))).....))))..))).)))....((..(((..(((((...(((....))))))))..)))..))......	........(((.............((((((....(((((.....((.(((.....(((((.......)))))....))).))........)))))))))))................)))
705	824	37	-23.1	-0.76	0.22	17.78	AACAACAGCCAGGUCAGCCAAAAUUACCCUAUAGUGCAGAACCUCCAGGGGCAAAUGGUACAUCAGGCCAUAUCACCUAGAACUUUAAAUGCAUGGGUAAAAGUAGUAGAAGAGAAGGCU	......((((...((.((.....((((((....((((((((..((.(((((...(((((.......))))).)).))).))..)))...))))))))))).....))....))...))))	......((((.............((((((....((((((((..((.(((.....(((((.......)))))....))).))..)))...)))))))))))................))))
706	825	37	-23.4	-0.82	0.18	22.53	ACAACAGCCAGGUCAGCCAAAAUUACCCUAUAGUGCAGAACCUCCAGGGGCAAAUGGUACAUCAGGCCAUAUCACCUAGAACUUUAAAUGCAUGGGUAAAAGUAGUAGAAGAGAAGGCUU	.....((((...((.((.....((((((....((((((((..((.(((((...(((((.......))))).)).))).))..)))...))))))))))).....))....))...)))).	.....((((.............((((((....((((((((..((.(((.....(((((.......)))))....))).))..)))...)))))))))))................)))).
707	826	37	-23.6	-0.94	0.12	24.51	CAACAGCCAGGUCAGCCAAAAUUACCCUAUAGUGCAGAACCUCCAGGGGCAAAUGGUACAUCAGGCCAUAUCACCUAGAACUUUAAAUGCAUGGGUAAAAGUAGUAGAAGAGAAGGCUUU	.........(((..((((......((((..((........))..)))).....))))..)))(((((...((..(((..(((((...(((....))))))))..)))..))...))))).	....((((.............((((((....(((((.....((.(((.....(((((.......)))))....))).))........)))))))))))................))))..
708	827	37	-23.6	-0.59	0.22	24.51	AACAGCCAGGUCAGCCAAAAUUACCCUAUAGUGCAGAACCUCCAGGGGCAAAUGGUACAUCAGGCCAUAUCACCUAGAACUUUAAAUGCAUGGGUAAAAGUAGUAGAAGAGAAGGCUUUC	........(((..((((......((((..((........))..)))).....))))..)))(((((...((..(((..(((((...(((....))))))))..)))..))...)))))..	...((((.............((((((....(((((.....((.(((.....(((((.......)))))....))).))........)))))))))))................))))...
709	828	37	-23.6	-0.58	0.24	25.38	ACAGCCAGGUCAGCCAAAAUUACCCUAUAGUGCAGAACCUCCAGGGGCAAAUGGUACAUCAGGCCAUAUCACCUAGAACUUUAAAUGCAUGGGUAAAAGUAGUAGAAGAGAAGGCUUUCA	.......(((..((((......((((..((........))..)))).....))))..)))(((((...((..(((..(((((...(((....))))))))..)))..))...)))))...	..((((.............((((((....(((((.....((.(((.....(((((.......)))))....))).))........)))))))))))................))))....
710	829	37	-23.6	-0.27	0.39	25.52	CAGCCAGGUCAGCCAAAAUUACCCUAUAGUGCAGAACCUCCAGGGGCAAAUGGUACAUCAGGCCAUAUCACCUAGAACUUUAAAUGCAUGGGUAAAAGUAGUAGAAGAGAAGGCUUUCAG	......(((..((((......((((..((........))..)))).....))))..)))(((((...((..(((..(((((...(((....))))))))..)))..))...)))))....	.((((.............((((((....(((((.....((.(((.....(((((.......)))))....))).))........)))))))))))................)))).....
711	830	37	-23.6	-0.57	0.31	31.89	AGCCAGGUCAGCCAAAAUUACCCUAUAGUGCAGAACCUCCAGGGGCAAAUGGUACAUCAGGCCAUAUCACCUAGAACUUUAAAUGCAUGGGUAAAAGUAGUAGAAGAGAAGGCUUUCAGC	.....(((..((((......((((..((........))..)))).....))))..)))(((((...((..(((..(((((...(((....))))))))..)))..))...))))).....	((((.............((((((....(((((.....((.(((.....(((((.......)))))....))).))........)))))))))))................))))......
712	831	37	-24.3	-0.15	0.39	32.6	GCCAGGUCAGCCAAAAUUACCCUAUAGUGCAGAACCUCCAGGGGCAAAUGGUACAUCAGGCCAUAUCACCUAGAACUUUAAAUGCAUGGGUAAAAGUAGUAGAAGAGAAGGCUUUCAGCC	(((.(((..((((......((((..((........))..)))).....))))..))).)))....((..(((..(((((...(((....))))))))..)))..))...((((...))))	(((.(((..((((......((((................)))).....))))..))).)))........(((..(((((...(((....))))))))..))).......((((...))))
713	832	37	-23.6	-0.38	0.37	28.66	CCAGGUCAGCCAAAAUUACCCUAUAGUGCAGAACCUCCAGGGGCAAAUGGUACAUCAGGCCAUAUCACCUAGAACUUUAAAUGCAUGGGUAAAAGUAGUAGAAGAGAAGGCUUUCAGCCC	...(((..((((......((((..((........))..)))).....))))..)))(((((...((..(((..(((((...(((....))))))))..)))..))...))))).......	...............((((((....(((((.....((.(((.....(((((.......)))))....))).))........)))))))))))................((((...)))).
714	833	37	-23.6	-0.52	0.25	29.77	CAGGUCAGCCAAAAUUACCCUAUAGUGCAGAACCUCCAGGGGCAAAUGGUACAUCAGGCCAUAUCACCUAGAACUUUAAAUGCAUGGGUAAAAGUAGUAGAAGAGAAGGCUUUCAGCCCA	..(((..((((......((((..((........))..)))).....))))..)))(((((...((..(((..(((((...(((....))))))))..)))..))...)))))........	..............((((((....(((((.....((.(((.....(((((.......)))))....))).))........)))))))))))................((((...))))..
715	834	37	-23.6	-0.05	0.43	29.54	AGGUCAGCCAAAAUUACCCUAUAGUGCAGAACCUCCAGGGGCAAAUGGUACAUCAGGCCAUAUCACCUAGAACUUUAAAUGCAUGGGUAAAAGUAGUAGAAGAGAAGGCUUUCAGCCCAG	.(((..((((......((((..((........))..)))).....))))..)))(((((...((..(((..(((((...(((....))))))))..)))..))...))))).........	.............((((((....(((((.....((.(((.....(((((.......)))))....))).))........)))))))))))................((((...))))...
716	835	37	-23.8	-0.18	0.35	30.29	GGUCAGCCAAAAUUACCCUAUAGUGCAGAACCUCCAGGGGCAAAUGGUACAUCAGGCCAUAUCACCUAGAACUUUAAAUGCAUGGGUAAAAGUAGUAGAAGAGAAGGCUUUCAGCCCAGA	(((..((((......((((..((........))..)))).....))))..)))(((((...((..(((..(((((...(((....))))))))..)))..))...)))))..........	............((((((....(((((.....((.(((.....(((((.......)))))....))).))........)))))))))))................((((...))))....
717	836	37	-23.2	-0.59	0.22	17.49	GUCAGCCAAAAUUACCCUAUAGUGCAGAACCUCCAGGGGCAAAUGGUACAUCAGGCCAUAUCACCUAGAACUUUAAAUGCAUGGGUAAAAGUAGUAGAAGAGAAGGCUUUCAGCCCAGAA	...........((((((....((((((((..((.(((((...(((((.......))))).)).))).))..)))...)))))))))))................((((...)))).....	...........((((((....((((((((..((.(((.....(((((.......)))))....))).))..)))...)))))))))))................((((...)))).....
718	837	37	-23.2	-0.62	0.22	15.66	UCAGCCAAAAUUACCCUAUAGUGCAGAACCUCCAGGGGCAAAUGGUACAUCAGGCCAUAUCACCUAGAACUUUAAAUGCAUGGGUAAAAGUAGUAGAAGAGAAGGCUUUCAGCCCAGAAG	..........((((((....((((((((..((.(((((...(((((.......))))).)).))).))..)))...)))))))))))................((((...))))......	..........((((((....((((((((..((.(((.....(((((.......)))))....))).))..)))...)))))))))))................((((...))))......
719	838	37	-23.2	-0.23	0.33	17.46	CAGCCAAAAUUACCCUAUAGUGCAGAACCUCCAGGGGCAAAUGGUACAUCAGGCCAUAUCACCUAGAACUUUAAAUGCAUGGGUAAAAGUAGUAGAAGAGAAGGCUUUCAGCCCAGAAGU	.........((((((....((((((((..((.(((((...(((((.......))))).)).))).))..)))...)))))))))))................((((...)))).......	.........((((((....((((((((..((.(((.....(((((.......)))))....))).))..)))...)))))))))))................((((...)))).......
720	839	37	-23.2	-0.61	0.2	18.45	AGCCAAAAUUACCCUAUAGUGCAGAACCUCCAGGGGCAAAUGGUACAUCAGGCCAUAUCACCUAGAACUUUAAAUGCAUGGGUAAAAGUAGUAGAAGAGAAGGCUUUCAGCCCAGAAGUA	........((((((....((((((((..((.(((((...(((((.......))))).)).))).))..)))...)))))))))))................((((...))))........	........((((((....((((((((..((.(((.....(((((.......)))))....))).))..)))...)))))))))))................((((...))))........
721	840	37	-23.2	-0.65	0.22	16.84	GCCAAAAUUACCCUAUAGUGCAGAACCUCCAGGGGCAAAUGGUACAUCAGGCCAUAUCACCUAGAACUUUAAAUGCAUGGGUAAAAGUAGUAGAAGAGAAGGCUUUCAGCCCAGAAGUAA	.......((((((....((((((((..((.(((((...(((((.......))))).)).))).))..)))...)))))))))))................((((...)))).........	.......((((((....((((((((..((.(((.....(((((.......)))))....))).))..)))...)))))))))))................((((...)))).........
722	841	37	-23.2	-0.64	0.24	11.23	CCAAAAUUACCCUAUAGUGCAGAACCUCCAGGGGCAAAUGGUACAUCAGGCCAUAUCACCUAGAACUUUAAAUGCAUGGGUAAAAGUAGUAGAAGAGAAGGCUUUCAGCCCAGAAGUAAU	......((((((....((((((((..((.(((((...(((((.......))))).)).))).))..)))...)))))))))))................((((...))))..........	......((((((....((((((((..((.(((.....(((((.......)))))....))).))..)))...)))))))))))................((((...))))..........
723	842	37	-23.2	-1.05	0.14	11.18	CAAAAUUACCCUAUAGUGCAGAACCUCCAGGGGCAAAUGGUACAUCAGGCCAUAUCACCUAGAACUUUAAAUGCAUGGGUAAAAGUAGUAGAAGAGAAGGCUUUCAGCCCAGAAGUAAUA	.....((((((....((((((((..((.(((((...(((((.......))))).)).))).))..)))...)))))))))))................((((...))))...........	.....((((((....((((((((..((.(((.....(((((.......)))))....))).))..)))...)))))))))))................((((...))))...........
724	843	37	-23.2	-0.98	0.16	11.96	AAAAUUACCCUAUAGUGCAGAACCUCCAGGGGCAAAUGGUACAUCAGGCCAUAUCACCUAGAACUUUAAAUGCAUGGGUAAAAGUAGUAGAAGAGAAGGCUUUCAGCCCAGAAGUAAUAC	....((((((....((((((((..((.(((((...(((((.......))))).)).))).))..)))...)))))))))))................((((...))))............	....((((((....((((((((..((.(((.....(((((.......)))))....))).))..)))...)))))))))))................((((...))))............
725	844	37	-23.3	-0.65	0.2	12.01	AAAUUACCCUAUAGUGCAGAACCUCCAGGGGCAAAUGGUACAUCAGGCCAUAUCACCUAGAACUUUAAAUGCAUGGGUAAAAGUAGUAGAAGAGAAGGCUUUCAGCCCAGAAGUAAUACC	...((((((....((((((((..((.(((((...(((((.......))))).)).))).))..)))...))))))))))).....(((........((((...)))).........))).	...((((((....((((((((..((.(((.....(((((.......)))))....))).))..)))...)))))))))))................((((...)))).............
726	845	37	-23.3	-0.9	0.14	12.07	AAUUACCCUAUAGUGCAGAACCUCCAGGGGCAAAUGGUACAUCAGGCCAUAUCACCUAGAACUUUAAAUGCAUGGGUAAAAGUAGUAGAAGAGAAGGCUUUCAGCCCAGAAGUAAUACCC	..((((((....((((((((..((.(((((...(((((.......))))).)).))).))..)))...))))))))))).....(((........((((...)))).........)))..	..((((((....((((((((..((.(((.....(((((.......)))))....))).))..)))...)))))))))))................((((...))))..............
727	846	37	-23.3	-0.75	0.25	12.12	AUUACCCUAUAGUGCAGAACCUCCAGGGGCAAAUGGUACAUCAGGCCAUAUCACCUAGAACUUUAAAUGCAUGGGUAAAAGUAGUAGAAGAGAAGGCUUUCAGCCCAGAAGUAAUACCCA	.((((((....((((((((..((.(((((...(((((.......))))).)).))).))..)))...))))))))))).....(((........((((...)))).........)))...	.((((((....((((((((..((.(((.....(((((.......)))))....))).))..)))...)))))))))))................((((...))))...............
728	847	37	-23.3	-0.41	0.31	12.19	UUACCCUAUAGUGCAGAACCUCCAGGGGCAAAUGGUACAUCAGGCCAUAUCACCUAGAACUUUAAAUGCAUGGGUAAAAGUAGUAGAAGAGAAGGCUUUCAGCCCAGAAGUAAUACCCAU	((((((....((((((((..((.(((((...(((((.......))))).)).))).))..)))...))))))))))).....(((........((((...)))).........)))....	((((((....((((((((..((.(((.....(((((.......)))))....))).))..)))...)))))))))))................((((...))))................
729	848	37	-22.4	-0.17	0.45	18.16	UACCCUAUAGUGCAGAACCUCCAGGGGCAAAUGGUACAUCAGGCCAUAUCACCUAGAACUUUAAAUGCAUGGGUAAAAGUAGUAGAAGAGAAGGCUUUCAGCCCAGAAGUAAUACCCAUG	(((((....((((((((..((.(((((...(((((.......))))).)).))).))..)))...))))))))))......(((........((((...)))).........))).....	(((((....((((((((..((.(((.....(((((.......)))))....))).))..)))...)))))))))).................((((...)))).................
730	849	37	-22.8	-0.45	0.27	20.49	ACCCUAUAGUGCAGAACCUCCAGGGGCAAAUGGUACAUCAGGCCAUAUCACCUAGAACUUUAAAUGCAUGGGUAAAAGUAGUAGAAGAGAAGGCUUUCAGCCCAGAAGUAAUACCCAUGU	.((((..((........))..))))....(((((.......)))))...................(((((((((.................((((...)))).........)))))))))	.((((................))))....(((((.......)))))...................(((((((((.................((((...)))).........)))))))))
731	850	37	-22.8	0.26	0.55	18.31	CCCUAUAGUGCAGAACCUCCAGGGGCAAAUGGUACAUCAGGCCAUAUCACCUAGAACUUUAAAUGCAUGGGUAAAAGUAGUAGAAGAGAAGGCUUUCAGCCCAGAAGUAAUACCCAUGUU	((((..((........))..))))....(((((.......)))))...................(((((((((.................((((...)))).........))))))))).	((((................))))....(((((.......)))))...................(((((((((.................((((...)))).........))))))))).
732	851	37	-21.6	0.42	0.61	17.31	CCUAUAGUGCAGAACCUCCAGGGGCAAAUGGUACAUCAGGCCAUAUCACCUAGAACUUUAAAUGCAUGGGUAAAAGUAGUAGAAGAGAAGGCUUUCAGCCCAGAAGUAAUACCCAUGUUU	................((.(((((...(((((.......))))).)).))).)).........(((((((((.................((((...)))).........)))))))))..	................((.(((.....(((((.......)))))....))).)).........(((((((((.................((((...)))).........)))))))))..
733	852	37	-21.6	0.18	0.61	16.87	CUAUAGUGCAGAACCUCCAGGGGCAAAUGGUACAUCAGGCCAUAUCACCUAGAACUUUAAAUGCAUGGGUAAAAGUAGUAGAAGAGAAGGCUUUCAGCCCAGAAGUAAUACCCAUGUUUU	...............((.(((((...(((((.......))))).)).))).)).........(((((((((.................((((...)))).........)))))))))...	...............((.(((.....(((((.......)))))....))).)).........(((((((((.................((((...)))).........)))))))))...
734	853	37	-21.6	0.17	0.63	16.83	UAUAGUGCAGAACCUCCAGGGGCAAAUGGUACAUCAGGCCAUAUCACCUAGAACUUUAAAUGCAUGGGUAAAAGUAGUAGAAGAGAAGGCUUUCAGCCCAGAAGUAAUACCCAUGUUUUC	..............((.(((((...(((((.......))))).)).))).)).........(((((((((.................((((...)))).........)))))))))....	..............((.(((.....(((((.......)))))....))).)).........(((((((((.................((((...)))).........)))))))))....
735	854	37	-21.6	0.03	0.41	17.33	AUAGUGCAGAACCUCCAGGGGCAAAUGGUACAUCAGGCCAUAUCACCUAGAACUUUAAAUGCAUGGGUAAAAGUAGUAGAAGAGAAGGCUUUCAGCCCAGAAGUAAUACCCAUGUUUUCA	.............((.(((((...(((((.......))))).)).))).)).........(((((((((.................((((...)))).........))))))))).....	.............((.(((.....(((((.......)))))....))).)).........(((((((((.................((((...)))).........))))))))).....
736	855	37	-21.6	0.52	0.65	17.74	UAGUGCAGAACCUCCAGGGGCAAAUGGUACAUCAGGCCAUAUCACCUAGAACUUUAAAUGCAUGGGUAAAAGUAGUAGAAGAGAAGGCUUUCAGCCCAGAAGUAAUACCCAUGUUUUCAG	............((.(((((...(((((.......))))).)).))).)).........(((((((((.................((((...)))).........)))))))))......	............((.(((.....(((((.......)))))....))).)).........(((((((((.................((((...)))).........)))))))))......
737	856	37	-21.6	0.44	0.61	18.79	AGUGCAGAACCUCCAGGGGCAAAUGGUACAUCAGGCCAUAUCACCUAGAACUUUAAAUGCAUGGGUAAAAGUAGUAGAAGAGAAGGCUUUCAGCCCAGAAGUAAUACCCAUGUUUUCAGC	...........((.(((((...(((((.......))))).)).))).)).........(((((((((.................((((...)))).........))))))))).......	...........((.(((.....(((((.......)))))....))).)).........(((((((((.................((((...)))).........))))))))).......
738	857	37	-22.8	-0.03	0.43	18.75	GUGCAGAACCUCCAGGGGCAAAUGGUACAUCAGGCCAUAUCACCUAGAACUUUAAAUGCAUGGGUAAAAGUAGUAGAAGAGAAGGCUUUCAGCCCAGAAGUAAUACCCAUGUUUUCAGCA	.(((.(((..((.(((((...(((((.......))))).)).))).)).........(((((((((.................((((...)))).........))))))))).))).)))	.(((.((...((.(((.....(((((.......)))))....))).)).........(((((((((.................((((...)))).........)))))))))..)).)))
739	858	37	-23.2	-0.48	0.31	17.77	UGCAGAACCUCCAGGGGCAAAUGGUACAUCAGGCCAUAUCACCUAGAACUUUAAAUGCAUGGGUAAAAGUAGUAGAAGAGAAGGCUUUCAGCCCAGAAGUAAUACCCAUGUUUUCAGCAU	(((.(((..((.(((((...(((((.......))))).)).))).)).........(((((((((.................((((...)))).........))))))))).))).))).	(((.((...((.(((.....(((((.......)))))....))).)).........(((((((((.................((((...)))).........)))))))))..)).))).
740	859	37	-22.7	-0.25	0.37	18.0	GCAGAACCUCCAGGGGCAAAUGGUACAUCAGGCCAUAUCACCUAGAACUUUAAAUGCAUGGGUAAAAGUAGUAGAAGAGAAGGCUUUCAGCCCAGAAGUAAUACCCAUGUUUUCAGCAUU	((.(((..((.(((((...(((((.......))))).)).))).)).........(((((((((.................((((...)))).........))))))))).))).))...	((.((...((.(((.....(((((.......)))))....))).)).........(((((((((.................((((...)))).........)))))))))..)).))...
741	860	37	-21.6	-0.04	0.51	16.97	CAGAACCUCCAGGGGCAAAUGGUACAUCAGGCCAUAUCACCUAGAACUUUAAAUGCAUGGGUAAAAGUAGUAGAAGAGAAGGCUUUCAGCCCAGAAGUAAUACCCAUGUUUUCAGCAUUA	.......((.(((((...(((((.......))))).)).))).)).........(((((((((.................((((...)))).........)))))))))...........	.......((.(((.....(((((.......)))))....))).)).........(((((((((.................((((...)))).........)))))))))...........
742	861	37	-21.6	-0.25	0.45	16.96	AGAACCUCCAGGGGCAAAUGGUACAUCAGGCCAUAUCACCUAGAACUUUAAAUGCAUGGGUAAAAGUAGUAGAAGAGAAGGCUUUCAGCCCAGAAGUAAUACCCAUGUUUUCAGCAUUAU	......((.(((((...(((((.......))))).)).))).)).........(((((((((.................((((...)))).........)))))))))............	......((.(((.....(((((.......)))))....))).)).........(((((((((.................((((...)))).........)))))))))............
743	862	37	-21.6	0.02	0.47	17.07	GAACCUCCAGGGGCAAAUGGUACAUCAGGCCAUAUCACCUAGAACUUUAAAUGCAUGGGUAAAAGUAGUAGAAGAGAAGGCUUUCAGCCCAGAAGUAAUACCCAUGUUUUCAGCAUUAUC	.....((.(((((...(((((.......))))).)).))).)).........(((((((((.................((((...)))).........))))))))).............	.....((.(((.....(((((.......)))))....))).)).........(((((((((.................((((...)))).........))))))))).............
744	863	37	-21.6	-0.19	0.31	16.56	AACCUCCAGGGGCAAAUGGUACAUCAGGCCAUAUCACCUAGAACUUUAAAUGCAUGGGUAAAAGUAGUAGAAGAGAAGGCUUUCAGCCCAGAAGUAAUACCCAUGUUUUCAGCAUUAUCA	....((.(((((...(((((.......))))).)).))).)).........(((((((((.................((((...)))).........)))))))))..............	....((.(((.....(((((.......)))))....))).)).........(((((((((.................((((...)))).........)))))))))..............
745	864	37	-21.6	0.11	0.59	16.58	ACCUCCAGGGGCAAAUGGUACAUCAGGCCAUAUCACCUAGAACUUUAAAUGCAUGGGUAAAAGUAGUAGAAGAGAAGGCUUUCAGCCCAGAAGUAAUACCCAUGUUUUCAGCAUUAUCAG	...((.(((((...(((((.......))))).)).))).)).........(((((((((.................((((...)))).........)))))))))...............	...((.(((.....(((((.......)))))....))).)).........(((((((((.................((((...)))).........)))))))))...............
746	865	37	-21.6	-0.09	0.43	16.57	CCUCCAGGGGCAAAUGGUACAUCAGGCCAUAUCACCUAGAACUUUAAAUGCAUGGGUAAAAGUAGUAGAAGAGAAGGCUUUCAGCCCAGAAGUAAUACCCAUGUUUUCAGCAUUAUCAGA	..((.(((((...(((((.......))))).)).))).)).........(((((((((.................((((...)))).........)))))))))................	..((.(((.....(((((.......)))))....))).)).........(((((((((.................((((...)))).........)))))))))................
747	866	37	-21.6	-0.01	0.45	16.43	CUCCAGGGGCAAAUGGUACAUCAGGCCAUAUCACCUAGAACUUUAAAUGCAUGGGUAAAAGUAGUAGAAGAGAAGGCUUUCAGCCCAGAAGUAAUACCCAUGUUUUCAGCAUUAUCAGAA	.((.(((((...(((((.......))))).)).))).)).........(((((((((.................((((...)))).........))))))))).................	.((.(((.....(((((.......)))))....))).)).........(((((((((.................((((...)))).........))))))))).................
748	867	37	-21.4	0.02	0.45	17.26	UCCAGGGGCAAAUGGUACAUCAGGCCAUAUCACCUAGAACUUUAAAUGCAUGGGUAAAAGUAGUAGAAGAGAAGGCUUUCAGCCCAGAAGUAAUACCCAUGUUUUCAGCAUUAUCAGAAG	((.(((((...(((((.......))))).)).))).)).........(((((((((.................((((...)))).........)))))))))..................	((.(((.....(((((.......)))))....))).)).........(((((((((.................((((...)))).........)))))))))..................
749	868	37	-21.1	0.34	0.61	19.19	CCAGGGGCAAAUGGUACAUCAGGCCAUAUCACCUAGAACUUUAAAUGCAUGGGUAAAAGUAGUAGAAGAGAAGGCUUUCAGCCCAGAAGUAAUACCCAUGUUUUCAGCAUUAUCAGAAGG	...(((....(((((.......)))))....)))............(((((((((.................((((...)))).........)))))))))...................	...(((....(((((.......)))))....)))............(((((((((.................((((...)))).........)))))))))...................
750	869	37	-21.1	0.12	0.55	19.15	CAGGGGCAAAUGGUACAUCAGGCCAUAUCACCUAGAACUUUAAAUGCAUGGGUAAAAGUAGUAGAAGAGAAGGCUUUCAGCCCAGAAGUAAUACCCAUGUUUUCAGCAUUAUCAGAAGGA	..(((....(((((.......)))))....)))............(((((((((.................((((...)))).........)))))))))....................	..(((....(((((.......)))))....)))............(((((((((.................((((...)))).........)))))))))....................
751	870	37	-21.1	0.03	0.49	18.91	AGGGGCAAAUGGUACAUCAGGCCAUAUCACCUAGAACUUUAAAUGCAUGGGUAAAAGUAGUAGAAGAGAAGGCUUUCAGCCCAGAAGUAAUACCCAUGUUUUCAGCAUUAUCAGAAGGAG	.(((....(((((.......)))))....)))............(((((((((.................((((...)))).........))))))))).....................	.(((....(((((.......)))))....)))............(((((((((.................((((...)))).........))))))))).....................
752	871	37	-20.8	0.53	0.67	20.23	GGGGCAAAUGGUACAUCAGGCCAUAUCACCUAGAACUUUAAAUGCAUGGGUAAAAGUAGUAGAAGAGAAGGCUUUCAGCCCAGAAGUAAUACCCAUGUUUUCAGCAUUAUCAGAAGGAGC	(((....(((((.......)))))....)))............(((((((((.................((((...)))).........)))))))))......................	(((....(((((.......)))))....)))............(((((((((.................((((...)))).........)))))))))......................
753	872	37	-19.9	0.91	0.82	25.02	GGGCAAAUGGUACAUCAGGCCAUAUCACCUAGAACUUUAAAUGCAUGGGUAAAAGUAGUAGAAGAGAAGGCUUUCAGCCCAGAAGUAAUACCCAUGUUUUCAGCAUUAUCAGAAGGAGCC	.(((..(((((.......)))))....(((.((.........(((((((((.................((((...)))).........)))))))))...........))...))).)))	......(((((.......)))))...................(((((((((.................((((...)))).........))))))))).......................
754	873	37	-21.6	-0.0	0.43	17.43	GGCAAAUGGUACAUCAGGCCAUAUCACCUAGAACUUUAAAUGCAUGGGUAAAAGUAGUAGAAGAGAAGGCUUUCAGCCCAGAAGUAAUACCCAUGUUUUCAGCAUUAUCAGAAGGAGCCA	(((..(((((.......)))))....(((.((.........(((((((((.................((((...)))).........)))))))))...........))...))).))).	(((..(((((.......)))))...................(((((((((.................((((...)))).........)))))))))....................))).
755	874	37	-18.3	0.78	0.73	23.8	GCAAAUGGUACAUCAGGCCAUAUCACCUAGAACUUUAAAUGCAUGGGUAAAAGUAGUAGAAGAGAAGGCUUUCAGCCCAGAAGUAAUACCCAUGUUUUCAGCAUUAUCAGAAGGAGCCAC	....(((((.......)))))....(((.((.........(((((((((.................((((...)))).........)))))))))...........))...)))......	.....((((.......))))....................(((((((((.................((((...)))).........))))))))).........................
756	875	37	-18.3	0.6	0.67	23.97	CAAAUGGUACAUCAGGCCAUAUCACCUAGAACUUUAAAUGCAUGGGUAAAAGUAGUAGAAGAGAAGGCUUUCAGCCCAGAAGUAAUACCCAUGUUUUCAGCAUUAUCAGAAGGAGCCACC	...(((((.......)))))....(((.((.........(((((((((.................((((...)))).........)))))))))...........))...))).......	.......................................(((((((((.................((((...)))).........)))))))))..........................
757	876	37	-18.3	0.8	0.76	24.18	AAAUGGUACAUCAGGCCAUAUCACCUAGAACUUUAAAUGCAUGGGUAAAAGUAGUAGAAGAGAAGGCUUUCAGCCCAGAAGUAAUACCCAUGUUUUCAGCAUUAUCAGAAGGAGCCACCC	..(((((.......)))))....(((.((.........(((((((((.................((((...)))).........)))))))))...........))...)))........	......................................(((((((((.................((((...)))).........)))))))))...........................
758	877	37	-18.3	1.05	0.86	23.79	AAUGGUACAUCAGGCCAUAUCACCUAGAACUUUAAAUGCAUGGGUAAAAGUAGUAGAAGAGAAGGCUUUCAGCCCAGAAGUAAUACCCAUGUUUUCAGCAUUAUCAGAAGGAGCCACCCC	.(((((.......)))))....(((.((.........(((((((((.................((((...)))).........)))))))))...........))...))).........	..((((.......))))....................(((((((((.................((((...)))).........)))))))))............................
759	878	37	-18.0	0.84	0.78	24.44	AUGGUACAUCAGGCCAUAUCACCUAGAACUUUAAAUGCAUGGGUAAAAGUAGUAGAAGAGAAGGCUUUCAGCCCAGAAGUAAUACCCAUGUUUUCAGCAUUAUCAGAAGGAGCCACCCCA	(((((.......)))))....(((.((.........(((((((((.................((((...)))).........)))))))))...........))...)))..........	....................................(((((((((.................((((...)))).........))))))))).............................
760	879	37	-17.7	1.11	0.84	24.83	UGGUACAUCAGGCCAUAUCACCUAGAACUUUAAAUGCAUGGGUAAAAGUAGUAGAAGAGAAGGCUUUCAGCCCAGAAGUAAUACCCAUGUUUUCAGCAUUAUCAGAAGGAGCCACCCCAC	((((...(((((........))).)).........(((((((((.................((((...)))).........)))))))))((((..........))))..))))......	.((......(((........)))............(((((((((.................((((...)))).........))))))))).....................)).......
761	880	37	-17.3	1.02	0.84	24.71	GGUACAUCAGGCCAUAUCACCUAGAACUUUAAAUGCAUGGGUAAAAGUAGUAGAAGAGAAGGCUUUCAGCCCAGAAGUAAUACCCAUGUUUUCAGCAUUAUCAGAAGGAGCCACCCCACA	(((...(((((........))).)).........(((((((((.................((((...)))).........)))))))))((((..........))))..)))........	........(((........)))............(((((((((.................((((...)))).........)))))))))...............................
762	881	37	-16.2	1.25	0.88	19.97	GUACAUCAGGCCAUAUCACCUAGAACUUUAAAUGCAUGGGUAAAAGUAGUAGAAGAGAAGGCUUUCAGCCCAGAAGUAAUACCCAUGUUUUCAGCAUUAUCAGAAGGAGCCACCCCACAA	........(((....((................(((((((((.................((((...)))).........)))))))))..............))....))).........	........(((......................(((((((((.................((((...)))).........)))))))))....................))).........
763	882	37	-16.2	1.15	0.86	19.41	UACAUCAGGCCAUAUCACCUAGAACUUUAAAUGCAUGGGUAAAAGUAGUAGAAGAGAAGGCUUUCAGCCCAGAAGUAAUACCCAUGUUUUCAGCAUUAUCAGAAGGAGCCACCCCACAAG	.......(((....((................(((((((((.................((((...)))).........)))))))))..............))....)))..........	.......(((......................(((((((((.................((((...)))).........)))))))))....................)))..........
764	883	37	-16.2	0.89	0.75	19.56	ACAUCAGGCCAUAUCACCUAGAACUUUAAAUGCAUGGGUAAAAGUAGUAGAAGAGAAGGCUUUCAGCCCAGAAGUAAUACCCAUGUUUUCAGCAUUAUCAGAAGGAGCCACCCCACAAGA	......(((....((................(((((((((.................((((...)))).........)))))))))..............))....)))...........	......(((......................(((((((((.................((((...)))).........)))))))))....................)))...........
765	884	37	-16.2	0.92	0.78	20.3	CAUCAGGCCAUAUCACCUAGAACUUUAAAUGCAUGGGUAAAAGUAGUAGAAGAGAAGGCUUUCAGCCCAGAAGUAAUACCCAUGUUUUCAGCAUUAUCAGAAGGAGCCACCCCACAAGAU	.....(((....((................(((((((((.................((((...)))).........)))))))))..............))....)))............	.....(((......................(((((((((.................((((...)))).........)))))))))....................)))............
766	885	37	-16.2	0.92	0.75	20.41	AUCAGGCCAUAUCACCUAGAACUUUAAAUGCAUGGGUAAAAGUAGUAGAAGAGAAGGCUUUCAGCCCAGAAGUAAUACCCAUGUUUUCAGCAUUAUCAGAAGGAGCCACCCCACAAGAUU	....(((....((................(((((((((.................((((...)))).........)))))))))..............))....))).............	....(((......................(((((((((.................((((...)))).........)))))))))....................))).............
767	886	37	-16.2	1.39	0.92	20.26	UCAGGCCAUAUCACCUAGAACUUUAAAUGCAUGGGUAAAAGUAGUAGAAGAGAAGGCUUUCAGCCCAGAAGUAAUACCCAUGUUUUCAGCAUUAUCAGAAGGAGCCACCCCACAAGAUUU	...(((....((................(((((((((.................((((...)))).........)))))))))..............))....)))..............	...(((......................(((((((((.................((((...)))).........)))))))))....................)))..............
768	887	37	-16.2	0.96	0.8	18.72	CAGGCCAUAUCACCUAGAACUUUAAAUGCAUGGGUAAAAGUAGUAGAAGAGAAGGCUUUCAGCCCAGAAGUAAUACCCAUGUUUUCAGCAUUAUCAGAAGGAGCCACCCCACAAGAUUUA	..(((....((................(((((((((.................((((...)))).........)))))))))..............))....)))...............	..(((......................(((((((((.................((((...)))).........)))))))))....................)))...............
769	888	37	-16.2	1.18	0.86	18.16	AGGCCAUAUCACCUAGAACUUUAAAUGCAUGGGUAAAAGUAGUAGAAGAGAAGGCUUUCAGCCCAGAAGUAAUACCCAUGUUUUCAGCAUUAUCAGAAGGAGCCACCCCACAAGAUUUAA	.(((....((................(((((((((.................((((...)))).........)))))))))..............))....)))................	.(((......................(((((((((.................((((...)))).........)))))))))....................)))................
770	889	37	-16.4	1.1	0.86	16.23	GGCCAUAUCACCUAGAACUUUAAAUGCAUGGGUAAAAGUAGUAGAAGAGAAGGCUUUCAGCCCAGAAGUAAUACCCAUGUUUUCAGCAUUAUCAGAAGGAGCCACCCCACAAGAUUUAAA	(((....((................(((((((((.................((((...)))).........)))))))))..............))....))).................	(((......................(((((((((.................((((...)))).........)))))))))....................))).................
771	890	37	-14.4	1.17	0.86	20.99	GCCAUAUCACCUAGAACUUUAAAUGCAUGGGUAAAAGUAGUAGAAGAGAAGGCUUUCAGCCCAGAAGUAAUACCCAUGUUUUCAGCAUUAUCAGAAGGAGCCACCCCACAAGAUUUAAAU	.................((((((((((((((((.................((((...)))).........))))))))).................((......))......))))))).	........................(((((((((.................((((...)))).........))))))))).........................................
772	891	37	-14.4	1.0	0.84	18.91	CCAUAUCACCUAGAACUUUAAAUGCAUGGGUAAAAGUAGUAGAAGAGAAGGCUUUCAGCCCAGAAGUAAUACCCAUGUUUUCAGCAUUAUCAGAAGGAGCCACCCCACAAGAUUUAAAUA	................((((((((((((((((.................((((...)))).........))))))))).................((......))......)))))))..	.......................(((((((((.................((((...)))).........)))))))))..........................................
773	892	37	-14.4	1.03	0.8	18.86	CAUAUCACCUAGAACUUUAAAUGCAUGGGUAAAAGUAGUAGAAGAGAAGGCUUUCAGCCCAGAAGUAAUACCCAUGUUUUCAGCAUUAUCAGAAGGAGCCACCCCACAAGAUUUAAAUAC	...............((((((((((((((((.................((((...)))).........))))))))).................((......))......)))))))...	......................(((((((((.................((((...)))).........)))))))))...........................................
774	893	37	-14.4	1.19	0.82	18.87	AUAUCACCUAGAACUUUAAAUGCAUGGGUAAAAGUAGUAGAAGAGAAGGCUUUCAGCCCAGAAGUAAUACCCAUGUUUUCAGCAUUAUCAGAAGGAGCCACCCCACAAGAUUUAAAUACC	..............((((((((((((((((.................((((...)))).........))))))))).................((......))......)))))))....	.....................(((((((((.................((((...)))).........)))))))))............................................
775	894	37	-14.4	1.24	0.88	18.86	UAUCACCUAGAACUUUAAAUGCAUGGGUAAAAGUAGUAGAAGAGAAGGCUUUCAGCCCAGAAGUAAUACCCAUGUUUUCAGCAUUAUCAGAAGGAGCCACCCCACAAGAUUUAAAUACCA	.............((((((((((((((((.................((((...)))).........))))))))).................((......))......))))))).....	....................(((((((((.................((((...)))).........))))))))).............................................
776	895	37	-14.4	0.86	0.82	18.8	AUCACCUAGAACUUUAAAUGCAUGGGUAAAAGUAGUAGAAGAGAAGGCUUUCAGCCCAGAAGUAAUACCCAUGUUUUCAGCAUUAUCAGAAGGAGCCACCCCACAAGAUUUAAAUACCAU	............((((((((((((((((.................((((...)))).........))))))))).................((......))......)))))))......	...................(((((((((.................((((...)))).........)))))))))..............................................
777	896	37	-14.4	1.24	0.88	18.84	UCACCUAGAACUUUAAAUGCAUGGGUAAAAGUAGUAGAAGAGAAGGCUUUCAGCCCAGAAGUAAUACCCAUGUUUUCAGCAUUAUCAGAAGGAGCCACCCCACAAGAUUUAAAUACCAUG	...........((((((((((((((((.................((((...)))).........))))))))).................((......))......))))))).......	..................(((((((((.................((((...)))).........)))))))))...............................................
778	897	37	-14.4	1.35	0.94	23.01	CACCUAGAACUUUAAAUGCAUGGGUAAAAGUAGUAGAAGAGAAGGCUUUCAGCCCAGAAGUAAUACCCAUGUUUUCAGCAUUAUCAGAAGGAGCCACCCCACAAGAUUUAAAUACCAUGC	..........((((((((((((((((.................((((...)))).........))))))))).................((......))......)))))))........	.................(((((((((.................((((...)))).........)))))))))................................................
779	898	37	-15.2	1.32	0.9	25.05	ACCUAGAACUUUAAAUGCAUGGGUAAAAGUAGUAGAAGAGAAGGCUUUCAGCCCAGAAGUAAUACCCAUGUUUUCAGCAUUAUCAGAAGGAGCCACCCCACAAGAUUUAAAUACCAUGCU	................(((((((((.................((((...)))).........)))))))))....((((((((..(((((......)).......)))..)))..)))))	................(((((((((.................((((...)))).........)))))))))....(((((...................................)))))
780	899	37	-15.7	0.84	0.78	22.09	CCUAGAACUUUAAAUGCAUGGGUAAAAGUAGUAGAAGAGAAGGCUUUCAGCCCAGAAGUAAUACCCAUGUUUUCAGCAUUAUCAGAAGGAGCCACCCCACAAGAUUUAAAUACCAUGCUA	...............(((((((((.................((((...)))).........)))))))))....((((((((..(((((......)).......)))..)))..))))).	...............(((((((((.................((((...)))).........)))))))))....(((((...................................))))).
781	900	37	-15.7	0.84	0.76	22.04	CUAGAACUUUAAAUGCAUGGGUAAAAGUAGUAGAAGAGAAGGCUUUCAGCCCAGAAGUAAUACCCAUGUUUUCAGCAUUAUCAGAAGGAGCCACCCCACAAGAUUUAAAUACCAUGCUAA	..............(((((((((.................((((...)))).........)))))))))....((((((((..(((((......)).......)))..)))..)))))..	..............(((((((((.................((((...)))).........)))))))))....(((((...................................)))))..
782	901	37	-15.7	0.78	0.75	21.79	UAGAACUUUAAAUGCAUGGGUAAAAGUAGUAGAAGAGAAGGCUUUCAGCCCAGAAGUAAUACCCAUGUUUUCAGCAUUAUCAGAAGGAGCCACCCCACAAGAUUUAAAUACCAUGCUAAA	.............(((((((((.................((((...)))).........)))))))))....((((((((..(((((......)).......)))..)))..)))))...	.............(((((((((.................((((...)))).........)))))))))....(((((...................................)))))...
783	902	37	-15.7	0.73	0.73	21.56	AGAACUUUAAAUGCAUGGGUAAAAGUAGUAGAAGAGAAGGCUUUCAGCCCAGAAGUAAUACCCAUGUUUUCAGCAUUAUCAGAAGGAGCCACCCCACAAGAUUUAAAUACCAUGCUAAAC	............(((((((((.................((((...)))).........)))))))))....((((((((..(((((......)).......)))..)))..)))))....	............(((((((((.................((((...)))).........)))))))))....(((((...................................)))))....
784	903	37	-15.7	0.49	0.61	21.87	GAACUUUAAAUGCAUGGGUAAAAGUAGUAGAAGAGAAGGCUUUCAGCCCAGAAGUAAUACCCAUGUUUUCAGCAUUAUCAGAAGGAGCCACCCCACAAGAUUUAAAUACCAUGCUAAACA	...........(((((((((.................((((...)))).........)))))))))....((((((((..(((((......)).......)))..)))..))))).....	...........(((((((((.................((((...)))).........)))))))))....(((((...................................))))).....
785	904	37	-15.7	0.41	0.65	21.97	AACUUUAAAUGCAUGGGUAAAAGUAGUAGAAGAGAAGGCUUUCAGCCCAGAAGUAAUACCCAUGUUUUCAGCAUUAUCAGAAGGAGCCACCCCACAAGAUUUAAAUACCAUGCUAAACAC	..........(((((((((.................((((...)))).........)))))))))....((((((((..(((((......)).......)))..)))..)))))......	..........(((((((((.................((((...)))).........)))))))))....(((((...................................)))))......
786	905	37	-15.7	0.63	0.76	21.96	ACUUUAAAUGCAUGGGUAAAAGUAGUAGAAGAGAAGGCUUUCAGCCCAGAAGUAAUACCCAUGUUUUCAGCAUUAUCAGAAGGAGCCACCCCACAAGAUUUAAAUACCAUGCUAAACACA	.........(((((((((.................((((...)))).........)))))))))....((((((((..(((((......)).......)))..)))..))))).......	.........(((((((((.................((((...)))).........)))))))))....(((((...................................))))).......
787	906	37	-15.7	0.97	0.78	21.92	CUUUAAAUGCAUGGGUAAAAGUAGUAGAAGAGAAGGCUUUCAGCCCAGAAGUAAUACCCAUGUUUUCAGCAUUAUCAGAAGGAGCCACCCCACAAGAUUUAAAUACCAUGCUAAACACAG	........(((((((((.................((((...)))).........)))))))))....((((((((..(((((......)).......)))..)))..)))))........	........(((((((((.................((((...)))).........)))))))))....(((((...................................)))))........
788	907	37	-15.7	0.93	0.8	21.96	UUUAAAUGCAUGGGUAAAAGUAGUAGAAGAGAAGGCUUUCAGCCCAGAAGUAAUACCCAUGUUUUCAGCAUUAUCAGAAGGAGCCACCCCACAAGAUUUAAAUACCAUGCUAAACACAGU	.......(((((((((.................((((...)))).........)))))))))....((((((((..(((((......)).......)))..)))..))))).........	.......(((((((((.................((((...)))).........)))))))))....(((((...................................))))).........
789	908	37	-15.7	0.63	0.73	21.87	UUAAAUGCAUGGGUAAAAGUAGUAGAAGAGAAGGCUUUCAGCCCAGAAGUAAUACCCAUGUUUUCAGCAUUAUCAGAAGGAGCCACCCCACAAGAUUUAAAUACCAUGCUAAACACAGUG	......(((((((((.................((((...)))).........)))))))))....((((((((..(((((......)).......)))..)))..)))))..........	......(((((((((.................((((...)))).........)))))))))....(((((...................................)))))..........
790	909	37	-15.7	1.15	0.86	29.8	UAAAUGCAUGGGUAAAAGUAGUAGAAGAGAAGGCUUUCAGCCCAGAAGUAAUACCCAUGUUUUCAGCAUUAUCAGAAGGAGCCACCCCACAAGAUUUAAAUACCAUGCUAAACACAGUGG	.....(((((((((.................((((...)))).........)))))))))....((((((((..(((((......)).......)))..)))..)))))...........	.....(((((((((.................(((.....))).........))))))))).....(((.....................................)))............
791	910	37	-18.9	0.15	0.53	34.93	AAAUGCAUGGGUAAAAGUAGUAGAAGAGAAGGCUUUCAGCCCAGAAGUAAUACCCAUGUUUUCAGCAUUAUCAGAAGGAGCCACCCCACAAGAUUUAAAUACCAUGCUAAACACAGUGGG	....(((((((((.................((((...)))).........))))))))).........................(((((....((((..........))))....)))))	.......(((((..((((.............))))...))))).........((((.......((((.....................................))))........))))
792	911	37	-22.4	-0.86	0.2	16.2	AAUGCAUGGGUAAAAGUAGUAGAAGAGAAGGCUUUCAGCCCAGAAGUAAUACCCAUGUUUUCAGCAUUAUCAGAAGGAGCCACCCCACAAGAUUUAAAUACCAUGCUAAACACAGUGGGG	...(((((((((.................((((...)))).........)))))))))........................((((((....((((..........))))....))))))	...(((((((((.................((((...)))).........)))))))))........................((((((....((((..........))))....))))))
793	912	37	-23.5	-0.24	0.39	13.57	AUGCAUGGGUAAAAGUAGUAGAAGAGAAGGCUUUCAGCCCAGAAGUAAUACCCAUGUUUUCAGCAUUAUCAGAAGGAGCCACCCCACAAGAUUUAAAUACCAUGCUAAACACAGUGGGGG	..(((((((((.................((((...)))).........)))))))))........................((((((....((((..........))))....)))))).	..(((((((((.................((((...)))).........)))))))))........................((((((....((((..........))))....)))))).
794	913	37	-24.9	-0.84	0.16	12.92	UGCAUGGGUAAAAGUAGUAGAAGAGAAGGCUUUCAGCCCAGAAGUAAUACCCAUGUUUUCAGCAUUAUCAGAAGGAGCCACCCCACAAGAUUUAAAUACCAUGCUAAACACAGUGGGGGG	.(((((((((.................((((...)))).........))))))))).....................((.((((((....((((..........))))....))))))))	.(((((((((.................((((...)))).........))))))))).....................((.((((((....((((..........))))....))))))))
795	914	37	-25.6	-0.9	0.18	12.52	GCAUGGGUAAAAGUAGUAGAAGAGAAGGCUUUCAGCCCAGAAGUAAUACCCAUGUUUUCAGCAUUAUCAGAAGGAGCCACCCCACAAGAUUUAAAUACCAUGCUAAACACAGUGGGGGGA	(((((((((.................((((...)))).........))))))))).....................((.((((((....((((..........))))....)))))))).	(((((((((.................((((...)))).........))))))))).....................((.((((((....((((..........))))....)))))))).
796	915	37	-24.1	-0.48	0.25	13.02	CAUGGGUAAAAGUAGUAGAAGAGAAGGCUUUCAGCCCAGAAGUAAUACCCAUGUUUUCAGCAUUAUCAGAAGGAGCCACCCCACAAGAUUUAAAUACCAUGCUAAACACAGUGGGGGGAC	((((((((.................((((...)))).........))))))))......................((.((((((....((((..........))))....))))))))..	((((((((.................((((...)))).........))))))))......................((.((((((....((((..........))))....))))))))..
797	916	37	-21.6	-0.35	0.39	22.11	AUGGGUAAAAGUAGUAGAAGAGAAGGCUUUCAGCCCAGAAGUAAUACCCAUGUUUUCAGCAUUAUCAGAAGGAGCCACCCCACAAGAUUUAAAUACCAUGCUAAACACAGUGGGGGGACA	(((((((.................((((...)))).........))))))).......................((.((((((....((((..........))))....))))))))...	(((((((.................(((.....))).........))))))).......................((.((((((....((((..........))))....))))))))...
798	917	37	-20.9	0.11	0.47	25.49	UGGGUAAAAGUAGUAGAAGAGAAGGCUUUCAGCCCAGAAGUAAUACCCAUGUUUUCAGCAUUAUCAGAAGGAGCCACCCCACAAGAUUUAAAUACCAUGCUAAACACAGUGGGGGGACAU	(((((.(((((.............)))))..)))))............(((((...)))))............((.((((((....((((..........))))....))))))))....	.((((..((((.............))))...))))......................................((.((((((.....(((..........))).....))))))))....
799	918	37	-20.4	0.54	0.67	24.8	GGGUAAAAGUAGUAGAAGAGAAGGCUUUCAGCCCAGAAGUAAUACCCAUGUUUUCAGCAUUAUCAGAAGGAGCCACCCCACAAGAUUUAAAUACCAUGCUAAACACAGUGGGGGGACAUC	(((((.................((((...)))).........)))))(((((...)))))............((.((((((....((((..........))))....)))))))).....	(((((.....................................))))).(((.....))).............((.((((((.....(((..........))).....)))))))).....
800	919	37	-18.0	0.75	0.76	26.78	GGUAAAAGUAGUAGAAGAGAAGGCUUUCAGCCCAGAAGUAAUACCCAUGUUUUCAGCAUUAUCAGAAGGAGCCACCCCACAAGAUUUAAAUACCAUGCUAAACACAGUGGGGGGACAUCA	.......(((((.(..(((((((((...)))).................)))))..)))))).....((.(((.((((((....((((..........))))....)))))))).).)).	.....................(((.....)))......................................(((.((((((....((((..........))))....)))))))).)....
801	920	37	-18.0	0.47	0.61	24.9	GUAAAAGUAGUAGAAGAGAAGGCUUUCAGCCCAGAAGUAAUACCCAUGUUUUCAGCAUUAUCAGAAGGAGCCACCCCACAAGAUUUAAAUACCAUGCUAAACACAGUGGGGGGACAUCAA	......(((((.(..(((((((((...)))).................)))))..)))))).....((.(((.((((((....((((..........))))....)))))))).).))..	....................((((...))))......................................(((.((((((....((((..........))))....)))))))).).....
802	921	37	-18.0	0.46	0.59	24.83	UAAAAGUAGUAGAAGAGAAGGCUUUCAGCCCAGAAGUAAUACCCAUGUUUUCAGCAUUAUCAGAAGGAGCCACCCCACAAGAUUUAAAUACCAUGCUAAACACAGUGGGGGGACAUCAAG	.....(((((.(..(((((((((...)))).................)))))..)))))).....((.(((.((((((....((((..........))))....)))))))).).))...	...................((((...))))......................................(((.((((((....((((..........))))....)))))))).)......
803	922	37	-18.0	0.55	0.73	24.97	AAAAGUAGUAGAAGAGAAGGCUUUCAGCCCAGAAGUAAUACCCAUGUUUUCAGCAUUAUCAGAAGGAGCCACCCCACAAGAUUUAAAUACCAUGCUAAACACAGUGGGGGGACAUCAAGC	....(((((.(..(((((((((...)))).................)))))..)))))).....((.(((.((((((....((((..........))))....)))))))).).))....	..................((((...))))......................................(((.((((((....((((..........))))....)))))))).).......
804	923	37	-18.0	0.25	0.57	25.75	AAAGUAGUAGAAGAGAAGGCUUUCAGCCCAGAAGUAAUACCCAUGUUUUCAGCAUUAUCAGAAGGAGCCACCCCACAAGAUUUAAAUACCAUGCUAAACACAGUGGGGGGACAUCAAGCA	...(((((.(..(((((((((...)))).................)))))..)))))).....((.(((.((((((....((((..........))))....)))))))).).)).....	.................((((...))))......................................(((.((((((....((((..........))))....)))))))).)........
805	924	37	-18.0	0.87	0.78	25.73	AAGUAGUAGAAGAGAAGGCUUUCAGCCCAGAAGUAAUACCCAUGUUUUCAGCAUUAUCAGAAGGAGCCACCCCACAAGAUUUAAAUACCAUGCUAAACACAGUGGGGGGACAUCAAGCAG	..(((((.(..(((((((((...)))).................)))))..)))))).....((.(((.((((((....((((..........))))....)))))))).).))......	................((((...))))......................................(((.((((((....((((..........))))....)))))))).).........
806	925	37	-18.0	1.18	0.9	25.72	AGUAGUAGAAGAGAAGGCUUUCAGCCCAGAAGUAAUACCCAUGUUUUCAGCAUUAUCAGAAGGAGCCACCCCACAAGAUUUAAAUACCAUGCUAAACACAGUGGGGGGACAUCAAGCAGC	.(((((.(..(((((((((...)))).................)))))..)))))).....((.(((.((((((....((((..........))))....)))))))).).)).......	...............((((...))))......................................(((.((((((....((((..........))))....)))))))).)..........
807	926	37	-17.6	1.29	0.86	27.76	GUAGUAGAAGAGAAGGCUUUCAGCCCAGAAGUAAUACCCAUGUUUUCAGCAUUAUCAGAAGGAGCCACCCCACAAGAUUUAAAUACCAUGCUAAACACAGUGGGGGGACAUCAAGCAGCC	...(((........((((...)))).........)))..(((((...)))))........((.(((.((((((....((((..........))))....)))))))).).))........	..............(((.....)))......................................(((.((((((.....(((..........))).....)))))))).)...........
808	927	37	-18.2	0.85	0.75	30.75	UAGUAGAAGAGAAGGCUUUCAGCCCAGAAGUAAUACCCAUGUUUUCAGCAUUAUCAGAAGGAGCCACCCCACAAGAUUUAAAUACCAUGCUAAACACAGUGGGGGGACAUCAAGCAGCCA	.............(((((((......))).........(((((...)))))........((.(((.((((((....((((..........))))....)))))))).).))....)))).	.............((((..............................................((.((((((..........................)))))))).........)))).
809	928	37	-18.2	0.81	0.73	30.67	AGUAGAAGAGAAGGCUUUCAGCCCAGAAGUAAUACCCAUGUUUUCAGCAUUAUCAGAAGGAGCCACCCCACAAGAUUUAAAUACCAUGCUAAACACAGUGGGGGGACAUCAAGCAGCCAU	............(((((((......))).........(((((...)))))........((.(((.((((((....((((..........))))....)))))))).).))....))))..	............((((..............................................((.((((((..........................)))))))).........))))..
810	929	37	-18.2	1.29	0.92	30.93	GUAGAAGAGAAGGCUUUCAGCCCAGAAGUAAUACCCAUGUUUUCAGCAUUAUCAGAAGGAGCCACCCCACAAGAUUUAAAUACCAUGCUAAACACAGUGGGGGGACAUCAAGCAGCCAUG	...........(((((((......))).........(((((...)))))........((.(((.((((((....((((..........))))....)))))))).).))....))))...	...........((((..............................................((.((((((..........................)))))))).........))))...
811	930	37	-18.8	0.54	0.63	29.93	UAGAAGAGAAGGCUUUCAGCCCAGAAGUAAUACCCAUGUUUUCAGCAUUAUCAGAAGGAGCCACCCCACAAGAUUUAAAUACCAUGCUAAACACAGUGGGGGGACAUCAAGCAGCCAUGC	..........((((...))))..............(((((...)))))........((.(((.((((((....((((..........))))....)))))))).).))..(((....)))	...........((.....)).......................................(((.((((((.....(((..........))).....)))))))).)...............
812	931	37	-20.1	0.3	0.57	26.76	AGAAGAGAAGGCUUUCAGCCCAGAAGUAAUACCCAUGUUUUCAGCAUUAUCAGAAGGAGCCACCCCACAAGAUUUAAAUACCAUGCUAAACACAGUGGGGGGACAUCAAGCAGCCAUGCA	.........((((...))))..............(((((...)))))........((.(((.((((((....((((..........))))....)))))))).).))..(((....))).	.........((((...))))......................................(((.((((((.....(((..........))).....)))))))).).....((......)).
813	932	37	-20.1	0.62	0.73	26.28	GAAGAGAAGGCUUUCAGCCCAGAAGUAAUACCCAUGUUUUCAGCAUUAUCAGAAGGAGCCACCCCACAAGAUUUAAAUACCAUGCUAAACACAGUGGGGGGACAUCAAGCAGCCAUGCAA	........((((...))))..............(((((...)))))........((.(((.((((((....((((..........))))....)))))))).).))..(((....)))..	........(((.....)))......................................(((.((((((.....(((..........))).....)))))))).).................
814	933	37	-20.1	-0.17	0.39	25.97	AAGAGAAGGCUUUCAGCCCAGAAGUAAUACCCAUGUUUUCAGCAUUAUCAGAAGGAGCCACCCCACAAGAUUUAAAUACCAUGCUAAACACAGUGGGGGGACAUCAAGCAGCCAUGCAAA	.......((((...))))..............(((((...)))))........((.(((.((((((....((((..........))))....)))))))).).))..(((....)))...	.......((((...))))......................................(((.((((((.....(((..........))).....)))))))).).....(((....)))...
815	934	37	-20.1	-0.03	0.47	25.95	AGAGAAGGCUUUCAGCCCAGAAGUAAUACCCAUGUUUUCAGCAUUAUCAGAAGGAGCCACCCCACAAGAUUUAAAUACCAUGCUAAACACAGUGGGGGGACAUCAAGCAGCCAUGCAAAU	......((((...))))..............(((((...)))))........((.(((.((((((....((((..........))))....)))))))).).))..(((....)))....	......((((...))))......................................(((.((((((.....(((..........))).....)))))))).).....(((....)))....
816	935	37	-20.1	0.43	0.57	25.88	GAGAAGGCUUUCAGCCCAGAAGUAAUACCCAUGUUUUCAGCAUUAUCAGAAGGAGCCACCCCACAAGAUUUAAAUACCAUGCUAAACACAGUGGGGGGACAUCAAGCAGCCAUGCAAAUG	.....((((...))))..............(((((...)))))........((.(((.((((((....((((..........))))....)))))))).).))..(((....))).....	.....((((...))))......................................(((.((((((.....(((..........))).....)))))))).).....(((....))).....
817	936	37	-20.1	0.35	0.57	25.87	AGAAGGCUUUCAGCCCAGAAGUAAUACCCAUGUUUUCAGCAUUAUCAGAAGGAGCCACCCCACAAGAUUUAAAUACCAUGCUAAACACAGUGGGGGGACAUCAAGCAGCCAUGCAAAUGU	....((((...))))..............(((((...)))))........((.(((.((((((....((((..........))))....)))))))).).))..(((....)))......	....((((...)))).......................................((.((((((.....(((..........))).....)))))))).......(((....)))......
818	937	37	-20.5	0.23	0.51	27.44	GAAGGCUUUCAGCCCAGAAGUAAUACCCAUGUUUUCAGCAUUAUCAGAAGGAGCCACCCCACAAGAUUUAAAUACCAUGCUAAACACAGUGGGGGGACAUCAAGCAGCCAUGCAAAUGUU	...((((...))))......................((((((.......((.(((.((((((....((((..........))))....)))))))).).))..(((....))).))))))	...((((...)))).......................................((.((((((.....(((..........))).....)))))))).......(((....))).......
819	938	37	-21.0	-0.16	0.39	28.64	AAGGCUUUCAGCCCAGAAGUAAUACCCAUGUUUUCAGCAUUAUCAGAAGGAGCCACCCCACAAGAUUUAAAUACCAUGCUAAACACAGUGGGGGGACAUCAAGCAGCCAUGCAAAUGUUA	..((((...))))......................((((((.......((.(((.((((((....((((..........))))....)))))))).).))..(((....))).)))))).	..((((...)))).......................................((.((((((.....(((..........))).....)))))))).......(((....)))........
820	939	37	-21.0	-0.41	0.35	28.55	AGGCUUUCAGCCCAGAAGUAAUACCCAUGUUUUCAGCAUUAUCAGAAGGAGCCACCCCACAAGAUUUAAAUACCAUGCUAAACACAGUGGGGGGACAUCAAGCAGCCAUGCAAAUGUUAA	.((((...))))......................((((((.......((.(((.((((((....((((..........))))....)))))))).).))..(((....))).))))))..	.((((...)))).......................................((.((((((.....(((..........))).....)))))))).......(((....))).........
821	940	37	-20.8	-0.41	0.37	29.2	GGCUUUCAGCCCAGAAGUAAUACCCAUGUUUUCAGCAUUAUCAGAAGGAGCCACCCCACAAGAUUUAAAUACCAUGCUAAACACAGUGGGGGGACAUCAAGCAGCCAUGCAAAUGUUAAA	((((...))))......................((((((.......((.(((.((((((....((((..........))))....)))))))).).))..(((....))).))))))...	((((...)))).......................................((.((((((.....(((..........))).....)))))))).......(((....)))..........
822	941	37	-18.3	0.0	0.49	30.39	GCUUUCAGCCCAGAAGUAAUACCCAUGUUUUCAGCAUUAUCAGAAGGAGCCACCCCACAAGAUUUAAAUACCAUGCUAAACACAGUGGGGGGACAUCAAGCAGCCAUGCAAAUGUUAAAA	(((((.......)))))...............((((((.......((.(((.((((((....((((..........))))....)))))))).).))..(((....))).))))))....	.(.............).................................((.((((((.....((............)).....)))))))).......(((....)))...........
823	942	37	-17.6	0.51	0.65	26.81	CUUUCAGCCCAGAAGUAAUACCCAUGUUUUCAGCAUUAUCAGAAGGAGCCACCCCACAAGAUUUAAAUACCAUGCUAAACACAGUGGGGGGACAUCAAGCAGCCAUGCAAAUGUUAAAAG	.((((......))))...........((((.((((((.......((.(((.((((((....((((..........))))....)))))))).).))..(((....))).)))))))))).	................................................((.((((((.....(((..........))).....)))))))).......(((....)))............
824	943	37	-17.7	0.46	0.67	23.83	UUUCAGCCCAGAAGUAAUACCCAUGUUUUCAGCAUUAUCAGAAGGAGCCACCCCACAAGAUUUAAAUACCAUGCUAAACACAGUGGGGGGACAUCAAGCAGCCAUGCAAAUGUUAAAAGA	((((......))))...........((((.((((((.......((.(((.((((((....((((..........))))....)))))))).).))..(((....))).)))))).)))).	..((......))..................((((((..........(((.((((((.....(((..........))).....)))))))).).....(((....))).))))))......
825	944	37	-18.0	0.37	0.65	23.83	UUCAGCCCAGAAGUAAUACCCAUGUUUUCAGCAUUAUCAGAAGGAGCCACCCCACAAGAUUUAAAUACCAUGCUAAACACAGUGGGGGGACAUCAAGCAGCCAUGCAAAUGUUAAAAGAG	......................(.((((.((((((.......((.(((.((((((....((((..........))))....)))))))).).))..(((....))).)))))))))).).	.............................((((((..........(((.((((((.....(((..........))).....)))))))).).....(((....))).)))))).......
826	945	37	-18.0	0.12	0.57	23.31	UCAGCCCAGAAGUAAUACCCAUGUUUUCAGCAUUAUCAGAAGGAGCCACCCCACAAGAUUUAAAUACCAUGCUAAACACAGUGGGGGGACAUCAAGCAGCCAUGCAAAUGUUAAAAGAGA	.....................(.((((.((((((.......((.(((.((((((....((((..........))))....)))))))).).))..(((....))).)))))))))).)..	............................((((((..........(((.((((((.....(((..........))).....)))))))).).....(((....))).))))))........
827	946	37	-18.0	0.29	0.51	22.86	CAGCCCAGAAGUAAUACCCAUGUUUUCAGCAUUAUCAGAAGGAGCCACCCCACAAGAUUUAAAUACCAUGCUAAACACAGUGGGGGGACAUCAAGCAGCCAUGCAAAUGUUAAAAGAGAC	....................(.((((.((((((.......((.(((.((((((....((((..........))))....)))))))).).))..(((....))).)))))))))).)...	...........................((((((..........(((.((((((....((((..........))))....)))))))).).....(((....))).)))))).........
828	947	37	-18.0	0.23	0.45	22.68	AGCCCAGAAGUAAUACCCAUGUUUUCAGCAUUAUCAGAAGGAGCCACCCCACAAGAUUUAAAUACCAUGCUAAACACAGUGGGGGGACAUCAAGCAGCCAUGCAAAUGUUAAAAGAGACC	...................(.((((.((((((.......((.(((.((((((....((((..........))))....)))))))).).))..(((....))).)))))))))).)....	..........................((((((..........(((.((((((....((((..........))))....)))))))).).....(((....))).))))))..........
829	948	37	-18.0	0.54	0.59	22.62	GCCCAGAAGUAAUACCCAUGUUUUCAGCAUUAUCAGAAGGAGCCACCCCACAAGAUUUAAAUACCAUGCUAAACACAGUGGGGGGACAUCAAGCAGCCAUGCAAAUGUUAAAAGAGACCA	..................(.((((.((((((.......((.(((.((((((....((((..........))))....)))))))).).))..(((....))).)))))))))).).....	.........................((((((..........(((.((((((....((((..........))))....)))))))).).....(((....))).))))))...........
830	949	37	-18.8	-0.5	0.27	19.06	CCCAGAAGUAAUACCCAUGUUUUCAGCAUUAUCAGAAGGAGCCACCCCACAAGAUUUAAAUACCAUGCUAAACACAGUGGGGGGACAUCAAGCAGCCAUGCAAAUGUUAAAAGAGACCAU	................(((.((((((((((.......((.(((.((((((....((((..........))))....)))))))).).))..(((....))).))))))....)))).)))	........................((((((..........(((.((((((....((((..........))))....)))))))).).....(((....))).))))))............
831	950	37	-19.1	-0.4	0.29	17.64	CCAGAAGUAAUACCCAUGUUUUCAGCAUUAUCAGAAGGAGCCACCCCACAAGAUUUAAAUACCAUGCUAAACACAGUGGGGGGACAUCAAGCAGCCAUGCAAAUGUUAAAAGAGACCAUC	...............(((.((((((((((.......((.(((.((((((....((((..........))))....)))))))).).))..(((....))).))))))....)))).))).	.....................((((((((..........(((.((((((....((((..........))))....)))))))).).....(((....))).))))))....)).......
832	951	37	-19.1	-0.32	0.39	18.75	CAGAAGUAAUACCCAUGUUUUCAGCAUUAUCAGAAGGAGCCACCCCACAAGAUUUAAAUACCAUGCUAAACACAGUGGGGGGACAUCAAGCAGCCAUGCAAAUGUUAAAAGAGACCAUCA	..............(((.((((((((((.......((.(((.((((((....((((..........))))....)))))))).).))..(((....))).))))))....)))).)))..	......................((((((..........(((.((((((....((((..........))))....)))))))).).....(((....))).))))))..............
833	952	37	-19.1	-0.45	0.33	18.7	AGAAGUAAUACCCAUGUUUUCAGCAUUAUCAGAAGGAGCCACCCCACAAGAUUUAAAUACCAUGCUAAACACAGUGGGGGGACAUCAAGCAGCCAUGCAAAUGUUAAAAGAGACCAUCAA	.............(((.((((((((((.......((.(((.((((((....((((..........))))....)))))))).).))..(((....))).))))))....)))).)))...	.....................((((((..........(((.((((((....((((..........))))....)))))))).).....(((....))).))))))...............
834	953	37	-19.1	-0.7	0.2	19.07	GAAGUAAUACCCAUGUUUUCAGCAUUAUCAGAAGGAGCCACCCCACAAGAUUUAAAUACCAUGCUAAACACAGUGGGGGGACAUCAAGCAGCCAUGCAAAUGUUAAAAGAGACCAUCAAU	............(((.((((((((((.......((.(((.((((((....((((..........))))....)))))))).).))..(((....))).))))))....)))).)))....	....................((((((..........(((.((((((....((((..........))))....)))))))).).....(((....))).))))))................
835	954	37	-19.1	-0.52	0.31	17.74	AAGUAAUACCCAUGUUUUCAGCAUUAUCAGAAGGAGCCACCCCACAAGAUUUAAAUACCAUGCUAAACACAGUGGGGGGACAUCAAGCAGCCAUGCAAAUGUUAAAAGAGACCAUCAAUG	...........(((.((((((((((.......((.(((.((((((....((((..........))))....)))))))).).))..(((....))).))))))....)))).))).....	.................((((((((..........(((.((((((....((((..........))))....)))))))).).....(((....))).))))))....))...........
836	955	37	-19.1	-0.34	0.41	18.63	AGUAAUACCCAUGUUUUCAGCAUUAUCAGAAGGAGCCACCCCACAAGAUUUAAAUACCAUGCUAAACACAGUGGGGGGACAUCAAGCAGCCAUGCAAAUGUUAAAAGAGACCAUCAAUGA	..........(((.((((((((((.......((.(((.((((((....((((..........))))....)))))))).).))..(((....))).))))))....)))).)))......	..................((((((..........(((.((((((....((((..........))))....)))))))).).....(((....))).))))))..................
837	956	37	-19.1	0.01	0.39	19.07	GUAAUACCCAUGUUUUCAGCAUUAUCAGAAGGAGCCACCCCACAAGAUUUAAAUACCAUGCUAAACACAGUGGGGGGACAUCAAGCAGCCAUGCAAAUGUUAAAAGAGACCAUCAAUGAG	.........(((.((((((((((.......((.(((.((((((....((((..........))))....)))))))).).))..(((....))).))))))....)))).))).......	.................((((((..........(((.((((((....((((..........))))....)))))))).).....(((....))).))))))...................
838	957	37	-19.1	-0.1	0.37	21.01	UAAUACCCAUGUUUUCAGCAUUAUCAGAAGGAGCCACCCCACAAGAUUUAAAUACCAUGCUAAACACAGUGGGGGGACAUCAAGCAGCCAUGCAAAUGUUAAAAGAGACCAUCAAUGAGG	........(((.((((((((((.......((.(((.((((((....((((..........))))....)))))))).).))..(((....))).))))))....)))).)))........	.....((((.......((((((..........(((.((((((....((((..........))))....)))))))).).....(((....))).))))))...............)).))
839	958	37	-19.6	-0.15	0.41	21.45	AAUACCCAUGUUUUCAGCAUUAUCAGAAGGAGCCACCCCACAAGAUUUAAAUACCAUGCUAAACACAGUGGGGGGACAUCAAGCAGCCAUGCAAAUGUUAAAAGAGACCAUCAAUGAGGA	....((((((((((.((((((.......((.(((.((((((....((((..........))))....)))))))).).))..(((....))).))))))....))))).....))).)).	....((((.......((((((..........(((.((((((....((((..........))))....)))))))).).....(((....))).))))))...............)).)).
840	959	37	-19.6	-0.43	0.33	22.38	AUACCCAUGUUUUCAGCAUUAUCAGAAGGAGCCACCCCACAAGAUUUAAAUACCAUGCUAAACACAGUGGGGGGACAUCAAGCAGCCAUGCAAAUGUUAAAAGAGACCAUCAAUGAGGAA	...((((((((((.((((((.......((.(((.((((((....((((..........))))....)))))))).).))..(((....))).))))))....))))).....))).))..	...((((.......((((((..........(((.((((((....((((..........))))....)))))))).).....(((....))).))))))...............)).))..
841	960	37	-19.6	-0.44	0.33	24.09	UACCCAUGUUUUCAGCAUUAUCAGAAGGAGCCACCCCACAAGAUUUAAAUACCAUGCUAAACACAGUGGGGGGACAUCAAGCAGCCAUGCAAAUGUUAAAAGAGACCAUCAAUGAGGAAG	..((((((((((.((((((.......((.(((.((((((....((((..........))))....)))))))).).))..(((....))).))))))....))))).....))).))...	..(((........((((((..........(((.((((((....((((..........))))....)))))))).).....(((....))).))))))................).))...
842	961	37	-19.6	-0.03	0.41	26.03	ACCCAUGUUUUCAGCAUUAUCAGAAGGAGCCACCCCACAAGAUUUAAAUACCAUGCUAAACACAGUGGGGGGACAUCAAGCAGCCAUGCAAAUGUUAAAAGAGACCAUCAAUGAGGAAGC	.((((((((((.((((((.......((.(((.((((((....((((..........))))....)))))))).).))..(((....))).))))))....))))).....))).))....	............................(((.((((((....((((..........))))....)))))))).).....(((....)))...............................
843	962	37	-20.7	-0.07	0.43	25.05	CCCAUGUUUUCAGCAUUAUCAGAAGGAGCCACCCCACAAGAUUUAAAUACCAUGCUAAACACAGUGGGGGGACAUCAAGCAGCCAUGCAAAUGUUAAAAGAGACCAUCAAUGAGGAAGCU	.....((((((..((((....((.((..((.((((((....((((..........))))....))))))))((((...(((....)))..)))).........)).)))))).)))))).	.....((.....................((.((((((....((((..........))))....)))))))).......(((....))).............................)).
844	963	37	-21.9	-0.62	0.22	18.72	CCAUGUUUUCAGCAUUAUCAGAAGGAGCCACCCCACAAGAUUUAAAUACCAUGCUAAACACAGUGGGGGGACAUCAAGCAGCCAUGCAAAUGUUAAAAGAGACCAUCAAUGAGGAAGCUG	.........((((.((.(((((.((..((.((((((....((((..........))))....))))))))((((...(((....)))..)))).........)).))..))).)).))))	.........((((....(((((.((..((.((((((....((((..........))))....))))))))(((....(((....)))...))).........)).))..)))....))))
845	964	37	-22.3	-0.5	0.24	18.29	CAUGUUUUCAGCAUUAUCAGAAGGAGCCACCCCACAAGAUUUAAAUACCAUGCUAAACACAGUGGGGGGACAUCAAGCAGCCAUGCAAAUGUUAAAAGAGACCAUCAAUGAGGAAGCUGC	........((((.((.(((((.((..((.((((((....((((..........))))....))))))))((((...(((....)))..)))).........)).))..))).)).)))).	........((((....(((((.((..((.((((((....((((..........))))....))))))))(((....(((....)))...))).........)).))..)))....)))).
846	965	37	-22.3	-0.96	0.12	22.47	AUGUUUUCAGCAUUAUCAGAAGGAGCCACCCCACAAGAUUUAAAUACCAUGCUAAACACAGUGGGGGGACAUCAAGCAGCCAUGCAAAUGUUAAAAGAGACCAUCAAUGAGGAAGCUGCA	.......((((.((.(((((.((..((.((((((....((((..........))))....))))))))((((...(((....)))..)))).........)).))..))).)).))))..	.......((((....(((.......((.((((((....((((..........))))....)))))))).......(((....)))......................)))....))))..
847	966	37	-22.3	-0.46	0.29	19.68	UGUUUUCAGCAUUAUCAGAAGGAGCCACCCCACAAGAUUUAAAUACCAUGCUAAACACAGUGGGGGGACAUCAAGCAGCCAUGCAAAUGUUAAAAGAGACCAUCAAUGAGGAAGCUGCAG	......((((.((.(((((.((..((.((((((....((((..........))))....))))))))((((...(((....)))..)))).........)).))..))).)).))))...	......((((....((((..((..((.((((((....((((..........))))....)))))))).((....(((....)))...))..........))..)..)))....))))...
848	967	37	-22.3	-0.48	0.25	17.06	GUUUUCAGCAUUAUCAGAAGGAGCCACCCCACAAGAUUUAAAUACCAUGCUAAACACAGUGGGGGGACAUCAAGCAGCCAUGCAAAUGUUAAAAGAGACCAUCAAUGAGGAAGCUGCAGA	.....((((.((.(((((.((..((.((((((....((((..........))))....))))))))((((...(((....)))..)))).........)).))..))).)).))))....	.....((((.(..(((((.((..((.((((((....((((..........))))....))))))))((((...(((....)))..)))).........)).))..)))..).))))....
849	968	37	-22.8	-1.17	0.12	15.89	UUUUCAGCAUUAUCAGAAGGAGCCACCCCACAAGAUUUAAAUACCAUGCUAAACACAGUGGGGGGACAUCAAGCAGCCAUGCAAAUGUUAAAAGAGACCAUCAAUGAGGAAGCUGCAGAA	.(((((((.((.(((((.((..((.((((((....((((..........))))....))))))))((((...(((....)))..)))).........)).))..))).)).)))).))).	....((((.(..(((((.((..((.((((((....((((..........))))....))))))))((((...(((....)))..)))).........)).))..)))..).)))).....
850	969	37	-22.6	-0.95	0.16	15.78	UUUCAGCAUUAUCAGAAGGAGCCACCCCACAAGAUUUAAAUACCAUGCUAAACACAGUGGGGGGACAUCAAGCAGCCAUGCAAAUGUUAAAAGAGACCAUCAAUGAGGAAGCUGCAGAAU	(((((((.((.(((((.((..((.((((((....((((..........))))....))))))))((((...(((....)))..)))).........)).))..))).)).)))).)))..	..(((((.(..(((((.((..((.((((((....((((..........))))....))))))))((((...(((....)))..)))).........)).))..)))..).)))).)....
851	970	37	-22.3	-1.14	0.12	16.4	UUCAGCAUUAUCAGAAGGAGCCACCCCACAAGAUUUAAAUACCAUGCUAAACACAGUGGGGGGACAUCAAGCAGCCAUGCAAAUGUUAAAAGAGACCAUCAAUGAGGAAGCUGCAGAAUG	..((((.((.(((((.((..((.((((((....((((..........))))....))))))))((((...(((....)))..)))).........)).))..))).)).)))).......	..((((.(..(((((.((..((.((((((....((((..........))))....))))))))(((....(((....)))...))).........)).))..)))..).)))).......
852	971	37	-22.3	-0.45	0.29	19.38	UCAGCAUUAUCAGAAGGAGCCACCCCACAAGAUUUAAAUACCAUGCUAAACACAGUGGGGGGACAUCAAGCAGCCAUGCAAAUGUUAAAAGAGACCAUCAAUGAGGAAGCUGCAGAAUGG	.((((.((.(((((.((..((.((((((....((((..........))))....))))))))((((...(((....)))..)))).........)).))..))).)).))))........	.((((....(((...((..((.((((((....((((..........))))....)))))))).(.....(((....)))....)..........)).....)))....))))........
853	972	37	-22.2	-0.36	0.29	23.46	CAGCAUUAUCAGAAGGAGCCACCCCACAAGAUUUAAAUACCAUGCUAAACACAGUGGGGGGACAUCAAGCAGCCAUGCAAAUGUUAAAAGAGACCAUCAAUGAGGAAGCUGCAGAAUGGG	((((.((.(((((.((..((.((((((....((((..........))))....))))))))((((...(((....)))..)))).........)).))..))).)).)))).........	((((....(((.......((.((((((....((((..........))))....)))))))).......(((....)))......................)))....)))).........
854	973	37	-21.6	-0.56	0.22	23.42	AGCAUUAUCAGAAGGAGCCACCCCACAAGAUUUAAAUACCAUGCUAAACACAGUGGGGGGACAUCAAGCAGCCAUGCAAAUGUUAAAAGAGACCAUCAAUGAGGAAGCUGCAGAAUGGGA	((((((.......((.(((.((((((....((((..........))))....)))))))).).))..(((....))).))))))........((((...((((....)).))..))))..	................(((.((((((....((((..........))))....)))))))).).....(((....)))...............(((......((....))......)))..
855	974	37	-20.8	-0.01	0.43	24.32	GCAUUAUCAGAAGGAGCCACCCCACAAGAUUUAAAUACCAUGCUAAACACAGUGGGGGGACAUCAAGCAGCCAUGCAAAUGUUAAAAGAGACCAUCAAUGAGGAAGCUGCAGAAUGGGAU	((((........((.(((.((((((....((((..........))))....)))))))).).))........))))...............((((...((((....)).))..))))...	...............(((.((((((....((((..........))))....)))))))).)...........................................................
856	975	37	-20.6	-0.51	0.29	24.15	CAUUAUCAGAAGGAGCCACCCCACAAGAUUUAAAUACCAUGCUAAACACAGUGGGGGGACAUCAAGCAGCCAUGCAAAUGUUAAAAGAGACCAUCAAUGAGGAAGCUGCAGAAUGGGAUA	...((((........((.((((((....((((..........))))....))))))))((((...(((....)))..)))).........((((...((((....)).))..))))))))	...............((.((((((....((((..........))))....)))))))).......(((((..................................)))))...........
857	976	37	-21.4	-0.64	0.25	23.06	AUUAUCAGAAGGAGCCACCCCACAAGAUUUAAAUACCAUGCUAAACACAGUGGGGGGACAUCAAGCAGCCAUGCAAAUGUUAAAAGAGACCAUCAAUGAGGAAGCUGCAGAAUGGGAUAG	..((((........((.((((((....((((..........))))....))))))))((((...(((....)))..)))).........((((...((((....)).))..)))))))).	..((((........((.((((((....((((..........))))....)))))))).................................(......................).)))).
858	977	37	-21.8	-0.53	0.25	22.62	UUAUCAGAAGGAGCCACCCCACAAGAUUUAAAUACCAUGCUAAACACAGUGGGGGGACAUCAAGCAGCCAUGCAAAUGUUAAAAGAGACCAUCAAUGAGGAAGCUGCAGAAUGGGAUAGA	(((((........((.((((((....((((..........))))....))))))))((((...(((....)))..)))).........((((...((((....)).))..))))))))).	(((((........((.((((((....((((..........))))....)))))))).......((......))...............(((....................)))))))).
859	978	37	-21.2	-0.83	0.22	23.5	UAUCAGAAGGAGCCACCCCACAAGAUUUAAAUACCAUGCUAAACACAGUGGGGGGACAUCAAGCAGCCAUGCAAAUGUUAAAAGAGACCAUCAAUGAGGAAGCUGCAGAAUGGGAUAGAU	((((........((.((((((....((((..........))))....))))))))((((...(((....)))..)))).........((((...((((....)).))..))))))))...	.(((........((.((((((....((((..........))))....))))))))..........................................................)))....
860	979	37	-20.5	-0.52	0.31	22.71	AUCAGAAGGAGCCACCCCACAAGAUUUAAAUACCAUGCUAAACACAGUGGGGGGACAUCAAGCAGCCAUGCAAAUGUUAAAAGAGACCAUCAAUGAGGAAGCUGCAGAAUGGGAUAGAUU	.......((.(((.((((((....((((..........))))....)))))))).).))..((((((((......(((......))).....))).....)))))...............	...........((.((((((....((((..........))))....)))))))).......(((((..................................)))))...............
861	980	37	-20.5	-0.21	0.35	22.34	UCAGAAGGAGCCACCCCACAAGAUUUAAAUACCAUGCUAAACACAGUGGGGGGACAUCAAGCAGCCAUGCAAAUGUUAAAAGAGACCAUCAAUGAGGAAGCUGCAGAAUGGGAUAGAUUG	......((.(((.((((((....((((..........))))....)))))))).).))..((((((((......(((......))).....))).....)))))................	..........((.((((((....((((..........))))....)))))))).......(((((..................................)))))................
862	981	37	-20.5	-0.28	0.37	22.34	CAGAAGGAGCCACCCCACAAGAUUUAAAUACCAUGCUAAACACAGUGGGGGGACAUCAAGCAGCCAUGCAAAUGUUAAAAGAGACCAUCAAUGAGGAAGCUGCAGAAUGGGAUAGAUUGC	.....((.(((.((((((....((((..........))))....)))))))).).))..((((((((......(((......))).....))).....))))).................	.........((.((((((....((((..........))))....)))))))).......(((((..................................))))).................
863	982	37	-21.0	-0.75	0.2	23.76	AGAAGGAGCCACCCCACAAGAUUUAAAUACCAUGCUAAACACAGUGGGGGGACAUCAAGCAGCCAUGCAAAUGUUAAAAGAGACCAUCAAUGAGGAAGCUGCAGAAUGGGAUAGAUUGCA	....((.(((.((((((....((((..........))))....)))))))).).))..(((....)))...(((......(..((((...((((....)).))..))))..).....)))	.......(((.((((((....((((..........))))....)))))))).)..............................((((.....((....)).....))))...........
864	983	37	-22.1	-0.69	0.2	22.86	GAAGGAGCCACCCCACAAGAUUUAAAUACCAUGCUAAACACAGUGGGGGGACAUCAAGCAGCCAUGCAAAUGUUAAAAGAGACCAUCAAUGAGGAAGCUGCAGAAUGGGAUAGAUUGCAU	...((.(((.((((((....((((..........))))....)))))))).).))..(((....)))..((((......(..((((...((((....)).))..))))..).....))))	......(((.((((((....((((..........))))....)))))))).).....(((....)))...............((((...((((....)).))..))))............
865	984	37	-22.5	-0.67	0.27	22.4	AAGGAGCCACCCCACAAGAUUUAAAUACCAUGCUAAACACAGUGGGGGGACAUCAAGCAGCCAUGCAAAUGUUAAAAGAGACCAUCAAUGAGGAAGCUGCAGAAUGGGAUAGAUUGCAUC	..((.(((.((((((....((((..........))))....)))))))).).))..(((....)))..((((......(..((((...((((....)).))..))))..).....)))).	.....(((.((((((....((((..........))))....)))))))).).....(((....)))...((..........((((...((((....)).))..)))).........))..
866	985	37	-22.5	-0.52	0.25	28.09	AGGAGCCACCCCACAAGAUUUAAAUACCAUGCUAAACACAGUGGGGGGACAUCAAGCAGCCAUGCAAAUGUUAAAAGAGACCAUCAAUGAGGAAGCUGCAGAAUGGGAUAGAUUGCAUCC	.((.(((.((((((....((((..........))))....)))))))).).))..(((....)))..((((......(..((((...((((....)).))..))))..).....))))..	.....((.((((((....((((..........))))....)))))))).......((......))...............(((......((....))......)))..............
867	986	37	-23.9	-0.94	0.16	28.19	GGAGCCACCCCACAAGAUUUAAAUACCAUGCUAAACACAGUGGGGGGACAUCAAGCAGCCAUGCAAAUGUUAAAAGAGACCAUCAAUGAGGAAGCUGCAGAAUGGGAUAGAUUGCAUCCA	(((((..((((((....((((..........))))....)))))).(((((...(((....)))..))))).....(..((((...((((....)).))..))))..).....)).))).	....((.((((((....((((..........))))....)))))))).........................................................................
868	987	37	-23.0	-0.35	0.29	20.62	GAGCCACCCCACAAGAUUUAAAUACCAUGCUAAACACAGUGGGGGGACAUCAAGCAGCCAUGCAAAUGUUAAAAGAGACCAUCAAUGAGGAAGCUGCAGAAUGGGAUAGAUUGCAUCCAG	(((((.((((((....((((..........))))....)))))))).).))..((((((((......(((......))).....))).....)))))......((((.......))))..	...((.((((((....((((..........))))....)))))))).......(((((..................................)))))......((((.......))))..
869	988	37	-22.9	-0.43	0.25	18.4	AGCCACCCCACAAGAUUUAAAUACCAUGCUAAACACAGUGGGGGGACAUCAAGCAGCCAUGCAAAUGUUAAAAGAGACCAUCAAUGAGGAAGCUGCAGAAUGGGAUAGAUUGCAUCCAGU	..((.((((((....((((..........))))....)))))))).(((...((((((((......(((......))).....))).....)))))...)))((((.......))))...	..((.((((((....((((..........))))....)))))))).((....(((((..................................)))))....))((((.......))))...
870	989	37	-22.9	-0.51	0.27	19.08	GCCACCCCACAAGAUUUAAAUACCAUGCUAAACACAGUGGGGGGACAUCAAGCAGCCAUGCAAAUGUUAAAAGAGACCAUCAAUGAGGAAGCUGCAGAAUGGGAUAGAUUGCAUCCAGUG	.((.((((((....((((..........))))....)))))))).(((...((((((((......(((......))).....))).....)))))...)))((((.......))))....	.((.((((((....((((..........))))....)))))))).......(((((..................................)))))......((((.......))))....
871	990	37	-23.3	-0.55	0.25	26.45	CCACCCCACAAGAUUUAAAUACCAUGCUAAACACAGUGGGGGGACAUCAAGCAGCCAUGCAAAUGUUAAAAGAGACCAUCAAUGAGGAAGCUGCAGAAUGGGAUAGAUUGCAUCCAGUGC	((.((((((....((((..........))))....)))))))).......(((...((((((.((((........((((...((((....)).))..))))))))..))))))....)))	((.((((((....((((..........))))....)))))))).......(((((..................................)))))......((((.......)))).....
872	991	37	-22.5	-1.06	0.14	24.42	CACCCCACAAGAUUUAAAUACCAUGCUAAACACAGUGGGGGGACAUCAAGCAGCCAUGCAAAUGUUAAAAGAGACCAUCAAUGAGGAAGCUGCAGAAUGGGAUAGAUUGCAUCCAGUGCA	..((((((....((((..........))))....)))))).(((((...(((....)))..))))).....(..((((...((((....)).))..))))..)....(((((...)))))	..((((((....((((..........))))....)))))).(((((...(((....)))..)))))........((((...((((....)).))..))))........((((...)))).
873	992	37	-23.1	-0.6	0.25	21.06	ACCCCACAAGAUUUAAAUACCAUGCUAAACACAGUGGGGGGACAUCAAGCAGCCAUGCAAAUGUUAAAAGAGACCAUCAAUGAGGAAGCUGCAGAAUGGGAUAGAUUGCAUCCAGUGCAU	.((((((....((((..........))))....)))))).(((((...(((....)))..))))).....(..((((...((((....)).))..))))..)....(((((...))))).	.((((((....((((..........))))....)))))).(((((...(((....)))..)))))........((((...((((....)).))..)))).......(((((...))))).
874	993	37	-22.8	-0.46	0.27	24.14	CCCCACAAGAUUUAAAUACCAUGCUAAACACAGUGGGGGGACAUCAAGCAGCCAUGCAAAUGUUAAAAGAGACCAUCAAUGAGGAAGCUGCAGAAUGGGAUAGAUUGCAUCCAGUGCAUG	((((((....((((..........))))....)))))).(((((...(((....)))..))))).....(..((((...((((....)).))..))))..)....(((((...)))))..	((((((....((((..........))))....)))))).((((....(((....)))...))))........((((...((((....)).))..))))........(((.....)))...
875	994	37	-19.7	0.39	0.55	30.85	CCCACAAGAUUUAAAUACCAUGCUAAACACAGUGGGGGGACAUCAAGCAGCCAUGCAAAUGUUAAAAGAGACCAUCAAUGAGGAAGCUGCAGAAUGGGAUAGAUUGCAUCCAGUGCAUGC	(((((....((((..........))))....)))))..(((((...(((....)))..))))).....(..((((...((((....)).))..))))..).(..(((((...)))))..)	(((((.....(((..........))).....)))))..(((((...(((....)))..)))))........(((......((....))......))).......................
876	995	37	-18.1	0.96	0.78	35.65	CCACAAGAUUUAAAUACCAUGCUAAACACAGUGGGGGGACAUCAAGCAGCCAUGCAAAUGUUAAAAGAGACCAUCAAUGAGGAAGCUGCAGAAUGGGAUAGAUUGCAUCCAGUGCAUGCA	................((..(((......)))..)).(((((...(((....)))..))))).....(..((((...((((....)).))..))))..).(..(((((...)))))..).	....................((........)).....(((((...(((....)))..)))))..........................................................
877	996	37	-18.3	0.74	0.73	31.18	CACAAGAUUUAAAUACCAUGCUAAACACAGUGGGGGGACAUCAAGCAGCCAUGCAAAUGUUAAAAGAGACCAUCAAUGAGGAAGCUGCAGAAUGGGAUAGAUUGCAUCCAGUGCAUGCAG	...............((..(((......)))..)).(((((...(((....)))..)))))........((........))...(((((..((.((((.......)))).))...)))))	...................(((......))).....(((((...(((....)))..))))).................................((((.......))))...........
878	997	37	-19.5	0.25	0.49	22.74	ACAAGAUUUAAAUACCAUGCUAAACACAGUGGGGGGACAUCAAGCAGCCAUGCAAAUGUUAAAAGAGACCAUCAAUGAGGAAGCUGCAGAAUGGGAUAGAUUGCAUCCAGUGCAUGCAGG	..............((..(((......)))..)).(((((...(((....)))..)))))........((........))...(((((..((.((((.......)))).))...))))).	..................(((......))).....(((((...(((....)))..))))).......................(((((.....((((.......))))......))))).
879	998	37	-19.5	0.87	0.78	31.58	CAAGAUUUAAAUACCAUGCUAAACACAGUGGGGGGACAUCAAGCAGCCAUGCAAAUGUUAAAAGAGACCAUCAAUGAGGAAGCUGCAGAAUGGGAUAGAUUGCAUCCAGUGCAUGCAGGG	.............((..(((......)))..)).(((((...(((....)))..)))))........((........))...(((((..((.((((.......)))).))...)))))..	..................(........)......(((((...(((....)))..))))).......................(((((.....((((.......))))......)))))..
880	999	37	-19.5	0.49	0.67	36.01	AAGAUUUAAAUACCAUGCUAAACACAGUGGGGGGACAUCAAGCAGCCAUGCAAAUGUUAAAAGAGACCAUCAAUGAGGAAGCUGCAGAAUGGGAUAGAUUGCAUCCAGUGCAUGCAGGGC	............((..(((......)))..)).(((((...(((....)))..)))))........((........))...(((((..((.((((.......)))).))...)))))...	.................................((((....(((....)))...))))..............................................................
881	1000	37	-19.5	1.09	0.78	36.66	AGAUUUAAAUACCAUGCUAAACACAGUGGGGGGACAUCAAGCAGCCAUGCAAAUGUUAAAAGAGACCAUCAAUGAGGAAGCUGCAGAAUGGGAUAGAUUGCAUCCAGUGCAUGCAGGGCC	...........((..(((......)))..)).(((((...(((....)))..)))))........((........))...(((((..((.((((.......)))).))...)))))....	...............((........)).............(((....)))......................................................................
882	1001	37	-21.1	0.52	0.65	26.72	GAUUUAAAUACCAUGCUAAACACAGUGGGGGGACAUCAAGCAGCCAUGCAAAUGUUAAAAGAGACCAUCAAUGAGGAAGCUGCAGAAUGGGAUAGAUUGCAUCCAGUGCAUGCAGGGCCU	..........((..(((......)))..)).(((((...(((....)))..))))).................(((...(((((..((.((((.......)))).))...)))))..)))	..............(((......))).....(((((...(((....)))..))))).................(((...(((((.....((((.......))))......)))))..)))
883	1002	37	-21.8	0.19	0.53	20.73	AUUUAAAUACCAUGCUAAACACAGUGGGGGGACAUCAAGCAGCCAUGCAAAUGUUAAAAGAGACCAUCAAUGAGGAAGCUGCAGAAUGGGAUAGAUUGCAUCCAGUGCAUGCAGGGCCUA	.........((..(((......)))..)).(((((...(((....)))..))))).................(((...(((((..((.((((.......)))).))...)))))..))).	.............(((......))).....(((((...(((....)))..))))).................(((...(((((..(..((((.......))))..)...)))))..))).
884	1003	37	-21.8	0.41	0.57	23.01	UUUAAAUACCAUGCUAAACACAGUGGGGGGACAUCAAGCAGCCAUGCAAAUGUUAAAAGAGACCAUCAAUGAGGAAGCUGCAGAAUGGGAUAGAUUGCAUCCAGUGCAUGCAGGGCCUAU	........((..(((......)))..)).(((((...(((....)))..))))).................(((...(((((..((.((((.......)))).))...)))))..)))..	............(((......))).....(((((...(((....)))..))))).................(((...(((((..(..((((.......))))..)...)))))..)))..
885	1004	37	-21.8	0.39	0.63	28.86	UUAAAUACCAUGCUAAACACAGUGGGGGGACAUCAAGCAGCCAUGCAAAUGUUAAAAGAGACCAUCAAUGAGGAAGCUGCAGAAUGGGAUAGAUUGCAUCCAGUGCAUGCAGGGCCUAUU	.......((..(((......)))..)).(((((...(((....)))..))))).................(((...(((((..((.((((.......)))).))...)))))..)))...	...........(((......))).....(((((...(((....)))..))))).................(((...(((((.....((((.......))))......)))))..)))...
886	1005	37	-22.9	0.32	0.59	24.13	UAAAUACCAUGCUAAACACAGUGGGGGGACAUCAAGCAGCCAUGCAAAUGUUAAAAGAGACCAUCAAUGAGGAAGCUGCAGAAUGGGAUAGAUUGCAUCCAGUGCAUGCAGGGCCUAUUG	......((..(((......)))..)).(((((...(((....)))..)))))............((((.(((...(((((..((.((((.......)))).))...)))))..)))))))	..........(((......))).....(((((...(((....)))..)))))............((((..((...(((((..(..((((.......))))..)...)))))..)).))))
887	1006	37	-23.4	0.08	0.47	22.94	AAAUACCAUGCUAAACACAGUGGGGGGACAUCAAGCAGCCAUGCAAAUGUUAAAAGAGACCAUCAAUGAGGAAGCUGCAGAAUGGGAUAGAUUGCAUCCAGUGCAUGCAGGGCCUAUUGC	.................(((((((..(((((...(((....)))..)))))........((........))...(((((..((.((((.......)))).))...)))))..))))))).	.........(((......))).....(((((...(((....)))..)))))............((((..((...(((((..(..((((.......))))..)...)))))..)).)))).
888	1007	37	-23.4	0.31	0.51	28.98	AAUACCAUGCUAAACACAGUGGGGGGACAUCAAGCAGCCAUGCAAAUGUUAAAAGAGACCAUCAAUGAGGAAGCUGCAGAAUGGGAUAGAUUGCAUCCAGUGCAUGCAGGGCCUAUUGCA	................(((((((..(((((...(((....)))..)))))........((........))...(((((..((.((((.......)))).))...)))))..)))))))..	........(((......))).....(((((...(((....)))..)))))..................((...(((((.....((((.......))))......)))))..)).......
889	1008	37	-23.4	0.45	0.63	30.87	AUACCAUGCUAAACACAGUGGGGGGACAUCAAGCAGCCAUGCAAAUGUUAAAAGAGACCAUCAAUGAGGAAGCUGCAGAAUGGGAUAGAUUGCAUCCAGUGCAUGCAGGGCCUAUUGCAC	...............(((((((..(((((...(((....)))..)))))........((........))...(((((..((.((((.......)))).))...)))))..)))))))...	.......(((......))).....(((((...(((....)))..)))))..................((...(((((.....((((.......))))......)))))..))........
890	1009	37	-23.4	0.54	0.73	32.27	UACCAUGCUAAACACAGUGGGGGGACAUCAAGCAGCCAUGCAAAUGUUAAAAGAGACCAUCAAUGAGGAAGCUGCAGAAUGGGAUAGAUUGCAUCCAGUGCAUGCAGGGCCUAUUGCACC	..............(((((((..(((((...(((....)))..)))))........((........))...(((((..((.((((.......)))).))...)))))..)))))))....	......((........)).....(((((...(((....)))..))))).......................(((((.....((((.......))))......))))).............
891	1010	37	-23.4	0.29	0.55	36.42	ACCAUGCUAAACACAGUGGGGGGACAUCAAGCAGCCAUGCAAAUGUUAAAAGAGACCAUCAAUGAGGAAGCUGCAGAAUGGGAUAGAUUGCAUCCAGUGCAUGCAGGGCCUAUUGCACCA	.............(((((((..(((((...(((....)))..)))))........((........))...(((((..((.((((.......)))).))...)))))..))))))).....	.....((........)).....(((((...(((....)))..))))).......................(((((.....((((.......))))......)))))..............
892	1011	37	-23.4	0.84	0.75	36.42	CCAUGCUAAACACAGUGGGGGGACAUCAAGCAGCCAUGCAAAUGUUAAAAGAGACCAUCAAUGAGGAAGCUGCAGAAUGGGAUAGAUUGCAUCCAGUGCAUGCAGGGCCUAUUGCACCAG	............(((((((..(((((...(((....)))..)))))........((........))...(((((..((.((((.......)))).))...)))))..)))))))......	.....................(((((...(((....)))..))))).......................(((((.....((((.......))))......)))))...............
893	1012	37	-23.4	0.58	0.67	28.79	CAUGCUAAACACAGUGGGGGGACAUCAAGCAGCCAUGCAAAUGUUAAAAGAGACCAUCAAUGAGGAAGCUGCAGAAUGGGAUAGAUUGCAUCCAGUGCAUGCAGGGCCUAUUGCACCAGG	...........(((((((..(((((...(((....)))..)))))........((........))...(((((..((.((((.......)))).))...)))))..))))))).......	...........(((((((..(((((...(((....)))..))))).......................(((((.....((((.......))))......)))))..))))))).......
894	1013	37	-24.6	0.54	0.69	18.52	AUGCUAAACACAGUGGGGGGACAUCAAGCAGCCAUGCAAAUGUUAAAAGAGACCAUCAAUGAGGAAGCUGCAGAAUGGGAUAGAUUGCAUCCAGUGCAUGCAGGGCCUAUUGCACCAGGC	..(((.....(((((((..(((((...(((....)))..)))))........((........))...(((((..((.((((.......)))).))...)))))..))))))).....)))	..(((.....(((((((..(((((...(((....)))..)))))........((........))...(((((..(..((((.......))))..)...)))))..))))))).....)))
895	1014	37	-25.4	0.45	0.67	26.26	UGCUAAACACAGUGGGGGGACAUCAAGCAGCCAUGCAAAUGUUAAAAGAGACCAUCAAUGAGGAAGCUGCAGAAUGGGAUAGAUUGCAUCCAGUGCAUGCAGGGCCUAUUGCACCAGGCC	.(((.....(((((((..(((((...(((....)))..)))))........((........))...(((((..((.((((.......)))).))...)))))..))))))).....))).	.((......(((((((..(((((...(((....)))..))))).......................(((((..(..((((.......))))..)...)))))..)))))))......)).
896	1015	37	-25.9	0.08	0.47	22.6	GCUAAACACAGUGGGGGGACAUCAAGCAGCCAUGCAAAUGUUAAAAGAGACCAUCAAUGAGGAAGCUGCAGAAUGGGAUAGAUUGCAUCCAGUGCAUGCAGGGCCUAUUGCACCAGGCCA	..........((((...(((((...(((....)))..)))))........))))...........(((((..((.((((.......)))).))...)))))(((((........))))).	.................(((((...(((....)))..))))).......................(((((..(..((((.......))))..)...)))))(((((........))))).
897	1016	37	-25.9	-0.05	0.49	16.9	CUAAACACAGUGGGGGGACAUCAAGCAGCCAUGCAAAUGUUAAAAGAGACCAUCAAUGAGGAAGCUGCAGAAUGGGAUAGAUUGCAUCCAGUGCAUGCAGGGCCUAUUGCACCAGGCCAG	.........((((...(((((...(((....)))..)))))........))))...........(((((..((.((((.......)))).))...)))))(((((........)))))..	................(((((...(((....)))..))))).......................(((((..(..((((.......))))..)...)))))(((((........)))))..
898	1017	37	-25.9	-0.57	0.27	16.42	UAAACACAGUGGGGGGACAUCAAGCAGCCAUGCAAAUGUUAAAAGAGACCAUCAAUGAGGAAGCUGCAGAAUGGGAUAGAUUGCAUCCAGUGCAUGCAGGGCCUAUUGCACCAGGCCAGA	........((((...(((((...(((....)))..)))))........))))...........(((((..((.((((.......)))).))...)))))(((((........)))))...	...............(((((...(((....)))..))))).......................(((((..(..((((.......))))..)...)))))(((((........)))))...
899	1018	37	-25.9	-0.35	0.37	16.45	AAACACAGUGGGGGGACAUCAAGCAGCCAUGCAAAUGUUAAAAGAGACCAUCAAUGAGGAAGCUGCAGAAUGGGAUAGAUUGCAUCCAGUGCAUGCAGGGCCUAUUGCACCAGGCCAGAU	.......((((...(((((...(((....)))..)))))........))))...........(((((..((.((((.......)))).))...)))))(((((........)))))....	..............(((((...(((....)))..))))).......................(((((..(..((((.......))))..)...)))))(((((........)))))....
900	1019	37	-25.9	0.07	0.49	19.15	AACACAGUGGGGGGACAUCAAGCAGCCAUGCAAAUGUUAAAAGAGACCAUCAAUGAGGAAGCUGCAGAAUGGGAUAGAUUGCAUCCAGUGCAUGCAGGGCCUAUUGCACCAGGCCAGAUG	......((((...(((((...(((....)))..)))))........))))...........(((((..((.((((.......)))).))...)))))(((((........))))).....	.............(((((...(((....)))..))))).......................(((((..(..((((.......))))..)...)))))(((((........))))).....
901	1020	37	-26.0	0.13	0.55	21.11	ACACAGUGGGGGGACAUCAAGCAGCCAUGCAAAUGUUAAAAGAGACCAUCAAUGAGGAAGCUGCAGAAUGGGAUAGAUUGCAUCCAGUGCAUGCAGGGCCUAUUGCACCAGGCCAGAUGA	............(((((...(((....)))..))))).........((((..........(((((..((.((((.......)))).))...)))))(((((........))))).)))).	............(((((...(((....)))..))))).......................(((((..(..((((.......))))..)...)))))(((((........)))))......
902	1021	37	-26.0	0.21	0.55	20.88	CACAGUGGGGGGACAUCAAGCAGCCAUGCAAAUGUUAAAAGAGACCAUCAAUGAGGAAGCUGCAGAAUGGGAUAGAUUGCAUCCAGUGCAUGCAGGGCCUAUUGCACCAGGCCAGAUGAG	...........(((((...(((....)))..))))).........((((..........(((((..((.((((.......)))).))...)))))(((((........))))).))))..	...........(((((...(((....)))..))))).......................(((((..(..((((.......))))..)...)))))(((((........))))).......
903	1022	37	-26.0	-0.06	0.53	20.72	ACAGUGGGGGGACAUCAAGCAGCCAUGCAAAUGUUAAAAGAGACCAUCAAUGAGGAAGCUGCAGAAUGGGAUAGAUUGCAUCCAGUGCAUGCAGGGCCUAUUGCACCAGGCCAGAUGAGA	..........(((((...(((....)))..))))).........((((..........(((((..((.((((.......)))).))...)))))(((((........))))).))))...	..........(((((...(((....)))..))))).......................(((((..(..((((.......))))..)...)))))(((((........)))))........
904	1023	37	-26.0	0.11	0.43	18.78	CAGUGGGGGGACAUCAAGCAGCCAUGCAAAUGUUAAAAGAGACCAUCAAUGAGGAAGCUGCAGAAUGGGAUAGAUUGCAUCCAGUGCAUGCAGGGCCUAUUGCACCAGGCCAGAUGAGAG	.........(((((...(((....)))..))))).........((((..........(((((..((.((((.......)))).))...)))))(((((........))))).))))....	.........(((((...(((....)))..))))).......................(((((..(..((((.......))))..)...)))))(((((........))))).........
905	1024	37	-26.0	-0.01	0.43	17.2	AGUGGGGGGACAUCAAGCAGCCAUGCAAAUGUUAAAAGAGACCAUCAAUGAGGAAGCUGCAGAAUGGGAUAGAUUGCAUCCAGUGCAUGCAGGGCCUAUUGCACCAGGCCAGAUGAGAGA	........(((((...(((....)))..))))).........((((..........(((((..((.((((.......)))).))...)))))(((((........))))).)))).....	........(((((...(((....)))..))))).......................(((((..(..((((.......))))..)...)))))(((((........)))))..........
906	1025	37	-26.0	-0.3	0.33	17.72	GUGGGGGGACAUCAAGCAGCCAUGCAAAUGUUAAAAGAGACCAUCAAUGAGGAAGCUGCAGAAUGGGAUAGAUUGCAUCCAGUGCAUGCAGGGCCUAUUGCACCAGGCCAGAUGAGAGAA	.......(((((...(((....)))..))))).........((((..........(((((..((.((((.......)))).))...)))))(((((........))))).))))......	.......(((((...(((....)))..))))).......................(((((..(..((((.......))))..)...)))))(((((........)))))...........
907	1026	37	-26.0	-0.03	0.45	16.91	UGGGGGGACAUCAAGCAGCCAUGCAAAUGUUAAAAGAGACCAUCAAUGAGGAAGCUGCAGAAUGGGAUAGAUUGCAUCCAGUGCAUGCAGGGCCUAUUGCACCAGGCCAGAUGAGAGAAC	......(((((...(((....)))..))))).........((((..........(((((..((.((((.......)))).))...)))))(((((........))))).)))).......	......(((((...(((....)))..))))).......................(((((..(..((((.......))))..)...)))))(((((........)))))............
908	1027	37	-26.0	-0.01	0.45	20.44	GGGGGGACAUCAAGCAGCCAUGCAAAUGUUAAAAGAGACCAUCAAUGAGGAAGCUGCAGAAUGGGAUAGAUUGCAUCCAGUGCAUGCAGGGCCUAUUGCACCAGGCCAGAUGAGAGAACC	.....(((((...(((....)))..))))).........((((..........(((((..((.((((.......)))).))...)))))(((((........))))).))))........	.............(((....)))..............................(((((..(..((((.......))))..)...)))))(((((........))))).............
909	1028	37	-26.5	-0.2	0.37	21.57	GGGGGACAUCAAGCAGCCAUGCAAAUGUUAAAAGAGACCAUCAAUGAGGAAGCUGCAGAAUGGGAUAGAUUGCAUCCAGUGCAUGCAGGGCCUAUUGCACCAGGCCAGAUGAGAGAACCA	((....((((..(((....)))...............((........))...(((((..((.((((.......)))).))...)))))(((((........))))).))))......)).	............(((....)))..............................(((((..(..((((.......))))..)...)))))(((((........)))))..............
910	1029	37	-26.2	-0.43	0.27	21.14	GGGGACAUCAAGCAGCCAUGCAAAUGUUAAAAGAGACCAUCAAUGAGGAAGCUGCAGAAUGGGAUAGAUUGCAUCCAGUGCAUGCAGGGCCUAUUGCACCAGGCCAGAUGAGAGAACCAA	((.(((((...(((....)))..)))))........((........))...(((((..((.((((.......)))).))...)))))(((((........)))))...........))..	((.........(((....)))..............................(((((..(..((((.......))))..)...)))))(((((........)))))...........))..
911	1030	37	-26.2	-0.65	0.27	20.01	GGGACAUCAAGCAGCCAUGCAAAUGUUAAAAGAGACCAUCAAUGAGGAAGCUGCAGAAUGGGAUAGAUUGCAUCCAGUGCAUGCAGGGCCUAUUGCACCAGGCCAGAUGAGAGAACCAAG	(((((((...(((....)))..)))))........((........))...(((((..((.((((.......)))).))...)))))(((((........)))))...........))...	((........(((....)))..............................(((((..(..((((.......))))..)...)))))(((((........)))))...........))...
912	1031	37	-26.0	-0.52	0.24	18.36	GGACAUCAAGCAGCCAUGCAAAUGUUAAAAGAGACCAUCAAUGAGGAAGCUGCAGAAUGGGAUAGAUUGCAUCCAGUGCAUGCAGGGCCUAUUGCACCAGGCCAGAUGAGAGAACCAAGG	.(((((...(((....)))..))))).........((((..........(((((..((.((((.......)))).))...)))))(((((........))))).))))............	...(.....(((....)))....).........................(((((..(..((((.......))))..)...)))))(((((........))))).................
913	1032	37	-25.6	-0.5	0.25	18.05	GACAUCAAGCAGCCAUGCAAAUGUUAAAAGAGACCAUCAAUGAGGAAGCUGCAGAAUGGGAUAGAUUGCAUCCAGUGCAUGCAGGGCCUAUUGCACCAGGCCAGAUGAGAGAACCAAGGG	(((((...(((....)))..))))).........((((..........(((((..((.((((.......)))).))...)))))(((((........))))).)))).............	........(((....)))..............................(((((..(..((((.......))))..)...)))))(((((........)))))..................
914	1033	37	-25.3	-0.21	0.37	18.06	ACAUCAAGCAGCCAUGCAAAUGUUAAAAGAGACCAUCAAUGAGGAAGCUGCAGAAUGGGAUAGAUUGCAUCCAGUGCAUGCAGGGCCUAUUGCACCAGGCCAGAUGAGAGAACCAAGGGG	.((((..(((....)))...............((........))...(((((..((.((((.......)))).))...)))))(((((........))))).))))..............	.((((..(((....)))..............................(((((..(..((((.......))))..)...)))))(((((........))))).))))..............
915	1034	37	-25.5	-0.25	0.41	17.65	CAUCAAGCAGCCAUGCAAAUGUUAAAAGAGACCAUCAAUGAGGAAGCUGCAGAAUGGGAUAGAUUGCAUCCAGUGCAUGCAGGGCCUAUUGCACCAGGCCAGAUGAGAGAACCAAGGGGA	((((..(((....)))...............((........))...(((((..((.((((.......)))).))...)))))(((((........))))).))))......((....)).	((((..(((....)))..............................(((((..(..((((.......))))..)...)))))(((((........))))).))))...............
916	1035	37	-23.7	0.08	0.47	21.0	AUCAAGCAGCCAUGCAAAUGUUAAAAGAGACCAUCAAUGAGGAAGCUGCAGAAUGGGAUAGAUUGCAUCCAGUGCAUGCAGGGCCUAUUGCACCAGGCCAGAUGAGAGAACCAAGGGGAA	.....(((....)))................((((..........(((((..((.((((.......)))).))...)))))(((((........))))).))))......((....))..	.....(((....)))..............................(((((..(..((((.......))))..)...)))))(((((........))))).....................
917	1036	37	-23.7	0.13	0.53	20.65	UCAAGCAGCCAUGCAAAUGUUAAAAGAGACCAUCAAUGAGGAAGCUGCAGAAUGGGAUAGAUUGCAUCCAGUGCAUGCAGGGCCUAUUGCACCAGGCCAGAUGAGAGAACCAAGGGGAAG	....(((....)))................((((..........(((((..((.((((.......)))).))...)))))(((((........))))).))))......((....))...	....(((....))).................(((..........(((((..(..((((.......))))..)...)))))(((((........))))).)))..................
918	1037	37	-23.7	0.46	0.59	19.28	CAAGCAGCCAUGCAAAUGUUAAAAGAGACCAUCAAUGAGGAAGCUGCAGAAUGGGAUAGAUUGCAUCCAGUGCAUGCAGGGCCUAUUGCACCAGGCCAGAUGAGAGAACCAAGGGGAAGU	...(((....)))................((((..........(((((..((.((((.......)))).))...)))))(((((........))))).))))......((....))....	...(((....)))................((((..........(((((.....((((.......))))......)))))(((((........))))).))))..................
919	1038	37	-23.7	0.42	0.57	19.43	AAGCAGCCAUGCAAAUGUUAAAAGAGACCAUCAAUGAGGAAGCUGCAGAAUGGGAUAGAUUGCAUCCAGUGCAUGCAGGGCCUAUUGCACCAGGCCAGAUGAGAGAACCAAGGGGAAGUG	..(((....)))................((((..........(((((..((.((((.......)))).))...)))))(((((........))))).))))......((....)).....	..(((....)))................((((..........(((((.....((((.......))))......)))))(((((........))))).))))...................
920	1039	37	-23.7	-0.11	0.47	20.36	AGCAGCCAUGCAAAUGUUAAAAGAGACCAUCAAUGAGGAAGCUGCAGAAUGGGAUAGAUUGCAUCCAGUGCAUGCAGGGCCUAUUGCACCAGGCCAGAUGAGAGAACCAAGGGGAAGUGA	.(((....)))................((((..........(((((..((.((((.......)))).))...)))))(((((........))))).))))......((....))......	.(((....)))................((((..........(((((.....((((.......))))......)))))(((((........))))).))))....................
921	1040	37	-23.9	0.36	0.61	19.75	GCAGCCAUGCAAAUGUUAAAAGAGACCAUCAAUGAGGAAGCUGCAGAAUGGGAUAGAUUGCAUCCAGUGCAUGCAGGGCCUAUUGCACCAGGCCAGAUGAGAGAACCAAGGGGAAGUGAC	(((....)))................((((..........(((((..((.((((.......)))).))...)))))(((((........))))).))))......((....)).......	(((....)))................((((..........(((((..(..((((.......))))..)...)))))(((((........))))).)))).....................
922	1041	37	-21.8	0.78	0.75	27.61	CAGCCAUGCAAAUGUUAAAAGAGACCAUCAAUGAGGAAGCUGCAGAAUGGGAUAGAUUGCAUCCAGUGCAUGCAGGGCCUAUUGCACCAGGCCAGAUGAGAGAACCAAGGGGAAGUGACA	..((.(((((.((((......(..((((...((((....)).))..))))..).....))))....)))))))..(((((........)))))...........((....))........	.......................................(((((.....((((.......))))......)))))(((((........)))))...........................
923	1042	37	-22.5	0.25	0.57	25.78	AGCCAUGCAAAUGUUAAAAGAGACCAUCAAUGAGGAAGCUGCAGAAUGGGAUAGAUUGCAUCCAGUGCAUGCAGGGCCUAUUGCACCAGGCCAGAUGAGAGAACCAAGGGGAAGUGACAU	..........((((((.......((........))...(((((..((.((((.......)))).))...)))))(((((........)))))...........((....))...))))))	...........((((.......................(((((.....((((.......))))......)))))(((((........)))))............(....).....)))).
924	1043	37	-23.2	0.1	0.53	24.38	GCCAUGCAAAUGUUAAAAGAGACCAUCAAUGAGGAAGCUGCAGAAUGGGAUAGAUUGCAUCCAGUGCAUGCAGGGCCUAUUGCACCAGGCCAGAUGAGAGAACCAAGGGGAAGUGACAUA	.........((((((.......((........))...(((((..((.((((.......)))).))...)))))(((((........)))))...........((....))...)))))).	.........((((((......................(((((.....((((.......))))......)))))(((((........)))))...........((....))...)))))).
925	1044	37	-23.2	0.05	0.49	18.3	CCAUGCAAAUGUUAAAAGAGACCAUCAAUGAGGAAGCUGCAGAAUGGGAUAGAUUGCAUCCAGUGCAUGCAGGGCCUAUUGCACCAGGCCAGAUGAGAGAACCAAGGGGAAGUGACAUAG	........((((((.......((........))...(((((..((.((((.......)))).))...)))))(((((........)))))...........((....))...))))))..	........((((((......................(((((..(..((((.......))))..)...)))))(((((........)))))...........((....))...))))))..
926	1045	37	-23.2	0.41	0.55	15.91	CAUGCAAAUGUUAAAAGAGACCAUCAAUGAGGAAGCUGCAGAAUGGGAUAGAUUGCAUCCAGUGCAUGCAGGGCCUAUUGCACCAGGCCAGAUGAGAGAACCAAGGGGAAGUGACAUAGC	.......((((((.......((........))...(((((..((.((((.......)))).))...)))))(((((........)))))...........((....))...))))))...	.......((((((......................(((((..(..((((.......))))..)...)))))(((((........)))))...........((....))...))))))...
927	1046	37	-25.0	-0.73	0.25	13.52	AUGCAAAUGUUAAAAGAGACCAUCAAUGAGGAAGCUGCAGAAUGGGAUAGAUUGCAUCCAGUGCAUGCAGGGCCUAUUGCACCAGGCCAGAUGAGAGAACCAAGGGGAAGUGACAUAGCA	.(((..((((((.......((........))...(((((..((.((((.......)))).))...)))))(((((........)))))...........((....))...)))))).)))	.(((..((((((......................(((((..(..((((.......))))..)...)))))(((((........)))))...........((....))...)))))).)))
928	1047	37	-25.5	-0.61	0.29	13.3	UGCAAAUGUUAAAAGAGACCAUCAAUGAGGAAGCUGCAGAAUGGGAUAGAUUGCAUCCAGUGCAUGCAGGGCCUAUUGCACCAGGCCAGAUGAGAGAACCAAGGGGAAGUGACAUAGCAG	(((..((((((.......((........))...(((((..((.((((.......)))).))...)))))(((((........)))))...........((....))...)))))).))).	(((..((((((......................(((((..(..((((.......))))..)...)))))(((((........)))))...........((....))...)))))).))).
929	1048	37	-24.8	-0.22	0.31	13.4	GCAAAUGUUAAAAGAGACCAUCAAUGAGGAAGCUGCAGAAUGGGAUAGAUUGCAUCCAGUGCAUGCAGGGCCUAUUGCACCAGGCCAGAUGAGAGAACCAAGGGGAAGUGACAUAGCAGG	((..((((((.......((........))...(((((..((.((((.......)))).))...)))))(((((........)))))...........((....))...)))))).))...	((..((((((......................(((((..(..((((.......))))..)...)))))(((((........)))))...........((....))...)))))).))...
930	1049	37	-23.2	-0.05	0.37	15.97	CAAAUGUUAAAAGAGACCAUCAAUGAGGAAGCUGCAGAAUGGGAUAGAUUGCAUCCAGUGCAUGCAGGGCCUAUUGCACCAGGCCAGAUGAGAGAACCAAGGGGAAGUGACAUAGCAGGA	...((((((.......((........))...(((((..((.((((.......)))).))...)))))(((((........)))))...........((....))...)))))).......	...((((((......................(((((..(..((((.......))))..)...)))))(((((........)))))...........((....))...)))))).......
931	1050	37	-23.2	-0.34	0.39	15.91	AAAUGUUAAAAGAGACCAUCAAUGAGGAAGCUGCAGAAUGGGAUAGAUUGCAUCCAGUGCAUGCAGGGCCUAUUGCACCAGGCCAGAUGAGAGAACCAAGGGGAAGUGACAUAGCAGGAA	..((((((.......((........))...(((((..((.((((.......)))).))...)))))(((((........)))))...........((....))...))))))........	..((((((......................(((((..(..((((.......))))..)...)))))(((((........)))))...........((....))...))))))........
932	1051	37	-23.2	0.05	0.45	16.0	AAUGUUAAAAGAGACCAUCAAUGAGGAAGCUGCAGAAUGGGAUAGAUUGCAUCCAGUGCAUGCAGGGCCUAUUGCACCAGGCCAGAUGAGAGAACCAAGGGGAAGUGACAUAGCAGGAAC	.((((((.......((........))...(((((..((.((((.......)))).))...)))))(((((........)))))...........((....))...)))))).........	.((((((......................(((((..(..((((.......))))..)...)))))(((((........)))))...........((....))...)))))).........
933	1052	37	-22.9	0.43	0.67	18.13	AUGUUAAAAGAGACCAUCAAUGAGGAAGCUGCAGAAUGGGAUAGAUUGCAUCCAGUGCAUGCAGGGCCUAUUGCACCAGGCCAGAUGAGAGAACCAAGGGGAAGUGACAUAGCAGGAACU	((((((.......((........))...(((((..((.((((.......)))).))...)))))(((((........)))))...........((....))...))))))..........	((((((......................(((((..(..((((.......))))..)...)))))(((((........)))))...........((....))...))))))..........
934	1053	37	-22.9	0.16	0.53	18.19	UGUUAAAAGAGACCAUCAAUGAGGAAGCUGCAGAAUGGGAUAGAUUGCAUCCAGUGCAUGCAGGGCCUAUUGCACCAGGCCAGAUGAGAGAACCAAGGGGAAGUGACAUAGCAGGAACUA	.............((((..........(((((..((.((((.......)))).))...)))))(((((........))))).))))......((....)).(((..(......)..))).	.............((((..........(((((..(..((((.......))))..)...)))))(((((........))))).))))..................................
935	1054	37	-22.9	0.44	0.65	15.39	GUUAAAAGAGACCAUCAAUGAGGAAGCUGCAGAAUGGGAUAGAUUGCAUCCAGUGCAUGCAGGGCCUAUUGCACCAGGCCAGAUGAGAGAACCAAGGGGAAGUGACAUAGCAGGAACUAC	............((((..........(((((..((.((((.......)))).))...)))))(((((........))))).))))......((....)).(((..(......)..)))..	............((((..........(((((..(..((((.......))))..)...)))))(((((........))))).))))...............(((..(......)..)))..
936	1055	37	-23.0	0.25	0.53	12.2	UUAAAAGAGACCAUCAAUGAGGAAGCUGCAGAAUGGGAUAGAUUGCAUCCAGUGCAUGCAGGGCCUAUUGCACCAGGCCAGAUGAGAGAACCAAGGGGAAGUGACAUAGCAGGAACUACU	...........((((..........(((((..((.((((.......)))).))...)))))(((((........))))).))))............((.(((..(......)..))).))	...........((((..........(((((..(..((((.......))))..)...)))))(((((........))))).))))...............(((..(......)..)))...
937	1056	37	-23.7	0.04	0.51	11.89	UAAAAGAGACCAUCAAUGAGGAAGCUGCAGAAUGGGAUAGAUUGCAUCCAGUGCAUGCAGGGCCUAUUGCACCAGGCCAGAUGAGAGAACCAAGGGGAAGUGACAUAGCAGGAACUACUA	..........((((..........(((((..((.((((.......)))).))...)))))(((((........))))).))))............((.(((..(......)..))).)).	..........((((..........(((((..(..((((.......))))..)...)))))(((((........))))).))))...............(((..(......)..)))....
938	1057	37	-23.7	-0.21	0.43	11.94	AAAAGAGACCAUCAAUGAGGAAGCUGCAGAAUGGGAUAGAUUGCAUCCAGUGCAUGCAGGGCCUAUUGCACCAGGCCAGAUGAGAGAACCAAGGGGAAGUGACAUAGCAGGAACUACUAG	.........((((..........(((((..((.((((.......)))).))...)))))(((((........))))).))))............((.(((..(......)..))).))..	.........((((..........(((((..(..((((.......))))..)...)))))(((((........))))).))))...............(((..(......)..))).....
939	1058	37	-23.7	0.02	0.49	12.4	AAAGAGACCAUCAAUGAGGAAGCUGCAGAAUGGGAUAGAUUGCAUCCAGUGCAUGCAGGGCCUAUUGCACCAGGCCAGAUGAGAGAACCAAGGGGAAGUGACAUAGCAGGAACUACUAGU	........((((..........(((((..((.((((.......)))).))...)))))(((((........))))).))))............((.(((..(......)..))).))...	........((((..........(((((..(..((((.......))))..)...)))))(((((........))))).))))...............(((..(......)..)))......
940	1059	37	-23.7	0.01	0.43	13.16	AAGAGACCAUCAAUGAGGAAGCUGCAGAAUGGGAUAGAUUGCAUCCAGUGCAUGCAGGGCCUAUUGCACCAGGCCAGAUGAGAGAACCAAGGGGAAGUGACAUAGCAGGAACUACUAGUA	.......((((..........(((((..((.((((.......)))).))...)))))(((((........))))).))))............((.(((..(......)..))).))....	.......((((..........(((((..(..((((.......))))..)...)))))(((((........))))).))))...............(((..(......)..))).......
941	1060	37	-23.7	0.46	0.61	13.37	AGAGACCAUCAAUGAGGAAGCUGCAGAAUGGGAUAGAUUGCAUCCAGUGCAUGCAGGGCCUAUUGCACCAGGCCAGAUGAGAGAACCAAGGGGAAGUGACAUAGCAGGAACUACUAGUAC	......((((..........(((((..((.((((.......)))).))...)))))(((((........))))).))))............((.(((..(......)..))).)).....	......((((..........(((((..(..((((.......))))..)...)))))(((((........))))).))))...............(((..(......)..)))........
942	1061	37	-23.7	0.64	0.69	15.1	GAGACCAUCAAUGAGGAAGCUGCAGAAUGGGAUAGAUUGCAUCCAGUGCAUGCAGGGCCUAUUGCACCAGGCCAGAUGAGAGAACCAAGGGGAAGUGACAUAGCAGGAACUACUAGUACC	.....((((..........(((((..((.((((.......)))).))...)))))(((((........))))).))))............((.(((..(......)..))).))......	.....((((..........(((((..(..((((.......))))..)...)))))(((((........))))).))))...............(((..(......)..))).........
943	1062	37	-23.9	0.66	0.75	16.78	AGACCAUCAAUGAGGAAGCUGCAGAAUGGGAUAGAUUGCAUCCAGUGCAUGCAGGGCCUAUUGCACCAGGCCAGAUGAGAGAACCAAGGGGAAGUGACAUAGCAGGAACUACUAGUACCC	....((((..........(((((..((.((((.......)))).))...)))))(((((........))))).))))..........(((..(((..(......)..))).......)))	....((((..........(((((..((.((((.......)))).))...)))))(((((........))))).))))................((............))...........
944	1063	37	-25.6	0.33	0.57	16.43	GACCAUCAAUGAGGAAGCUGCAGAAUGGGAUAGAUUGCAUCCAGUGCAUGCAGGGCCUAUUGCACCAGGCCAGAUGAGAGAACCAAGGGGAAGUGACAUAGCAGGAACUACUAGUACCCU	...((((..........(((((..((.((((.......)))).))...)))))(((((........))))).)))).........((((..(((..(......)..))).......))))	...((((..........(((((..((.((((.......)))).))...)))))(((((........))))).)))).........((((...........................))))
945	1064	37	-26.5	0.06	0.53	16.34	ACCAUCAAUGAGGAAGCUGCAGAAUGGGAUAGAUUGCAUCCAGUGCAUGCAGGGCCUAUUGCACCAGGCCAGAUGAGAGAACCAAGGGGAAGUGACAUAGCAGGAACUACUAGUACCCUU	..((((..........(((((..((.((((.......)))).))...)))))(((((........))))).))))........(((((..(((..(......)..))).......)))))	..((((..........(((((..((.((((.......)))).))...)))))(((((........))))).))))........(((((...........................)))))
946	1065	37	-26.8	0.49	0.65	16.6	CCAUCAAUGAGGAAGCUGCAGAAUGGGAUAGAUUGCAUCCAGUGCAUGCAGGGCCUAUUGCACCAGGCCAGAUGAGAGAACCAAGGGGAAGUGACAUAGCAGGAACUACUAGUACCCUUC	.((((..........(((((..((.((((.......)))).))...)))))(((((........))))).))))........(((((..(((..(......)..))).......))))).	.((((..........(((((..((.((((.......)))).))...)))))(((((........))))).))))........(((((...........................))))).
947	1066	37	-26.4	-0.26	0.33	19.55	CAUCAAUGAGGAAGCUGCAGAAUGGGAUAGAUUGCAUCCAGUGCAUGCAGGGCCUAUUGCACCAGGCCAGAUGAGAGAACCAAGGGGAAGUGACAUAGCAGGAACUACUAGUACCCUUCA	((((..........(((((..((.((((.......)))).))...)))))(((((........))))).))))........(((((..(((..(......)..))).......)))))..	((((..........(((((..((.((((.......)))).))...)))))(((((........))))).)))).........((((...........................))))...
948	1067	37	-25.2	0.5	0.65	21.33	AUCAAUGAGGAAGCUGCAGAAUGGGAUAGAUUGCAUCCAGUGCAUGCAGGGCCUAUUGCACCAGGCCAGAUGAGAGAACCAAGGGGAAGUGACAUAGCAGGAACUACUAGUACCCUUCAG	.....(((((...(((((..((.((((.......)))).))...)))))(((((........)))))...........((....))..((......)).((.(((...))).))))))).	......((.....(((((..((.((((.......)))).))...)))))(((((........))))).................................................))..
949	1068	37	-25.2	0.77	0.75	22.45	UCAAUGAGGAAGCUGCAGAAUGGGAUAGAUUGCAUCCAGUGCAUGCAGGGCCUAUUGCACCAGGCCAGAUGAGAGAACCAAGGGGAAGUGACAUAGCAGGAACUACUAGUACCCUUCAGG	....(((((...(((((..((.((((.......)))).))...)))))(((((........)))))...........((....))..((......)).((.(((...))).)))))))..	............(((((..((.((((.......)))).))...)))))(((((........)))))......................................................
950	1069	37	-25.8	0.52	0.75	21.6	CAAUGAGGAAGCUGCAGAAUGGGAUAGAUUGCAUCCAGUGCAUGCAGGGCCUAUUGCACCAGGCCAGAUGAGAGAACCAAGGGGAAGUGACAUAGCAGGAACUACUAGUACCCUUCAGGA	...........(((((..((.((((.......)))).))...)))))(((((........)))))...........(((((((..(((..(......)..))).......)))))..)).	...........(((((..((.((((.......)))).))...)))))(((((........))))).......................................................
951	1070	37	-25.8	-0.2	0.41	21.25	AAUGAGGAAGCUGCAGAAUGGGAUAGAUUGCAUCCAGUGCAUGCAGGGCCUAUUGCACCAGGCCAGAUGAGAGAACCAAGGGGAAGUGACAUAGCAGGAACUACUAGUACCCUUCAGGAA	..........(((((..((.((((.......)))).))...)))))(((((........)))))...........(((((((..(((..(......)..))).......)))))..))..	..........(((((..((.((((.......)))).))...)))))(((((........)))))........................................................
952	1071	37	-25.8	0.33	0.65	21.23	AUGAGGAAGCUGCAGAAUGGGAUAGAUUGCAUCCAGUGCAUGCAGGGCCUAUUGCACCAGGCCAGAUGAGAGAACCAAGGGGAAGUGACAUAGCAGGAACUACUAGUACCCUUCAGGAAC	.........(((((..((.((((.......)))).))...)))))(((((........)))))...........(((((((..(((..(......)..))).......)))))..))...	.........(((((..((.((((.......)))).))...)))))(((((........))))).........................................................
953	1072	37	-25.8	0.21	0.53	21.17	UGAGGAAGCUGCAGAAUGGGAUAGAUUGCAUCCAGUGCAUGCAGGGCCUAUUGCACCAGGCCAGAUGAGAGAACCAAGGGGAAGUGACAUAGCAGGAACUACUAGUACCCUUCAGGAACA	........(((((..((.((((.......)))).))...)))))(((((........)))))...........(((((((..(((..(......)..))).......)))))..))....	........(((((..((.((((.......)))).))...)))))(((((........)))))..........................................................
954	1073	37	-25.8	0.13	0.59	18.92	GAGGAAGCUGCAGAAUGGGAUAGAUUGCAUCCAGUGCAUGCAGGGCCUAUUGCACCAGGCCAGAUGAGAGAACCAAGGGGAAGUGACAUAGCAGGAACUACUAGUACCCUUCAGGAACAA	.......(((((..((.((((.......)))).))...)))))(((((........)))))...........(((((((..(((..(......)..))).......)))))..)).....	.......(((((..((.((((.......)))).))...)))))(((((........)))))...........((.((((...........................))))...)).....
955	1074	37	-25.8	-0.19	0.39	16.98	AGGAAGCUGCAGAAUGGGAUAGAUUGCAUCCAGUGCAUGCAGGGCCUAUUGCACCAGGCCAGAUGAGAGAACCAAGGGGAAGUGACAUAGCAGGAACUACUAGUACCCUUCAGGAACAAA	......(((((..((.((((.......)))).))...)))))(((((........)))))...........(((((((..(((..(......)..))).......)))))..))......	......(((((..((.((((.......)))).))...)))))(((((........)))))...........((.((((...........................))))...))......
956	1075	37	-25.8	-0.13	0.41	17.08	GGAAGCUGCAGAAUGGGAUAGAUUGCAUCCAGUGCAUGCAGGGCCUAUUGCACCAGGCCAGAUGAGAGAACCAAGGGGAAGUGACAUAGCAGGAACUACUAGUACCCUUCAGGAACAAAU	.....(((((..((.((((.......)))).))...)))))(((((........)))))...........(((((((..(((..(......)..))).......)))))..)).......	.....(((((..((.((((.......)))).))...)))))(((((........)))))...........((.((((...........................))))...)).......
957	1076	37	-25.8	-0.17	0.35	16.96	GAAGCUGCAGAAUGGGAUAGAUUGCAUCCAGUGCAUGCAGGGCCUAUUGCACCAGGCCAGAUGAGAGAACCAAGGGGAAGUGACAUAGCAGGAACUACUAGUACCCUUCAGGAACAAAUA	....(((((..((.((((.......)))).))...)))))(((((........)))))...........(((((((..(((..(......)..))).......)))))..))........	....(((((..((.((((.......)))).))...)))))(((((........)))))...........((.((((...........................))))...))........
958	1077	37	-25.8	-0.32	0.37	16.05	AAGCUGCAGAAUGGGAUAGAUUGCAUCCAGUGCAUGCAGGGCCUAUUGCACCAGGCCAGAUGAGAGAACCAAGGGGAAGUGACAUAGCAGGAACUACUAGUACCCUUCAGGAACAAAUAG	...(((((..((.((((.......)))).))...)))))(((((........)))))...........(((((((..(((..(......)..))).......)))))..)).........	...(((((..((.((((.......)))).))...)))))(((((........)))))...........(((((((...........................)))))..)).........
959	1078	37	-25.8	0.12	0.41	16.16	AGCUGCAGAAUGGGAUAGAUUGCAUCCAGUGCAUGCAGGGCCUAUUGCACCAGGCCAGAUGAGAGAACCAAGGGGAAGUGACAUAGCAGGAACUACUAGUACCCUUCAGGAACAAAUAGG	..(((((..((.((((.......)))).))...)))))(((((........)))))...........(((((((..(((..(......)..))).......)))))..))..........	..(((((..((.((((.......)))).))...)))))(((((........)))))...........(((((((...........................)))))..))..........
960	1079	37	-25.8	0.14	0.49	16.78	GCUGCAGAAUGGGAUAGAUUGCAUCCAGUGCAUGCAGGGCCUAUUGCACCAGGCCAGAUGAGAGAACCAAGGGGAAGUGACAUAGCAGGAACUACUAGUACCCUUCAGGAACAAAUAGGA	.(((((..((.((((.......)))).))...)))))(((((........)))))...........(((((((..(((..(......)..))).......)))))..))...........	.(((((..(..((((.......))))..)...)))))(((((........)))))...........(((((((...........................)))))..))...........
961	1080	37	-25.7	0.07	0.53	15.24	CUGCAGAAUGGGAUAGAUUGCAUCCAGUGCAUGCAGGGCCUAUUGCACCAGGCCAGAUGAGAGAACCAAGGGGAAGUGACAUAGCAGGAACUACUAGUACCCUUCAGGAACAAAUAGGAU	(((((..((.((((.......)))).))...)))))(((((........)))))...........(((((((..(((..(......)..))).......)))))..))............	(((((..((.((((.......)))).))...)))))(((((........)))))...........(((((((...........................)))))..))............
962	1081	37	-22.6	1.16	0.78	21.14	UGCAGAAUGGGAUAGAUUGCAUCCAGUGCAUGCAGGGCCUAUUGCACCAGGCCAGAUGAGAGAACCAAGGGGAAGUGACAUAGCAGGAACUACUAGUACCCUUCAGGAACAAAUAGGAUG	((((..((.((((.......)))).))...)))).(((((........)))))...........(((((((..(((..(......)..))).......)))))..)).............	((((..(..((((.......))))..)...)))).(((((........)))))...........((.((((...........................))))...)).............
963	1082	37	-21.9	0.99	0.86	34.68	GCAGAAUGGGAUAGAUUGCAUCCAGUGCAUGCAGGGCCUAUUGCACCAGGCCAGAUGAGAGAACCAAGGGGAAGUGACAUAGCAGGAACUACUAGUACCCUUCAGGAACAAAUAGGAUGG	(((..((.((((.......)))).))...)))..(((((........)))))...........(((((((..(((..(......)..))).......)))))..))..............	..................................(((((........)))))...........(((((((...........................)))))..))..............
964	1083	37	-21.4	1.1	0.82	30.87	CAGAAUGGGAUAGAUUGCAUCCAGUGCAUGCAGGGCCUAUUGCACCAGGCCAGAUGAGAGAACCAAGGGGAAGUGACAUAGCAGGAACUACUAGUACCCUUCAGGAACAAAUAGGAUGGA	.................(((((....(((....(((((........)))))..)))......(((((((..(((..(......)..))).......)))))..))........)))))..	.................(((((...........(((((........)))))...........((.((((...........................))))...))........)))))..
965	1084	37	-21.7	0.81	0.75	28.27	AGAAUGGGAUAGAUUGCAUCCAGUGCAUGCAGGGCCUAUUGCACCAGGCCAGAUGAGAGAACCAAGGGGAAGUGACAUAGCAGGAACUACUAGUACCCUUCAGGAACAAAUAGGAUGGAU	..............(.(((((....(((....(((((........)))))..)))......(((((((..(((..(......)..))).......)))))..))........))))).).	................(((((....(((....(((((........)))))..)))......((.((((...........................))))...))........)))))...
966	1085	37	-21.7	1.24	0.88	30.1	GAAUGGGAUAGAUUGCAUCCAGUGCAUGCAGGGCCUAUUGCACCAGGCCAGAUGAGAGAACCAAGGGGAAGUGACAUAGCAGGAACUACUAGUACCCUUCAGGAACAAAUAGGAUGGAUG	.............(.(((((....(((....(((((........)))))..)))......(((((((..(((..(......)..))).......)))))..))........))))).)..	...............(((((.....(.....(((((........)))))...).......((.((((...........................))))...))........)))))....
967	1086	37	-22.2	0.7	0.73	26.29	AAUGGGAUAGAUUGCAUCCAGUGCAUGCAGGGCCUAUUGCACCAGGCCAGAUGAGAGAACCAAGGGGAAGUGACAUAGCAGGAACUACUAGUACCCUUCAGGAACAAAUAGGAUGGAUGA	..............((((((...(((....(((((........)))))..)))......(((((((..(((..(......)..))).......)))))..))...........)))))).	..............(((((....(((....(((((........)))))..)))......((.((((...........................))))...))............))))).
968	1087	37	-22.2	1.11	0.86	24.06	AUGGGAUAGAUUGCAUCCAGUGCAUGCAGGGCCUAUUGCACCAGGCCAGAUGAGAGAACCAAGGGGAAGUGACAUAGCAGGAACUACUAGUACCCUUCAGGAACAAAUAGGAUGGAUGAC	.............((((((...(((....(((((........)))))..)))......(((((((..(((..(......)..))).......)))))..))...........))))))..	.............(((((....(((....(((((........)))))..)))......((.((((...........................))))...))............)))))..
969	1088	37	-22.3	0.96	0.78	22.65	UGGGAUAGAUUGCAUCCAGUGCAUGCAGGGCCUAUUGCACCAGGCCAGAUGAGAGAACCAAGGGGAAGUGACAUAGCAGGAACUACUAGUACCCUUCAGGAACAAAUAGGAUGGAUGACA	..........((((((((...(((....(((((........)))))..)))......(((((((..(((..(......)..))).......)))))..))...........)))))).))	...........(((((((...(((....(((((........)))))..)))......((.((((...........................))))...))...........)))))).).
970	1089	37	-22.8	0.73	0.63	24.63	GGGAUAGAUUGCAUCCAGUGCAUGCAGGGCCUAUUGCACCAGGCCAGAUGAGAGAACCAAGGGGAAGUGACAUAGCAGGAACUACUAGUACCCUUCAGGAACAAAUAGGAUGGAUGACAC	.........((((((((...(((....(((((........)))))..)))......(((((((..(((..(......)..))).......)))))..))...........)))))).)).	..........(((((((...(((....(((((........)))))..)))......((.((((...........................))))...))...........)))))).)..
971	1090	37	-23.8	0.45	0.63	27.12	GGAUAGAUUGCAUCCAGUGCAUGCAGGGCCUAUUGCACCAGGCCAGAUGAGAGAACCAAGGGGAAGUGACAUAGCAGGAACUACUAGUACCCUUCAGGAACAAAUAGGAUGGAUGACACA	((((.......)))).((((((.((.(((((........)))))...........(((((((..(((..(......)..))).......)))))..))...........)).))).))).	((((.......)))).((((((.((.(((((........)))))...........((.((((...........................))))...))...........)).))).))).
972	1091	37	-22.8	0.72	0.73	21.24	GAUAGAUUGCAUCCAGUGCAUGCAGGGCCUAUUGCACCAGGCCAGAUGAGAGAACCAAGGGGAAGUGACAUAGCAGGAACUACUAGUACCCUUCAGGAACAAAUAGGAUGGAUGACACAU	.......((((((((...(((....(((((........)))))..)))......(((((((..(((..(......)..))).......)))))..))...........)))))).))...	.......((((((((...(((....(((((........)))))..)))......((.((((...........................))))...))...........)))))).))...
973	1092	37	-22.8	0.15	0.53	21.21	AUAGAUUGCAUCCAGUGCAUGCAGGGCCUAUUGCACCAGGCCAGAUGAGAGAACCAAGGGGAAGUGACAUAGCAGGAACUACUAGUACCCUUCAGGAACAAAUAGGAUGGAUGACACAUA	......((((((((...(((....(((((........)))))..)))......(((((((..(((..(......)..))).......)))))..))...........)))))).))....	......((((((((...(((....(((((........)))))..)))......((.((((...........................))))...))...........)))))).))....
974	1093	37	-22.8	0.17	0.55	21.25	UAGAUUGCAUCCAGUGCAUGCAGGGCCUAUUGCACCAGGCCAGAUGAGAGAACCAAGGGGAAGUGACAUAGCAGGAACUACUAGUACCCUUCAGGAACAAAUAGGAUGGAUGACACAUAA	.....((((((((...(((....(((((........)))))..)))......(((((((..(((..(......)..))).......)))))..))...........)))))).)).....	.....((((((((...(((....(((((........)))))..)))......((.((((...........................))))...))...........)))))).)).....
975	1094	37	-22.8	0.17	0.53	21.16	AGAUUGCAUCCAGUGCAUGCAGGGCCUAUUGCACCAGGCCAGAUGAGAGAACCAAGGGGAAGUGACAUAGCAGGAACUACUAGUACCCUUCAGGAACAAAUAGGAUGGAUGACACAUAAU	....((((((((...(((....(((((........)))))..)))......(((((((..(((..(......)..))).......)))))..))...........)))))).))......	....((((((((...(((....(((((........)))))..)))......((.((((...........................))))...))...........)))))).))......
976	1095	37	-22.8	0.9	0.78	22.32	GAUUGCAUCCAGUGCAUGCAGGGCCUAUUGCACCAGGCCAGAUGAGAGAACCAAGGGGAAGUGACAUAGCAGGAACUACUAGUACCCUUCAGGAACAAAUAGGAUGGAUGACACAUAAUC	...((((((((...(((....(((((........)))))..)))......(((((((..(((..(......)..))).......)))))..))...........)))))).)).......	....(((((((...(((....(((((........)))))..)))......((.((((...........................))))...))...........)))))).)........
977	1096	37	-22.8	0.4	0.59	24.62	AUUGCAUCCAGUGCAUGCAGGGCCUAUUGCACCAGGCCAGAUGAGAGAACCAAGGGGAAGUGACAUAGCAGGAACUACUAGUACCCUUCAGGAACAAAUAGGAUGGAUGACACAUAAUCC	..((((((((...(((....(((((........)))))..)))......(((((((..(((..(......)..))).......)))))..))...........)))))).))........	...(((((((...(((....(((((........)))))..)))......((.((((...........................))))...))...........)))))).).........
978	1097	37	-23.6	0.18	0.53	25.54	UUGCAUCCAGUGCAUGCAGGGCCUAUUGCACCAGGCCAGAUGAGAGAACCAAGGGGAAGUGACAUAGCAGGAACUACUAGUACCCUUCAGGAACAAAUAGGAUGGAUGACACAUAAUCCA	((((((.......))))))(((((........)))))...........(((((((..(((..(......)..))).......)))))..))...........(((((........)))))	..(((.........)))..(((((........)))))...........(((((((...........................)))))..))............((((........)))).
979	1098	37	-23.4	0.37	0.59	25.86	UGCAUCCAGUGCAUGCAGGGCCUAUUGCACCAGGCCAGAUGAGAGAACCAAGGGGAAGUGACAUAGCAGGAACUACUAGUACCCUUCAGGAACAAAUAGGAUGGAUGACACAUAAUCCAC	(((((...))))).....(((((........)))))...........(((((((..(((..(......)..))).......)))))..))...........(((((........))))).	..................(((((........)))))...........(((((((...........................)))))..))............((((........))))..
980	1099	37	-24.7	-0.23	0.35	20.66	GCAUCCAGUGCAUGCAGGGCCUAUUGCACCAGGCCAGAUGAGAGAACCAAGGGGAAGUGACAUAGCAGGAACUACUAGUACCCUUCAGGAACAAAUAGGAUGGAUGACACAUAAUCCACC	((((...))))......(((((........)))))...........(((((((..(((..(......)..))).......)))))..))........((.(((((........)))))))	.................(((((........)))))...........(((((((...........................)))))..))........((.(((((........)))))))
981	1100	37	-24.6	-0.19	0.37	22.15	CAUCCAGUGCAUGCAGGGCCUAUUGCACCAGGCCAGAUGAGAGAACCAAGGGGAAGUGACAUAGCAGGAACUACUAGUACCCUUCAGGAACAAAUAGGAUGGAUGACACAUAAUCCACCU	.........(((....(((((........)))))..)))......(((((((..(((..(......)..))).......)))))..)).......(((.(((((........))))))))	.........(((....(((((........)))))..)))......(((((((...........................)))))..)).......(((.(((((........))))))))
982	1101	37	-26.0	-0.63	0.27	18.32	AUCCAGUGCAUGCAGGGCCUAUUGCACCAGGCCAGAUGAGAGAACCAAGGGGAAGUGACAUAGCAGGAACUACUAGUACCCUUCAGGAACAAAUAGGAUGGAUGACACAUAAUCCACCUA	........(((....(((((........)))))..)))......(((((((..(((..(......)..))).......)))))..))......((((.(((((........)))))))))	........(((....(((((........)))))..))).........((((...........................))))...........((((.(((((........)))))))))
983	1102	37	-27.1	-0.99	0.2	18.31	UCCAGUGCAUGCAGGGCCUAUUGCACCAGGCCAGAUGAGAGAACCAAGGGGAAGUGACAUAGCAGGAACUACUAGUACCCUUCAGGAACAAAUAGGAUGGAUGACACAUAAUCCACCUAU	.......(((....(((((........)))))..)))......(((((((..(((..(......)..))).......)))))..)).....(((((.(((((........))))))))))	.......(((....(((((........)))))..))).........((((...........................))))..........(((((.(((((........))))))))))
984	1103	37	-27.5	-1.14	0.14	15.74	CCAGUGCAUGCAGGGCCUAUUGCACCAGGCCAGAUGAGAGAACCAAGGGGAAGUGACAUAGCAGGAACUACUAGUACCCUUCAGGAACAAAUAGGAUGGAUGACACAUAAUCCACCUAUC	......(((....(((((........)))))..)))......(((((((..(((..(......)..))).......)))))..)).....(((((.(((((........)))))))))).	......(((....(((((........)))))..)))......(((((((...........................)))))..)).....(((((.(((((........)))))))))).
985	1104	37	-27.5	-0.72	0.24	15.68	CAGUGCAUGCAGGGCCUAUUGCACCAGGCCAGAUGAGAGAACCAAGGGGAAGUGACAUAGCAGGAACUACUAGUACCCUUCAGGAACAAAUAGGAUGGAUGACACAUAAUCCACCUAUCC	.....(((....(((((........)))))..)))......(((((((..(((..(......)..))).......)))))..)).....(((((.(((((........))))))))))..	.....(((....(((((........)))))..)))......(((((((...........................)))))..)).....(((((.(((((........))))))))))..
986	1105	37	-27.5	-0.83	0.24	17.89	AGUGCAUGCAGGGCCUAUUGCACCAGGCCAGAUGAGAGAACCAAGGGGAAGUGACAUAGCAGGAACUACUAGUACCCUUCAGGAACAAAUAGGAUGGAUGACACAUAAUCCACCUAUCCC	....(((....(((((........)))))..)))......(((((((..(((..(......)..))).......)))))..)).....(((((.(((((........))))))))))...	....(((....(((((........)))))..)))......((.((((...........................))))...)).....(((((.(((((........))))))))))...
987	1106	37	-27.8	-1.13	0.16	20.83	GUGCAUGCAGGGCCUAUUGCACCAGGCCAGAUGAGAGAACCAAGGGGAAGUGACAUAGCAGGAACUACUAGUACCCUUCAGGAACAAAUAGGAUGGAUGACACAUAAUCCACCUAUCCCA	...(((....(((((........)))))..)))..........(((((((.(((.(((.((...)).))))).).))))........(((((.(((((........))))))))))))).	...(((....(((((........)))))..)))......................................................(((((.(((((........))))))))))....
988	1107	37	-27.8	-1.18	0.12	20.16	UGCAUGCAGGGCCUAUUGCACCAGGCCAGAUGAGAGAACCAAGGGGAAGUGACAUAGCAGGAACUACUAGUACCCUUCAGGAACAAAUAGGAUGGAUGACACAUAAUCCACCUAUCCCAG	..(((....(((((........)))))..)))..........(((((((.(((.(((.((...)).))))).).))))........(((((.(((((........)))))))))))))..	..(((....(((((........)))))..)))......................................................(((((.(((((........)))))))))).....
989	1108	37	-27.8	-0.92	0.16	20.22	GCAUGCAGGGCCUAUUGCACCAGGCCAGAUGAGAGAACCAAGGGGAAGUGACAUAGCAGGAACUACUAGUACCCUUCAGGAACAAAUAGGAUGGAUGACACAUAAUCCACCUAUCCCAGU	.(((....(((((........)))))..)))..........(((((((.(((.(((.((...)).))))).).))))........(((((.(((((........)))))))))))))...	.(((....(((((........)))))..)))......................................................(((((.(((((........))))))))))......
990	1109	37	-27.6	-1.35	0.06	20.85	CAUGCAGGGCCUAUUGCACCAGGCCAGAUGAGAGAACCAAGGGGAAGUGACAUAGCAGGAACUACUAGUACCCUUCAGGAACAAAUAGGAUGGAUGACACAUAAUCCACCUAUCCCAGUA	(((....(((((........)))))..)))..........(((((((.(((.(((.((...)).))))).).))))........(((((.(((((........)))))))))))))....	(((....(((((........)))))..)))......................................................(((((.(((((........)))))))))).......
991	1110	37	-26.8	-1.04	0.14	20.89	AUGCAGGGCCUAUUGCACCAGGCCAGAUGAGAGAACCAAGGGGAAGUGACAUAGCAGGAACUACUAGUACCCUUCAGGAACAAAUAGGAUGGAUGACACAUAAUCCACCUAUCCCAGUAG	......(((((........)))))...............(((((((.(((.(((.((...)).))))).).))))........(((((.(((((........))))))))))))).....	......(((((........)))))...........................................................(((((.(((((........))))))))))........
992	1111	37	-26.8	-0.58	0.31	22.0	UGCAGGGCCUAUUGCACCAGGCCAGAUGAGAGAACCAAGGGGAAGUGACAUAGCAGGAACUACUAGUACCCUUCAGGAACAAAUAGGAUGGAUGACACAUAAUCCACCUAUCCCAGUAGG	.....(((((........)))))...............(((((((.(((.(((.((...)).))))).).))))........(((((.(((((........)))))))))))))......	.....(((((........)))))...........................................................(((((.(((((........)))))))))).........
993	1112	37	-27.4	-1.19	0.14	21.47	GCAGGGCCUAUUGCACCAGGCCAGAUGAGAGAACCAAGGGGAAGUGACAUAGCAGGAACUACUAGUACCCUUCAGGAACAAAUAGGAUGGAUGACACAUAAUCCACCUAUCCCAGUAGGA	....(((((........)))))...........((...(((((((..(......)..)))....((.((.....)).))...((((.(((((........)))))))))))))....)).	....(((((........)))))...........................................................(((((.(((((........))))))))))..........
994	1113	37	-27.4	-0.98	0.18	21.27	CAGGGCCUAUUGCACCAGGCCAGAUGAGAGAACCAAGGGGAAGUGACAUAGCAGGAACUACUAGUACCCUUCAGGAACAAAUAGGAUGGAUGACACAUAAUCCACCUAUCCCAGUAGGAG	...(((((........)))))...........((...(((((((..(......)..)))....((.((.....)).))...((((.(((((........)))))))))))))....))..	...(((((........)))))...........................................................(((((.(((((........))))))))))...........
995	1114	37	-27.4	-1.28	0.06	20.73	AGGGCCUAUUGCACCAGGCCAGAUGAGAGAACCAAGGGGAAGUGACAUAGCAGGAACUACUAGUACCCUUCAGGAACAAAUAGGAUGGAUGACACAUAAUCCACCUAUCCCAGUAGGAGA	..(((((........)))))...........((...(((((((..(......)..)))....((.((.....)).))...((((.(((((........)))))))))))))....))...	..(((((........)))))...........................................................(((((.(((((........))))))))))............
996	1115	37	-27.4	-1.44	0.06	20.71	GGGCCUAUUGCACCAGGCCAGAUGAGAGAACCAAGGGGAAGUGACAUAGCAGGAACUACUAGUACCCUUCAGGAACAAAUAGGAUGGAUGACACAUAAUCCACCUAUCCCAGUAGGAGAA	.(((((........)))))...........((...(((((((..(......)..)))....((.((.....)).))...((((.(((((........)))))))))))))....))....	.(((((........)))))...........................................................(((((.(((((........)))))))))).............
997	1116	37	-27.7	-1.39	0.08	20.53	GGCCUAUUGCACCAGGCCAGAUGAGAGAACCAAGGGGAAGUGACAUAGCAGGAACUACUAGUACCCUUCAGGAACAAAUAGGAUGGAUGACACAUAAUCCACCUAUCCCAGUAGGAGAAA	(((((........)))))...........((...(((((((..(......)..)))....((.((.....)).))...((((.(((((........)))))))))))))....)).....	(((((........)))))...........................................................(((((.(((((........))))))))))..............
998	1117	37	-24.4	-0.62	0.29	23.05	GCCUAUUGCACCAGGCCAGAUGAGAGAACCAAGGGGAAGUGACAUAGCAGGAACUACUAGUACCCUUCAGGAACAAAUAGGAUGGAUGACACAUAAUCCACCUAUCCCAGUAGGAGAAAU	.(((((((....................(((((((..(((..(......)..))).......)))))..)).....(((((.(((((........))))))))))..)))))))......	.(((((((.......................((((...........................))))..........(((((.(((((........))))))))))..)))))))......
[truncated: 8,056 more rows]
