# Supplementary material for: ScanFold: an approach for genome-wide discovery of local RNA structural elements—applications to Zika virus and HIV
Source: PeerJ. 2018 Dec 18;6:e6136. doi: 10.7717/peerj.6136 (PMC6317755; doi:10.7717/peerj.6136)
Supplement: Supplemental Information 15 — All ScanFold analysis files needed to recapitulate results for HIV-1. [file peerj-06-6136-s015.zip › RawData_HIV-1/ScanFold-Scan_HIV-1/DS2seqWatts2008.fasta.forward.win_210.stp_1.rnd_50.shfl_di.txt]

i	j	Temperature	Native_dG	Z-score	P-score	EnsembleDiversity	Sequence	Structure	Centroid	NC_001802_WeeksShapeSequence_from_SI_DataSet2
1	210	37	-74.0	-2.76	0.0	29.28	GGUCUCUCUGGUUAGACCAGAUCUGAGCCUGGGAGCUCUCUGGCUAACUAGGGAACCCACUGCUUAAGCCUCAAUAAAGCUUGCCUUGAGUGCUCAAAGUAGUGUGUGCCCGUCUGUUGUGUGACUCUGGUAACUAGAGAUCCCUCAGACCCUUUUAGUCAGUGUGGAAAAUCUCUAGCAGUGGCGCCCGAACAGGGACUUGAAAGCGAA	(((.(((((((((((.(((((...((((......)))))))))))))))))))))))((((((((.((((((((...........))))).)))..)))))))).......(((((..(.(.((((((((...)))))).)))).)))))(((((((((((.((((((.....)))).)).)))).(((.....)))...)))))).)..	(((.(((((((((((.(((((...((((......)))))))))))))))))))))))((((((((.((((((((...........))))).)))..)))))))).......(((((....(.((((((((...)))))).)))..))))).(((((.((((.((((((.....)))).)).)))).(((.....)))....)))))....
2	211	37	-72.3	-2.34	0.02	27.1	GUCUCUCUGGUUAGACCAGAUCUGAGCCUGGGAGCUCUCUGGCUAACUAGGGAACCCACUGCUUAAGCCUCAAUAAAGCUUGCCUUGAGUGCUCAAAGUAGUGUGUGCCCGUCUGUUGUGUGACUCUGGUAACUAGAGAUCCCUCAGACCCUUUUAGUCAGUGUGGAAAAUCUCUAGCAGUGGCGCCCGAACAGGGACUUGAAAGCGAAA	...(((((((((((.(((((...((((......))))))))))))))))))))((.((((((((.((((((((...........))))).)))..)))))))).))....(((((..(.(.((((((((...)))))).)))).)))))(((((((((((.((((((.....)))).)).)))).(((.....)))...)))))).)...	...(((((((((((.(((((...((((......))))))))))))))))))))((.((((((((.((((((((...........))))).)))..)))))))).))....(((((....(.((((((((...)))))).)))..))))).......((((.((((((.....)))).)).)))).(((.....)))..............
3	212	37	-72.3	-2.61	0.0	22.07	UCUCUCUGGUUAGACCAGAUCUGAGCCUGGGAGCUCUCUGGCUAACUAGGGAACCCACUGCUUAAGCCUCAAUAAAGCUUGCCUUGAGUGCUCAAAGUAGUGUGUGCCCGUCUGUUGUGUGACUCUGGUAACUAGAGAUCCCUCAGACCCUUUUAGUCAGUGUGGAAAAUCUCUAGCAGUGGCGCCCGAACAGGGACUUGAAAGCGAAAG	..(((((((((((.(((((...((((......))))))))))))))))))))((.((((((((.((((((((...........))))).)))..)))))))).))....(((((..(.(.((((((((...)))))).)))).)))))(((((((((((.((((((.....)))).)).)))).(((.....)))...)))))).)....	..(((((((((((.(((((...((((......))))))))))))))))))))((.((((((((.((((((((...........))))).)))..)))))))).))....(((((....(.((((((((...)))))).)))..))))).(((((.((((.((((((.....)))).)).)))).(((.....)))....)))))......
4	213	37	-72.3	-2.11	0.02	30.97	CUCUCUGGUUAGACCAGAUCUGAGCCUGGGAGCUCUCUGGCUAACUAGGGAACCCACUGCUUAAGCCUCAAUAAAGCUUGCCUUGAGUGCUCAAAGUAGUGUGUGCCCGUCUGUUGUGUGACUCUGGUAACUAGAGAUCCCUCAGACCCUUUUAGUCAGUGUGGAAAAUCUCUAGCAGUGGCGCCCGAACAGGGACUUGAAAGCGAAAGU	.(((((((((((.(((((...((((......))))))))))))))))))))((.((((((((.((((((((...........))))).)))..)))))))).))....(((((..(.(.((((((((...)))))).)))).)))))(((((((((((.((((((.....)))).)).)))).(((.....)))...)))))).).....	.(((((((((((.(((((...((((......))))))))))))))))))))((.((((((((.((((((((...........))))).)))..)))))))).))....(((((....(.((((((((...)))))).)))..))))).......((((.((((((.....)))).)).)))).(((.....)))................
5	214	37	-72.8	-2.55	0.0	35.58	UCUCUGGUUAGACCAGAUCUGAGCCUGGGAGCUCUCUGGCUAACUAGGGAACCCACUGCUUAAGCCUCAAUAAAGCUUGCCUUGAGUGCUCAAAGUAGUGUGUGCCCGUCUGUUGUGUGACUCUGGUAACUAGAGAUCCCUCAGACCCUUUUAGUCAGUGUGGAAAAUCUCUAGCAGUGGCGCCCGAACAGGGACUUGAAAGCGAAAGUA	(((((((((((.(((((...((((......))))))))))))))))))))((.((((((((.((((((((...........))))).)))..)))))))).))....(((((..(.(.((((((((...)))))).)))).))))).......((((.((((((.....)))).)).)))).(((.....)))((((........)))).	(((((((((((.(((((...((((......))))))))))))))))))))((.((((((((.((((((((...........))))).)))..)))))))).))....(((((......((((((((...)))))).))...))))).......((((.((.(((.....)))..)).)))).(((.....)))((((........)))).
6	215	37	-71.2	-1.97	0.04	31.3	CUCUGGUUAGACCAGAUCUGAGCCUGGGAGCUCUCUGGCUAACUAGGGAACCCACUGCUUAAGCCUCAAUAAAGCUUGCCUUGAGUGCUCAAAGUAGUGUGUGCCCGUCUGUUGUGUGACUCUGGUAACUAGAGAUCCCUCAGACCCUUUUAGUCAGUGUGGAAAAUCUCUAGCAGUGGCGCCCGAACAGGGACUUGAAAGCGAAAGUAA	((((((((((.(((((...((((......))))))))))))))))))).((.((((((((.((((((((...........))))).)))..)))))))).))....(((((..(.(.((((((((...)))))).)))).))))).......((((.((((((.....)))).)).)))).(((.....)))((((........))))..	..((((((((.(((((...((((......)))))))))))))))))...((.((((((((.((((((((...........))))).)))..)))))))).))....(((((....(.((((((((...)))))).)))..))))).......((((.((((((.....)))).)).)))).(((.....)))..................
7	216	37	-71.1	-2.27	0.0	22.55	UCUGGUUAGACCAGAUCUGAGCCUGGGAGCUCUCUGGCUAACUAGGGAACCCACUGCUUAAGCCUCAAUAAAGCUUGCCUUGAGUGCUCAAAGUAGUGUGUGCCCGUCUGUUGUGUGACUCUGGUAACUAGAGAUCCCUCAGACCCUUUUAGUCAGUGUGGAAAAUCUCUAGCAGUGGCGCCCGAACAGGGACUUGAAAGCGAAAGUAAA	..(((((((.(((((...((((......))))))))))))))))(((.((.((((((((.((((((((...........))))).)))..)))))))).)).)))(((((..(.(.((((((((...)))))).)))).))))).......((((.((((((.....)))).)).)))).(((.....)))((((........))))...	..(((((((.(((((...((((......))))))))))))))))(((.((.((((((((.((((((((...........))))).)))..)))))))).)).)))(((((....(.((((((((...)))))).)))..))))).......((((.((((((.....)))).)).)))).(((.....)))...................
8	217	37	-71.1	-2.39	0.02	22.01	CUGGUUAGACCAGAUCUGAGCCUGGGAGCUCUCUGGCUAACUAGGGAACCCACUGCUUAAGCCUCAAUAAAGCUUGCCUUGAGUGCUCAAAGUAGUGUGUGCCCGUCUGUUGUGUGACUCUGGUAACUAGAGAUCCCUCAGACCCUUUUAGUCAGUGUGGAAAAUCUCUAGCAGUGGCGCCCGAACAGGGACUUGAAAGCGAAAGUAAAG	.(((((((.(((((...((((......))))))))))))))))(((.((.((((((((.((((((((...........))))).)))..)))))))).)).)))(((((..(.(.((((((((...)))))).)))).))))).......((((.((((((.....)))).)).)))).(((.....)))((((........))))....	.(((((((.(((((...((((......))))))))))))))))(((.((.((((((((.((((((((...........))))).)))..)))))))).)).)))(((((....(.((((((((...)))))).)))..))))).......((((.((((((.....)))).)).)))).(((.....))).(((........))).....
9	218	37	-70.9	-2.37	0.0	20.36	UGGUUAGACCAGAUCUGAGCCUGGGAGCUCUCUGGCUAACUAGGGAACCCACUGCUUAAGCCUCAAUAAAGCUUGCCUUGAGUGCUCAAAGUAGUGUGUGCCCGUCUGUUGUGUGACUCUGGUAACUAGAGAUCCCUCAGACCCUUUUAGUCAGUGUGGAAAAUCUCUAGCAGUGGCGCCCGAACAGGGACUUGAAAGCGAAAGUAAAGC	(((((((.(((((...((((......))))))))))))))))(((.((.((((((((.((((((((...........))))).)))..)))))))).)).)))(((((..(.(.((((((((...)))))).)))).))))).......((((.((((((.....)))).)).)))).(((.....)))((((........)))).....	(((((((.(((((...((((......))))))))))))))))(((.((.((((((((.((((((((...........))))).)))..)))))))).)).)))(((((....(.((((((((...)))))).)))..))))).......((((.((((((.....)))).)).)))).(((.....))).(((........)))......
10	219	37	-69.8	-2.08	0.02	21.19	GGUUAGACCAGAUCUGAGCCUGGGAGCUCUCUGGCUAACUAGGGAACCCACUGCUUAAGCCUCAAUAAAGCUUGCCUUGAGUGCUCAAAGUAGUGUGUGCCCGUCUGUUGUGUGACUCUGGUAACUAGAGAUCCCUCAGACCCUUUUAGUCAGUGUGGAAAAUCUCUAGCAGUGGCGCCCGAACAGGGACUUGAAAGCGAAAGUAAAGCC	((((((.(((((...((((......))))))))))))))).(((.((.((((((((.((((((((...........))))).)))..)))))))).)).)))(((((..(.(.((((((((...)))))).)))).))))).......((((.((((((.....)))).)).)))).(((.....)))((((........))))......	((((((.(((((...((((......))))))))))))))).(((.((.((((((((.((((((((...........))))).)))..)))))))).)).)))(((((....(.((((((((...)))))).)))..))))).......((((.((((((.....)))).)).)))).(((.....))).(((........))).......
11	220	37	-68.7	-1.97	0.02	26.83	GUUAGACCAGAUCUGAGCCUGGGAGCUCUCUGGCUAACUAGGGAACCCACUGCUUAAGCCUCAAUAAAGCUUGCCUUGAGUGCUCAAAGUAGUGUGUGCCCGUCUGUUGUGUGACUCUGGUAACUAGAGAUCCCUCAGACCCUUUUAGUCAGUGUGGAAAAUCUCUAGCAGUGGCGCCCGAACAGGGACUUGAAAGCGAAAGUAAAGCCA	(((((.(((((...((((......))))))))))))))..(((.((.((((((((.((((((((...........))))).)))..)))))))).)).)))(((((..(.(.((((((((...)))))).)))).))))).......((((.((((((.....)))).)).)))).(((.....)))((((........)))).......	(((((.(((((...((((......))))))))))))))..(((.((.((((((((.((((((((...........))))).)))..)))))))).)).)))(((((....(.((((((((...)))))).)))..))))).......((((.((((((.....)))).)).)))).(((.....))).(((........)))........
12	221	37	-66.5	-1.45	0.06	38.05	UUAGACCAGAUCUGAGCCUGGGAGCUCUCUGGCUAACUAGGGAACCCACUGCUUAAGCCUCAAUAAAGCUUGCCUUGAGUGCUCAAAGUAGUGUGUGCCCGUCUGUUGUGUGACUCUGGUAACUAGAGAUCCCUCAGACCCUUUUAGUCAGUGUGGAAAAUCUCUAGCAGUGGCGCCCGAACAGGGACUUGAAAGCGAAAGUAAAGCCAG	.....((((........)))).......((((((.....(((.((.((((((((.((((((((...........))))).)))..)))))))).)).)))(((((..(.(.((((((((...)))))).)))).))))).......((((.((((((.....)))).)).)))).(((.....)))((((........))))..))))))	............................((((((.....(((.((.((((((((.((((((((...........))))).)))..)))))))).)).)))(((((....(.((((((((...)))))).)))..))))).......((((.((((((.....)))).)).)))).(((.....)))((((........))))..))))))
13	222	37	-68.4	-2.38	0.02	20.48	UAGACCAGAUCUGAGCCUGGGAGCUCUCUGGCUAACUAGGGAACCCACUGCUUAAGCCUCAAUAAAGCUUGCCUUGAGUGCUCAAAGUAGUGUGUGCCCGUCUGUUGUGUGACUCUGGUAACUAGAGAUCCCUCAGACCCUUUUAGUCAGUGUGGAAAAUCUCUAGCAGUGGCGCCCGAACAGGGACUUGAAAGCGAAAGUAAAGCCAGA	....((((........))))......(((((((.....(((.((.((((((((.((((((((...........))))).)))..)))))))).)).)))(((((..(.(.((((((((...)))))).)))).))))).......((((.((((((.....)))).)).)))).(((.....)))((((........))))..)))))))	....((((........))))......(((((((.....(((.((.((((((((.((((((((...........))))).)))..)))))))).)).)))(((((..(.(.((((((((...)))))).)))).))))).......((((.((((((.....)))).)).)))).(((.....)))((((........))))..)))))))
14	223	37	-71.0	-2.65	0.02	14.4	AGACCAGAUCUGAGCCUGGGAGCUCUCUGGCUAACUAGGGAACCCACUGCUUAAGCCUCAAUAAAGCUUGCCUUGAGUGCUCAAAGUAGUGUGUGCCCGUCUGUUGUGUGACUCUGGUAACUAGAGAUCCCUCAGACCCUUUUAGUCAGUGUGGAAAAUCUCUAGCAGUGGCGCCCGAACAGGGACUUGAAAGCGAAAGUAAAGCCAGAG	...((((........)))).....((((((((.....(((.((.((((((((.((((((((...........))))).)))..)))))))).)).)))(((((..(.(.((((((((...)))))).)))).))))).......((((.((((((.....)))).)).)))).(((.....)))((((........))))..))))))))	...((((........)))).....((((((((.....(((.((.((((((((.((((((((...........))))).)))..)))))))).)).)))(((((..(.(.((((((((...)))))).)))).))))).......((((.((((((.....)))).)).)))).(((.....)))((((........))))..))))))))
15	224	37	-72.4	-2.82	0.0	13.8	GACCAGAUCUGAGCCUGGGAGCUCUCUGGCUAACUAGGGAACCCACUGCUUAAGCCUCAAUAAAGCUUGCCUUGAGUGCUCAAAGUAGUGUGUGCCCGUCUGUUGUGUGACUCUGGUAACUAGAGAUCCCUCAGACCCUUUUAGUCAGUGUGGAAAAUCUCUAGCAGUGGCGCCCGAACAGGGACUUGAAAGCGAAAGUAAAGCCAGAGG	..((((........)))).....((((((((.....(((.((.((((((((.((((((((...........))))).)))..)))))))).)).)))(((((..(.(.((((((((...)))))).)))).))))).......((((.((((((.....)))).)).)))).(((.....)))((((........))))..)))))))).	..((((........)))).....((((((((.....(((.((.((((((((.((((((((...........))))).)))..)))))))).)).)))(((((..(.(.((((((((...)))))).)))).))))).......((((.((((((.....)))).)).)))).(((.....)))((((........))))..)))))))).
16	225	37	-72.9	-2.12	0.04	13.85	ACCAGAUCUGAGCCUGGGAGCUCUCUGGCUAACUAGGGAACCCACUGCUUAAGCCUCAAUAAAGCUUGCCUUGAGUGCUCAAAGUAGUGUGUGCCCGUCUGUUGUGUGACUCUGGUAACUAGAGAUCCCUCAGACCCUUUUAGUCAGUGUGGAAAAUCUCUAGCAGUGGCGCCCGAACAGGGACUUGAAAGCGAAAGUAAAGCCAGAGGA	.((((........))))....(((((((((.....(((.((.((((((((.((((((((...........))))).)))..)))))))).)).)))(((((..(.(.((((((((...)))))).)))).))))).......((((.((((((.....)))).)).)))).(((.....)))((((........))))..))))))))).	.((((........))))....(((((((((.....(((.((.((((((((.((((((((...........))))).)))..)))))))).)).)))(((((..(.(.((((((((...)))))).)))).))))).......((((.((((((.....)))).)).)))).(((.....)))((((........))))..))))))))).
17	226	37	-72.6	-2.4	0.02	14.96	CCAGAUCUGAGCCUGGGAGCUCUCUGGCUAACUAGGGAACCCACUGCUUAAGCCUCAAUAAAGCUUGCCUUGAGUGCUCAAAGUAGUGUGUGCCCGUCUGUUGUGUGACUCUGGUAACUAGAGAUCCCUCAGACCCUUUUAGUCAGUGUGGAAAAUCUCUAGCAGUGGCGCCCGAACAGGGACUUGAAAGCGAAAGUAAAGCCAGAGGAG	((((........))))....(((((((((.....(((.((.((((((((.((((((((...........))))).)))..)))))))).)).)))(((((..(.(.((((((((...)))))).)))).))))).......((((.((((((.....)))).)).)))).(((.....)))((((........))))..)))))))))..	((((........))))....(((((((((.....(((.((.((((((((.((((((((...........))))).)))..)))))))).)).)))(((((..(.(.((((((((...)))))).)))).))))).......((((.((((((.....)))).)).)))).(((.....)))((((........))))..)))))))))..
18	227	37	-69.3	-1.38	0.1	19.28	CAGAUCUGAGCCUGGGAGCUCUCUGGCUAACUAGGGAACCCACUGCUUAAGCCUCAAUAAAGCUUGCCUUGAGUGCUCAAAGUAGUGUGUGCCCGUCUGUUGUGUGACUCUGGUAACUAGAGAUCCCUCAGACCCUUUUAGUCAGUGUGGAAAAUCUCUAGCAGUGGCGCCCGAACAGGGACUUGAAAGCGAAAGUAAAGCCAGAGGAGA	(((........))).....(((((((((.....(((.((.((((((((.((((((((...........))))).)))..)))))))).)).)))(((((..(.(.((((((((...)))))).)))).))))).......((((.((((((.....)))).)).)))).(((.....)))((((........))))..)))))))))...	(((........)))......((((((((.....(((.((.((((((((.((((((((...........))))).)))..)))))))).)).)))(((((..(.(.((((((((...)))))).)))).))))).......((((.((((((.....)))).)).)))).(((.....)))((((........))))..))))))))....
19	228	37	-68.9	-2.19	0.02	20.05	AGAUCUGAGCCUGGGAGCUCUCUGGCUAACUAGGGAACCCACUGCUUAAGCCUCAAUAAAGCUUGCCUUGAGUGCUCAAAGUAGUGUGUGCCCGUCUGUUGUGUGACUCUGGUAACUAGAGAUCCCUCAGACCCUUUUAGUCAGUGUGGAAAAUCUCUAGCAGUGGCGCCCGAACAGGGACUUGAAAGCGAAAGUAAAGCCAGAGGAGAU	......((((......))))(((((((.....(((.((.((((((((.((((((((...........))))).)))..)))))))).)).)))(((((..(.(.((((((((...)))))).)))).))))).......((((.((((((.....)))).)).)))).(((.....)))((((........))))..)))))))......	.......(((......)))((((((((.....(((.((.((((((((.((((((((...........))))).)))..)))))))).)).)))(((((..(.(.((((((((...)))))).)))).))))).......((((.((((((.....)))).)).)))).(((.....)))((((........))))..)))))))).....
20	229	37	-71.0	-1.78	0.04	16.38	GAUCUGAGCCUGGGAGCUCUCUGGCUAACUAGGGAACCCACUGCUUAAGCCUCAAUAAAGCUUGCCUUGAGUGCUCAAAGUAGUGUGUGCCCGUCUGUUGUGUGACUCUGGUAACUAGAGAUCCCUCAGACCCUUUUAGUCAGUGUGGAAAAUCUCUAGCAGUGGCGCCCGAACAGGGACUUGAAAGCGAAAGUAAAGCCAGAGGAGAUC	(((((((((......))))(((((((.....(((.((.((((((((.((((((((...........))))).)))..)))))))).)).)))(((((..(.(.((((((((...)))))).)))).))))).......((((.((((((.....)))).)).)))).(((.....)))((((........))))..)))))))..)))))	(((((((((......))))(((((((.....(((.((.((((((((.((((((((...........))))).)))..)))))))).)).)))(((((..(.(.((((((((...)))))).)))).))))).......((((.((((((.....)))).)).)))).(((.....)))((((........))))..)))))))..)))))
21	230	37	-69.7	-1.86	0.04	18.82	AUCUGAGCCUGGGAGCUCUCUGGCUAACUAGGGAACCCACUGCUUAAGCCUCAAUAAAGCUUGCCUUGAGUGCUCAAAGUAGUGUGUGCCCGUCUGUUGUGUGACUCUGGUAACUAGAGAUCCCUCAGACCCUUUUAGUCAGUGUGGAAAAUCUCUAGCAGUGGCGCCCGAACAGGGACUUGAAAGCGAAAGUAAAGCCAGAGGAGAUCU	...........(((.((((((((((.....(((.((.((((((((.((((((((...........))))).)))..)))))))).)).)))(((((..(.(.((((((((...)))))).)))).))))).......((((.((((((.....)))).)).)))).(((.....)))((((........))))..))))))).))).)))	...........(((.((((((((((.....(((.((.((((((((.((((((((...........))))).)))..)))))))).)).)))(((((..(.(.((((((((...)))))).)))).))))).......((((.((((((.....)))).)).)))).(((.....)))((((........))))..)))))))).)).)))
22	231	37	-71.3	-1.75	0.04	16.11	UCUGAGCCUGGGAGCUCUCUGGCUAACUAGGGAACCCACUGCUUAAGCCUCAAUAAAGCUUGCCUUGAGUGCUCAAAGUAGUGUGUGCCCGUCUGUUGUGUGACUCUGGUAACUAGAGAUCCCUCAGACCCUUUUAGUCAGUGUGGAAAAUCUCUAGCAGUGGCGCCCGAACAGGGACUUGAAAGCGAAAGUAAAGCCAGAGGAGAUCUC	.........((((.((((((((((.....(((.((.((((((((.((((((((...........))))).)))..)))))))).)).)))(((((..(.(.((((((((...)))))).)))).))))).......((((.((((((.....)))).)).)))).(((.....)))((((........))))..))))))).))).))))	.........((((.((((((((((.....(((.((.((((((((.((((((((...........))))).)))..)))))))).)).)))(((((..(.(.((((((((...)))))).)))).))))).......((((.((((((.....)))).)).)))).(((.....)))((((........))))..)))))))).)).))))
23	232	37	-72.5	-2.22	0.02	15.88	CUGAGCCUGGGAGCUCUCUGGCUAACUAGGGAACCCACUGCUUAAGCCUCAAUAAAGCUUGCCUUGAGUGCUCAAAGUAGUGUGUGCCCGUCUGUUGUGUGACUCUGGUAACUAGAGAUCCCUCAGACCCUUUUAGUCAGUGUGGAAAAUCUCUAGCAGUGGCGCCCGAACAGGGACUUGAAAGCGAAAGUAAAGCCAGAGGAGAUCUCU	........((((.((((((((((.....(((.((.((((((((.((((((((...........))))).)))..)))))))).)).)))(((((..(.(.((((((((...)))))).)))).))))).......((((.((((((.....)))).)).)))).(((.....)))((((........))))..))))))).))).)))).	........((((.((((((((((.....(((.((.((((((((.((((((((...........))))).)))..)))))))).)).)))(((((..(.(.((((((((...)))))).)))).))))).......((((.((((((.....)))).)).)))).(((.....)))((((........))))..)))))))).)).)))).
24	233	37	-72.5	-2.33	0.02	18.84	UGAGCCUGGGAGCUCUCUGGCUAACUAGGGAACCCACUGCUUAAGCCUCAAUAAAGCUUGCCUUGAGUGCUCAAAGUAGUGUGUGCCCGUCUGUUGUGUGACUCUGGUAACUAGAGAUCCCUCAGACCCUUUUAGUCAGUGUGGAAAAUCUCUAGCAGUGGCGCCCGAACAGGGACUUGAAAGCGAAAGUAAAGCCAGAGGAGAUCUCUC	.......((((.((((((((((.....(((.((.((((((((.((((((((...........))))).)))..)))))))).)).)))(((((..(.(.((((((((...)))))).)))).))))).......((((.((((((.....)))).)).)))).(((.....)))((((........))))..))))))).))).))))..	.......((((.((((((((((.....(((.((.((((((((.((((((((...........))))).)))..)))))))).)).)))(((((..(.(.((((((((...)))))).)))).))))).......((((.((((((.....)))).)).)))).(((.....)))((((........))))..)))))))).)).))))..
25	234	37	-73.3	-2.46	0.02	19.72	GAGCCUGGGAGCUCUCUGGCUAACUAGGGAACCCACUGCUUAAGCCUCAAUAAAGCUUGCCUUGAGUGCUCAAAGUAGUGUGUGCCCGUCUGUUGUGUGACUCUGGUAACUAGAGAUCCCUCAGACCCUUUUAGUCAGUGUGGAAAAUCUCUAGCAGUGGCGCCCGAACAGGGACUUGAAAGCGAAAGUAAAGCCAGAGGAGAUCUCUCG	......(((((((((((((((.....(((.((.((((((((.((((((((...........))))).)))..)))))))).)).)))(((((..(.(.((((((((...)))))).)))).))))).......((((.((((((.....)))).)).)))).(((.....)))((((........))))..))))))).)))..))))).	......(((((((((((((((.....(((.((.((((((((.((((((((...........))))).)))..)))))))).)).)))(((((..(.(.((((((((...)))))).)))).))))).......((((.((((((.....)))).)).)))).(((.....)))((((........))))..)))))))).))..))))).
26	235	37	-73.7	-2.94	0.0	18.28	AGCCUGGGAGCUCUCUGGCUAACUAGGGAACCCACUGCUUAAGCCUCAAUAAAGCUUGCCUUGAGUGCUCAAAGUAGUGUGUGCCCGUCUGUUGUGUGACUCUGGUAACUAGAGAUCCCUCAGACCCUUUUAGUCAGUGUGGAAAAUCUCUAGCAGUGGCGCCCGAACAGGGACUUGAAAGCGAAAGUAAAGCCAGAGGAGAUCUCUCGA	....((((((((((((((((.....(((.((.((((((((.((((((((...........))))).)))..)))))))).)).)))(((((..(.(.((((((((...)))))).)))).))))).......((((.((((((.....)))).)).)))).(((.....)))((((........))))..))))))).)))..)))))).	....((((((((((((((((.....(((.((.((((((((.((((((((...........))))).)))..)))))))).)).)))(((((..(.(.((((((((...)))))).)))).))))).......((((.((((((.....)))).)).)))).(((.....)))((((........))))..)))))))).))..)))))).
27	236	37	-73.7	-2.49	0.02	18.35	GCCUGGGAGCUCUCUGGCUAACUAGGGAACCCACUGCUUAAGCCUCAAUAAAGCUUGCCUUGAGUGCUCAAAGUAGUGUGUGCCCGUCUGUUGUGUGACUCUGGUAACUAGAGAUCCCUCAGACCCUUUUAGUCAGUGUGGAAAAUCUCUAGCAGUGGCGCCCGAACAGGGACUUGAAAGCGAAAGUAAAGCCAGAGGAGAUCUCUCGAC	...((((((((((((((((.....(((.((.((((((((.((((((((...........))))).)))..)))))))).)).)))(((((..(.(.((((((((...)))))).)))).))))).......((((.((((((.....)))).)).)))).(((.....)))((((........))))..))))))).)))..))))))..	...((((((((((((((((.....(((.((.((((((((.((((((((...........))))).)))..)))))))).)).)))(((((..(.(.((((((((...)))))).)))).))))).......((((.((((((.....)))).)).)))).(((.....)))((((........))))..)))))))).))..))))))..
28	237	37	-73.7	-2.41	0.02	18.11	CCUGGGAGCUCUCUGGCUAACUAGGGAACCCACUGCUUAAGCCUCAAUAAAGCUUGCCUUGAGUGCUCAAAGUAGUGUGUGCCCGUCUGUUGUGUGACUCUGGUAACUAGAGAUCCCUCAGACCCUUUUAGUCAGUGUGGAAAAUCUCUAGCAGUGGCGCCCGAACAGGGACUUGAAAGCGAAAGUAAAGCCAGAGGAGAUCUCUCGACG	..((((((((((((((((.....(((.((.((((((((.((((((((...........))))).)))..)))))))).)).)))(((((..(.(.((((((((...)))))).)))).))))).......((((.((((((.....)))).)).)))).(((.....)))((((........))))..))))))).)))..))))))...	..((((((((((((((((.....(((.((.((((((((.((((((((...........))))).)))..)))))))).)).)))(((((..(.(.((((((((...)))))).)))).))))).......((((.((((((.....)))).)).)))).(((.....)))((((........))))..)))))))).))..))))))...
29	238	37	-73.7	-2.92	0.0	17.63	CUGGGAGCUCUCUGGCUAACUAGGGAACCCACUGCUUAAGCCUCAAUAAAGCUUGCCUUGAGUGCUCAAAGUAGUGUGUGCCCGUCUGUUGUGUGACUCUGGUAACUAGAGAUCCCUCAGACCCUUUUAGUCAGUGUGGAAAAUCUCUAGCAGUGGCGCCCGAACAGGGACUUGAAAGCGAAAGUAAAGCCAGAGGAGAUCUCUCGACGC	.((((((((((((((((.....(((.((.((((((((.((((((((...........))))).)))..)))))))).)).)))(((((..(.(.((((((((...)))))).)))).))))).......((((.((((((.....)))).)).)))).(((.....)))((((........))))..))))))).)))..))))))....	.((((((((((((((((.....(((.((.((((((((.((((((((...........))))).)))..)))))))).)).)))(((((..(.(.((((((((...)))))).)))).))))).......((((.((((((.....)))).)).)))).(((.....)))((((........))))..)))))))).))..))))))....
30	239	37	-73.5	-2.63	0.0	17.78	UGGGAGCUCUCUGGCUAACUAGGGAACCCACUGCUUAAGCCUCAAUAAAGCUUGCCUUGAGUGCUCAAAGUAGUGUGUGCCCGUCUGUUGUGUGACUCUGGUAACUAGAGAUCCCUCAGACCCUUUUAGUCAGUGUGGAAAAUCUCUAGCAGUGGCGCCCGAACAGGGACUUGAAAGCGAAAGUAAAGCCAGAGGAGAUCUCUCGACGCA	((((((((((((((((.....(((.((.((((((((.((((((((...........))))).)))..)))))))).)).)))(((((..(.(.((((((((...)))))).)))).))))).......((((.((((((.....)))).)).)))).(((.....)))((((........))))..))))))).)))..)))))).....	((((((((((((((((.....(((.((.((((((((.((((((((...........))))).)))..)))))))).)).)))(((((..(.(.((((((((...)))))).)))).))))).......((((.((((((.....)))).)).)))).(((.....)))((((........))))..)))))))).))..)))))).....
31	240	37	-73.5	-2.93	0.0	18.1	GGGAGCUCUCUGGCUAACUAGGGAACCCACUGCUUAAGCCUCAAUAAAGCUUGCCUUGAGUGCUCAAAGUAGUGUGUGCCCGUCUGUUGUGUGACUCUGGUAACUAGAGAUCCCUCAGACCCUUUUAGUCAGUGUGGAAAAUCUCUAGCAGUGGCGCCCGAACAGGGACUUGAAAGCGAAAGUAAAGCCAGAGGAGAUCUCUCGACGCAG	(((((((((((((((.....(((.((.((((((((.((((((((...........))))).)))..)))))))).)).)))(((((..(.(.((((((((...)))))).)))).))))).......((((.((((((.....)))).)).)))).(((.....)))((((........))))..))))))).)))..))))).......	(((((((((((((((.....(((.((.((((((((.((((((((...........))))).)))..)))))))).)).)))(((((..(.(.((((((((...)))))).)))).))))).......((((.((((((.....)))).)).)))).(((.....)))((((........))))..)))))))).))..))))).......
32	241	37	-69.9	-1.68	0.04	19.82	GGAGCUCUCUGGCUAACUAGGGAACCCACUGCUUAAGCCUCAAUAAAGCUUGCCUUGAGUGCUCAAAGUAGUGUGUGCCCGUCUGUUGUGUGACUCUGGUAACUAGAGAUCCCUCAGACCCUUUUAGUCAGUGUGGAAAAUCUCUAGCAGUGGCGCCCGAACAGGGACUUGAAAGCGAAAGUAAAGCCAGAGGAGAUCUCUCGACGCAGG	((((((((((((((.....(((.((.((((((((.((((((((...........))))).)))..)))))))).)).)))(((((..(.(.((((((((...)))))).)))).))))).......((((.((((((.....)))).)).)))).(((.....)))((((........))))..))))))).)))..)))).........	.(((((((((((((.....(((.((.((((((((.((((((((...........))))).)))..)))))))).)).)))(((((..(.(.((((((((...)))))).)))).))))).......((((.((((((.....)))).)).)))).(((.....)))((((........))))..)))))))).))..)))..........
33	242	37	-69.4	-1.64	0.08	20.33	GAGCUCUCUGGCUAACUAGGGAACCCACUGCUUAAGCCUCAAUAAAGCUUGCCUUGAGUGCUCAAAGUAGUGUGUGCCCGUCUGUUGUGUGACUCUGGUAACUAGAGAUCCCUCAGACCCUUUUAGUCAGUGUGGAAAAUCUCUAGCAGUGGCGCCCGAACAGGGACUUGAAAGCGAAAGUAAAGCCAGAGGAGAUCUCUCGACGCAGGA	(((((((((((((.....(((.((.((((((((.((((((((...........))))).)))..)))))))).)).)))(((((..(.(.((((((((...)))))).)))).))))).......((((.((((((.....)))).)).)))).(((.....)))((((........))))..))))))).)))..)))...........	...((((((((((.....(((.((.((((((((.((((((((...........))))).)))..)))))))).)).)))(((((..(.(.((((((((...)))))).)))).))))).......((((.((((((.....)))).)).)))).(((.....)))((((........))))..)))))))).))................
34	243	37	-69.3	-1.75	0.04	18.13	AGCUCUCUGGCUAACUAGGGAACCCACUGCUUAAGCCUCAAUAAAGCUUGCCUUGAGUGCUCAAAGUAGUGUGUGCCCGUCUGUUGUGUGACUCUGGUAACUAGAGAUCCCUCAGACCCUUUUAGUCAGUGUGGAAAAUCUCUAGCAGUGGCGCCCGAACAGGGACUUGAAAGCGAAAGUAAAGCCAGAGGAGAUCUCUCGACGCAGGAC	....((((((((.....(((.((.((((((((.((((((((...........))))).)))..)))))))).)).)))(((((..(.(.((((((((...)))))).)))).))))).......((((.((((((.....)))).)).)))).(((.....)))((((........))))..))))))))(((....)))..........	....((((((((.....(((.((.((((((((.((((((((...........))))).)))..)))))))).)).)))(((((..(.(.((((((((...)))))).)))).))))).......((((.((((((.....)))).)).)))).(((.....)))((((........))))..))))))))(((....)))..........
35	244	37	-69.3	-1.62	0.04	18.32	GCUCUCUGGCUAACUAGGGAACCCACUGCUUAAGCCUCAAUAAAGCUUGCCUUGAGUGCUCAAAGUAGUGUGUGCCCGUCUGUUGUGUGACUCUGGUAACUAGAGAUCCCUCAGACCCUUUUAGUCAGUGUGGAAAAUCUCUAGCAGUGGCGCCCGAACAGGGACUUGAAAGCGAAAGUAAAGCCAGAGGAGAUCUCUCGACGCAGGACU	...((((((((.....(((.((.((((((((.((((((((...........))))).)))..)))))))).)).)))(((((..(.(.((((((((...)))))).)))).))))).......((((.((((((.....)))).)).)))).(((.....)))((((........))))..))))))))(((....)))...........	...((((((((.....(((.((.((((((((.((((((((...........))))).)))..)))))))).)).)))(((((..(.(.((((((((...)))))).)))).))))).......((((.((((((.....)))).)).)))).(((.....)))((((........))))..))))))))(((....)))...........
36	245	37	-69.3	-2.41	0.0	20.1	CUCUCUGGCUAACUAGGGAACCCACUGCUUAAGCCUCAAUAAAGCUUGCCUUGAGUGCUCAAAGUAGUGUGUGCCCGUCUGUUGUGUGACUCUGGUAACUAGAGAUCCCUCAGACCCUUUUAGUCAGUGUGGAAAAUCUCUAGCAGUGGCGCCCGAACAGGGACUUGAAAGCGAAAGUAAAGCCAGAGGAGAUCUCUCGACGCAGGACUC	..((((((((.....(((.((.((((((((.((((((((...........))))).)))..)))))))).)).)))(((((..(.(.((((((((...)))))).)))).))))).......((((.((((((.....)))).)).)))).(((.....)))((((........))))..))))))))(((....)))............	..((((((((.....(((.((.((((((((.((((((((...........))))).)))..)))))))).)).)))(((((..(.(.((((((((...)))))).)))).))))).......((((.((((((.....)))).)).)))).(((.....)))((((........))))..))))))))......................
37	246	37	-70.5	-2.18	0.02	17.77	UCUCUGGCUAACUAGGGAACCCACUGCUUAAGCCUCAAUAAAGCUUGCCUUGAGUGCUCAAAGUAGUGUGUGCCCGUCUGUUGUGUGACUCUGGUAACUAGAGAUCCCUCAGACCCUUUUAGUCAGUGUGGAAAAUCUCUAGCAGUGGCGCCCGAACAGGGACUUGAAAGCGAAAGUAAAGCCAGAGGAGAUCUCUCGACGCAGGACUCG	.((((((((.....(((.((.((((((((.((((((((...........))))).)))..)))))))).)).)))(((((..(.(.((((((((...)))))).)))).))))).......((((.((((((.....)))).)).)))).(((.....)))((((........))))..))))))))(((.((.((......))))))).	.((((((((.....(((.((.((((((((.((((((((...........))))).)))..)))))))).)).)))(((((..(.(.((((((((...)))))).)))).))))).......((((.((((((.....)))).)).)))).(((.....)))((((........))))..))))))))(((.((...........))))).
38	247	37	-70.3	-2.12	0.0	17.88	CUCUGGCUAACUAGGGAACCCACUGCUUAAGCCUCAAUAAAGCUUGCCUUGAGUGCUCAAAGUAGUGUGUGCCCGUCUGUUGUGUGACUCUGGUAACUAGAGAUCCCUCAGACCCUUUUAGUCAGUGUGGAAAAUCUCUAGCAGUGGCGCCCGAACAGGGACUUGAAAGCGAAAGUAAAGCCAGAGGAGAUCUCUCGACGCAGGACUCGG	((((((((.....(((.((.((((((((.((((((((...........))))).)))..)))))))).)).)))(((((..(.(.((((((((...)))))).)))).))))).......((((.((((((.....)))).)).)))).(((.....)))((((........))))..))))))))(((.((.((......)))))))..	((((((((.....(((.((.((((((((.((((((((...........))))).)))..)))))))).)).)))(((((..(.(.((((((((...)))))).)))).))))).......((((.((((((.....)))).)).)))).(((.....)))((((........))))..))))))))(((.((...........)))))..
39	248	37	-67.2	-1.6	0.08	20.02	UCUGGCUAACUAGGGAACCCACUGCUUAAGCCUCAAUAAAGCUUGCCUUGAGUGCUCAAAGUAGUGUGUGCCCGUCUGUUGUGUGACUCUGGUAACUAGAGAUCCCUCAGACCCUUUUAGUCAGUGUGGAAAAUCUCUAGCAGUGGCGCCCGAACAGGGACUUGAAAGCGAAAGUAAAGCCAGAGGAGAUCUCUCGACGCAGGACUCGGC	(((((((.....(((.((.((((((((.((((((((...........))))).)))..)))))))).)).)))(((((..(.(.((((((((...)))))).)))).))))).......((((.((((((.....)))).)).)))).(((.....)))((((........))))..))))))).(((.((.((......)))))))...	(((((((.....(((.((.((((((((.((((((((...........))))).)))..)))))))).)).)))(((((..(.(.((((((((...)))))).)))).))))).......((((.((((((.....)))).)).)))).(((.....)))((((........))))..))))))).(((.((...........)))))...
40	249	37	-65.6	-1.38	0.1	44.21	CUGGCUAACUAGGGAACCCACUGCUUAAGCCUCAAUAAAGCUUGCCUUGAGUGCUCAAAGUAGUGUGUGCCCGUCUGUUGUGUGACUCUGGUAACUAGAGAUCCCUCAGACCCUUUUAGUCAGUGUGGAAAAUCUCUAGCAGUGGCGCCCGAACAGGGACUUGAAAGCGAAAGUAAAGCCAGAGGAGAUCUCUCGACGCAGGACUCGGCU	((((((.....(((.((.((((((((.((((((((...........))))).)))..)))))))).)).)))(((((..(.(.((((((((...)))))).)))).))))).......((((.((((((.....)))).)).)))).(((.....)))((((........))))..))))))..(((.((.((......)))))))....	((((((.....(((.((.((((((((.((((((((...........))))).)))..)))))))).)).)))(((((....(.((((((((...)))))).)))..))))).......((((.((..((.....))...)).)))).(((.....)))((((........))))..))))))............................
41	250	37	-65.8	-1.52	0.08	42.53	UGGCUAACUAGGGAACCCACUGCUUAAGCCUCAAUAAAGCUUGCCUUGAGUGCUCAAAGUAGUGUGUGCCCGUCUGUUGUGUGACUCUGGUAACUAGAGAUCCCUCAGACCCUUUUAGUCAGUGUGGAAAAUCUCUAGCAGUGGCGCCCGAACAGGGACUUGAAAGCGAAAGUAAAGCCAGAGGAGAUCUCUCGACGCAGGACUCGGCUU	.((((.....(((.((.((((((((.((((((((...........))))).)))..)))))))).)).)))(((((..(.(.((((((((...)))))).)))).)))))......((((.((((.((..((((((.....((((.(((.....)))((((........))))...))))..))))))...)).))))..)))).)))).	.((((.....(((.((.((((((((.((((((((...........))))).)))..)))))))).)).)))(((((......((((((((...)))))).))...)))))......((((.((((.((..((((((.....((((.(((.....)))((((........))))...))))..))))))...)).))))..)))).)))).
42	251	37	-65.4	-1.32	0.1	45.22	GGCUAACUAGGGAACCCACUGCUUAAGCCUCAAUAAAGCUUGCCUUGAGUGCUCAAAGUAGUGUGUGCCCGUCUGUUGUGUGACUCUGGUAACUAGAGAUCCCUCAGACCCUUUUAGUCAGUGUGGAAAAUCUCUAGCAGUGGCGCCCGAACAGGGACUUGAAAGCGAAAGUAAAGCCAGAGGAGAUCUCUCGACGCAGGACUCGGCUUG	((((.....(((.((.((((((((.((((((((...........))))).)))..)))))))).)).)))(((((..(.(.((((((((...)))))).)))).)))))......((((.((((.((..((((((.....((((.(((.....)))((((........))))...))))..))))))...)).))))..)))).))))..	((((.....(((.((.((((((((.((((((((...........))))).)))..)))))))).)).)))(((((......((((((((...)))))).))...)))))......((((.((((.((..((((((.....((((.(((.....)))((((........))))...))))..))))))...)).))))..)))).))))..
43	252	37	-65.0	-0.8	0.18	51.57	GCUAACUAGGGAACCCACUGCUUAAGCCUCAAUAAAGCUUGCCUUGAGUGCUCAAAGUAGUGUGUGCCCGUCUGUUGUGUGACUCUGGUAACUAGAGAUCCCUCAGACCCUUUUAGUCAGUGUGGAAAAUCUCUAGCAGUGGCGCCCGAACAGGGACUUGAAAGCGAAAGUAAAGCCAGAGGAGAUCUCUCGACGCAGGACUCGGCUUGC	........(((.((.((((((((.((((((((...........))))).)))..)))))))).)).)))(((.(((.((((.(((((((..((((((((.((.(((((.......)))..)).))...))))))))........(((.....)))((((........))))...)))))))(((....)))..)))).)))..)))....	........(((.((.((((((((.((((((((...........))))).)))..)))))))).)).)))...........................................................................(((.....)))((((........)))).......................................
44	253	37	-65.0	-1.23	0.1	50.38	CUAACUAGGGAACCCACUGCUUAAGCCUCAAUAAAGCUUGCCUUGAGUGCUCAAAGUAGUGUGUGCCCGUCUGUUGUGUGACUCUGGUAACUAGAGAUCCCUCAGACCCUUUUAGUCAGUGUGGAAAAUCUCUAGCAGUGGCGCCCGAACAGGGACUUGAAAGCGAAAGUAAAGCCAGAGGAGAUCUCUCGACGCAGGACUCGGCUUGCU	.......(((.((.((((((((.((((((((...........))))).)))..)))))))).)).)))(((.(((.((((.(((((((..((((((((.((.(((((.......)))..)).))...))))))))........(((.....)))((((........))))...)))))))(((....)))..)))).)))..))).....	.......(((.((.((((((((.((((((((...........))))).)))..)))))))).)).))).............(((((((..(((((((.......(((.......)))...........)))))))........(((.....)))((((........))))...)))))))(((....)))....................
45	254	37	-65.0	-1.05	0.16	52.89	UAACUAGGGAACCCACUGCUUAAGCCUCAAUAAAGCUUGCCUUGAGUGCUCAAAGUAGUGUGUGCCCGUCUGUUGUGUGACUCUGGUAACUAGAGAUCCCUCAGACCCUUUUAGUCAGUGUGGAAAAUCUCUAGCAGUGGCGCCCGAACAGGGACUUGAAAGCGAAAGUAAAGCCAGAGGAGAUCUCUCGACGCAGGACUCGGCUUGCUG	......(((.((.((((((((.((((((((...........))))).)))..)))))))).)).)))(((.(((.((((.(((((((..((((((((.((.(((((.......)))..)).))...))))))))........(((.....)))((((........))))...)))))))(((....)))..)))).)))..)))......	......(((.((.((((((((.((((((((...........))))).)))..)))))))).)).))).............(((((((...((((((...............................)))))).........(((.....)))((((........))))...)))))))(((....))).....................
46	255	37	-65.0	-0.68	0.27	55.0	AACUAGGGAACCCACUGCUUAAGCCUCAAUAAAGCUUGCCUUGAGUGCUCAAAGUAGUGUGUGCCCGUCUGUUGUGUGACUCUGGUAACUAGAGAUCCCUCAGACCCUUUUAGUCAGUGUGGAAAAUCUCUAGCAGUGGCGCCCGAACAGGGACUUGAAAGCGAAAGUAAAGCCAGAGGAGAUCUCUCGACGCAGGACUCGGCUUGCUGA	.....(((.((.((((((((.((((((((...........))))).)))..)))))))).)).)))(((.(((.((((.(((((((..((((((((.((.(((((.......)))..)).))...))))))))........(((.....)))((((........))))...)))))))(((....)))..)))).)))..))).......	.....(((.((.((((((((.((((((((...........))))).)))..)))))))).)).))).............(((((((...((((((...............................)))))).........(((.....)))((((........))))...)))))))................................
47	256	37	-65.0	-0.81	0.18	52.9	ACUAGGGAACCCACUGCUUAAGCCUCAAUAAAGCUUGCCUUGAGUGCUCAAAGUAGUGUGUGCCCGUCUGUUGUGUGACUCUGGUAACUAGAGAUCCCUCAGACCCUUUUAGUCAGUGUGGAAAAUCUCUAGCAGUGGCGCCCGAACAGGGACUUGAAAGCGAAAGUAAAGCCAGAGGAGAUCUCUCGACGCAGGACUCGGCUUGCUGAA	....(((.((.((((((((.((((((((...........))))).)))..)))))))).)).)))(((.(((.((((.(((((((..((((((((.((.(((((.......)))..)).))...))))))))........(((.....)))((((........))))...)))))))(((....)))..)))).)))..)))........	....(((.((.((((((((.((((((((...........))))).)))..)))))))).)).))).............(((((((...((((((.......(((.......)))...........)))))).........(((.....)))((((........))))...)))))))(((....)))...........(((....)))..
48	257	37	-65.0	-1.1	0.12	53.45	CUAGGGAACCCACUGCUUAAGCCUCAAUAAAGCUUGCCUUGAGUGCUCAAAGUAGUGUGUGCCCGUCUGUUGUGUGACUCUGGUAACUAGAGAUCCCUCAGACCCUUUUAGUCAGUGUGGAAAAUCUCUAGCAGUGGCGCCCGAACAGGGACUUGAAAGCGAAAGUAAAGCCAGAGGAGAUCUCUCGACGCAGGACUCGGCUUGCUGAAG	...(((.((.((((((((.((((((((...........))))).)))..)))))))).)).)))(((.(((.((((.(((((((..((((((((.((.(((((.......)))..)).))...))))))))........(((.....)))((((........))))...)))))))(((....)))..)))).)))..))).........	...(((.((.((((((((.((((((((...........))))).)))..)))))))).)).))).............(((((((...((((((........(.........)............)))))).........(((.....)))((((........))))...)))))))(((....)))...........(((....)))...
49	258	37	-65.9	-1.25	0.1	53.06	UAGGGAACCCACUGCUUAAGCCUCAAUAAAGCUUGCCUUGAGUGCUCAAAGUAGUGUGUGCCCGUCUGUUGUGUGACUCUGGUAACUAGAGAUCCCUCAGACCCUUUUAGUCAGUGUGGAAAAUCUCUAGCAGUGGCGCCCGAACAGGGACUUGAAAGCGAAAGUAAAGCCAGAGGAGAUCUCUCGACGCAGGACUCGGCUUGCUGAAGC	..(((.((.((((((((.((((((((...........))))).)))..)))))))).)).)))(((((..(.(.((((((((...)))))).)))).)))))......((((.((((.((..((((((.....((((.(((.....)))((((........))))...))))..))))))...)).))))..))))..((((....))))	..(((.((.((((((((.((((((((...........))))).)))..)))))))).)).)))...........................................................................(((.....)))((((........)))).................................((((....))))
50	259	37	-67.5	-1.58	0.02	46.22	AGGGAACCCACUGCUUAAGCCUCAAUAAAGCUUGCCUUGAGUGCUCAAAGUAGUGUGUGCCCGUCUGUUGUGUGACUCUGGUAACUAGAGAUCCCUCAGACCCUUUUAGUCAGUGUGGAAAAUCUCUAGCAGUGGCGCCCGAACAGGGACUUGAAAGCGAAAGUAAAGCCAGAGGAGAUCUCUCGACGCAGGACUCGGCUUGCUGAAGCG	.(((.((.((((((((.((((((((...........))))).)))..)))))))).)).)))(((((..(.(.((((((((...)))))).)))).)))))......((((.((((.((..((((((.....((((.(((.....)))((((........))))...))))..))))))...)).))))..))))..((((....)))).	.(((.((.((((((((.((((((((...........))))).)))..)))))))).)).)))(((((........((((((...))))))......))))).......(((.((((.((...((((......((((.(((.....)))((((........))))...))))...))))....)).))))..)))...((((....)))).
51	260	37	-67.8	-1.48	0.1	47.47	GGGAACCCACUGCUUAAGCCUCAAUAAAGCUUGCCUUGAGUGCUCAAAGUAGUGUGUGCCCGUCUGUUGUGUGACUCUGGUAACUAGAGAUCCCUCAGACCCUUUUAGUCAGUGUGGAAAAUCUCUAGCAGUGGCGCCCGAACAGGGACUUGAAAGCGAAAGUAAAGCCAGAGGAGAUCUCUCGACGCAGGACUCGGCUUGCUGAAGCGC	(((.((.((((((((.((((((((...........))))).)))..)))))))).)).)))(((((..(.(.((((((((...)))))).)))).)))))......((((.((((.((..((((((.....((((.(((.....)))((((........))))...))))..))))))...)).))))..))))..((((....))))..	(((.((.((((((((.((((((((...........))))).)))..)))))))).)).)))(((((........((((((...))))))......))))).......(((.((((.((...((((......((((.(((.....)))((((........))))...))))...))))....)).))))..)))...((((....))))..
52	261	37	-64.2	-0.53	0.29	52.48	GGAACCCACUGCUUAAGCCUCAAUAAAGCUUGCCUUGAGUGCUCAAAGUAGUGUGUGCCCGUCUGUUGUGUGACUCUGGUAACUAGAGAUCCCUCAGACCCUUUUAGUCAGUGUGGAAAAUCUCUAGCAGUGGCGCCCGAACAGGGACUUGAAAGCGAAAGUAAAGCCAGAGGAGAUCUCUCGACGCAGGACUCGGCUUGCUGAAGCGCG	((.((.((((((((.((((((((...........))))).)))..)))))))).))..))(((((..(.(.((((((((...)))))).)))).)))))......((((.((((.((..((((((.....((((.(((.....)))((((........))))...))))..))))))...)).))))..))))((((((....)))).))	...((.((((((((.((((((((...........))))).)))..)))))))).))....(((((........((((((...))))))......)))))....................................(((.....)))((((........))))................................(((((....)))).).
53	262	37	-62.8	-0.56	0.18	61.84	GAACCCACUGCUUAAGCCUCAAUAAAGCUUGCCUUGAGUGCUCAAAGUAGUGUGUGCCCGUCUGUUGUGUGACUCUGGUAACUAGAGAUCCCUCAGACCCUUUUAGUCAGUGUGGAAAAUCUCUAGCAGUGGCGCCCGAACAGGGACUUGAAAGCGAAAGUAAAGCCAGAGGAGAUCUCUCGACGCAGGACUCGGCUUGCUGAAGCGCGC	.....((((((((.((((((((...........))))).)))..)))))))).((((..(((((..(.(.((((((((...)))))).)))).)))))......((((.((((.((..((((((.....((((.(((.....)))((((........))))...))))..))))))...)).))))..))))..((((....))))))))	.....((((((((.((((((((...........))))).)))..))))))))..................................................................................(((.....)))((((........)))).................................................
54	263	37	-64.6	-0.75	0.16	53.47	AACCCACUGCUUAAGCCUCAAUAAAGCUUGCCUUGAGUGCUCAAAGUAGUGUGUGCCCGUCUGUUGUGUGACUCUGGUAACUAGAGAUCCCUCAGACCCUUUUAGUCAGUGUGGAAAAUCUCUAGCAGUGGCGCCCGAACAGGGACUUGAAAGCGAAAGUAAAGCCAGAGGAGAUCUCUCGACGCAGGACUCGGCUUGCUGAAGCGCGCA	....((((((((.((((((((...........))))).)))..))))))))(((((..(((((..(.(.((((((((...)))))).)))).)))))......((((.((((.((..((((((.....((((.(((.....)))((((........))))...))))..))))))...)).))))..))))..((((....)))))))))	....((((((((.((((((((...........))))).)))..)))))))).((((..(((((......((((((((...)))))).))...))))).......(((.((((.(....((((......((((.(((.....)))((((........))))...))))...)))).....).))))..)))...((((....)))))))).
55	264	37	-65.0	-0.91	0.16	52.61	ACCCACUGCUUAAGCCUCAAUAAAGCUUGCCUUGAGUGCUCAAAGUAGUGUGUGCCCGUCUGUUGUGUGACUCUGGUAACUAGAGAUCCCUCAGACCCUUUUAGUCAGUGUGGAAAAUCUCUAGCAGUGGCGCCCGAACAGGGACUUGAAAGCGAAAGUAAAGCCAGAGGAGAUCUCUCGACGCAGGACUCGGCUUGCUGAAGCGCGCAC	...((((((((.((((((((...........))))).)))..))))))))(((((..(((((..(.(.((((((((...)))))).)))).)))))......((((.((((.((..((((((.....((((.(((.....)))((((........))))...))))..))))))...)).))))..))))..((((....))))))))).	...((((((((.((((((((...........))))).)))..))))))))(((((..(((((......((((((((...)))))).))...))))).......(((.((((.((...((((......((((.(((.....)))((((........))))...))))...))))....)).))))..)))...((((....))))))))).
56	265	37	-65.8	-1.01	0.16	55.34	CCCACUGCUUAAGCCUCAAUAAAGCUUGCCUUGAGUGCUCAAAGUAGUGUGUGCCCGUCUGUUGUGUGACUCUGGUAACUAGAGAUCCCUCAGACCCUUUUAGUCAGUGUGGAAAAUCUCUAGCAGUGGCGCCCGAACAGGGACUUGAAAGCGAAAGUAAAGCCAGAGGAGAUCUCUCGACGCAGGACUCGGCUUGCUGAAGCGCGCACG	...(((((((.((((((((...........))))).)))..)))))))((((((..(((((..(.(.((((((((...)))))).)))).)))))......((((.((((.((..((((((.....((((.(((.....)))((((........))))...))))..))))))...)).))))..))))..((((....)))))))))).	..((((((((.((((((((...........))))).)))..))))))))(((((..(((((......((((((((...)))))).))...))))).......(((.((((.(....((((......((((.(((.....)))((((........))))...))))...)))).....).))))..)))...((((....)))))))))..
57	266	37	-65.8	-0.61	0.27	56.69	CCACUGCUUAAGCCUCAAUAAAGCUUGCCUUGAGUGCUCAAAGUAGUGUGUGCCCGUCUGUUGUGUGACUCUGGUAACUAGAGAUCCCUCAGACCCUUUUAGUCAGUGUGGAAAAUCUCUAGCAGUGGCGCCCGAACAGGGACUUGAAAGCGAAAGUAAAGCCAGAGGAGAUCUCUCGACGCAGGACUCGGCUUGCUGAAGCGCGCACGG	..(((((((.((((((((...........))))).)))..)))))))((((((..(((((..(.(.((((((((...)))))).)))).)))))......((((.((((.((..((((((.....((((.(((.....)))((((........))))...))))..))))))...)).))))..))))..((((....))))))))))..	.((((((((.((((((((...........))))).)))..)))))))).((((..(((((......((((((((...)))))).))...))))).......(((.((((.(....((((......((((.(((.....)))((((........))))...))))...)))).....).))))..)))...((((....))))))))....
58	267	37	-65.8	-0.45	0.25	55.84	CACUGCUUAAGCCUCAAUAAAGCUUGCCUUGAGUGCUCAAAGUAGUGUGUGCCCGUCUGUUGUGUGACUCUGGUAACUAGAGAUCCCUCAGACCCUUUUAGUCAGUGUGGAAAAUCUCUAGCAGUGGCGCCCGAACAGGGACUUGAAAGCGAAAGUAAAGCCAGAGGAGAUCUCUCGACGCAGGACUCGGCUUGCUGAAGCGCGCACGGC	.(((((((.((((((((...........))))).)))..)))))))((((((..(((((..(.(.((((((((...)))))).)))).)))))......((((.((((.((..((((((.....((((.(((.....)))((((........))))...))))..))))))...)).))))..))))..((((....))))))))))...	.(((((((.((((((((...........))))).)))..)))))))((((((..(((((......((((((((...)))))).))...))))).......(((.((((.(....((((......((((.(((.....)))((((........))))...))))...)))).....).))))..)))...((((....))))))))))...
59	268	37	-65.7	-0.33	0.37	49.32	ACUGCUUAAGCCUCAAUAAAGCUUGCCUUGAGUGCUCAAAGUAGUGUGUGCCCGUCUGUUGUGUGACUCUGGUAACUAGAGAUCCCUCAGACCCUUUUAGUCAGUGUGGAAAAUCUCUAGCAGUGGCGCCCGAACAGGGACUUGAAAGCGAAAGUAAAGCCAGAGGAGAUCUCUCGACGCAGGACUCGGCUUGCUGAAGCGCGCACGGCA	(((((((.((((((((...........))))).)))..)))))))((((((..(((((..(.(.((((((((...)))))).)))).)))))......((((.((((.((..((((((.....((((.(((.....)))((((........))))...))))..))))))...)).))))..))))..((((....))))))))))....	(((((((.((((((((...........))))).)))..)))))))((((((..(((((......((((((((...)))))).))...))))).......(((.((((.((..(((((......((((.(((.....)))((((........))))...))))...)))))...)).))))..)))...((((....))))))))))....
60	269	37	-64.1	-0.35	0.33	64.7	CUGCUUAAGCCUCAAUAAAGCUUGCCUUGAGUGCUCAAAGUAGUGUGUGCCCGUCUGUUGUGUGACUCUGGUAACUAGAGAUCCCUCAGACCCUUUUAGUCAGUGUGGAAAAUCUCUAGCAGUGGCGCCCGAACAGGGACUUGAAAGCGAAAGUAAAGCCAGAGGAGAUCUCUCGACGCAGGACUCGGCUUGCUGAAGCGCGCACGGCAA	((((((.((((((((...........))))).)))..))))))(((((((..(((((..(.(.((((((((...)))))).)))).)))))......((((.((((.((..((((((.....((((.(((.....)))((((........))))...))))..))))))...)).))))..))))..((((....)))))))))))....	((((((.((((((((...........))))).)))..)))))).((((((..(((((........((((((...))))))......)))))....................................(((.....)))((((........)))).................................((((....)))))))))).....
61	270	37	-63.4	-0.07	0.45	67.7	UGCUUAAGCCUCAAUAAAGCUUGCCUUGAGUGCUCAAAGUAGUGUGUGCCCGUCUGUUGUGUGACUCUGGUAACUAGAGAUCCCUCAGACCCUUUUAGUCAGUGUGGAAAAUCUCUAGCAGUGGCGCCCGAACAGGGACUUGAAAGCGAAAGUAAAGCCAGAGGAGAUCUCUCGACGCAGGACUCGGCUUGCUGAAGCGCGCACGGCAAG	...................((((((.((.(((((...(((((.....(((.((((..(((((..(((((((..((((((((.((.(((((.......)))..)).))...))))))))........(((.....)))((((........))))...)))))))(((....))).)))))))))..))))))))..))))).)).))))))	....................(((((.((.(((((...((((......(((.......(((((..(((((((..(((((((.......(((.......)))...........)))))))........(((.....)))((((........))))...)))))))(((....))).)))))......))).))))..))))).)).))))).
62	271	37	-64.5	-0.3	0.25	47.81	GCUUAAGCCUCAAUAAAGCUUGCCUUGAGUGCUCAAAGUAGUGUGUGCCCGUCUGUUGUGUGACUCUGGUAACUAGAGAUCCCUCAGACCCUUUUAGUCAGUGUGGAAAAUCUCUAGCAGUGGCGCCCGAACAGGGACUUGAAAGCGAAAGUAAAGCCAGAGGAGAUCUCUCGACGCAGGACUCGGCUUGCUGAAGCGCGCACGGCAAGA	..................((((((.((.(((((...(((((.....(((.((((..(((((..(((((((..((((((((.((.(((((.......)))..)).))...))))))))........(((.....)))((((........))))...)))))))(((....))).)))))))))..))))))))..))))).)).)))))).	..................((((((.((.(((((...(((((.....(((.(((...(((((..(((((((..(((((((.......(((.......)))...........)))))))........(((.....)))((((........))))...)))))))(((....))).))))).)))..))))))))..))))).)).)))))).
63	272	37	-64.5	-0.42	0.41	45.11	CUUAAGCCUCAAUAAAGCUUGCCUUGAGUGCUCAAAGUAGUGUGUGCCCGUCUGUUGUGUGACUCUGGUAACUAGAGAUCCCUCAGACCCUUUUAGUCAGUGUGGAAAAUCUCUAGCAGUGGCGCCCGAACAGGGACUUGAAAGCGAAAGUAAAGCCAGAGGAGAUCUCUCGACGCAGGACUCGGCUUGCUGAAGCGCGCACGGCAAGAG	.................((((((.((.(((((...(((((.....(((.((((..(((((..(((((((..((((((((.((.(((((.......)))..)).))...))))))))........(((.....)))((((........))))...)))))))(((....))).)))))))))..))))))))..))))).)).))))))..	.................((((((.((.(((((...(((((.....(((.(((...(((((..(((((((..(((((((.......(((.......)))...........)))))))........(((.....)))((((........))))...)))))))(((....))).))))).)))..))))))))..))))).)).))))))..
64	273	37	-64.5	-0.16	0.39	46.38	UUAAGCCUCAAUAAAGCUUGCCUUGAGUGCUCAAAGUAGUGUGUGCCCGUCUGUUGUGUGACUCUGGUAACUAGAGAUCCCUCAGACCCUUUUAGUCAGUGUGGAAAAUCUCUAGCAGUGGCGCCCGAACAGGGACUUGAAAGCGAAAGUAAAGCCAGAGGAGAUCUCUCGACGCAGGACUCGGCUUGCUGAAGCGCGCACGGCAAGAGG	................((((((.((.(((((...(((((.....(((.((((..(((((..(((((((..((((((((.((.(((((.......)))..)).))...))))))))........(((.....)))((((........))))...)))))))(((....))).)))))))))..))))))))..))))).)).))))))...	................((((((.((.(((((...(((((.....(((.(((...(((((..(((((((..(((((((.......(((.......)))...........)))))))........(((.....)))((((........))))...)))))))(((....))).))))).)))..))))))))..))))).)).))))))...
65	274	37	-67.3	-0.94	0.24	44.45	UAAGCCUCAAUAAAGCUUGCCUUGAGUGCUCAAAGUAGUGUGUGCCCGUCUGUUGUGUGACUCUGGUAACUAGAGAUCCCUCAGACCCUUUUAGUCAGUGUGGAAAAUCUCUAGCAGUGGCGCCCGAACAGGGACUUGAAAGCGAAAGUAAAGCCAGAGGAGAUCUCUCGACGCAGGACUCGGCUUGCUGAAGCGCGCACGGCAAGAGGC	...(((((........(((((.((.(((((...(((((.....(((.((((..(((((..(((((((..((((((((.((.(((((.......)))..)).))...))))))))........(((.....)))((((........))))...)))))))(((....))).)))))))))..))))))))..))))).)).))))))))))	...(((((........(((((.((.(((((...(((((.....(((.(((...(((((..(((((((..(((((((.......(((.......)))...........)))))))........(((.....)))((((........))))...)))))))(((....))).))))).)))..))))))))..))))).)).))))))))))
66	275	37	-68.5	-0.93	0.22	44.39	AAGCCUCAAUAAAGCUUGCCUUGAGUGCUCAAAGUAGUGUGUGCCCGUCUGUUGUGUGACUCUGGUAACUAGAGAUCCCUCAGACCCUUUUAGUCAGUGUGGAAAAUCUCUAGCAGUGGCGCCCGAACAGGGACUUGAAAGCGAAAGUAAAGCCAGAGGAGAUCUCUCGACGCAGGACUCGGCUUGCUGAAGCGCGCACGGCAAGAGGCG	..(((((........(((((.((.(((((...(((((.....(((.((((..(((((..(((((((..((((((((.((.(((((.......)))..)).))...))))))))........(((.....)))((((........))))...)))))))(((....))).)))))))))..))))))))..))))).)).)))))))))).	..(((((........(((((.((.(((((...(((((.....(((.(((...(((((..(((((((..(((((((.......(((.......)))...........)))))))........(((.....)))((((........))))...)))))))(((....))).))))).)))..))))))))..))))).)).)))))))))).
67	276	37	-68.5	-0.89	0.14	44.37	AGCCUCAAUAAAGCUUGCCUUGAGUGCUCAAAGUAGUGUGUGCCCGUCUGUUGUGUGACUCUGGUAACUAGAGAUCCCUCAGACCCUUUUAGUCAGUGUGGAAAAUCUCUAGCAGUGGCGCCCGAACAGGGACUUGAAAGCGAAAGUAAAGCCAGAGGAGAUCUCUCGACGCAGGACUCGGCUUGCUGAAGCGCGCACGGCAAGAGGCGA	.(((((........(((((.((.(((((...(((((.....(((.((((..(((((..(((((((..((((((((.((.(((((.......)))..)).))...))))))))........(((.....)))((((........))))...)))))))(((....))).)))))))))..))))))))..))))).)).))))))))))..	.(((((........(((((.((.(((((...(((((.....(((.(((...(((((..(((((((..(((((((.......(((.......)))...........)))))))........(((.....)))((((........))))...)))))))(((....))).))))).)))..))))))))..))))).)).))))))))))..
68	277	37	-68.8	-1.18	0.1	45.06	GCCUCAAUAAAGCUUGCCUUGAGUGCUCAAAGUAGUGUGUGCCCGUCUGUUGUGUGACUCUGGUAACUAGAGAUCCCUCAGACCCUUUUAGUCAGUGUGGAAAAUCUCUAGCAGUGGCGCCCGAACAGGGACUUGAAAGCGAAAGUAAAGCCAGAGGAGAUCUCUCGACGCAGGACUCGGCUUGCUGAAGCGCGCACGGCAAGAGGCGAG	(((((........(((((.((.(((((...(((((.....(((.((((..(((((..(((((((..((((((((.((.(((((.......)))..)).))...))))))))........(((.....)))((((........))))...)))))))(((....))).)))))))))..))))))))..))))).)).))))))))))...	(((((........(((((.((.(((((...(((((.....(((.(((...(((((..(((((((..(((((((.......(((.......)))...........)))))))........(((.....)))((((........))))...)))))))(((....))).))))).)))..))))))))..))))).)).))))))))))...
69	278	37	-67.4	-0.28	0.37	71.32	CCUCAAUAAAGCUUGCCUUGAGUGCUCAAAGUAGUGUGUGCCCGUCUGUUGUGUGACUCUGGUAACUAGAGAUCCCUCAGACCCUUUUAGUCAGUGUGGAAAAUCUCUAGCAGUGGCGCCCGAACAGGGACUUGAAAGCGAAAGUAAAGCCAGAGGAGAUCUCUCGACGCAGGACUCGGCUUGCUGAAGCGCGCACGGCAAGAGGCGAGG	((((.......((((((.((.(((((...(((((.....(((.((((..(((((..(((((((..((((((((.((.(((((.......)))..)).))...))))))))........(((.....)))((((........))))...)))))))(((....))).)))))))))..))))))))..))))).)).))))))....))))	((((.......((((((.((.((((.........................(((...(((((((..(((((((.......(((.......)))...........)))))))........(((.....)))((((........))))...)))))))(((....)))..)))..................)))).)).))))))....))))
70	279	37	-66.8	-0.29	0.31	65.43	CUCAAUAAAGCUUGCCUUGAGUGCUCAAAGUAGUGUGUGCCCGUCUGUUGUGUGACUCUGGUAACUAGAGAUCCCUCAGACCCUUUUAGUCAGUGUGGAAAAUCUCUAGCAGUGGCGCCCGAACAGGGACUUGAAAGCGAAAGUAAAGCCAGAGGAGAUCUCUCGACGCAGGACUCGGCUUGCUGAAGCGCGCACGGCAAGAGGCGAGGG	..........((((((((...((((.......(((((((((((..(.((((((..(((((((..((((((((.((.(((((.......)))..)).))...))))))))........(((.....)))((((........))))...)))))))(((....))).)))))).)..))).........)))))))))))).))))))))..	..........((((((((...((((.......((((((((.............................................................................(((.....)))((((........))))...........................................)))))))))))).))))))))..
71	280	37	-66.8	-0.27	0.33	61.86	UCAAUAAAGCUUGCCUUGAGUGCUCAAAGUAGUGUGUGCCCGUCUGUUGUGUGACUCUGGUAACUAGAGAUCCCUCAGACCCUUUUAGUCAGUGUGGAAAAUCUCUAGCAGUGGCGCCCGAACAGGGACUUGAAAGCGAAAGUAAAGCCAGAGGAGAUCUCUCGACGCAGGACUCGGCUUGCUGAAGCGCGCACGGCAAGAGGCGAGGGG	.........((((((((...((((.......(((((((((((..(.((((((..(((((((..((((((((.((.(((((.......)))..)).))...))))))))........(((.....)))((((........))))...)))))))(((....))).)))))).)..))).........)))))))))))).))))))))...	.........((((((((...((((.......((((((((.............................................................................(((.....)))((((........))))...........................................)))))))))))).))))))))...
72	281	37	-66.8	0.01	0.43	64.36	CAAUAAAGCUUGCCUUGAGUGCUCAAAGUAGUGUGUGCCCGUCUGUUGUGUGACUCUGGUAACUAGAGAUCCCUCAGACCCUUUUAGUCAGUGUGGAAAAUCUCUAGCAGUGGCGCCCGAACAGGGACUUGAAAGCGAAAGUAAAGCCAGAGGAGAUCUCUCGACGCAGGACUCGGCUUGCUGAAGCGCGCACGGCAAGAGGCGAGGGGC	........((((((((...((((.......(((((((((((..(.((((((..(((((((..((((((((.((.(((((.......)))..)).))...))))))))........(((.....)))((((........))))...)))))))(((....))).)))))).)..))).........)))))))))))).))))))))....	........((((((((...((((.......((((((((.............................................................................(((.....)))((((........))))...........................................)))))))))))).))))))))....
73	282	37	-66.8	0.03	0.43	76.61	AAUAAAGCUUGCCUUGAGUGCUCAAAGUAGUGUGUGCCCGUCUGUUGUGUGACUCUGGUAACUAGAGAUCCCUCAGACCCUUUUAGUCAGUGUGGAAAAUCUCUAGCAGUGGCGCCCGAACAGGGACUUGAAAGCGAAAGUAAAGCCAGAGGAGAUCUCUCGACGCAGGACUCGGCUUGCUGAAGCGCGCACGGCAAGAGGCGAGGGGCG	.......((((((((...((((.......(((((((((((..(.((((((..(((((((..((((((((.((.(((((.......)))..)).))...))))))))........(((.....)))((((........))))...)))))))(((....))).)))))).)..))).........)))))))))))).)))))))).....	.........(((((...............((((((((.............................................................................(((.....)))((((........))))...........................................))))))))......))))).......
74	283	37	-66.8	0.06	0.47	75.11	AUAAAGCUUGCCUUGAGUGCUCAAAGUAGUGUGUGCCCGUCUGUUGUGUGACUCUGGUAACUAGAGAUCCCUCAGACCCUUUUAGUCAGUGUGGAAAAUCUCUAGCAGUGGCGCCCGAACAGGGACUUGAAAGCGAAAGUAAAGCCAGAGGAGAUCUCUCGACGCAGGACUCGGCUUGCUGAAGCGCGCACGGCAAGAGGCGAGGGGCGG	......((((((((...((((.......(((((((((((..(.((((((..(((((((..((((((((.((.(((((.......)))..)).))...))))))))........(((.....)))((((........))))...)))))))(((....))).)))))).)..))).........)))))))))))).))))))))......	.........(((((..(..(((......((((((((.............................................................................(((.....)))((((........))))...........................................)))))))).....))).)..)))))..
75	284	37	-68.0	0.14	0.55	63.91	UAAAGCUUGCCUUGAGUGCUCAAAGUAGUGUGUGCCCGUCUGUUGUGUGACUCUGGUAACUAGAGAUCCCUCAGACCCUUUUAGUCAGUGUGGAAAAUCUCUAGCAGUGGCGCCCGAACAGGGACUUGAAAGCGAAAGUAAAGCCAGAGGAGAUCUCUCGACGCAGGACUCGGCUUGCUGAAGCGCGCACGGCAAGAGGCGAGGGGCGGC	....(((.(((((..((.(((...((.(((((((((((..(.((((((..(((((((..((((((((.((.(((((.......)))..)).))...))))))))........(((.....)))((((........))))...)))))))(((....))).)))))).)..))).........)))))))).))..)))))..))))))))	....((..(((((..((.(((...((.((((((((.............................................................................(((.....)))((((........))))...........................................)))))))).))..)))))..))))).))
76	285	37	-69.2	0.3	0.57	60.84	AAAGCUUGCCUUGAGUGCUCAAAGUAGUGUGUGCCCGUCUGUUGUGUGACUCUGGUAACUAGAGAUCCCUCAGACCCUUUUAGUCAGUGUGGAAAAUCUCUAGCAGUGGCGCCCGAACAGGGACUUGAAAGCGAAAGUAAAGCCAGAGGAGAUCUCUCGACGCAGGACUCGGCUUGCUGAAGCGCGCACGGCAAGAGGCGAGGGGCGGCG	...(((.(((((..((.(((...((.(((((((((((..(.((((((..(((((((..((((((((.((.(((((.......)))..)).))...))))))))........(((.....)))((((........))))...)))))))(((....))).)))))).)..))).........)))))))).))..)))))..)))))))).	...((..(((((..((.(((...((.((((((((.............................................................................(((.....)))((((........))))...........................................)))))))).))..)))))..))))).)).
77	286	37	-69.2	0.38	0.57	61.02	AAGCUUGCCUUGAGUGCUCAAAGUAGUGUGUGCCCGUCUGUUGUGUGACUCUGGUAACUAGAGAUCCCUCAGACCCUUUUAGUCAGUGUGGAAAAUCUCUAGCAGUGGCGCCCGAACAGGGACUUGAAAGCGAAAGUAAAGCCAGAGGAGAUCUCUCGACGCAGGACUCGGCUUGCUGAAGCGCGCACGGCAAGAGGCGAGGGGCGGCGA	..(((.(((((..((.(((...((.(((((((((((..(.((((((..(((((((..((((((((.((.(((((.......)))..)).))...))))))))........(((.....)))((((........))))...)))))))(((....))).)))))).)..))).........)))))))).))..)))))..))))))))..	..((..(((((..((.(((...((.((((((((.............................................................................(((.....)))((((........))))...........................................)))))))).))..)))))..))))).))..
78	287	37	-69.2	0.28	0.59	61.21	AGCUUGCCUUGAGUGCUCAAAGUAGUGUGUGCCCGUCUGUUGUGUGACUCUGGUAACUAGAGAUCCCUCAGACCCUUUUAGUCAGUGUGGAAAAUCUCUAGCAGUGGCGCCCGAACAGGGACUUGAAAGCGAAAGUAAAGCCAGAGGAGAUCUCUCGACGCAGGACUCGGCUUGCUGAAGCGCGCACGGCAAGAGGCGAGGGGCGGCGAC	.(((.(((((..((.(((...((.(((((((((((..(.((((((..(((((((..((((((((.((.(((((.......)))..)).))...))))))))........(((.....)))((((........))))...)))))))(((....))).)))))).)..))).........)))))))).))..)))))..))))))))...	.((..(((((..((.(((...((.((((((((.............................................................................(((.....)))((((........))))...........................................)))))))).))..)))))..))))).))...
79	288	37	-69.5	0.38	0.61	60.84	GCUUGCCUUGAGUGCUCAAAGUAGUGUGUGCCCGUCUGUUGUGUGACUCUGGUAACUAGAGAUCCCUCAGACCCUUUUAGUCAGUGUGGAAAAUCUCUAGCAGUGGCGCCCGAACAGGGACUUGAAAGCGAAAGUAAAGCCAGAGGAGAUCUCUCGACGCAGGACUCGGCUUGCUGAAGCGCGCACGGCAAGAGGCGAGGGGCGGCGACU	(((.(((((..((.(((...((.(((((((((((..(.((((((..(((((((..((((((((.((.(((((.......)))..)).))...))))))))........(((.....)))((((........))))...)))))))(((....))).)))))).)..))).........)))))))).))..)))))..))))))))....	((..(((((..((.(((...((.((((((((.............................................................................(((.....)))((((........))))...........................................)))))))).))..)))))..))))).))....
80	289	37	-66.8	0.63	0.71	81.14	CUUGCCUUGAGUGCUCAAAGUAGUGUGUGCCCGUCUGUUGUGUGACUCUGGUAACUAGAGAUCCCUCAGACCCUUUUAGUCAGUGUGGAAAAUCUCUAGCAGUGGCGCCCGAACAGGGACUUGAAAGCGAAAGUAAAGCCAGAGGAGAUCUCUCGACGCAGGACUCGGCUUGCUGAAGCGCGCACGGCAAGAGGCGAGGGGCGGCGACUG	.(((((((..((.(((...((.(((((((((((..(.((((((..(((((((..((((((((.((.(((((.......)))..)).))...))))))))........(((.....)))((((........))))...)))))))(((....))).)))))).)..))).........)))))))).))..)))))..)))))))......	...((((...............((((((((.............................................................................(((.....)))((((........))))...........................................)))))))).............))))........
81	290	37	-66.6	1.08	0.88	75.25	UUGCCUUGAGUGCUCAAAGUAGUGUGUGCCCGUCUGUUGUGUGACUCUGGUAACUAGAGAUCCCUCAGACCCUUUUAGUCAGUGUGGAAAAUCUCUAGCAGUGGCGCCCGAACAGGGACUUGAAAGCGAAAGUAAAGCCAGAGGAGAUCUCUCGACGCAGGACUCGGCUUGCUGAAGCGCGCACGGCAAGAGGCGAGGGGCGGCGACUGG	.((((((..((.(((...((.(((((((((((..(.((((((..(((((((..((((((((.((.(((((.......)))..)).))...))))))))........(((.....)))((((........))))...)))))))(((....))).)))))).)..))).........)))))))).))..)))))..))))))........	.((((((..((.(((...((.((((((((.............................................................................(((.....)))((((........))))...........................................)))))))).))..)))))..))))))........
82	291	37	-66.4	1.05	0.82	76.24	UGCCUUGAGUGCUCAAAGUAGUGUGUGCCCGUCUGUUGUGUGACUCUGGUAACUAGAGAUCCCUCAGACCCUUUUAGUCAGUGUGGAAAAUCUCUAGCAGUGGCGCCCGAACAGGGACUUGAAAGCGAAAGUAAAGCCAGAGGAGAUCUCUCGACGCAGGACUCGGCUUGCUGAAGCGCGCACGGCAAGAGGCGAGGGGCGGCGACUGGU	((((((..((.(((...((.(((((((((((..(.((((((..(((((((..((((((((.((.(((((.......)))..)).))...))))))))........(((.....)))((((........))))...)))))))(((....))).)))))).)..))).........)))))))).))..)))))..)))))).........	.(((((..((.(((...((.((((((((.................................................(((.((..............)).)))..(((.....)))((((........))))...........................................)))))))).))..)))))..)))))..........
83	292	37	-66.4	1.19	0.9	80.36	GCCUUGAGUGCUCAAAGUAGUGUGUGCCCGUCUGUUGUGUGACUCUGGUAACUAGAGAUCCCUCAGACCCUUUUAGUCAGUGUGGAAAAUCUCUAGCAGUGGCGCCCGAACAGGGACUUGAAAGCGAAAGUAAAGCCAGAGGAGAUCUCUCGACGCAGGACUCGGCUUGCUGAAGCGCGCACGGCAAGAGGCGAGGGGCGGCGACUGGUG	(((((..((.(((...((.(((((((((((..(.((((((..(((((((..((((((((.((.(((((.......)))..)).))...))))))))........(((.....)))((((........))))...)))))))(((....))).)))))).)..))).........)))))))).))..)))))..)))))...........	(((((..(..(((......((((((((................................................((((.((..............)).)))).(((.....)))((((........))))...........................................)))))))).....))).)..)))))...........
84	293	37	-64.7	1.44	0.9	64.57	CCUUGAGUGCUCAAAGUAGUGUGUGCCCGUCUGUUGUGUGACUCUGGUAACUAGAGAUCCCUCAGACCCUUUUAGUCAGUGUGGAAAAUCUCUAGCAGUGGCGCCCGAACAGGGACUUGAAAGCGAAAGUAAAGCCAGAGGAGAUCUCUCGACGCAGGACUCGGCUUGCUGAAGCGCGCACGGCAAGAGGCGAGGGGCGGCGACUGGUGA	..((((....))))(.((((...(((((.(((((((((((.(((((((..((((((((.((.(((((.......)))..)).))...))))))))........(((.....)))((((........))))...)))))))(((....)))...(((((......))))).......)))))))))......)).)))))...)))).)..	..((((....))))(.((((..((.((((((.((((((((...(((......(((((((((((...........((((.((.(((.....)))..)).)))).(((.....)))((((........)))).......)))).))))))).....)))......((((....)))).))))))))....)))).)).))....)))).)..
85	294	37	-65.7	0.95	0.8	61.53	CUUGAGUGCUCAAAGUAGUGUGUGCCCGUCUGUUGUGUGACUCUGGUAACUAGAGAUCCCUCAGACCCUUUUAGUCAGUGUGGAAAAUCUCUAGCAGUGGCGCCCGAACAGGGACUUGAAAGCGAAAGUAAAGCCAGAGGAGAUCUCUCGACGCAGGACUCGGCUUGCUGAAGCGCGCACGGCAAGAGGCGAGGGGCGGCGACUGGUGAG	........((((.(((.((.(((.(((((((((((((((.(((((((..((((((((.((.(((((.......)))..)).))...))))))))........(((.....)))((((........))))...)))))))(((....)))...(((((......))))).......))))))))...))))).)).))))).)))..))))	........((((.((......((.(((((((((((((((...(((......(((((((((((...........((((.((.(((.....)))..)).)))).(((.....)))((((........)))).......)))).))))))).....)))......((((....)))).))))))))...))))).)).)).....))..))))
86	295	37	-67.7	0.35	0.55	59.62	UUGAGUGCUCAAAGUAGUGUGUGCCCGUCUGUUGUGUGACUCUGGUAACUAGAGAUCCCUCAGACCCUUUUAGUCAGUGUGGAAAAUCUCUAGCAGUGGCGCCCGAACAGGGACUUGAAAGCGAAAGUAAAGCCAGAGGAGAUCUCUCGACGCAGGACUCGGCUUGCUGAAGCGCGCACGGCAAGAGGCGAGGGGCGGCGACUGGUGAGU	......(((((.(((.((.(((.(((((((((((((((.(((((((..((((((((.((.(((((.......)))..)).))...))))))))........(((.....)))((((........))))...)))))))(((....)))...(((((......))))).......))))))))...))))).)).))))).)))..)))))	......(((((.(((.....((.(((((((((((((((...(((......(((((((((((...........((((.((.(((.....)))..)).)))).(((.....)))((((........)))).......)))).))))))).....)))......((((....)))).))))))))...))))).)).))....)))..)))))
87	296	37	-68.7	0.17	0.51	59.79	UGAGUGCUCAAAGUAGUGUGUGCCCGUCUGUUGUGUGACUCUGGUAACUAGAGAUCCCUCAGACCCUUUUAGUCAGUGUGGAAAAUCUCUAGCAGUGGCGCCCGAACAGGGACUUGAAAGCGAAAGUAAAGCCAGAGGAGAUCUCUCGACGCAGGACUCGGCUUGCUGAAGCGCGCACGGCAAGAGGCGAGGGGCGGCGACUGGUGAGUA	....((((((.(((.((.(((.(((((((((((((((.(((((((..((((((((.((.(((((.......)))..)).))...))))))))........(((.....)))((((........))))...)))))))(((....)))...(((((......))))).......))))))))...))))).)).))))).)))..))))))	....((((((.(((.....((.(((((((((((((((...(((......(((((((((((...........((((.((.(((.....)))..)).)))).(((.....)))((((........)))).......)))).))))))).....)))......((((....)))).))))))))...))))).)).))....)))..))))))
88	297	37	-71.4	-0.76	0.24	59.36	GAGUGCUCAAAGUAGUGUGUGCCCGUCUGUUGUGUGACUCUGGUAACUAGAGAUCCCUCAGACCCUUUUAGUCAGUGUGGAAAAUCUCUAGCAGUGGCGCCCGAACAGGGACUUGAAAGCGAAAGUAAAGCCAGAGGAGAUCUCUCGACGCAGGACUCGGCUUGCUGAAGCGCGCACGGCAAGAGGCGAGGGGCGGCGACUGGUGAGUAC	..(((((((.(((.((.(((.(((((((((((((((.(((((((..((((((((.((.(((((.......)))..)).))...))))))))........(((.....)))((((........))))...)))))))(((....)))...(((((......))))).......))))))))...))))).)).))))).)))..)))))))	..(((((((.(((.....((.(((((((((((((((...(((......(((((((((((...........((((.((.(((.....)))..)).)))).(((.....)))((((........)))).......)))).))))))).....)))......((((....)))).))))))))...))))).)).))....)))..)))))))
89	298	37	-72.6	-0.53	0.31	59.3	AGUGCUCAAAGUAGUGUGUGCCCGUCUGUUGUGUGACUCUGGUAACUAGAGAUCCCUCAGACCCUUUUAGUCAGUGUGGAAAAUCUCUAGCAGUGGCGCCCGAACAGGGACUUGAAAGCGAAAGUAAAGCCAGAGGAGAUCUCUCGACGCAGGACUCGGCUUGCUGAAGCGCGCACGGCAAGAGGCGAGGGGCGGCGACUGGUGAGUACG	.(((((((.(((.((.(((.(((((((((((((((.(((((((..((((((((.((.(((((.......)))..)).))...))))))))........(((.....)))((((........))))...)))))))(((....)))...(((((......))))).......))))))))...))))).)).))))).)))..))))))).	.(((((((.(((.....((.(((((((((((((((...(((......(((((((((((...........((((.((.(((.....)))..)).)))).(((.....)))((((........)))).......)))).))))))).....)))......((((....)))).))))))))...))))).)).))....)))..))))))).
90	299	37	-72.9	-0.42	0.25	59.29	GUGCUCAAAGUAGUGUGUGCCCGUCUGUUGUGUGACUCUGGUAACUAGAGAUCCCUCAGACCCUUUUAGUCAGUGUGGAAAAUCUCUAGCAGUGGCGCCCGAACAGGGACUUGAAAGCGAAAGUAAAGCCAGAGGAGAUCUCUCGACGCAGGACUCGGCUUGCUGAAGCGCGCACGGCAAGAGGCGAGGGGCGGCGACUGGUGAGUACGC	(((((((.(((.((.(((.(((((((((((((((.(((((((..((((((((.((.(((((.......)))..)).))...))))))))........(((.....)))((((........))))...)))))))(((....)))...(((((......))))).......))))))))...))))).)).))))).)))..)))))))..	(((((((.(((.....((.(((((((((((((((...(((......(((((((((((...........((((.((.(((.....)))..)).)))).(((.....)))((((........)))).......)))).))))))).....)))......((((....)))).))))))))...))))).)).))....)))..)))))))..
91	300	37	-69.0	0.49	0.65	61.1	UGCUCAAAGUAGUGUGUGCCCGUCUGUUGUGUGACUCUGGUAACUAGAGAUCCCUCAGACCCUUUUAGUCAGUGUGGAAAAUCUCUAGCAGUGGCGCCCGAACAGGGACUUGAAAGCGAAAGUAAAGCCAGAGGAGAUCUCUCGACGCAGGACUCGGCUUGCUGAAGCGCGCACGGCAAGAGGCGAGGGGCGGCGACUGGUGAGUACGCC	((((((.(((.((.(((.(((((((((((((((.(((((((..((((((((.((.(((((.......)))..)).))...))))))))........(((.....)))((((........))))...)))))))(((....)))...(((((......))))).......))))))))...))))).)).))))).)))..))))))....	((((((.(((.....((.(((((((((((((((...(((......(((((((((((...........((((.((.(((.....)))..)).)))).(((.....)))((((........)))).......)))).))))))).....)))......((((....)))).))))))))...))))).)).))....)))..))))))....
92	301	37	-68.7	0.39	0.57	66.18	GCUCAAAGUAGUGUGUGCCCGUCUGUUGUGUGACUCUGGUAACUAGAGAUCCCUCAGACCCUUUUAGUCAGUGUGGAAAAUCUCUAGCAGUGGCGCCCGAACAGGGACUUGAAAGCGAAAGUAAAGCCAGAGGAGAUCUCUCGACGCAGGACUCGGCUUGCUGAAGCGCGCACGGCAAGAGGCGAGGGGCGGCGACUGGUGAGUACGCCA	..............((.(((((((((((((((.(((((((..((((((((.((.(((((.......)))..)).))...))))))))........(((.....)))((((........))))...)))))))(((....)))...(((((......))))).......))))))))...))))).)).))(((((((....))).)))).	..............((.(((((((((((((((...(((......(((((((((((...........((((.((.(((.....)))..)).)))).(((.....)))((((........)))).......)))).))))))).....)))......((((....)))).))))))))...))))).)).))....................
93	302	37	-68.7	0.15	0.51	58.25	CUCAAAGUAGUGUGUGCCCGUCUGUUGUGUGACUCUGGUAACUAGAGAUCCCUCAGACCCUUUUAGUCAGUGUGGAAAAUCUCUAGCAGUGGCGCCCGAACAGGGACUUGAAAGCGAAAGUAAAGCCAGAGGAGAUCUCUCGACGCAGGACUCGGCUUGCUGAAGCGCGCACGGCAAGAGGCGAGGGGCGGCGACUGGUGAGUACGCCAA	.............((.(((((((((((((((.(((((((..((((((((.((.(((((.......)))..)).))...))))))))........(((.....)))((((........))))...)))))))(((....)))...(((((......))))).......))))))))...))))).)).))(((((((....))).))))..	.............((.(((((((((((((((...(((......(((((((((((...........((((.((.(((.....)))..)).)))).(((.....)))((((........)))).......)))).))))))).....)))......((((....)))).))))))))...))))).)).))(((((((....))).))))..
94	303	37	-68.7	0.13	0.49	55.33	UCAAAGUAGUGUGUGCCCGUCUGUUGUGUGACUCUGGUAACUAGAGAUCCCUCAGACCCUUUUAGUCAGUGUGGAAAAUCUCUAGCAGUGGCGCCCGAACAGGGACUUGAAAGCGAAAGUAAAGCCAGAGGAGAUCUCUCGACGCAGGACUCGGCUUGCUGAAGCGCGCACGGCAAGAGGCGAGGGGCGGCGACUGGUGAGUACGCCAAA	............((.(((((((((((((((.(((((((..((((((((.((.(((((.......)))..)).))...))))))))........(((.....)))((((........))))...)))))))(((....)))...(((((......))))).......))))))))...))))).)).))(((((((....))).))))...	............((.(((((((((((((((...(((......(((((((((((...........((((.((.(((.....)))..)).)))).(((.....)))((((........)))).......)))).))))))).....)))......((((....)))).))))))))...))))).)).))(((((((....))).))))...
95	304	37	-68.7	-0.27	0.37	55.28	CAAAGUAGUGUGUGCCCGUCUGUUGUGUGACUCUGGUAACUAGAGAUCCCUCAGACCCUUUUAGUCAGUGUGGAAAAUCUCUAGCAGUGGCGCCCGAACAGGGACUUGAAAGCGAAAGUAAAGCCAGAGGAGAUCUCUCGACGCAGGACUCGGCUUGCUGAAGCGCGCACGGCAAGAGGCGAGGGGCGGCGACUGGUGAGUACGCCAAAA	...........((.(((((((((((((((.(((((((..((((((((.((.(((((.......)))..)).))...))))))))........(((.....)))((((........))))...)))))))(((....)))...(((((......))))).......))))))))...))))).)).))(((((((....))).))))....	...........((.(((((((((((((((...(((......(((((((((((...........((((.((.(((.....)))..)).)))).(((.....)))((((........)))).......)))).))))))).....)))......((((....)))).))))))))...))))).)).))(((((((....))).))))....
96	305	37	-68.7	-0.28	0.33	55.22	AAAGUAGUGUGUGCCCGUCUGUUGUGUGACUCUGGUAACUAGAGAUCCCUCAGACCCUUUUAGUCAGUGUGGAAAAUCUCUAGCAGUGGCGCCCGAACAGGGACUUGAAAGCGAAAGUAAAGCCAGAGGAGAUCUCUCGACGCAGGACUCGGCUUGCUGAAGCGCGCACGGCAAGAGGCGAGGGGCGGCGACUGGUGAGUACGCCAAAAA	..........((.(((((((((((((((.(((((((..((((((((.((.(((((.......)))..)).))...))))))))........(((.....)))((((........))))...)))))))(((....)))...(((((......))))).......))))))))...))))).)).))(((((((....))).)))).....	..........((.(((((((((((((((...(((......(((((((((((...........((((.((.(((.....)))..)).)))).(((.....)))((((........)))).......)))).))))))).....)))......((((....)))).))))))))...))))).)).))(((((((....))).)))).....
97	306	37	-68.7	-0.24	0.37	55.22	AAGUAGUGUGUGCCCGUCUGUUGUGUGACUCUGGUAACUAGAGAUCCCUCAGACCCUUUUAGUCAGUGUGGAAAAUCUCUAGCAGUGGCGCCCGAACAGGGACUUGAAAGCGAAAGUAAAGCCAGAGGAGAUCUCUCGACGCAGGACUCGGCUUGCUGAAGCGCGCACGGCAAGAGGCGAGGGGCGGCGACUGGUGAGUACGCCAAAAAU	.........((.(((((((((((((((.(((((((..((((((((.((.(((((.......)))..)).))...))))))))........(((.....)))((((........))))...)))))))(((....)))...(((((......))))).......))))))))...))))).)).))(((((((....))).))))......	.........((.(((((((((((((((...(((......(((((((((((...........((((.((.(((.....)))..)).)))).(((.....)))((((........)))).......)))).))))))).....)))......((((....)))).))))))))...))))).)).))(((((((....))).))))......
98	307	37	-68.7	-0.16	0.37	54.72	AGUAGUGUGUGCCCGUCUGUUGUGUGACUCUGGUAACUAGAGAUCCCUCAGACCCUUUUAGUCAGUGUGGAAAAUCUCUAGCAGUGGCGCCCGAACAGGGACUUGAAAGCGAAAGUAAAGCCAGAGGAGAUCUCUCGACGCAGGACUCGGCUUGCUGAAGCGCGCACGGCAAGAGGCGAGGGGCGGCGACUGGUGAGUACGCCAAAAAUU	........((.(((((((((((((((.(((((((..((((((((.((.(((((.......)))..)).))...))))))))........(((.....)))((((........))))...)))))))(((....)))...(((((......))))).......))))))))...))))).)).))(((((((....))).)))).......	........((.(((((((((((((((...(((......(((((((((((...........((((.((.(((.....)))..)).)))).(((.....)))((((........)))).......)))).))))))).....)))......((((....)))).))))))))...))))).)).))(((((((....))).)))).......
99	308	37	-68.7	-0.47	0.27	54.35	GUAGUGUGUGCCCGUCUGUUGUGUGACUCUGGUAACUAGAGAUCCCUCAGACCCUUUUAGUCAGUGUGGAAAAUCUCUAGCAGUGGCGCCCGAACAGGGACUUGAAAGCGAAAGUAAAGCCAGAGGAGAUCUCUCGACGCAGGACUCGGCUUGCUGAAGCGCGCACGGCAAGAGGCGAGGGGCGGCGACUGGUGAGUACGCCAAAAAUUU	.......((.(((((((((((((((.(((((((..((((((((.((.(((((.......)))..)).))...))))))))........(((.....)))((((........))))...)))))))(((....)))...(((((......))))).......))))))))...))))).)).))(((((((....))).))))........	.......((.(((((((((((((((...(((......(((((((((((...........((((.((.(((.....)))..)).)))).(((.....)))((((........)))).......)))).))))))).....)))......((((....)))).))))))))...))))).)).))(((((((....))).))))........
100	309	37	-68.7	-0.52	0.29	53.41	UAGUGUGUGCCCGUCUGUUGUGUGACUCUGGUAACUAGAGAUCCCUCAGACCCUUUUAGUCAGUGUGGAAAAUCUCUAGCAGUGGCGCCCGAACAGGGACUUGAAAGCGAAAGUAAAGCCAGAGGAGAUCUCUCGACGCAGGACUCGGCUUGCUGAAGCGCGCACGGCAAGAGGCGAGGGGCGGCGACUGGUGAGUACGCCAAAAAUUUU	......((.(((((((((((((((.(((((((..((((((((.((.(((((.......)))..)).))...))))))))........(((.....)))((((........))))...)))))))(((....)))...(((((......))))).......))))))))...))))).)).))(((((((....))).)))).........	......((.(((((((((((((((...(((......(((((((((((...........((((.((.(((.....)))..)).)))).(((.....)))((((........)))).......)))).))))))).....)))......((((....)))).))))))))...))))).)).))(((((((....))).)))).........
101	310	37	-68.7	-0.14	0.49	53.33	AGUGUGUGCCCGUCUGUUGUGUGACUCUGGUAACUAGAGAUCCCUCAGACCCUUUUAGUCAGUGUGGAAAAUCUCUAGCAGUGGCGCCCGAACAGGGACUUGAAAGCGAAAGUAAAGCCAGAGGAGAUCUCUCGACGCAGGACUCGGCUUGCUGAAGCGCGCACGGCAAGAGGCGAGGGGCGGCGACUGGUGAGUACGCCAAAAAUUUUG	.....((.(((((((((((((((.(((((((..((((((((.((.(((((.......)))..)).))...))))))))........(((.....)))((((........))))...)))))))(((....)))...(((((......))))).......))))))))...))))).)).))(((((((....))).))))..........	.....((.(((((((((((((((...(((......(((((((((((...........((((.((.(((.....)))..)).)))).(((.....)))((((........)))).......)))).))))))).....)))......((((....)))).))))))))...))))).)).))(((((((....))).))))..........
102	311	37	-68.7	-0.11	0.45	53.24	GUGUGUGCCCGUCUGUUGUGUGACUCUGGUAACUAGAGAUCCCUCAGACCCUUUUAGUCAGUGUGGAAAAUCUCUAGCAGUGGCGCCCGAACAGGGACUUGAAAGCGAAAGUAAAGCCAGAGGAGAUCUCUCGACGCAGGACUCGGCUUGCUGAAGCGCGCACGGCAAGAGGCGAGGGGCGGCGACUGGUGAGUACGCCAAAAAUUUUGA	....((.(((((((((((((((.(((((((..((((((((.((.(((((.......)))..)).))...))))))))........(((.....)))((((........))))...)))))))(((....)))...(((((......))))).......))))))))...))))).)).))(((((((....))).))))...........	....((.(((((((((((((((...(((......(((((((((((...........((((.((.(((.....)))..)).)))).(((.....)))((((........)))).......)))).))))))).....)))......((((....)))).))))))))...))))).)).))(((((((....))).))))...........
103	312	37	-68.7	-0.26	0.39	51.91	UGUGUGCCCGUCUGUUGUGUGACUCUGGUAACUAGAGAUCCCUCAGACCCUUUUAGUCAGUGUGGAAAAUCUCUAGCAGUGGCGCCCGAACAGGGACUUGAAAGCGAAAGUAAAGCCAGAGGAGAUCUCUCGACGCAGGACUCGGCUUGCUGAAGCGCGCACGGCAAGAGGCGAGGGGCGGCGACUGGUGAGUACGCCAAAAAUUUUGAC	...((.(((((((((((((((.(((((((..((((((((.((.(((((.......)))..)).))...))))))))........(((.....)))((((........))))...)))))))(((....)))...(((((......))))).......))))))))...))))).)).))(((((((....))).))))............	...((.(((((((((((((((...(((......(((((((((((...........((((.((.(((.....)))..)).)))).(((.....)))((((........)))).......)))).))))))).....)))......((((....)))).))))))))...))))).)).))(((((((....))).))))............
104	313	37	-68.7	0.02	0.45	51.89	GUGUGCCCGUCUGUUGUGUGACUCUGGUAACUAGAGAUCCCUCAGACCCUUUUAGUCAGUGUGGAAAAUCUCUAGCAGUGGCGCCCGAACAGGGACUUGAAAGCGAAAGUAAAGCCAGAGGAGAUCUCUCGACGCAGGACUCGGCUUGCUGAAGCGCGCACGGCAAGAGGCGAGGGGCGGCGACUGGUGAGUACGCCAAAAAUUUUGACU	..((.(((((((((((((((.(((((((..((((((((.((.(((((.......)))..)).))...))))))))........(((.....)))((((........))))...)))))))(((....)))...(((((......))))).......))))))))...))))).)).))(((((((....))).)))).............	..((.(((((((((((((((...(((......(((((((((((...........((((.((.(((.....)))..)).)))).(((.....)))((((........)))).......)))).))))))).....)))......((((....)))).))))))))...))))).)).))(((((((....))).)))).............
105	314	37	-68.7	-0.49	0.33	51.52	UGUGCCCGUCUGUUGUGUGACUCUGGUAACUAGAGAUCCCUCAGACCCUUUUAGUCAGUGUGGAAAAUCUCUAGCAGUGGCGCCCGAACAGGGACUUGAAAGCGAAAGUAAAGCCAGAGGAGAUCUCUCGACGCAGGACUCGGCUUGCUGAAGCGCGCACGGCAAGAGGCGAGGGGCGGCGACUGGUGAGUACGCCAAAAAUUUUGACUA	.((.(((((((((((((((.(((((((..((((((((.((.(((((.......)))..)).))...))))))))........(((.....)))((((........))))...)))))))(((....)))...(((((......))))).......))))))))...))))).)).))(((((((....))).))))..............	.((.(((((((((((((((...(((......(((((((((((...........((((.((.(((.....)))..)).)))).(((.....)))((((........)))).......)))).))))))).....)))......((((....)))).))))))))...))))).)).))(((((((....))).))))..............
106	315	37	-68.9	-0.45	0.31	50.53	GUGCCCGUCUGUUGUGUGACUCUGGUAACUAGAGAUCCCUCAGACCCUUUUAGUCAGUGUGGAAAAUCUCUAGCAGUGGCGCCCGAACAGGGACUUGAAAGCGAAAGUAAAGCCAGAGGAGAUCUCUCGACGCAGGACUCGGCUUGCUGAAGCGCGCACGGCAAGAGGCGAGGGGCGGCGACUGGUGAGUACGCCAAAAAUUUUGACUAG	((.(((((((((((((((.(((((((..((((((((.((.(((((.......)))..)).))...))))))))........(((.....)))((((........))))...)))))))(((....)))...(((((......))))).......))))))))...))))).)).))(((((((....))).))))...............	((.(((((((((((((((...(((......(((((((((((...........((((.((.(((.....)))..)).)))).(((.....)))((((........)))).......)))).))))))).....)))......((((....)))).))))))))...))))).)).))(((((((....))).))))...............
107	316	37	-68.2	-0.2	0.35	50.87	UGCCCGUCUGUUGUGUGACUCUGGUAACUAGAGAUCCCUCAGACCCUUUUAGUCAGUGUGGAAAAUCUCUAGCAGUGGCGCCCGAACAGGGACUUGAAAGCGAAAGUAAAGCCAGAGGAGAUCUCUCGACGCAGGACUCGGCUUGCUGAAGCGCGCACGGCAAGAGGCGAGGGGCGGCGACUGGUGAGUACGCCAAAAAUUUUGACUAGC	.((((.(((((((((((.(((((((..((((((((.((.(((((.......)))..)).))...))))))))........(((.....)))((((........))))...)))))))(((....)))...(((((......))))).......)))))))))......)).))))(((((((....))).))))................	.((((.(((((((((((...(((......(((((((((((...........((((.((.(((.....)))..)).)))).(((.....)))((((........)))).......)))).))))))).....)))......((((....)))).)))))))))......)).))))(((((((....))).))))................
108	317	37	-68.4	-0.32	0.39	50.64	GCCCGUCUGUUGUGUGACUCUGGUAACUAGAGAUCCCUCAGACCCUUUUAGUCAGUGUGGAAAAUCUCUAGCAGUGGCGCCCGAACAGGGACUUGAAAGCGAAAGUAAAGCCAGAGGAGAUCUCUCGACGCAGGACUCGGCUUGCUGAAGCGCGCACGGCAAGAGGCGAGGGGCGGCGACUGGUGAGUACGCCAAAAAUUUUGACUAGCG	((((.(((((((((((.(((((((..((((((((.((.(((((.......)))..)).))...))))))))........(((.....)))((((........))))...)))))))(((....)))...(((((......))))).......)))))))))......)).))))(((((((....))).)))).................	((((.(((((((((((...(((......(((((((((((...........((((.((.(((.....)))..)).)))).(((.....)))((((........)))).......)))).))))))).....)))......((((....)))).)))))))))......)).))))(((((((....))).)))).................
109	318	37	-64.6	0.37	0.67	79.3	CCCGUCUGUUGUGUGACUCUGGUAACUAGAGAUCCCUCAGACCCUUUUAGUCAGUGUGGAAAAUCUCUAGCAGUGGCGCCCGAACAGGGACUUGAAAGCGAAAGUAAAGCCAGAGGAGAUCUCUCGACGCAGGACUCGGCUUGCUGAAGCGCGCACGGCAAGAGGCGAGGGGCGGCGACUGGUGAGUACGCCAAAAAUUUUGACUAGCGG	(((((((((((((((.(((((((..((((((((.((.(((((.......)))..)).))...))))))))........(((.....)))((((........))))...)))))))(((....)))...(((((......))))).......))))))))...))))).))...(((((((....))).))))..................	..............................................................................(((.....)))((((........))))....................................................................(((((((....))).))))..................
110	319	37	-65.4	0.51	0.69	70.5	CCGUCUGUUGUGUGACUCUGGUAACUAGAGAUCCCUCAGACCCUUUUAGUCAGUGUGGAAAAUCUCUAGCAGUGGCGCCCGAACAGGGACUUGAAAGCGAAAGUAAAGCCAGAGGAGAUCUCUCGACGCAGGACUCGGCUUGCUGAAGCGCGCACGGCAAGAGGCGAGGGGCGGCGACUGGUGAGUACGCCAAAAAUUUUGACUAGCGGA	((((..(((......((((((...)))))).((((((....((((((((((.((((.((..((((((.....((((.(((.....)))((((........))))...))))..))))))...)).))))..))))..((((....))))((.....)))))))).)))))).(((((((....))).)))).........)))..)))).	...............((((((...))))))...(((................((((.((..((((((.....((((.(((.....)))((((........))))...))))..))))))...)).)))).....................................)))...(((((((....))).))))...................
111	320	37	-65.3	0.21	0.53	67.61	CGUCUGUUGUGUGACUCUGGUAACUAGAGAUCCCUCAGACCCUUUUAGUCAGUGUGGAAAAUCUCUAGCAGUGGCGCCCGAACAGGGACUUGAAAGCGAAAGUAAAGCCAGAGGAGAUCUCUCGACGCAGGACUCGGCUUGCUGAAGCGCGCACGGCAAGAGGCGAGGGGCGGCGACUGGUGAGUACGCCAAAAAUUUUGACUAGCGGAG	.(((((..(.(.((((((((...)))))).)))).)))))((..(((((((((((.((..((((((.....((((.(((.....)))((((........))))...))))..))))))...)).))))....((((.(((((((.........)))))))...))))....(((((((....))).))))........))))))).))..	..((((........((((((...))))))......)))).......((((.((((.((..((((((.....((((.(((.....)))((((........))))...))))..))))))...)).))))............(((...........)))..............(((((((....))).)))).........)))).......
112	321	37	-66.4	0.25	0.63	57.88	GUCUGUUGUGUGACUCUGGUAACUAGAGAUCCCUCAGACCCUUUUAGUCAGUGUGGAAAAUCUCUAGCAGUGGCGCCCGAACAGGGACUUGAAAGCGAAAGUAAAGCCAGAGGAGAUCUCUCGACGCAGGACUCGGCUUGCUGAAGCGCGCACGGCAAGAGGCGAGGGGCGGCGACUGGUGAGUACGCCAAAAAUUUUGACUAGCGGAGG	(((((..(.(.((((((((...)))))).)))).)))))(((((((((((((((.((..((((((.....((((.(((.....)))((((........))))...))))..))))))...)).))))....((((.(((((((.........)))))))...))))....(((((((....))).))))........)))))))..))))	(((((....(.((((((((...)))))).)))..)))))((((.((((((((((.((..(((((......((((.(((.....)))((((........))))...))))...)))))...)).))))....((((...(((((.........))))).....))))....(((((((....))).))))........))))))...))))
113	322	37	-65.2	0.66	0.71	59.67	UCUGUUGUGUGACUCUGGUAACUAGAGAUCCCUCAGACCCUUUUAGUCAGUGUGGAAAAUCUCUAGCAGUGGCGCCCGAACAGGGACUUGAAAGCGAAAGUAAAGCCAGAGGAGAUCUCUCGACGCAGGACUCGGCUUGCUGAAGCGCGCACGGCAAGAGGCGAGGGGCGGCGACUGGUGAGUACGCCAAAAAUUUUGACUAGCGGAGGC	(((((((.((.(((((((...)))))).((((((....((((((((((.((((.((..((((((.....((((.(((.....)))((((........))))...))))..))))))...)).))))..))))..((((....))))((.....)))))))).)))))).(((((((....))).))))........).)))))))))...	(((((((.((..((((((...))))))..(((((...........(((.((((.((..((((((.....((((.(((.....)))((((........))))...))))..))))))...)).))))..)))...............................)))))..(((((((....))).))))..........)))))))))...
114	323	37	-63.6	0.59	0.67	73.91	CUGUUGUGUGACUCUGGUAACUAGAGAUCCCUCAGACCCUUUUAGUCAGUGUGGAAAAUCUCUAGCAGUGGCGCCCGAACAGGGACUUGAAAGCGAAAGUAAAGCCAGAGGAGAUCUCUCGACGCAGGACUCGGCUUGCUGAAGCGCGCACGGCAAGAGGCGAGGGGCGGCGACUGGUGAGUACGCCAAAAAUUUUGACUAGCGGAGGCU	((((((.((.(((((((...)))))).((((((....((((((((((.((((.((..((((((.....((((.(((.....)))((((........))))...))))..))))))...)).))))..))))..((((....))))((.....)))))))).)))))).(((((((....))).))))........).)))))))).....	...........((((((...))))))......................((((.((..(((((......((((.(((.....)))((((........))))...))))...)))))...)).))))...........................................(((((((....))).)))).......................
115	324	37	-63.0	1.0	0.8	81.51	UGUUGUGUGACUCUGGUAACUAGAGAUCCCUCAGACCCUUUUAGUCAGUGUGGAAAAUCUCUAGCAGUGGCGCCCGAACAGGGACUUGAAAGCGAAAGUAAAGCCAGAGGAGAUCUCUCGACGCAGGACUCGGCUUGCUGAAGCGCGCACGGCAAGAGGCGAGGGGCGGCGACUGGUGAGUACGCCAAAAAUUUUGACUAGCGGAGGCUA	(((((((((.(((((((..((((((((.((.(((((.......)))..)).))...))))))))........(((.....)))((((........))))...)))))))(((....)))...(((((......))))).......)))))))))....((.....))(((((((....))).))))............((((....))))	..........((((((...))))))...............................................(((.....)))((((........))))....................................................................(((((((....))).))))........................
116	325	37	-65.4	0.25	0.53	72.89	GUUGUGUGACUCUGGUAACUAGAGAUCCCUCAGACCCUUUUAGUCAGUGUGGAAAAUCUCUAGCAGUGGCGCCCGAACAGGGACUUGAAAGCGAAAGUAAAGCCAGAGGAGAUCUCUCGACGCAGGACUCGGCUUGCUGAAGCGCGCACGGCAAGAGGCGAGGGGCGGCGACUGGUGAGUACGCCAAAAAUUUUGACUAGCGGAGGCUAG	.........((((((...)))))).((((((....((((((((((.((((.((..((((((.....((((.(((.....)))((((........))))...))))..))))))...)).))))..))))..((((....))))((.....)))))))).)))))).(((((((....))).))))...........(((((....)))))	.......................................................................(((.....)))((((........))))....................................................................(((((((....))).))))...........(((((....)))))
117	326	37	-66.0	0.09	0.55	62.31	UUGUGUGACUCUGGUAACUAGAGAUCCCUCAGACCCUUUUAGUCAGUGUGGAAAAUCUCUAGCAGUGGCGCCCGAACAGGGACUUGAAAGCGAAAGUAAAGCCAGAGGAGAUCUCUCGACGCAGGACUCGGCUUGCUGAAGCGCGCACGGCAAGAGGCGAGGGGCGGCGACUGGUGAGUACGCCAAAAAUUUUGACUAGCGGAGGCUAGA	........((((((...)))))).((((((....((((((((((.((((.((..((((((.....((((.(((.....)))((((........))))...))))..))))))...)).))))..))))..((((....))))((.....)))))))).)))))).(((((((....))).))))...........(((((....))))).	........((((((...))))))..(((((...........(((.((((.((..((((((.....((((.(((.....)))((((........))))...))))..))))))...)).))))..)))...............................)))))..(((((((....))).))))...........(((((....))))).
118	327	37	-66.0	-0.16	0.47	54.9	UGUGUGACUCUGGUAACUAGAGAUCCCUCAGACCCUUUUAGUCAGUGUGGAAAAUCUCUAGCAGUGGCGCCCGAACAGGGACUUGAAAGCGAAAGUAAAGCCAGAGGAGAUCUCUCGACGCAGGACUCGGCUUGCUGAAGCGCGCACGGCAAGAGGCGAGGGGCGGCGACUGGUGAGUACGCCAAAAAUUUUGACUAGCGGAGGCUAGAA	.......((((((...)))))).((((((....((((((((((.((((.((..((((((.....((((.(((.....)))((((........))))...))))..))))))...)).))))..))))..((((....))))((.....)))))))).)))))).(((((((....))).))))...........(((((....)))))..	.......((((((...))))))..(((((..........((((.((((.((..((((((.....((((.(((.....)))((((........))))...))))..))))))...)).))))..))))..............................)))))..(((((((....))).))))...........(((((....)))))..
119	328	37	-66.0	0.07	0.43	52.17	GUGUGACUCUGGUAACUAGAGAUCCCUCAGACCCUUUUAGUCAGUGUGGAAAAUCUCUAGCAGUGGCGCCCGAACAGGGACUUGAAAGCGAAAGUAAAGCCAGAGGAGAUCUCUCGACGCAGGACUCGGCUUGCUGAAGCGCGCACGGCAAGAGGCGAGGGGCGGCGACUGGUGAGUACGCCAAAAAUUUUGACUAGCGGAGGCUAGAAG	......((((((...)))))).((((((....((((((((((.((((.((..((((((.....((((.(((.....)))((((........))))...))))..))))))...)).))))..))))..((((....))))((.....)))))))).)))))).(((((((....))).))))...........(((((....)))))...	......((((((...))))))..(((((......(...((((.((((.((..((((((.....((((.(((.....)))((((........))))...))))..))))))...)).))))..))))..........................)...)))))..(((((((....))).))))...........(((((....)))))...
120	329	37	-66.0	-0.16	0.45	51.99	UGUGACUCUGGUAACUAGAGAUCCCUCAGACCCUUUUAGUCAGUGUGGAAAAUCUCUAGCAGUGGCGCCCGAACAGGGACUUGAAAGCGAAAGUAAAGCCAGAGGAGAUCUCUCGACGCAGGACUCGGCUUGCUGAAGCGCGCACGGCAAGAGGCGAGGGGCGGCGACUGGUGAGUACGCCAAAAAUUUUGACUAGCGGAGGCUAGAAGG	.....((((((...)))))).((((((....((((((((((.((((.((..((((((.....((((.(((.....)))((((........))))...))))..))))))...)).))))..))))..((((....))))((.....)))))))).)))))).(((((((....))).))))...........(((((....)))))....	.....((((((...))))))..(((((......(...((((.((((.((..((((((.....((((.(((.....)))((((........))))...))))..))))))...)).))))..))))..........................)...)))))..(((((((....))).))))...........(((((....)))))....
121	330	37	-66.0	0.02	0.53	66.37	GUGACUCUGGUAACUAGAGAUCCCUCAGACCCUUUUAGUCAGUGUGGAAAAUCUCUAGCAGUGGCGCCCGAACAGGGACUUGAAAGCGAAAGUAAAGCCAGAGGAGAUCUCUCGACGCAGGACUCGGCUUGCUGAAGCGCGCACGGCAAGAGGCGAGGGGCGGCGACUGGUGAGUACGCCAAAAAUUUUGACUAGCGGAGGCUAGAAGGA	....((((((...)))))).((((((....((((((((((.((((.((..((((((.....((((.(((.....)))((((........))))...))))..))))))...)).))))..))))..((((....))))((.....)))))))).)))))).(((((((....))).))))...........(((((....))))).....	....((((((...))))))..(((((...............((((.((..((((((.....((((.(((.....)))((((........))))...))))..))))))...)).))))....................................)))))..(((((((....))).))))...........(((((....))))).....
122	331	37	-66.5	-0.13	0.43	63.21	UGACUCUGGUAACUAGAGAUCCCUCAGACCCUUUUAGUCAGUGUGGAAAAUCUCUAGCAGUGGCGCCCGAACAGGGACUUGAAAGCGAAAGUAAAGCCAGAGGAGAUCUCUCGACGCAGGACUCGGCUUGCUGAAGCGCGCACGGCAAGAGGCGAGGGGCGGCGACUGGUGAGUACGCCAAAAAUUUUGACUAGCGGAGGCUAGAAGGAG	...((((((...)))))).(((.((((.((((.(((((((((((.((..((((((.....((((.(((.....)))((((........))))...))))..))))))...)).))))....((((.(((((((.........)))))))...))))....(((((((....))).))))........))))))).)).)))).)).))).	...((((((...))))))..(((((...............((((.((..((((((.....((((.(((.....)))((((........))))...))))..))))))...)).))))....................................)))))..(((((((....))).))))...........(((((....)))))......
123	332	37	-66.5	-0.13	0.45	67.12	GACUCUGGUAACUAGAGAUCCCUCAGACCCUUUUAGUCAGUGUGGAAAAUCUCUAGCAGUGGCGCCCGAACAGGGACUUGAAAGCGAAAGUAAAGCCAGAGGAGAUCUCUCGACGCAGGACUCGGCUUGCUGAAGCGCGCACGGCAAGAGGCGAGGGGCGGCGACUGGUGAGUACGCCAAAAAUUUUGACUAGCGGAGGCUAGAAGGAGA	..((((((...)))))).(((.((((.((((.(((((((((((.((..((((((.....((((.(((.....)))((((........))))...))))..))))))...)).))))....((((.(((((((.........)))))))...))))....(((((((....))).))))........))))))).)).)))).)).)))..	..((((((...))))))..(((((...............((((.((..((((((.....((((.(((.....)))((((........))))...))))..))))))...)).))))....................................)))))..(((((((....))).))))...........(((((....))))).......
124	333	37	-66.6	-0.1	0.39	72.15	ACUCUGGUAACUAGAGAUCCCUCAGACCCUUUUAGUCAGUGUGGAAAAUCUCUAGCAGUGGCGCCCGAACAGGGACUUGAAAGCGAAAGUAAAGCCAGAGGAGAUCUCUCGACGCAGGACUCGGCUUGCUGAAGCGCGCACGGCAAGAGGCGAGGGGCGGCGACUGGUGAGUACGCCAAAAAUUUUGACUAGCGGAGGCUAGAAGGAGAG	.(((((((..((((((((.((.(((((.......)))..)).))...))))))))........(((.....)))((((........))))...))))))).....(((((...((....((((.(((((((.........)))))))...))))..))(((((((....))).))))...........(((((....)))))...)))))	.((((((...))))))................................((((......((((.(((.....)))((((........))))...))))...)))).......................((((.........))))..............(((((((....))).))))...........(((((....)))))........
125	334	37	-68.4	-0.37	0.31	50.36	CUCUGGUAACUAGAGAUCCCUCAGACCCUUUUAGUCAGUGUGGAAAAUCUCUAGCAGUGGCGCCCGAACAGGGACUUGAAAGCGAAAGUAAAGCCAGAGGAGAUCUCUCGACGCAGGACUCGGCUUGCUGAAGCGCGCACGGCAAGAGGCGAGGGGCGGCGACUGGUGAGUACGCCAAAAAUUUUGACUAGCGGAGGCUAGAAGGAGAGA	(((((((..((((((((.((.(((((.......)))..)).))...))))))))........(((.....)))((((........))))...)))))))....((((((...((....((((.(((((((.........)))))))...))))..))(((((((....))).))))...........(((((....)))))...))))))	(((((((..(((((((.......(((.......)))...........)))))))........(((.....)))((((........))))...)))))))....((((((...((....((((.(.(((((.........)))))...).))))..))(((((((....))).))))...........(((((....)))))...))))))
126	335	37	-65.8	-0.3	0.39	58.66	UCUGGUAACUAGAGAUCCCUCAGACCCUUUUAGUCAGUGUGGAAAAUCUCUAGCAGUGGCGCCCGAACAGGGACUUGAAAGCGAAAGUAAAGCCAGAGGAGAUCUCUCGACGCAGGACUCGGCUUGCUGAAGCGCGCACGGCAAGAGGCGAGGGGCGGCGACUGGUGAGUACGCCAAAAAUUUUGACUAGCGGAGGCUAGAAGGAGAGAG	((((((..((((((((.((.(((((.......)))..)).))...))))))))........(((.....)))((((........))))...)))))).....((((((...((....((((.(((((((.........)))))))...))))..))(((((((....))).))))...........(((((....)))))...)))))).	.((((........................................................(((.....)))((((........))))....))))...............((....((((...(((((.........))))).....))))..))(((((((....))).))))...........(((((....)))))..........
127	336	37	-65.2	0.09	0.57	52.88	CUGGUAACUAGAGAUCCCUCAGACCCUUUUAGUCAGUGUGGAAAAUCUCUAGCAGUGGCGCCCGAACAGGGACUUGAAAGCGAAAGUAAAGCCAGAGGAGAUCUCUCGACGCAGGACUCGGCUUGCUGAAGCGCGCACGGCAAGAGGCGAGGGGCGGCGACUGGUGAGUACGCCAAAAAUUUUGACUAGCGGAGGCUAGAAGGAGAGAGA	(((((..((((((((.((.(((((.......)))..)).))...))))))))........(((.....)))((((........))))...)))))......((((((..(((....((((.(((((((.........)))))))...))))..))(((((((....))).))))...........(((((....)))))..)..))))))	........((((((...............................)))))).........(((.....)))((((........)))).......................((....((((.(.(((((.........)))))...).))))..))(((((((....))).))))...........(((((....)))))...........
128	337	37	-65.3	-0.47	0.31	35.51	UGGUAACUAGAGAUCCCUCAGACCCUUUUAGUCAGUGUGGAAAAUCUCUAGCAGUGGCGCCCGAACAGGGACUUGAAAGCGAAAGUAAAGCCAGAGGAGAUCUCUCGACGCAGGACUCGGCUUGCUGAAGCGCGCACGGCAAGAGGCGAGGGGCGGCGACUGGUGAGUACGCCAAAAAUUUUGACUAGCGGAGGCUAGAAGGAGAGAGAU	......((((((((.((.(((((.......)))..)).))...))))))))(..((((.(((.....)))((((........))))...))))..)...(((((((..(((....((((.(((((((.........)))))))...))))..))(((((((....))).))))...........(((((....)))))..)..)))))))	......(((((((.......(((.......)))...........)))))))(..((((.(((.....)))((((........))))...))))..)...(((((((..(((....((((.(.(((((.........)))))...).))))..))(((((((....))).))))...........(((((....)))))..)..)))))))
129	338	37	-66.1	-0.59	0.27	26.11	GGUAACUAGAGAUCCCUCAGACCCUUUUAGUCAGUGUGGAAAAUCUCUAGCAGUGGCGCCCGAACAGGGACUUGAAAGCGAAAGUAAAGCCAGAGGAGAUCUCUCGACGCAGGACUCGGCUUGCUGAAGCGCGCACGGCAAGAGGCGAGGGGCGGCGACUGGUGAGUACGCCAAAAAUUUUGACUAGCGGAGGCUAGAAGGAGAGAGAUG	.....((((((((.((.(((((.......)))..)).))...))))))))(..((((.(((.....)))((((........))))...))))..)...(((((((..(((....((((.(((((((.........)))))))...))))..))(((((((....))).))))...........(((((....)))))..)..))))))).	.....((((((((......(((.......)))..........))))))))(..((((.(((.....)))((((........))))...))))..)...(((((((..(((....((((.(.(((((.........)))))...).))))..))(((((((....))).))))...........(((((....)))))..)..))))))).
130	339	37	-66.1	-0.55	0.27	26.71	GUAACUAGAGAUCCCUCAGACCCUUUUAGUCAGUGUGGAAAAUCUCUAGCAGUGGCGCCCGAACAGGGACUUGAAAGCGAAAGUAAAGCCAGAGGAGAUCUCUCGACGCAGGACUCGGCUUGCUGAAGCGCGCACGGCAAGAGGCGAGGGGCGGCGACUGGUGAGUACGCCAAAAAUUUUGACUAGCGGAGGCUAGAAGGAGAGAGAUGG	....((((((((.((.(((((.......)))..)).))...))))))))(..((((.(((.....)))((((........))))...))))..)...(((((((..(((....((((.(((((((.........)))))))...))))..))(((((((....))).))))...........(((((....)))))..)..)))))))..	....((((((((......(((.......)))..........))))))))(..((((.(((.....)))((((........))))...))))..)...(((((((..(((....((((.(.(((((.........)))))...).))))..))(((((((....))).))))...........(((((....)))))..)..)))))))..
131	340	37	-66.1	-0.65	0.25	31.56	UAACUAGAGAUCCCUCAGACCCUUUUAGUCAGUGUGGAAAAUCUCUAGCAGUGGCGCCCGAACAGGGACUUGAAAGCGAAAGUAAAGCCAGAGGAGAUCUCUCGACGCAGGACUCGGCUUGCUGAAGCGCGCACGGCAAGAGGCGAGGGGCGGCGACUGGUGAGUACGCCAAAAAUUUUGACUAGCGGAGGCUAGAAGGAGAGAGAUGGG	...((((((((.((.(((((.......)))..)).))...))))))))(..((((.(((.....)))((((........))))...))))..)...(((((((..(((....((((.(((((((.........)))))))...))))..))(((((((....))).))))...........(((((....)))))..)..)))))))...	...(((((((.......(((.......)))...........)))))))(..((((.(((.....)))((((........))))...))))..)...(((((((..(((....((((.(.(((((.........)))))...).))))..))(((((((....))).))))...........(((((....)))))..)..)))))))...
132	341	37	-66.1	-0.23	0.37	44.17	AACUAGAGAUCCCUCAGACCCUUUUAGUCAGUGUGGAAAAUCUCUAGCAGUGGCGCCCGAACAGGGACUUGAAAGCGAAAGUAAAGCCAGAGGAGAUCUCUCGACGCAGGACUCGGCUUGCUGAAGCGCGCACGGCAAGAGGCGAGGGGCGGCGACUGGUGAGUACGCCAAAAAUUUUGACUAGCGGAGGCUAGAAGGAGAGAGAUGGGU	..((((((((.((.(((((.......)))..)).))...))))))))(..((((.(((.....)))((((........))))...))))..)...(((((((..(((....((((.(((((((.........)))))))...))))..))(((((((....))).))))...........(((((....)))))..)..)))))))....	..(((((((.......(((.......)))...........)))))))(..((((.(((.....)))((((........))))...))))..)...(((((((..(((....((((.(.(((((.........)))))...).))))..))(((((((....))).))))...........(((((....)))))..)..)))))))....
133	342	37	-66.1	-0.29	0.33	55.57	ACUAGAGAUCCCUCAGACCCUUUUAGUCAGUGUGGAAAAUCUCUAGCAGUGGCGCCCGAACAGGGACUUGAAAGCGAAAGUAAAGCCAGAGGAGAUCUCUCGACGCAGGACUCGGCUUGCUGAAGCGCGCACGGCAAGAGGCGAGGGGCGGCGACUGGUGAGUACGCCAAAAAUUUUGACUAGCGGAGGCUAGAAGGAGAGAGAUGGGUG	.((((((((.((.(((((.......)))..)).))...))))))))(..((((.(((.....)))((((........))))...))))..)...(((((((..(((....((((.(((((((.........)))))))...))))..))(((((((....))).))))...........(((((....)))))..)..))))))).....	.(((((((...............................)))))))...((((.(((.....)))((((........))))...))))......(((((((...((....((((...(((((.........))))).....))))..))(((((((....))).))))...........(((((....))))).....))))))).....
134	343	37	-65.4	-0.11	0.39	64.44	CUAGAGAUCCCUCAGACCCUUUUAGUCAGUGUGGAAAAUCUCUAGCAGUGGCGCCCGAACAGGGACUUGAAAGCGAAAGUAAAGCCAGAGGAGAUCUCUCGACGCAGGACUCGGCUUGCUGAAGCGCGCACGGCAAGAGGCGAGGGGCGGCGACUGGUGAGUACGCCAAAAAUUUUGACUAGCGGAGGCUAGAAGGAGAGAGAUGGGUGC	((((((((.((.(((((.......)))..)).))...))))))))(..((((.(((.....)))((((........))))...))))..)...(((((((..(((....((((.(((((((.........)))))))...))))..))(((((((....))).))))...........(((((....)))))..)..)))))))......	(((((((.......(((.......)))...........)))))))........(((.....)))((((........)))).............(((((((...((....((((...(((((.........))))).....))))..))(((((((....))).))))...........(((((....))))).....)))))))......
135	344	37	-65.6	-0.04	0.49	65.22	UAGAGAUCCCUCAGACCCUUUUAGUCAGUGUGGAAAAUCUCUAGCAGUGGCGCCCGAACAGGGACUUGAAAGCGAAAGUAAAGCCAGAGGAGAUCUCUCGACGCAGGACUCGGCUUGCUGAAGCGCGCACGGCAAGAGGCGAGGGGCGGCGACUGGUGAGUACGCCAAAAAUUUUGACUAGCGGAGGCUAGAAGGAGAGAGAUGGGUGCG	.(((((((((((...........((((.((((((.....)))).)).)))).(((.....)))((((........)))).......)))).)))))))((.(((....((((.(((((((.........)))))))...))))..))).))........((((.(((....((((..(((((....)))))...))))....))))))).	..((((((((((...........((((.((.(((.....)))..)).)))).(((.....)))((((........)))).......)))).)))))).....((....((((...(((((.........))))).....))))..))(((((((....))).))))...........(((((....)))))...................
136	345	37	-66.0	0.07	0.49	54.61	AGAGAUCCCUCAGACCCUUUUAGUCAGUGUGGAAAAUCUCUAGCAGUGGCGCCCGAACAGGGACUUGAAAGCGAAAGUAAAGCCAGAGGAGAUCUCUCGACGCAGGACUCGGCUUGCUGAAGCGCGCACGGCAAGAGGCGAGGGGCGGCGACUGGUGAGUACGCCAAAAAUUUUGACUAGCGGAGGCUAGAAGGAGAGAGAUGGGUGCGA	(((((((((((...........((((.((((((.....)))).)).)))).(((.....)))((((........)))).......)))).)))))))((((.((...(((.((((....))))((.(.((.(....).))..).))(((((((....))).))))......(((..(((((....)))))..))))))...)).)).)).	.((((((((((...........((((.((((((.....)))).)).)))).(((.....)))((((........)))).......)))).))))))..(...............................................(((((((....))).))))...........(((((....))))).................)..
137	346	37	-66.9	0.07	0.55	54.19	GAGAUCCCUCAGACCCUUUUAGUCAGUGUGGAAAAUCUCUAGCAGUGGCGCCCGAACAGGGACUUGAAAGCGAAAGUAAAGCCAGAGGAGAUCUCUCGACGCAGGACUCGGCUUGCUGAAGCGCGCACGGCAAGAGGCGAGGGGCGGCGACUGGUGAGUACGCCAAAAAUUUUGACUAGCGGAGGCUAGAAGGAGAGAGAUGGGUGCGAG	((((((((((...........((((.((((((.....)))).)).)))).(((.....)))((((........)))).......)))).))))))(((((.((...(((.((((....))))((.(.((.(....).))..).))(((((((....))).))))......(((..(((((....)))))..))))))...)).)).))).	((((((((((...........((((.((((((.....)))).)).)))).(((.....)))((((........)))).......)))).))))))(((...............................................(((((((....))).))))...........(((((....))))).................))).
138	347	37	-67.4	-0.17	0.31	49.8	AGAUCCCUCAGACCCUUUUAGUCAGUGUGGAAAAUCUCUAGCAGUGGCGCCCGAACAGGGACUUGAAAGCGAAAGUAAAGCCAGAGGAGAUCUCUCGACGCAGGACUCGGCUUGCUGAAGCGCGCACGGCAAGAGGCGAGGGGCGGCGACUGGUGAGUACGCCAAAAAUUUUGACUAGCGGAGGCUAGAAGGAGAGAGAUGGGUGCGAGA	......(((..((((.....((((.((((((.....)))).)).)))).(((.....)))((((........))))....((...))..(((((((..(((....((((.(((((((.........)))))))...))))..))(((((((....))).))))...........(((((....)))))..)..)))))))))))..))).	......(((..((((.....((((.((.(((.....)))..)).)))).(((.....)))((((........))))..............((((((.........((((...(((((.........))))).....))))....(((((((....))).))))...........(((((....))))).....)))))).))))..))).
139	348	37	-67.4	-0.22	0.35	53.5	GAUCCCUCAGACCCUUUUAGUCAGUGUGGAAAAUCUCUAGCAGUGGCGCCCGAACAGGGACUUGAAAGCGAAAGUAAAGCCAGAGGAGAUCUCUCGACGCAGGACUCGGCUUGCUGAAGCGCGCACGGCAAGAGGCGAGGGGCGGCGACUGGUGAGUACGCCAAAAAUUUUGACUAGCGGAGGCUAGAAGGAGAGAGAUGGGUGCGAGAG	.....(((..((((.....((((.((((((.....)))).)).)))).(((.....)))((((........))))....((...))..(((((((..(((....((((.(((((((.........)))))))...))))..))(((((((....))).))))...........(((((....)))))..)..)))))))))))..)))..	.....(((..((((.....((((.((.(((.....)))..)).)))).(((.....)))((((........)))).............................((((....((((.........))))......))))....(((((((....))).))))...........(((((....)))))............))))..)))..
140	349	37	-67.4	-0.13	0.39	44.68	AUCCCUCAGACCCUUUUAGUCAGUGUGGAAAAUCUCUAGCAGUGGCGCCCGAACAGGGACUUGAAAGCGAAAGUAAAGCCAGAGGAGAUCUCUCGACGCAGGACUCGGCUUGCUGAAGCGCGCACGGCAAGAGGCGAGGGGCGGCGACUGGUGAGUACGCCAAAAAUUUUGACUAGCGGAGGCUAGAAGGAGAGAGAUGGGUGCGAGAGC	....(((..((((.....((((.((((((.....)))).)).)))).(((.....)))((((........))))....((...))..(((((((..(((....((((.(((((((.........)))))))...))))..))(((((((....))).))))...........(((((....)))))..)..)))))))))))..)))...	....(((..((((.....((((.((.(((.....)))..)).)))).(((.....)))((((........)))).............(((((((...((....((((...(((((.........))))).....))))..))(((((((....))).))))...........(((((....))))).....)))))))))))..)))...
141	350	37	-67.4	0.08	0.45	46.05	UCCCUCAGACCCUUUUAGUCAGUGUGGAAAAUCUCUAGCAGUGGCGCCCGAACAGGGACUUGAAAGCGAAAGUAAAGCCAGAGGAGAUCUCUCGACGCAGGACUCGGCUUGCUGAAGCGCGCACGGCAAGAGGCGAGGGGCGGCGACUGGUGAGUACGCCAAAAAUUUUGACUAGCGGAGGCUAGAAGGAGAGAGAUGGGUGCGAGAGCG	...(((..((((.....((((.((((((.....)))).)).)))).(((.....)))((((........))))....((...))..(((((((..(((....((((.(((((((.........)))))))...))))..))(((((((....))).))))...........(((((....)))))..)..)))))))))))..)))....	...(((..((((.....((((.((.(((.....)))..)).)))).(((.....)))((((........)))).............(((((((...((....((((...(((((.........))))).....))))..))(((((((....))).))))...........(((((....))))).....)))))))))))..)))....
142	351	37	-67.4	-0.39	0.29	45.97	CCCUCAGACCCUUUUAGUCAGUGUGGAAAAUCUCUAGCAGUGGCGCCCGAACAGGGACUUGAAAGCGAAAGUAAAGCCAGAGGAGAUCUCUCGACGCAGGACUCGGCUUGCUGAAGCGCGCACGGCAAGAGGCGAGGGGCGGCGACUGGUGAGUACGCCAAAAAUUUUGACUAGCGGAGGCUAGAAGGAGAGAGAUGGGUGCGAGAGCGU	..(((..((((.....((((.((((((.....)))).)).)))).(((.....)))((((........))))....((...))..(((((((..(((....((((.(((((((.........)))))))...))))..))(((((((....))).))))...........(((((....)))))..)..)))))))))))..))).....	..(((..((((.....((((.((.(((.....)))..)).)))).(((.....)))((((........)))).............(((((((...((....((((...(((((.........))))).....))))..))(((((((....))).))))...........(((((....))))).....)))))))))))..))).....
143	352	37	-67.4	-0.24	0.37	44.05	CCUCAGACCCUUUUAGUCAGUGUGGAAAAUCUCUAGCAGUGGCGCCCGAACAGGGACUUGAAAGCGAAAGUAAAGCCAGAGGAGAUCUCUCGACGCAGGACUCGGCUUGCUGAAGCGCGCACGGCAAGAGGCGAGGGGCGGCGACUGGUGAGUACGCCAAAAAUUUUGACUAGCGGAGGCUAGAAGGAGAGAGAUGGGUGCGAGAGCGUC	.(((..((((.....((((.((((((.....)))).)).)))).(((.....)))((((........))))....((...))..(((((((..(((....((((.(((((((.........)))))))...))))..))(((((((....))).))))...........(((((....)))))..)..)))))))))))..)))......	.(((..((((.....((((.((.(((.....)))..)).)))).(((.....)))((((........)))).............(((((((...((....((((...(((((.........))))).....))))..))(((((((....))).))))...........(((((....))))).....)))))))))))..)))......
144	353	37	-67.0	-0.22	0.41	45.43	CUCAGACCCUUUUAGUCAGUGUGGAAAAUCUCUAGCAGUGGCGCCCGAACAGGGACUUGAAAGCGAAAGUAAAGCCAGAGGAGAUCUCUCGACGCAGGACUCGGCUUGCUGAAGCGCGCACGGCAAGAGGCGAGGGGCGGCGACUGGUGAGUACGCCAAAAAUUUUGACUAGCGGAGGCUAGAAGGAGAGAGAUGGGUGCGAGAGCGUCG	(((..((((.....((((.((((((.....)))).)).)))).(((.....)))((((........))))....((...))..(((((((..(((....((((.(((((((.........)))))))...))))..))(((((((....))).))))...........(((((....)))))..)..)))))))))))..))).......	(((..((((.....((((.((.(((.....)))..)).)))).(((.....)))((((........)))).............(((((((...((....((((...(((((.........))))).....))))..))(((((((....))).))))...........(((((....))))).....)))))))))))..))).......
145	354	37	-64.5	0.33	0.47	64.06	UCAGACCCUUUUAGUCAGUGUGGAAAAUCUCUAGCAGUGGCGCCCGAACAGGGACUUGAAAGCGAAAGUAAAGCCAGAGGAGAUCUCUCGACGCAGGACUCGGCUUGCUGAAGCGCGCACGGCAAGAGGCGAGGGGCGGCGACUGGUGAGUACGCCAAAAAUUUUGACUAGCGGAGGCUAGAAGGAGAGAGAUGGGUGCGAGAGCGUCGG	....((((.....((((.((((((.....)))).)).)))).(((.....)))((((........))))....((...))..(((((((..(((....((((.(((((((.........)))))))...))))..))(((((((....))).))))...........(((((....)))))..)..)))))))))))((....)).....	.....(((.....((((.((..((.....))...)).)))).(((.....)))((((........)))).............................((((...(((((.........))))).....))))....(((((((....))).))))...........(((((....)))))............)))..............
146	355	37	-64.5	0.21	0.53	67.06	CAGACCCUUUUAGUCAGUGUGGAAAAUCUCUAGCAGUGGCGCCCGAACAGGGACUUGAAAGCGAAAGUAAAGCCAGAGGAGAUCUCUCGACGCAGGACUCGGCUUGCUGAAGCGCGCACGGCAAGAGGCGAGGGGCGGCGACUGGUGAGUACGCCAAAAAUUUUGACUAGCGGAGGCUAGAAGGAGAGAGAUGGGUGCGAGAGCGUCGGU	...((((.....((((.((((((.....)))).)).)))).(((.....)))((((........))))....((...))..(((((((..(((....((((.(((((((.........)))))))...))))..))(((((((....))).))))...........(((((....)))))..)..)))))))))))((....))......	............((((.((..((.....))...)).)))).(((.....)))((((........))))...............................((...(((((.........))))).....))......(((((((....))).))))...........(((((....)))))..............................
147	356	37	-64.5	0.4	0.65	69.48	AGACCCUUUUAGUCAGUGUGGAAAAUCUCUAGCAGUGGCGCCCGAACAGGGACUUGAAAGCGAAAGUAAAGCCAGAGGAGAUCUCUCGACGCAGGACUCGGCUUGCUGAAGCGCGCACGGCAAGAGGCGAGGGGCGGCGACUGGUGAGUACGCCAAAAAUUUUGACUAGCGGAGGCUAGAAGGAGAGAGAUGGGUGCGAGAGCGUCGGUA	..((((.....((((.((((((.....)))).)).)))).(((.....)))((((........))))....((...))..(((((((..(((....((((.(((((((.........)))))))...))))..))(((((((....))).))))...........(((((....)))))..)..)))))))))))((....)).......	...........((((.((..(.......)...)).)))).(((.....)))((((........))))...............................(....(((((.........)))))......)......(((((((....))).))))...........(((((....)))))...............................
148	357	37	-64.5	0.19	0.49	69.37	GACCCUUUUAGUCAGUGUGGAAAAUCUCUAGCAGUGGCGCCCGAACAGGGACUUGAAAGCGAAAGUAAAGCCAGAGGAGAUCUCUCGACGCAGGACUCGGCUUGCUGAAGCGCGCACGGCAAGAGGCGAGGGGCGGCGACUGGUGAGUACGCCAAAAAUUUUGACUAGCGGAGGCUAGAAGGAGAGAGAUGGGUGCGAGAGCGUCGGUAU	.((((.....((((.((((((.....)))).)).)))).(((.....)))((((........))))....((...))..(((((((..(((....((((.(((((((.........)))))))...))))..))(((((((....))).))))...........(((((....)))))..)..)))))))))))((....))........	..........((((.((..((.....))...)).)))).(((.....)))((((........))))...............................((...(((((.........))))).....))......(((((((....))).))))...........(((((....)))))................................
149	358	37	-64.4	0.26	0.53	73.46	ACCCUUUUAGUCAGUGUGGAAAAUCUCUAGCAGUGGCGCCCGAACAGGGACUUGAAAGCGAAAGUAAAGCCAGAGGAGAUCUCUCGACGCAGGACUCGGCUUGCUGAAGCGCGCACGGCAAGAGGCGAGGGGCGGCGACUGGUGAGUACGCCAAAAAUUUUGACUAGCGGAGGCUAGAAGGAGAGAGAUGGGUGCGAGAGCGUCGGUAUU	..(((((..((((.((((((.....)))).)).)))).(((.....)))((((........))))......))))).(((((((((((.((...(((.((((....))))((.(.((.(....).))..).))(((((((....))).))))......(((..(((((....)))))..))))))...)).)).)))))).)))......	......................................(((.....)))((((........)))).....................................((((.........))))..............(((((((....))).))))...........(((((....))))).................................
150	359	37	-64.4	0.07	0.51	78.15	CCCUUUUAGUCAGUGUGGAAAAUCUCUAGCAGUGGCGCCCGAACAGGGACUUGAAAGCGAAAGUAAAGCCAGAGGAGAUCUCUCGACGCAGGACUCGGCUUGCUGAAGCGCGCACGGCAAGAGGCGAGGGGCGGCGACUGGUGAGUACGCCAAAAAUUUUGACUAGCGGAGGCUAGAAGGAGAGAGAUGGGUGCGAGAGCGUCGGUAUUA	.(((((..((((.((((((.....)))).)).)))).(((.....)))((((........))))......))))).(((((((((((.((...(((.((((....))))((.(.((.(....).))..).))(((((((....))).))))......(((..(((((....)))))..))))))...)).)).)))))).))).......	.....................................(((.....)))((((........))))....................................................................(((((((....))).))))...........(((((....)))))..................................
151	360	37	-64.0	0.11	0.39	73.14	CCUUUUAGUCAGUGUGGAAAAUCUCUAGCAGUGGCGCCCGAACAGGGACUUGAAAGCGAAAGUAAAGCCAGAGGAGAUCUCUCGACGCAGGACUCGGCUUGCUGAAGCGCGCACGGCAAGAGGCGAGGGGCGGCGACUGGUGAGUACGCCAAAAAUUUUGACUAGCGGAGGCUAGAAGGAGAGAGAUGGGUGCGAGAGCGUCGGUAUUAA	(((((..((((.((((((.....)))).)).)))).(((.....)))((((........))))......))))).(((((((((((.((...(((.((((....))))((.(.((.(....).))..).))(((((((....))).))))......(((..(((((....)))))..))))))...)).)).)))))).)))........	.......((((.((..............)).)))).(((.....)))((((........))))....................................................................(((((((....))).))))...........(((((....))))).............(..((....))..)........
152	361	37	-63.4	-0.23	0.35	59.53	CUUUUAGUCAGUGUGGAAAAUCUCUAGCAGUGGCGCCCGAACAGGGACUUGAAAGCGAAAGUAAAGCCAGAGGAGAUCUCUCGACGCAGGACUCGGCUUGCUGAAGCGCGCACGGCAAGAGGCGAGGGGCGGCGACUGGUGAGUACGCCAAAAAUUUUGACUAGCGGAGGCUAGAAGGAGAGAGAUGGGUGCGAGAGCGUCGGUAUUAAG	......((((.((((((.....)))).)).)))).(((.....)))((((........))))...(((.((.(....((((((((.((...(((.((((....))))((.(.((.(....).))..).))(((((((....))).))))......(((..(((((....)))))..))))))...)).)).))))))).)))))......	......((((.((.(((.....)))..)).)))).(((.....)))((((........))))...(((.........((((((...............................................(((((((....))).))))...........(((((....))))).................))))))....)))......
153	362	37	-63.4	-0.2	0.47	61.79	UUUUAGUCAGUGUGGAAAAUCUCUAGCAGUGGCGCCCGAACAGGGACUUGAAAGCGAAAGUAAAGCCAGAGGAGAUCUCUCGACGCAGGACUCGGCUUGCUGAAGCGCGCACGGCAAGAGGCGAGGGGCGGCGACUGGUGAGUACGCCAAAAAUUUUGACUAGCGGAGGCUAGAAGGAGAGAGAUGGGUGCGAGAGCGUCGGUAUUAAGC	.....((((.((((((.....)))).)).)))).(((.....)))((((........))))...(((.((.(....((((((((.((...(((.((((....))))((.(.((.(....).))..).))(((((((....))).))))......(((..(((((....)))))..))))))...)).)).))))))).))))).......	.....((((.((.(((.....)))..)).)))).(((.....)))((((........))))....................................................................(((((((....))).))))...........(((((....))))).....................................
154	363	37	-63.7	-0.02	0.41	50.63	UUUAGUCAGUGUGGAAAAUCUCUAGCAGUGGCGCCCGAACAGGGACUUGAAAGCGAAAGUAAAGCCAGAGGAGAUCUCUCGACGCAGGACUCGGCUUGCUGAAGCGCGCACGGCAAGAGGCGAGGGGCGGCGACUGGUGAGUACGCCAAAAAUUUUGACUAGCGGAGGCUAGAAGGAGAGAGAUGGGUGCGAGAGCGUCGGUAUUAAGCG	...((((.((((.((..((((((.....((((.(((.....)))((((........))))...))))..))))))...)).))))..))))..(((((((((.((.(((((........((.....))(((((((....))).))))......(((..(((((....)))))..))).........)))))...)).))))))...))).	...((((.((((.((..((((((.....((((.(((.....)))((((........))))...))))..))))))...)).))))..))))..(((.(((((.((.(((((........((.....))(((((((....))).))))...........(((((....)))))..............)))))...)).)))))....))).
155	364	37	-63.7	-0.07	0.35	42.83	UUAGUCAGUGUGGAAAAUCUCUAGCAGUGGCGCCCGAACAGGGACUUGAAAGCGAAAGUAAAGCCAGAGGAGAUCUCUCGACGCAGGACUCGGCUUGCUGAAGCGCGCACGGCAAGAGGCGAGGGGCGGCGACUGGUGAGUACGCCAAAAAUUUUGACUAGCGGAGGCUAGAAGGAGAGAGAUGGGUGCGAGAGCGUCGGUAUUAAGCGG	..((((.((((.((..((((((.....((((.(((.....)))((((........))))...))))..))))))...)).))))..))))..(((((((((.((.(((((........((.....))(((((((....))).))))......(((..(((((....)))))..))).........)))))...)).))))))...)))..	..((((.((((.((..((((((.....((((.(((.....)))((((........))))...))))..))))))...)).))))..))))..(((.(((((.((.(((((........((.....))(((((((....))).))))...........(((((....)))))..............)))))...)).)))))....)))..
156	365	37	-65.0	-0.36	0.33	26.07	UAGUCAGUGUGGAAAAUCUCUAGCAGUGGCGCCCGAACAGGGACUUGAAAGCGAAAGUAAAGCCAGAGGAGAUCUCUCGACGCAGGACUCGGCUUGCUGAAGCGCGCACGGCAAGAGGCGAGGGGCGGCGACUGGUGAGUACGCCAAAAAUUUUGACUAGCGGAGGCUAGAAGGAGAGAGAUGGGUGCGAGAGCGUCGGUAUUAAGCGGG	.((((.((((.((..((((((.....((((.(((.....)))((((........))))...))))..))))))...)).))))..))))(.(((((((((.((.(((((........((.....))(((((((....))).))))......(((..(((((....)))))..))).........)))))...)).))))))...))).).	.((((.((((.((..((((((.....((((.(((.....)))((((........))))...))))..))))))...)).))))..))))(.(((.(((((.((.(((((........((.....))(((((((....))).))))...........(((((....)))))..............)))))...)).)))))....))).).
157	366	37	-64.6	-0.33	0.37	39.35	AGUCAGUGUGGAAAAUCUCUAGCAGUGGCGCCCGAACAGGGACUUGAAAGCGAAAGUAAAGCCAGAGGAGAUCUCUCGACGCAGGACUCGGCUUGCUGAAGCGCGCACGGCAAGAGGCGAGGGGCGGCGACUGGUGAGUACGCCAAAAAUUUUGACUAGCGGAGGCUAGAAGGAGAGAGAUGGGUGCGAGAGCGUCGGUAUUAAGCGGGG	((((.((((.((..((((((.....((((.(((.....)))((((........))))...))))..))))))...)).))))..))))(.(((((((((.((.(((((........((.....))(((((((....))).))))......(((..(((((....)))))..))).........)))))...)).))))))...))).)..	.(((.((((.((..((((((.....((((.(((.....)))((((........))))...))))..))))))...)).))))..))).(.(((.(((((.((.(((((........((.....))(((((((....))).))))...........(((((....)))))..............)))))...)).)))))....))).)..
158	367	37	-64.6	-0.1	0.43	42.26	GUCAGUGUGGAAAAUCUCUAGCAGUGGCGCCCGAACAGGGACUUGAAAGCGAAAGUAAAGCCAGAGGAGAUCUCUCGACGCAGGACUCGGCUUGCUGAAGCGCGCACGGCAAGAGGCGAGGGGCGGCGACUGGUGAGUACGCCAAAAAUUUUGACUAGCGGAGGCUAGAAGGAGAGAGAUGGGUGCGAGAGCGUCGGUAUUAAGCGGGGG	(((.((((.((..((((((.....((((.(((.....)))((((........))))...))))..))))))...)).))))..)))((.(((((((((.((.(((((........((.....))(((((((....))).))))......(((..(((((....)))))..))).........)))))...)).))))))...))).))..	....((((.((..((((((.....((((.(((.....)))((((........))))...))))..))))))...)).)))).....((.(((.(((((.((.(((((........((.....))(((((((....))).))))...........(((((....)))))..............)))))...)).)))))....))).))..
159	368	37	-64.6	-0.17	0.31	24.09	UCAGUGUGGAAAAUCUCUAGCAGUGGCGCCCGAACAGGGACUUGAAAGCGAAAGUAAAGCCAGAGGAGAUCUCUCGACGCAGGACUCGGCUUGCUGAAGCGCGCACGGCAAGAGGCGAGGGGCGGCGACUGGUGAGUACGCCAAAAAUUUUGACUAGCGGAGGCUAGAAGGAGAGAGAUGGGUGCGAGAGCGUCGGUAUUAAGCGGGGGA	...((((.((..((((((.....((((.(((.....)))((((........))))...))))..))))))...)).))))....(((.(((((((((.((.(((((........((.....))(((((((....))).))))......(((..(((((....)))))..))).........)))))...)).))))))...))).)))..	...((((.((..((((((.....((((.(((.....)))((((........))))...))))..))))))...)).))))....(((.(((.(((((.((.(((((........((.....))(((((((....))).))))...........(((((....)))))..............)))))...)).)))))....))).)))..
160	369	37	-64.6	-0.37	0.31	26.03	CAGUGUGGAAAAUCUCUAGCAGUGGCGCCCGAACAGGGACUUGAAAGCGAAAGUAAAGCCAGAGGAGAUCUCUCGACGCAGGACUCGGCUUGCUGAAGCGCGCACGGCAAGAGGCGAGGGGCGGCGACUGGUGAGUACGCCAAAAAUUUUGACUAGCGGAGGCUAGAAGGAGAGAGAUGGGUGCGAGAGCGUCGGUAUUAAGCGGGGGAG	..((((.((..((((((.....((((.(((.....)))((((........))))...))))..))))))...)).))))....(((.(((((((((.((.(((((........((.....))(((((((....))).))))......(((..(((((....)))))..))).........)))))...)).))))))...))).)))...	..((((.((..((((((.....((((.(((.....)))((((........))))...))))..))))))...)).))))....(((.(((.(((((.((.(((((........((.....))(((((((....))).))))...........(((((....)))))..............)))))...)).)))))....))).)))...
161	370	37	-64.6	0.02	0.43	28.5	AGUGUGGAAAAUCUCUAGCAGUGGCGCCCGAACAGGGACUUGAAAGCGAAAGUAAAGCCAGAGGAGAUCUCUCGACGCAGGACUCGGCUUGCUGAAGCGCGCACGGCAAGAGGCGAGGGGCGGCGACUGGUGAGUACGCCAAAAAUUUUGACUAGCGGAGGCUAGAAGGAGAGAGAUGGGUGCGAGAGCGUCGGUAUUAAGCGGGGGAGA	.((((.((..((((((.....((((.(((.....)))((((........))))...))))..))))))...)).))))....(((.(((((((((.((.(((((........((.....))(((((((....))).))))......(((..(((((....)))))..))).........)))))...)).))))))...))).)))....	.((((.((..((((((.....((((.(((.....)))((((........))))...))))..))))))...)).))))....(((.(((.(((((.((.(((((........((.....))(((((((....))).))))...........(((((....)))))..............)))))...)).)))))....))).)))....
162	371	37	-64.8	-0.27	0.35	29.3	GUGUGGAAAAUCUCUAGCAGUGGCGCCCGAACAGGGACUUGAAAGCGAAAGUAAAGCCAGAGGAGAUCUCUCGACGCAGGACUCGGCUUGCUGAAGCGCGCACGGCAAGAGGCGAGGGGCGGCGACUGGUGAGUACGCCAAAAAUUUUGACUAGCGGAGGCUAGAAGGAGAGAGAUGGGUGCGAGAGCGUCGGUAUUAAGCGGGGGAGAA	((((.((..((((((.....((((.(((.....)))((((........))))...))))..))))))...)).))))....(((.(((((((((.((.(((((........((.....))(((((((....))).))))......(((..(((((....)))))..))).........)))))...)).))))))...))).))).....	((((.((..((((((.....((((.(((.....)))((((........))))...))))..))))))...)).))))....(((.(((.(((((.((.(((((........((.....))(((((((....))).))))...........(((((....)))))..............)))))...)).)))))....))).))).....
163	372	37	-62.8	-0.16	0.37	58.72	UGUGGAAAAUCUCUAGCAGUGGCGCCCGAACAGGGACUUGAAAGCGAAAGUAAAGCCAGAGGAGAUCUCUCGACGCAGGACUCGGCUUGCUGAAGCGCGCACGGCAAGAGGCGAGGGGCGGCGACUGGUGAGUACGCCAAAAAUUUUGACUAGCGGAGGCUAGAAGGAGAGAGAUGGGUGCGAGAGCGUCGGUAUUAAGCGGGGGAGAAU	........((((((.....((((.(((.....)))((((........))))...))))..))))))((((((((.((...(((.((((....))))((.(.((.(....).))..).))(((((((....))).))))......(((..(((((....)))))..))))))...)).)).))))))(.(((........))).)......	...............((..(.((((((........((((........))))..............((((((.........((((...(((((.........))))).....))))....(((((((....))).))))...........(((((....))))).....)))))).)))))).)..)).......................
164	373	37	-62.8	-0.03	0.43	57.71	GUGGAAAAUCUCUAGCAGUGGCGCCCGAACAGGGACUUGAAAGCGAAAGUAAAGCCAGAGGAGAUCUCUCGACGCAGGACUCGGCUUGCUGAAGCGCGCACGGCAAGAGGCGAGGGGCGGCGACUGGUGAGUACGCCAAAAAUUUUGACUAGCGGAGGCUAGAAGGAGAGAGAUGGGUGCGAGAGCGUCGGUAUUAAGCGGGGGAGAAUU	.......((((((.....((((.(((.....)))((((........))))...))))..))))))((((((((.((...(((.((((....))))((.(.((.(....).))..).))(((((((....))).))))......(((..(((((....)))))..))))))...)).)).))))))(.(((........))).).......	.........(((..((..(.((((((........((((........))))..............((((((...((....((((...(((((.........))))).....))))..))(((((((....))).))))...........(((((....))))).....)))))).)))))).)..)).................)))....
165	374	37	-62.8	-0.3	0.27	55.94	UGGAAAAUCUCUAGCAGUGGCGCCCGAACAGGGACUUGAAAGCGAAAGUAAAGCCAGAGGAGAUCUCUCGACGCAGGACUCGGCUUGCUGAAGCGCGCACGGCAAGAGGCGAGGGGCGGCGACUGGUGAGUACGCCAAAAAUUUUGACUAGCGGAGGCUAGAAGGAGAGAGAUGGGUGCGAGAGCGUCGGUAUUAAGCGGGGGAGAAUUA	......((((((.....((((.(((.....)))((((........))))...))))..))))))((((((((.((...(((.((((....))))((.(.((.(....).))..).))(((((((....))).))))......(((..(((((....)))))..))))))...)).)).))))))(.(((........))).)........	........((((.((..(.((((((........((((........)))).............(((((((...((....((((...(((((.........))))).....))))..))(((((((....))).))))...........(((((....))))).....))))))))))))).)..))..((........))..)))).....
166	375	37	-62.8	-0.41	0.31	55.89	GGAAAAUCUCUAGCAGUGGCGCCCGAACAGGGACUUGAAAGCGAAAGUAAAGCCAGAGGAGAUCUCUCGACGCAGGACUCGGCUUGCUGAAGCGCGCACGGCAAGAGGCGAGGGGCGGCGACUGGUGAGUACGCCAAAAAUUUUGACUAGCGGAGGCUAGAAGGAGAGAGAUGGGUGCGAGAGCGUCGGUAUUAAGCGGGGGAGAAUUAG	.....((((((.....((((.(((.....)))((((........))))...))))..))))))((((((((.((...(((.((((....))))((.(.((.(....).))..).))(((((((....))).))))......(((..(((((....)))))..))))))...)).)).))))))(.(((........))).).........	......(((((.((..(.((((((........((((........)))).............(((((((...((....((((...(((((.........))))).....))))..))(((((((....))).))))...........(((((....))))).....))))))))))))).)..))..((........))..))))).....
167	376	37	-62.8	-0.48	0.37	55.83	GAAAAUCUCUAGCAGUGGCGCCCGAACAGGGACUUGAAAGCGAAAGUAAAGCCAGAGGAGAUCUCUCGACGCAGGACUCGGCUUGCUGAAGCGCGCACGGCAAGAGGCGAGGGGCGGCGACUGGUGAGUACGCCAAAAAUUUUGACUAGCGGAGGCUAGAAGGAGAGAGAUGGGUGCGAGAGCGUCGGUAUUAAGCGGGGGAGAAUUAGA	....((((((.....((((.(((.....)))((((........))))...))))..))))))((((((((.((...(((.((((....))))((.(.((.(....).))..).))(((((((....))).))))......(((..(((((....)))))..))))))...)).)).))))))(.(((........))).)..........	.....(((((.((..(.((((((........((((........)))).............(((((((...((....((((...(((((.........))))).....))))..))(((((((....))).))))...........(((((....))))).....))))))))))))).)..))..((........))..)))))......
168	377	37	-62.8	-0.63	0.25	55.79	AAAAUCUCUAGCAGUGGCGCCCGAACAGGGACUUGAAAGCGAAAGUAAAGCCAGAGGAGAUCUCUCGACGCAGGACUCGGCUUGCUGAAGCGCGCACGGCAAGAGGCGAGGGGCGGCGACUGGUGAGUACGCCAAAAAUUUUGACUAGCGGAGGCUAGAAGGAGAGAGAUGGGUGCGAGAGCGUCGGUAUUAAGCGGGGGAGAAUUAGAU	...((((((.....((((.(((.....)))((((........))))...))))..))))))((((((((.((...(((.((((....))))((.(.((.(....).))..).))(((((((....))).))))......(((..(((((....)))))..))))))...)).)).))))))(.(((........))).)...........	....(((((.((..(.((((((........((((........)))).............(((((((...((....((((...(((((.........))))).....))))..))(((((((....))).))))...........(((((....))))).....))))))))))))).)..))..((........))..))))).......
169	378	37	-62.8	-0.19	0.43	56.41	AAAUCUCUAGCAGUGGCGCCCGAACAGGGACUUGAAAGCGAAAGUAAAGCCAGAGGAGAUCUCUCGACGCAGGACUCGGCUUGCUGAAGCGCGCACGGCAAGAGGCGAGGGGCGGCGACUGGUGAGUACGCCAAAAAUUUUGACUAGCGGAGGCUAGAAGGAGAGAGAUGGGUGCGAGAGCGUCGGUAUUAAGCGGGGGAGAAUUAGAUA	..((((((.....((((.(((.....)))((((........))))...))))..))))))((((((((.((...(((.((((....))))((.(.((.(....).))..).))(((((((....))).))))......(((..(((((....)))))..))))))...)).)).))))))(.(((........))).)............	....((((.((..(.((((((........((((........)))).............(((((((...((....((((...(((((.........))))).....))))..))(((((((....))).))))...........(((((....))))).....))))))))))))).)..))..((........))..)))).........
170	379	37	-62.8	-0.62	0.24	57.71	AAUCUCUAGCAGUGGCGCCCGAACAGGGACUUGAAAGCGAAAGUAAAGCCAGAGGAGAUCUCUCGACGCAGGACUCGGCUUGCUGAAGCGCGCACGGCAAGAGGCGAGGGGCGGCGACUGGUGAGUACGCCAAAAAUUUUGACUAGCGGAGGCUAGAAGGAGAGAGAUGGGUGCGAGAGCGUCGGUAUUAAGCGGGGGAGAAUUAGAUAA	.((((((.....((((.(((.....)))((((........))))...))))..))))))((((((((.((...(((.((((....))))((.(.((.(....).))..).))(((((((....))).))))......(((..(((((....)))))..))))))...)).)).))))))(.(((........))).).............	...(((..((..(.((((((........((((........))))..............((((((.........((((...(((((.........))))).....))))....(((((((....))).))))...........(((((....))))).....)))))).)))))).)..)).................)))..........
171	380	37	-62.6	-0.4	0.35	55.05	AUCUCUAGCAGUGGCGCCCGAACAGGGACUUGAAAGCGAAAGUAAAGCCAGAGGAGAUCUCUCGACGCAGGACUCGGCUUGCUGAAGCGCGCACGGCAAGAGGCGAGGGGCGGCGACUGGUGAGUACGCCAAAAAUUUUGACUAGCGGAGGCUAGAAGGAGAGAGAUGGGUGCGAGAGCGUCGGUAUUAAGCGGGGGAGAAUUAGAUAAA	.(((((.((..(.((((((......((.(((.............))))).......(((((((..(((....((((.(((((((.........)))))))...))))..))(((((((....))).))))...........(((((....)))))..)..))))))))))))).)..)).(((........))).)))))..........	.(((((.((..(.((((((........((((........)))).............(((((((...((....((((...(((((.........))))).....))))..))(((((((....))).))))...........(((((....))))).....))))))))))))).)..))...(........)...)))))..........
172	381	37	-62.6	-0.62	0.24	51.89	UCUCUAGCAGUGGCGCCCGAACAGGGACUUGAAAGCGAAAGUAAAGCCAGAGGAGAUCUCUCGACGCAGGACUCGGCUUGCUGAAGCGCGCACGGCAAGAGGCGAGGGGCGGCGACUGGUGAGUACGCCAAAAAUUUUGACUAGCGGAGGCUAGAAGGAGAGAGAUGGGUGCGAGAGCGUCGGUAUUAAGCGGGGGAGAAUUAGAUAAAU	(((((.((..(.((((((......((.(((.............))))).......(((((((..(((....((((.(((((((.........)))))))...))))..))(((((((....))).))))...........(((((....)))))..)..))))))))))))).)..)).(((........))).)))))...........	(((((.((..(.((((((........((((........)))).............(((((((...((....((((.(.(((((.........)))))...).))))..))(((((((....))).))))...........(((((....))))).....))))))))))))).)..))..((........))..)))))...........
173	382	37	-61.1	-0.49	0.29	56.56	CUCUAGCAGUGGCGCCCGAACAGGGACUUGAAAGCGAAAGUAAAGCCAGAGGAGAUCUCUCGACGCAGGACUCGGCUUGCUGAAGCGCGCACGGCAAGAGGCGAGGGGCGGCGACUGGUGAGUACGCCAAAAAUUUUGACUAGCGGAGGCUAGAAGGAGAGAGAUGGGUGCGAGAGCGUCGGUAUUAAGCGGGGGAGAAUUAGAUAAAUG	((((.....((((.(((.....)))((((........))))...))))..)))).((((((..(((....((((.(((((((.........)))))))...)))).(.(((((.((.....((((.(((....((((..(((((....)))))...))))....)))))))...))))))).).....))).))))))............	.....((..(.((((((........((((........)))).............(((((((...((....((((...(((((.........))))).....))))..))(((((((....))).))))...........(((((....))))).....))))))))))))).)..)).................................
174	383	37	-60.2	-0.03	0.51	59.01	UCUAGCAGUGGCGCCCGAACAGGGACUUGAAAGCGAAAGUAAAGCCAGAGGAGAUCUCUCGACGCAGGACUCGGCUUGCUGAAGCGCGCACGGCAAGAGGCGAGGGGCGGCGACUGGUGAGUACGCCAAAAAUUUUGACUAGCGGAGGCUAGAAGGAGAGAGAUGGGUGCGAGAGCGUCGGUAUUAAGCGGGGGAGAAUUAGAUAAAUGG	(((..(..((((.(((.....)))((((........))))...))))..).)))((((((..(((....((((.(((((((.........)))))))...)))).(.(((((.((.....((((.(((....((((..(((((....)))))...))))....)))))))...))))))).).....))).)))))).............	.........((..(((.....)))((((........))))....)).......................((((...(((((.........))))).....))))....(((((((....))).))))...........(((((....)))))..........................................................
175	384	37	-59.3	-0.22	0.27	49.45	CUAGCAGUGGCGCCCGAACAGGGACUUGAAAGCGAAAGUAAAGCCAGAGGAGAUCUCUCGACGCAGGACUCGGCUUGCUGAAGCGCGCACGGCAAGAGGCGAGGGGCGGCGACUGGUGAGUACGCCAAAAAUUUUGACUAGCGGAGGCUAGAAGGAGAGAGAUGGGUGCGAGAGCGUCGGUAUUAAGCGGGGGAGAAUUAGAUAAAUGGG	...((..(.((((((......((.(((.............))))).......(((((((..(((....((((.(((((((.........)))))))...))))..))(((((((....))).))))...........(((((....)))))..)..))))))))))))).)..)).(((........)))....................	...((..(.((((((........((((........)))).............(((((((...((....((((.(.(((((.........)))))...).))))..))(((((((....))).))))...........(((((....))))).....))))))))))))).)..))...................................
176	385	37	-59.3	-0.16	0.43	43.47	UAGCAGUGGCGCCCGAACAGGGACUUGAAAGCGAAAGUAAAGCCAGAGGAGAUCUCUCGACGCAGGACUCGGCUUGCUGAAGCGCGCACGGCAAGAGGCGAGGGGCGGCGACUGGUGAGUACGCCAAAAAUUUUGACUAGCGGAGGCUAGAAGGAGAGAGAUGGGUGCGAGAGCGUCGGUAUUAAGCGGGGGAGAAUUAGAUAAAUGGGA	..((..(.((((((......((.(((.............))))).......(((((((..(((....((((.(((((((.........)))))))...))))..))(((((((....))).))))...........(((((....)))))..)..))))))))))))).)..)).(((........))).....................	..((..(.((((((........((((........)))).............(((((((..(((....((((.(.(((((.........)))))...).))))..))(((((((....))).))))...........(((((....)))))..)..))))))))))))).)..))....................................
177	386	37	-59.3	-0.27	0.33	41.62	AGCAGUGGCGCCCGAACAGGGACUUGAAAGCGAAAGUAAAGCCAGAGGAGAUCUCUCGACGCAGGACUCGGCUUGCUGAAGCGCGCACGGCAAGAGGCGAGGGGCGGCGACUGGUGAGUACGCCAAAAAUUUUGACUAGCGGAGGCUAGAAGGAGAGAGAUGGGUGCGAGAGCGUCGGUAUUAAGCGGGGGAGAAUUAGAUAAAUGGGAA	.((..(.((((((......((.(((.............))))).......(((((((..(((....((((.(((((((.........)))))))...))))..))(((((((....))).))))...........(((((....)))))..)..))))))))))))).)..)).(((........)))......................	.((..(.((((((........((((........)))).............(((((((..(((....((((.(.(((((.........)))))...).))))..))(((((((....))).))))...........(((((....)))))..)..))))))))))))).)..)).....................................
178	387	37	-59.6	-0.37	0.37	37.08	GCAGUGGCGCCCGAACAGGGACUUGAAAGCGAAAGUAAAGCCAGAGGAGAUCUCUCGACGCAGGACUCGGCUUGCUGAAGCGCGCACGGCAAGAGGCGAGGGGCGGCGACUGGUGAGUACGCCAAAAAUUUUGACUAGCGGAGGCUAGAAGGAGAGAGAUGGGUGCGAGAGCGUCGGUAUUAAGCGGGGGAGAAUUAGAUAAAUGGGAAA	((..(.((((((......((.(((.............))))).......(((((((..(((....((((.(((((((.........)))))))...))))..))(((((((....))).))))...........(((((....)))))..)..))))))))))))).)..)).(((........))).......................	((..(.((((((........((((........)))).............(((((((..(((....((((.(.(((((.........)))))...).))))..))(((((((....))).))))...........(((((....)))))..)..))))))))))))).)..))..((........))........................
179	388	37	-58.8	-0.55	0.2	54.54	CAGUGGCGCCCGAACAGGGACUUGAAAGCGAAAGUAAAGCCAGAGGAGAUCUCUCGACGCAGGACUCGGCUUGCUGAAGCGCGCACGGCAAGAGGCGAGGGGCGGCGACUGGUGAGUACGCCAAAAAUUUUGACUAGCGGAGGCUAGAAGGAGAGAGAUGGGUGCGAGAGCGUCGGUAUUAAGCGGGGGAGAAUUAGAUAAAUGGGAAAA	(..((((.(((.....)))((((........))))...))))..)....((((((..(((....((((.(((((((.........)))))))...)))).(.(((((.((.....((((.(((....((((..(((((....)))))...))))....)))))))...))))))).).....))).))))))..................	(..((((.(((.....)))((((........))))...))))..)....((((((..(((....((((...(((((.........))))).....))))....(((((((....))).))))...........(((((....)))))...................................))).))))))..................
180	389	37	-58.0	-0.25	0.41	55.41	AGUGGCGCCCGAACAGGGACUUGAAAGCGAAAGUAAAGCCAGAGGAGAUCUCUCGACGCAGGACUCGGCUUGCUGAAGCGCGCACGGCAAGAGGCGAGGGGCGGCGACUGGUGAGUACGCCAAAAAUUUUGACUAGCGGAGGCUAGAAGGAGAGAGAUGGGUGCGAGAGCGUCGGUAUUAAGCGGGGGAGAAUUAGAUAAAUGGGAAAAA	..((((.(((.....)))((((........))))...)))).......((((((..(((....((((.(((((((.........)))))))...)))).(.(((((.((.....((((.(((....((((..(((((....)))))...))))....)))))))...))))))).).....))).))))))...................	.......(((.....)))((((........)))).............................((((...(((((.........))))).....))))....(((((((....))).))))...........(((((....)))))................................................................
181	390	37	-58.0	-0.51	0.25	55.09	GUGGCGCCCGAACAGGGACUUGAAAGCGAAAGUAAAGCCAGAGGAGAUCUCUCGACGCAGGACUCGGCUUGCUGAAGCGCGCACGGCAAGAGGCGAGGGGCGGCGACUGGUGAGUACGCCAAAAAUUUUGACUAGCGGAGGCUAGAAGGAGAGAGAUGGGUGCGAGAGCGUCGGUAUUAAGCGGGGGAGAAUUAGAUAAAUGGGAAAAAA	.((((.(((.....)))((((........))))...)))).......((((((..(((....((((.(((((((.........)))))))...)))).(.(((((.((.....((((.(((....((((..(((((....)))))...))))....)))))))...))))))).).....))).))))))....................	......(((.....)))((((........)))).............................((((...(((((.........))))).....))))....(((((((....))).))))...........(((((....))))).................................................................
182	391	37	-58.0	-0.77	0.25	55.06	UGGCGCCCGAACAGGGACUUGAAAGCGAAAGUAAAGCCAGAGGAGAUCUCUCGACGCAGGACUCGGCUUGCUGAAGCGCGCACGGCAAGAGGCGAGGGGCGGCGACUGGUGAGUACGCCAAAAAUUUUGACUAGCGGAGGCUAGAAGGAGAGAGAUGGGUGCGAGAGCGUCGGUAUUAAGCGGGGGAGAAUUAGAUAAAUGGGAAAAAAU	((((.(((.....)))((((........))))...)))).......((((((..(((....((((.(((((((.........)))))))...)))).(.(((((.((.....((((.(((....((((..(((((....)))))...))))....)))))))...))))))).).....))).)))))).....................	.....(((.....)))((((........)))).............................((((...(((((.........))))).....))))....(((((((....))).))))...........(((((....)))))..................................................................
183	392	37	-57.4	-0.67	0.22	54.47	GGCGCCCGAACAGGGACUUGAAAGCGAAAGUAAAGCCAGAGGAGAUCUCUCGACGCAGGACUCGGCUUGCUGAAGCGCGCACGGCAAGAGGCGAGGGGCGGCGACUGGUGAGUACGCCAAAAAUUUUGACUAGCGGAGGCUAGAAGGAGAGAGAUGGGUGCGAGAGCGUCGGUAUUAAGCGGGGGAGAAUUAGAUAAAUGGGAAAAAAUU	.((((((......((.(((.............))))).......(((((((..(((....((((.(((((((.........)))))))...))))..))(((((((....))).))))...........(((((....)))))..)..))))))))))))).....(.(((........))).)..........................	...............((((........))))...............(((((.........((((...(((((.........))))).....))))....(((((((....))).))))...........(((((....))))).....))))).........................................................
184	393	37	-57.5	-0.44	0.33	42.78	GCGCCCGAACAGGGACUUGAAAGCGAAAGUAAAGCCAGAGGAGAUCUCUCGACGCAGGACUCGGCUUGCUGAAGCGCGCACGGCAAGAGGCGAGGGGCGGCGACUGGUGAGUACGCCAAAAAUUUUGACUAGCGGAGGCUAGAAGGAGAGAGAUGGGUGCGAGAGCGUCGGUAUUAAGCGGGGGAGAAUUAGAUAAAUGGGAAAAAAUUC	((((((......((.(((.............))))).......(((((((..(((....((((.(((((((.........)))))))...))))..))(((((((....))).))))...........(((((....)))))..)..))))))))))))).....(.(((........))).)...........................	((((((.........(((........)))..............(((((((..(((....((((.(.(((((.........)))))...).))))..))(((((((....))).))))...........(((((....)))))..)..))))))))))))).....(.(((........))).)...........................
185	394	37	-57.2	-0.55	0.2	64.34	CGCCCGAACAGGGACUUGAAAGCGAAAGUAAAGCCAGAGGAGAUCUCUCGACGCAGGACUCGGCUUGCUGAAGCGCGCACGGCAAGAGGCGAGGGGCGGCGACUGGUGAGUACGCCAAAAAUUUUGACUAGCGGAGGCUAGAAGGAGAGAGAUGGGUGCGAGAGCGUCGGUAUUAAGCGGGGGAGAAUUAGAUAAAUGGGAAAAAAUUCG	(.((((.......((((........))))...(((.((.(....((((((((.((...(((.((((....))))((.(.((.(....).))..).))(((((((....))).))))......(((..(((((....)))))..))))))...)).)).))))))).)))))......)))).).(((((...............))))).	(.((((............................................................((((.........))))..............(((((((....))).))))...........(((((....)))))....................................)))).)...........................
186	395	37	-56.6	-0.33	0.35	50.85	GCCCGAACAGGGACUUGAAAGCGAAAGUAAAGCCAGAGGAGAUCUCUCGACGCAGGACUCGGCUUGCUGAAGCGCGCACGGCAAGAGGCGAGGGGCGGCGACUGGUGAGUACGCCAAAAAUUUUGACUAGCGGAGGCUAGAAGGAGAGAGAUGGGUGCGAGAGCGUCGGUAUUAAGCGGGGGAGAAUUAGAUAAAUGGGAAAAAAUUCGG	.(((.....))).........((((.......(((....((.((((((..(((....((((.(((((((.........)))))))...)))).(.(((((.((.....((((.(((....((((..(((((....)))))...))))....)))))))...))))))).).....))).)))))).)).......))).......)))).	.(((.....))).........((((.......(((.......((((((..(((....((((...(((((.........))))).....))))....(((((((....))).))))...........(((((....)))))...................................))).))))))..........))).......)))).
187	396	37	-56.4	-0.71	0.2	53.52	CCCGAACAGGGACUUGAAAGCGAAAGUAAAGCCAGAGGAGAUCUCUCGACGCAGGACUCGGCUUGCUGAAGCGCGCACGGCAAGAGGCGAGGGGCGGCGACUGGUGAGUACGCCAAAAAUUUUGACUAGCGGAGGCUAGAAGGAGAGAGAUGGGUGCGAGAGCGUCGGUAUUAAGCGGGGGAGAAUUAGAUAAAUGGGAAAAAAUUCGGU	(((.....))).........((((.......(((....((.((((((..(((....((((.(((((((.........)))))))...)))).(.(((((.((.....((((.(((....((((..(((((....)))))...))))....)))))))...))))))).).....))).)))))).)).......))).......))))..	(((.....))).........((((.......(((.......((((((..(((....((((...(((((.........))))).....))))....(((((((....))).))))...........(((((....)))))...................................))).))))))..........))).......))))..
188	397	37	-54.2	-0.2	0.39	57.51	CCGAACAGGGACUUGAAAGCGAAAGUAAAGCCAGAGGAGAUCUCUCGACGCAGGACUCGGCUUGCUGAAGCGCGCACGGCAAGAGGCGAGGGGCGGCGACUGGUGAGUACGCCAAAAAUUUUGACUAGCGGAGGCUAGAAGGAGAGAGAUGGGUGCGAGAGCGUCGGUAUUAAGCGGGGGAGAAUUAGAUAAAUGGGAAAAAAUUCGGUU	((......))......((.((((.......(((....((.((((((..(((....((((.(((((((.........)))))))...)))).(.(((((.((.....((((.(((....((((..(((((....)))))...))))....)))))))...))))))).).....))).)))))).)).......))).......)))).))	...................(((........(((.......((((((..(((....((((...(((((.........))))).....))))....(((((((....))).))))...........(((((....)))))...................................))).))))))..........)))........)))...
189	398	37	-53.5	-0.31	0.43	51.97	CGAACAGGGACUUGAAAGCGAAAGUAAAGCCAGAGGAGAUCUCUCGACGCAGGACUCGGCUUGCUGAAGCGCGCACGGCAAGAGGCGAGGGGCGGCGACUGGUGAGUACGCCAAAAAUUUUGACUAGCGGAGGCUAGAAGGAGAGAGAUGGGUGCGAGAGCGUCGGUAUUAAGCGGGGGAGAAUUAGAUAAAUGGGAAAAAAUUCGGUUA	...............((.((((.......(((....((.((((((..(((....((((.(((((((.........)))))))...)))).(.(((((.((.....((((.(((....((((..(((((....)))))...))))....)))))))...))))))).).....))).)))))).)).......))).......)))).)).	...............((.((((.......(((.......((((((..(((....((((...(((((.........))))).....))))....(((((((....))).))))...........(((((....)))))...................................))).))))))..........))).......)))).)).
190	399	37	-53.5	-0.76	0.24	54.86	GAACAGGGACUUGAAAGCGAAAGUAAAGCCAGAGGAGAUCUCUCGACGCAGGACUCGGCUUGCUGAAGCGCGCACGGCAAGAGGCGAGGGGCGGCGACUGGUGAGUACGCCAAAAAUUUUGACUAGCGGAGGCUAGAAGGAGAGAGAUGGGUGCGAGAGCGUCGGUAUUAAGCGGGGGAGAAUUAGAUAAAUGGGAAAAAAUUCGGUUAA	..............((.((((.......(((....((.((((((..(((....((((.(((((((.........)))))))...)))).(.(((((.((.....((((.(((....((((..(((((....)))))...))))....)))))))...))))))).).....))).)))))).)).......))).......)))).))..	..............((.((((.......(((.......((((((..(((....((((....((((.........))))......))))....(((((((....))).))))...........(((((....)))))...................................))).))))))..........))).......)))).))..
191	400	37	-53.6	-0.55	0.22	52.96	AACAGGGACUUGAAAGCGAAAGUAAAGCCAGAGGAGAUCUCUCGACGCAGGACUCGGCUUGCUGAAGCGCGCACGGCAAGAGGCGAGGGGCGGCGACUGGUGAGUACGCCAAAAAUUUUGACUAGCGGAGGCUAGAAGGAGAGAGAUGGGUGCGAGAGCGUCGGUAUUAAGCGGGGGAGAAUUAGAUAAAUGGGAAAAAAUUCGGUUAAG	.......((((........))))...(((.((.(....((((((((.((...(((.((((....))))((.(.((.(....).))..).))(((((((....))).))))......(((..(((((....)))))..))))))...)).)).))))))).))))).((((.((((......(((......))).......)))).)))).	..............(.((((.......(((.......((((((..(((....((((...(((((.........))))).....))))....(((((((....))).))))...........(((((....)))))...................................))).))))))..........))).......)))).)....
192	401	37	-54.6	-0.79	0.27	47.37	ACAGGGACUUGAAAGCGAAAGUAAAGCCAGAGGAGAUCUCUCGACGCAGGACUCGGCUUGCUGAAGCGCGCACGGCAAGAGGCGAGGGGCGGCGACUGGUGAGUACGCCAAAAAUUUUGACUAGCGGAGGCUAGAAGGAGAGAGAUGGGUGCGAGAGCGUCGGUAUUAAGCGGGGGAGAAUUAGAUAAAUGGGAAAAAAUUCGGUUAAGG	.......(((((...((((.......(((....((.((((((..(((....((((.(((((((.........)))))))...)))).(.(((((.((.....((((.(((....((((..(((((....)))))...))))....)))))))...))))))).).....))).)))))).)).......))).......)))).))))).	.......((((....((((.......(((.......((((((..(((....((((...(((((.........))))).....))))....(((((((....))).))))...........(((((....)))))...................................))).))))))..........))).......))))..)))).
193	402	37	-54.6	-0.72	0.2	50.6	CAGGGACUUGAAAGCGAAAGUAAAGCCAGAGGAGAUCUCUCGACGCAGGACUCGGCUUGCUGAAGCGCGCACGGCAAGAGGCGAGGGGCGGCGACUGGUGAGUACGCCAAAAAUUUUGACUAGCGGAGGCUAGAAGGAGAGAGAUGGGUGCGAGAGCGUCGGUAUUAAGCGGGGGAGAAUUAGAUAAAUGGGAAAAAAUUCGGUUAAGGC	......(((((...((((.......(((....((.((((((..(((....((((.(((((((.........)))))))...)))).(.(((((.((.....((((.(((....((((..(((((....)))))...))))....)))))))...))))))).).....))).)))))).)).......))).......)))).)))))..	......(((...(.((((.......(((.......((((((..(((....((((...(((((.........))))).....))))....(((((((....))).))))...........(((((....)))))...................................))).))))))..........))).......)))).).)))..
194	403	37	-56.0	-0.94	0.14	53.25	AGGGACUUGAAAGCGAAAGUAAAGCCAGAGGAGAUCUCUCGACGCAGGACUCGGCUUGCUGAAGCGCGCACGGCAAGAGGCGAGGGGCGGCGACUGGUGAGUACGCCAAAAAUUUUGACUAGCGGAGGCUAGAAGGAGAGAGAUGGGUGCGAGAGCGUCGGUAUUAAGCGGGGGAGAAUUAGAUAAAUGGGAAAAAAUUCGGUUAAGGCC	..((.(((..((.((((.......(((....((.((((((..(((....((((.(((((((.........)))))))...)))).(.(((((.((.....((((.(((....((((..(((((....)))))...))))....)))))))...))))))).).....))).)))))).)).......))).......)))).)).)))))	..((.(((...(.((((.......(((.......((((((..(((....((((...(((((.........))))).....))))....(((((((....))).))))...........(((((....)))))...................................))).))))))..........))).......)))).).))).))
195	404	37	-57.4	-0.86	0.16	51.76	GGGACUUGAAAGCGAAAGUAAAGCCAGAGGAGAUCUCUCGACGCAGGACUCGGCUUGCUGAAGCGCGCACGGCAAGAGGCGAGGGGCGGCGACUGGUGAGUACGCCAAAAAUUUUGACUAGCGGAGGCUAGAAGGAGAGAGAUGGGUGCGAGAGCGUCGGUAUUAAGCGGGGGAGAAUUAGAUAAAUGGGAAAAAAUUCGGUUAAGGCCA	.((.(((..((.((((.......(((....((.((((((..(((....((((.(((((((.........)))))))...)))).(.(((((.((.....((((.(((....((((..(((((....)))))...))))....)))))))...))))))).).....))).)))))).)).......))).......)))).)).))))).	.((.(((...(.((((.......(((.......((((((..(((....((((...(((((.........))))).....))))....(((((((....))).))))...........(((((....)))))...................................))).))))))..........))).......)))).).))).)).
196	405	37	-57.7	-1.01	0.2	50.1	GGACUUGAAAGCGAAAGUAAAGCCAGAGGAGAUCUCUCGACGCAGGACUCGGCUUGCUGAAGCGCGCACGGCAAGAGGCGAGGGGCGGCGACUGGUGAGUACGCCAAAAAUUUUGACUAGCGGAGGCUAGAAGGAGAGAGAUGGGUGCGAGAGCGUCGGUAUUAAGCGGGGGAGAAUUAGAUAAAUGGGAAAAAAUUCGGUUAAGGCCAG	((.(((..((.((((.......(((....((.((((((..(((....((((.(((((((.........)))))))...)))).(.(((((.((.....((((.(((....((((..(((((....)))))...))))....)))))))...))))))).).....))).)))))).)).......))).......)))).)).)))))..	((..(....(.((((.......(((.......((((((..(((....((((...(((((.........))))).....))))....(((((((....))).))))...........(((((....)))))...................................))).))))))..........))).......)))).)..)..))..
197	406	37	-56.5	-0.47	0.35	64.45	GACUUGAAAGCGAAAGUAAAGCCAGAGGAGAUCUCUCGACGCAGGACUCGGCUUGCUGAAGCGCGCACGGCAAGAGGCGAGGGGCGGCGACUGGUGAGUACGCCAAAAAUUUUGACUAGCGGAGGCUAGAAGGAGAGAGAUGGGUGCGAGAGCGUCGGUAUUAAGCGGGGGAGAAUUAGAUAAAUGGGAAAAAAUUCGGUUAAGGCCAGG	.((((........))))............(((((((((((.((...(((.((((....))))((.(.((.(....).))..).))(((((((....))).))))......(((..(((((....)))))..))))))...)).)).)))))).)))(((.((((.((((......(((......))).......)))).)))).)))...	......................................................((((.........))))..............(((((((....))).))))...........(((((....)))))...........................(((.((((.((((.........................)))).)))).)))...
198	407	37	-56.1	-0.41	0.31	64.03	ACUUGAAAGCGAAAGUAAAGCCAGAGGAGAUCUCUCGACGCAGGACUCGGCUUGCUGAAGCGCGCACGGCAAGAGGCGAGGGGCGGCGACUGGUGAGUACGCCAAAAAUUUUGACUAGCGGAGGCUAGAAGGAGAGAGAUGGGUGCGAGAGCGUCGGUAUUAAGCGGGGGAGAAUUAGAUAAAUGGGAAAAAAUUCGGUUAAGGCCAGGG	((((........))))............(((((((((((.((...(((.((((....))))((.(.((.(....).))..).))(((((((....))).))))......(((..(((((....)))))..))))))...)).)).)))))).)))(((.((((.((((......(((......))).......)))).)))).)))....	.....................................................(((...........)))..............(((((((....))).))))...........(((((....)))))...........................(((.((((.((((.........................)))).)))).)))....
199	408	37	-55.8	-0.3	0.39	64.78	CUUGAAAGCGAAAGUAAAGCCAGAGGAGAUCUCUCGACGCAGGACUCGGCUUGCUGAAGCGCGCACGGCAAGAGGCGAGGGGCGGCGACUGGUGAGUACGCCAAAAAUUUUGACUAGCGGAGGCUAGAAGGAGAGAGAUGGGUGCGAGAGCGUCGGUAUUAAGCGGGGGAGAAUUAGAUAAAUGGGAAAAAAUUCGGUUAAGGCCAGGGG	(((....((.........))..)))..(((((((((((.((...(((.((((....))))((.(.((.(....).))..).))(((((((....))).))))......(((..(((((....)))))..))))))...)).)).)))))).)))(((.((((.((((......(((......))).......)))).)))).))).....	....................................................((((.........))))..............(((((((....))).))))...........(((((....)))))...........................((..((((.((((.........................)))).))))..)).....
200	409	37	-55.0	-0.48	0.27	57.12	UUGAAAGCGAAAGUAAAGCCAGAGGAGAUCUCUCGACGCAGGACUCGGCUUGCUGAAGCGCGCACGGCAAGAGGCGAGGGGCGGCGACUGGUGAGUACGCCAAAAAUUUUGACUAGCGGAGGCUAGAAGGAGAGAGAUGGGUGCGAGAGCGUCGGUAUUAAGCGGGGGAGAAUUAGAUAAAUGGGAAAAAAUUCGGUUAAGGCCAGGGGG	......((.........)).......(((((((((((.((...(((.((((....))))((.(.((.(....).))..).))(((((((....))).))))......(((..(((((....)))))..))))))...)).)).)))))).)))(((.((((.((((......(((......))).......)))).)))).)))......	...................................................((((.........))))..............(((((((....))).))))...........(((((....)))))...........................(((.((((.((((......(((......))).......)))).)))).)))......
201	410	37	-55.0	-0.54	0.2	60.69	UGAAAGCGAAAGUAAAGCCAGAGGAGAUCUCUCGACGCAGGACUCGGCUUGCUGAAGCGCGCACGGCAAGAGGCGAGGGGCGGCGACUGGUGAGUACGCCAAAAAUUUUGACUAGCGGAGGCUAGAAGGAGAGAGAUGGGUGCGAGAGCGUCGGUAUUAAGCGGGGGAGAAUUAGAUAAAUGGGAAAAAAUUCGGUUAAGGCCAGGGGGA	.....((.........)).......(((((((((((.((...(((.((((....))))((.(.((.(....).))..).))(((((((....))).))))......(((..(((((....)))))..))))))...)).)).)))))).)))(((.((((.((((......(((......))).......)))).)))).))).......	..................................................((((.........))))..............(((((((....))).))))...........(((((....)))))...........................(((.((((.((((.......(........)........)))).)))).))).......
202	411	37	-55.0	-0.6	0.27	60.4	GAAAGCGAAAGUAAAGCCAGAGGAGAUCUCUCGACGCAGGACUCGGCUUGCUGAAGCGCGCACGGCAAGAGGCGAGGGGCGGCGACUGGUGAGUACGCCAAAAAUUUUGACUAGCGGAGGCUAGAAGGAGAGAGAUGGGUGCGAGAGCGUCGGUAUUAAGCGGGGGAGAAUUAGAUAAAUGGGAAAAAAUUCGGUUAAGGCCAGGGGGAA	....((.........)).......(((((((((((.((...(((.((((....))))((.(.((.(....).))..).))(((((((....))).))))......(((..(((((....)))))..))))))...)).)).)))))).)))(((.((((.((((......(((......))).......)))).)))).)))........	.................................................((((.........))))..............(((((((....))).))))...........(((((....)))))...........................(((.((((.((((.......((......))........)))).)))).)))........
203	412	37	-55.0	-0.73	0.27	60.58	AAAGCGAAAGUAAAGCCAGAGGAGAUCUCUCGACGCAGGACUCGGCUUGCUGAAGCGCGCACGGCAAGAGGCGAGGGGCGGCGACUGGUGAGUACGCCAAAAAUUUUGACUAGCGGAGGCUAGAAGGAGAGAGAUGGGUGCGAGAGCGUCGGUAUUAAGCGGGGGAGAAUUAGAUAAAUGGGAAAAAAUUCGGUUAAGGCCAGGGGGAAA	...((.........)).......(((((((((((.((...(((.((((....))))((.(.((.(....).))..).))(((((((....))).))))......(((..(((((....)))))..))))))...)).)).)))))).)))(((.((((.((((......(((......))).......)))).)))).))).........	................................................((((.........))))..............(((((((....))).))))...........(((((....)))))...........................(((.((((.((((.......(........)........)))).)))).))).........
204	413	37	-55.0	-0.59	0.29	58.26	AAGCGAAAGUAAAGCCAGAGGAGAUCUCUCGACGCAGGACUCGGCUUGCUGAAGCGCGCACGGCAAGAGGCGAGGGGCGGCGACUGGUGAGUACGCCAAAAAUUUUGACUAGCGGAGGCUAGAAGGAGAGAGAUGGGUGCGAGAGCGUCGGUAUUAAGCGGGGGAGAAUUAGAUAAAUGGGAAAAAAUUCGGUUAAGGCCAGGGGGAAAG	..((.........)).......(((((((((((.((...(((.((((....))))((.(.((.(....).))..).))(((((((....))).))))......(((..(((((....)))))..))))))...)).)).)))))).)))(((.((((.((((......(((......))).......)))).)))).)))..........	...............................................(((...........)))..............(((((((....))).))))...........(((((....)))))...........................(((.((((.((((......(((......))).......)))).)))).)))..........
205	414	37	-55.0	-0.5	0.33	49.23	AGCGAAAGUAAAGCCAGAGGAGAUCUCUCGACGCAGGACUCGGCUUGCUGAAGCGCGCACGGCAAGAGGCGAGGGGCGGCGACUGGUGAGUACGCCAAAAAUUUUGACUAGCGGAGGCUAGAAGGAGAGAGAUGGGUGCGAGAGCGUCGGUAUUAAGCGGGGGAGAAUUAGAUAAAUGGGAAAAAAUUCGGUUAAGGCCAGGGGGAAAGA	.((.........)).......(((((((((((.((...(((.((((....))))((.(.((.(....).))..).))(((((((....))).))))......(((..(((((....)))))..))))))...)).)).)))))).)))(((.((((.((((......(((......))).......)))).)))).)))...........	........................((((((...............................................(((((((....))).))))...........(((((....))))).................))))))....(((.((((.((((......(((......))).......)))).)))).)))...........
206	415	37	-54.8	-0.49	0.22	48.68	GCGAAAGUAAAGCCAGAGGAGAUCUCUCGACGCAGGACUCGGCUUGCUGAAGCGCGCACGGCAAGAGGCGAGGGGCGGCGACUGGUGAGUACGCCAAAAAUUUUGACUAGCGGAGGCUAGAAGGAGAGAGAUGGGUGCGAGAGCGUCGGUAUUAAGCGGGGGAGAAUUAGAUAAAUGGGAAAAAAUUCGGUUAAGGCCAGGGGGAAAGAA	((.........)).......(((((((((((.((...(((.((((....))))((.(.((.(....).))..).))(((((((....))).))))......(((..(((((....)))))..))))))...)).)).)))))).)))(((.((((.((((......(((......))).......)))).)))).)))............	.......................((((((...............................................(((((((....))).))))...........(((((....))))).................))))))....(((.((((.((((......(((......))).......)))).)))).)))............
207	416	37	-54.7	-0.73	0.18	49.31	CGAAAGUAAAGCCAGAGGAGAUCUCUCGACGCAGGACUCGGCUUGCUGAAGCGCGCACGGCAAGAGGCGAGGGGCGGCGACUGGUGAGUACGCCAAAAAUUUUGACUAGCGGAGGCUAGAAGGAGAGAGAUGGGUGCGAGAGCGUCGGUAUUAAGCGGGGGAGAAUUAGAUAAAUGGGAAAAAAUUCGGUUAAGGCCAGGGGGAAAGAAA	...................(((((((((((.((...(((.((((....))))((.(.((.(....).))..).))(((((((....))).))))......(((..(((((....)))))..))))))...)).)).)))))).)))(((.((((.((((......(((......))).......)))).)))).))).............	......................((((((...............................................(((((((....))).))))...........(((((....))))).................))))))....(((.((((.((((......(((......))).......)))).)))).))).............
208	417	37	-54.7	-1.2	0.08	45.35	GAAAGUAAAGCCAGAGGAGAUCUCUCGACGCAGGACUCGGCUUGCUGAAGCGCGCACGGCAAGAGGCGAGGGGCGGCGACUGGUGAGUACGCCAAAAAUUUUGACUAGCGGAGGCUAGAAGGAGAGAGAUGGGUGCGAGAGCGUCGGUAUUAAGCGGGGGAGAAUUAGAUAAAUGGGAAAAAAUUCGGUUAAGGCCAGGGGGAAAGAAAC	..................(((((((((((.((...(((.((((....))))((.(.((.(....).))..).))(((((((....))).))))......(((..(((((....)))))..))))))...)).)).)))))).)))(((.((((.((((......(((......))).......)))).)))).)))..............	.....................((((((...............................................(((((((....))).))))...........(((((....))))).................))))))....(((.((((.((((......(((......))).......)))).)))).)))..............
209	418	37	-54.7	-1.01	0.18	44.1	AAAGUAAAGCCAGAGGAGAUCUCUCGACGCAGGACUCGGCUUGCUGAAGCGCGCACGGCAAGAGGCGAGGGGCGGCGACUGGUGAGUACGCCAAAAAUUUUGACUAGCGGAGGCUAGAAGGAGAGAGAUGGGUGCGAGAGCGUCGGUAUUAAGCGGGGGAGAAUUAGAUAAAUGGGAAAAAAUUCGGUUAAGGCCAGGGGGAAAGAAACA	.................(((((((((((.((...(((.((((....))))((.(.((.(....).))..).))(((((((....))).))))......(((..(((((....)))))..))))))...)).)).)))))).)))(((.((((.((((......(((......))).......)))).)))).)))...............	....................((((((...............................................(((((((....))).))))...........(((((....))))).................))))))....(((.((((.((((......(((......))).......)))).)))).)))...............
210	419	37	-54.7	-0.98	0.16	44.1	AAGUAAAGCCAGAGGAGAUCUCUCGACGCAGGACUCGGCUUGCUGAAGCGCGCACGGCAAGAGGCGAGGGGCGGCGACUGGUGAGUACGCCAAAAAUUUUGACUAGCGGAGGCUAGAAGGAGAGAGAUGGGUGCGAGAGCGUCGGUAUUAAGCGGGGGAGAAUUAGAUAAAUGGGAAAAAAUUCGGUUAAGGCCAGGGGGAAAGAAACAA	................(((((((((((.((...(((.((((....))))((.(.((.(....).))..).))(((((((....))).))))......(((..(((((....)))))..))))))...)).)).)))))).)))(((.((((.((((......(((......))).......)))).)))).)))................	...................((((((...............................................(((((((....))).))))...........(((((....))))).................))))))....(((.((((.((((......(((......))).......)))).)))).)))................
211	420	37	-54.7	-1.21	0.08	44.1	AGUAAAGCCAGAGGAGAUCUCUCGACGCAGGACUCGGCUUGCUGAAGCGCGCACGGCAAGAGGCGAGGGGCGGCGACUGGUGAGUACGCCAAAAAUUUUGACUAGCGGAGGCUAGAAGGAGAGAGAUGGGUGCGAGAGCGUCGGUAUUAAGCGGGGGAGAAUUAGAUAAAUGGGAAAAAAUUCGGUUAAGGCCAGGGGGAAAGAAACAAU	...............(((((((((((.((...(((.((((....))))((.(.((.(....).))..).))(((((((....))).))))......(((..(((((....)))))..))))))...)).)).)))))).)))(((.((((.((((......(((......))).......)))).)))).))).................	..................((((((...............................................(((((((....))).))))...........(((((....))))).................))))))....(((.((((.((((......(((......))).......)))).)))).))).................
212	421	37	-54.7	-1.26	0.14	44.17	GUAAAGCCAGAGGAGAUCUCUCGACGCAGGACUCGGCUUGCUGAAGCGCGCACGGCAAGAGGCGAGGGGCGGCGACUGGUGAGUACGCCAAAAAUUUUGACUAGCGGAGGCUAGAAGGAGAGAGAUGGGUGCGAGAGCGUCGGUAUUAAGCGGGGGAGAAUUAGAUAAAUGGGAAAAAAUUCGGUUAAGGCCAGGGGGAAAGAAACAAUA	..............(((((((((((.((...(((.((((....))))((.(.((.(....).))..).))(((((((....))).))))......(((..(((((....)))))..))))))...)).)).)))))).)))(((.((((.((((......(((......))).......)))).)))).)))..................	.................((((((...............................................(((((((....))).))))...........(((((....))))).................))))))....(((.((((.((((......(((......))).......)))).)))).)))..................
213	422	37	-54.7	-1.49	0.1	43.92	UAAAGCCAGAGGAGAUCUCUCGACGCAGGACUCGGCUUGCUGAAGCGCGCACGGCAAGAGGCGAGGGGCGGCGACUGGUGAGUACGCCAAAAAUUUUGACUAGCGGAGGCUAGAAGGAGAGAGAUGGGUGCGAGAGCGUCGGUAUUAAGCGGGGGAGAAUUAGAUAAAUGGGAAAAAAUUCGGUUAAGGCCAGGGGGAAAGAAACAAUAU	.............(((((((((((.((...(((.((((....))))((.(.((.(....).))..).))(((((((....))).))))......(((..(((((....)))))..))))))...)).)).)))))).)))(((.((((.((((......(((......))).......)))).)))).)))...................	................((((((.(.............................................(((((((....))).))))...........(((((....)))))..............)..))))))....(((.((((.((((......(((......))).......)))).)))).)))...................
214	423	37	-54.7	-1.42	0.1	43.83	AAAGCCAGAGGAGAUCUCUCGACGCAGGACUCGGCUUGCUGAAGCGCGCACGGCAAGAGGCGAGGGGCGGCGACUGGUGAGUACGCCAAAAAUUUUGACUAGCGGAGGCUAGAAGGAGAGAGAUGGGUGCGAGAGCGUCGGUAUUAAGCGGGGGAGAAUUAGAUAAAUGGGAAAAAAUUCGGUUAAGGCCAGGGGGAAAGAAACAAUAUA	............(((((((((((.((...(((.((((....))))((.(.((.(....).))..).))(((((((....))).))))......(((..(((((....)))))..))))))...)).)).)))))).)))(((.((((.((((......(((......))).......)))).)))).)))....................	...............((((((.(.............................................(((((((....))).))))...........(((((....)))))..............)..))))))....(((.((((.((((......(((......))).......)))).)))).)))....................
215	424	37	-54.7	-1.08	0.18	43.82	AAGCCAGAGGAGAUCUCUCGACGCAGGACUCGGCUUGCUGAAGCGCGCACGGCAAGAGGCGAGGGGCGGCGACUGGUGAGUACGCCAAAAAUUUUGACUAGCGGAGGCUAGAAGGAGAGAGAUGGGUGCGAGAGCGUCGGUAUUAAGCGGGGGAGAAUUAGAUAAAUGGGAAAAAAUUCGGUUAAGGCCAGGGGGAAAGAAACAAUAUAA	...........(((((((((((.((...(((.((((....))))((.(.((.(....).))..).))(((((((....))).))))......(((..(((((....)))))..))))))...)).)).)))))).)))(((.((((.((((......(((......))).......)))).)))).))).....................	..............((((((.(.............................................(((((((....))).))))...........(((((....)))))..............)..))))))....(((.((((.((((......(((......))).......)))).)))).))).....................
216	425	37	-54.7	-1.11	0.12	43.75	AGCCAGAGGAGAUCUCUCGACGCAGGACUCGGCUUGCUGAAGCGCGCACGGCAAGAGGCGAGGGGCGGCGACUGGUGAGUACGCCAAAAAUUUUGACUAGCGGAGGCUAGAAGGAGAGAGAUGGGUGCGAGAGCGUCGGUAUUAAGCGGGGGAGAAUUAGAUAAAUGGGAAAAAAUUCGGUUAAGGCCAGGGGGAAAGAAACAAUAUAAA	..........(((((((((((.((...(((.((((....))))((.(.((.(....).))..).))(((((((....))).))))......(((..(((((....)))))..))))))...)).)).)))))).)))(((.((((.((((......(((......))).......)))).)))).)))......................	.............((((((((.(...........................................(((((((....))).))))...........(((((....)))))............).)).))))))....(((.((((.((((......(((......))).......)))).)))).)))......................
217	426	37	-54.7	-1.41	0.08	43.26	GCCAGAGGAGAUCUCUCGACGCAGGACUCGGCUUGCUGAAGCGCGCACGGCAAGAGGCGAGGGGCGGCGACUGGUGAGUACGCCAAAAAUUUUGACUAGCGGAGGCUAGAAGGAGAGAGAUGGGUGCGAGAGCGUCGGUAUUAAGCGGGGGAGAAUUAGAUAAAUGGGAAAAAAUUCGGUUAAGGCCAGGGGGAAAGAAACAAUAUAAAC	.........(((((((((((.((...(((.((((....))))((.(.((.(....).))..).))(((((((....))).))))......(((..(((((....)))))..))))))...)).)).)))))).)))(((.((((.((((......(((......))).......)))).)))).))).......................	............((((((((.(...........................................(((((((....))).))))...........(((((....)))))............).)).))))))....(((.((((.((((......(((......))).......)))).)))).))).......................
218	427	37	-54.7	-1.3	0.1	41.74	CCAGAGGAGAUCUCUCGACGCAGGACUCGGCUUGCUGAAGCGCGCACGGCAAGAGGCGAGGGGCGGCGACUGGUGAGUACGCCAAAAAUUUUGACUAGCGGAGGCUAGAAGGAGAGAGAUGGGUGCGAGAGCGUCGGUAUUAAGCGGGGGAGAAUUAGAUAAAUGGGAAAAAAUUCGGUUAAGGCCAGGGGGAAAGAAACAAUAUAAACU	........(((((((((((.((...(((.((((....))))((.(.((.(....).))..).))(((((((....))).))))......(((..(((((....)))))..))))))...)).)).)))))).)))(((.((((.((((......(((......))).......)))).)))).)))........................	...........((((((((.((..........................................(((((((....))).))))...........(((((....)))))...........)).)).))))))....(((.((((.((((......(((......))).......)))).)))).)))........................
219	428	37	-54.7	-1.73	0.02	37.3	CAGAGGAGAUCUCUCGACGCAGGACUCGGCUUGCUGAAGCGCGCACGGCAAGAGGCGAGGGGCGGCGACUGGUGAGUACGCCAAAAAUUUUGACUAGCGGAGGCUAGAAGGAGAGAGAUGGGUGCGAGAGCGUCGGUAUUAAGCGGGGGAGAAUUAGAUAAAUGGGAAAAAAUUCGGUUAAGGCCAGGGGGAAAGAAACAAUAUAAACUA	.......(((((((((((.((...(((.((((....))))((.(.((.(....).))..).))(((((((....))).))))......(((..(((((....)))))..))))))...)).)).)))))).)))(((.((((.((((......(((......))).......)))).)))).))).........................	.......((.((((((((.((.......((((....))))((.(...............).))(((((((....))).))))...........(((((....)))))...........)).)).))))))..))(((.((((.((((......(((......))).......)))).)))).))).........................
220	429	37	-54.7	-1.77	0.04	37.09	AGAGGAGAUCUCUCGACGCAGGACUCGGCUUGCUGAAGCGCGCACGGCAAGAGGCGAGGGGCGGCGACUGGUGAGUACGCCAAAAAUUUUGACUAGCGGAGGCUAGAAGGAGAGAGAUGGGUGCGAGAGCGUCGGUAUUAAGCGGGGGAGAAUUAGAUAAAUGGGAAAAAAUUCGGUUAAGGCCAGGGGGAAAGAAACAAUAUAAACUAA	......(((((((((((.((...(((.((((....))))((.(.((.(....).))..).))(((((((....))).))))......(((..(((((....)))))..))))))...)).)).)))))).)))(((.((((.((((......(((......))).......)))).)))).)))..........................	......((.((((((((.((.......((((....))))((.(...............).))(((((((....))).))))...........(((((....)))))...........)).)).))))))..))(((.((((.((((......(((......))).......)))).)))).)))..........................
221	430	37	-54.7	-1.91	0.04	36.87	GAGGAGAUCUCUCGACGCAGGACUCGGCUUGCUGAAGCGCGCACGGCAAGAGGCGAGGGGCGGCGACUGGUGAGUACGCCAAAAAUUUUGACUAGCGGAGGCUAGAAGGAGAGAGAUGGGUGCGAGAGCGUCGGUAUUAAGCGGGGGAGAAUUAGAUAAAUGGGAAAAAAUUCGGUUAAGGCCAGGGGGAAAGAAACAAUAUAAACUAAA	.....(((((((((((.((...(((.((((....))))((.(.((.(....).))..).))(((((((....))).))))......(((..(((((....)))))..))))))...)).)).)))))).)))(((.((((.((((......(((......))).......)))).)))).)))...........................	........((((((((.((.......((((....))))((.(...............).))(((((((....))).))))...........(((((....)))))...........)).)).))))))....(((.((((.((((......(((......))).......)))).)))).)))...........................
222	431	37	-54.7	-1.2	0.14	36.9	AGGAGAUCUCUCGACGCAGGACUCGGCUUGCUGAAGCGCGCACGGCAAGAGGCGAGGGGCGGCGACUGGUGAGUACGCCAAAAAUUUUGACUAGCGGAGGCUAGAAGGAGAGAGAUGGGUGCGAGAGCGUCGGUAUUAAGCGGGGGAGAAUUAGAUAAAUGGGAAAAAAUUCGGUUAAGGCCAGGGGGAAAGAAACAAUAUAAACUAAAA	....(((((((((((.((...(((.((((....))))((.(.((.(....).))..).))(((((((....))).))))......(((..(((((....)))))..))))))...)).)).)))))).)))(((.((((.((((......(((......))).......)))).)))).)))............................	....(((((((((((.((.......((((....))))((.(...............).))(((((((....))).))))...........(((((....)))))...........)).)).)))))).)))(((.((((.((((......(((......))).......)))).)))).)))............................
223	432	37	-54.7	-1.72	0.0	36.71	GGAGAUCUCUCGACGCAGGACUCGGCUUGCUGAAGCGCGCACGGCAAGAGGCGAGGGGCGGCGACUGGUGAGUACGCCAAAAAUUUUGACUAGCGGAGGCUAGAAGGAGAGAGAUGGGUGCGAGAGCGUCGGUAUUAAGCGGGGGAGAAUUAGAUAAAUGGGAAAAAAUUCGGUUAAGGCCAGGGGGAAAGAAACAAUAUAAACUAAAAC	...(((((((((((.((...(((.((((....))))((.(.((.(....).))..).))(((((((....))).))))......(((..(((((....)))))..))))))...)).)).)))))).)))(((.((((.((((......(((......))).......)))).)))).))).............................	...(((((((((((.((.......((((....))))((.(...............).))(((((((....))).))))...........(((((....)))))...........)).)).)))))).)))(((.((((.((((......(((......))).......)))).)))).))).............................
224	433	37	-54.7	-1.73	0.04	36.5	GAGAUCUCUCGACGCAGGACUCGGCUUGCUGAAGCGCGCACGGCAAGAGGCGAGGGGCGGCGACUGGUGAGUACGCCAAAAAUUUUGACUAGCGGAGGCUAGAAGGAGAGAGAUGGGUGCGAGAGCGUCGGUAUUAAGCGGGGGAGAAUUAGAUAAAUGGGAAAAAAUUCGGUUAAGGCCAGGGGGAAAGAAACAAUAUAAACUAAAACA	..(((((((((((.((...(((.((((....))))((.(.((.(....).))..).))(((((((....))).))))......(((..(((((....)))))..))))))...)).)).)))))).)))(((.((((.((((......(((......))).......)))).)))).)))..............................	..(((((((((((.((.......((((....))))((.(...............).))(((((((....))).))))...........(((((....)))))...........)).)).)))))).)))(((.((((.((((......(((......))).......)))).)))).)))..............................
225	434	37	-54.7	-2.21	0.0	36.58	AGAUCUCUCGACGCAGGACUCGGCUUGCUGAAGCGCGCACGGCAAGAGGCGAGGGGCGGCGACUGGUGAGUACGCCAAAAAUUUUGACUAGCGGAGGCUAGAAGGAGAGAGAUGGGUGCGAGAGCGUCGGUAUUAAGCGGGGGAGAAUUAGAUAAAUGGGAAAAAAUUCGGUUAAGGCCAGGGGGAAAGAAACAAUAUAAACUAAAACAU	.(((((((((((.((...(((.((((....))))((.(.((.(....).))..).))(((((((....))).))))......(((..(((((....)))))..))))))...)).)).)))))).)))(((.((((.((((......(((......))).......)))).)))).)))...............................	.(((((((((((.((.......((((....))))((.(...............).))(((((((....))).))))...........(((((....)))))...........)).)).)))))).)))(((.((((.((((......(((......))).......)))).)))).)))...............................
226	435	37	-55.0	-2.06	0.0	33.24	GAUCUCUCGACGCAGGACUCGGCUUGCUGAAGCGCGCACGGCAAGAGGCGAGGGGCGGCGACUGGUGAGUACGCCAAAAAUUUUGACUAGCGGAGGCUAGAAGGAGAGAGAUGGGUGCGAGAGCGUCGGUAUUAAGCGGGGGAGAAUUAGAUAAAUGGGAAAAAAUUCGGUUAAGGCCAGGGGGAAAGAAACAAUAUAAACUAAAACAUA	(((((((((((.((...(((.((((....))))((.(.((.(....).))..).))(((((((....))).))))......(((..(((((....)))))..))))))...)).)).)))))).)))(((.((((.((((......(((......))).......)))).)))).)))................................	(((((((((((.((...(((.((((....))))((.(...............).))(((((((....))).))))...........(((((....))))).....)))...)).)).)))))).)))(((.((((.((((......(((......))).......)))).)))).)))................................
227	436	37	-53.7	-1.95	0.02	44.97	AUCUCUCGACGCAGGACUCGGCUUGCUGAAGCGCGCACGGCAAGAGGCGAGGGGCGGCGACUGGUGAGUACGCCAAAAAUUUUGACUAGCGGAGGCUAGAAGGAGAGAGAUGGGUGCGAGAGCGUCGGUAUUAAGCGGGGGAGAAUUAGAUAAAUGGGAAAAAAUUCGGUUAAGGCCAGGGGGAAAGAAACAAUAUAAACUAAAACAUAU	..((((((((.((...(((.((((....))))((.(.((.(....).))..).))(((((((....))).))))......(((..(((((....)))))..))))))...)).)).))))))(.(((((.((((.((((......(((......))).......)))).)))).))).)).)............................	.......................................................(((((((....))).))))...........(((((....)))))...........................(((.((((.((((......(((......))).......)))).)))).))).................................
228	437	37	-53.7	-1.62	0.06	43.25	UCUCUCGACGCAGGACUCGGCUUGCUGAAGCGCGCACGGCAAGAGGCGAGGGGCGGCGACUGGUGAGUACGCCAAAAAUUUUGACUAGCGGAGGCUAGAAGGAGAGAGAUGGGUGCGAGAGCGUCGGUAUUAAGCGGGGGAGAAUUAGAUAAAUGGGAAAAAAUUCGGUUAAGGCCAGGGGGAAAGAAACAAUAUAAACUAAAACAUAUA	.((((((((.((...(((.((((....))))((.(.((.(....).))..).))(((((((....))).))))......(((..(((((....)))))..))))))...)).)).))))))(.(((((.((((.((((......(((......))).......)))).)))).))).)).).............................	.((((((............((((....))))((.(...............).))(((((((....))).))))...........(((((....))))).................))))))....(((.((((.((((......(((......))).......)))).)))).)))..................................
229	438	37	-53.6	-2.68	0.0	28.35	CUCUCGACGCAGGACUCGGCUUGCUGAAGCGCGCACGGCAAGAGGCGAGGGGCGGCGACUGGUGAGUACGCCAAAAAUUUUGACUAGCGGAGGCUAGAAGGAGAGAGAUGGGUGCGAGAGCGUCGGUAUUAAGCGGGGGAGAAUUAGAUAAAUGGGAAAAAAUUCGGUUAAGGCCAGGGGGAAAGAAACAAUAUAAACUAAAACAUAUAG	((((((((.((...(((.((((....))))((.(.((.(....).))..).))(((((((....))).))))......(((..(((((....)))))..))))))...)).)).))))))(.(((((.((((.((((......(((......))).......)))).)))).))).)).)..............................	((((((((.((...(((.((((....))))((.(.(..........)..).))(((((((....))).))))...........(((((....))))).....)))...)).)).))))))(.(((((.((((.((((......(((......))).......)))).)))).))).)).)..............................
230	439	37	-51.4	-1.48	0.1	34.36	UCUCGACGCAGGACUCGGCUUGCUGAAGCGCGCACGGCAAGAGGCGAGGGGCGGCGACUGGUGAGUACGCCAAAAAUUUUGACUAGCGGAGGCUAGAAGGAGAGAGAUGGGUGCGAGAGCGUCGGUAUUAAGCGGGGGAGAAUUAGAUAAAUGGGAAAAAAUUCGGUUAAGGCCAGGGGGAAAGAAACAAUAUAAACUAAAACAUAUAGU	(((((((.((...(((.((((....))))((.(.((.(....).))..).))(((((((....))).))))......(((..(((((....)))))..))))))...)).)).))))).(.(((((.((((.((((......(((......))).......)))).)))).))).)).)...............................	(((((((.((...(((.((((....))))((.(...............).))(((((((....))).))))...........(((((....))))).....)))...)).)).))))).(.(((((.((((.((((......(((......))).......)))).)))).))).)).)...............................
231	440	37	-50.2	-1.75	0.04	41.61	CUCGACGCAGGACUCGGCUUGCUGAAGCGCGCACGGCAAGAGGCGAGGGGCGGCGACUGGUGAGUACGCCAAAAAUUUUGACUAGCGGAGGCUAGAAGGAGAGAGAUGGGUGCGAGAGCGUCGGUAUUAAGCGGGGGAGAAUUAGAUAAAUGGGAAAAAAUUCGGUUAAGGCCAGGGGGAAAGAAACAAUAUAAACUAAAACAUAUAGUA	((((((.((...(((.((((....))))((.(.((.(....).))..).))(((((((....))).))))......(((..(((((....)))))..))))))...)).)).))))..(.(((((.((((.((((......(((......))).......)))).)))).))).)).)................((((.......)))).	((((((.(........((((....))))((.(...............).))(((((((....))).))))...........(((((....)))))............).)).))))......(((.((((.((((......(((......))).......)))).)))).))).....................((((.......)))).
232	441	37	-48.3	-1.47	0.08	44.82	UCGACGCAGGACUCGGCUUGCUGAAGCGCGCACGGCAAGAGGCGAGGGGCGGCGACUGGUGAGUACGCCAAAAAUUUUGACUAGCGGAGGCUAGAAGGAGAGAGAUGGGUGCGAGAGCGUCGGUAUUAAGCGGGGGAGAAUUAGAUAAAUGGGAAAAAAUUCGGUUAAGGCCAGGGGGAAAGAAACAAUAUAAACUAAAACAUAUAGUAU	..(((((.(.(((((((((....))))((.(.((.(....).))..).))(((((((....))).))))......(((..(((((....)))))..)))......))))).)....)))))(((.((((.((((......(((......))).......)))).)))).))).....................((((.......))))..	..(((((...(((..............((.(...............).))(((((((....))).))))...........(((((....))))).............)))......)))))(((.((((.((((......(((......))).......)))).)))).))).....................((((.......))))..
233	442	37	-48.3	-1.58	0.04	38.41	CGACGCAGGACUCGGCUUGCUGAAGCGCGCACGGCAAGAGGCGAGGGGCGGCGACUGGUGAGUACGCCAAAAAUUUUGACUAGCGGAGGCUAGAAGGAGAGAGAUGGGUGCGAGAGCGUCGGUAUUAAGCGGGGGAGAAUUAGAUAAAUGGGAAAAAAUUCGGUUAAGGCCAGGGGGAAAGAAACAAUAUAAACUAAAACAUAUAGUAUG	.(((((.(.(((((((((....))))((.(.((.(....).))..).))(((((((....))).))))......(((..(((((....)))))..)))......))))).)....)))))(((.((((.((((......(((......))).......)))).)))).))).....................((((.......))))...	.(((((...((((.............((.(.((........))..).))(((((((....))).))))...........(((((....)))))............))))......)))))(((.((((.((((......(((......))).......)))).)))).))).....................((((.......))))...
234	443	37	-48.5	-2.23	0.02	37.05	GACGCAGGACUCGGCUUGCUGAAGCGCGCACGGCAAGAGGCGAGGGGCGGCGACUGGUGAGUACGCCAAAAAUUUUGACUAGCGGAGGCUAGAAGGAGAGAGAUGGGUGCGAGAGCGUCGGUAUUAAGCGGGGGAGAAUUAGAUAAAUGGGAAAAAAUUCGGUUAAGGCCAGGGGGAAAGAAACAAUAUAAACUAAAACAUAUAGUAUGG	(((((.(.(((((((((....))))((.(.((.(....).))..).))(((((((....))).))))......(((..(((((....)))))..)))......))))).)....)))))(((.((((.((((......(((......))).......)))).)))).))).....................((((.......))))....	(((((...((((.............((.(.((........))..).))(((((((....))).))))...........(((((....)))))............))))......)))))(((.((((.((((......(((......))).......)))).)))).)))........................................
235	444	37	-45.6	-0.67	0.25	59.9	ACGCAGGACUCGGCUUGCUGAAGCGCGCACGGCAAGAGGCGAGGGGCGGCGACUGGUGAGUACGCCAAAAAUUUUGACUAGCGGAGGCUAGAAGGAGAGAGAUGGGUGCGAGAGCGUCGGUAUUAAGCGGGGGAGAAUUAGAUAAAUGGGAAAAAAUUCGGUUAAGGCCAGGGGGAAAGAAACAAUAUAAACUAAAACAUAUAGUAUGGG	..((....((((.(((((((.........)))))))...))))..))((((.((.....((((.(((....((((..(((((....)))))...))))....)))))))...))))))(((.((((.((((......(((......))).......)))).)))).))).....................((((.......)))).....	........((((....((((.........))))......))))....(((((((....))).))))...........(((((....)))))...........................((..((((.((((.........................)))).))))..)).........................................
236	445	37	-45.6	-0.76	0.22	60.79	CGCAGGACUCGGCUUGCUGAAGCGCGCACGGCAAGAGGCGAGGGGCGGCGACUGGUGAGUACGCCAAAAAUUUUGACUAGCGGAGGCUAGAAGGAGAGAGAUGGGUGCGAGAGCGUCGGUAUUAAGCGGGGGAGAAUUAGAUAAAUGGGAAAAAAUUCGGUUAAGGCCAGGGGGAAAGAAACAAUAUAAACUAAAACAUAUAGUAUGGGC	.((....((((.(((((((.........)))))))...))))..))((((.((.....((((.(((....((((..(((((....)))))...))))....)))))))...))))))(((.((((.((((......(((......))).......)))).)))).))).....................((((.......))))......	..............................................(((((((....))).))))...........(((((....)))))................................(((.(((...........................))).)))...............................................
237	446	37	-45.8	-0.78	0.16	54.34	GCAGGACUCGGCUUGCUGAAGCGCGCACGGCAAGAGGCGAGGGGCGGCGACUGGUGAGUACGCCAAAAAUUUUGACUAGCGGAGGCUAGAAGGAGAGAGAUGGGUGCGAGAGCGUCGGUAUUAAGCGGGGGAGAAUUAGAUAAAUGGGAAAAAAUUCGGUUAAGGCCAGGGGGAAAGAAACAAUAUAAACUAAAACAUAUAGUAUGGGCA	((....((((.(((((((.........)))))))...))))..))((((.((.....((((.(((....((((..(((((....)))))...))))....)))))))...))))))(((.((((.((((......(((......))).......)))).)))).))).....................((((.......)))).......	((....(((.(((.(((((.((.(((((.................(((((((....))).))))...........(((((....)))))..............)))))...)).)))))....))).))).............................................................................)).
238	447	37	-45.61	-0.83	0.18	49.66	CAGGACUCGGCUUGCUGAAGCGCGCACGGCAAGAGGCGAGGGGCGGCGACUGGUGAGUACGCCAAAAAUUUUGACUAGCGGAGGCUAGAAGGAGAGAGAUGGGUGCGAGAGCGUCGGUAUUAAGCGGGGGAGAAUUAGAUAAAUGGGAAAAAAUUCGGUUAAGGCCAGGGGGAAAGAAACAAUAUAAACUAAAACAUAUAGUAUGGGCAA	.....(((.(((((((((.((.(((((........((.....))(((((((....))).))))......(((..(((((....)))))..))).........)))))...)).))))))...))).)))............(((.(((.....))).)))..(.(((....................................))).)..	.....(((.(((.(((((.((.(((((........((.....))(((((((....))).))))...........(((((....)))))..............)))))...)).)))))....))).))).................................................................................
239	448	37	-45.61	-1.1	0.14	53.96	AGGACUCGGCUUGCUGAAGCGCGCACGGCAAGAGGCGAGGGGCGGCGACUGGUGAGUACGCCAAAAAUUUUGACUAGCGGAGGCUAGAAGGAGAGAGAUGGGUGCGAGAGCGUCGGUAUUAAGCGGGGGAGAAUUAGAUAAAUGGGAAAAAAUUCGGUUAAGGCCAGGGGGAAAGAAACAAUAUAAACUAAAACAUAUAGUAUGGGCAAG	....(((.(((((((((.((.(((((........((.....))(((((((....))).))))......(((..(((((....)))))..))).........)))))...)).))))))...))).)))............(((.(((.....))).)))..(.(((....................................))).)...	....(((.(((.(((((.((.(((((.................(((((((....))).))))...........(((((....)))))..............)))))...)).)))))....))).)))..................................................................................
240	449	37	-48.1	-1.41	0.08	36.24	GGACUCGGCUUGCUGAAGCGCGCACGGCAAGAGGCGAGGGGCGGCGACUGGUGAGUACGCCAAAAAUUUUGACUAGCGGAGGCUAGAAGGAGAGAGAUGGGUGCGAGAGCGUCGGUAUUAAGCGGGGGAGAAUUAGAUAAAUGGGAAAAAAUUCGGUUAAGGCCAGGGGGAAAGAAACAAUAUAAACUAAAACAUAUAGUAUGGGCAAGC	.......(((((((.(.((((.(.((.(....).))..).))(((((((....))).))))......(((..(((((....)))))..)))........(((((....)))))(((.((((.((((......(((......))).......)))).)))).)))..................................)).).)))))))	.......(((((((.(...((.(.((.(....).))..).))(((((((....))).))))...........(((((....)))))................((....))...(((.((((.((((......(((......))).......)))).)))).))).....................................).)))))))
241	450	37	-49.5	-1.9	0.0	34.18	GACUCGGCUUGCUGAAGCGCGCACGGCAAGAGGCGAGGGGCGGCGACUGGUGAGUACGCCAAAAAUUUUGACUAGCGGAGGCUAGAAGGAGAGAGAUGGGUGCGAGAGCGUCGGUAUUAAGCGGGGGAGAAUUAGAUAAAUGGGAAAAAAUUCGGUUAAGGCCAGGGGGAAAGAAACAAUAUAAACUAAAACAUAUAGUAUGGGCAAGCA	......(((((((.(.((((.(.((.(....).))..).))(((((((....))).))))......(((..(((((....)))))..)))........(((((....)))))(((.((((.((((......(((......))).......)))).)))).)))..................................)).).))))))).	......(((((((.(...((.(.((.(....).))..).))(((((((....))).))))...........(((((....)))))................((....))...(((.((((.((((......(((......))).......)))).)))).))).....................................).))))))).
242	451	37	-49.5	-1.84	0.04	34.38	ACUCGGCUUGCUGAAGCGCGCACGGCAAGAGGCGAGGGGCGGCGACUGGUGAGUACGCCAAAAAUUUUGACUAGCGGAGGCUAGAAGGAGAGAGAUGGGUGCGAGAGCGUCGGUAUUAAGCGGGGGAGAAUUAGAUAAAUGGGAAAAAAUUCGGUUAAGGCCAGGGGGAAAGAAACAAUAUAAACUAAAACAUAUAGUAUGGGCAAGCAG	.....(((((((.(.((((.(.((.(....).))..).))(((((((....))).))))......(((..(((((....)))))..)))........(((((....)))))(((.((((.((((......(((......))).......)))).)))).)))..................................)).).)))))))..	.....(((((((.(...((.(.((.(....).))..).))(((((((....))).))))...........(((((....)))))................((....))...(((.((((.((((......(((......))).......)))).)))).))).....................................).)))))))..
243	452	37	-49.5	-1.6	0.06	35.19	CUCGGCUUGCUGAAGCGCGCACGGCAAGAGGCGAGGGGCGGCGACUGGUGAGUACGCCAAAAAUUUUGACUAGCGGAGGCUAGAAGGAGAGAGAUGGGUGCGAGAGCGUCGGUAUUAAGCGGGGGAGAAUUAGAUAAAUGGGAAAAAAUUCGGUUAAGGCCAGGGGGAAAGAAACAAUAUAAACUAAAACAUAUAGUAUGGGCAAGCAGG	....(((((((.(.((((.(.((.(....).))..).))(((((((....))).))))......(((..(((((....)))))..)))........(((((....)))))(((.((((.((((......(((......))).......)))).)))).)))..................................)).).)))))))...	....(((((((.(...((.(.((.(....).))..).))(((((((....))).))))...........(((((....)))))................((....))...(((.((((.((((......(((......))).......)))).)))).))).....................................).)))))))...
244	453	37	-49.5	-2.37	0.0	35.1	UCGGCUUGCUGAAGCGCGCACGGCAAGAGGCGAGGGGCGGCGACUGGUGAGUACGCCAAAAAUUUUGACUAGCGGAGGCUAGAAGGAGAGAGAUGGGUGCGAGAGCGUCGGUAUUAAGCGGGGGAGAAUUAGAUAAAUGGGAAAAAAUUCGGUUAAGGCCAGGGGGAAAGAAACAAUAUAAACUAAAACAUAUAGUAUGGGCAAGCAGGG	...(((((((.(.((((.(.((.(....).))..).))(((((((....))).))))......(((..(((((....)))))..)))........(((((....)))))(((.((((.((((......(((......))).......)))).)))).)))..................................)).).)))))))....	.(.(((((((.(...((.(.((.(....).))..).))(((((((....))).))))...........(((((....)))))................((....))...(((.((((.((((......(((......))).......)))).)))).))).....................................).))))))).)..
245	454	37	-49.5	-2.0	0.02	34.51	CGGCUUGCUGAAGCGCGCACGGCAAGAGGCGAGGGGCGGCGACUGGUGAGUACGCCAAAAAUUUUGACUAGCGGAGGCUAGAAGGAGAGAGAUGGGUGCGAGAGCGUCGGUAUUAAGCGGGGGAGAAUUAGAUAAAUGGGAAAAAAUUCGGUUAAGGCCAGGGGGAAAGAAACAAUAUAAACUAAAACAUAUAGUAUGGGCAAGCAGGGA	..(((((((.(.((((.(.((.(....).))..).))(((((((....))).))))......(((..(((((....)))))..)))........(((((....)))))(((.((((.((((......(((......))).......)))).)))).)))..................................)).).))))))).....	..(((((((.(...((.(.((.(....).))..).))(((((((....))).))))...........(((((....)))))................((....))...(((.((((.((((......(((......))).......)))).)))).))).....................................).))))))).....
246	455	37	-49.5	-2.36	0.02	34.03	GGCUUGCUGAAGCGCGCACGGCAAGAGGCGAGGGGCGGCGACUGGUGAGUACGCCAAAAAUUUUGACUAGCGGAGGCUAGAAGGAGAGAGAUGGGUGCGAGAGCGUCGGUAUUAAGCGGGGGAGAAUUAGAUAAAUGGGAAAAAAUUCGGUUAAGGCCAGGGGGAAAGAAACAAUAUAAACUAAAACAUAUAGUAUGGGCAAGCAGGGAG	.(((((((.(.((((.(.((.(....).))..).))(((((((....))).))))......(((..(((((....)))))..)))........(((((....)))))(((.((((.((((......(((......))).......)))).)))).)))..................................)).).)))))))......	.(((((((.(...((.(.((.(....).))..).))(((((((....))).))))...........(((((....)))))................((....))...(((.((((.((((......(((......))).......)))).)))).))).....................................).)))))))......
247	456	37	-49.8	-2.64	0.0	34.77	GCUUGCUGAAGCGCGCACGGCAAGAGGCGAGGGGCGGCGACUGGUGAGUACGCCAAAAAUUUUGACUAGCGGAGGCUAGAAGGAGAGAGAUGGGUGCGAGAGCGUCGGUAUUAAGCGGGGGAGAAUUAGAUAAAUGGGAAAAAAUUCGGUUAAGGCCAGGGGGAAAGAAACAAUAUAAACUAAAACAUAUAGUAUGGGCAAGCAGGGAGC	(((((((.(.((((.(.((.(....).))..).))(((((((....))).))))......(((..(((((....)))))..)))........(((((....)))))(((.((((.((((......(((......))).......)))).)))).)))..................................)).).))))))).......	(((((((.(...((.(.((.(....).))..).))(((((((....))).))))...........(((((....)))))................((....))...(((.((((.((((......(((......))).......)))).)))).))).....................................).))))))).......
248	457	37	-46.3	-1.61	0.02	38.61	CUUGCUGAAGCGCGCACGGCAAGAGGCGAGGGGCGGCGACUGGUGAGUACGCCAAAAAUUUUGACUAGCGGAGGCUAGAAGGAGAGAGAUGGGUGCGAGAGCGUCGGUAUUAAGCGGGGGAGAAUUAGAUAAAUGGGAAAAAAUUCGGUUAAGGCCAGGGGGAAAGAAACAAUAUAAACUAAAACAUAUAGUAUGGGCAAGCAGGGAGCU	((((((...((((.(.((.(....).))..).))(((((((....))).))))......(((..(((((....)))))..)))........(((((....)))))(((.((((.((((......(((......))).......)))).)))).))).....................((((.......))))....)).)))))).....	((((((...((((.(.((.(....).))..).))(((((((....))).))))...........(((((....)))))................((....))...(((.((((.((((......(((......))).......)))).)))).)))........................................)).)))))).....
249	458	37	-44.0	-1.04	0.18	41.72	UUGCUGAAGCGCGCACGGCAAGAGGCGAGGGGCGGCGACUGGUGAGUACGCCAAAAAUUUUGACUAGCGGAGGCUAGAAGGAGAGAGAUGGGUGCGAGAGCGUCGGUAUUAAGCGGGGGAGAAUUAGAUAAAUGGGAAAAAAUUCGGUUAAGGCCAGGGGGAAAGAAACAAUAUAAACUAAAACAUAUAGUAUGGGCAAGCAGGGAGCUA	.((((.(.((((.(.((.(....).))..).))(((((((....))).))))......(((..(((((....)))))..)))........(((((....)))))(((.((((.((((......(((......))).......)))).)))).)))..................................)).).))))(((.....))).	.((((.....((.(.((.(....).))..).))(((((((....))).))))...........(((((....)))))................((....))...(((.((((.((((......(((......))).......)))).)))).))).......................................))))(((.....))).
250	459	37	-43.8	-0.97	0.16	41.23	UGCUGAAGCGCGCACGGCAAGAGGCGAGGGGCGGCGACUGGUGAGUACGCCAAAAAUUUUGACUAGCGGAGGCUAGAAGGAGAGAGAUGGGUGCGAGAGCGUCGGUAUUAAGCGGGGGAGAAUUAGAUAAAUGGGAAAAAAUUCGGUUAAGGCCAGGGGGAAAGAAACAAUAUAAACUAAAACAUAUAGUAUGGGCAAGCAGGGAGCUAG	((((.(.((((.(.((.(....).))..).))(((((((....))).))))......(((..(((((....)))))..)))........(((((....)))))(((.((((.((((......(((......))).......)))).)))).)))..................................)).).))))(((.....)))..	((((.....((.(.((.(....).))..).))(((((((....))).))))...........(((((....)))))...........................(((.((((.((((......(((......))).......)))).)))).))).......................................))))(((.....)))..
251	460	37	-43.1	-1.75	0.06	45.17	GCUGAAGCGCGCACGGCAAGAGGCGAGGGGCGGCGACUGGUGAGUACGCCAAAAAUUUUGACUAGCGGAGGCUAGAAGGAGAGAGAUGGGUGCGAGAGCGUCGGUAUUAAGCGGGGGAGAAUUAGAUAAAUGGGAAAAAAUUCGGUUAAGGCCAGGGGGAAAGAAACAAUAUAAACUAAAACAUAUAGUAUGGGCAAGCAGGGAGCUAGA	(((.(.((((.(.((.(....).))..).))(((((((....))).))))......(((..(((((....)))))..)))........(((((....)))))(((.((((.((((......(((......))).......)))).)))).)))..................................)).).))).(((.....)))...	.............((.(....).))......(((((((....))).))))...........(((((....)))))...........................(((.((((.((((......(((......))).......)))).)))).)))...........................................(((.....)))...
252	461	37	-41.0	-1.22	0.14	42.0	CUGAAGCGCGCACGGCAAGAGGCGAGGGGCGGCGACUGGUGAGUACGCCAAAAAUUUUGACUAGCGGAGGCUAGAAGGAGAGAGAUGGGUGCGAGAGCGUCGGUAUUAAGCGGGGGAGAAUUAGAUAAAUGGGAAAAAAUUCGGUUAAGGCCAGGGGGAAAGAAACAAUAUAAACUAAAACAUAUAGUAUGGGCAAGCAGGGAGCUAGAA	.....((((.(.((.(....).))..).))(((((((....))).))))......(((..(((((....)))))..)))........(((((....)))))(((.((((.((((......(((......))).......)))).)))).))).....................((((.......))))....)).(((.....)))....	.......((.(.((.(....).))..).))(((((((....))).))))...........(((((....)))))................((....))...(((.((((.((((......(((......))).......)))).)))).)))..........................................................
253	462	37	-41.0	-1.35	0.06	40.95	UGAAGCGCGCACGGCAAGAGGCGAGGGGCGGCGACUGGUGAGUACGCCAAAAAUUUUGACUAGCGGAGGCUAGAAGGAGAGAGAUGGGUGCGAGAGCGUCGGUAUUAAGCGGGGGAGAAUUAGAUAAAUGGGAAAAAAUUCGGUUAAGGCCAGGGGGAAAGAAACAAUAUAAACUAAAACAUAUAGUAUGGGCAAGCAGGGAGCUAGAAC	....((((.(.((.(....).))..).))(((((((....))).))))......(((..(((((....)))))..)))........(((((....)))))(((.((((.((((......(((......))).......)))).)))).))).....................((((.......))))....)).(((.....))).....	......((.(.((.(....).))..).))(((((((....))).))))...........(((((....)))))...........................(((.((((.((((......(((......))).......)))).)))).)))...........................................(((.....))).....
254	463	37	-41.0	-1.02	0.12	42.89	GAAGCGCGCACGGCAAGAGGCGAGGGGCGGCGACUGGUGAGUACGCCAAAAAUUUUGACUAGCGGAGGCUAGAAGGAGAGAGAUGGGUGCGAGAGCGUCGGUAUUAAGCGGGGGAGAAUUAGAUAAAUGGGAAAAAAUUCGGUUAAGGCCAGGGGGAAAGAAACAAUAUAAACUAAAACAUAUAGUAUGGGCAAGCAGGGAGCUAGAACG	...((((.(.((.(....).))..).))(((((((....))).))))......(((..(((((....)))))..)))........(((((....)))))(((.((((.((((......(((......))).......)))).)))).))).....................((((.......))))....)).(((.....)))......	.....((.(.((........))..).))(((((((....))).))))...........(((((....)))))...........................(((.((((.((((......(((......))).......)))).)))).)))...........................................(((.....)))......
255	464	37	-41.0	-0.76	0.2	42.89	AAGCGCGCACGGCAAGAGGCGAGGGGCGGCGACUGGUGAGUACGCCAAAAAUUUUGACUAGCGGAGGCUAGAAGGAGAGAGAUGGGUGCGAGAGCGUCGGUAUUAAGCGGGGGAGAAUUAGAUAAAUGGGAAAAAAUUCGGUUAAGGCCAGGGGGAAAGAAACAAUAUAAACUAAAACAUAUAGUAUGGGCAAGCAGGGAGCUAGAACGA	..((((.(.((.(....).))..).))(((((((....))).))))......(((..(((((....)))))..)))........(((((....)))))(((.((((.((((......(((......))).......)))).)))).))).....................((((.......))))....)).(((.....))).......	....((.(.((.(....).))..).))(((((((....))).))))...........(((((....)))))...........................(((.((((.((((......(((......))).......)))).)))).)))...........................................(((.....))).......
256	465	37	-41.0	-1.04	0.14	43.04	AGCGCGCACGGCAAGAGGCGAGGGGCGGCGACUGGUGAGUACGCCAAAAAUUUUGACUAGCGGAGGCUAGAAGGAGAGAGAUGGGUGCGAGAGCGUCGGUAUUAAGCGGGGGAGAAUUAGAUAAAUGGGAAAAAAUUCGGUUAAGGCCAGGGGGAAAGAAACAAUAUAAACUAAAACAUAUAGUAUGGGCAAGCAGGGAGCUAGAACGAU	.((((.(.((.(....).))..).))(((((((....))).))))......(((..(((((....)))))..)))........(((((....)))))(((.((((.((((......(((......))).......)))).)))).))).....................((((.......))))....)).(((.....)))........	...((.(.((.(....).))..).))(((((((....))).))))...........(((((....)))))...........................(((.((((.((((......(((......))).......)))).)))).)))...........................................(((.....)))........
257	466	37	-41.2	-0.83	0.16	42.88	GCGCGCACGGCAAGAGGCGAGGGGCGGCGACUGGUGAGUACGCCAAAAAUUUUGACUAGCGGAGGCUAGAAGGAGAGAGAUGGGUGCGAGAGCGUCGGUAUUAAGCGGGGGAGAAUUAGAUAAAUGGGAAAAAAUUCGGUUAAGGCCAGGGGGAAAGAAACAAUAUAAACUAAAACAUAUAGUAUGGGCAAGCAGGGAGCUAGAACGAUU	((((.(.((.(....).))..).))(((((((....))).))))......(((..(((((....)))))..)))........(((((....)))))(((.((((.((((......(((......))).......)))).)))).))).....................((((.......))))....)).(((.....))).........	..((.(.((.(....).))..).))(((((((....))).))))...........(((((....)))))...........................(((.((((.((((......(((......))).......)))).)))).)))...........................................(((.....))).........
258	467	37	-40.9	-0.76	0.18	44.82	CGCGCACGGCAAGAGGCGAGGGGCGGCGACUGGUGAGUACGCCAAAAAUUUUGACUAGCGGAGGCUAGAAGGAGAGAGAUGGGUGCGAGAGCGUCGGUAUUAAGCGGGGGAGAAUUAGAUAAAUGGGAAAAAAUUCGGUUAAGGCCAGGGGGAAAGAAACAAUAUAAACUAAAACAUAUAGUAUGGGCAAGCAGGGAGCUAGAACGAUUC	.((.(.((.(....).))..).))((((.((.....((((.(((....((((..(((((....)))))...))))....)))))))...))))))(((.((((.((((......(((......))).......)))).)))).))).....................((((.......))))..(..(.(((.....))).)..).....	.((.(.((........))..).))............((((.((...........(((((....)))))............)))))).........(((.((((.((((......(((......))).......)))).)))).)))......................((.........))...(..(.(((.....))).)..).....
259	468	37	-41.1	-0.94	0.16	42.85	GCGCACGGCAAGAGGCGAGGGGCGGCGACUGGUGAGUACGCCAAAAAUUUUGACUAGCGGAGGCUAGAAGGAGAGAGAUGGGUGCGAGAGCGUCGGUAUUAAGCGGGGGAGAAUUAGAUAAAUGGGAAAAAAUUCGGUUAAGGCCAGGGGGAAAGAAACAAUAUAAACUAAAACAUAUAGUAUGGGCAAGCAGGGAGCUAGAACGAUUCG	((.(.((.(....).))..).))((((.((.....((((.(((....((((..(((((....)))))...))))....)))))))...))))))(((.((((.((((......(((......))).......)))).)))).))).....................((((.......))))..(..(.(((.....))).)..)......	((.(...............).))(((((((....))).))))...........(((((....)))))...........................(((.((((.((((......(((......))).......)))).)))).)))......................((.........))...(..(.(((.....))).)..)......
260	469	37	-39.5	-0.85	0.2	41.93	CGCACGGCAAGAGGCGAGGGGCGGCGACUGGUGAGUACGCCAAAAAUUUUGACUAGCGGAGGCUAGAAGGAGAGAGAUGGGUGCGAGAGCGUCGGUAUUAAGCGGGGGAGAAUUAGAUAAAUGGGAAAAAAUUCGGUUAAGGCCAGGGGGAAAGAAACAAUAUAAACUAAAACAUAUAGUAUGGGCAAGCAGGGAGCUAGAACGAUUCGC	(((((........((.....))(((((((....))).))))......(((..(((((....)))))..))).........)))))....(.(((((.((((.((((......(((......))).......)))).)))).))).)).)................((((.......))))..(..(.(((.....))).)..).......	(((((.................(((((((....))).))))...........(((((....)))))..............)))))........(((.((((.((((......(((......))).......)))).)))).))).....................((((.......))))..(..(.(((.....))).)..).......
261	470	37	-39.9	-0.8	0.16	40.44	GCACGGCAAGAGGCGAGGGGCGGCGACUGGUGAGUACGCCAAAAAUUUUGACUAGCGGAGGCUAGAAGGAGAGAGAUGGGUGCGAGAGCGUCGGUAUUAAGCGGGGGAGAAUUAGAUAAAUGGGAAAAAAUUCGGUUAAGGCCAGGGGGAAAGAAACAAUAUAAACUAAAACAUAUAGUAUGGGCAAGCAGGGAGCUAGAACGAUUCGCA	............(((((....(((((((....))).))))......(((..(((((....)))))..)))........(((((....)))))(((.((((.((((......(((......))).......)))).)))).))).....................((((.......))))..(..(.(((.....))).)..)..))))).	............((((.....(((((((....))).))))...........(((((....)))))................((....))...(((.((((.((((......(((......))).......)))).)))).))).....................((((.......))))..(..(.(((.....))).)..)...)))).
262	471	37	-39.9	-1.37	0.06	38.12	CACGGCAAGAGGCGAGGGGCGGCGACUGGUGAGUACGCCAAAAAUUUUGACUAGCGGAGGCUAGAAGGAGAGAGAUGGGUGCGAGAGCGUCGGUAUUAAGCGGGGGAGAAUUAGAUAAAUGGGAAAAAAUUCGGUUAAGGCCAGGGGGAAAGAAACAAUAUAAACUAAAACAUAUAGUAUGGGCAAGCAGGGAGCUAGAACGAUUCGCAG	...........(((((....(((((((....))).))))......(((..(((((....)))))..)))........(((((....)))))(((.((((.((((......(((......))).......)))).)))).))).....................((((.......))))..(..(.(((.....))).)..)..)))))..	...........((((.....(((((((....))).))))...........(((((....)))))................((....))...(((.((((.((((......(((......))).......)))).)))).))).....................((((.......))))..(..(.(((.....))).)..)...))))..
263	472	37	-39.9	-1.19	0.14	38.85	ACGGCAAGAGGCGAGGGGCGGCGACUGGUGAGUACGCCAAAAAUUUUGACUAGCGGAGGCUAGAAGGAGAGAGAUGGGUGCGAGAGCGUCGGUAUUAAGCGGGGGAGAAUUAGAUAAAUGGGAAAAAAUUCGGUUAAGGCCAGGGGGAAAGAAACAAUAUAAACUAAAACAUAUAGUAUGGGCAAGCAGGGAGCUAGAACGAUUCGCAGU	..........(((((....(((((((....))).))))......(((..(((((....)))))..)))........(((((....)))))(((.((((.((((......(((......))).......)))).)))).))).....................((((.......))))..(..(.(((.....))).)..)..)))))...	..........((((.....(((((((....))).))))...........(((((....)))))................((....))...(((.((((.((((......(((......))).......)))).)))).))).....................((((.......))))..(..(.(((.....))).)..)...))))...
264	473	37	-39.9	-1.11	0.14	40.72	CGGCAAGAGGCGAGGGGCGGCGACUGGUGAGUACGCCAAAAAUUUUGACUAGCGGAGGCUAGAAGGAGAGAGAUGGGUGCGAGAGCGUCGGUAUUAAGCGGGGGAGAAUUAGAUAAAUGGGAAAAAAUUCGGUUAAGGCCAGGGGGAAAGAAACAAUAUAAACUAAAACAUAUAGUAUGGGCAAGCAGGGAGCUAGAACGAUUCGCAGUU	.........(((((....(((((((....))).))))......(((..(((((....)))))..)))........(((((....)))))(((.((((.((((......(((......))).......)))).)))).))).....................((((.......))))..(..(.(((.....))).)..)..)))))....	.........((((.....(((((((....))).))))...........(((((....)))))...........................(((.((((.((((......(((......))).......)))).)))).))).....................((((.......))))..(..(.(((.....))).)..)...))))....
265	474	37	-39.9	-1.08	0.12	40.54	GGCAAGAGGCGAGGGGCGGCGACUGGUGAGUACGCCAAAAAUUUUGACUAGCGGAGGCUAGAAGGAGAGAGAUGGGUGCGAGAGCGUCGGUAUUAAGCGGGGGAGAAUUAGAUAAAUGGGAAAAAAUUCGGUUAAGGCCAGGGGGAAAGAAACAAUAUAAACUAAAACAUAUAGUAUGGGCAAGCAGGGAGCUAGAACGAUUCGCAGUUA	........(((((....(((((((....))).))))......(((..(((((....)))))..)))........(((((....)))))(((.((((.((((......(((......))).......)))).)))).))).....................((((.......))))..(..(.(((.....))).)..)..))))).....	........((((.....(((((((....))).))))...........(((((....)))))...........................(((.((((.((((......(((......))).......)))).)))).))).....................((((.......))))..(..(.(((.....))).)..)...)))).....
266	475	37	-40.0	-0.68	0.24	39.9	GCAAGAGGCGAGGGGCGGCGACUGGUGAGUACGCCAAAAAUUUUGACUAGCGGAGGCUAGAAGGAGAGAGAUGGGUGCGAGAGCGUCGGUAUUAAGCGGGGGAGAAUUAGAUAAAUGGGAAAAAAUUCGGUUAAGGCCAGGGGGAAAGAAACAAUAUAAACUAAAACAUAUAGUAUGGGCAAGCAGGGAGCUAGAACGAUUCGCAGUUAA	.......((.....))(((((((....))).))))......(((..(((((....)))))..)))......(((.(((((...(.(((((.((((.((((......(((......))).......)))).)))).))).)).)................((((.......))))..(..(.(((.....))).)..)...))))).))).	................(((((((....))).))))...........(((((....)))))...........................(((.((((.((((......(((......))).......)))).)))).))).....................((((.......))))..(..(.(((.....))).)..).............
267	476	37	-40.0	-1.89	0.0	39.35	CAAGAGGCGAGGGGCGGCGACUGGUGAGUACGCCAAAAAUUUUGACUAGCGGAGGCUAGAAGGAGAGAGAUGGGUGCGAGAGCGUCGGUAUUAAGCGGGGGAGAAUUAGAUAAAUGGGAAAAAAUUCGGUUAAGGCCAGGGGGAAAGAAACAAUAUAAACUAAAACAUAUAGUAUGGGCAAGCAGGGAGCUAGAACGAUUCGCAGUUAAU	......((.....))(((((((....))).))))......(((..(((((....)))))..)))......(((.(((((...(.(((((.((((.((((......(((......))).......)))).)))).))).)).)................((((.......))))..(..(.(((.....))).)..)...))))).)))..	......((((.....(((((((....))).))))...........(((((....)))))...........................(((.((((.((((......(((......))).......)))).)))).))).....................((((.......))))..(..(.(((.....))).)..)...)))).......
268	477	37	-40.0	-1.4	0.08	37.62	AAGAGGCGAGGGGCGGCGACUGGUGAGUACGCCAAAAAUUUUGACUAGCGGAGGCUAGAAGGAGAGAGAUGGGUGCGAGAGCGUCGGUAUUAAGCGGGGGAGAAUUAGAUAAAUGGGAAAAAAUUCGGUUAAGGCCAGGGGGAAAGAAACAAUAUAAACUAAAACAUAUAGUAUGGGCAAGCAGGGAGCUAGAACGAUUCGCAGUUAAUC	.....((.....))(((((((....))).))))......(((..(((((....)))))..)))......(((.(((((...(.(((((.((((.((((......(((......))).......)))).)))).))).)).)................((((.......))))..(..(.(((.....))).)..)...))))).)))...	.....((.....))(((((((....))).))))...........(((((....))))).............(.(((((.......(((.((((.((((......(((......))).......)))).)))).))).....................((((.......))))..(..(.(((.....))).)..)...))))).).....
269	478	37	-40.5	-0.74	0.22	33.02	AGAGGCGAGGGGCGGCGACUGGUGAGUACGCCAAAAAUUUUGACUAGCGGAGGCUAGAAGGAGAGAGAUGGGUGCGAGAGCGUCGGUAUUAAGCGGGGGAGAAUUAGAUAAAUGGGAAAAAAUUCGGUUAAGGCCAGGGGGAAAGAAACAAUAUAAACUAAAACAUAUAGUAUGGGCAAGCAGGGAGCUAGAACGAUUCGCAGUUAAUCC	....((.....))(((((((....))).))))......(((..(((((....)))))..)))..((..(((.(((((...(.(((((.((((.((((......(((......))).......)))).)))).))).)).)................((((.......))))..(..(.(((.....))).)..)...))))).))).)).	....((.....))(((((((....))).))))........(..(((((....)))))..).........((.(((((.......(((.((((.((((......(((......))).......)))).)))).))).....................((((.......))))..(..(.(((.....))).)..)...))))).)).....
270	479	37	-40.9	-0.74	0.31	32.33	GAGGCGAGGGGCGGCGACUGGUGAGUACGCCAAAAAUUUUGACUAGCGGAGGCUAGAAGGAGAGAGAUGGGUGCGAGAGCGUCGGUAUUAAGCGGGGGAGAAUUAGAUAAAUGGGAAAAAAUUCGGUUAAGGCCAGGGGGAAAGAAACAAUAUAAACUAAAACAUAUAGUAUGGGCAAGCAGGGAGCUAGAACGAUUCGCAGUUAAUCCU	...((.....))(((((((....))).))))......(((..(((((....)))))..))).((.(((((.(((((...(.(((((.((((.((((......(((......))).......)))).)))).))).)).)................((((.......))))..(..(.(((.....))).)..)...))))).)).)))))	...((.....))(((((((....))).))))........(..(((((....)))))..)......((.((.(((((.......(((.((((.((((......(((......))).......)))).)))).))).....................((((.......))))..(..(.(((.....))).)..)...))))).))..))..
271	480	37	-41.7	-0.76	0.24	30.81	AGGCGAGGGGCGGCGACUGGUGAGUACGCCAAAAAUUUUGACUAGCGGAGGCUAGAAGGAGAGAGAUGGGUGCGAGAGCGUCGGUAUUAAGCGGGGGAGAAUUAGAUAAAUGGGAAAAAAUUCGGUUAAGGCCAGGGGGAAAGAAACAAUAUAAACUAAAACAUAUAGUAUGGGCAAGCAGGGAGCUAGAACGAUUCGCAGUUAAUCCUG	..((.....))(((((((....))).))))......(((..(((((....)))))..))).((.(((((.(((((...(.(((((.((((.((((......(((......))).......)))).)))).))).)).)................((((.......))))..(..(.(((.....))).)..)...))))).)).))))).	..((.....))(((((((....))).))))........(..(((((....)))))..)...((.((.((.(((((.......(((.((((.((((......(((......))).......)))).)))).))).....................((((.......)))).....(.(((.....))).)......))))).))..)))).
272	481	37	-41.7	-0.64	0.24	35.5	GGCGAGGGGCGGCGACUGGUGAGUACGCCAAAAAUUUUGACUAGCGGAGGCUAGAAGGAGAGAGAUGGGUGCGAGAGCGUCGGUAUUAAGCGGGGGAGAAUUAGAUAAAUGGGAAAAAAUUCGGUUAAGGCCAGGGGGAAAGAAACAAUAUAAACUAAAACAUAUAGUAUGGGCAAGCAGGGAGCUAGAACGAUUCGCAGUUAAUCCUGG	.((.....))(((((((....))).))))......(((..(((((....)))))..))).((.(((((.(((((...(.(((((.((((.((((......(((......))).......)))).)))).))).)).)................((((.......))))..(..(.(((.....))).)..)...))))).)).)))))..	.((.....))(((((((....))).))))........(..(((((....)))))..).......(.((.(((((.......(((.((((.((((......(((......))).......)))).)))).))).....................((((.......)))).....(.(((.....))).)......))))).))..).....
273	482	37	-44.4	-1.23	0.12	36.73	GCGAGGGGCGGCGACUGGUGAGUACGCCAAAAAUUUUGACUAGCGGAGGCUAGAAGGAGAGAGAUGGGUGCGAGAGCGUCGGUAUUAAGCGGGGGAGAAUUAGAUAAAUGGGAAAAAAUUCGGUUAAGGCCAGGGGGAAAGAAACAAUAUAAACUAAAACAUAUAGUAUGGGCAAGCAGGGAGCUAGAACGAUUCGCAGUUAAUCCUGGC	((.((((..(((((((....))).))))......(((..(((((....)))))..)))......(((.(((((...(.(((((.((((.((((......(((......))).......)))).)))).))).)).)................((((.......))))..(..(.(((.....))).)..)...))))).))).)))).))	((.((((..(((((((....))).))))...........(((((....)))))...........(((.(((((.......(((.((((.((((......(((......))).......)))).)))).))).....................((((.......))))..(..(.(((.....))).)..)...))))).))).)))).))
274	483	37	-45.0	-1.11	0.12	31.42	CGAGGGGCGGCGACUGGUGAGUACGCCAAAAAUUUUGACUAGCGGAGGCUAGAAGGAGAGAGAUGGGUGCGAGAGCGUCGGUAUUAAGCGGGGGAGAAUUAGAUAAAUGGGAAAAAAUUCGGUUAAGGCCAGGGGGAAAGAAACAAUAUAAACUAAAACAUAUAGUAUGGGCAAGCAGGGAGCUAGAACGAUUCGCAGUUAAUCCUGGCC	.....(.(((((.((.....((((.(((....((((..(((((....)))))...))))....)))))))...))))))).).((((.((((......(((......))).......)))).))))((((((((.....(((.(.......((((.......))))..(..(.(((.....))).)..)).)))........))))))))	.....(.(((((.((.....((((.(((....((((..(((((....)))))...))))....)))))))...))))))).).((((.((((......(((......))).......)))).))))((((((((.................((((.......))))..(..(.(((.....))).)..).............))))))))
275	484	37	-46.0	-0.69	0.25	39.23	GAGGGGCGGCGACUGGUGAGUACGCCAAAAAUUUUGACUAGCGGAGGCUAGAAGGAGAGAGAUGGGUGCGAGAGCGUCGGUAUUAAGCGGGGGAGAAUUAGAUAAAUGGGAAAAAAUUCGGUUAAGGCCAGGGGGAAAGAAACAAUAUAAACUAAAACAUAUAGUAUGGGCAAGCAGGGAGCUAGAACGAUUCGCAGUUAAUCCUGGCCU	....(.(((((.((.....((((.(((....((((..(((((....)))))...))))....)))))))...))))))).)..(((.((((......(((......))).......)))).)))(((((((((.....(((.(.......((((.......))))..(..(.(((.....))).)..)).)))........)))))))))	....(.(((((.((.....((((.(((....(((...(((((....)))))....)))....)))))))...))))))).)..(((.((((......(((......))).......)))).))).((((((((.................((((.......))))..(..(.(((.....))).)..).............)))))))).
276	485	37	-46.4	-0.76	0.16	45.93	AGGGGCGGCGACUGGUGAGUACGCCAAAAAUUUUGACUAGCGGAGGCUAGAAGGAGAGAGAUGGGUGCGAGAGCGUCGGUAUUAAGCGGGGGAGAAUUAGAUAAAUGGGAAAAAAUUCGGUUAAGGCCAGGGGGAAAGAAACAAUAUAAACUAAAACAUAUAGUAUGGGCAAGCAGGGAGCUAGAACGAUUCGCAGUUAAUCCUGGCCUU	...(.(((((.((.....((((.(((....((((..(((((....)))))...))))....)))))))...))))))).)..(((.((((......(((......))).......)))).)))(((((((((.....(((.(.......((((.......))))..(..(.(((.....))).)..)).)))........))))))))).	...(.(((((.((.....((((.(((..........(((((....)))))...........)))))))...))))))).)..(((.((((......(((......))).......)))).)))(((((((((.................((((.......))))..(..(.(((.....))).)..).............))))))))).
277	486	37	-46.4	-1.26	0.12	44.23	GGGGCGGCGACUGGUGAGUACGCCAAAAAUUUUGACUAGCGGAGGCUAGAAGGAGAGAGAUGGGUGCGAGAGCGUCGGUAUUAAGCGGGGGAGAAUUAGAUAAAUGGGAAAAAAUUCGGUUAAGGCCAGGGGGAAAGAAACAAUAUAAACUAAAACAUAUAGUAUGGGCAAGCAGGGAGCUAGAACGAUUCGCAGUUAAUCCUGGCCUUU	..(.(((((.((.....((((.(((....((((..(((((....)))))...))))....)))))))...))))))).)..(((.((((......(((......))).......)))).)))(((((((((.....(((.(.......((((.......))))..(..(.(((.....))).)..)).)))........)))))))))..	..(.(((((.((.....((((.(((.....(....(((((....))))).....).....)))))))...))))))).)..(((.((((......(((......))).......)))).)))(((((((((.................((((.......))))..(..(.(((.....))).)..).............)))))))))..
278	487	37	-46.4	-0.87	0.18	37.51	GGGCGGCGACUGGUGAGUACGCCAAAAAUUUUGACUAGCGGAGGCUAGAAGGAGAGAGAUGGGUGCGAGAGCGUCGGUAUUAAGCGGGGGAGAAUUAGAUAAAUGGGAAAAAAUUCGGUUAAGGCCAGGGGGAAAGAAACAAUAUAAACUAAAACAUAUAGUAUGGGCAAGCAGGGAGCUAGAACGAUUCGCAGUUAAUCCUGGCCUUUU	.(.(((((.((.....((((.(((....((((..(((((....)))))...))))....)))))))...))))))).)..(((.((((......(((......))).......)))).)))(((((((((.....(((.(.......((((.......))))..(..(.(((.....))).)..)).)))........)))))))))...	.(.(((((.((.....((((.(((....((((..(((((....)))))...))))....)))))))...))))))).)..(((.((((......(((......))).......)))).)))(((((((((.................((((.......))))..(..(.(((.....))).)..).............)))))))))...
279	488	37	-46.0	-0.66	0.25	38.23	GGCGGCGACUGGUGAGUACGCCAAAAAUUUUGACUAGCGGAGGCUAGAAGGAGAGAGAUGGGUGCGAGAGCGUCGGUAUUAAGCGGGGGAGAAUUAGAUAAAUGGGAAAAAAUUCGGUUAAGGCCAGGGGGAAAGAAACAAUAUAAACUAAAACAUAUAGUAUGGGCAAGCAGGGAGCUAGAACGAUUCGCAGUUAAUCCUGGCCUUUUA	(.(((((.((.....((((.(((....((((..(((((....)))))...))))....)))))))...))))))).)..(((.((((......(((......))).......)))).)))(((((((((.....(((.(.......((((.......))))..(..(.(((.....))).)..)).)))........)))))))))....	..(((((.((.....((((.(((....((((..(((((....)))))...))))....)))))))...)))))))....(((.((((......(((......))).......)))).)))(((((((((.................((((.......))))..(..(.(((.....))).)..).............)))))))))....
280	489	37	-45.8	-0.9	0.16	42.39	GCGGCGACUGGUGAGUACGCCAAAAAUUUUGACUAGCGGAGGCUAGAAGGAGAGAGAUGGGUGCGAGAGCGUCGGUAUUAAGCGGGGGAGAAUUAGAUAAAUGGGAAAAAAUUCGGUUAAGGCCAGGGGGAAAGAAACAAUAUAAACUAAAACAUAUAGUAUGGGCAAGCAGGGAGCUAGAACGAUUCGCAGUUAAUCCUGGCCUUUUAG	.(((((.((.....((((.(((....((((..(((((....)))))...))))....)))))))...)))))))....(((.((((......(((......))).......)))).)))(((((((((.....(((.(.......((((.......))))..(..(.(((.....))).)..)).)))........))))))))).....	.(((((.((.....((((.(((....(((...(((((....)))))....)))....)))))))...))))))).....((.((((.......((......))........)))).)).(((((((((.................((((.......))))..(..(.(((.....))).)..).............))))))))).....
281	490	37	-45.7	-1.57	0.04	45.5	CGGCGACUGGUGAGUACGCCAAAAAUUUUGACUAGCGGAGGCUAGAAGGAGAGAGAUGGGUGCGAGAGCGUCGGUAUUAAGCGGGGGAGAAUUAGAUAAAUGGGAAAAAAUUCGGUUAAGGCCAGGGGGAAAGAAACAAUAUAAACUAAAACAUAUAGUAUGGGCAAGCAGGGAGCUAGAACGAUUCGCAGUUAAUCCUGGCCUUUUAGA	(((((.((.....((((.(((....((((..(((((....)))))...))))....)))))))...)))))))....(((.((((......(((......))).......)))).)))(((((((((.....(((.(.......((((.......))))..(..(.(((.....))).)..)).)))........)))))))))......	(((((.((.....((((.(((..........(((((....)))))...........)))))))...)))))))....(((.((((......(((......))).......)))).)))(((((((((.................((((.......))))..(..(.(((.....))).)..).............)))))))))......
282	491	37	-45.1	-1.08	0.16	54.52	GGCGACUGGUGAGUACGCCAAAAAUUUUGACUAGCGGAGGCUAGAAGGAGAGAGAUGGGUGCGAGAGCGUCGGUAUUAAGCGGGGGAGAAUUAGAUAAAUGGGAAAAAAUUCGGUUAAGGCCAGGGGGAAAGAAACAAUAUAAACUAAAACAUAUAGUAUGGGCAAGCAGGGAGCUAGAACGAUUCGCAGUUAAUCCUGGCCUUUUAGAG	(((((((....))).))))...........(((((....)))))((((..((.(((((.(((((...(.(((((.((((.((((......(((......))).......)))).)))).))).)).)................((((.......))))..(..(.(((.....))).)..)...))))).)).)))))..))))......	(((((((....))).))))...........(((((....)))))................................(((.((((......(((......))).......)))).))).(((((((..................((((.......))))..(..(.(((.....))).)..)..............)))))))........
283	492	37	-43.0	-0.41	0.29	36.37	GCGACUGGUGAGUACGCCAAAAAUUUUGACUAGCGGAGGCUAGAAGGAGAGAGAUGGGUGCGAGAGCGUCGGUAUUAAGCGGGGGAGAAUUAGAUAAAUGGGAAAAAAUUCGGUUAAGGCCAGGGGGAAAGAAACAAUAUAAACUAAAACAUAUAGUAUGGGCAAGCAGGGAGCUAGAACGAUUCGCAGUUAAUCCUGGCCUUUUAGAGA	.((((.(.(..((((.(((....((((..(((((....)))))...))))....)))))))...).)))))....(((.((((......(((......))).......)))).)))(((((((((.....(((.(.......((((.......))))..(..(.(((.....))).)..)).)))........)))))))))........	.((((......((((.(((....((((..(((((....)))))...))))....)))))))......)))).....((.(((...........................))).)).(((((((((.................((((.......))))..(..(.(((.....))).)..).............)))))))))........
284	493	37	-42.9	-0.7	0.22	35.18	CGACUGGUGAGUACGCCAAAAAUUUUGACUAGCGGAGGCUAGAAGGAGAGAGAUGGGUGCGAGAGCGUCGGUAUUAAGCGGGGGAGAAUUAGAUAAAUGGGAAAAAAUUCGGUUAAGGCCAGGGGGAAAGAAACAAUAUAAACUAAAACAUAUAGUAUGGGCAAGCAGGGAGCUAGAACGAUUCGCAGUUAAUCCUGGCCUUUUAGAGAC	((((.(.(..((((.(((....((((..(((((....)))))...))))....)))))))...).)))))....(((.((((......(((......))).......)))).)))(((((((((.....(((.(.......((((.......))))..(..(.(((.....))).)..)).)))........))))))))).........	((((......((((.(((....((((..(((((....)))))...))))....)))))))......))))......(.(((...........................))).)..(((((((((.................((((.......))))..(..(.(((.....))).)..).............))))))))).........
285	494	37	-40.9	-0.61	0.25	48.09	GACUGGUGAGUACGCCAAAAAUUUUGACUAGCGGAGGCUAGAAGGAGAGAGAUGGGUGCGAGAGCGUCGGUAUUAAGCGGGGGAGAAUUAGAUAAAUGGGAAAAAAUUCGGUUAAGGCCAGGGGGAAAGAAACAAUAUAAACUAAAACAUAUAGUAUGGGCAAGCAGGGAGCUAGAACGAUUCGCAGUUAAUCCUGGCCUUUUAGAGACA	(((.(.(..((((.(((....((((..(((((....)))))...))))....)))))))...).)))).....(((.((((......(((......))).......)))).)))(((((((((.....(((.(.......((((.......))))..(..(.(((.....))).)..)).)))........)))))))))..........	.........((((.(((....(((...(((((....)))))....)))....)))))))......................................................((((((((((.................((((.......))))..(..(.(((.....))).)..).............)))))))))).........
286	495	37	-40.8	-0.43	0.33	52.78	ACUGGUGAGUACGCCAAAAAUUUUGACUAGCGGAGGCUAGAAGGAGAGAGAUGGGUGCGAGAGCGUCGGUAUUAAGCGGGGGAGAAUUAGAUAAAUGGGAAAAAAUUCGGUUAAGGCCAGGGGGAAAGAAACAAUAUAAACUAAAACAUAUAGUAUGGGCAAGCAGGGAGCUAGAACGAUUCGCAGUUAAUCCUGGCCUUUUAGAGACAU	..(((((....)))))..........(((((....)))))((((..((.(((((.(((((...(.(((((.((((.((((......(((......))).......)))).)))).))).)).)................((((.......))))..(..(.(((.....))).)..)...))))).)).)))))..))))..........	........((((.(((..........(((((....)))))...........)))))))......................................................((((((((((.................((((.......))))..(..(.(((.....))).)..).............))))))))))..........
287	496	37	-41.5	-0.49	0.27	49.83	CUGGUGAGUACGCCAAAAAUUUUGACUAGCGGAGGCUAGAAGGAGAGAGAUGGGUGCGAGAGCGUCGGUAUUAAGCGGGGGAGAAUUAGAUAAAUGGGAAAAAAUUCGGUUAAGGCCAGGGGGAAAGAAACAAUAUAAACUAAAACAUAUAGUAUGGGCAAGCAGGGAGCUAGAACGAUUCGCAGUUAAUCCUGGCCUUUUAGAGACAUC	..((((.((((.(((....((((..(((((....)))))...))))....))))))).....(.(((........))).)............(((.(((.....))).)))((((((((((.....(((.(.......((((.......))))..(..(.(((.....))).)..)).)))........)))))))))).......))))	.......((((.(((..........(((((....)))))...........)))))))........((........))................((.((.......)).)).((((((((((.................((((.......))))..(..(.(((.....))).)..).............))))))))))...........
288	497	37	-43.1	-0.77	0.22	36.04	UGGUGAGUACGCCAAAAAUUUUGACUAGCGGAGGCUAGAAGGAGAGAGAUGGGUGCGAGAGCGUCGGUAUUAAGCGGGGGAGAAUUAGAUAAAUGGGAAAAAAUUCGGUUAAGGCCAGGGGGAAAGAAACAAUAUAAACUAAAACAUAUAGUAUGGGCAAGCAGGGAGCUAGAACGAUUCGCAGUUAAUCCUGGCCUUUUAGAGACAUCA	(((((.((((.(((....((((..(((((....)))))...))))....))))))).....(.(((........))).)............(((.(((.....))).)))((((((((((.....(((.(.......((((.......))))..(..(.(((.....))).)..)).)))........)))))))))).......)))))	.((((.((((.(((....((((..(((((....)))))...))))....))))))).....(.(((........))).)............(((.(((.....))).)))((((((((((.................((((.......))))..(..(.(((.....))).)..).............)))))))))).......)))).
289	498	37	-43.2	-1.3	0.1	32.58	GGUGAGUACGCCAAAAAUUUUGACUAGCGGAGGCUAGAAGGAGAGAGAUGGGUGCGAGAGCGUCGGUAUUAAGCGGGGGAGAAUUAGAUAAAUGGGAAAAAAUUCGGUUAAGGCCAGGGGGAAAGAAACAAUAUAAACUAAAACAUAUAGUAUGGGCAAGCAGGGAGCUAGAACGAUUCGCAGUUAAUCCUGGCCUUUUAGAGACAUCAG	((((.((((.(((....((((..(((((....)))))...))))....))))))).....(.(((........))).)............(((.(((.....))).)))((((((((((.....(((.(.......((((.......))))..(..(.(((.....))).)..)).)))........)))))))))).......))))..	((((.((((.(((....((((..(((((....)))))...))))....))))))).....(.(((........))).)............(((.(((.....))).)))((((((((((.................((((.......))))..(..(.(((.....))).)..).............)))))))))).......))))..
290	499	37	-40.5	-0.32	0.35	35.35	GUGAGUACGCCAAAAAUUUUGACUAGCGGAGGCUAGAAGGAGAGAGAUGGGUGCGAGAGCGUCGGUAUUAAGCGGGGGAGAAUUAGAUAAAUGGGAAAAAAUUCGGUUAAGGCCAGGGGGAAAGAAACAAUAUAAACUAAAACAUAUAGUAUGGGCAAGCAGGGAGCUAGAACGAUUCGCAGUUAAUCCUGGCCUUUUAGAGACAUCAGA	.(((((((.(((....((((..(((((....)))))...))))....))))))).....(.(((........))).)............(((.(((.....))).)))((((((((((.....(((.(.......((((.......))))..(..(.(((.....))).)..)).)))........)))))))))).........)))..	....((((.(((....((((..(((((....)))))...))))....))))))).....(.(((........))).).............((.(((.....))).)).((((((((((.................((((.......))))..(..(.(((.....))).)..).............))))))))))..............
291	500	37	-40.5	-0.73	0.24	34.43	UGAGUACGCCAAAAAUUUUGACUAGCGGAGGCUAGAAGGAGAGAGAUGGGUGCGAGAGCGUCGGUAUUAAGCGGGGGAGAAUUAGAUAAAUGGGAAAAAAUUCGGUUAAGGCCAGGGGGAAAGAAACAAUAUAAACUAAAACAUAUAGUAUGGGCAAGCAGGGAGCUAGAACGAUUCGCAGUUAAUCCUGGCCUUUUAGAGACAUCAGAA	(((((((.(((....((((..(((((....)))))...))))....))))))).....(.(((........))).)............(((.(((.....))).)))((((((((((.....(((.(.......((((.......))))..(..(.(((.....))).)..)).)))........)))))))))).........)))...	...((((.(((....((((..(((((....)))))...))))....))))))).....(.(((........))).).............((.(((.....))).)).((((((((((.................((((.......))))..(..(.(((.....))).)..).............))))))))))...............
292	501	37	-40.2	-0.66	0.22	34.44	GAGUACGCCAAAAAUUUUGACUAGCGGAGGCUAGAAGGAGAGAGAUGGGUGCGAGAGCGUCGGUAUUAAGCGGGGGAGAAUUAGAUAAAUGGGAAAAAAUUCGGUUAAGGCCAGGGGGAAAGAAACAAUAUAAACUAAAACAUAUAGUAUGGGCAAGCAGGGAGCUAGAACGAUUCGCAGUUAAUCCUGGCCUUUUAGAGACAUCAGAAG	..((((.(((....((((..(((((....)))))...))))....))))))).....(.(((........))).)............(((.(((.....))).)))((((((((((.....(((.(.......((((.......))))..(..(.(((.....))).)..)).)))........))))))))))................	..((((.(((....((((..(((((....)))))...))))....))))))).....(.(((........))).).............((.((.......)).)).((((((((((.................((((.......))))..(..(.(((.....))).)..).............))))))))))................
293	502	37	-40.2	-0.45	0.27	34.93	AGUACGCCAAAAAUUUUGACUAGCGGAGGCUAGAAGGAGAGAGAUGGGUGCGAGAGCGUCGGUAUUAAGCGGGGGAGAAUUAGAUAAAUGGGAAAAAAUUCGGUUAAGGCCAGGGGGAAAGAAACAAUAUAAACUAAAACAUAUAGUAUGGGCAAGCAGGGAGCUAGAACGAUUCGCAGUUAAUCCUGGCCUUUUAGAGACAUCAGAAGG	.((((.(((....((((..(((((....)))))...))))....))))))).....(.(((........))).)............(((.(((.....))).)))((((((((((.....(((.(.......((((.......))))..(..(.(((.....))).)..)).)))........)))))))))).................	.((((.(((....((((..(((((....)))))...))))....))))))).....(.(((........))).).............((.((.......)).)).((((((((((.................((((.......))))..(..(.(((.....))).)..).............)))))))))).................
294	503	37	-41.7	-0.89	0.22	53.69	GUACGCCAAAAAUUUUGACUAGCGGAGGCUAGAAGGAGAGAGAUGGGUGCGAGAGCGUCGGUAUUAAGCGGGGGAGAAUUAGAUAAAUGGGAAAAAAUUCGGUUAAGGCCAGGGGGAAAGAAACAAUAUAAACUAAAACAUAUAGUAUGGGCAAGCAGGGAGCUAGAACGAUUCGCAGUUAAUCCUGGCCUUUUAGAGACAUCAGAAGGC	((((.(((....((((..(((((....)))))...))))....))))))).....(.(((((.((((.((((......(((......))).......)))).)))).))).)).)................((((.......)))).........(((((((((.(((...)))..))))..)))))(((((((.((....)))))))))	((((.(((....((((..(((((....)))))...))))....))))))).......................................................((((((((...................(((.......))).........((.....))....................))))))))....(......).......
295	504	37	-40.7	-0.75	0.2	56.67	UACGCCAAAAAUUUUGACUAGCGGAGGCUAGAAGGAGAGAGAUGGGUGCGAGAGCGUCGGUAUUAAGCGGGGGAGAAUUAGAUAAAUGGGAAAAAAUUCGGUUAAGGCCAGGGGGAAAGAAACAAUAUAAACUAAAACAUAUAGUAUGGGCAAGCAGGGAGCUAGAACGAUUCGCAGUUAAUCCUGGCCUUUUAGAGACAUCAGAAGGCU	...(((......(((..(((((....)))))..)))........(((((....)))))(((.((((.((((......(((......))).......)))).)))).))).....................((((.......))))...)))...(((((((((.(((...)))..))))..)))))(((((((.((....))))))))).	.................(((((....)))))................((....))...((..((((.((((......(((......))).......)))).))))..)).....................((((.......)))).......(((.....)))..........................((((.((....))))))....
296	505	37	-40.9	-0.33	0.43	53.48	ACGCCAAAAAUUUUGACUAGCGGAGGCUAGAAGGAGAGAGAUGGGUGCGAGAGCGUCGGUAUUAAGCGGGGGAGAAUUAGAUAAAUGGGAAAAAAUUCGGUUAAGGCCAGGGGGAAAGAAACAAUAUAAACUAAAACAUAUAGUAUGGGCAAGCAGGGAGCUAGAACGAUUCGCAGUUAAUCCUGGCCUUUUAGAGACAUCAGAAGGCUG	...........(((..(((((....)))))..))).((.(((((.(((((...(.(((((.((((.((((......(((......))).......)))).)))).))).)).)................((((.......))))..(..(.(((.....))).)..)...))))).)).)))))((((((((.((....)))))))))).	................(((((....)))))...............((((........(((.((((.((((......(((......))).......)))).)))).))).....................((((.......)))).......(((.....))).........))))..........(((((((.((....)))))))))..
297	506	37	-40.9	-0.24	0.37	52.59	CGCCAAAAAUUUUGACUAGCGGAGGCUAGAAGGAGAGAGAUGGGUGCGAGAGCGUCGGUAUUAAGCGGGGGAGAAUUAGAUAAAUGGGAAAAAAUUCGGUUAAGGCCAGGGGGAAAGAAACAAUAUAAACUAAAACAUAUAGUAUGGGCAAGCAGGGAGCUAGAACGAUUCGCAGUUAAUCCUGGCCUUUUAGAGACAUCAGAAGGCUGU	..........(((..(((((....)))))..))).((.(((((.(((((...(.(((((.((((.((((......(((......))).......)))).)))).))).)).)................((((.......))))..(..(.(((.....))).)..)...))))).)).)))))((((((((.((....))))))))))..	...............(((((....)))))...............(((((.......(((.((((.((((......(((......))).......)))).)))).))).....................((((.......)))).....(.(((.....))).)......)))))..........(((((((.((....)))))))))...
298	507	37	-40.9	-0.37	0.33	49.92	GCCAAAAAUUUUGACUAGCGGAGGCUAGAAGGAGAGAGAUGGGUGCGAGAGCGUCGGUAUUAAGCGGGGGAGAAUUAGAUAAAUGGGAAAAAAUUCGGUUAAGGCCAGGGGGAAAGAAACAAUAUAAACUAAAACAUAUAGUAUGGGCAAGCAGGGAGCUAGAACGAUUCGCAGUUAAUCCUGGCCUUUUAGAGACAUCAGAAGGCUGUA	(((......(((..(((((....)))))..)))........(((((....)))))(((.((((.((((......(((......))).......)))).)))).))).....................((((.......))))...)))...(((((((((.(((...)))..))))..)))))(((((((.((....)))))))))....	..............(((((....)))))...............(((((.......(((.((((.((((......(((......))).......)))).)))).))).....................((((.......)))).......(((.....)))........))))).........((((((((.((....))))))))))...
299	508	37	-40.9	-0.47	0.35	29.18	CCAAAAAUUUUGACUAGCGGAGGCUAGAAGGAGAGAGAUGGGUGCGAGAGCGUCGGUAUUAAGCGGGGGAGAAUUAGAUAAAUGGGAAAAAAUUCGGUUAAGGCCAGGGGGAAAGAAACAAUAUAAACUAAAACAUAUAGUAUGGGCAAGCAGGGAGCUAGAACGAUUCGCAGUUAAUCCUGGCCUUUUAGAGACAUCAGAAGGCUGUAG	........(((..(((((....)))))..))).((.(((((.(((((...(.(((((.((((.((((......(((......))).......)))).)))).))).)).)................((((.......))))..(..(.(((.....))).)..)...))))).)).)))))((((((((.((....))))))))))....	.............(((((....))))).......(.((.((.((((((......(((.((((.((((......(((......))).......)))).)))).))).....................((((.......)))).....(.(((.....))).).....)))))).))..))).((((((((.((....))))))))))....
300	509	37	-40.9	-1.04	0.14	27.43	CAAAAAUUUUGACUAGCGGAGGCUAGAAGGAGAGAGAUGGGUGCGAGAGCGUCGGUAUUAAGCGGGGGAGAAUUAGAUAAAUGGGAAAAAAUUCGGUUAAGGCCAGGGGGAAAGAAACAAUAUAAACUAAAACAUAUAGUAUGGGCAAGCAGGGAGCUAGAACGAUUCGCAGUUAAUCCUGGCCUUUUAGAGACAUCAGAAGGCUGUAGA	.......(((..(((((....)))))..))).((.(((((.(((((...(.(((((.((((.((((......(((......))).......)))).)))).))).)).)................((((.......))))..(..(.(((.....))).)..)...))))).)).)))))((((((((.((....)))))))))).....	............(((((....))))).......(.((.((.((((((......(((.((((.((((......(((......))).......)))).)))).))).....................((((.......)))).....(.(((.....))).).....)))))).))..))).((((((((.((....)))))))))).....
301	510	37	-40.9	-0.98	0.18	26.78	AAAAAUUUUGACUAGCGGAGGCUAGAAGGAGAGAGAUGGGUGCGAGAGCGUCGGUAUUAAGCGGGGGAGAAUUAGAUAAAUGGGAAAAAAUUCGGUUAAGGCCAGGGGGAAAGAAACAAUAUAAACUAAAACAUAUAGUAUGGGCAAGCAGGGAGCUAGAACGAUUCGCAGUUAAUCCUGGCCUUUUAGAGACAUCAGAAGGCUGUAGAC	......(((..(((((....)))))..))).((.(((((.(((((...(.(((((.((((.((((......(((......))).......)))).)))).))).)).)................((((.......))))..(..(.(((.....))).)..)...))))).)).)))))((((((((.((....))))))))))......	.......((..(((((....)))))..))...(.((.((.((((((......(((.((((.((((......(((......))).......)))).)))).))).....................((((.......)))).....(.(((.....))).).....)))))).))..))).((((((((.((....))))))))))......
302	511	37	-40.9	-0.77	0.2	26.97	AAAAUUUUGACUAGCGGAGGCUAGAAGGAGAGAGAUGGGUGCGAGAGCGUCGGUAUUAAGCGGGGGAGAAUUAGAUAAAUGGGAAAAAAUUCGGUUAAGGCCAGGGGGAAAGAAACAAUAUAAACUAAAACAUAUAGUAUGGGCAAGCAGGGAGCUAGAACGAUUCGCAGUUAAUCCUGGCCUUUUAGAGACAUCAGAAGGCUGUAGACA	.....(((..(((((....)))))..))).((.(((((.(((((...(.(((((.((((.((((......(((......))).......)))).)))).))).)).)................((((.......))))..(..(.(((.....))).)..)...))))).)).)))))((((((((.((....)))))))))).......	......((..(((((....)))))..))...(.((.((.((((((......(((.((((.((((......(((......))).......)))).)))).))).....................((((.......)))).....(.(((.....))).).....)))))).))..))).((((((((.((....)))))))))).......
303	512	37	-40.9	-1.05	0.2	27.21	AAAUUUUGACUAGCGGAGGCUAGAAGGAGAGAGAUGGGUGCGAGAGCGUCGGUAUUAAGCGGGGGAGAAUUAGAUAAAUGGGAAAAAAUUCGGUUAAGGCCAGGGGGAAAGAAACAAUAUAAACUAAAACAUAUAGUAUGGGCAAGCAGGGAGCUAGAACGAUUCGCAGUUAAUCCUGGCCUUUUAGAGACAUCAGAAGGCUGUAGACAA	....(((..(((((....)))))..))).((.(((((.(((((...(.(((((.((((.((((......(((......))).......)))).)))).))).)).)................((((.......))))..(..(.(((.....))).)..)...))))).)).)))))((((((((.((....))))))))))........	.....((..(((((....)))))..))...(.((.((.((((((......(((.((((.((((......(((......))).......)))).)))).))).....................((((.......)))).....(.(((.....))).).....)))))).))..))).((((((((.((....))))))))))........
304	513	37	-40.9	-0.83	0.18	27.93	AAUUUUGACUAGCGGAGGCUAGAAGGAGAGAGAUGGGUGCGAGAGCGUCGGUAUUAAGCGGGGGAGAAUUAGAUAAAUGGGAAAAAAUUCGGUUAAGGCCAGGGGGAAAGAAACAAUAUAAACUAAAACAUAUAGUAUGGGCAAGCAGGGAGCUAGAACGAUUCGCAGUUAAUCCUGGCCUUUUAGAGACAUCAGAAGGCUGUAGACAAA	...(((..(((((....)))))..))).((.(((((.(((((...(.(((((.((((.((((......(((......))).......)))).)))).))).)).)................((((.......))))..(..(.(((.....))).)..)...))))).)).)))))((((((((.((....)))))))))).........	........(((((....))))).......(.((.((.((((((......(((.((((.((((......(((......))).......)))).)))).))).....................((((.......)))).....(.(((.....))).).....)))))).))..))).((((((((.((....)))))))))).........
305	514	37	-40.9	-0.72	0.22	28.56	AUUUUGACUAGCGGAGGCUAGAAGGAGAGAGAUGGGUGCGAGAGCGUCGGUAUUAAGCGGGGGAGAAUUAGAUAAAUGGGAAAAAAUUCGGUUAAGGCCAGGGGGAAAGAAACAAUAUAAACUAAAACAUAUAGUAUGGGCAAGCAGGGAGCUAGAACGAUUCGCAGUUAAUCCUGGCCUUUUAGAGACAUCAGAAGGCUGUAGACAAAU	..(((..(((((....)))))..))).((.(((((.(((((...(.(((((.((((.((((......(((......))).......)))).)))).))).)).)................((((.......))))..(..(.(((.....))).)..)...))))).)).)))))((((((((.((....))))))))))..........	.......(((((....))))).......(.((.((.((((((......(((.((((.((((......(((......))).......)))).)))).))).....................((((.......)))).....(.(((.....))).).....)))))).))..))).((((((((.((....))))))))))..........
306	515	37	-41.3	-0.95	0.2	27.99	UUUUGACUAGCGGAGGCUAGAAGGAGAGAGAUGGGUGCGAGAGCGUCGGUAUUAAGCGGGGGAGAAUUAGAUAAAUGGGAAAAAAUUCGGUUAAGGCCAGGGGGAAAGAAACAAUAUAAACUAAAACAUAUAGUAUGGGCAAGCAGGGAGCUAGAACGAUUCGCAGUUAAUCCUGGCCUUUUAGAGACAUCAGAAGGCUGUAGACAAAUA	((((..(((((....)))))..))))((.(((((.(((((...(.(((((.((((.((((......(((......))).......)))).)))).))).)).)................((((.......))))..(..(.(((.....))).)..)...))))).)).)))))((((((((.((....))))))))))...........	.(((..(((((....)))))..))).((.((.((.((((((......(((.((((.((((......(((......))).......)))).)))).))).....................((((.......)))).....(.(((.....))).).....)))))).))..))))((((((((.((....))))))))))...........
307	516	37	-40.7	-1.64	0.04	28.65	UUUGACUAGCGGAGGCUAGAAGGAGAGAGAUGGGUGCGAGAGCGUCGGUAUUAAGCGGGGGAGAAUUAGAUAAAUGGGAAAAAAUUCGGUUAAGGCCAGGGGGAAAGAAACAAUAUAAACUAAAACAUAUAGUAUGGGCAAGCAGGGAGCUAGAACGAUUCGCAGUUAAUCCUGGCCUUUUAGAGACAUCAGAAGGCUGUAGACAAAUAC	(((..(((((....)))))..))).((.(((((.(((((...(.(((((.((((.((((......(((......))).......)))).)))).))).)).)................((((.......))))..(..(.(((.....))).)..)...))))).)).)))))((((((((.((....))))))))))............	.....(((((....))))).........((.((.((((((......(((.((((.((((......(((......))).......)))).)))).))).....................((((.......)))).....(.(((.....))).).....)))))).))..))..((((((((.((....))))))))))............
308	517	37	-41.1	-0.75	0.16	27.23	UUGACUAGCGGAGGCUAGAAGGAGAGAGAUGGGUGCGAGAGCGUCGGUAUUAAGCGGGGGAGAAUUAGAUAAAUGGGAAAAAAUUCGGUUAAGGCCAGGGGGAAAGAAACAAUAUAAACUAAAACAUAUAGUAUGGGCAAGCAGGGAGCUAGAACGAUUCGCAGUUAAUCCUGGCCUUUUAGAGACAUCAGAAGGCUGUAGACAAAUACU	....(((((....)))))....((.((..(((.(((((...(.(((((.((((.((((......(((......))).......)))).)))).))).)).)................((((.......))))..(..(.(((.....))).)..)...))))).))).))))((((((((.((....))))))))))(((......))).	....(((((....)))))............((.((((((......(((.((((.((((......(((......))).......)))).)))).))).....................((((.......)))).....(.(((.....))).).....)))))).))......((((((((.((....))))))))))(((......))).
309	518	37	-41.1	-1.29	0.08	26.86	UGACUAGCGGAGGCUAGAAGGAGAGAGAUGGGUGCGAGAGCGUCGGUAUUAAGCGGGGGAGAAUUAGAUAAAUGGGAAAAAAUUCGGUUAAGGCCAGGGGGAAAGAAACAAUAUAAACUAAAACAUAUAGUAUGGGCAAGCAGGGAGCUAGAACGAUUCGCAGUUAAUCCUGGCCUUUUAGAGACAUCAGAAGGCUGUAGACAAAUACUG	...(((((....)))))....((.((..(((.(((((...(.(((((.((((.((((......(((......))).......)))).)))).))).)).)................((((.......))))..(..(.(((.....))).)..)...))))).))).))))((((((((.((....))))))))))(((......)))..	...(((((....)))))............((.((((((......(((.((((.((((......(((......))).......)))).)))).))).....................((((.......)))).....(.(((.....))).).....)))))).))......((((((((.((....))))))))))(((......)))..
310	519	37	-41.1	-0.69	0.2	27.56	GACUAGCGGAGGCUAGAAGGAGAGAGAUGGGUGCGAGAGCGUCGGUAUUAAGCGGGGGAGAAUUAGAUAAAUGGGAAAAAAUUCGGUUAAGGCCAGGGGGAAAGAAACAAUAUAAACUAAAACAUAUAGUAUGGGCAAGCAGGGAGCUAGAACGAUUCGCAGUUAAUCCUGGCCUUUUAGAGACAUCAGAAGGCUGUAGACAAAUACUGG	..(((((....)))))....((.((..(((.(((((...(.(((((.((((.((((......(((......))).......)))).)))).))).)).)................((((.......))))..(..(.(((.....))).)..)...))))).))).))))((((((((.((....))))))))))(((......)))...	..(((((....)))))............((.((((((......(((.((((.((((......(((......))).......)))).)))).))).....................((((.......)))).....(.(((.....))).).....)))))).))......((((((((.((....))))))))))(((......)))...
311	520	37	-41.1	-0.88	0.16	28.04	ACUAGCGGAGGCUAGAAGGAGAGAGAUGGGUGCGAGAGCGUCGGUAUUAAGCGGGGGAGAAUUAGAUAAAUGGGAAAAAAUUCGGUUAAGGCCAGGGGGAAAGAAACAAUAUAAACUAAAACAUAUAGUAUGGGCAAGCAGGGAGCUAGAACGAUUCGCAGUUAAUCCUGGCCUUUUAGAGACAUCAGAAGGCUGUAGACAAAUACUGGG	.(((((....)))))....((.((..(((.(((((...(.(((((.((((.((((......(((......))).......)))).)))).))).)).)................((((.......))))..(..(.(((.....))).)..)...))))).))).))))((((((((.((....))))))))))(((......)))....	.(((((....)))))............((.((((((......(((.((((.((((......(((......))).......)))).)))).))).....................((((.......)))).....(.(((.....))).).....)))))).))......((((((((.((....))))))))))(((......)))....
312	521	37	-41.1	-0.86	0.18	28.36	CUAGCGGAGGCUAGAAGGAGAGAGAUGGGUGCGAGAGCGUCGGUAUUAAGCGGGGGAGAAUUAGAUAAAUGGGAAAAAAUUCGGUUAAGGCCAGGGGGAAAGAAACAAUAUAAACUAAAACAUAUAGUAUGGGCAAGCAGGGAGCUAGAACGAUUCGCAGUUAAUCCUGGCCUUUUAGAGACAUCAGAAGGCUGUAGACAAAUACUGGGA	(((((....)))))....((.((..(((.(((((...(.(((((.((((.((((......(((......))).......)))).)))).))).)).)................((((.......))))..(..(.(((.....))).)..)...))))).))).))))((((((((.((....))))))))))(((......))).....	(((((....)))))............((.((((((......(((.((((.((((......(((......))).......)))).)))).))).....................((((.......)))).....(.(((.....))).).....)))))).))......((((((((.((....))))))))))(((......))).....
313	522	37	-38.2	-0.31	0.31	32.87	UAGCGGAGGCUAGAAGGAGAGAGAUGGGUGCGAGAGCGUCGGUAUUAAGCGGGGGAGAAUUAGAUAAAUGGGAAAAAAUUCGGUUAAGGCCAGGGGGAAAGAAACAAUAUAAACUAAAACAUAUAGUAUGGGCAAGCAGGGAGCUAGAACGAUUCGCAGUUAAUCCUGGCCUUUUAGAGACAUCAGAAGGCUGUAGACAAAUACUGGGAC	((((....)))).....((.((..(((.(((((...(.(((((.((((.((((......(((......))).......)))).)))).))).)).)................((((.......))))..(..(.(((.....))).)..)...))))).))).))))((((((((.((....))))))))))(((......)))......	((((....)))).............((.((((((......(((.((((.((((......(((......))).......)))).)))).))).....................((((.......)))).....(.(((.....))).).....)))))).))......((((((((.((....))))))))))(((......)))......
314	523	37	-36.8	-0.06	0.43	40.74	AGCGGAGGCUAGAAGGAGAGAGAUGGGUGCGAGAGCGUCGGUAUUAAGCGGGGGAGAAUUAGAUAAAUGGGAAAAAAUUCGGUUAAGGCCAGGGGGAAAGAAACAAUAUAAACUAAAACAUAUAGUAUGGGCAAGCAGGGAGCUAGAACGAUUCGCAGUUAAUCCUGGCCUUUUAGAGACAUCAGAAGGCUGUAGACAAAUACUGGGACA	(((....)))......((.((..(((.(((((...(.(((((.((((.((((......(((......))).......)))).)))).))).)).)................((((.......))))..(..(.(((.....))).)..)...))))).))).))))((((((((.((....))))))))))(((......))).......	.((....)).........((.((.((.((((((......(((.((((.((((......(((......))).......)))).)))).))).....................((((.......)))).....(.(((.....))).).....)))))).))..)))).(((((((.((....)))))))))....................
315	524	37	-37.0	-0.34	0.37	34.45	GCGGAGGCUAGAAGGAGAGAGAUGGGUGCGAGAGCGUCGGUAUUAAGCGGGGGAGAAUUAGAUAAAUGGGAAAAAAUUCGGUUAAGGCCAGGGGGAAAGAAACAAUAUAAACUAAAACAUAUAGUAUGGGCAAGCAGGGAGCUAGAACGAUUCGCAGUUAAUCCUGGCCUUUUAGAGACAUCAGAAGGCUGUAGACAAAUACUGGGACAG	.......((((((((..((.(((((.(((((...(.(((((.((((.((((......(((......))).......)))).)))).))).)).)................((((.......))))..(..(.(((.....))).)..)...))))).)).)))))..)))))))).............((((...((.....))..))))	.......((((((((..((.(((((.((((((......(((.((((.((((......(((......))).......)))).)))).))).....................((((.......)))).....(.(((.....))).).....)))))).)).)))))..))))))))...................................
316	525	37	-40.2	-1.36	0.06	22.46	CGGAGGCUAGAAGGAGAGAGAUGGGUGCGAGAGCGUCGGUAUUAAGCGGGGGAGAAUUAGAUAAAUGGGAAAAAAUUCGGUUAAGGCCAGGGGGAAAGAAACAAUAUAAACUAAAACAUAUAGUAUGGGCAAGCAGGGAGCUAGAACGAUUCGCAGUUAAUCCUGGCCUUUUAGAGACAUCAGAAGGCUGUAGACAAAUACUGGGACAGC	......((((((((..((.(((((.(((((...(.(((((.((((.((((......(((......))).......)))).)))).))).)).)................((((.......))))..(..(.(((.....))).)..)...))))).)).)))))..))))))))............(((((...((.....))..)))))	......((((((((..((.(((((.((((((......(((.((((.((((......(((......))).......)))).)))).))).....................((((.......)))).....(.(((.....))).).....)))))).)).)))))..))))))))............(((((...((.....))..)))))
317	526	37	-42.1	-1.39	0.1	22.25	GGAGGCUAGAAGGAGAGAGAUGGGUGCGAGAGCGUCGGUAUUAAGCGGGGGAGAAUUAGAUAAAUGGGAAAAAAUUCGGUUAAGGCCAGGGGGAAAGAAACAAUAUAAACUAAAACAUAUAGUAUGGGCAAGCAGGGAGCUAGAACGAUUCGCAGUUAAUCCUGGCCUUUUAGAGACAUCAGAAGGCUGUAGACAAAUACUGGGACAGCU	.....((((((((..((.(((((.(((((...(.(((((.((((.((((......(((......))).......)))).)))).))).)).)................((((.......))))..(..(.(((.....))).)..)...))))).)).)))))..))))))))...........((((((...((.....))..))))))	.....((((((((..((.(((((.((((((......(((.((((.((((......(((......))).......)))).)))).))).....................((((.......)))).....(.(((.....))).).....)))))).)).)))))..))))))))...........((((((...((.....))..))))))
318	527	37	-42.8	-1.06	0.16	21.33	GAGGCUAGAAGGAGAGAGAUGGGUGCGAGAGCGUCGGUAUUAAGCGGGGGAGAAUUAGAUAAAUGGGAAAAAAUUCGGUUAAGGCCAGGGGGAAAGAAACAAUAUAAACUAAAACAUAUAGUAUGGGCAAGCAGGGAGCUAGAACGAUUCGCAGUUAAUCCUGGCCUUUUAGAGACAUCAGAAGGCUGUAGACAAAUACUGGGACAGCUA	....((((((((..((.(((((.(((((...(.(((((.((((.((((......(((......))).......)))).)))).))).)).)................((((.......))))..(..(.(((.....))).)..)...))))).)).)))))..))))))))...........((((((...((.....))..)))))).	....((((((((..((.(((((.((((((......(((.((((.((((......(((......))).......)))).)))).))).....................((((.......)))).....(.(((.....))).).....)))))).)).)))))..))))))))...........((((((...((.....))..)))))).
319	528	37	-42.8	-1.87	0.02	20.04	AGGCUAGAAGGAGAGAGAUGGGUGCGAGAGCGUCGGUAUUAAGCGGGGGAGAAUUAGAUAAAUGGGAAAAAAUUCGGUUAAGGCCAGGGGGAAAGAAACAAUAUAAACUAAAACAUAUAGUAUGGGCAAGCAGGGAGCUAGAACGAUUCGCAGUUAAUCCUGGCCUUUUAGAGACAUCAGAAGGCUGUAGACAAAUACUGGGACAGCUAC	...((((((((..((.(((((.(((((...(.(((((.((((.((((......(((......))).......)))).)))).))).)).)................((((.......))))..(..(.(((.....))).)..)...))))).)).)))))..))))))))...........((((((...((.....))..))))))..	...((((((((..((.(((((.((((((......(((.((((.((((......(((......))).......)))).)))).))).....................((((.......)))).....(.(((.....))).).....)))))).)).)))))..))))))))...........((((((...((.....))..))))))..
320	529	37	-42.8	-1.22	0.1	20.13	GGCUAGAAGGAGAGAGAUGGGUGCGAGAGCGUCGGUAUUAAGCGGGGGAGAAUUAGAUAAAUGGGAAAAAAUUCGGUUAAGGCCAGGGGGAAAGAAACAAUAUAAACUAAAACAUAUAGUAUGGGCAAGCAGGGAGCUAGAACGAUUCGCAGUUAAUCCUGGCCUUUUAGAGACAUCAGAAGGCUGUAGACAAAUACUGGGACAGCUACA	..((((((((..((.(((((.(((((...(.(((((.((((.((((......(((......))).......)))).)))).))).)).)................((((.......))))..(..(.(((.....))).)..)...))))).)).)))))..))))))))...........((((((...((.....))..))))))...	..((((((((..((.(((((.((((((......(((.((((.((((......(((......))).......)))).)))).))).....................((((.......)))).....(.(((.....))).).....)))))).)).)))))..))))))))...........((((((...((.....))..))))))...
321	530	37	-42.8	-1.69	0.06	19.98	GCUAGAAGGAGAGAGAUGGGUGCGAGAGCGUCGGUAUUAAGCGGGGGAGAAUUAGAUAAAUGGGAAAAAAUUCGGUUAAGGCCAGGGGGAAAGAAACAAUAUAAACUAAAACAUAUAGUAUGGGCAAGCAGGGAGCUAGAACGAUUCGCAGUUAAUCCUGGCCUUUUAGAGACAUCAGAAGGCUGUAGACAAAUACUGGGACAGCUACAA	.((((((((..((.(((((.(((((...(.(((((.((((.((((......(((......))).......)))).)))).))).)).)................((((.......))))..(..(.(((.....))).)..)...))))).)).)))))..))))))))...........((((((...((.....))..))))))....	.((((((((..((.(((((.((((((......(((.((((.((((......(((......))).......)))).)))).))).....................((((.......)))).....(.(((.....))).).....)))))).)).)))))..))))))))...........((((((...((.....))..))))))....
322	531	37	-42.6	-1.82	0.02	19.98	CUAGAAGGAGAGAGAUGGGUGCGAGAGCGUCGGUAUUAAGCGGGGGAGAAUUAGAUAAAUGGGAAAAAAUUCGGUUAAGGCCAGGGGGAAAGAAACAAUAUAAACUAAAACAUAUAGUAUGGGCAAGCAGGGAGCUAGAACGAUUCGCAGUUAAUCCUGGCCUUUUAGAGACAUCAGAAGGCUGUAGACAAAUACUGGGACAGCUACAAC	((((((((..((.(((((.(((((...(.(((((.((((.((((......(((......))).......)))).)))).))).)).)................((((.......))))..(..(.(((.....))).)..)...))))).)).)))))..))))))))...........((((((...((.....))..)))))).....	((((((((..((.(((((.((((((......(((.((((.((((......(((......))).......)))).)))).))).....................((((.......)))).....(.(((.....))).).....)))))).)).)))))..))))))))...........((((((...((.....))..)))))).....
323	532	37	-39.7	-0.99	0.14	24.15	UAGAAGGAGAGAGAUGGGUGCGAGAGCGUCGGUAUUAAGCGGGGGAGAAUUAGAUAAAUGGGAAAAAAUUCGGUUAAGGCCAGGGGGAAAGAAACAAUAUAAACUAAAACAUAUAGUAUGGGCAAGCAGGGAGCUAGAACGAUUCGCAGUUAAUCCUGGCCUUUUAGAGACAUCAGAAGGCUGUAGACAAAUACUGGGACAGCUACAACC	(((((((..((.(((((.(((((...(.(((((.((((.((((......(((......))).......)))).)))).))).)).)................((((.......))))..(..(.(((.....))).)..)...))))).)).)))))..)))))))............((((((...((.....))..))))))......	(((((((..((.(((((.((((((......(((.((((.((((......(((......))).......)))).)))).))).....................((((.......)))).....(.(((.....))).).....)))))).)).)))))..)))))))............((((((...((.....))..))))))......
324	533	37	-38.3	-0.52	0.29	50.75	AGAAGGAGAGAGAUGGGUGCGAGAGCGUCGGUAUUAAGCGGGGGAGAAUUAGAUAAAUGGGAAAAAAUUCGGUUAAGGCCAGGGGGAAAGAAACAAUAUAAACUAAAACAUAUAGUAUGGGCAAGCAGGGAGCUAGAACGAUUCGCAGUUAAUCCUGGCCUUUUAGAGACAUCAGAAGGCUGUAGACAAAUACUGGGACAGCUACAACCA	((((((..((.(((((.(((((...(.(((((.((((.((((......(((......))).......)))).)))).))).)).)................((((.......))))..(..(.(((.....))).)..)...))))).)).)))))..)))))).............((((((...((.....))..)))))).......	.(((((..((.((..(.(((((.......(((.((((.((((.......((......))........)))).)))).))).....................((((.......))))..(..(.(((.....))).)..)...))))).)...))))..)))))..............((((((...((.....))..)))))).......
325	534	37	-37.1	-0.31	0.39	52.86	GAAGGAGAGAGAUGGGUGCGAGAGCGUCGGUAUUAAGCGGGGGAGAAUUAGAUAAAUGGGAAAAAAUUCGGUUAAGGCCAGGGGGAAAGAAACAAUAUAAACUAAAACAUAUAGUAUGGGCAAGCAGGGAGCUAGAACGAUUCGCAGUUAAUCCUGGCCUUUUAGAGACAUCAGAAGGCUGUAGACAAAUACUGGGACAGCUACAACCAU	(((((..((.(((((.(((((...(.(((((.((((.((((......(((......))).......)))).)))).))).)).)................((((.......))))..(..(.(((.....))).)..)...))))).)).)))))..)))))..............((((((...((.....))..))))))........	..........................................................................(((((((((.................((((.......))))..(..(.(((.....))).)..).............)))))))))....((....))....((((((...((.....))..))))))........
326	535	37	-39.0	-0.45	0.25	39.8	AAGGAGAGAGAUGGGUGCGAGAGCGUCGGUAUUAAGCGGGGGAGAAUUAGAUAAAUGGGAAAAAAUUCGGUUAAGGCCAGGGGGAAAGAAACAAUAUAAACUAAAACAUAUAGUAUGGGCAAGCAGGGAGCUAGAACGAUUCGCAGUUAAUCCUGGCCUUUUAGAGACAUCAGAAGGCUGUAGACAAAUACUGGGACAGCUACAACCAUC	.........(((((.((......(.(((........))).)............(((.(((.....))).)))((((((((((.....(((.(.......((((.......))))..(..(.(((.....))).)..)).)))........))))))))))...((....))....((((((...((.....))..)))))).)).)))))	.........(((((.......................................(((.(((.....))).)))((((((((((.................((((.......))))..(..(.(((.....))).)..).............))))))))))...((....))....((((((...((.....))..))))))....)))))
327	536	37	-39.8	-0.01	0.45	40.15	AGGAGAGAGAUGGGUGCGAGAGCGUCGGUAUUAAGCGGGGGAGAAUUAGAUAAAUGGGAAAAAAUUCGGUUAAGGCCAGGGGGAAAGAAACAAUAUAAACUAAAACAUAUAGUAUGGGCAAGCAGGGAGCUAGAACGAUUCGCAGUUAAUCCUGGCCUUUUAGAGACAUCAGAAGGCUGUAGACAAAUACUGGGACAGCUACAACCAUCC	........(((((.((......(.(((........))).)............(((.(((.....))).)))((((((((((.....(((.(.......((((.......))))..(..(.(((.....))).)..)).)))........))))))))))...((....))....((((((...((.....))..)))))).)).))))).	........(((((.......................................(((.(((.....))).)))((((((((((.................((((.......))))..(..(.(((.....))).)..).............))))))))))...((....))....((((((...((.....))..))))))....))))).
328	537	37	-39.8	0.04	0.45	42.18	GGAGAGAGAUGGGUGCGAGAGCGUCGGUAUUAAGCGGGGGAGAAUUAGAUAAAUGGGAAAAAAUUCGGUUAAGGCCAGGGGGAAAGAAACAAUAUAAACUAAAACAUAUAGUAUGGGCAAGCAGGGAGCUAGAACGAUUCGCAGUUAAUCCUGGCCUUUUAGAGACAUCAGAAGGCUGUAGACAAAUACUGGGACAGCUACAACCAUCCC	.......(((((.((......(.(((........))).)............(((.(((.....))).)))((((((((((.....(((.(.......((((.......))))..(..(.(((.....))).)..)).)))........))))))))))...((....))....((((((...((.....))..)))))).)).)))))..	.......(((((........................................((.(((.....))).)).((((((((((.................((((.......))))..(..(.(((.....))).)..).............))))))))))...((....))....((((((...((.....))..))))))....)))))..
329	538	37	-40.5	0.4	0.57	44.49	GAGAGAGAUGGGUGCGAGAGCGUCGGUAUUAAGCGGGGGAGAAUUAGAUAAAUGGGAAAAAAUUCGGUUAAGGCCAGGGGGAAAGAAACAAUAUAAACUAAAACAUAUAGUAUGGGCAAGCAGGGAGCUAGAACGAUUCGCAGUUAAUCCUGGCCUUUUAGAGACAUCAGAAGGCUGUAGACAAAUACUGGGACAGCUACAACCAUCCCU	...((.(((((.((......(.(((........))).)............(((.(((.....))).)))((((((((((.....(((.(.......((((.......))))..(..(.(((.....))).)..)).)))........))))))))))...((....))....((((((...((.....))..)))))).)).))))).))	......(((((...(....)...............................((.(((.....))).)).((((((((((.................((((.......))))..(..(.(((.....))).)..).............))))))))))...((....))....((((((...((.....))..))))))....)))))...
330	539	37	-41.7	-0.13	0.45	42.31	AGAGAGAUGGGUGCGAGAGCGUCGGUAUUAAGCGGGGGAGAAUUAGAUAAAUGGGAAAAAAUUCGGUUAAGGCCAGGGGGAAAGAAACAAUAUAAACUAAAACAUAUAGUAUGGGCAAGCAGGGAGCUAGAACGAUUCGCAGUUAAUCCUGGCCUUUUAGAGACAUCAGAAGGCUGUAGACAAAUACUGGGACAGCUACAACCAUCCCUU	.(((.(((((.((......(.(((........))).)............(((.(((.....))).)))((((((((((.....(((.(.......((((.......))))..(..(.(((.....))).)..)).)))........))))))))))...((....))....((((((...((.....))..)))))).)).))))).)))	.(((.(((((........................................((.(((.....))).)).((((((((((.................((((.......))))..(..(.(((.....))).)..).............))))))))))...((....))....((((((...((.....))..))))))....))))).)))
331	540	37	-41.5	0.18	0.51	43.68	GAGAGAUGGGUGCGAGAGCGUCGGUAUUAAGCGGGGGAGAAUUAGAUAAAUGGGAAAAAAUUCGGUUAAGGCCAGGGGGAAAGAAACAAUAUAAACUAAAACAUAUAGUAUGGGCAAGCAGGGAGCUAGAACGAUUCGCAGUUAAUCCUGGCCUUUUAGAGACAUCAGAAGGCUGUAGACAAAUACUGGGACAGCUACAACCAUCCCUUC	(((.(((((.((......(.(((........))).)............(((.(((.....))).)))((((((((((.....(((.(.......((((.......))))..(..(.(((.....))).)..)).)))........))))))))))...((....))....((((((...((.....))..)))))).)).))))).))).	(((.(((((........................................((.(((.....))).)).((((((((((.................((((.......))))..(..(.(((.....))).)..).............))))))))))...((....))....((((((...((.....))..))))))....))))).))).
332	541	37	-40.7	0.3	0.63	48.09	AGAGAUGGGUGCGAGAGCGUCGGUAUUAAGCGGGGGAGAAUUAGAUAAAUGGGAAAAAAUUCGGUUAAGGCCAGGGGGAAAGAAACAAUAUAAACUAAAACAUAUAGUAUGGGCAAGCAGGGAGCUAGAACGAUUCGCAGUUAAUCCUGGCCUUUUAGAGACAUCAGAAGGCUGUAGACAAAUACUGGGACAGCUACAACCAUCCCUUCA	....((.(((((....))))).)).......((((((..........(((.(((.....))).)))((((((((((.....(((.(.......((((.......))))..(..(.(((.....))).)..)).)))........))))))))))...((....))....((((((...((.....))..)))))).......))))))..	.........(((....))).............................((.((.......)).)).((((((((((.................((((.......))))..(..(.(((.....))).)..).............))))))))))...((....))....((((((...((.....))..))))))...............
333	542	37	-40.7	0.55	0.67	47.98	GAGAUGGGUGCGAGAGCGUCGGUAUUAAGCGGGGGAGAAUUAGAUAAAUGGGAAAAAAUUCGGUUAAGGCCAGGGGGAAAGAAACAAUAUAAACUAAAACAUAUAGUAUGGGCAAGCAGGGAGCUAGAACGAUUCGCAGUUAAUCCUGGCCUUUUAGAGACAUCAGAAGGCUGUAGACAAAUACUGGGACAGCUACAACCAUCCCUUCAG	...((.(((((....))))).)).......((((((..........(((.(((.....))).)))((((((((((.....(((.(.......((((.......))))..(..(.(((.....))).)..)).)))........))))))))))...((....))....((((((...((.....))..)))))).......))))))...	......(.(((....))).)...........................((.((.......)).)).((((((((((.................((((.......))))..(..(.(((.....))).)..).............))))))))))...((....))....((((((...((.....))..))))))................
334	543	37	-40.7	0.18	0.57	45.89	AGAUGGGUGCGAGAGCGUCGGUAUUAAGCGGGGGAGAAUUAGAUAAAUGGGAAAAAAUUCGGUUAAGGCCAGGGGGAAAGAAACAAUAUAAACUAAAACAUAUAGUAUGGGCAAGCAGGGAGCUAGAACGAUUCGCAGUUAAUCCUGGCCUUUUAGAGACAUCAGAAGGCUGUAGACAAAUACUGGGACAGCUACAACCAUCCCUUCAGA	..((.(((((....))))).)).......((((((..........(((.(((.....))).)))((((((((((.....(((.(.......((((.......))))..(..(.(((.....))).)..)).)))........))))))))))...((....))....((((((...((.....))..)))))).......))))))....	..((.(((((....))))).)).........(((............((.((.......)).)).((((((((((.................((((.......))))..(..(.(((.....))).)..).............))))))))))...((....))....((((((...((.....))..))))))........)))......
335	544	37	-40.7	0.6	0.78	46.81	GAUGGGUGCGAGAGCGUCGGUAUUAAGCGGGGGAGAAUUAGAUAAAUGGGAAAAAAUUCGGUUAAGGCCAGGGGGAAAGAAACAAUAUAAACUAAAACAUAUAGUAUGGGCAAGCAGGGAGCUAGAACGAUUCGCAGUUAAUCCUGGCCUUUUAGAGACAUCAGAAGGCUGUAGACAAAUACUGGGACAGCUACAACCAUCCCUUCAGAC	.((.(((((....))))).)).......((((((..........(((.(((.....))).)))((((((((((.....(((.(.......((((.......))))..(..(.(((.....))).)..)).)))........))))))))))...((....))....((((((...((.....))..)))))).......)))))).....	.((.(((((....))))).)).........(((............((.((.......)).)).((((((((((.................((((.......))))..(..(.(((.....))).)..).............))))))))))...((....))....((((((...((.....))..))))))........))).......
336	545	37	-40.3	0.64	0.69	40.06	AUGGGUGCGAGAGCGUCGGUAUUAAGCGGGGGAGAAUUAGAUAAAUGGGAAAAAAUUCGGUUAAGGCCAGGGGGAAAGAAACAAUAUAAACUAAAACAUAUAGUAUGGGCAAGCAGGGAGCUAGAACGAUUCGCAGUUAAUCCUGGCCUUUUAGAGACAUCAGAAGGCUGUAGACAAAUACUGGGACAGCUACAACCAUCCCUUCAGACA	((.(((((....))))).)).......((((((..........(((.(((.....))).)))((((((((((.....(((.(.......((((.......))))..(..(.(((.....))).)..)).)))........))))))))))...((....))....((((((...((.....))..)))))).......))))))......	((.(((((....))))).))........(((((...........((.((.......)).)).((((((((((.................((((.......))))..(..(.(((.....))).)..).............))))))))))...((....))....((((((...((.....))..)))))).......))))).......
337	546	37	-39.0	0.81	0.75	49.97	UGGGUGCGAGAGCGUCGGUAUUAAGCGGGGGAGAAUUAGAUAAAUGGGAAAAAAUUCGGUUAAGGCCAGGGGGAAAGAAACAAUAUAAACUAAAACAUAUAGUAUGGGCAAGCAGGGAGCUAGAACGAUUCGCAGUUAAUCCUGGCCUUUUAGAGACAUCAGAAGGCUGUAGACAAAUACUGGGACAGCUACAACCAUCCCUUCAGACAG	..(((((....)))))(((.((((.((((......(((......))).......)))).)))).))).((((((..............((((.......)))).........(((((((((.(((...)))..))))..)))))(((((((.((....))))))))).(((......)))(((...........))))))))).......	..(.(((....))).)...........(((((.............................((((((((((.................((((.......)))).....(.(((.....))).)................))))))))))...((....))....((((((...((.....))..)))))).......)))))........
338	547	37	-39.0	0.84	0.84	52.46	GGGUGCGAGAGCGUCGGUAUUAAGCGGGGGAGAAUUAGAUAAAUGGGAAAAAAUUCGGUUAAGGCCAGGGGGAAAGAAACAAUAUAAACUAAAACAUAUAGUAUGGGCAAGCAGGGAGCUAGAACGAUUCGCAGUUAAUCCUGGCCUUUUAGAGACAUCAGAAGGCUGUAGACAAAUACUGGGACAGCUACAACCAUCCCUUCAGACAGG	.(((((....)))))(((.((((.((((......(((......))).......)))).)))).))).((((((..............((((.......)))).........(((((((((.(((...)))..))))..)))))(((((((.((....))))))))).(((......)))(((...........)))))))))........	....((....))..............(((((.............................((((((((((.................((((.......)))).....(.(((.....))).)................))))))))))...((....))....((((((...((.....))..)))))).......))))).........
339	548	37	-39.1	0.87	0.78	51.96	GGUGCGAGAGCGUCGGUAUUAAGCGGGGGAGAAUUAGAUAAAUGGGAAAAAAUUCGGUUAAGGCCAGGGGGAAAGAAACAAUAUAAACUAAAACAUAUAGUAUGGGCAAGCAGGGAGCUAGAACGAUUCGCAGUUAAUCCUGGCCUUUUAGAGACAUCAGAAGGCUGUAGACAAAUACUGGGACAGCUACAACCAUCCCUUCAGACAGGA	(((((....)))))(((.((((.((((......(((......))).......)))).)))).))).((((((..............((((.......)))).........(((((((((.(((...)))..))))..)))))(((((((.((....))))))))).(((......)))(((...........))))))))).........	(.(((....))).)...........(((((.............................((((((((((.................((((.......)))).....(.(((.....))).)................))))))))))...((....))....((((((...((.....))..)))))).......)))))..........
340	549	37	-39.8	0.52	0.69	55.72	GUGCGAGAGCGUCGGUAUUAAGCGGGGGAGAAUUAGAUAAAUGGGAAAAAAUUCGGUUAAGGCCAGGGGGAAAGAAACAAUAUAAACUAAAACAUAUAGUAUGGGCAAGCAGGGAGCUAGAACGAUUCGCAGUUAAUCCUGGCCUUUUAGAGACAUCAGAAGGCUGUAGACAAAUACUGGGACAGCUACAACCAUCCCUUCAGACAGGAU	.(((((...(.(((((.((((.((((......(((......))).......)))).)))).))).)).)................((((.......))))..(..(.(((.....))).)..)...)))))....(((((((((((((.((....))))))))).(((......))).((((..(......)..))))......))))))	..((....))..............(((((.............................((((((((((.................((((.......)))).....(.(((.....))).)................))))))))))...((....))....((((((...((.....))..)))))).......)))))...........
341	550	37	-40.2	0.06	0.49	58.84	UGCGAGAGCGUCGGUAUUAAGCGGGGGAGAAUUAGAUAAAUGGGAAAAAAUUCGGUUAAGGCCAGGGGGAAAGAAACAAUAUAAACUAAAACAUAUAGUAUGGGCAAGCAGGGAGCUAGAACGAUUCGCAGUUAAUCCUGGCCUUUUAGAGACAUCAGAAGGCUGUAGACAAAUACUGGGACAGCUACAACCAUCCCUUCAGACAGGAUC	(((((...(.(((((.((((.((((......(((......))).......)))).)))).))).)).)................((((.......))))..(..(.(((.....))).)..)...)))))....(((((((((((((.((....))))))))).(((......))).((((..(......)..))))......)))))).	.((....))...............(((...............................((((((((..................((((.......)))).....(.(((.....))).).................))))))))....((....))....((((((...((.....))..))))))........))).............
342	551	37	-39.5	0.17	0.49	53.01	GCGAGAGCGUCGGUAUUAAGCGGGGGAGAAUUAGAUAAAUGGGAAAAAAUUCGGUUAAGGCCAGGGGGAAAGAAACAAUAUAAACUAAAACAUAUAGUAUGGGCAAGCAGGGAGCUAGAACGAUUCGCAGUUAAUCCUGGCCUUUUAGAGACAUCAGAAGGCUGUAGACAAAUACUGGGACAGCUACAACCAUCCCUUCAGACAGGAUCA	((((...(.(((((.((((.((((......(((......))).......)))).)))).))).)).)................((((.......))))..(..(.(((.....))).)..)...)))).....(((((((((((((.((....))))))))).(((......))).((((..(......)..))))......))))))..	((....))..............(((((.............................((((((((((.................((((.......)))).....(.(((.....))).)................))))))))))...((....))....((((((...((.....))..)))))).......))))).............
343	552	37	-37.1	0.49	0.63	49.23	CGAGAGCGUCGGUAUUAAGCGGGGGAGAAUUAGAUAAAUGGGAAAAAAUUCGGUUAAGGCCAGGGGGAAAGAAACAAUAUAAACUAAAACAUAUAGUAUGGGCAAGCAGGGAGCUAGAACGAUUCGCAGUUAAUCCUGGCCUUUUAGAGACAUCAGAAGGCUGUAGACAAAUACUGGGACAGCUACAACCAUCCCUUCAGACAGGAUCAG	(((.....))).........((((((..........(((.(((.....))).)))((((((((((.....(((.(.......((((.......))))..(..(.(((.....))).)..)).)))........))))))))))...((....))....((((((...((.....))..)))))).......)))))).............	.....................(((((.............................((((((((((.................((((.......)))).....(.(((.....))).)................))))))))))...((....))....((((((...((.....))..)))))).......)))))..............
344	553	37	-37.2	0.63	0.65	52.71	GAGAGCGUCGGUAUUAAGCGGGGGAGAAUUAGAUAAAUGGGAAAAAAUUCGGUUAAGGCCAGGGGGAAAGAAACAAUAUAAACUAAAACAUAUAGUAUGGGCAAGCAGGGAGCUAGAACGAUUCGCAGUUAAUCCUGGCCUUUUAGAGACAUCAGAAGGCUGUAGACAAAUACUGGGACAGCUACAACCAUCCCUUCAGACAGGAUCAGA	((....((((((.((((.((((......(((......))).......)))).)))).))).((((((..............((((.......)))).........(((((((((.(((...)))..))))..)))))(((((((.((....))))))))).(((......)))(((...........)))))))))..)))....))...	......(((...........(((((.............................((((((((((.................((((.......)))).....(.(((.....))).)................))))))))))...((....))....((((((...((.....))..)))))).......)))))...))).........
345	554	37	-36.6	0.83	0.78	49.83	AGAGCGUCGGUAUUAAGCGGGGGAGAAUUAGAUAAAUGGGAAAAAAUUCGGUUAAGGCCAGGGGGAAAGAAACAAUAUAAACUAAAACAUAUAGUAUGGGCAAGCAGGGAGCUAGAACGAUUCGCAGUUAAUCCUGGCCUUUUAGAGACAUCAGAAGGCUGUAGACAAAUACUGGGACAGCUACAACCAUCCCUUCAGACAGGAUCAGAA	.....((((((.((((.((((......(((......))).......)))).)))).))).((((((..............((((.......)))).........(((((((((.(((...)))..))))..)))))(((((((.((....))))))))).(((......)))(((...........)))))))))..)))..........	...................(((((.............................((((((((((.................((((.......)))).....(.(((.....))).)................))))))))))...((....))....((((((...((.....))..)))))).......)))))................
346	555	37	-36.6	0.71	0.73	50.5	GAGCGUCGGUAUUAAGCGGGGGAGAAUUAGAUAAAUGGGAAAAAAUUCGGUUAAGGCCAGGGGGAAAGAAACAAUAUAAACUAAAACAUAUAGUAUGGGCAAGCAGGGAGCUAGAACGAUUCGCAGUUAAUCCUGGCCUUUUAGAGACAUCAGAAGGCUGUAGACAAAUACUGGGACAGCUACAACCAUCCCUUCAGACAGGAUCAGAAG	....((((((.((((.((((......(((......))).......)))).)))).))).((((((..............((((.......)))).........(((((((((.(((...)))..))))..)))))(((((((.((....))))))))).(((......)))(((...........)))))))))..)))...........	...................(((..............................((((((((((.................((((.......)))).....(.(((.....))).)................))))))))))...((....))....((((((...((.....))..))))))........)))..................
347	556	37	-36.6	0.86	0.84	48.38	AGCGUCGGUAUUAAGCGGGGGAGAAUUAGAUAAAUGGGAAAAAAUUCGGUUAAGGCCAGGGGGAAAGAAACAAUAUAAACUAAAACAUAUAGUAUGGGCAAGCAGGGAGCUAGAACGAUUCGCAGUUAAUCCUGGCCUUUUAGAGACAUCAGAAGGCUGUAGACAAAUACUGGGACAGCUACAACCAUCCCUUCAGACAGGAUCAGAAGA	...((((((.((((.((((......(((......))).......)))).)))).))).((((((..............((((.......)))).........(((((((((.(((...)))..))))..)))))(((((((.((....))))))))).(((......)))(((...........)))))))))..)))............	...................................................((((((((((.................((((.......)))).....(.(((.....))).)................))))))))))...((....))....((((((...((.....))..))))))..............................
348	557	37	-36.6	0.5	0.71	47.95	GCGUCGGUAUUAAGCGGGGGAGAAUUAGAUAAAUGGGAAAAAAUUCGGUUAAGGCCAGGGGGAAAGAAACAAUAUAAACUAAAACAUAUAGUAUGGGCAAGCAGGGAGCUAGAACGAUUCGCAGUUAAUCCUGGCCUUUUAGAGACAUCAGAAGGCUGUAGACAAAUACUGGGACAGCUACAACCAUCCCUUCAGACAGGAUCAGAAGAA	..((((((.((((.((((......(((......))).......)))).)))).))).((((((..............((((.......)))).........(((((((((.(((...)))..))))..)))))(((((((.((....))))))))).(((......)))(((...........)))))))))..))).............	..................((..............................((((((((((.................((((.......)))).....(.(((.....))).)................))))))))))...((....))....((((((...((.....))..))))))........)).....................
349	558	37	-36.6	0.62	0.73	49.52	CGUCGGUAUUAAGCGGGGGAGAAUUAGAUAAAUGGGAAAAAAUUCGGUUAAGGCCAGGGGGAAAGAAACAAUAUAAACUAAAACAUAUAGUAUGGGCAAGCAGGGAGCUAGAACGAUUCGCAGUUAAUCCUGGCCUUUUAGAGACAUCAGAAGGCUGUAGACAAAUACUGGGACAGCUACAACCAUCCCUUCAGACAGGAUCAGAAGAAC	.((((((.((((.((((......(((......))).......)))).)))).))).((((((..............((((.......)))).........(((((((((.(((...)))..))))..)))))(((((((.((....))))))))).(((......)))(((...........)))))))))..)))..............	.................................................((((((((((.................((((.......)))).....(.(((.....))).)................))))))))))...((....))....((((((...((.....))..))))))................................
350	559	37	-36.8	0.47	0.65	51.56	GUCGGUAUUAAGCGGGGGAGAAUUAGAUAAAUGGGAAAAAAUUCGGUUAAGGCCAGGGGGAAAGAAACAAUAUAAACUAAAACAUAUAGUAUGGGCAAGCAGGGAGCUAGAACGAUUCGCAGUUAAUCCUGGCCUUUUAGAGACAUCAGAAGGCUGUAGACAAAUACUGGGACAGCUACAACCAUCCCUUCAGACAGGAUCAGAAGAACU	((((((.((((.((((......(((......))).......)))).)))).))).((((((..............((((.......)))).........(((((((((.(((...)))..))))..)))))(((((((.((....))))))))).(((......)))(((...........)))))))))..)))...............	..............(((((.............................((((((((((.................((((.......)))).....(.(((.....))).)................))))))))))...((....))....((((((...((.....))..)))))).......))))).....................
351	560	37	-35.8	0.85	0.78	45.59	UCGGUAUUAAGCGGGGGAGAAUUAGAUAAAUGGGAAAAAAUUCGGUUAAGGCCAGGGGGAAAGAAACAAUAUAAACUAAAACAUAUAGUAUGGGCAAGCAGGGAGCUAGAACGAUUCGCAGUUAAUCCUGGCCUUUUAGAGACAUCAGAAGGCUGUAGACAAAUACUGGGACAGCUACAACCAUCCCUUCAGACAGGAUCAGAAGAACUU	.((........))(((((..........(((.(((.....))).)))((((((((((.....(((.(.......((((.......))))..(..(.(((.....))).)..)).)))........))))))))))...((....))....((((((...((.....))..)))))).......)))))......................	.............(((((.............................((((((((((.................((((.......)))).....(.(((.....))).)................))))))))))...((....))....((((((...((.....))..)))))).......)))))......................
352	561	37	-35.8	0.79	0.75	47.17	CGGUAUUAAGCGGGGGAGAAUUAGAUAAAUGGGAAAAAAUUCGGUUAAGGCCAGGGGGAAAGAAACAAUAUAAACUAAAACAUAUAGUAUGGGCAAGCAGGGAGCUAGAACGAUUCGCAGUUAAUCCUGGCCUUUUAGAGACAUCAGAAGGCUGUAGACAAAUACUGGGACAGCUACAACCAUCCCUUCAGACAGGAUCAGAAGAACUUA	.(((.......((((((..........(((.(((.....))).)))((((((((((.....(((.(.......((((.......))))..(..(.(((.....))).)..)).)))........))))))))))...((....))....((((((...((.....))..)))))).......))))))........)))...........	............(((((.............................((((((((((.................((((.......)))).....(.(((.....))).)................))))))))))...((....))....((((((...((.....))..)))))).......))))).......................
353	562	37	-36.0	0.4	0.59	51.92	GGUAUUAAGCGGGGGAGAAUUAGAUAAAUGGGAAAAAAUUCGGUUAAGGCCAGGGGGAAAGAAACAAUAUAAACUAAAACAUAUAGUAUGGGCAAGCAGGGAGCUAGAACGAUUCGCAGUUAAUCCUGGCCUUUUAGAGACAUCAGAAGGCUGUAGACAAAUACUGGGACAGCUACAACCAUCCCUUCAGACAGGAUCAGAAGAACUUAG	(((.......((((((..........(((.(((.....))).)))((((((((((.....(((.(.......((((.......))))..(..(.(((.....))).)..)).)))........))))))))))...((....))....((((((...((.....))..)))))).......))))))........)))............	...........(((((.............................((((((((((.................((((.......)))).....(.(((.....))).)................))))))))))...((....))....((((((...((.....))..)))))).......)))))........................
354	563	37	-35.7	0.49	0.71	38.5	GUAUUAAGCGGGGGAGAAUUAGAUAAAUGGGAAAAAAUUCGGUUAAGGCCAGGGGGAAAGAAACAAUAUAAACUAAAACAUAUAGUAUGGGCAAGCAGGGAGCUAGAACGAUUCGCAGUUAAUCCUGGCCUUUUAGAGACAUCAGAAGGCUGUAGACAAAUACUGGGACAGCUACAACCAUCCCUUCAGACAGGAUCAGAAGAACUUAGA	.........((((((..........(((.(((.....))).)))((((((((((.....(((.(.......((((.......))))..(..(.(((.....))).)..)).)))........))))))))))...((....))....((((((...((.....))..)))))).......)))))).....(((.((....)).)))...	..........(((((...........((.((.......)).)).((((((((((.................((((.......))))..(..(.(((.....))).)..).............))))))))))...((....))....((((((...((.....))..)))))).......)))))..........((....)).......
355	564	37	-35.7	-0.02	0.49	37.84	UAUUAAGCGGGGGAGAAUUAGAUAAAUGGGAAAAAAUUCGGUUAAGGCCAGGGGGAAAGAAACAAUAUAAACUAAAACAUAUAGUAUGGGCAAGCAGGGAGCUAGAACGAUUCGCAGUUAAUCCUGGCCUUUUAGAGACAUCAGAAGGCUGUAGACAAAUACUGGGACAGCUACAACCAUCCCUUCAGACAGGAUCAGAAGAACUUAGAU	........((((((..........(((.(((.....))).)))((((((((((.....(((.(.......((((.......))))..(..(.(((.....))).)..)).)))........))))))))))...((....))....((((((...((.....))..)))))).......)))))).....(((.((....)).)))....	.........(((((...........((.((.......)).)).((((((((((.................((((.......))))..(..(.(((.....))).)..).............))))))))))...((....))....((((((...((.....))..)))))).......)))))..........((....))........
356	565	37	-36.4	0.37	0.57	38.02	AUUAAGCGGGGGAGAAUUAGAUAAAUGGGAAAAAAUUCGGUUAAGGCCAGGGGGAAAGAAACAAUAUAAACUAAAACAUAUAGUAUGGGCAAGCAGGGAGCUAGAACGAUUCGCAGUUAAUCCUGGCCUUUUAGAGACAUCAGAAGGCUGUAGACAAAUACUGGGACAGCUACAACCAUCCCUUCAGACAGGAUCAGAAGAACUUAGAUC	.......((((((..........(((.(((.....))).)))((((((((((.....(((.(.......((((.......))))..(..(.(((.....))).)..)).)))........))))))))))...((....))....((((((...((.....))..)))))).......)))))).......((((...........))))	........(((((...........((.((.......)).)).((((((((((.................((((.......))))..(..(.(((.....))).)..).............))))))))))...((....))....((((((...((.....))..)))))).......)))))........((((...........))))
357	566	37	-37.8	-0.19	0.37	35.69	UUAAGCGGGGGAGAAUUAGAUAAAUGGGAAAAAAUUCGGUUAAGGCCAGGGGGAAAGAAACAAUAUAAACUAAAACAUAUAGUAUGGGCAAGCAGGGAGCUAGAACGAUUCGCAGUUAAUCCUGGCCUUUUAGAGACAUCAGAAGGCUGUAGACAAAUACUGGGACAGCUACAACCAUCCCUUCAGACAGGAUCAGAAGAACUUAGAUCA	......((((((..........(((.(((.....))).)))((((((((((.....(((.(.......((((.......))))..(..(.(((.....))).)..)).)))........))))))))))...((....))....((((((...((.....))..)))))).......)))))).......((((...........)))).	.......(((((...........((.((.......)).)).((((((((((.................((((.......))))..(..(.(((.....))).)..).............))))))))))...((....))....((((((...((.....))..)))))).......)))))........((((...........)))).
358	567	37	-37.8	-0.23	0.37	35.54	UAAGCGGGGGAGAAUUAGAUAAAUGGGAAAAAAUUCGGUUAAGGCCAGGGGGAAAGAAACAAUAUAAACUAAAACAUAUAGUAUGGGCAAGCAGGGAGCUAGAACGAUUCGCAGUUAAUCCUGGCCUUUUAGAGACAUCAGAAGGCUGUAGACAAAUACUGGGACAGCUACAACCAUCCCUUCAGACAGGAUCAGAAGAACUUAGAUCAU	.....((((((..........(((.(((.....))).)))((((((((((.....(((.(.......((((.......))))..(..(.(((.....))).)..)).)))........))))))))))...((....))....((((((...((.....))..)))))).......)))))).......((((...........))))..	......(((((...........((.((.......)).)).((((((((((.................((((.......))))..(..(.(((.....))).)..).............))))))))))...((....))....((((((...((.....))..)))))).......)))))........((((...........))))..
359	568	37	-37.8	-0.11	0.47	35.51	AAGCGGGGGAGAAUUAGAUAAAUGGGAAAAAAUUCGGUUAAGGCCAGGGGGAAAGAAACAAUAUAAACUAAAACAUAUAGUAUGGGCAAGCAGGGAGCUAGAACGAUUCGCAGUUAAUCCUGGCCUUUUAGAGACAUCAGAAGGCUGUAGACAAAUACUGGGACAGCUACAACCAUCCCUUCAGACAGGAUCAGAAGAACUUAGAUCAUU	....((((((..........(((.(((.....))).)))((((((((((.....(((.(.......((((.......))))..(..(.(((.....))).)..)).)))........))))))))))...((....))....((((((...((.....))..)))))).......)))))).......((((...........))))...	.....(((((...........((.((.......)).)).((((((((((.................((((.......))))..(..(.(((.....))).)..).............))))))))))...((....))....((((((...((.....))..)))))).......)))))........((((...........))))...
360	569	37	-37.8	0.25	0.57	35.52	AGCGGGGGAGAAUUAGAUAAAUGGGAAAAAAUUCGGUUAAGGCCAGGGGGAAAGAAACAAUAUAAACUAAAACAUAUAGUAUGGGCAAGCAGGGAGCUAGAACGAUUCGCAGUUAAUCCUGGCCUUUUAGAGACAUCAGAAGGCUGUAGACAAAUACUGGGACAGCUACAACCAUCCCUUCAGACAGGAUCAGAAGAACUUAGAUCAUUA	...((((((..........(((.(((.....))).)))((((((((((.....(((.(.......((((.......))))..(..(.(((.....))).)..)).)))........))))))))))...((....))....((((((...((.....))..)))))).......)))))).......((((...........))))....	....(((((...........((.((.......)).)).((((((((((.................((((.......))))..(..(.(((.....))).)..).............))))))))))...((....))....((((((...((.....))..)))))).......)))))........((((...........))))....
361	570	37	-37.8	-0.18	0.35	35.67	GCGGGGGAGAAUUAGAUAAAUGGGAAAAAAUUCGGUUAAGGCCAGGGGGAAAGAAACAAUAUAAACUAAAACAUAUAGUAUGGGCAAGCAGGGAGCUAGAACGAUUCGCAGUUAAUCCUGGCCUUUUAGAGACAUCAGAAGGCUGUAGACAAAUACUGGGACAGCUACAACCAUCCCUUCAGACAGGAUCAGAAGAACUUAGAUCAUUAU	..((((((..........(((.(((.....))).)))((((((((((.....(((.(.......((((.......))))..(..(.(((.....))).)..)).)))........))))))))))...((....))....((((((...((.....))..)))))).......)))))).......((((...........)))).....	...(((((...........((.((.......)).)).((((((((((.................((((.......))))..(..(.(((.....))).)..).............))))))))))...((....))....((((((...((.....))..)))))).......)))))........((((...........)))).....
362	571	37	-37.8	-0.6	0.24	34.76	CGGGGGAGAAUUAGAUAAAUGGGAAAAAAUUCGGUUAAGGCCAGGGGGAAAGAAACAAUAUAAACUAAAACAUAUAGUAUGGGCAAGCAGGGAGCUAGAACGAUUCGCAGUUAAUCCUGGCCUUUUAGAGACAUCAGAAGGCUGUAGACAAAUACUGGGACAGCUACAACCAUCCCUUCAGACAGGAUCAGAAGAACUUAGAUCAUUAUA	.((((((..........(((.(((.....))).)))((((((((((.....(((.(.......((((.......))))..(..(.(((.....))).)..)).)))........))))))))))...((....))....((((((...((.....))..)))))).......)))))).......((((...........))))......	..(((((...........((.((.......)).)).((((((((((.................((((.......))))..(..(.(((.....))).)..).............))))))))))...((....))....((((((...((.....))..)))))).......)))))........((((...........))))......
363	572	37	-37.4	-0.15	0.37	35.41	GGGGGAGAAUUAGAUAAAUGGGAAAAAAUUCGGUUAAGGCCAGGGGGAAAGAAACAAUAUAAACUAAAACAUAUAGUAUGGGCAAGCAGGGAGCUAGAACGAUUCGCAGUUAAUCCUGGCCUUUUAGAGACAUCAGAAGGCUGUAGACAAAUACUGGGACAGCUACAACCAUCCCUUCAGACAGGAUCAGAAGAACUUAGAUCAUUAUAU	.(((((..........(((.(((.....))).)))((((((((((.....(((.(.......((((.......))))..(..(.(((.....))).)..)).)))........))))))))))...((....))....((((((...((.....))..)))))).......)))))........((((...........)))).......	.(((((...........((.((.......)).)).((((((((((.................((((.......))))..(..(.(((.....))).)..).............))))))))))...((....))....((((((...((.....))..)))))).......)))))........((((...........)))).......
364	573	37	-36.8	-0.12	0.47	33.04	GGGGAGAAUUAGAUAAAUGGGAAAAAAUUCGGUUAAGGCCAGGGGGAAAGAAACAAUAUAAACUAAAACAUAUAGUAUGGGCAAGCAGGGAGCUAGAACGAUUCGCAGUUAAUCCUGGCCUUUUAGAGACAUCAGAAGGCUGUAGACAAAUACUGGGACAGCUACAACCAUCCCUUCAGACAGGAUCAGAAGAACUUAGAUCAUUAUAUA	(((((..........(((.(((.....))).)))((((((((((.....(((.(.......((((.......))))..(..(.(((.....))).)..)).)))........))))))))))...((....))....((((((...((.....))..)))))).......)))))........((((...........))))........	(((((...........((.((.......)).)).((((((((((.................((((.......))))..(..(.(((.....))).)..).............))))))))))...((....))....((((((...((.....))..)))))).......)))))........((((...........))))........
365	574	37	-36.3	-0.01	0.47	32.38	GGGAGAAUUAGAUAAAUGGGAAAAAAUUCGGUUAAGGCCAGGGGGAAAGAAACAAUAUAAACUAAAACAUAUAGUAUGGGCAAGCAGGGAGCUAGAACGAUUCGCAGUUAAUCCUGGCCUUUUAGAGACAUCAGAAGGCUGUAGACAAAUACUGGGACAGCUACAACCAUCCCUUCAGACAGGAUCAGAAGAACUUAGAUCAUUAUAUAA	((((..........(((.(((.....))).)))((((((((((.....(((.(.......((((.......))))..(..(.(((.....))).)..)).)))........))))))))))...((....))....((((((...((.....))..)))))).......)))).........((((...........)))).........	((((..............(.........)....((((((((((.................((((.......))))..(..(.(((.....))).)..).............))))))))))...((....))....((((((...((.....))..)))))).......)))).........((((...........)))).........
366	575	37	-34.5	-0.11	0.45	42.76	GGAGAAUUAGAUAAAUGGGAAAAAAUUCGGUUAAGGCCAGGGGGAAAGAAACAAUAUAAACUAAAACAUAUAGUAUGGGCAAGCAGGGAGCUAGAACGAUUCGCAGUUAAUCCUGGCCUUUUAGAGACAUCAGAAGGCUGUAGACAAAUACUGGGACAGCUACAACCAUCCCUUCAGACAGGAUCAGAAGAACUUAGAUCAUUAUAUAAU	................((((......((....((((((((((.....(((.(.......((((.......))))..(..(.(((.....))).)..)).)))........))))))))))...))..........((((((...((.....))..)))))).......)))).........((((...........))))..........	................................((((((((((.................((((.......))))..(..(.(((.....))).)..).............))))))))))...............((((((...((.....))..))))))....................((((...........))))..........
367	576	37	-34.5	0.04	0.47	44.66	GAGAAUUAGAUAAAUGGGAAAAAAUUCGGUUAAGGCCAGGGGGAAAGAAACAAUAUAAACUAAAACAUAUAGUAUGGGCAAGCAGGGAGCUAGAACGAUUCGCAGUUAAUCCUGGCCUUUUAGAGACAUCAGAAGGCUGUAGACAAAUACUGGGACAGCUACAACCAUCCCUUCAGACAGGAUCAGAAGAACUUAGAUCAUUAUAUAAUA	...............((((......((....((((((((((.....(((.(.......((((.......))))..(..(.(((.....))).)..)).)))........))))))))))...))..........((((((...((.....))..)))))).......)))).........((((...........))))...........	...............(((.............((((((((((.................((((.......)))).....(.(((.....))).)................))))))))))...............((((((...((.....))..))))))........))).........((((...........))))...........
368	577	37	-34.5	0.03	0.47	44.85	AGAAUUAGAUAAAUGGGAAAAAAUUCGGUUAAGGCCAGGGGGAAAGAAACAAUAUAAACUAAAACAUAUAGUAUGGGCAAGCAGGGAGCUAGAACGAUUCGCAGUUAAUCCUGGCCUUUUAGAGACAUCAGAAGGCUGUAGACAAAUACUGGGACAGCUACAACCAUCCCUUCAGACAGGAUCAGAAGAACUUAGAUCAUUAUAUAAUAC	..............((((......((....((((((((((.....(((.(.......((((.......))))..(..(.(((.....))).)..)).)))........))))))))))...))..........((((((...((.....))..)))))).......)))).........((((...........))))............	..............(((.............((((((((((.................((((.......)))).....(.(((.....))).)................))))))))))...............((((((...((.....))..))))))........))).........((((...........))))............
369	578	37	-34.5	-0.12	0.47	46.65	GAAUUAGAUAAAUGGGAAAAAAUUCGGUUAAGGCCAGGGGGAAAGAAACAAUAUAAACUAAAACAUAUAGUAUGGGCAAGCAGGGAGCUAGAACGAUUCGCAGUUAAUCCUGGCCUUUUAGAGACAUCAGAAGGCUGUAGACAAAUACUGGGACAGCUACAACCAUCCCUUCAGACAGGAUCAGAAGAACUUAGAUCAUUAUAUAAUACA	.............((((......((....((((((((((.....(((.(.......((((.......))))..(..(.(((.....))).)..)).)))........))))))))))...))..........((((((...((.....))..)))))).......)))).........((((...........)))).............	...((........................((((((((((.................((((.......)))).....(.(((.....))).)................))))))))))...............((((((...((.....))..))))))....................((((...........)))).......))....
370	579	37	-34.5	-0.12	0.43	44.33	AAUUAGAUAAAUGGGAAAAAAUUCGGUUAAGGCCAGGGGGAAAGAAACAAUAUAAACUAAAACAUAUAGUAUGGGCAAGCAGGGAGCUAGAACGAUUCGCAGUUAAUCCUGGCCUUUUAGAGACAUCAGAAGGCUGUAGACAAAUACUGGGACAGCUACAACCAUCCCUUCAGACAGGAUCAGAAGAACUUAGAUCAUUAUAUAAUACAA	............((((......((....((((((((((.....(((.(.......((((.......))))..(..(.(((.....))).)..)).)))........))))))))))...))..........((((((...((.....))..)))))).......)))).........((((...........))))..............	............(((.............((((((((((.................((((.......)))).....(.(((.....))).)................))))))))))...............((((((...((.....))..))))))........))).........((((...........))))..............
371	580	37	-34.5	-0.16	0.45	42.98	AUUAGAUAAAUGGGAAAAAAUUCGGUUAAGGCCAGGGGGAAAGAAACAAUAUAAACUAAAACAUAUAGUAUGGGCAAGCAGGGAGCUAGAACGAUUCGCAGUUAAUCCUGGCCUUUUAGAGACAUCAGAAGGCUGUAGACAAAUACUGGGACAGCUACAACCAUCCCUUCAGACAGGAUCAGAAGAACUUAGAUCAUUAUAUAAUACAAU	...........((((......((....((((((((((.....(((.(.......((((.......))))..(..(.(((.....))).)..)).)))........))))))))))...))..........((((((...((.....))..)))))).......)))).........((((...........))))...............	...........((((............((((((((((.................((((.......))))..(..(.(((.....))).)..).............))))))))))...............((((((...((.....))..)))))).......)))).........((((...........))))...............
372	581	37	-34.5	-0.21	0.41	38.48	UUAGAUAAAUGGGAAAAAAUUCGGUUAAGGCCAGGGGGAAAGAAACAAUAUAAACUAAAACAUAUAGUAUGGGCAAGCAGGGAGCUAGAACGAUUCGCAGUUAAUCCUGGCCUUUUAGAGACAUCAGAAGGCUGUAGACAAAUACUGGGACAGCUACAACCAUCCCUUCAGACAGGAUCAGAAGAACUUAGAUCAUUAUAUAAUACAAUA	..........((((......((....((((((((((.....(((.(.......((((.......))))..(..(.(((.....))).)..)).)))........))))))))))...))..........((((((...((.....))..)))))).......)))).........((((...........))))................	..........((((............((((((((((.................((((.......))))..(..(.(((.....))).)..).............))))))))))...............((((((...((.....))..)))))).......)))).........((((...........))))................
373	582	37	-34.5	-0.56	0.29	37.4	UAGAUAAAUGGGAAAAAAUUCGGUUAAGGCCAGGGGGAAAGAAACAAUAUAAACUAAAACAUAUAGUAUGGGCAAGCAGGGAGCUAGAACGAUUCGCAGUUAAUCCUGGCCUUUUAGAGACAUCAGAAGGCUGUAGACAAAUACUGGGACAGCUACAACCAUCCCUUCAGACAGGAUCAGAAGAACUUAGAUCAUUAUAUAAUACAAUAG	.........((((......((....((((((((((.....(((.(.......((((.......))))..(..(.(((.....))).)..)).)))........))))))))))...))..........((((((...((.....))..)))))).......)))).........((((...........)))).................	.........((((............((((((((((.................((((.......))))..(..(.(((.....))).)..).............))))))))))...............((((((...((.....))..)))))).......)))).........((((...........)))).................
374	583	37	-34.5	-0.2	0.37	37.02	AGAUAAAUGGGAAAAAAUUCGGUUAAGGCCAGGGGGAAAGAAACAAUAUAAACUAAAACAUAUAGUAUGGGCAAGCAGGGAGCUAGAACGAUUCGCAGUUAAUCCUGGCCUUUUAGAGACAUCAGAAGGCUGUAGACAAAUACUGGGACAGCUACAACCAUCCCUUCAGACAGGAUCAGAAGAACUUAGAUCAUUAUAUAAUACAAUAGC	........((((......((....((((((((((.....(((.(.......((((.......))))..(..(.(((.....))).)..)).)))........))))))))))...))..........((((((...((.....))..)))))).......)))).........((((...........))))..................	........((((............((((((((((.................((((.......))))..(..(.(((.....))).)..).............))))))))))...............((((((...((.....))..)))))).......)))).........((((...........))))..................
375	584	37	-34.5	0.14	0.45	37.51	GAUAAAUGGGAAAAAAUUCGGUUAAGGCCAGGGGGAAAGAAACAAUAUAAACUAAAACAUAUAGUAUGGGCAAGCAGGGAGCUAGAACGAUUCGCAGUUAAUCCUGGCCUUUUAGAGACAUCAGAAGGCUGUAGACAAAUACUGGGACAGCUACAACCAUCCCUUCAGACAGGAUCAGAAGAACUUAGAUCAUUAUAUAAUACAAUAGCA	.......((((......((....((((((((((.....(((.(.......((((.......))))..(..(.(((.....))).)..)).)))........))))))))))...))..........((((((...((.....))..)))))).......)))).........((((...........))))...................	.......((((............((((((((((.................((((.......))))..(..(.(((.....))).)..).............))))))))))...............((((((...((.....))..)))))).......)))).........((((...........))))...................
376	585	37	-34.5	0.07	0.49	34.95	AUAAAUGGGAAAAAAUUCGGUUAAGGCCAGGGGGAAAGAAACAAUAUAAACUAAAACAUAUAGUAUGGGCAAGCAGGGAGCUAGAACGAUUCGCAGUUAAUCCUGGCCUUUUAGAGACAUCAGAAGGCUGUAGACAAAUACUGGGACAGCUACAACCAUCCCUUCAGACAGGAUCAGAAGAACUUAGAUCAUUAUAUAAUACAAUAGCAG	......((((......((....((((((((((.....(((.(.......((((.......))))..(..(.(((.....))).)..)).)))........))))))))))...))..........((((((...((.....))..)))))).......)))).........((((...........))))....................	......((((............((((((((((.................((((.......))))..(..(.(((.....))).)..).............))))))))))...............((((((...((.....))..)))))).......)))).........((((...........))))....................
377	586	37	-34.5	0.04	0.41	34.03	UAAAUGGGAAAAAAUUCGGUUAAGGCCAGGGGGAAAGAAACAAUAUAAACUAAAACAUAUAGUAUGGGCAAGCAGGGAGCUAGAACGAUUCGCAGUUAAUCCUGGCCUUUUAGAGACAUCAGAAGGCUGUAGACAAAUACUGGGACAGCUACAACCAUCCCUUCAGACAGGAUCAGAAGAACUUAGAUCAUUAUAUAAUACAAUAGCAGU	.....((((......((....((((((((((.....(((.(.......((((.......))))..(..(.(((.....))).)..)).)))........))))))))))...))..........((((((...((.....))..)))))).......)))).........((((...........)))).....................	.....((((............((((((((((.................((((.......))))..(..(.(((.....))).)..).............))))))))))...............((((((...((.....))..)))))).......)))).........((((...........)))).....................
378	587	37	-34.5	0.57	0.67	35.83	AAAUGGGAAAAAAUUCGGUUAAGGCCAGGGGGAAAGAAACAAUAUAAACUAAAACAUAUAGUAUGGGCAAGCAGGGAGCUAGAACGAUUCGCAGUUAAUCCUGGCCUUUUAGAGACAUCAGAAGGCUGUAGACAAAUACUGGGACAGCUACAACCAUCCCUUCAGACAGGAUCAGAAGAACUUAGAUCAUUAUAUAAUACAAUAGCAGUC	....((((......((....((((((((((.....(((.(.......((((.......))))..(..(.(((.....))).)..)).)))........))))))))))...))..........((((((...((.....))..)))))).......)))).........((((...........))))......................	....((((............((((((((((.................((((.......))))..(..(.(((.....))).)..).............))))))))))...............((((((...((.....))..)))))).......)))).........((((...........))))......................
379	588	37	-34.5	0.51	0.67	38.85	AAUGGGAAAAAAUUCGGUUAAGGCCAGGGGGAAAGAAACAAUAUAAACUAAAACAUAUAGUAUGGGCAAGCAGGGAGCUAGAACGAUUCGCAGUUAAUCCUGGCCUUUUAGAGACAUCAGAAGGCUGUAGACAAAUACUGGGACAGCUACAACCAUCCCUUCAGACAGGAUCAGAAGAACUUAGAUCAUUAUAUAAUACAAUAGCAGUCC	...((((......((....((((((((((.....(((.(.......((((.......))))..(..(.(((.....))).)..)).)))........))))))))))...))..........((((((...((.....))..)))))).......)))).........((((...........)))).......................	...((((............((((((((((.................((((.......))))..(..(.(((.....))).)..).............))))))))))...............((((((...((.....))..)))))).......)))).........((((...........)))).......................
380	589	37	-34.5	0.63	0.75	46.59	AUGGGAAAAAAUUCGGUUAAGGCCAGGGGGAAAGAAACAAUAUAAACUAAAACAUAUAGUAUGGGCAAGCAGGGAGCUAGAACGAUUCGCAGUUAAUCCUGGCCUUUUAGAGACAUCAGAAGGCUGUAGACAAAUACUGGGACAGCUACAACCAUCCCUUCAGACAGGAUCAGAAGAACUUAGAUCAUUAUAUAAUACAAUAGCAGUCCU	..((((......((....((((((((((.....(((.(.......((((.......))))..(..(.(((.....))).)..)).)))........))))))))))...))..........((((((...((.....))..)))))).......)))).........((((...........))))........................	...((.............((((((((((.................((((.......)))).....(.(((.....))).)................))))))))))...............((((((...((.....))..))))))........))..........((((...........))))........................
381	590	37	-34.5	0.71	0.76	49.1	UGGGAAAAAAUUCGGUUAAGGCCAGGGGGAAAGAAACAAUAUAAACUAAAACAUAUAGUAUGGGCAAGCAGGGAGCUAGAACGAUUCGCAGUUAAUCCUGGCCUUUUAGAGACAUCAGAAGGCUGUAGACAAAUACUGGGACAGCUACAACCAUCCCUUCAGACAGGAUCAGAAGAACUUAGAUCAUUAUAUAAUACAAUAGCAGUCCUC	.((((......((....((((((((((.....(((.(.......((((.......))))..(..(.(((.....))).)..)).)))........))))))))))...))..........((((((...((.....))..)))))).......)))).........((((...........)))).........................	.................((((((((((.................((((.......)))).....(.(((.....))).)................))))))))))...............((((((...((.....))..))))))....................((((...........)))).........................
382	591	37	-34.8	0.86	0.82	55.41	GGGAAAAAAUUCGGUUAAGGCCAGGGGGAAAGAAACAAUAUAAACUAAAACAUAUAGUAUGGGCAAGCAGGGAGCUAGAACGAUUCGCAGUUAAUCCUGGCCUUUUAGAGACAUCAGAAGGCUGUAGACAAAUACUGGGACAGCUACAACCAUCCCUUCAGACAGGAUCAGAAGAACUUAGAUCAUUAUAUAAUACAAUAGCAGUCCUCU	..........((....((((((((((.....(((.(.......((((.......))))..(..(.(((.....))).)..)).)))........))))))))))...))......(((.((((((...........((((..(......)..)))).........((((...........))))................)))))).)))	................((((((((((.................((((.......)))).....(.(((.....))).)................)))))))))).............................................................((((...........))))..........................
383	592	37	-35.3	0.56	0.71	55.93	GGAAAAAAUUCGGUUAAGGCCAGGGGGAAAGAAACAAUAUAAACUAAAACAUAUAGUAUGGGCAAGCAGGGAGCUAGAACGAUUCGCAGUUAAUCCUGGCCUUUUAGAGACAUCAGAAGGCUGUAGACAAAUACUGGGACAGCUACAACCAUCCCUUCAGACAGGAUCAGAAGAACUUAGAUCAUUAUAUAAUACAAUAGCAGUCCUCUA	.........((....((((((((((.....(((.(.......((((.......))))..(..(.(((.....))).)..)).)))........))))))))))...))......(((.((((((...........((((..(......)..)))).........((((...........))))................)))))).))).	...............(((((((((..................((((.......)))).......(((.....)))...................))))))))).................(((............((((............)))).........((((...........)))).................))).......
384	593	37	-35.3	0.49	0.67	55.06	GAAAAAAUUCGGUUAAGGCCAGGGGGAAAGAAACAAUAUAAACUAAAACAUAUAGUAUGGGCAAGCAGGGAGCUAGAACGAUUCGCAGUUAAUCCUGGCCUUUUAGAGACAUCAGAAGGCUGUAGACAAAUACUGGGACAGCUACAACCAUCCCUUCAGACAGGAUCAGAAGAACUUAGAUCAUUAUAUAAUACAAUAGCAGUCCUCUAU	........((....((((((((((.....(((.(.......((((.......))))..(..(.(((.....))).)..)).)))........))))))))))...))......(((.((((((...........((((..(......)..)))).........((((...........))))................)))))).)))..	..............((((((((((.................((((.......)))).......(((.....)))..................)))))))))).................(((............((((............)))).........((((...........)))).................)))........
385	594	37	-35.3	0.38	0.61	50.1	AAAAAAUUCGGUUAAGGCCAGGGGGAAAGAAACAAUAUAAACUAAAACAUAUAGUAUGGGCAAGCAGGGAGCUAGAACGAUUCGCAGUUAAUCCUGGCCUUUUAGAGACAUCAGAAGGCUGUAGACAAAUACUGGGACAGCUACAACCAUCCCUUCAGACAGGAUCAGAAGAACUUAGAUCAUUAUAUAAUACAAUAGCAGUCCUCUAUU	.......((....((((((((((.....(((.(.......((((.......))))..(..(.(((.....))).)..)).)))........))))))))))...))......(((.((((((...........((((..(......)..)))).........((((...........))))................)))))).)))...	.............((((((((((.................((((.......)))).....(.(((.....))).)................))))))))))...........(((.((((((...........((((............)))).........((((...........))))................)))))).)))...
386	595	37	-35.9	0.37	0.55	43.42	AAAAAUUCGGUUAAGGCCAGGGGGAAAGAAACAAUAUAAACUAAAACAUAUAGUAUGGGCAAGCAGGGAGCUAGAACGAUUCGCAGUUAAUCCUGGCCUUUUAGAGACAUCAGAAGGCUGUAGACAAAUACUGGGACAGCUACAACCAUCCCUUCAGACAGGAUCAGAAGAACUUAGAUCAUUAUAUAAUACAAUAGCAGUCCUCUAUUG	......((....((((((((((.....(((.(.......((((.......))))..(..(.(((.....))).)..)).)))........))))))))))...))..((..(((.((((((...........((((..(......)..)))).........((((...........))))................)))))).)))..))	......((....((((((((((.................((((.......)))).....(.(((.....))).)................))))))))))...))......(((.((((((...........((((..(......)..)))).........((((...........))))................)))))).)))....
387	596	37	-37.5	0.16	0.51	35.79	AAAAUUCGGUUAAGGCCAGGGGGAAAGAAACAAUAUAAACUAAAACAUAUAGUAUGGGCAAGCAGGGAGCUAGAACGAUUCGCAGUUAAUCCUGGCCUUUUAGAGACAUCAGAAGGCUGUAGACAAAUACUGGGACAGCUACAACCAUCCCUUCAGACAGGAUCAGAAGAACUUAGAUCAUUAUAUAAUACAAUAGCAGUCCUCUAUUGU	.....((....((((((((((.....(((.(.......((((.......))))..(..(.(((.....))).)..)).)))........))))))))))...)).(((..(((.((((((...........((((..(......)..)))).........((((...........))))................)))))).)))..)))	.....((....((((((((((.................((((.......))))..(..(.(((.....))).)..).............))))))))))...)).(((..(((.((((((...........((((..(......)..)))).........((((...........))))................)))))).)))..)))
388	597	37	-38.3	0.34	0.55	41.49	AAAUUCGGUUAAGGCCAGGGGGAAAGAAACAAUAUAAACUAAAACAUAUAGUAUGGGCAAGCAGGGAGCUAGAACGAUUCGCAGUUAAUCCUGGCCUUUUAGAGACAUCAGAAGGCUGUAGACAAAUACUGGGACAGCUACAACCAUCCCUUCAGACAGGAUCAGAAGAACUUAGAUCAUUAUAUAAUACAAUAGCAGUCCUCUAUUGUG	....((....((((((((((.....(((.(.......((((.......))))..(..(.(((.....))).)..)).)))........))))))))))...)).(((..(((.((((((...........((((..(......)..)))).........((((...........))))................)))))).)))..))).	....((....((((((((((.................((((.......))))..(..(.(((.....))).)..).............))))))))))...)).(((..(((.((((((...........((((............)))).........((((...........))))................)))))).)))..))).
389	598	37	-38.5	0.37	0.59	52.97	AAUUCGGUUAAGGCCAGGGGGAAAGAAACAAUAUAAACUAAAACAUAUAGUAUGGGCAAGCAGGGAGCUAGAACGAUUCGCAGUUAAUCCUGGCCUUUUAGAGACAUCAGAAGGCUGUAGACAAAUACUGGGACAGCUACAACCAUCCCUUCAGACAGGAUCAGAAGAACUUAGAUCAUUAUAUAAUACAAUAGCAGUCCUCUAUUGUGU	.....((((((((((((((.....(((.(.......((((.......))))..(..(.(((.....))).)..)).)))........))))))))))...((....))....((((((...((.....))..))))))..))))....((((.((.....)).))))..................(((((((((.......)))))))))	.........((((((((((.................((((.......)))).....(.(((.....))).)................)))))))))).............................................................((((...........))))........(((((((((.......)))))))))
390	599	37	-39.3	0.3	0.69	55.36	AUUCGGUUAAGGCCAGGGGGAAAGAAACAAUAUAAACUAAAACAUAUAGUAUGGGCAAGCAGGGAGCUAGAACGAUUCGCAGUUAAUCCUGGCCUUUUAGAGACAUCAGAAGGCUGUAGACAAAUACUGGGACAGCUACAACCAUCCCUUCAGACAGGAUCAGAAGAACUUAGAUCAUUAUAUAAUACAAUAGCAGUCCUCUAUUGUGUG	....((((((((((((((.....(((.(.......((((.......))))..(..(.(((.....))).)..)).)))........))))))))))...((....))....((((((...((.....))..))))))..))))....((((.((.....)).))))..................(((((((((.......))))))))).	........((((((((((.................((((.......)))).....(.(((.....))).)................))))))))))................(((((...(.......)..))))).....................((((...........))))........(((((((((.......))))))))).
391	600	37	-39.3	0.74	0.71	60.07	UUCGGUUAAGGCCAGGGGGAAAGAAACAAUAUAAACUAAAACAUAUAGUAUGGGCAAGCAGGGAGCUAGAACGAUUCGCAGUUAAUCCUGGCCUUUUAGAGACAUCAGAAGGCUGUAGACAAAUACUGGGACAGCUACAACCAUCCCUUCAGACAGGAUCAGAAGAACUUAGAUCAUUAUAUAAUACAAUAGCAGUCCUCUAUUGUGUGC	...((((((((((((((.....(((.(.......((((.......))))..(..(.(((.....))).)..)).)))........))))))))))...((....))....((((((...((.....))..))))))..))))....((((.((.....)).))))..................(((((((((.......)))))))))..	.......((((((((((.................((((.......)))).......(((.....)))..................)))))))))).............................................................((((...........))))........(((((((((.......)))))))))..
392	601	37	-39.3	0.37	0.59	61.32	UCGGUUAAGGCCAGGGGGAAAGAAACAAUAUAAACUAAAACAUAUAGUAUGGGCAAGCAGGGAGCUAGAACGAUUCGCAGUUAAUCCUGGCCUUUUAGAGACAUCAGAAGGCUGUAGACAAAUACUGGGACAGCUACAACCAUCCCUUCAGACAGGAUCAGAAGAACUUAGAUCAUUAUAUAAUACAAUAGCAGUCCUCUAUUGUGUGCA	..((((((((((((((.....(((.(.......((((.......))))..(..(.(((.....))).)..)).)))........))))))))))...((....))....((((((...((.....))..))))))..))))....((((.((.....)).))))..................(((((((((.......)))))))))...	......((((((((((.................((((.......)))).......(((.....)))..................))))))))))...(......)..................................................((((...........))))........(((((((((.......)))))))))...
393	602	37	-39.3	0.39	0.53	60.67	CGGUUAAGGCCAGGGGGAAAGAAACAAUAUAAACUAAAACAUAUAGUAUGGGCAAGCAGGGAGCUAGAACGAUUCGCAGUUAAUCCUGGCCUUUUAGAGACAUCAGAAGGCUGUAGACAAAUACUGGGACAGCUACAACCAUCCCUUCAGACAGGAUCAGAAGAACUUAGAUCAUUAUAUAAUACAAUAGCAGUCCUCUAUUGUGUGCAU	.((((((((((((((.....(((.(.......((((.......))))..(..(.(((.....))).)..)).)))........))))))))))...((....))....((((((...((.....))..))))))..))))....((((.((.....)).))))..................(((((((((.......)))))))))....	.....((((((((((.................((((.......)))).......(((.....)))..................))))))))))...((....))......(((................)))......................((((...........))))........(((((((((.......)))))))))....
394	603	37	-39.5	0.44	0.67	59.47	GGUUAAGGCCAGGGGGAAAGAAACAAUAUAAACUAAAACAUAUAGUAUGGGCAAGCAGGGAGCUAGAACGAUUCGCAGUUAAUCCUGGCCUUUUAGAGACAUCAGAAGGCUGUAGACAAAUACUGGGACAGCUACAACCAUCCCUUCAGACAGGAUCAGAAGAACUUAGAUCAUUAUAUAAUACAAUAGCAGUCCUCUAUUGUGUGCAUC	((((((((((((((.....(((.(.......((((.......))))..(..(.(((.....))).)..)).)))........))))))))))...((....))....((((((...((.....))..))))))..))))....((((.((.....)).))))..................(((((((((.......))))))))).....	.....(((((((((.................((((.......)))).......(((.....)))..................)))))))))....((....)).....(((((..............)))))......................(((...........))).........(((((((((.......))))))))).....
395	604	37	-38.4	0.62	0.73	54.35	GUUAAGGCCAGGGGGAAAGAAACAAUAUAAACUAAAACAUAUAGUAUGGGCAAGCAGGGAGCUAGAACGAUUCGCAGUUAAUCCUGGCCUUUUAGAGACAUCAGAAGGCUGUAGACAAAUACUGGGACAGCUACAACCAUCCCUUCAGACAGGAUCAGAAGAACUUAGAUCAUUAUAUAAUACAAUAGCAGUCCUCUAUUGUGUGCAUCA	(((....((....)).....)))..............(((((((((.((((..(((((((...........((.((((.....((((((((((.((....))))))))))..))......)))).))............)))))........((((...........))))................)).))))..))))))))).....	...((((((((((.................((((.......)))).....(.(((.....))).)................))))))))))..................((((.((.......(((((.((((....................(((...........)))...............)))).))))).....)).))))...
396	605	37	-37.9	0.31	0.57	52.79	UUAAGGCCAGGGGGAAAGAAACAAUAUAAACUAAAACAUAUAGUAUGGGCAAGCAGGGAGCUAGAACGAUUCGCAGUUAAUCCUGGCCUUUUAGAGACAUCAGAAGGCUGUAGACAAAUACUGGGACAGCUACAACCAUCCCUUCAGACAGGAUCAGAAGAACUUAGAUCAUUAUAUAAUACAAUAGCAGUCCUCUAUUGUGUGCAUCAA	..((((((((((.....(((.(.......((((.......))))..(..(.(((.....))).)..)).)))........))))))))))....(.(((..(((.((((((...........((((..(......)..)))).........((((...........))))................)))))).)))..))).).......	..((((((((((.................((((.......)))).....(.(((.....))).)................))))))))))..................((((.((.......(((((.((((....................(((...........)))...............)))).))))).....)).))))....
397	606	37	-37.9	0.65	0.69	52.8	UAAGGCCAGGGGGAAAGAAACAAUAUAAACUAAAACAUAUAGUAUGGGCAAGCAGGGAGCUAGAACGAUUCGCAGUUAAUCCUGGCCUUUUAGAGACAUCAGAAGGCUGUAGACAAAUACUGGGACAGCUACAACCAUCCCUUCAGACAGGAUCAGAAGAACUUAGAUCAUUAUAUAAUACAAUAGCAGUCCUCUAUUGUGUGCAUCAAA	.((((((((((.....(((.(.......((((.......))))..(..(.(((.....))).)..)).)))........))))))))))....(.(((..(((.((((((...........((((..(......)..)))).........((((...........))))................)))))).)))..))).)........	.((((((((((.................((((.......)))).....(.(((.....))).)................))))))))))..................((((.((.......(((((.((((...................((((...........))))..............)))).))))).....)).)))).....
398	607	37	-37.8	0.31	0.59	55.66	AAGGCCAGGGGGAAAGAAACAAUAUAAACUAAAACAUAUAGUAUGGGCAAGCAGGGAGCUAGAACGAUUCGCAGUUAAUCCUGGCCUUUUAGAGACAUCAGAAGGCUGUAGACAAAUACUGGGACAGCUACAACCAUCCCUUCAGACAGGAUCAGAAGAACUUAGAUCAUUAUAUAAUACAAUAGCAGUCCUCUAUUGUGUGCAUCAAAG	....((....))......................(((((((((.((((..(((((((...........((.((((.....((((((((((.((....))))))))))..))......)))).))............)))))........((((...........))))................)).))))..)))))))))........	.(((((((((.................((((.......)))).....(.(((.....))).)................)))))))))...................((((.((.......(((((.(((....................((((...........))))...............))).))))).....)).))))......
399	608	37	-37.8	0.5	0.67	66.9	AGGCCAGGGGGAAAGAAACAAUAUAAACUAAAACAUAUAGUAUGGGCAAGCAGGGAGCUAGAACGAUUCGCAGUUAAUCCUGGCCUUUUAGAGACAUCAGAAGGCUGUAGACAAAUACUGGGACAGCUACAACCAUCCCUUCAGACAGGAUCAGAAGAACUUAGAUCAUUAUAUAAUACAAUAGCAGUCCUCUAUUGUGUGCAUCAAAGG	...((....))......................(((((((((.((((..(((((((...........((.((((.....((((((((((.((....))))))))))..))......)))).))............)))))........((((...........))))................)).))))..))))))))).........	.(((((((...................(((.......)))........(((.....)))...................))))))).....((....))..................................................((((...........))))...........................................
400	609	37	-37.8	0.75	0.82	68.04	GGCCAGGGGGAAAGAAACAAUAUAAACUAAAACAUAUAGUAUGGGCAAGCAGGGAGCUAGAACGAUUCGCAGUUAAUCCUGGCCUUUUAGAGACAUCAGAAGGCUGUAGACAAAUACUGGGACAGCUACAACCAUCCCUUCAGACAGGAUCAGAAGAACUUAGAUCAUUAUAUAAUACAAUAGCAGUCCUCUAUUGUGUGCAUCAAAGGA	..((....))......................(((((((((.((((..(((((((...........((.((((.....((((((((((.((....))))))))))..))......)))).))............)))))........((((...........))))................)).))))..)))))))))..........	.................................................................................(((((((.((....)))))))))...........................................((((...........))))............................................
401	610	37	-37.8	0.66	0.75	58.69	GCCAGGGGGAAAGAAACAAUAUAAACUAAAACAUAUAGUAUGGGCAAGCAGGGAGCUAGAACGAUUCGCAGUUAAUCCUGGCCUUUUAGAGACAUCAGAAGGCUGUAGACAAAUACUGGGACAGCUACAACCAUCCCUUCAGACAGGAUCAGAAGAACUUAGAUCAUUAUAUAAUACAAUAGCAGUCCUCUAUUGUGUGCAUCAAAGGAU	.((....))......................(((((((((.((((..(((((((...........((.((((.....((((((((((.((....))))))))))..))......)))).))............)))))........((((...........))))................)).))))..)))))))))...........	................................................((((..(((.((.....))..)))....))))(((((((.((....)))))))))...........................................((((...........))))........(((((((((.......)))))))))............
402	611	37	-37.6	0.19	0.57	56.99	CCAGGGGGAAAGAAACAAUAUAAACUAAAACAUAUAGUAUGGGCAAGCAGGGAGCUAGAACGAUUCGCAGUUAAUCCUGGCCUUUUAGAGACAUCAGAAGGCUGUAGACAAAUACUGGGACAGCUACAACCAUCCCUUCAGACAGGAUCAGAAGAACUUAGAUCAUUAUAUAAUACAAUAGCAGUCCUCUAUUGUGUGCAUCAAAGGAUA	((....))......................(((((((((.((((..(((((((...........((.((((.....((((((((((.((....))))))))))..))......)))).))............)))))........((((...........))))................)).))))..)))))))))............	................................................(((..(((.((.....))..)))....))).(((((((.((....)))))))))...........................................((((...........))))..........((((((.........))))))...............
403	612	37	-37.4	0.11	0.47	56.07	CAGGGGGAAAGAAACAAUAUAAACUAAAACAUAUAGUAUGGGCAAGCAGGGAGCUAGAACGAUUCGCAGUUAAUCCUGGCCUUUUAGAGACAUCAGAAGGCUGUAGACAAAUACUGGGACAGCUACAACCAUCCCUUCAGACAGGAUCAGAAGAACUUAGAUCAUUAUAUAAUACAAUAGCAGUCCUCUAUUGUGUGCAUCAAAGGAUAG	.............................(((((((((.((((..(((((((...........((.((((.....((((((((((.((....))))))))))..))......)))).))............)))))........((((...........))))................)).))))..))))))))).............	...............................................(((..(((.((.....))..)))....))).(((((((.((....)))))))))...........................................((((...........))))........(((((((((.......)))))))))..............
404	613	37	-37.4	0.46	0.61	55.3	AGGGGGAAAGAAACAAUAUAAACUAAAACAUAUAGUAUGGGCAAGCAGGGAGCUAGAACGAUUCGCAGUUAAUCCUGGCCUUUUAGAGACAUCAGAAGGCUGUAGACAAAUACUGGGACAGCUACAACCAUCCCUUCAGACAGGAUCAGAAGAACUUAGAUCAUUAUAUAAUACAAUAGCAGUCCUCUAUUGUGUGCAUCAAAGGAUAGA	............................(((((((((.((((..(((((((...........((.((((.....((((((((((.((....))))))))))..))......)))).))............)))))........((((...........))))................)).))))..)))))))))..............	..............................................(((..(((.((.....))..)))....))).(((((((.((....)))))))))...........................................((((...........)))).........((((((((.......))))))))................
405	614	37	-37.4	0.11	0.55	55.98	GGGGGAAAGAAACAAUAUAAACUAAAACAUAUAGUAUGGGCAAGCAGGGAGCUAGAACGAUUCGCAGUUAAUCCUGGCCUUUUAGAGACAUCAGAAGGCUGUAGACAAAUACUGGGACAGCUACAACCAUCCCUUCAGACAGGAUCAGAAGAACUUAGAUCAUUAUAUAAUACAAUAGCAGUCCUCUAUUGUGUGCAUCAAAGGAUAGAU	...........................(((((((((.((((..(((((((...........((.((((.....((((((((((.((....))))))))))..))......)))).))............)))))........((((...........))))................)).))))..)))))))))...............	............................................................................(((((((.((....)))))))))...........................................((((...........)))).................................................
406	615	37	-39.2	-0.21	0.37	40.63	GGGGAAAGAAACAAUAUAAACUAAAACAUAUAGUAUGGGCAAGCAGGGAGCUAGAACGAUUCGCAGUUAAUCCUGGCCUUUUAGAGACAUCAGAAGGCUGUAGACAAAUACUGGGACAGCUACAACCAUCCCUUCAGACAGGAUCAGAAGAACUUAGAUCAUUAUAUAAUACAAUAGCAGUCCUCUAUUGUGUGCAUCAAAGGAUAGAUG	..........................(((((((((.((((..(((((((...........((.((((.....((((((((((.((....))))))))))..))......)))).))............)))))........((((...........))))................)).))))..)))))))))((((........))))	..........................(((((((((.((((.....((((............(.((((.......((((((((.((....))))))))))..........)))).).............)))).........((((...........))))...................))))..)))))))))((((........))))
407	616	37	-40.1	-0.68	0.29	46.67	GGGAAAGAAACAAUAUAAACUAAAACAUAUAGUAUGGGCAAGCAGGGAGCUAGAACGAUUCGCAGUUAAUCCUGGCCUUUUAGAGACAUCAGAAGGCUGUAGACAAAUACUGGGACAGCUACAACCAUCCCUUCAGACAGGAUCAGAAGAACUUAGAUCAUUAUAUAAUACAAUAGCAGUCCUCUAUUGUGUGCAUCAAAGGAUAGAUGU	.........................(((((((((.((((..(((((((...........((.((((.....((((((((((.((....))))))))))..))......)))).))............)))))........((((...........))))................)).))))..)))))))))((((........)))).	.........................(((((((((.((((.......................(((........((((((((.((....))))))))))...........)))............................((((...........))))...................))))..)))))))))((((........)))).
408	617	37	-40.1	-0.33	0.31	47.25	GGAAAGAAACAAUAUAAACUAAAACAUAUAGUAUGGGCAAGCAGGGAGCUAGAACGAUUCGCAGUUAAUCCUGGCCUUUUAGAGACAUCAGAAGGCUGUAGACAAAUACUGGGACAGCUACAACCAUCCCUUCAGACAGGAUCAGAAGAACUUAGAUCAUUAUAUAAUACAAUAGCAGUCCUCUAUUGUGUGCAUCAAAGGAUAGAUGUA	........................(((((((((.((((..(((((((...........((.((((.....((((((((((.((....))))))))))..))......)))).))............)))))........((((...........))))................)).))))..)))))))))((((........))))..	........................(((((((((.((((.....((((............(.((((.......((((((((.((....))))))))))..........)))).).............)))).........((((...........))))...................))))..)))))))))((((........))))..
409	618	37	-40.1	-0.65	0.18	48.33	GAAAGAAACAAUAUAAACUAAAACAUAUAGUAUGGGCAAGCAGGGAGCUAGAACGAUUCGCAGUUAAUCCUGGCCUUUUAGAGACAUCAGAAGGCUGUAGACAAAUACUGGGACAGCUACAACCAUCCCUUCAGACAGGAUCAGAAGAACUUAGAUCAUUAUAUAAUACAAUAGCAGUCCUCUAUUGUGUGCAUCAAAGGAUAGAUGUAA	.......................(((((((((.((((..(((((((...........((.((((.....((((((((((.((....))))))))))..))......)))).))............)))))........((((...........))))................)).))))..)))))))))((((........))))...	........................((((((((.((((.....((((............(.((((.......((((((((.((....))))))))))..........)))).).............)))).........((((...........))))...................))))..))))))))(((((........)))))..
410	619	37	-40.1	-0.82	0.18	48.26	AAAGAAACAAUAUAAACUAAAACAUAUAGUAUGGGCAAGCAGGGAGCUAGAACGAUUCGCAGUUAAUCCUGGCCUUUUAGAGACAUCAGAAGGCUGUAGACAAAUACUGGGACAGCUACAACCAUCCCUUCAGACAGGAUCAGAAGAACUUAGAUCAUUAUAUAAUACAAUAGCAGUCCUCUAUUGUGUGCAUCAAAGGAUAGAUGUAAA	......................(((((((((.((((..(((((((...........((.((((.....((((((((((.((....))))))))))..))......)))).))............)))))........((((...........))))................)).))))..)))))))))((((........))))....	.......................((((((((.((((.....((((............(.((((.......((((((((.((....))))))))))..........)))).).............)))).........((((...........))))...................))))..))))))))(((((........)))))...
411	620	37	-40.1	-0.52	0.25	48.29	AAGAAACAAUAUAAACUAAAACAUAUAGUAUGGGCAAGCAGGGAGCUAGAACGAUUCGCAGUUAAUCCUGGCCUUUUAGAGACAUCAGAAGGCUGUAGACAAAUACUGGGACAGCUACAACCAUCCCUUCAGACAGGAUCAGAAGAACUUAGAUCAUUAUAUAAUACAAUAGCAGUCCUCUAUUGUGUGCAUCAAAGGAUAGAUGUAAAA	.....................(((((((((.((((..(((((((...........((.((((.....((((((((((.((....))))))))))..))......)))).))............)))))........((((...........))))................)).))))..)))))))))((((........)))).....	......................((((((((.((((.....((((............(.((((.......((((((((.((....))))))))))..........)))).).............)))).........((((...........))))...................))))..))))))))(((((........)))))....
412	621	37	-40.1	-0.66	0.25	48.39	AGAAACAAUAUAAACUAAAACAUAUAGUAUGGGCAAGCAGGGAGCUAGAACGAUUCGCAGUUAAUCCUGGCCUUUUAGAGACAUCAGAAGGCUGUAGACAAAUACUGGGACAGCUACAACCAUCCCUUCAGACAGGAUCAGAAGAACUUAGAUCAUUAUAUAAUACAAUAGCAGUCCUCUAUUGUGUGCAUCAAAGGAUAGAUGUAAAAG	....................(((((((((.((((..(((((((...........((.((((.....((((((((((.((....))))))))))..))......)))).))............)))))........((((...........))))................)).))))..)))))))))((((........))))......	.....................((((((((.((((.....((((............(.((((.......((((((((.((....))))))))))..........)))).).............)))).........((((...........))))...................))))..))))))))(((((........))))).....
413	622	37	-40.1	-0.49	0.29	48.61	GAAACAAUAUAAACUAAAACAUAUAGUAUGGGCAAGCAGGGAGCUAGAACGAUUCGCAGUUAAUCCUGGCCUUUUAGAGACAUCAGAAGGCUGUAGACAAAUACUGGGACAGCUACAACCAUCCCUUCAGACAGGAUCAGAAGAACUUAGAUCAUUAUAUAAUACAAUAGCAGUCCUCUAUUGUGUGCAUCAAAGGAUAGAUGUAAAAGA	...................(((((((((.((((..(((((((...........((.((((.....((((((((((.((....))))))))))..))......)))).))............)))))........((((...........))))................)).))))..)))))))))((((........)))).......	....................((((((((.((((.....(((.............(.((((.......((((((((.((....))))))))))..........)))).)..............))).........((((...........))))...................))))..))))))))(((((........)))))......
414	623	37	-40.1	-0.78	0.2	48.52	AAACAAUAUAAACUAAAACAUAUAGUAUGGGCAAGCAGGGAGCUAGAACGAUUCGCAGUUAAUCCUGGCCUUUUAGAGACAUCAGAAGGCUGUAGACAAAUACUGGGACAGCUACAACCAUCCCUUCAGACAGGAUCAGAAGAACUUAGAUCAUUAUAUAAUACAAUAGCAGUCCUCUAUUGUGUGCAUCAAAGGAUAGAUGUAAAAGAC	..................(((((((((.((((..(((((((...........((.((((.....((((((((((.((....))))))))))..))......)))).))............)))))........((((...........))))................)).))))..)))))))))((((........))))........	...................((((((((.((((.....(((.............(.((((.......((((((((.((....))))))))))..........)))).)..............))).........((((...........))))...................))))..))))))))(((((........))))).......
415	624	37	-40.1	-0.57	0.27	48.65	AACAAUAUAAACUAAAACAUAUAGUAUGGGCAAGCAGGGAGCUAGAACGAUUCGCAGUUAAUCCUGGCCUUUUAGAGACAUCAGAAGGCUGUAGACAAAUACUGGGACAGCUACAACCAUCCCUUCAGACAGGAUCAGAAGAACUUAGAUCAUUAUAUAAUACAAUAGCAGUCCUCUAUUGUGUGCAUCAAAGGAUAGAUGUAAAAGACA	.................(((((((((.((((..(((((((...........((.((((.....((((((((((.((....))))))))))..))......)))).))............)))))........((((...........))))................)).))))..)))))))))((((........)))).........	..................((((((((.((((.....(((.............(.((((.......((((((((.((....))))))))))..........)))).)..............))).........((((...........))))...................))))..))))))))(((((........)))))........
416	625	37	-40.1	-0.46	0.27	48.1	ACAAUAUAAACUAAAACAUAUAGUAUGGGCAAGCAGGGAGCUAGAACGAUUCGCAGUUAAUCCUGGCCUUUUAGAGACAUCAGAAGGCUGUAGACAAAUACUGGGACAGCUACAACCAUCCCUUCAGACAGGAUCAGAAGAACUUAGAUCAUUAUAUAAUACAAUAGCAGUCCUCUAUUGUGUGCAUCAAAGGAUAGAUGUAAAAGACAC	................(((((((((.((((..(((((((...........((.((((.....((((((((((.((....))))))))))..))......)))).))............)))))........((((...........))))................)).))))..)))))))))((((........))))..........	.................((((((((.((((.....((((............(.((((.......((((((((.((....))))))))))..........)))).).............)))).........((((...........))))...................))))..))))))))(((((........))))).........
417	626	37	-40.1	-0.84	0.24	47.62	CAAUAUAAACUAAAACAUAUAGUAUGGGCAAGCAGGGAGCUAGAACGAUUCGCAGUUAAUCCUGGCCUUUUAGAGACAUCAGAAGGCUGUAGACAAAUACUGGGACAGCUACAACCAUCCCUUCAGACAGGAUCAGAAGAACUUAGAUCAUUAUAUAAUACAAUAGCAGUCCUCUAUUGUGUGCAUCAAAGGAUAGAUGUAAAAGACACC	...............(((((((((.((((..(((((((...........((.((((.....((((((((((.((....))))))))))..))......)))).))............)))))........((((...........))))................)).))))..)))))))))((((........))))...........	.................(((((((.((((.....((((............(.((((.......((((((((.((....))))))))))..........)))).).............)))).........((((...........))))...................))))..))))))).(((((........)))))..........
418	627	37	-40.1	-0.48	0.25	46.99	AAUAUAAACUAAAACAUAUAGUAUGGGCAAGCAGGGAGCUAGAACGAUUCGCAGUUAAUCCUGGCCUUUUAGAGACAUCAGAAGGCUGUAGACAAAUACUGGGACAGCUACAACCAUCCCUUCAGACAGGAUCAGAAGAACUUAGAUCAUUAUAUAAUACAAUAGCAGUCCUCUAUUGUGUGCAUCAAAGGAUAGAUGUAAAAGACACCA	..............(((((((((.((((..(((((((...........((.((((.....((((((((((.((....))))))))))..))......)))).))............)))))........((((...........))))................)).))))..)))))))))((((........))))............	..............................................................((((((((.((....))))))))))..........................................((((...........)))).........((((((((.......)))))))).(((((........)))))...........
419	628	37	-40.3	-0.62	0.29	44.73	AUAUAAACUAAAACAUAUAGUAUGGGCAAGCAGGGAGCUAGAACGAUUCGCAGUUAAUCCUGGCCUUUUAGAGACAUCAGAAGGCUGUAGACAAAUACUGGGACAGCUACAACCAUCCCUUCAGACAGGAUCAGAAGAACUUAGAUCAUUAUAUAAUACAAUAGCAGUCCUCUAUUGUGUGCAUCAAAGGAUAGAUGUAAAAGACACCAA	......((((.......)))).(((.....(((((((((.(((...)))..))))..)))))(((((((.((....))))))))).(((......))).((((..(......)..)))).........((((...........))))........(((((((((.......)))))))))(((((........)))))........))).	.......................((.....................................(((((((.((....)))))))))...........................................((((...........))))........(((((((((.......)))))))))(((((........)))))........))..
420	629	37	-40.3	-0.42	0.27	44.41	UAUAAACUAAAACAUAUAGUAUGGGCAAGCAGGGAGCUAGAACGAUUCGCAGUUAAUCCUGGCCUUUUAGAGACAUCAGAAGGCUGUAGACAAAUACUGGGACAGCUACAACCAUCCCUUCAGACAGGAUCAGAAGAACUUAGAUCAUUAUAUAAUACAAUAGCAGUCCUCUAUUGUGUGCAUCAAAGGAUAGAUGUAAAAGACACCAAG	.....((((.......)))).(((.....(((((((((.(((...)))..))))..)))))(((((((.((....))))))))).(((......))).((((..(......)..)))).........((((...........))))........(((((((((.......)))))))))(((((........)))))........)))..	......................((.....................................(((((((.((....)))))))))...........................................((((...........)))).........((((((((.......)))))))).(((((........)))))........))...
421	630	37	-40.3	-0.43	0.31	44.66	AUAAACUAAAACAUAUAGUAUGGGCAAGCAGGGAGCUAGAACGAUUCGCAGUUAAUCCUGGCCUUUUAGAGACAUCAGAAGGCUGUAGACAAAUACUGGGACAGCUACAACCAUCCCUUCAGACAGGAUCAGAAGAACUUAGAUCAUUAUAUAAUACAAUAGCAGUCCUCUAUUGUGUGCAUCAAAGGAUAGAUGUAAAAGACACCAAGG	....((((.......)))).(((.....(((((((((.(((...)))..))))..)))))(((((((.((....))))))))).(((......))).((((..(......)..)))).........((((...........))))........(((((((((.......)))))))))(((((........)))))........)))...	.....................((.....................................(((((((.((....)))))))))...........................................((((...........)))).........((((((((.......)))))))).(((((........)))))........))....
422	631	37	-40.3	-0.09	0.35	45.25	UAAACUAAAACAUAUAGUAUGGGCAAGCAGGGAGCUAGAACGAUUCGCAGUUAAUCCUGGCCUUUUAGAGACAUCAGAAGGCUGUAGACAAAUACUGGGACAGCUACAACCAUCCCUUCAGACAGGAUCAGAAGAACUUAGAUCAUUAUAUAAUACAAUAGCAGUCCUCUAUUGUGUGCAUCAAAGGAUAGAUGUAAAAGACACCAAGGA	...((((.......)))).(((.....(((((((((.(((...)))..))))..)))))(((((((.((....))))))))).(((......))).((((..(......)..)))).........((((...........))))........(((((((((.......)))))))))(((((........)))))........)))....	....................((.....................................(((((((.((....)))))))))...........................................((((...........)))).........((((((((.......)))))))).(((((........)))))........)).....
423	632	37	-40.3	-0.41	0.29	45.64	AAACUAAAACAUAUAGUAUGGGCAAGCAGGGAGCUAGAACGAUUCGCAGUUAAUCCUGGCCUUUUAGAGACAUCAGAAGGCUGUAGACAAAUACUGGGACAGCUACAACCAUCCCUUCAGACAGGAUCAGAAGAACUUAGAUCAUUAUAUAAUACAAUAGCAGUCCUCUAUUGUGUGCAUCAAAGGAUAGAUGUAAAAGACACCAAGGAA	..((((.......)))).(((.....(((((((((.(((...)))..))))..)))))(((((((.((....))))))))).(((......))).((((..(......)..)))).........((((...........))))........(((((((((.......)))))))))(((((........)))))........))).....	...................((....................................((((((((.((....))))))))))..........................................((((...........)))).........((((((((.......)))))))).(((((........)))))........))......
424	633	37	-40.3	-0.35	0.31	45.75	AACUAAAACAUAUAGUAUGGGCAAGCAGGGAGCUAGAACGAUUCGCAGUUAAUCCUGGCCUUUUAGAGACAUCAGAAGGCUGUAGACAAAUACUGGGACAGCUACAACCAUCCCUUCAGACAGGAUCAGAAGAACUUAGAUCAUUAUAUAAUACAAUAGCAGUCCUCUAUUGUGUGCAUCAAAGGAUAGAUGUAAAAGACACCAAGGAAG	.((((.......)))).(((.....(((((((((.(((...)))..))))..)))))(((((((.((....))))))))).(((......))).((((..(......)..)))).........((((...........))))........(((((((((.......)))))))))(((((........)))))........)))......	..................((....................................((((((((.((....))))))))))..........................................((((...........)))).........((((((((.......)))))))).(((((........)))))........)).......
425	634	37	-40.1	-0.3	0.33	46.87	ACUAAAACAUAUAGUAUGGGCAAGCAGGGAGCUAGAACGAUUCGCAGUUAAUCCUGGCCUUUUAGAGACAUCAGAAGGCUGUAGACAAAUACUGGGACAGCUACAACCAUCCCUUCAGACAGGAUCAGAAGAACUUAGAUCAUUAUAUAAUACAAUAGCAGUCCUCUAUUGUGUGCAUCAAAGGAUAGAUGUAAAAGACACCAAGGAAGC	.......(((((((((.((((..(((((((...........((.((((.....((((((((((.((....))))))))))..))......)))).))............)))))........((((...........))))................)).))))..)))))))))((((........))))...................	.......................................................((((((((.((....))))))))))..........................................((((...........)))).........((((((((.......)))))))).(((((........)))))..................
426	635	37	-41.0	0.11	0.49	42.6	CUAAAACAUAUAGUAUGGGCAAGCAGGGAGCUAGAACGAUUCGCAGUUAAUCCUGGCCUUUUAGAGACAUCAGAAGGCUGUAGACAAAUACUGGGACAGCUACAACCAUCCCUUCAGACAGGAUCAGAAGAACUUAGAUCAUUAUAUAAUACAAUAGCAGUCCUCUAUUGUGUGCAUCAAAGGAUAGAUGUAAAAGACACCAAGGAAGCC	......((((...))))(((...(((((((((.(((...)))..))))..)))))(((((((.((....))))))))).(((......))).((((..(......)..)))).........((((...........))))........(((((((((.......)))))))))(((((........)))))................)))	.................(((..........(..............).........(((((((.((....)))))))))...........................................((((...........))))........(((((((((.......)))))))))(((((........)))))................)))
427	636	37	-42.6	-0.62	0.24	37.38	UAAAACAUAUAGUAUGGGCAAGCAGGGAGCUAGAACGAUUCGCAGUUAAUCCUGGCCUUUUAGAGACAUCAGAAGGCUGUAGACAAAUACUGGGACAGCUACAACCAUCCCUUCAGACAGGAUCAGAAGAACUUAGAUCAUUAUAUAAUACAAUAGCAGUCCUCUAUUGUGUGCAUCAAAGGAUAGAUGUAAAAGACACCAAGGAAGCCU	...............((((...(((((((((.(((...)))..))))..)))))(((((((.((....))))))))).(((......))).((((..(......)..)))).........((((...........))))........(((((((((.......)))))))))(((((........)))))................))))	...............((((....(((..((..(.......)...))....))).(((((((.((....)))))))))...........................................((((...........))))........(((((((((.......)))))))))(((((........)))))................))))
428	637	37	-42.9	-0.51	0.27	38.63	AAAACAUAUAGUAUGGGCAAGCAGGGAGCUAGAACGAUUCGCAGUUAAUCCUGGCCUUUUAGAGACAUCAGAAGGCUGUAGACAAAUACUGGGACAGCUACAACCAUCCCUUCAGACAGGAUCAGAAGAACUUAGAUCAUUAUAUAAUACAAUAGCAGUCCUCUAUUGUGUGCAUCAAAGGAUAGAUGUAAAAGACACCAAGGAAGCCUU	..............((((...(((((((((.(((...)))..))))..)))))(((((((.((....))))))))).(((......))).((((..(......)..)))).........((((...........))))........(((((((((.......)))))))))(((((........)))))................)))).	..............((((....(((..((..(.......)...))....))).(((((((.((....)))))))))...........................................((((...........))))........(((((((((.......)))))))))(((((........)))))................)))).
429	638	37	-42.9	-0.76	0.24	40.28	AAACAUAUAGUAUGGGCAAGCAGGGAGCUAGAACGAUUCGCAGUUAAUCCUGGCCUUUUAGAGACAUCAGAAGGCUGUAGACAAAUACUGGGACAGCUACAACCAUCCCUUCAGACAGGAUCAGAAGAACUUAGAUCAUUAUAUAAUACAAUAGCAGUCCUCUAUUGUGUGCAUCAAAGGAUAGAUGUAAAAGACACCAAGGAAGCCUUA	.............((((...(((((((((.(((...)))..))))..)))))(((((((.((....))))))))).(((......))).((((..(......)..)))).........((((...........))))........(((((((((.......)))))))))(((((........)))))................))))..	.............((((.........((..............))........(((((((.((....)))))))))...........................................((((...........))))........(((((((((.......)))))))))(((((........)))))................))))..
430	639	37	-42.9	-0.68	0.24	40.87	AACAUAUAGUAUGGGCAAGCAGGGAGCUAGAACGAUUCGCAGUUAAUCCUGGCCUUUUAGAGACAUCAGAAGGCUGUAGACAAAUACUGGGACAGCUACAACCAUCCCUUCAGACAGGAUCAGAAGAACUUAGAUCAUUAUAUAAUACAAUAGCAGUCCUCUAUUGUGUGCAUCAAAGGAUAGAUGUAAAAGACACCAAGGAAGCCUUAG	............((((...(((((((((.(((...)))..))))..)))))(((((((.((....))))))))).(((......))).((((..(......)..)))).........((((...........))))........(((((((((.......)))))))))(((((........)))))................))))...	............((((.........((..............))........(((((((.((....)))))))))...........................................((((...........))))........(((((((((.......)))))))))(((((........)))))................))))...
431	640	37	-42.9	-0.72	0.25	42.38	ACAUAUAGUAUGGGCAAGCAGGGAGCUAGAACGAUUCGCAGUUAAUCCUGGCCUUUUAGAGACAUCAGAAGGCUGUAGACAAAUACUGGGACAGCUACAACCAUCCCUUCAGACAGGAUCAGAAGAACUUAGAUCAUUAUAUAAUACAAUAGCAGUCCUCUAUUGUGUGCAUCAAAGGAUAGAUGUAAAAGACACCAAGGAAGCCUUAGA	...........((((...(((((((((.(((...)))..))))..)))))(((((((.((....))))))))).(((......))).((((..(......)..)))).........((((...........))))........(((((((((.......)))))))))(((((........)))))................))))....	...........((((.........((..............))........(((((((.((....)))))))))...........................................((((...........))))........(((((((((.......)))))))))(((((........)))))................))))....
432	641	37	-42.9	-0.14	0.43	39.87	CAUAUAGUAUGGGCAAGCAGGGAGCUAGAACGAUUCGCAGUUAAUCCUGGCCUUUUAGAGACAUCAGAAGGCUGUAGACAAAUACUGGGACAGCUACAACCAUCCCUUCAGACAGGAUCAGAAGAACUUAGAUCAUUAUAUAAUACAAUAGCAGUCCUCUAUUGUGUGCAUCAAAGGAUAGAUGUAAAAGACACCAAGGAAGCCUUAGAU	..........((((...(((((((((.(((...)))..))))..)))))(((((((.((....))))))))).(((......))).((((..(......)..)))).........((((...........))))........(((((((((.......)))))))))(((((........)))))................)))).....	..........((((....(((..((..(.......)...))....))).(((((((.((....)))))))))...........................................((((...........))))........(((((((((.......)))))))))(((((........)))))................)))).....
433	642	37	-42.9	0.06	0.47	37.73	AUAUAGUAUGGGCAAGCAGGGAGCUAGAACGAUUCGCAGUUAAUCCUGGCCUUUUAGAGACAUCAGAAGGCUGUAGACAAAUACUGGGACAGCUACAACCAUCCCUUCAGACAGGAUCAGAAGAACUUAGAUCAUUAUAUAAUACAAUAGCAGUCCUCUAUUGUGUGCAUCAAAGGAUAGAUGUAAAAGACACCAAGGAAGCCUUAGAUA	.........((((...(((((((((.(((...)))..))))..)))))(((((((.((....))))))))).(((......))).((((..(......)..)))).........((((...........))))........(((((((((.......)))))))))(((((........)))))................))))......	.........((((....(((..(((.((.....))..)))....))).(((((((.((....)))))))))...........................................((((...........))))........(((((((((.......)))))))))(((((........)))))................))))......
434	643	37	-42.9	-0.18	0.37	37.3	UAUAGUAUGGGCAAGCAGGGAGCUAGAACGAUUCGCAGUUAAUCCUGGCCUUUUAGAGACAUCAGAAGGCUGUAGACAAAUACUGGGACAGCUACAACCAUCCCUUCAGACAGGAUCAGAAGAACUUAGAUCAUUAUAUAAUACAAUAGCAGUCCUCUAUUGUGUGCAUCAAAGGAUAGAUGUAAAAGACACCAAGGAAGCCUUAGAUAA	........((((...(((((((((.(((...)))..))))..)))))(((((((.((....))))))))).(((......))).((((..(......)..)))).........((((...........))))........(((((((((.......)))))))))(((((........)))))................)))).......	........((((....(((..(((.((.....))..)))....))).(((((((.((....)))))))))...........................................((((...........))))........(((((((((.......)))))))))(((((........)))))................)))).......
435	644	37	-42.9	-0.4	0.29	36.39	AUAGUAUGGGCAAGCAGGGAGCUAGAACGAUUCGCAGUUAAUCCUGGCCUUUUAGAGACAUCAGAAGGCUGUAGACAAAUACUGGGACAGCUACAACCAUCCCUUCAGACAGGAUCAGAAGAACUUAGAUCAUUAUAUAAUACAAUAGCAGUCCUCUAUUGUGUGCAUCAAAGGAUAGAUGUAAAAGACACCAAGGAAGCCUUAGAUAAG	.......((((...(((((((((.(((...)))..))))..)))))(((((((.((....))))))))).(((......))).((((..(......)..)))).........((((...........))))........(((((((((.......)))))))))(((((........)))))................))))........	.......((((....(((..(((.((.....))..)))....))).(((((((.((....)))))))))...........................................((((...........))))........(((((((((.......)))))))))(((((........)))))................))))........
436	645	37	-42.9	0.03	0.45	36.31	UAGUAUGGGCAAGCAGGGAGCUAGAACGAUUCGCAGUUAAUCCUGGCCUUUUAGAGACAUCAGAAGGCUGUAGACAAAUACUGGGACAGCUACAACCAUCCCUUCAGACAGGAUCAGAAGAACUUAGAUCAUUAUAUAAUACAAUAGCAGUCCUCUAUUGUGUGCAUCAAAGGAUAGAUGUAAAAGACACCAAGGAAGCCUUAGAUAAGA	......((((...(((((((((.(((...)))..))))..)))))(((((((.((....))))))))).(((......))).((((..(......)..)))).........((((...........))))........(((((((((.......)))))))))(((((........)))))................)))).........	......((((....(((..(((.((.....))..)))....))).(((((((.((....)))))))))...........................................((((...........))))........(((((((((.......)))))))))(((((........)))))................)))).........
437	646	37	-42.9	-0.02	0.41	36.01	AGUAUGGGCAAGCAGGGAGCUAGAACGAUUCGCAGUUAAUCCUGGCCUUUUAGAGACAUCAGAAGGCUGUAGACAAAUACUGGGACAGCUACAACCAUCCCUUCAGACAGGAUCAGAAGAACUUAGAUCAUUAUAUAAUACAAUAGCAGUCCUCUAUUGUGUGCAUCAAAGGAUAGAUGUAAAAGACACCAAGGAAGCCUUAGAUAAGAU	.....((((...(((((((((.(((...)))..))))..)))))(((((((.((....))))))))).(((......))).((((..(......)..)))).........((((...........))))........(((((((((.......)))))))))(((((........)))))................))))..........	.....((((....(((..(((.((.....))..)))....))).(((((((.((....)))))))))...........................................((((...........))))........(((((((((.......)))))))))(((((........)))))................))))..........
438	647	37	-42.9	-0.3	0.35	35.99	GUAUGGGCAAGCAGGGAGCUAGAACGAUUCGCAGUUAAUCCUGGCCUUUUAGAGACAUCAGAAGGCUGUAGACAAAUACUGGGACAGCUACAACCAUCCCUUCAGACAGGAUCAGAAGAACUUAGAUCAUUAUAUAAUACAAUAGCAGUCCUCUAUUGUGUGCAUCAAAGGAUAGAUGUAAAAGACACCAAGGAAGCCUUAGAUAAGAUA	....((((...(((((((((.(((...)))..))))..)))))(((((((.((....))))))))).(((......))).((((..(......)..)))).........((((...........))))........(((((((((.......)))))))))(((((........)))))................))))...........	....((((....(((..(((.((.....))..)))....))).(((((((.((....)))))))))...........................................((((...........))))........(((((((((.......)))))))))(((((........)))))................))))...........
439	648	37	-42.9	-0.51	0.29	35.76	UAUGGGCAAGCAGGGAGCUAGAACGAUUCGCAGUUAAUCCUGGCCUUUUAGAGACAUCAGAAGGCUGUAGACAAAUACUGGGACAGCUACAACCAUCCCUUCAGACAGGAUCAGAAGAACUUAGAUCAUUAUAUAAUACAAUAGCAGUCCUCUAUUGUGUGCAUCAAAGGAUAGAUGUAAAAGACACCAAGGAAGCCUUAGAUAAGAUAG	...((((...(((((((((.(((...)))..))))..)))))(((((((.((....))))))))).(((......))).((((..(......)..)))).........((((...........))))........(((((((((.......)))))))))(((((........)))))................))))............	...((((....(((..(((.((.....))..)))....))).(((((((.((....)))))))))...........................................((((...........))))........(((((((((.......)))))))))(((((........)))))................))))............
440	649	37	-42.9	-0.11	0.41	35.52	AUGGGCAAGCAGGGAGCUAGAACGAUUCGCAGUUAAUCCUGGCCUUUUAGAGACAUCAGAAGGCUGUAGACAAAUACUGGGACAGCUACAACCAUCCCUUCAGACAGGAUCAGAAGAACUUAGAUCAUUAUAUAAUACAAUAGCAGUCCUCUAUUGUGUGCAUCAAAGGAUAGAUGUAAAAGACACCAAGGAAGCCUUAGAUAAGAUAGA	..((((...(((((((((.(((...)))..))))..)))))(((((((.((....))))))))).(((......))).((((..(......)..)))).........((((...........))))........(((((((((.......)))))))))(((((........)))))................)))).............	..((((....(((..(((.((.....))..)))....))).(((((((.((....)))))))))...........................................((((...........))))........(((((((((.......)))))))))(((((........)))))................)))).............
441	650	37	-42.9	-0.26	0.33	36.26	UGGGCAAGCAGGGAGCUAGAACGAUUCGCAGUUAAUCCUGGCCUUUUAGAGACAUCAGAAGGCUGUAGACAAAUACUGGGACAGCUACAACCAUCCCUUCAGACAGGAUCAGAAGAACUUAGAUCAUUAUAUAAUACAAUAGCAGUCCUCUAUUGUGUGCAUCAAAGGAUAGAUGUAAAAGACACCAAGGAAGCCUUAGAUAAGAUAGAG	.((((...(((((((((.(((...)))..))))..)))))(((((((.((....))))))))).(((......))).((((..(......)..)))).........((((...........))))........(((((((((.......)))))))))(((((........)))))................))))..............	.((((....(((..(((.((.....))..)))....))).(((((((.((....)))))))))...........................................((((...........))))........(((((((((.......)))))))))(((((........)))))................))))..............
442	651	37	-42.5	-0.25	0.39	42.38	GGGCAAGCAGGGAGCUAGAACGAUUCGCAGUUAAUCCUGGCCUUUUAGAGACAUCAGAAGGCUGUAGACAAAUACUGGGACAGCUACAACCAUCCCUUCAGACAGGAUCAGAAGAACUUAGAUCAUUAUAUAAUACAAUAGCAGUCCUCUAUUGUGUGCAUCAAAGGAUAGAUGUAAAAGACACCAAGGAAGCCUUAGAUAAGAUAGAGG	((((...(((((((((.(((...)))..))))..)))))(((((((.((....))))))))).(((......))).((((..(......)..)))).........((((...........))))........(((((((((.......)))))))))(((((........)))))................))))...............	((((.........((..............))........(((((((.((....)))))))))...........................................((((...........))))........(((((((((.......)))))))))(((((........)))))................))))...............
443	652	37	-42.2	0.1	0.53	38.8	GGCAAGCAGGGAGCUAGAACGAUUCGCAGUUAAUCCUGGCCUUUUAGAGACAUCAGAAGGCUGUAGACAAAUACUGGGACAGCUACAACCAUCCCUUCAGACAGGAUCAGAAGAACUUAGAUCAUUAUAUAAUACAAUAGCAGUCCUCUAUUGUGUGCAUCAAAGGAUAGAUGUAAAAGACACCAAGGAAGCCUUAGAUAAGAUAGAGGA	.((...(((((((((.(((...)))..))))..)))))(((((((.((....))))))))).(((......))).((((..(......)..)))).........((((...........))))................))..((((((((((((((((((........))))).....)))).((((...))))......)))))))))	.......(((((...........((.((((.......((((((((.((....))))))))))..........)))).))............)))))........((((...........))))....................(((((((((....(((((........)))))..........((((...))))......)))))))))
444	653	37	-43.1	-0.6	0.27	34.11	GCAAGCAGGGAGCUAGAACGAUUCGCAGUUAAUCCUGGCCUUUUAGAGACAUCAGAAGGCUGUAGACAAAUACUGGGACAGCUACAACCAUCCCUUCAGACAGGAUCAGAAGAACUUAGAUCAUUAUAUAAUACAAUAGCAGUCCUCUAUUGUGUGCAUCAAAGGAUAGAUGUAAAAGACACCAAGGAAGCCUUAGAUAAGAUAGAGGAA	((...(((((((((.(((...)))..))))..)))))(((((((.((....))))))))).(((......))).((((..(......)..)))).........((((...........))))................))..((((((((((((((((((........))))).....)))).((((...))))......))))))))).	((....(((((...........((.((((.......((((((((.((....))))))))))..........)))).))............)))))........((((...........))))................))..((((((((((((.(((((........)))))......))).((((...))))......))))))))).
445	654	37	-42.5	-0.98	0.18	27.04	CAAGCAGGGAGCUAGAACGAUUCGCAGUUAAUCCUGGCCUUUUAGAGACAUCAGAAGGCUGUAGACAAAUACUGGGACAGCUACAACCAUCCCUUCAGACAGGAUCAGAAGAACUUAGAUCAUUAUAUAAUACAAUAGCAGUCCUCUAUUGUGUGCAUCAAAGGAUAGAUGUAAAAGACACCAAGGAAGCCUUAGAUAAGAUAGAGGAAG	...(.(((((...........((.((((.....((((((((((.((....))))))))))..))......)))).))............))))).)......((((...........))))....................((((((((((((((((((........))))).....)))).((((...))))......)))))))))..	.....(((((...........((.((((.......((((((((.((....))))))))))..........)))).))............)))))........((((...........))))....................((((((((((((.(((((........)))))......))).((((...))))......)))))))))..
446	655	37	-42.5	-0.65	0.25	26.66	AAGCAGGGAGCUAGAACGAUUCGCAGUUAAUCCUGGCCUUUUAGAGACAUCAGAAGGCUGUAGACAAAUACUGGGACAGCUACAACCAUCCCUUCAGACAGGAUCAGAAGAACUUAGAUCAUUAUAUAAUACAAUAGCAGUCCUCUAUUGUGUGCAUCAAAGGAUAGAUGUAAAAGACACCAAGGAAGCCUUAGAUAAGAUAGAGGAAGA	..(.(((((...........((.((((.....((((((((((.((....))))))))))..))......)))).))............))))).)......((((...........))))....................((((((((((((((((((........))))).....)))).((((...))))......)))))))))...	....(((((...........((.((((.......((((((((.((....))))))))))..........)))).))............)))))........((((...........))))....................((((((((((((.(((((........)))))......))).((((...))))......)))))))))...
447	656	37	-42.5	-0.65	0.24	26.24	AGCAGGGAGCUAGAACGAUUCGCAGUUAAUCCUGGCCUUUUAGAGACAUCAGAAGGCUGUAGACAAAUACUGGGACAGCUACAACCAUCCCUUCAGACAGGAUCAGAAGAACUUAGAUCAUUAUAUAAUACAAUAGCAGUCCUCUAUUGUGUGCAUCAAAGGAUAGAUGUAAAAGACACCAAGGAAGCCUUAGAUAAGAUAGAGGAAGAG	.(.(((((...........((.((((.....((((((((((.((....))))))))))..))......)))).))............))))).)......((((...........))))....................((((((((((((((((((........))))).....)))).((((...))))......)))))))))....	...(((((...........((.((((.......((((((((.((....))))))))))..........)))).))............)))))........((((...........))))....................((((((((((((.(((((........)))))......))).((((...))))......)))))))))....
448	657	37	-42.7	-0.39	0.27	25.18	GCAGGGAGCUAGAACGAUUCGCAGUUAAUCCUGGCCUUUUAGAGACAUCAGAAGGCUGUAGACAAAUACUGGGACAGCUACAACCAUCCCUUCAGACAGGAUCAGAAGAACUUAGAUCAUUAUAUAAUACAAUAGCAGUCCUCUAUUGUGUGCAUCAAAGGAUAGAUGUAAAAGACACCAAGGAAGCCUUAGAUAAGAUAGAGGAAGAGC	(.(((((...........((.((((.....((((((((((.((....))))))))))..))......)))).))............))))).)......((((...........))))....................((((((((((((((((((........))))).....)))).((((...))))......))))))))).....	..(((((...........((.((((.......((((((((.((....))))))))))..........)))).))............)))))........((((...........))))....................((((((((((((.(((((........)))))......))).((((...))))......))))))))).....
449	658	37	-43.6	-0.64	0.22	22.9	CAGGGAGCUAGAACGAUUCGCAGUUAAUCCUGGCCUUUUAGAGACAUCAGAAGGCUGUAGACAAAUACUGGGACAGCUACAACCAUCCCUUCAGACAGGAUCAGAAGAACUUAGAUCAUUAUAUAAUACAAUAGCAGUCCUCUAUUGUGUGCAUCAAAGGAUAGAUGUAAAAGACACCAAGGAAGCCUUAGAUAAGAUAGAGGAAGAGCA	.(((((...........((.((((.....((((((((((.((....))))))))))..))......)))).))............)))))........((((...........))))................((..((((((((((((((((((........))))).....)))).((((...))))......)))))))))...)).	.(((((...........((.((((.......((((((((.((....))))))))))..........)))).))............)))))........((((...........))))................((..((((((((((((.(((((........)))))......))).((((...))))......)))))))))...)).
450	659	37	-43.1	-1.13	0.16	22.02	AGGGAGCUAGAACGAUUCGCAGUUAAUCCUGGCCUUUUAGAGACAUCAGAAGGCUGUAGACAAAUACUGGGACAGCUACAACCAUCCCUUCAGACAGGAUCAGAAGAACUUAGAUCAUUAUAUAAUACAAUAGCAGUCCUCUAUUGUGUGCAUCAAAGGAUAGAUGUAAAAGACACCAAGGAAGCCUUAGAUAAGAUAGAGGAAGAGCAA	(((((...........((.((((.....((((((((((.((....))))))))))..))......)))).))............)))))........((((...........))))................((..((((((((((((((((((........))))).....)))).((((...))))......)))))))))...))..	(((((...........((.((((.......((((((((.((....))))))))))..........)))).))............)))))........((((...........))))................((..((((((((((((.(((((........)))))......))).((((...))))......)))))))))...))..
451	660	37	-42.6	-0.71	0.25	26.69	GGGAGCUAGAACGAUUCGCAGUUAAUCCUGGCCUUUUAGAGACAUCAGAAGGCUGUAGACAAAUACUGGGACAGCUACAACCAUCCCUUCAGACAGGAUCAGAAGAACUUAGAUCAUUAUAUAAUACAAUAGCAGUCCUCUAUUGUGUGCAUCAAAGGAUAGAUGUAAAAGACACCAAGGAAGCCUUAGAUAAGAUAGAGGAAGAGCAAA	((((...........((.((((.....((((((((((.((....))))))))))..))......)))).))............)))).........((((...........))))................((..((((((((((((((((((........))))).....)))).((((...))))......)))))))))...))...	((((...........((.((((.......((((((((.((....))))))))))..........)))).))............)))).........((((...........))))................((..((((((((((((.(((((........)))))......))).((((...))))......)))))))))...))...
452	661	37	-40.6	-0.77	0.2	38.11	GGAGCUAGAACGAUUCGCAGUUAAUCCUGGCCUUUUAGAGACAUCAGAAGGCUGUAGACAAAUACUGGGACAGCUACAACCAUCCCUUCAGACAGGAUCAGAAGAACUUAGAUCAUUAUAUAAUACAAUAGCAGUCCUCUAUUGUGUGCAUCAAAGGAUAGAUGUAAAAGACACCAAGGAAGCCUUAGAUAAGAUAGAGGAAGAGCAAAA	..((((.(((...)))..)))).(((((((((((((.((....))))))))).(((......))).((((..(......)..))))......))))))................................((..((((((((((((((((((........))))).....)))).((((...))))......)))))))))...))....	.......................(((((((((((((.((....))))))))).(((......))).((((..(......)..))))......))))))................................((..(((((((((..(.(((((........)))))......)...((((...))))......)))))))))...))....
453	662	37	-40.8	-0.76	0.22	34.35	GAGCUAGAACGAUUCGCAGUUAAUCCUGGCCUUUUAGAGACAUCAGAAGGCUGUAGACAAAUACUGGGACAGCUACAACCAUCCCUUCAGACAGGAUCAGAAGAACUUAGAUCAUUAUAUAAUACAAUAGCAGUCCUCUAUUGUGUGCAUCAAAGGAUAGAUGUAAAAGACACCAAGGAAGCCUUAGAUAAGAUAGAGGAAGAGCAAAAC	((.((((.....(((.......(((((((((((((.((....))))))))).(((......))).((((..(......)..))))......))))))..)))....)))).))................((..((((((((((((((((((........))))).....)))).((((...))))......)))))))))...)).....	......................(((((((((((((.((....))))))))).(((......))).((((..(......)..))))......))))))....................................(((((((((.((.(((((........)))))......))..((((...))))......)))))))))..........
454	663	37	-40.5	-1.02	0.14	34.47	AGCUAGAACGAUUCGCAGUUAAUCCUGGCCUUUUAGAGACAUCAGAAGGCUGUAGACAAAUACUGGGACAGCUACAACCAUCCCUUCAGACAGGAUCAGAAGAACUUAGAUCAUUAUAUAAUACAAUAGCAGUCCUCUAUUGUGUGCAUCAAAGGAUAGAUGUAAAAGACACCAAGGAAGCCUUAGAUAAGAUAGAGGAAGAGCAAAACA	.((((.(((........))).(((((((((((((.((....))))))))).(((......))).((((..(......)..))))......))))))..............................))))..((((((((((((((((((........))))).....)))).((((...))))......)))))))))...........	.....................(((((((((((((.((....))))))))).(((......))).((((..(......)..))))......))))))....................................(((((((((....(((((........)))))..........((((...))))......)))))))))...........
455	664	37	-40.7	-0.89	0.16	34.08	GCUAGAACGAUUCGCAGUUAAUCCUGGCCUUUUAGAGACAUCAGAAGGCUGUAGACAAAUACUGGGACAGCUACAACCAUCCCUUCAGACAGGAUCAGAAGAACUUAGAUCAUUAUAUAAUACAAUAGCAGUCCUCUAUUGUGUGCAUCAAAGGAUAGAUGUAAAAGACACCAAGGAAGCCUUAGAUAAGAUAGAGGAAGAGCAAAACAA	((((.(((........))).(((((((((((((.((....))))))))).(((......))).((((..(......)..))))......))))))..............................))))..((((((((((((((((((........))))).....)))).((((...))))......)))))))))............	....................(((((((((((((.((....))))))))).(((......))).((((..(......)..))))......))))))....................................(((((((((....(((((........)))))..........((((...))))......)))))))))............
456	665	37	-40.1	-0.83	0.16	28.14	CUAGAACGAUUCGCAGUUAAUCCUGGCCUUUUAGAGACAUCAGAAGGCUGUAGACAAAUACUGGGACAGCUACAACCAUCCCUUCAGACAGGAUCAGAAGAACUUAGAUCAUUAUAUAAUACAAUAGCAGUCCUCUAUUGUGUGCAUCAAAGGAUAGAUGUAAAAGACACCAAGGAAGCCUUAGAUAAGAUAGAGGAAGAGCAAAACAAA	.......((((...((((.(((((((((((((.((....))))))))).(((......))).((((..(......)..))))......))))))......))))..))))................((..((((((((((((((((((........))))).....)))).((((...))))......)))))))))...))........	.......((..........(((((((((((((.((....))))))))).(((......))).((((..(......)..))))......))))))..............))................((..(((((((((....(((((........)))))..........((((...))))......)))))))))...))........
457	666	37	-40.1	-1.39	0.08	27.73	UAGAACGAUUCGCAGUUAAUCCUGGCCUUUUAGAGACAUCAGAAGGCUGUAGACAAAUACUGGGACAGCUACAACCAUCCCUUCAGACAGGAUCAGAAGAACUUAGAUCAUUAUAUAAUACAAUAGCAGUCCUCUAUUGUGUGCAUCAAAGGAUAGAUGUAAAAGACACCAAGGAAGCCUUAGAUAAGAUAGAGGAAGAGCAAAACAAAA	......((((...((((.(((((((((((((.((....))))))))).(((......))).((((..(......)..))))......))))))......))))..))))................((..((((((((((((((((((........))))).....)))).((((...))))......)))))))))...)).........	......((.....(((..(((((((((((((.((....))))))))).(((......))).((((..(......)..))))......)))))).......)))....))................((..(((((((((....(((((........)))))..........((((...))))......)))))))))...)).........
458	667	37	-40.1	-1.09	0.16	27.72	AGAACGAUUCGCAGUUAAUCCUGGCCUUUUAGAGACAUCAGAAGGCUGUAGACAAAUACUGGGACAGCUACAACCAUCCCUUCAGACAGGAUCAGAAGAACUUAGAUCAUUAUAUAAUACAAUAGCAGUCCUCUAUUGUGUGCAUCAAAGGAUAGAUGUAAAAGACACCAAGGAAGCCUUAGAUAAGAUAGAGGAAGAGCAAAACAAAAG	.....((((...((((.(((((((((((((.((....))))))))).(((......))).((((..(......)..))))......))))))......))))..))))................((..((((((((((((((((((........))))).....)))).((((...))))......)))))))))...))..........	.....((......((..(((((((((((((.((....))))))))).(((......))).((((..(......)..))))......)))))).......)).....))................((..(((((((((....(((((........)))))..........((((...))))......)))))))))...))..........
459	668	37	-40.1	-1.25	0.12	28.4	GAACGAUUCGCAGUUAAUCCUGGCCUUUUAGAGACAUCAGAAGGCUGUAGACAAAUACUGGGACAGCUACAACCAUCCCUUCAGACAGGAUCAGAAGAACUUAGAUCAUUAUAUAAUACAAUAGCAGUCCUCUAUUGUGUGCAUCAAAGGAUAGAUGUAAAAGACACCAAGGAAGCCUUAGAUAAGAUAGAGGAAGAGCAAAACAAAAGU	....((((...((((.(((((((((((((.((....))))))))).(((......))).((((..(......)..))))......))))))......))))..))))................((..((((((((((((((((((........))))).....)))).((((...))))......)))))))))...))...........	....((......(...(((((((((((((.((....))))))))).(((......))).((((..(......)..))))......))))))........).....))................((..(((((((((....(((((........)))))..........((((...))))......)))))))))...))...........
460	669	37	-40.1	-1.38	0.08	28.42	AACGAUUCGCAGUUAAUCCUGGCCUUUUAGAGACAUCAGAAGGCUGUAGACAAAUACUGGGACAGCUACAACCAUCCCUUCAGACAGGAUCAGAAGAACUUAGAUCAUUAUAUAAUACAAUAGCAGUCCUCUAUUGUGUGCAUCAAAGGAUAGAUGUAAAAGACACCAAGGAAGCCUUAGAUAAGAUAGAGGAAGAGCAAAACAAAAGUA	...((((...((((.(((((((((((((.((....))))))))).(((......))).((((..(......)..))))......))))))......))))..))))................((..((((((((((((((((((........))))).....)))).((((...))))......)))))))))...))............	...((.....(((..(((((((((((((.((....))))))))).(((......))).((((..(......)..))))......)))))).......)))....))................((..(((((((((....(((((........)))))..........((((...))))......)))))))))...))............
461	670	37	-40.1	-1.41	0.1	28.68	ACGAUUCGCAGUUAAUCCUGGCCUUUUAGAGACAUCAGAAGGCUGUAGACAAAUACUGGGACAGCUACAACCAUCCCUUCAGACAGGAUCAGAAGAACUUAGAUCAUUAUAUAAUACAAUAGCAGUCCUCUAUUGUGUGCAUCAAAGGAUAGAUGUAAAAGACACCAAGGAAGCCUUAGAUAAGAUAGAGGAAGAGCAAAACAAAAGUAA	..((((...((((.(((((((((((((.((....))))))))).(((......))).((((..(......)..))))......))))))......))))..))))................((..((((((((((((((((((........))))).....)))).((((...))))......)))))))))...)).............	..((.....(((..(((((((((((((.((....))))))))).(((......))).((((..(......)..))))......)))))).......)))....))................((..(((((((((....(((((........)))))..........((((...))))......)))))))))...)).............
462	671	37	-40.1	-1.2	0.12	28.39	CGAUUCGCAGUUAAUCCUGGCCUUUUAGAGACAUCAGAAGGCUGUAGACAAAUACUGGGACAGCUACAACCAUCCCUUCAGACAGGAUCAGAAGAACUUAGAUCAUUAUAUAAUACAAUAGCAGUCCUCUAUUGUGUGCAUCAAAGGAUAGAUGUAAAAGACACCAAGGAAGCCUUAGAUAAGAUAGAGGAAGAGCAAAACAAAAGUAAG	.((((...((((.(((((((((((((.((....))))))))).(((......))).((((..(......)..))))......))))))......))))..))))................((..((((((((((((((((((........))))).....)))).((((...))))......)))))))))...))..............	.((.....(((..(((((((((((((.((....))))))))).(((......))).((((..(......)..))))......)))))).......)))....))................((..(((((((((....(((((........)))))..........((((...))))......)))))))))...))..............
463	672	37	-40.3	-0.95	0.18	27.11	GAUUCGCAGUUAAUCCUGGCCUUUUAGAGACAUCAGAAGGCUGUAGACAAAUACUGGGACAGCUACAACCAUCCCUUCAGACAGGAUCAGAAGAACUUAGAUCAUUAUAUAAUACAAUAGCAGUCCUCUAUUGUGUGCAUCAAAGGAUAGAUGUAAAAGACACCAAGGAAGCCUUAGAUAAGAUAGAGGAAGAGCAAAACAAAAGUAAGA	((((...((((.(((((((((((((.((....))))))))).(((......))).((((..(......)..))))......))))))......))))..))))................((..((((((((((((((((((........))))).....)))).((((...))))......)))))))))...))...............	(((....((((.(((((((((((((.((....))))))))).(((......))).((((..(......)..))))......))))))......))))...)))................((..(((((((((....(((((........)))))..........((((...))))......)))))))))...))...............
464	673	37	-39.3	-0.77	0.24	36.16	AUUCGCAGUUAAUCCUGGCCUUUUAGAGACAUCAGAAGGCUGUAGACAAAUACUGGGACAGCUACAACCAUCCCUUCAGACAGGAUCAGAAGAACUUAGAUCAUUAUAUAAUACAAUAGCAGUCCUCUAUUGUGUGCAUCAAAGGAUAGAUGUAAAAGACACCAAGGAAGCCUUAGAUAAGAUAGAGGAAGAGCAAAACAAAAGUAAGAA	...........(((((((((((((.((....))))))))).(((......))).((((..(......)..))))......))))))................................((..((((((((((((((((((........))))).....)))).((((...))))......)))))))))...))................	............((((((((((((.((....))))))))).(((......))).((((..(......)..))))......))))).................................((..(((((((((....(((((........)))))..........((((...))))......)))))))))...))................
465	674	37	-39.3	-0.91	0.16	36.39	UUCGCAGUUAAUCCUGGCCUUUUAGAGACAUCAGAAGGCUGUAGACAAAUACUGGGACAGCUACAACCAUCCCUUCAGACAGGAUCAGAAGAACUUAGAUCAUUAUAUAAUACAAUAGCAGUCCUCUAUUGUGUGCAUCAAAGGAUAGAUGUAAAAGACACCAAGGAAGCCUUAGAUAAGAUAGAGGAAGAGCAAAACAAAAGUAAGAAA	..........(((((((((((((.((....))))))))).(((......))).((((..(......)..))))......))))))................................((..((((((((((((((((((........))))).....)))).((((...))))......)))))))))...)).................	...........((((((((((((.((....))))))))).(((......))).((((..(......)..))))......))))).................................((..(((((((((....(((((........)))))..........((((...))))......)))))))))...)).................
466	675	37	-39.3	-1.02	0.18	37.52	UCGCAGUUAAUCCUGGCCUUUUAGAGACAUCAGAAGGCUGUAGACAAAUACUGGGACAGCUACAACCAUCCCUUCAGACAGGAUCAGAAGAACUUAGAUCAUUAUAUAAUACAAUAGCAGUCCUCUAUUGUGUGCAUCAAAGGAUAGAUGUAAAAGACACCAAGGAAGCCUUAGAUAAGAUAGAGGAAGAGCAAAACAAAAGUAAGAAAA	.........(((((((((((((.((....))))))))).(((......))).((((..(......)..))))......))))))................................((..((((((((((((((((((........))))).....)))).((((...))))......)))))))))...))..................	..........((((((((((((.((....))))))))).(((......))).((((..(......)..))))......))))).................................((..(((((((((....(((((........)))))..........((((...))))......)))))))))...))..................
467	676	37	-39.3	-1.18	0.12	34.5	CGCAGUUAAUCCUGGCCUUUUAGAGACAUCAGAAGGCUGUAGACAAAUACUGGGACAGCUACAACCAUCCCUUCAGACAGGAUCAGAAGAACUUAGAUCAUUAUAUAAUACAAUAGCAGUCCUCUAUUGUGUGCAUCAAAGGAUAGAUGUAAAAGACACCAAGGAAGCCUUAGAUAAGAUAGAGGAAGAGCAAAACAAAAGUAAGAAAAA	........(((((((((((((.((....))))))))).(((......))).((((..(......)..))))......))))))................................((..((((((((((((((((((........))))).....)))).((((...))))......)))))))))...))...................	.........((((((((((((.((....))))))))).(((......))).((((..(......)..))))......))))).................................((..(((((((((....(((((........)))))..........((((...))))......)))))))))...))...................
468	677	37	-39.3	-1.19	0.14	33.81	GCAGUUAAUCCUGGCCUUUUAGAGACAUCAGAAGGCUGUAGACAAAUACUGGGACAGCUACAACCAUCCCUUCAGACAGGAUCAGAAGAACUUAGAUCAUUAUAUAAUACAAUAGCAGUCCUCUAUUGUGUGCAUCAAAGGAUAGAUGUAAAAGACACCAAGGAAGCCUUAGAUAAGAUAGAGGAAGAGCAAAACAAAAGUAAGAAAAAG	.......(((((((((((((.((....))))))))).(((......))).((((..(......)..))))......))))))................................((..((((((((((((((((((........))))).....)))).((((...))))......)))))))))...))....................	........((((((((((((.((....))))))))).(((......))).((((..(......)..))))......))))).....................................(((((((((....(((((........)))))..........((((...))))......))))))))).........................
469	678	37	-39.3	-1.07	0.18	33.65	CAGUUAAUCCUGGCCUUUUAGAGACAUCAGAAGGCUGUAGACAAAUACUGGGACAGCUACAACCAUCCCUUCAGACAGGAUCAGAAGAACUUAGAUCAUUAUAUAAUACAAUAGCAGUCCUCUAUUGUGUGCAUCAAAGGAUAGAUGUAAAAGACACCAAGGAAGCCUUAGAUAAGAUAGAGGAAGAGCAAAACAAAAGUAAGAAAAAGG	......(((((((((((((.((....))))))))).(((......))).((((..(......)..))))......))))))................................((..((((((((((((((((((........))))).....)))).((((...))))......)))))))))...)).....................	.......((((((((((((.((....))))))))).(((......))).((((..(......)..))))......))))).................................((..(((((((((....(((((........)))))..........((((...))))......)))))))))...)).....................
470	679	37	-39.3	-0.91	0.14	34.22	AGUUAAUCCUGGCCUUUUAGAGACAUCAGAAGGCUGUAGACAAAUACUGGGACAGCUACAACCAUCCCUUCAGACAGGAUCAGAAGAACUUAGAUCAUUAUAUAAUACAAUAGCAGUCCUCUAUUGUGUGCAUCAAAGGAUAGAUGUAAAAGACACCAAGGAAGCCUUAGAUAAGAUAGAGGAAGAGCAAAACAAAAGUAAGAAAAAGGC	.....(((((((((((((.((....))))))))).(((......))).((((..(......)..))))......))))))................................((..((((((((((((((((((........))))).....)))).((((...))))......)))))))))...))......................	...........(((((((.((....))))))))).(((......))).((((..(......)..))))............................................((..(((((((((....(((((........)))))..........((((...))))......)))))))))...))......................
471	680	37	-39.4	-0.79	0.2	39.07	GUUAAUCCUGGCCUUUUAGAGACAUCAGAAGGCUGUAGACAAAUACUGGGACAGCUACAACCAUCCCUUCAGACAGGAUCAGAAGAACUUAGAUCAUUAUAUAAUACAAUAGCAGUCCUCUAUUGUGUGCAUCAAAGGAUAGAUGUAAAAGACACCAAGGAAGCCUUAGAUAAGAUAGAGGAAGAGCAAAACAAAAGUAAGAAAAAGGCA	(((..((((((((((((.((....))))))))))(((......))).((((..(......)..)))).........((((...........))))........(((((((((.......)))))))))(((((........)))))..........((((...))))...........))))..))).......................	..........(((((((.((....))))))))).(((......))).((((..(......)..))))............................................((..(((((((((....(((((........)))))..........((((...))))......)))))))))...)).......................
472	681	37	-39.3	-1.3	0.12	35.24	UUAAUCCUGGCCUUUUAGAGACAUCAGAAGGCUGUAGACAAAUACUGGGACAGCUACAACCAUCCCUUCAGACAGGAUCAGAAGAACUUAGAUCAUUAUAUAAUACAAUAGCAGUCCUCUAUUGUGUGCAUCAAAGGAUAGAUGUAAAAGACACCAAGGAAGCCUUAGAUAAGAUAGAGGAAGAGCAAAACAAAAGUAAGAAAAAGGCAC	...(((((((((((((.((....))))))))).(((......))).((((..(......)..))))......))))))................................((..((((((((((((((((((........))))).....)))).((((...))))......)))))))))...))........................	.........(((((((.((....))))))))).(((......))).((((..(......)..))))............................................((..(((((((((....(((((........)))))..........((((...))))......)))))))))...))........................
473	682	37	-39.3	-1.6	0.04	40.31	UAAUCCUGGCCUUUUAGAGACAUCAGAAGGCUGUAGACAAAUACUGGGACAGCUACAACCAUCCCUUCAGACAGGAUCAGAAGAACUUAGAUCAUUAUAUAAUACAAUAGCAGUCCUCUAUUGUGUGCAUCAAAGGAUAGAUGUAAAAGACACCAAGGAAGCCUUAGAUAAGAUAGAGGAAGAGCAAAACAAAAGUAAGAAAAAGGCACA	..(((((((((((((.((....))))))))).(((......))).((((..(......)..))))......))))))................................((..((((((((((((((((((........))))).....)))).((((...))))......)))))))))...)).........................	........(((((((.((....))))))))).(((......))).((((............))))............................................((..(((((((((....(((((........)))))..........((((...))))......)))))))))...)).........................
474	683	37	-39.8	-1.48	0.08	34.81	AAUCCUGGCCUUUUAGAGACAUCAGAAGGCUGUAGACAAAUACUGGGACAGCUACAACCAUCCCUUCAGACAGGAUCAGAAGAACUUAGAUCAUUAUAUAAUACAAUAGCAGUCCUCUAUUGUGUGCAUCAAAGGAUAGAUGUAAAAGACACCAAGGAAGCCUUAGAUAAGAUAGAGGAAGAGCAAAACAAAAGUAAGAAAAAGGCACAG	....((((((((((.((....))....((((((...((.....))..))))))..........((((.((.....)).))))..........................((..((((((((((((((((((........))))).....)))).((((...))))......)))))))))...))...............))))))).)))	....((((((((((.............((((((...((.....))..)))))).....................(((...........))).................((..((((((((((((.(((((........)))))......))).((((...))))......)))))))))...))...............))))))).)))
475	684	37	-40.2	-1.37	0.1	32.82	AUCCUGGCCUUUUAGAGACAUCAGAAGGCUGUAGACAAAUACUGGGACAGCUACAACCAUCCCUUCAGACAGGAUCAGAAGAACUUAGAUCAUUAUAUAAUACAAUAGCAGUCCUCUAUUGUGUGCAUCAAAGGAUAGAUGUAAAAGACACCAAGGAAGCCUUAGAUAAGAUAGAGGAAGAGCAAAACAAAAGUAAGAAAAAGGCACAGC	...((((((((((.((....))....((((((...((.....))..))))))..........((((.((.....)).))))..........................((..((((((((((((((((((........))))).....)))).((((...))))......)))))))))...))...............))))))).))).	...((((((((((.............((((((...((.....))..))))))....................((((...........))))................((..((((((((((((.(((((........)))))......))).((((...))))......)))))))))...))...............))))))).))).
476	685	37	-40.2	-1.09	0.12	32.63	UCCUGGCCUUUUAGAGACAUCAGAAGGCUGUAGACAAAUACUGGGACAGCUACAACCAUCCCUUCAGACAGGAUCAGAAGAACUUAGAUCAUUAUAUAAUACAAUAGCAGUCCUCUAUUGUGUGCAUCAAAGGAUAGAUGUAAAAGACACCAAGGAAGCCUUAGAUAAGAUAGAGGAAGAGCAAAACAAAAGUAAGAAAAAGGCACAGCA	..((((((((((.((....))....((((((...((.....))..))))))..........((((.((.....)).))))..........................((..((((((((((((((((((........))))).....)))).((((...))))......)))))))))...))...............))))))).)))..	..((((((((((.............((((((...((.....))..))))))....................((((...........))))................((..((((((((((((.(((((........)))))......))).((((...))))......)))))))))...))...............))))))).)))..
477	686	37	-40.2	-1.71	0.06	32.01	CCUGGCCUUUUAGAGACAUCAGAAGGCUGUAGACAAAUACUGGGACAGCUACAACCAUCCCUUCAGACAGGAUCAGAAGAACUUAGAUCAUUAUAUAAUACAAUAGCAGUCCUCUAUUGUGUGCAUCAAAGGAUAGAUGUAAAAGACACCAAGGAAGCCUUAGAUAAGAUAGAGGAAGAGCAAAACAAAAGUAAGAAAAAGGCACAGCAA	.((((((((((.((....))....((((((...((.....))..))))))..........((((.((.....)).))))..........................((..((((((((((((((((((........))))).....)))).((((...))))......)))))))))...))...............))))))).)))...	.((((((((((.............((((((...((.....))..))))))....................((((...........))))................((..((((((((((((.(((((........)))))......))).((((...))))......)))))))))...))...............))))))).)))...
478	687	37	-39.9	-1.27	0.14	31.53	CUGGCCUUUUAGAGACAUCAGAAGGCUGUAGACAAAUACUGGGACAGCUACAACCAUCCCUUCAGACAGGAUCAGAAGAACUUAGAUCAUUAUAUAAUACAAUAGCAGUCCUCUAUUGUGUGCAUCAAAGGAUAGAUGUAAAAGACACCAAGGAAGCCUUAGAUAAGAUAGAGGAAGAGCAAAACAAAAGUAAGAAAAAGGCACAGCAAG	((((((((((.((....))....((((((...((.....))..))))))..........((((.((.....)).))))..........................((..((((((((((((((((((........))))).....)))).((((...))))......)))))))))...))...............))))))).)))....	((((((((((.............((((((...((.....))..))))))....................((((...........))))................((..((((((((((((.(((((........)))))......))).((((...))))......)))))))))...))...............))))))).)))....
479	688	37	-37.7	-0.96	0.2	33.95	UGGCCUUUUAGAGACAUCAGAAGGCUGUAGACAAAUACUGGGACAGCUACAACCAUCCCUUCAGACAGGAUCAGAAGAACUUAGAUCAUUAUAUAAUACAAUAGCAGUCCUCUAUUGUGUGCAUCAAAGGAUAGAUGUAAAAGACACCAAGGAAGCCUUAGAUAAGAUAGAGGAAGAGCAAAACAAAAGUAAGAAAAAGGCACAGCAAGC	(((((((((.((....))....((((((...((.....))..))))))..........((((.((.....)).))))..........................((..((((((((((((((((((........))))).....)))).((((...))))......)))))))))...))...............))))))).))......	(((((((((.............((((((...((.....))..))))))....................((((...........))))................((..((((((((((((.(((((........)))))......))).((((...))))......)))))))))...))...............))))))).))......
480	689	37	-37.2	-0.91	0.22	35.8	GGCCUUUUAGAGACAUCAGAAGGCUGUAGACAAAUACUGGGACAGCUACAACCAUCCCUUCAGACAGGAUCAGAAGAACUUAGAUCAUUAUAUAAUACAAUAGCAGUCCUCUAUUGUGUGCAUCAAAGGAUAGAUGUAAAAGACACCAAGGAAGCCUUAGAUAAGAUAGAGGAAGAGCAAAACAAAAGUAAGAAAAAGGCACAGCAAGCA	.(((((((.((....))....((((((...((.....))..))))))..........((((.((.....)).))))..........................((..((((((((((((((((((........))))).....)))).((((...))))......)))))))))...))...............)))))))..........	.(((((((..............(((((...((.....))..))))).....................((((...........))))................((..((((((((((((.(((((........)))))......))).((((...))))......)))))))))...))...............)))))))..........
481	690	37	-37.5	-1.24	0.1	32.53	GCCUUUUAGAGACAUCAGAAGGCUGUAGACAAAUACUGGGACAGCUACAACCAUCCCUUCAGACAGGAUCAGAAGAACUUAGAUCAUUAUAUAAUACAAUAGCAGUCCUCUAUUGUGUGCAUCAAAGGAUAGAUGUAAAAGACACCAAGGAAGCCUUAGAUAAGAUAGAGGAAGAGCAAAACAAAAGUAAGAAAAAGGCACAGCAAGCAG	(((((((.((....))....((((((...((.....))..))))))..........((((.((.....)).))))..........................((..((((((((((((((((((........))))).....)))).((((...))))......)))))))))...))...............)))))))...........	(((((((.............((((((...((.....))..))))))....................((((...........))))................((..((((((((((((.(((((........)))))......))).((((...))))......)))))))))...))...............)))))))...........
482	691	37	-33.5	-0.25	0.33	39.48	CCUUUUAGAGACAUCAGAAGGCUGUAGACAAAUACUGGGACAGCUACAACCAUCCCUUCAGACAGGAUCAGAAGAACUUAGAUCAUUAUAUAAUACAAUAGCAGUCCUCUAUUGUGUGCAUCAAAGGAUAGAUGUAAAAGACACCAAGGAAGCCUUAGAUAAGAUAGAGGAAGAGCAAAACAAAAGUAAGAAAAAGGCACAGCAAGCAGC	.(((((.((....)))))))(((((...........((((..(......)..)))).........((((...........))))................((..((((((((((((((((((........))))).....)))).((((...))))......)))))))))...))......................))))).......	.(((((.((....)))))))................((((............)))).........((((...........))))................((..(((((((((....(((((........)))))..........((((...))))......)))))))))...))..................................
483	692	37	-34.1	-0.66	0.25	28.3	CUUUUAGAGACAUCAGAAGGCUGUAGACAAAUACUGGGACAGCUACAACCAUCCCUUCAGACAGGAUCAGAAGAACUUAGAUCAUUAUAUAAUACAAUAGCAGUCCUCUAUUGUGUGCAUCAAAGGAUAGAUGUAAAAGACACCAAGGAAGCCUUAGAUAAGAUAGAGGAAGAGCAAAACAAAAGUAAGAAAAAGGCACAGCAAGCAGCA	(((((.((....)))))))(((((...........((((..(......)..)))).........((((...........))))................((..((((((((((((((((((........))))).....)))).((((...))))......)))))))))...))....................((...))..))))).	(((((.((....)))))))(((((...........((((..(......)..)))).........((((...........))))................((..(((((((((.((.(((((........)))))......))..((((...))))......)))))))))...)).............................))))).
484	693	37	-31.6	0.07	0.45	32.56	UUUUAGAGACAUCAGAAGGCUGUAGACAAAUACUGGGACAGCUACAACCAUCCCUUCAGACAGGAUCAGAAGAACUUAGAUCAUUAUAUAAUACAAUAGCAGUCCUCUAUUGUGUGCAUCAAAGGAUAGAUGUAAAAGACACCAAGGAAGCCUUAGAUAAGAUAGAGGAAGAGCAAAACAAAAGUAAGAAAAAGGCACAGCAAGCAGCAG	..................(((((...........((((..(......)..)))).........((((...........))))................((..((((((((((((((((((........))))).....)))).((((...))))......)))))))))...))....................((...))..)))))..	.....((....)).....(((((...........((((..(......)..)))).........((((...........))))................((..((((((((((((.(((((........)))))......))).((((...))))......)))))))))...)).............................)))))..
485	694	37	-31.6	-0.17	0.47	32.43	UUUAGAGACAUCAGAAGGCUGUAGACAAAUACUGGGACAGCUACAACCAUCCCUUCAGACAGGAUCAGAAGAACUUAGAUCAUUAUAUAAUACAAUAGCAGUCCUCUAUUGUGUGCAUCAAAGGAUAGAUGUAAAAGACACCAAGGAAGCCUUAGAUAAGAUAGAGGAAGAGCAAAACAAAAGUAAGAAAAAGGCACAGCAAGCAGCAGC	.................(((((...........((((..(......)..)))).........((((...........))))................((..((((((((((((((((((........))))).....)))).((((...))))......)))))))))...))....................((...))..)))))...	.................................((((..(......)..)))).........((((...........))))................((..((((((((((((.(((((........)))))......))).((((...))))......)))))))))...)).....................................
486	695	37	-33.0	-0.1	0.41	31.66	UUAGAGACAUCAGAAGGCUGUAGACAAAUACUGGGACAGCUACAACCAUCCCUUCAGACAGGAUCAGAAGAACUUAGAUCAUUAUAUAAUACAAUAGCAGUCCUCUAUUGUGUGCAUCAAAGGAUAGAUGUAAAAGACACCAAGGAAGCCUUAGAUAAGAUAGAGGAAGAGCAAAACAAAAGUAAGAAAAAGGCACAGCAAGCAGCAGCU	...............((((((...........((((..(......)..)))).........((((...........))))................((..((((((((((((((((((........))))).....)))).((((...))))......)))))))))...))....................((.......)).))))))	................(((((...........((((..(......)..)))).........((((...........))))................((..((((((((((((.(((((........)))))......))).((((...))))......)))))))))...))................................))))).
487	696	37	-33.2	-0.06	0.35	39.27	UAGAGACAUCAGAAGGCUGUAGACAAAUACUGGGACAGCUACAACCAUCCCUUCAGACAGGAUCAGAAGAACUUAGAUCAUUAUAUAAUACAAUAGCAGUCCUCUAUUGUGUGCAUCAAAGGAUAGAUGUAAAAGACACCAAGGAAGCCUUAGAUAAGAUAGAGGAAGAGCAAAACAAAAGUAAGAAAAAGGCACAGCAAGCAGCAGCUG	..............((((((...........((((..(......)..)))).........((((...........))))................((..((((((((((((((((((........))))).....)))).((((...))))......)))))))))...))....................((.......)).)))))).	............................................................((((...........))))................((..(((((((((.((.(((((........)))))......))..((((...))))......)))))))))...)).......................................
488	697	37	-34.5	-0.21	0.35	37.14	AGAGACAUCAGAAGGCUGUAGACAAAUACUGGGACAGCUACAACCAUCCCUUCAGACAGGAUCAGAAGAACUUAGAUCAUUAUAUAAUACAAUAGCAGUCCUCUAUUGUGUGCAUCAAAGGAUAGAUGUAAAAGACACCAAGGAAGCCUUAGAUAAGAUAGAGGAAGAGCAAAACAAAAGUAAGAAAAAGGCACAGCAAGCAGCAGCUGA	.......((((...(((((...........((((..(......)..)))).........((((...........))))................((..((((((((((((((((((........))))).....)))).((((...))))......)))))))))...))....................((...))..)))))..))))	........(((...................((((............)))).........((((...........))))................((..(((((((((.((.(((((........)))))......))..((((...))))......)))))))))...))....................................))).
489	698	37	-34.8	-0.38	0.33	36.09	GAGACAUCAGAAGGCUGUAGACAAAUACUGGGACAGCUACAACCAUCCCUUCAGACAGGAUCAGAAGAACUUAGAUCAUUAUAUAAUACAAUAGCAGUCCUCUAUUGUGUGCAUCAAAGGAUAGAUGUAAAAGACACCAAGGAAGCCUUAGAUAAGAUAGAGGAAGAGCAAAACAAAAGUAAGAAAAAGGCACAGCAAGCAGCAGCUGAC	......((((...(((((...........((((..(......)..)))).........((((...........))))................((..((((((((((((((((((........))))).....)))).((((...))))......)))))))))...))....................((...))..)))))..)))).	......((((...(((((...........((((............)))).........((((...........))))................((..((((((((((((.(((((........)))))......))).((((...))))......)))))))))...)).............................)))))..)))).
490	699	37	-34.8	-0.63	0.24	34.43	AGACAUCAGAAGGCUGUAGACAAAUACUGGGACAGCUACAACCAUCCCUUCAGACAGGAUCAGAAGAACUUAGAUCAUUAUAUAAUACAAUAGCAGUCCUCUAUUGUGUGCAUCAAAGGAUAGAUGUAAAAGACACCAAGGAAGCCUUAGAUAAGAUAGAGGAAGAGCAAAACAAAAGUAAGAAAAAGGCACAGCAAGCAGCAGCUGACA	.....((((...(((((...........((((..(......)..)))).........((((...........))))................((..((((((((((((((((((........))))).....)))).((((...))))......)))))))))...))....................((...))..)))))..))))..	.....((((...(((((...........((((............)))).........((((...........))))................((..((((((((((((.(((((........)))))......))).((((...))))......)))))))))...)).............................)))))..))))..
491	700	37	-34.8	-0.41	0.35	34.54	GACAUCAGAAGGCUGUAGACAAAUACUGGGACAGCUACAACCAUCCCUUCAGACAGGAUCAGAAGAACUUAGAUCAUUAUAUAAUACAAUAGCAGUCCUCUAUUGUGUGCAUCAAAGGAUAGAUGUAAAAGACACCAAGGAAGCCUUAGAUAAGAUAGAGGAAGAGCAAAACAAAAGUAAGAAAAAGGCACAGCAAGCAGCAGCUGACAC	....((((...(((((...........((((..(......)..)))).........((((...........))))................((..((((((((((((((((((........))))).....)))).((((...))))......)))))))))...))....................((...))..)))))..))))...	....((((...(((((...........((((............)))).........((((...........))))................((..((((((((((((.(((((........)))))......))).((((...))))......)))))))))...)).............................)))))..))))...
492	701	37	-34.8	-0.48	0.31	34.79	ACAUCAGAAGGCUGUAGACAAAUACUGGGACAGCUACAACCAUCCCUUCAGACAGGAUCAGAAGAACUUAGAUCAUUAUAUAAUACAAUAGCAGUCCUCUAUUGUGUGCAUCAAAGGAUAGAUGUAAAAGACACCAAGGAAGCCUUAGAUAAGAUAGAGGAAGAGCAAAACAAAAGUAAGAAAAAGGCACAGCAAGCAGCAGCUGACACA	...((((...(((((...........((((..(......)..)))).........((((...........))))................((..((((((((((((((((((........))))).....)))).((((...))))......)))))))))...))....................((...))..)))))..))))....	...((((...(((((...........((((............)))).........((((...........))))................((..(((((((((.((.(((((........)))))......))..((((...))))......)))))))))...)).............................)))))..))))....
493	702	37	-34.8	-0.55	0.29	34.86	CAUCAGAAGGCUGUAGACAAAUACUGGGACAGCUACAACCAUCCCUUCAGACAGGAUCAGAAGAACUUAGAUCAUUAUAUAAUACAAUAGCAGUCCUCUAUUGUGUGCAUCAAAGGAUAGAUGUAAAAGACACCAAGGAAGCCUUAGAUAAGAUAGAGGAAGAGCAAAACAAAAGUAAGAAAAAGGCACAGCAAGCAGCAGCUGACACAG	..((((...(((((...........((((..(......)..)))).........((((...........))))................((..((((((((((((((((((........))))).....)))).((((...))))......)))))))))...))....................((...))..)))))..)))).....	..((((...(((((...........((((............)))).........((((...........))))................((..(((((((((.((.(((((........)))))......))..((((...))))......)))))))))...)).............................)))))..)))).....
494	703	37	-34.8	-0.44	0.31	36.97	AUCAGAAGGCUGUAGACAAAUACUGGGACAGCUACAACCAUCCCUUCAGACAGGAUCAGAAGAACUUAGAUCAUUAUAUAAUACAAUAGCAGUCCUCUAUUGUGUGCAUCAAAGGAUAGAUGUAAAAGACACCAAGGAAGCCUUAGAUAAGAUAGAGGAAGAGCAAAACAAAAGUAAGAAAAAGGCACAGCAAGCAGCAGCUGACACAGG	.((((...(((((...........((((..(......)..)))).........((((...........))))................((..((((((((((((((((((........))))).....)))).((((...))))......)))))))))...))....................((...))..)))))..))))......	..(((...................((((............)))).........((((...........))))................((..((((((((((((.(((((........)))))......))).((((...))))......)))))))))...))....................................))).......
495	704	37	-34.7	-0.23	0.35	39.31	UCAGAAGGCUGUAGACAAAUACUGGGACAGCUACAACCAUCCCUUCAGACAGGAUCAGAAGAACUUAGAUCAUUAUAUAAUACAAUAGCAGUCCUCUAUUGUGUGCAUCAAAGGAUAGAUGUAAAAGACACCAAGGAAGCCUUAGAUAAGAUAGAGGAAGAGCAAAACAAAAGUAAGAAAAAGGCACAGCAAGCAGCAGCUGACACAGGA	((((...(((((...........((((..(......)..)))).........((((...........))))................((..((((((((((((((((((........))))).....)))).((((...))))......)))))))))...))....................((...))..)))))..)))).......	........(((................)))......................((((...........))))................((..((((((((((((.(((((........)))))......))).((((...))))......)))))))))...))...............................................
496	705	37	-35.1	-0.71	0.27	36.12	CAGAAGGCUGUAGACAAAUACUGGGACAGCUACAACCAUCCCUUCAGACAGGAUCAGAAGAACUUAGAUCAUUAUAUAAUACAAUAGCAGUCCUCUAUUGUGUGCAUCAAAGGAUAGAUGUAAAAGACACCAAGGAAGCCUUAGAUAAGAUAGAGGAAGAGCAAAACAAAAGUAAGAAAAAGGCACAGCAAGCAGCAGCUGACACAGGAA	.....((((((...((.....))..)))))).......(((((((.((.....)).))))..........................((..((((((((((((((((((........))))).....)))).((((...))))......)))))))))...)).......................((((........)))).....))).	.....((((((...((.....))..))))))....................((((...........))))................((..((((((((((((.(((((........)))))......))).((((...))))......)))))))))...)).......................((((........)))).........
497	706	37	-35.1	-0.64	0.2	35.21	AGAAGGCUGUAGACAAAUACUGGGACAGCUACAACCAUCCCUUCAGACAGGAUCAGAAGAACUUAGAUCAUUAUAUAAUACAAUAGCAGUCCUCUAUUGUGUGCAUCAAAGGAUAGAUGUAAAAGACACCAAGGAAGCCUUAGAUAAGAUAGAGGAAGAGCAAAACAAAAGUAAGAAAAAGGCACAGCAAGCAGCAGCUGACACAGGAAA	....((((((...((.....))..)))))).......(((((((.((.....)).))))..........................((..((((((((((((((((((........))))).....)))).((((...))))......)))))))))...)).......................((((........)))).....)))..	....((((((...((.....))..))))))....................((((...........))))................((..((((((((((((.(((((........)))))......))).((((...))))......)))))))))...)).......................((((........))))..........
498	707	37	-35.1	-0.89	0.2	35.2	GAAGGCUGUAGACAAAUACUGGGACAGCUACAACCAUCCCUUCAGACAGGAUCAGAAGAACUUAGAUCAUUAUAUAAUACAAUAGCAGUCCUCUAUUGUGUGCAUCAAAGGAUAGAUGUAAAAGACACCAAGGAAGCCUUAGAUAAGAUAGAGGAAGAGCAAAACAAAAGUAAGAAAAAGGCACAGCAAGCAGCAGCUGACACAGGAAAC	...((((((...((.....))..)))))).......(((((((.((.....)).))))..........................((..((((((((((((((((((........))))).....)))).((((...))))......)))))))))...)).......................((((........)))).....)))...	...((((((...((.....))..))))))....................((((...........))))................((..((((((((((((.(((((........)))))......))).((((...))))......)))))))))...)).......................((((........))))...........
499	708	37	-35.1	-0.6	0.24	32.51	AAGGCUGUAGACAAAUACUGGGACAGCUACAACCAUCCCUUCAGACAGGAUCAGAAGAACUUAGAUCAUUAUAUAAUACAAUAGCAGUCCUCUAUUGUGUGCAUCAAAGGAUAGAUGUAAAAGACACCAAGGAAGCCUUAGAUAAGAUAGAGGAAGAGCAAAACAAAAGUAAGAAAAAGGCACAGCAAGCAGCAGCUGACACAGGAAACA	..((((((...((.....))..)))))).......(((((((.((.....)).))))..........................((..((((((((((((((((((........))))).....)))).((((...))))......)))))))))...)).......................((((........)))).....)))....	..((((((...((.....))..))))))....................((((...........))))................((..((((((((((((.(((((........)))))......))).((((...))))......)))))))))...)).......................((((........))))............
500	709	37	-35.1	-0.57	0.25	32.47	AGGCUGUAGACAAAUACUGGGACAGCUACAACCAUCCCUUCAGACAGGAUCAGAAGAACUUAGAUCAUUAUAUAAUACAAUAGCAGUCCUCUAUUGUGUGCAUCAAAGGAUAGAUGUAAAAGACACCAAGGAAGCCUUAGAUAAGAUAGAGGAAGAGCAAAACAAAAGUAAGAAAAAGGCACAGCAAGCAGCAGCUGACACAGGAAACAA	.((((((...((.....))..)))))).......(((((((.((.....)).))))..........................((..((((((((((((((((((........))))).....)))).((((...))))......)))))))))...)).......................((((........)))).....))).....	.((((((...((.....))..))))))....................((((...........))))................((..((((((((((((.(((((........)))))......))).((((...))))......)))))))))...)).......................((((........)))).............
501	710	37	-34.8	-0.9	0.16	34.75	GGCUGUAGACAAAUACUGGGACAGCUACAACCAUCCCUUCAGACAGGAUCAGAAGAACUUAGAUCAUUAUAUAAUACAAUAGCAGUCCUCUAUUGUGUGCAUCAAAGGAUAGAUGUAAAAGACACCAAGGAAGCCUUAGAUAAGAUAGAGGAAGAGCAAAACAAAAGUAAGAAAAAGGCACAGCAAGCAGCAGCUGACACAGGAAACAAC	((((((...((.....))..)))))).......(((((((.((.....)).))))..........................((..((((((((((((((((((........))))).....)))).((((...))))......)))))))))...)).......................((((........)))).....)))......	((((((...((.....))..))))))....................((((...........))))................((..((((((((((((.(((((........)))))......))).((((...))))......)))))))))...)).......................((((........))))..............
502	711	37	-33.7	-0.88	0.14	37.07	GCUGUAGACAAAUACUGGGACAGCUACAACCAUCCCUUCAGACAGGAUCAGAAGAACUUAGAUCAUUAUAUAAUACAAUAGCAGUCCUCUAUUGUGUGCAUCAAAGGAUAGAUGUAAAAGACACCAAGGAAGCCUUAGAUAAGAUAGAGGAAGAGCAAAACAAAAGUAAGAAAAAGGCACAGCAAGCAGCAGCUGACACAGGAAACAACA	(((((...((.....))..)))))........(((((((.((.....)).))))..........................((..((((((((((((((((((........))))).....)))).((((...))))......)))))))))...)).......................((((........)))).....))).......	.............................................((((...........))))................((..((((((((((((.(((((........)))))......))).((((...))))......)))))))))...)).......................((((........))))...............
503	712	37	-32.9	-0.65	0.18	36.27	CUGUAGACAAAUACUGGGACAGCUACAACCAUCCCUUCAGACAGGAUCAGAAGAACUUAGAUCAUUAUAUAAUACAAUAGCAGUCCUCUAUUGUGUGCAUCAAAGGAUAGAUGUAAAAGACACCAAGGAAGCCUUAGAUAAGAUAGAGGAAGAGCAAAACAAAAGUAAGAAAAAGGCACAGCAAGCAGCAGCUGACACAGGAAACAACAG	((((...........((((..(......)..)))).........((((...........))))................((..((((((((((((((((((........))))).....)))).((((...))))......)))))))))...)).......................((((........))))..))))..........	...............((((............)))).........((((...........))))................((..((((((((((((.(((((........)))))......))).((((...))))......)))))))))...)).......................((((........))))................
504	713	37	-31.2	-0.45	0.33	35.9	UGUAGACAAAUACUGGGACAGCUACAACCAUCCCUUCAGACAGGAUCAGAAGAACUUAGAUCAUUAUAUAAUACAAUAGCAGUCCUCUAUUGUGUGCAUCAAAGGAUAGAUGUAAAAGACACCAAGGAAGCCUUAGAUAAGAUAGAGGAAGAGCAAAACAAAAGUAAGAAAAAGGCACAGCAAGCAGCAGCUGACACAGGAAACAACAGC	............(((...(((((..........((((.((.....)).))))..........................((..((((((((((((((((((........))))).....)))).((((...))))......)))))))))...)).........................((.....)))))))...)))...........	............(((...(((((....................((((...........))))................((..(((((((((.((.(((((........)))))......))..((((...))))......)))))))))...))..................................)))))...)))...........
505	714	37	-31.2	-0.24	0.31	35.4	GUAGACAAAUACUGGGACAGCUACAACCAUCCCUUCAGACAGGAUCAGAAGAACUUAGAUCAUUAUAUAAUACAAUAGCAGUCCUCUAUUGUGUGCAUCAAAGGAUAGAUGUAAAAGACACCAAGGAAGCCUUAGAUAAGAUAGAGGAAGAGCAAAACAAAAGUAAGAAAAAGGCACAGCAAGCAGCAGCUGACACAGGAAACAACAGCC	...........(((...(((((..........((((.((.....)).))))..........................((..((((((((((((((((((........))))).....)))).((((...))))......)))))))))...)).........................((.....)))))))...)))............	...........(((...(((((....................((((...........))))................((..(((((((((.((.(((((........)))))......))..((((...))))......)))))))))...))..................................)))))...)))............
506	715	37	-32.0	-1.05	0.18	34.37	UAGACAAAUACUGGGACAGCUACAACCAUCCCUUCAGACAGGAUCAGAAGAACUUAGAUCAUUAUAUAAUACAAUAGCAGUCCUCUAUUGUGUGCAUCAAAGGAUAGAUGUAAAAGACACCAAGGAAGCCUUAGAUAAGAUAGAGGAAGAGCAAAACAAAAGUAAGAAAAAGGCACAGCAAGCAGCAGCUGACACAGGAAACAACAGCCA	........((((((((..(......)..)))).........((((...........))))................((..((((((((((((((((((........))))).....)))).((((...))))......)))))))))...))........)))).......(((.((((........)))).....(....)....))).	.............((..............))..........((((...........))))................((..((((((((((((.(((((........)))))......))).((((...))))......)))))))))...))..........................................................
507	716	37	-32.0	-0.46	0.27	35.27	AGACAAAUACUGGGACAGCUACAACCAUCCCUUCAGACAGGAUCAGAAGAACUUAGAUCAUUAUAUAAUACAAUAGCAGUCCUCUAUUGUGUGCAUCAAAGGAUAGAUGUAAAAGACACCAAGGAAGCCUUAGAUAAGAUAGAGGAAGAGCAAAACAAAAGUAAGAAAAAGGCACAGCAAGCAGCAGCUGACACAGGAAACAACAGCCAG	.......((((((((..(......)..)))).........((((...........))))................((..((((((((((((((((((........))))).....)))).((((...))))......)))))))))...))........)))).......(((.((((........)))).....(....)....)))..	........................................((((...........))))................((..((((((((((((.(((((........)))))......))).((((...))))......)))))))))...)).......................((((........))))....................
508	717	37	-32.0	-0.2	0.35	36.75	GACAAAUACUGGGACAGCUACAACCAUCCCUUCAGACAGGAUCAGAAGAACUUAGAUCAUUAUAUAAUACAAUAGCAGUCCUCUAUUGUGUGCAUCAAAGGAUAGAUGUAAAAGACACCAAGGAAGCCUUAGAUAAGAUAGAGGAAGAGCAAAACAAAAGUAAGAAAAAGGCACAGCAAGCAGCAGCUGACACAGGAAACAACAGCCAGG	......((((((((..(......)..)))).........((((...........))))................((..((((((((((((((((((........))))).....)))).((((...))))......)))))))))...))........)))).......(((.((((........)))).....(....)....)))...	.......................................((((...........))))................((..(((((((((.((.(((((........)))))......))..((((...))))......)))))))))...)).......................((((........)))).....................
509	718	37	-32.0	-0.41	0.33	36.87	ACAAAUACUGGGACAGCUACAACCAUCCCUUCAGACAGGAUCAGAAGAACUUAGAUCAUUAUAUAAUACAAUAGCAGUCCUCUAUUGUGUGCAUCAAAGGAUAGAUGUAAAAGACACCAAGGAAGCCUUAGAUAAGAUAGAGGAAGAGCAAAACAAAAGUAAGAAAAAGGCACAGCAAGCAGCAGCUGACACAGGAAACAACAGCCAGGU	.....((((((((..(......)..)))).........((((...........))))................((..((((((((((((((((((........))))).....)))).((((...))))......)))))))))...))........)))).......(((.((((........)))).....(....)....)))....	......................................((((...........))))................((..(((((((((.((.(((((........)))))......))..((((...))))......)))))))))...)).......................((((........))))......................
510	719	37	-32.0	0.02	0.47	36.61	CAAAUACUGGGACAGCUACAACCAUCCCUUCAGACAGGAUCAGAAGAACUUAGAUCAUUAUAUAAUACAAUAGCAGUCCUCUAUUGUGUGCAUCAAAGGAUAGAUGUAAAAGACACCAAGGAAGCCUUAGAUAAGAUAGAGGAAGAGCAAAACAAAAGUAAGAAAAAGGCACAGCAAGCAGCAGCUGACACAGGAAACAACAGCCAGGUC	....((((((((..(......)..)))).........((((...........))))................((..((((((((((((((((((........))))).....)))).((((...))))......)))))))))...))........)))).......(((.((((........)))).....(....)....))).....	.....................................((((...........))))................((..((((((((((((.(((((........)))))......))).((((...))))......)))))))))...)).......................((((........)))).......................
511	720	37	-33.0	-0.36	0.33	32.77	AAAUACUGGGACAGCUACAACCAUCCCUUCAGACAGGAUCAGAAGAACUUAGAUCAUUAUAUAAUACAAUAGCAGUCCUCUAUUGUGUGCAUCAAAGGAUAGAUGUAAAAGACACCAAGGAAGCCUUAGAUAAGAUAGAGGAAGAGCAAAACAAAAGUAAGAAAAAGGCACAGCAAGCAGCAGCUGACACAGGAAACAACAGCCAGGUCA	.......((((..(......)..))))....(((..((((...........))))................((..((((((((((((((((((........))))).....)))).((((...))))......)))))))))...))...................(((.((((........)))).....(....)....)))..))).	.......((((............)))).........((((...........))))................((..((((((((((((.(((((........)))))......))).((((...))))......)))))))))...)).......................((((........))))........................
512	721	37	-33.0	-0.23	0.37	35.99	AAUACUGGGACAGCUACAACCAUCCCUUCAGACAGGAUCAGAAGAACUUAGAUCAUUAUAUAAUACAAUAGCAGUCCUCUAUUGUGUGCAUCAAAGGAUAGAUGUAAAAGACACCAAGGAAGCCUUAGAUAAGAUAGAGGAAGAGCAAAACAAAAGUAAGAAAAAGGCACAGCAAGCAGCAGCUGACACAGGAAACAACAGCCAGGUCAG	......((((..(......)..))))....(((..((((...........))))................((..((((((((((((((((((........))))).....)))).((((...))))......)))))))))...))...................(((.((((........)))).....(....)....)))..)))..	......((((............)))).........((((...........))))................((..((((((((((((.(((((........)))))......))).((((...))))......)))))))))...)).......................((((........)))).........................
513	722	37	-35.7	-0.79	0.14	24.03	AUACUGGGACAGCUACAACCAUCCCUUCAGACAGGAUCAGAAGAACUUAGAUCAUUAUAUAAUACAAUAGCAGUCCUCUAUUGUGUGCAUCAAAGGAUAGAUGUAAAAGACACCAAGGAAGCCUUAGAUAAGAUAGAGGAAGAGCAAAACAAAAGUAAGAAAAAGGCACAGCAAGCAGCAGCUGACACAGGAAACAACAGCCAGGUCAGC	.((((((((..(......)..)))).........((((...........))))................((..((((((((((((((((((........))))).....)))).((((...))))......)))))))))...))........)))).............((.....)).((((((.(.((.........)).)))))))	..(((((((..(......)..)))).........((((...........))))................((..((((((((((((.(((((........)))))......))).((((...))))......)))))))))...))........)))........................((((((.(.((.........)).)))))))
514	723	37	-36.5	-0.94	0.22	23.36	UACUGGGACAGCUACAACCAUCCCUUCAGACAGGAUCAGAAGAACUUAGAUCAUUAUAUAAUACAAUAGCAGUCCUCUAUUGUGUGCAUCAAAGGAUAGAUGUAAAAGACACCAAGGAAGCCUUAGAUAAGAUAGAGGAAGAGCAAAACAAAAGUAAGAAAAAGGCACAGCAAGCAGCAGCUGACACAGGAAACAACAGCCAGGUCAGCC	((((((((..(......)..)))).........((((...........))))................((..((((((((((((((((((........))))).....)))).((((...))))......)))))))))...))........)))).............((.....)).((((((.(.((.........)).))))))).	.(((((((..(......)..)))).........((((...........))))................((..((((((((((((.(((((........)))))......))).((((...))))......)))))))))...))........)))........................((((((.(.((.........)).))))))).
515	724	37	-35.7	-0.74	0.2	25.54	ACUGGGACAGCUACAACCAUCCCUUCAGACAGGAUCAGAAGAACUUAGAUCAUUAUAUAAUACAAUAGCAGUCCUCUAUUGUGUGCAUCAAAGGAUAGAUGUAAAAGACACCAAGGAAGCCUUAGAUAAGAUAGAGGAAGAGCAAAACAAAAGUAAGAAAAAGGCACAGCAAGCAGCAGCUGACACAGGAAACAACAGCCAGGUCAGCCA	...((((..(......)..)))).........((((...........))))................((..((((((((((((((((((........))))).....)))).((((...))))......)))))))))...)).........................((.....)).((((((.(.((.........)).)))))))..	...((((..(......)..)))).........((((...........))))................((..((((((((((((.(((((........)))))......))).((((...))))......)))))))))...))...................................((((((.(.((.........)).)))))))..
516	725	37	-35.7	-0.7	0.24	24.91	CUGGGACAGCUACAACCAUCCCUUCAGACAGGAUCAGAAGAACUUAGAUCAUUAUAUAAUACAAUAGCAGUCCUCUAUUGUGUGCAUCAAAGGAUAGAUGUAAAAGACACCAAGGAAGCCUUAGAUAAGAUAGAGGAAGAGCAAAACAAAAGUAAGAAAAAGGCACAGCAAGCAGCAGCUGACACAGGAAACAACAGCCAGGUCAGCCAA	..((((..(......)..)))).........((((...........))))................((..((((((((((((((((((........))))).....)))).((((...))))......)))))))))...)).........................((.....)).((((((.(.((.........)).)))))))...	..((((..(......)..)))).........((((...........))))................((..((((((((((((.(((((........)))))......))).((((...))))......)))))))))...))...................................((((((.(.((.........)).)))))))...
517	726	37	-35.7	-0.92	0.16	23.61	UGGGACAGCUACAACCAUCCCUUCAGACAGGAUCAGAAGAACUUAGAUCAUUAUAUAAUACAAUAGCAGUCCUCUAUUGUGUGCAUCAAAGGAUAGAUGUAAAAGACACCAAGGAAGCCUUAGAUAAGAUAGAGGAAGAGCAAAACAAAAGUAAGAAAAAGGCACAGCAAGCAGCAGCUGACACAGGAAACAACAGCCAGGUCAGCCAAA	.((((..(......)..)))).........((((...........))))................((..((((((((((((((((((........))))).....)))).((((...))))......)))))))))...)).........................((.....)).((((((.(.((.........)).)))))))....	.((((..(......)..)))).........((((...........))))................((..((((((((((((.(((((........)))))......))).((((...))))......)))))))))...))...................................((((((.(.((.........)).)))))))....
518	727	37	-35.7	-1.45	0.08	22.4	GGGACAGCUACAACCAUCCCUUCAGACAGGAUCAGAAGAACUUAGAUCAUUAUAUAAUACAAUAGCAGUCCUCUAUUGUGUGCAUCAAAGGAUAGAUGUAAAAGACACCAAGGAAGCCUUAGAUAAGAUAGAGGAAGAGCAAAACAAAAGUAAGAAAAAGGCACAGCAAGCAGCAGCUGACACAGGAAACAACAGCCAGGUCAGCCAAAA	((((..(......)..)))).........((((...........))))................((..((((((((((((((((((........))))).....)))).((((...))))......)))))))))...)).........................((.....)).((((((.(.((.........)).))))))).....	((((..(......)..)))).........((((...........))))................((..((((((((((((.(((((........)))))......))).((((...))))......)))))))))...))...................................((((((.(.((.........)).))))))).....
519	728	37	-33.3	-1.0	0.12	31.15	GGACAGCUACAACCAUCCCUUCAGACAGGAUCAGAAGAACUUAGAUCAUUAUAUAAUACAAUAGCAGUCCUCUAUUGUGUGCAUCAAAGGAUAGAUGUAAAAGACACCAAGGAAGCCUUAGAUAAGAUAGAGGAAGAGCAAAACAAAAGUAAGAAAAAGGCACAGCAAGCAGCAGCUGACACAGGAAACAACAGCCAGGUCAGCCAAAAU	.....(((........((.(((..((..((((...........))))................((..((((((((((((((((((........))))).....)))).((((...))))......)))))))))...)).........))..)))...)).......)))....((((((.(.((.........)).)))))))......	............................((((...........))))................((..((((((((((((.(((((........)))))......))).((((...))))......)))))))))...))...................................((((((.(.((.........)).)))))))......
520	729	37	-33.3	-0.99	0.16	30.36	GACAGCUACAACCAUCCCUUCAGACAGGAUCAGAAGAACUUAGAUCAUUAUAUAAUACAAUAGCAGUCCUCUAUUGUGUGCAUCAAAGGAUAGAUGUAAAAGACACCAAGGAAGCCUUAGAUAAGAUAGAGGAAGAGCAAAACAAAAGUAAGAAAAAGGCACAGCAAGCAGCAGCUGACACAGGAAACAACAGCCAGGUCAGCCAAAAUU	....(((........((.(((..((..((((...........))))................((..((((((((((((((((((........))))).....)))).((((...))))......)))))))))...)).........))..)))...)).......)))....((((((.(.((.........)).))))))).......	...........................((((...........))))................((..((((((((((((.(((((........)))))......))).((((...))))......)))))))))...))...................................((((((.(.((.........)).))))))).......
521	730	37	-33.3	-0.97	0.16	29.69	ACAGCUACAACCAUCCCUUCAGACAGGAUCAGAAGAACUUAGAUCAUUAUAUAAUACAAUAGCAGUCCUCUAUUGUGUGCAUCAAAGGAUAGAUGUAAAAGACACCAAGGAAGCCUUAGAUAAGAUAGAGGAAGAGCAAAACAAAAGUAAGAAAAAGGCACAGCAAGCAGCAGCUGACACAGGAAACAACAGCCAGGUCAGCCAAAAUUA	...(((........((.(((..((..((((...........))))................((..((((((((((((((((((........))))).....)))).((((...))))......)))))))))...)).........))..)))...)).......)))....((((((.(.((.........)).)))))))........	..........................((((...........))))................((..((((((((((((.(((((........)))))......))).((((...))))......)))))))))...))...................................((((((.(.((.........)).)))))))........
522	731	37	-33.3	-1.4	0.14	29.72	CAGCUACAACCAUCCCUUCAGACAGGAUCAGAAGAACUUAGAUCAUUAUAUAAUACAAUAGCAGUCCUCUAUUGUGUGCAUCAAAGGAUAGAUGUAAAAGACACCAAGGAAGCCUUAGAUAAGAUAGAGGAAGAGCAAAACAAAAGUAAGAAAAAGGCACAGCAAGCAGCAGCUGACACAGGAAACAACAGCCAGGUCAGCCAAAAUUAC	..(((........((.(((..((..((((...........))))................((..((((((((((((((((((........))))).....)))).((((...))))......)))))))))...)).........))..)))...)).......)))....((((((.(.((.........)).))))))).........	.........................((((...........))))................((..(((((((((.((.(((((........)))))......))..((((...))))......)))))))))...))...................................((((((.(.((.........)).))))))).........
523	732	37	-33.3	-1.08	0.14	29.89	AGCUACAACCAUCCCUUCAGACAGGAUCAGAAGAACUUAGAUCAUUAUAUAAUACAAUAGCAGUCCUCUAUUGUGUGCAUCAAAGGAUAGAUGUAAAAGACACCAAGGAAGCCUUAGAUAAGAUAGAGGAAGAGCAAAACAAAAGUAAGAAAAAGGCACAGCAAGCAGCAGCUGACACAGGAAACAACAGCCAGGUCAGCCAAAAUUACC	.(((........((.(((..((..((((...........))))................((..((((((((((((((((((........))))).....)))).((((...))))......)))))))))...)).........))..)))...)).......)))....((((((.(.((.........)).)))))))..........	........................((((...........))))................((..(((((((((.((.(((((........)))))......))..((((...))))......)))))))))...))...................................((((((.(.((.........)).)))))))..........
524	733	37	-33.5	-0.96	0.22	29.65	GCUACAACCAUCCCUUCAGACAGGAUCAGAAGAACUUAGAUCAUUAUAUAAUACAAUAGCAGUCCUCUAUUGUGUGCAUCAAAGGAUAGAUGUAAAAGACACCAAGGAAGCCUUAGAUAAGAUAGAGGAAGAGCAAAACAAAAGUAAGAAAAAGGCACAGCAAGCAGCAGCUGACACAGGAAACAACAGCCAGGUCAGCCAAAAUUACCC	(((........((.(((..((..((((...........))))................((..((((((((((((((((((........))))).....)))).((((...))))......)))))))))...)).........))..)))...)).......)))....((((((.(.((.........)).)))))))...........	.......................((((...........))))................((..(((((((((.((.(((((........)))))......))..((((...))))......)))))))))...))...................................((((((.(.((.........)).)))))))...........
525	734	37	-32.1	-0.48	0.31	26.98	CUACAACCAUCCCUUCAGACAGGAUCAGAAGAACUUAGAUCAUUAUAUAAUACAAUAGCAGUCCUCUAUUGUGUGCAUCAAAGGAUAGAUGUAAAAGACACCAAGGAAGCCUUAGAUAAGAUAGAGGAAGAGCAAAACAAAAGUAAGAAAAAGGCACAGCAAGCAGCAGCUGACACAGGAAACAACAGCCAGGUCAGCCAAAAUUACCCU	............((((.((.....)).))))..........................((..((((((((((((((((((........))))).....)))).((((...))))......)))))))))...)).........................((.....)).((((((.(.((.........)).)))))))............	......................((((...........))))................((..(((((((((.((.(((((........)))))......))..((((...))))......)))))))))...)).........................((.....)).((((((.(.((.........)).)))))))............
526	735	37	-32.1	-1.0	0.18	27.37	UACAACCAUCCCUUCAGACAGGAUCAGAAGAACUUAGAUCAUUAUAUAAUACAAUAGCAGUCCUCUAUUGUGUGCAUCAAAGGAUAGAUGUAAAAGACACCAAGGAAGCCUUAGAUAAGAUAGAGGAAGAGCAAAACAAAAGUAAGAAAAAGGCACAGCAAGCAGCAGCUGACACAGGAAACAACAGCCAGGUCAGCCAAAAUUACCCUA	...........((((.((.....)).))))..........................((..((((((((((((((((((........))))).....)))).((((...))))......)))))))))...)).........................((.....)).((((((.(.((.........)).))))))).............	.....................((((...........))))................((..(((((((((.((.(((((........)))))......))..((((...))))......)))))))))...)).........................((.....)).((((((.(.((.........)).))))))).............
527	736	37	-32.1	-1.11	0.18	27.25	ACAACCAUCCCUUCAGACAGGAUCAGAAGAACUUAGAUCAUUAUAUAAUACAAUAGCAGUCCUCUAUUGUGUGCAUCAAAGGAUAGAUGUAAAAGACACCAAGGAAGCCUUAGAUAAGAUAGAGGAAGAGCAAAACAAAAGUAAGAAAAAGGCACAGCAAGCAGCAGCUGACACAGGAAACAACAGCCAGGUCAGCCAAAAUUACCCUAU	..........((((.((.....)).))))..........................((..((((((((((((((((((........))))).....)))).((((...))))......)))))))))...)).........................((.....)).((((((.(.((.........)).)))))))..............	....................((((...........))))................((..(((((((((.((.(((((........)))))......))..((((...))))......)))))))))...)).........................((.....)).((((((.(.((.........)).)))))))..............
528	737	37	-32.1	-0.91	0.1	27.56	CAACCAUCCCUUCAGACAGGAUCAGAAGAACUUAGAUCAUUAUAUAAUACAAUAGCAGUCCUCUAUUGUGUGCAUCAAAGGAUAGAUGUAAAAGACACCAAGGAAGCCUUAGAUAAGAUAGAGGAAGAGCAAAACAAAAGUAAGAAAAAGGCACAGCAAGCAGCAGCUGACACAGGAAACAACAGCCAGGUCAGCCAAAAUUACCCUAUA	.........((((.((.....)).))))..........................((..((((((((((((((((((........))))).....)))).((((...))))......)))))))))...)).........................((.....)).((((((.(.((.........)).)))))))...............	...................((((...........))))................((..(((((((((.((.(((((........)))))......))..((((...))))......)))))))))...)).........................((.....)).((((((.(.((.........)).)))))))...............
529	738	37	-32.1	-0.53	0.25	28.02	AACCAUCCCUUCAGACAGGAUCAGAAGAACUUAGAUCAUUAUAUAAUACAAUAGCAGUCCUCUAUUGUGUGCAUCAAAGGAUAGAUGUAAAAGACACCAAGGAAGCCUUAGAUAAGAUAGAGGAAGAGCAAAACAAAAGUAAGAAAAAGGCACAGCAAGCAGCAGCUGACACAGGAAACAACAGCCAGGUCAGCCAAAAUUACCCUAUAG	........((((.((.....)).))))..........................((..((((((((((((((((((........))))).....)))).((((...))))......)))))))))...)).........................((.....)).((((((.(.((.........)).)))))))................	..................((((...........))))................((..(((((((((.((.(((((........)))))......))..((((...))))......)))))))))...)).........................((.....)).((((((.(.((.........)).)))))))................
530	739	37	-32.5	-1.01	0.1	29.81	ACCAUCCCUUCAGACAGGAUCAGAAGAACUUAGAUCAUUAUAUAAUACAAUAGCAGUCCUCUAUUGUGUGCAUCAAAGGAUAGAUGUAAAAGACACCAAGGAAGCCUUAGAUAAGAUAGAGGAAGAGCAAAACAAAAGUAAGAAAAAGGCACAGCAAGCAGCAGCUGACACAGGAAACAACAGCCAGGUCAGCCAAAAUUACCCUAUAGU	.......((((.((.....)).)))).((((((...................((..((((((((((((((((((........))))).....)))).((((...))))......)))))))))...)).........................((.....)).((((((.(.((.........)).)))))))..........))).)))	....................................................((..(((((((((.((.(((((........)))))......))..((((...))))......)))))))))...)).........................((.....)).((((((.(.((.........)).))))))).................
531	740	37	-34.6	-1.12	0.14	26.7	CCAUCCCUUCAGACAGGAUCAGAAGAACUUAGAUCAUUAUAUAAUACAAUAGCAGUCCUCUAUUGUGUGCAUCAAAGGAUAGAUGUAAAAGACACCAAGGAAGCCUUAGAUAAGAUAGAGGAAGAGCAAAACAAAAGUAAGAAAAAGGCACAGCAAGCAGCAGCUGACACAGGAAACAACAGCCAGGUCAGCCAAAAUUACCCUAUAGUG	......((((.((.....)).)))).........(((((((..........((..((((((((((((((((((........))))).....)))).((((...))))......)))))))))...)).........................((.....)).((((((.(.((.........)).)))))))...........)))))))	......((((.(.......).)))).........(((((((..........((..((((((((((((.(((((........)))))......))).((((...))))......)))))))))...)).........................((.....)).((((((.(.((.........)).)))))))...........)))))))
532	741	37	-35.0	-1.09	0.1	28.61	CAUCCCUUCAGACAGGAUCAGAAGAACUUAGAUCAUUAUAUAAUACAAUAGCAGUCCUCUAUUGUGUGCAUCAAAGGAUAGAUGUAAAAGACACCAAGGAAGCCUUAGAUAAGAUAGAGGAAGAGCAAAACAAAAGUAAGAAAAAGGCACAGCAAGCAGCAGCUGACACAGGAAACAACAGCCAGGUCAGCCAAAAUUACCCUAUAGUGC	.....((((.((.....)).)))).........(((((((..........((..((((((((((((((((((........))))).....)))).((((...))))......)))))))))...)).........................((.....)).((((((.(.((.........)).)))))))...........))))))).	.....((((...........)))).........(((((((..........((..((((((((((((.(((((........)))))......))).((((...))))......)))))))))...)).........................((.....)).((((((.(.((.........)).)))))))...........))))))).
533	742	37	-36.1	-1.14	0.12	26.94	AUCCCUUCAGACAGGAUCAGAAGAACUUAGAUCAUUAUAUAAUACAAUAGCAGUCCUCUAUUGUGUGCAUCAAAGGAUAGAUGUAAAAGACACCAAGGAAGCCUUAGAUAAGAUAGAGGAAGAGCAAAACAAAAGUAAGAAAAAGGCACAGCAAGCAGCAGCUGACACAGGAAACAACAGCCAGGUCAGCCAAAAUUACCCUAUAGUGCA	....((((.((.....)).))))..........................((..((((((((((((((((((........))))).....)))).((((...))))......)))))))))...))....................((((.((.....)).((((((.(.((.........)).)))))))...............)))).	.................................................((..(((((((((.((.(((((........)))))......))..((((...))))......)))))))))...))....................((((.((.....)).((((((.(.((.........)).)))))))...............)))).
534	743	37	-36.1	-1.03	0.14	26.88	UCCCUUCAGACAGGAUCAGAAGAACUUAGAUCAUUAUAUAAUACAAUAGCAGUCCUCUAUUGUGUGCAUCAAAGGAUAGAUGUAAAAGACACCAAGGAAGCCUUAGAUAAGAUAGAGGAAGAGCAAAACAAAAGUAAGAAAAAGGCACAGCAAGCAGCAGCUGACACAGGAAACAACAGCCAGGUCAGCCAAAAUUACCCUAUAGUGCAG	...((((.((.....)).))))..........................((..((((((((((((((((((........))))).....)))).((((...))))......)))))))))...))....................((((.((.....)).((((((.(.((.........)).)))))))...............))))..	................................................((..(((((((((.((.(((((........)))))......))..((((...))))......)))))))))...))....................((((.((.....)).((((((.(.((.........)).)))))))...............))))..
535	744	37	-36.1	-1.27	0.08	26.66	CCCUUCAGACAGGAUCAGAAGAACUUAGAUCAUUAUAUAAUACAAUAGCAGUCCUCUAUUGUGUGCAUCAAAGGAUAGAUGUAAAAGACACCAAGGAAGCCUUAGAUAAGAUAGAGGAAGAGCAAAACAAAAGUAAGAAAAAGGCACAGCAAGCAGCAGCUGACACAGGAAACAACAGCCAGGUCAGCCAAAAUUACCCUAUAGUGCAGA	..((((.((.....)).))))..........................((..((((((((((((((((((........))))).....)))).((((...))))......)))))))))...))....................((((.((.....)).((((((.(.((.........)).)))))))...............))))...	...............................................((..((((((((((((.(((((........)))))......))).((((...))))......)))))))))...))....................((((.((.....)).((((((.(.((.........)).)))))))...............))))...
536	745	37	-36.1	-1.68	0.06	26.47	CCUUCAGACAGGAUCAGAAGAACUUAGAUCAUUAUAUAAUACAAUAGCAGUCCUCUAUUGUGUGCAUCAAAGGAUAGAUGUAAAAGACACCAAGGAAGCCUUAGAUAAGAUAGAGGAAGAGCAAAACAAAAGUAAGAAAAAGGCACAGCAAGCAGCAGCUGACACAGGAAACAACAGCCAGGUCAGCCAAAAUUACCCUAUAGUGCAGAA	.((((.((.....)).))))..........................((..((((((((((((((((((........))))).....)))).((((...))))......)))))))))...))....................((((.((.....)).((((((.(.((.........)).)))))))...............))))....	..............................................((..((((((((((((.(((((........)))))......))).((((...))))......)))))))))...))....................((((.((.....)).((((((.(.((.........)).)))))))...............))))....
537	746	37	-35.7	-1.12	0.1	25.11	CUUCAGACAGGAUCAGAAGAACUUAGAUCAUUAUAUAAUACAAUAGCAGUCCUCUAUUGUGUGCAUCAAAGGAUAGAUGUAAAAGACACCAAGGAAGCCUUAGAUAAGAUAGAGGAAGAGCAAAACAAAAGUAAGAAAAAGGCACAGCAAGCAGCAGCUGACACAGGAAACAACAGCCAGGUCAGCCAAAAUUACCCUAUAGUGCAGAAC	((((.((.....)).))))..........................((..((((((((((((((((((........))))).....)))).((((...))))......)))))))))...))....................((((.((.....)).((((((.(.((.........)).)))))))...............)))).....	..........((((...........))))................((..((((((((((((.(((((........)))))......))).((((...))))......)))))))))...))....................((((.((.....)).((((((.(.((.........)).)))))))...............)))).....
538	747	37	-35.5	-1.88	0.02	19.53	UUCAGACAGGAUCAGAAGAACUUAGAUCAUUAUAUAAUACAAUAGCAGUCCUCUAUUGUGUGCAUCAAAGGAUAGAUGUAAAAGACACCAAGGAAGCCUUAGAUAAGAUAGAGGAAGAGCAAAACAAAAGUAAGAAAAAGGCACAGCAAGCAGCAGCUGACACAGGAAACAACAGCCAGGUCAGCCAAAAUUACCCUAUAGUGCAGAACC	.........((((...........))))................((..((((((((((((((((((........))))).....)))).((((...))))......)))))))))...))....................((((.((.....)).((((((.(.((.........)).)))))))...............))))......	.........((((...........))))................((..((((((((((((.(((((........)))))......))).((((...))))......)))))))))...))....................((((.((.....)).((((((.(.((.........)).)))))))...............))))......
539	748	37	-35.5	-1.56	0.06	21.26	UCAGACAGGAUCAGAAGAACUUAGAUCAUUAUAUAAUACAAUAGCAGUCCUCUAUUGUGUGCAUCAAAGGAUAGAUGUAAAAGACACCAAGGAAGCCUUAGAUAAGAUAGAGGAAGAGCAAAACAAAAGUAAGAAAAAGGCACAGCAAGCAGCAGCUGACACAGGAAACAACAGCCAGGUCAGCCAAAAUUACCCUAUAGUGCAGAACCU	........((((...........))))................((..((((((((((((((((((........))))).....)))).((((...))))......)))))))))...))....................((((.((.....)).((((((.(.((.........)).)))))))...............)))).......	........((((...........))))................((..((((((((((((.(((((........)))))......))).((((...))))......)))))))))...))....................((((.((.....)).((((((.(.((.........)).)))))))...............)))).......
540	749	37	-35.5	-1.39	0.08	21.89	CAGACAGGAUCAGAAGAACUUAGAUCAUUAUAUAAUACAAUAGCAGUCCUCUAUUGUGUGCAUCAAAGGAUAGAUGUAAAAGACACCAAGGAAGCCUUAGAUAAGAUAGAGGAAGAGCAAAACAAAAGUAAGAAAAAGGCACAGCAAGCAGCAGCUGACACAGGAAACAACAGCCAGGUCAGCCAAAAUUACCCUAUAGUGCAGAACCUC	.......((((...........))))................((..((((((((((((((((((........))))).....)))).((((...))))......)))))))))...))....................((((.((.....)).((((((.(.((.........)).)))))))...............))))........	.......((((...........))))................((..((((((((((((.(((((........)))))......))).((((...))))......)))))))))...))....................((((.((.....)).((((((.(.((.........)).)))))))...............))))........
541	750	37	-35.5	-1.27	0.08	22.51	AGACAGGAUCAGAAGAACUUAGAUCAUUAUAUAAUACAAUAGCAGUCCUCUAUUGUGUGCAUCAAAGGAUAGAUGUAAAAGACACCAAGGAAGCCUUAGAUAAGAUAGAGGAAGAGCAAAACAAAAGUAAGAAAAAGGCACAGCAAGCAGCAGCUGACACAGGAAACAACAGCCAGGUCAGCCAAAAUUACCCUAUAGUGCAGAACCUCC	......((((...........))))................((..((((((((((((((((((........))))).....)))).((((...))))......)))))))))...))....................((((.((.....)).((((((.(.((.........)).)))))))...............)))).........	......((((...........))))................((..((((((((((((.(((((........)))))......))).((((...))))......)))))))))...))....................((((.((.....)).((((((.(.((.........)).)))))))...............)))).........
542	751	37	-35.5	-1.45	0.08	23.98	GACAGGAUCAGAAGAACUUAGAUCAUUAUAUAAUACAAUAGCAGUCCUCUAUUGUGUGCAUCAAAGGAUAGAUGUAAAAGACACCAAGGAAGCCUUAGAUAAGAUAGAGGAAGAGCAAAACAAAAGUAAGAAAAAGGCACAGCAAGCAGCAGCUGACACAGGAAACAACAGCCAGGUCAGCCAAAAUUACCCUAUAGUGCAGAACCUCCA	.....((((...........))))................((..((((((((((((((((((........))))).....)))).((((...))))......)))))))))...))....................((((.((.....)).((((((.(.((.........)).)))))))...............))))..........	......(((...........))).................((..((((((((((((.(((((........)))))......))).((((...))))......)))))))))...))....................((((.((.....)).((((((.(.((.........)).)))))))...............))))..........
543	752	37	-35.5	-1.66	0.06	23.72	ACAGGAUCAGAAGAACUUAGAUCAUUAUAUAAUACAAUAGCAGUCCUCUAUUGUGUGCAUCAAAGGAUAGAUGUAAAAGACACCAAGGAAGCCUUAGAUAAGAUAGAGGAAGAGCAAAACAAAAGUAAGAAAAAGGCACAGCAAGCAGCAGCUGACACAGGAAACAACAGCCAGGUCAGCCAAAAUUACCCUAUAGUGCAGAACCUCCAG	....((((...........))))................((..((((((((((((((((((........))))).....)))).((((...))))......)))))))))...))....................((((.((.....)).((((((.(.((.........)).)))))))...............))))...........	.....(((...........))).................((..((((((((((((.(((((........)))))......))).((((...))))......)))))))))...))....................((((.((.....)).((((((.(.((.........)).)))))))...............))))...........
544	753	37	-35.5	-1.0	0.14	24.01	CAGGAUCAGAAGAACUUAGAUCAUUAUAUAAUACAAUAGCAGUCCUCUAUUGUGUGCAUCAAAGGAUAGAUGUAAAAGACACCAAGGAAGCCUUAGAUAAGAUAGAGGAAGAGCAAAACAAAAGUAAGAAAAAGGCACAGCAAGCAGCAGCUGACACAGGAAACAACAGCCAGGUCAGCCAAAAUUACCCUAUAGUGCAGAACCUCCAGG	...((((...........))))................((..((((((((((((((((((........))))).....)))).((((...))))......)))))))))...))....................((((.((.....)).((((((.(.((.........)).)))))))...............))))............	...((((...........))))................((..((((((((((((.(((((........)))))......))).((((...))))......)))))))))...))....................((((.((.....)).((((((.(.((.........)).)))))))...............))))............
545	754	37	-35.8	-1.01	0.2	24.2	AGGAUCAGAAGAACUUAGAUCAUUAUAUAAUACAAUAGCAGUCCUCUAUUGUGUGCAUCAAAGGAUAGAUGUAAAAGACACCAAGGAAGCCUUAGAUAAGAUAGAGGAAGAGCAAAACAAAAGUAAGAAAAAGGCACAGCAAGCAGCAGCUGACACAGGAAACAACAGCCAGGUCAGCCAAAAUUACCCUAUAGUGCAGAACCUCCAGGG	..((((...........))))................((..((((((((((((((((((........))))).....)))).((((...))))......)))))))))...))....................((((.((.....)).((((((.(.((.........)).)))))))...............))))....((....)).	..((((...........))))................((..((((((((((((.(((((........)))))......))).((((...))))......)))))))))...)).........................((.....)).((((((.(.((.........)).)))))))........((((................))))
546	755	37	-36.9	-1.08	0.14	22.27	GGAUCAGAAGAACUUAGAUCAUUAUAUAAUACAAUAGCAGUCCUCUAUUGUGUGCAUCAAAGGAUAGAUGUAAAAGACACCAAGGAAGCCUUAGAUAAGAUAGAGGAAGAGCAAAACAAAAGUAAGAAAAAGGCACAGCAAGCAGCAGCUGACACAGGAAACAACAGCCAGGUCAGCCAAAAUUACCCUAUAGUGCAGAACCUCCAGGGG	.((((...........))))................((..((((((((((((((((((........))))).....)))).((((...))))......)))))))))...)).........................((.....)).((((((.(.((.........)).)))))))........((((..((........))..)))).	.((((...........))))................((..((((((((((((.(((((........)))))......))).((((...))))......)))))))))...)).........................((.....)).((((((.(.((.........)).)))))))........((((..((........))..)))).
547	756	37	-37.2	-0.79	0.18	22.96	GAUCAGAAGAACUUAGAUCAUUAUAUAAUACAAUAGCAGUCCUCUAUUGUGUGCAUCAAAGGAUAGAUGUAAAAGACACCAAGGAAGCCUUAGAUAAGAUAGAGGAAGAGCAAAACAAAAGUAAGAAAAAGGCACAGCAAGCAGCAGCUGACACAGGAAACAACAGCCAGGUCAGCCAAAAUUACCCUAUAGUGCAGAACCUCCAGGGGC	((((...........))))................((..((((((((((((((((((........))))).....)))).((((...))))......)))))))))...)).........................((.....)).((((((.(.((.........)).)))))))........((((..((........))..))))..	((((...........))))................((..((((((((((((.(((((........)))))......))).((((...))))......)))))))))...)).........................((.....)).((((((.(.((.........)).)))))))........((((..((........))..))))..
548	757	37	-35.4	-0.25	0.43	26.97	AUCAGAAGAACUUAGAUCAUUAUAUAAUACAAUAGCAGUCCUCUAUUGUGUGCAUCAAAGGAUAGAUGUAAAAGACACCAAGGAAGCCUUAGAUAAGAUAGAGGAAGAGCAAAACAAAAGUAAGAAAAAGGCACAGCAAGCAGCAGCUGACACAGGAAACAACAGCCAGGUCAGCCAAAAUUACCCUAUAGUGCAGAACCUCCAGGGGCA	..................................((..((((((((((((((((((........))))).....)))).((((...))))......)))))))))...))....................((((.((.....)).((((((.(.((.........)).)))))))...............)))).(..((....))..).	..................................((..((((((((((((.(((((........)))))......))).((((...))))......)))))))))...)).........................((.....)).((((((.(.((.........)).)))))))........((((................))))...
549	758	37	-35.4	-0.36	0.37	26.79	UCAGAAGAACUUAGAUCAUUAUAUAAUACAAUAGCAGUCCUCUAUUGUGUGCAUCAAAGGAUAGAUGUAAAAGACACCAAGGAAGCCUUAGAUAAGAUAGAGGAAGAGCAAAACAAAAGUAAGAAAAAGGCACAGCAAGCAGCAGCUGACACAGGAAACAACAGCCAGGUCAGCCAAAAUUACCCUAUAGUGCAGAACCUCCAGGGGCAA	.................................((..((((((((((((((((((........))))).....)))).((((...))))......)))))))))...))....................((((.((.....)).((((((.(.((.........)).)))))))...............)))).(..((....))..)..	.................................((..((((((((((((.(((((........)))))......))).((((...))))......)))))))))...)).........................((.....)).((((((.(.((.........)).)))))))........((((................))))....
550	759	37	-35.4	-1.08	0.1	26.47	CAGAAGAACUUAGAUCAUUAUAUAAUACAAUAGCAGUCCUCUAUUGUGUGCAUCAAAGGAUAGAUGUAAAAGACACCAAGGAAGCCUUAGAUAAGAUAGAGGAAGAGCAAAACAAAAGUAAGAAAAAGGCACAGCAAGCAGCAGCUGACACAGGAAACAACAGCCAGGUCAGCCAAAAUUACCCUAUAGUGCAGAACCUCCAGGGGCAAA	................................((..((((((((((((((((((........))))).....)))).((((...))))......)))))))))...))....................((((.((.....)).((((((.(.((.........)).)))))))...............)))).(..((....))..)...	................................((..((((((((((((.(((((........)))))......))).((((...))))......)))))))))...)).........................((.....)).((((((.(.((.........)).)))))))........((((................)))).....
551	760	37	-35.4	-0.79	0.2	26.45	AGAAGAACUUAGAUCAUUAUAUAAUACAAUAGCAGUCCUCUAUUGUGUGCAUCAAAGGAUAGAUGUAAAAGACACCAAGGAAGCCUUAGAUAAGAUAGAGGAAGAGCAAAACAAAAGUAAGAAAAAGGCACAGCAAGCAGCAGCUGACACAGGAAACAACAGCCAGGUCAGCCAAAAUUACCCUAUAGUGCAGAACCUCCAGGGGCAAAU	...............................((..((((((((((((((((((........))))).....)))).((((...))))......)))))))))...))....................((((.((.....)).((((((.(.((.........)).)))))))...............)))).(..((....))..)....	...............................((..((((((((((((.(((((........)))))......))).((((...))))......)))))))))...)).........................((.....)).((((((.(.((.........)).)))))))........((((................))))......
552	761	37	-35.4	-0.27	0.41	26.61	GAAGAACUUAGAUCAUUAUAUAAUACAAUAGCAGUCCUCUAUUGUGUGCAUCAAAGGAUAGAUGUAAAAGACACCAAGGAAGCCUUAGAUAAGAUAGAGGAAGAGCAAAACAAAAGUAAGAAAAAGGCACAGCAAGCAGCAGCUGACACAGGAAACAACAGCCAGGUCAGCCAAAAUUACCCUAUAGUGCAGAACCUCCAGGGGCAAAUG	..............................((..((((((((((((((((((........))))).....)))).((((...))))......)))))))))...))....................((((.((.....)).((((((.(.((.........)).)))))))...............)))).(..((....))..).....	..............................((..((((((((((((.(((((........)))))......))).((((...))))......)))))))))...)).........................((.....)).((((((.(.((.........)).)))))))........((((..(..........)..)))).......
553	762	37	-36.0	-0.78	0.22	24.98	AAGAACUUAGAUCAUUAUAUAAUACAAUAGCAGUCCUCUAUUGUGUGCAUCAAAGGAUAGAUGUAAAAGACACCAAGGAAGCCUUAGAUAAGAUAGAGGAAGAGCAAAACAAAAGUAAGAAAAAGGCACAGCAAGCAGCAGCUGACACAGGAAACAACAGCCAGGUCAGCCAAAAUUACCCUAUAGUGCAGAACCUCCAGGGGCAAAUGG	............((((.............((..((((((((((((((((((........))))).....)))).((((...))))......)))))))))...)).........................((.....)).((((((.(.((.........)).)))))))........((((..((........))..))))...)))).	............((((.............((..((((((((((((.(((((........)))))......))).((((...))))......)))))))))...)).........................((.....)).((((((.(.((.........)).)))))))........((((..((........))..))))...)))).
554	763	37	-37.3	-0.92	0.14	23.88	AGAACUUAGAUCAUUAUAUAAUACAAUAGCAGUCCUCUAUUGUGUGCAUCAAAGGAUAGAUGUAAAAGACACCAAGGAAGCCUUAGAUAAGAUAGAGGAAGAGCAAAACAAAAGUAAGAAAAAGGCACAGCAAGCAGCAGCUGACACAGGAAACAACAGCCAGGUCAGCCAAAAUUACCCUAUAGUGCAGAACCUCCAGGGGCAAAUGGU	.........((((((.............((..((((((((((((((((((........))))).....)))).((((...))))......)))))))))...)).........................((.....)).((((((.(.((.........)).)))))))........((((..((........))..))))...))))))	.........((((((.............((..((((((((((((.(((((........)))))......))).((((...))))......)))))))))...)).........................((.....)).((((((.(.((.........)).)))))))........((((..((........))..))))...))))))
555	764	37	-38.0	-0.84	0.22	23.26	GAACUUAGAUCAUUAUAUAAUACAAUAGCAGUCCUCUAUUGUGUGCAUCAAAGGAUAGAUGUAAAAGACACCAAGGAAGCCUUAGAUAAGAUAGAGGAAGAGCAAAACAAAAGUAAGAAAAAGGCACAGCAAGCAGCAGCUGACACAGGAAACAACAGCCAGGUCAGCCAAAAUUACCCUAUAGUGCAGAACCUCCAGGGGCAAAUGGUA	........((((((.............((..((((((((((((((((((........))))).....)))).((((...))))......)))))))))...)).........................((.....)).((((((.(.((.........)).)))))))........((((..((........))..))))...)))))).	........((((((.............((..((((((((((((.(((((........)))))......))).((((...))))......)))))))))...)).........................((.....)).((((((.(.((.........)).)))))))........((((..((........))..))))...)))))).
556	765	37	-38.0	-1.02	0.16	23.18	AACUUAGAUCAUUAUAUAAUACAAUAGCAGUCCUCUAUUGUGUGCAUCAAAGGAUAGAUGUAAAAGACACCAAGGAAGCCUUAGAUAAGAUAGAGGAAGAGCAAAACAAAAGUAAGAAAAAGGCACAGCAAGCAGCAGCUGACACAGGAAACAACAGCCAGGUCAGCCAAAAUUACCCUAUAGUGCAGAACCUCCAGGGGCAAAUGGUAC	.......((((((.............((..((((((((((((((((((........))))).....)))).((((...))))......)))))))))...)).........................((.....)).((((((.(.((.........)).)))))))........((((..((........))..))))...))))))..	.......((((((.............((..((((((((((((.(((((........)))))......))).((((...))))......)))))))))...)).........................((.....)).((((((.(.((.........)).)))))))........((((..((........))..))))...))))))..
557	766	37	-38.0	-0.52	0.27	23.03	ACUUAGAUCAUUAUAUAAUACAAUAGCAGUCCUCUAUUGUGUGCAUCAAAGGAUAGAUGUAAAAGACACCAAGGAAGCCUUAGAUAAGAUAGAGGAAGAGCAAAACAAAAGUAAGAAAAAGGCACAGCAAGCAGCAGCUGACACAGGAAACAACAGCCAGGUCAGCCAAAAUUACCCUAUAGUGCAGAACCUCCAGGGGCAAAUGGUACA	......((((((.............((..((((((((((((((((((........))))).....)))).((((...))))......)))))))))...)).........................((.....)).((((((.(.((.........)).)))))))........((((..((........))..))))...))))))...	......((((((.............((..((((((((((((.(((((........)))))......))).((((...))))......)))))))))...)).........................((.....)).((((((.(.((.........)).)))))))........((((..((........))..))))...))))))...
558	767	37	-38.0	-1.05	0.12	22.95	CUUAGAUCAUUAUAUAAUACAAUAGCAGUCCUCUAUUGUGUGCAUCAAAGGAUAGAUGUAAAAGACACCAAGGAAGCCUUAGAUAAGAUAGAGGAAGAGCAAAACAAAAGUAAGAAAAAGGCACAGCAAGCAGCAGCUGACACAGGAAACAACAGCCAGGUCAGCCAAAAUUACCCUAUAGUGCAGAACCUCCAGGGGCAAAUGGUACAU	.....((((((.............((..((((((((((((((((((........))))).....)))).((((...))))......)))))))))...)).........................((.....)).((((((.(.((.........)).)))))))........((((..((........))..))))...))))))....	.....((((((.............((..((((((((((((.(((((........)))))......))).((((...))))......)))))))))...)).........................((.....)).((((((.(.((.........)).)))))))........((((..((........))..))))...))))))....
559	768	37	-38.0	-1.24	0.12	23.11	UUAGAUCAUUAUAUAAUACAAUAGCAGUCCUCUAUUGUGUGCAUCAAAGGAUAGAUGUAAAAGACACCAAGGAAGCCUUAGAUAAGAUAGAGGAAGAGCAAAACAAAAGUAAGAAAAAGGCACAGCAAGCAGCAGCUGACACAGGAAACAACAGCCAGGUCAGCCAAAAUUACCCUAUAGUGCAGAACCUCCAGGGGCAAAUGGUACAUC	....((((((.............((..((((((((((((((((((........))))).....)))).((((...))))......)))))))))...)).........................((.....)).((((((.(.((.........)).)))))))........((((..((........))..))))...)))))).....	....((((((.............((..((((((((((((.(((((........)))))......))).((((...))))......)))))))))...)).........................((.....)).((((((.(.((.........)).)))))))........((((..((........))..))))...)))))).....
560	769	37	-38.0	-1.05	0.2	24.56	UAGAUCAUUAUAUAAUACAAUAGCAGUCCUCUAUUGUGUGCAUCAAAGGAUAGAUGUAAAAGACACCAAGGAAGCCUUAGAUAAGAUAGAGGAAGAGCAAAACAAAAGUAAGAAAAAGGCACAGCAAGCAGCAGCUGACACAGGAAACAACAGCCAGGUCAGCCAAAAUUACCCUAUAGUGCAGAACCUCCAGGGGCAAAUGGUACAUCA	...((((((.............((..((((((((((((((((((........))))).....)))).((((...))))......)))))))))...)).........................((.....)).((((((.(.((.........)).)))))))........((((..((........))..))))...))))))......	...((((((.............((..(((((((((.((.(((((........)))))......))..((((...))))......)))))))))...)).........................((.....)).((((((.(.((.........)).)))))))........((((..((........))..))))...))))))......
561	770	37	-38.0	-1.07	0.18	24.56	AGAUCAUUAUAUAAUACAAUAGCAGUCCUCUAUUGUGUGCAUCAAAGGAUAGAUGUAAAAGACACCAAGGAAGCCUUAGAUAAGAUAGAGGAAGAGCAAAACAAAAGUAAGAAAAAGGCACAGCAAGCAGCAGCUGACACAGGAAACAACAGCCAGGUCAGCCAAAAUUACCCUAUAGUGCAGAACCUCCAGGGGCAAAUGGUACAUCAG	..((((((.............((..((((((((((((((((((........))))).....)))).((((...))))......)))))))))...)).........................((.....)).((((((.(.((.........)).)))))))........((((..((........))..))))...)))))).......	..((((((.............((..(((((((((.((.(((((........)))))......))..((((...))))......)))))))))...)).........................((.....)).((((((.(.((.........)).)))))))........((((..((........))..))))...)))))).......
562	771	37	-38.0	-0.81	0.22	25.17	GAUCAUUAUAUAAUACAAUAGCAGUCCUCUAUUGUGUGCAUCAAAGGAUAGAUGUAAAAGACACCAAGGAAGCCUUAGAUAAGAUAGAGGAAGAGCAAAACAAAAGUAAGAAAAAGGCACAGCAAGCAGCAGCUGACACAGGAAACAACAGCCAGGUCAGCCAAAAUUACCCUAUAGUGCAGAACCUCCAGGGGCAAAUGGUACAUCAGG	.((((((.............((..((((((((((((((((((........))))).....)))).((((...))))......)))))))))...)).........................((.....)).((((((.(.((.........)).)))))))........((((..((........))..))))...))))))........	.((((((.............((..(((((((((.((.(((((........)))))......))..((((...))))......)))))))))...)).........................((.....)).((((((.(.((.........)).)))))))........((((..((........))..))))...))))))........
563	772	37	-38.6	-0.96	0.16	33.29	AUCAUUAUAUAAUACAAUAGCAGUCCUCUAUUGUGUGCAUCAAAGGAUAGAUGUAAAAGACACCAAGGAAGCCUUAGAUAAGAUAGAGGAAGAGCAAAACAAAAGUAAGAAAAAGGCACAGCAAGCAGCAGCUGACACAGGAAACAACAGCCAGGUCAGCCAAAAUUACCCUAUAGUGCAGAACCUCCAGGGGCAAAUGGUACAUCAGGC	...................((..((((((((((((((((((........))))).....)))).((((...))))......)))))))))...)).......................((((........))))...............(((.(((..((((......((((..((........))..)))).....))))..))).)))	...................((..((((((((((((.(((((........)))))......))).((((...))))......)))))))))...))........................(((........)))................(((.(((..((((......((((..((........))..)))).....))))..))).)))
564	773	37	-39.4	-0.51	0.24	25.53	UCAUUAUAUAAUACAAUAGCAGUCCUCUAUUGUGUGCAUCAAAGGAUAGAUGUAAAAGACACCAAGGAAGCCUUAGAUAAGAUAGAGGAAGAGCAAAACAAAAGUAAGAAAAAGGCACAGCAAGCAGCAGCUGACACAGGAAACAACAGCCAGGUCAGCCAAAAUUACCCUAUAGUGCAGAACCUCCAGGGGCAAAUGGUACAUCAGGCC	..................((..((((((((((((((((((........))))).....)))).((((...))))......)))))))))...)).......................((((........))))...............(((.(((..((((......((((..((........))..)))).....))))..))).))).	..................((..((((((((((((.(((((........)))))......))).((((...))))......)))))))))...)).......................((((........))))...............(((.(((..((((......((((..((........))..)))).....))))..))).))).
565	774	37	-39.4	-0.71	0.24	32.82	CAUUAUAUAAUACAAUAGCAGUCCUCUAUUGUGUGCAUCAAAGGAUAGAUGUAAAAGACACCAAGGAAGCCUUAGAUAAGAUAGAGGAAGAGCAAAACAAAAGUAAGAAAAAGGCACAGCAAGCAGCAGCUGACACAGGAAACAACAGCCAGGUCAGCCAAAAUUACCCUAUAGUGCAGAACCUCCAGGGGCAAAUGGUACAUCAGGCCA	.................((..((((((((((((((((((........))))).....)))).((((...))))......)))))))))...)).......................((((........))))...............(((.(((..((((......((((..((........))..)))).....))))..))).)))..	.................((..((((((((((((.(((((........)))))......))).((((...))))......)))))))))...))...................................((((((...((.........))..))))))........((((..((........))..))))....................
566	775	37	-39.4	-0.97	0.2	32.63	AUUAUAUAAUACAAUAGCAGUCCUCUAUUGUGUGCAUCAAAGGAUAGAUGUAAAAGACACCAAGGAAGCCUUAGAUAAGAUAGAGGAAGAGCAAAACAAAAGUAAGAAAAAGGCACAGCAAGCAGCAGCUGACACAGGAAACAACAGCCAGGUCAGCCAAAAUUACCCUAUAGUGCAGAACCUCCAGGGGCAAAUGGUACAUCAGGCCAU	................((..((((((((((((((((((........))))).....)))).((((...))))......)))))))))...)).......................((((........))))...............(((.(((..((((......((((..((........))..)))).....))))..))).)))...	................((..((((((((((((.(((((........)))))......))).((((...))))......)))))))))...)).........................((.....)).((((((.(.((.........)).)))))))........((((..((........))..)))).....................
567	776	37	-39.5	-1.08	0.16	30.31	UUAUAUAAUACAAUAGCAGUCCUCUAUUGUGUGCAUCAAAGGAUAGAUGUAAAAGACACCAAGGAAGCCUUAGAUAAGAUAGAGGAAGAGCAAAACAAAAGUAAGAAAAAGGCACAGCAAGCAGCAGCUGACACAGGAAACAACAGCCAGGUCAGCCAAAAUUACCCUAUAGUGCAGAACCUCCAGGGGCAAAUGGUACAUCAGGCCAUA	...............((..((((((((((((((((((........))))).....)))).((((...))))......)))))))))...))....................((((.((.....)).((((((.(.((.........)).)))))))...............)))).(..((....))..)..(((((.......))))).	...............((..((((((((((((.(((((........)))))......))).((((...))))......)))))))))...)).........................((.....)).((((((.(.((.........)).)))))))........((((..((........))..))))....(((((.......))))).
568	777	37	-39.5	-0.96	0.16	30.44	UAUAUAAUACAAUAGCAGUCCUCUAUUGUGUGCAUCAAAGGAUAGAUGUAAAAGACACCAAGGAAGCCUUAGAUAAGAUAGAGGAAGAGCAAAACAAAAGUAAGAAAAAGGCACAGCAAGCAGCAGCUGACACAGGAAACAACAGCCAGGUCAGCCAAAAUUACCCUAUAGUGCAGAACCUCCAGGGGCAAAUGGUACAUCAGGCCAUAU	..............((..((((((((((((((((((........))))).....)))).((((...))))......)))))))))...))....................((((.((.....)).((((((.(.((.........)).)))))))...............)))).(..((....))..)..(((((.......)))))..	..............((..((((((((((((.(((((........)))))......))).((((...))))......)))))))))...)).........................((.....)).((((((.(.((.........)).)))))))........((((..((........))..))))....(((((.......)))))..
569	778	37	-39.5	-0.69	0.22	30.25	AUAUAAUACAAUAGCAGUCCUCUAUUGUGUGCAUCAAAGGAUAGAUGUAAAAGACACCAAGGAAGCCUUAGAUAAGAUAGAGGAAGAGCAAAACAAAAGUAAGAAAAAGGCACAGCAAGCAGCAGCUGACACAGGAAACAACAGCCAGGUCAGCCAAAAUUACCCUAUAGUGCAGAACCUCCAGGGGCAAAUGGUACAUCAGGCCAUAUC	.............((..((((((((((((((((((........))))).....)))).((((...))))......)))))))))...))....................((((.((.....)).((((((.(.((.........)).)))))))...............)))).(..((....))..)..(((((.......)))))...	.............((..((((((((((((.(((((........)))))......))).((((...))))......)))))))))...)).........................((.....)).((((((.(.((.........)).)))))))........((((..((........))..))))....(((((.......)))))...
570	779	37	-39.5	-0.8	0.2	30.1	UAUAAUACAAUAGCAGUCCUCUAUUGUGUGCAUCAAAGGAUAGAUGUAAAAGACACCAAGGAAGCCUUAGAUAAGAUAGAGGAAGAGCAAAACAAAAGUAAGAAAAAGGCACAGCAAGCAGCAGCUGACACAGGAAACAACAGCCAGGUCAGCCAAAAUUACCCUAUAGUGCAGAACCUCCAGGGGCAAAUGGUACAUCAGGCCAUAUCA	............((..((((((((((((((((((........))))).....)))).((((...))))......)))))))))...))....................((((.((.....)).((((((.(.((.........)).)))))))...............)))).(..((....))..)..(((((.......)))))....	............((..((((((((((((.(((((........)))))......))).((((...))))......)))))))))...)).........................((.....)).((((((.(.((.........)).)))))))........((((..((........))..))))....(((((.......)))))....
571	780	37	-39.5	-0.9	0.18	29.76	AUAAUACAAUAGCAGUCCUCUAUUGUGUGCAUCAAAGGAUAGAUGUAAAAGACACCAAGGAAGCCUUAGAUAAGAUAGAGGAAGAGCAAAACAAAAGUAAGAAAAAGGCACAGCAAGCAGCAGCUGACACAGGAAACAACAGCCAGGUCAGCCAAAAUUACCCUAUAGUGCAGAACCUCCAGGGGCAAAUGGUACAUCAGGCCAUAUCAC	...........((..((((((((((((((((((........))))).....)))).((((...))))......)))))))))...))....................((((.((.....)).((((((.(.((.........)).)))))))...............)))).(..((....))..)..(((((.......))))).....	...........((..((((((((((((.(((((........)))))......))).((((...))))......)))))))))...)).........................((.....)).((((((.(.((.........)).)))))))........((((..((........))..))))....(((((.......))))).....
572	781	37	-39.5	-0.89	0.14	30.13	UAAUACAAUAGCAGUCCUCUAUUGUGUGCAUCAAAGGAUAGAUGUAAAAGACACCAAGGAAGCCUUAGAUAAGAUAGAGGAAGAGCAAAACAAAAGUAAGAAAAAGGCACAGCAAGCAGCAGCUGACACAGGAAACAACAGCCAGGUCAGCCAAAAUUACCCUAUAGUGCAGAACCUCCAGGGGCAAAUGGUACAUCAGGCCAUAUCACC	..........((..((((((((((((((((((........))))).....)))).((((...))))......)))))))))...))....................((((.((.....)).((((((.(.((.........)).)))))))...............)))).(..((....))..)..(((((.......)))))......	..........((..((((((((((((.(((((........)))))......))).((((...))))......)))))))))...)).........................((.....)).((((((.(.((.........)).)))))))........((((..((........))..))))....(((((.......)))))......
573	782	37	-40.3	-0.77	0.18	32.82	AAUACAAUAGCAGUCCUCUAUUGUGUGCAUCAAAGGAUAGAUGUAAAAGACACCAAGGAAGCCUUAGAUAAGAUAGAGGAAGAGCAAAACAAAAGUAAGAAAAAGGCACAGCAAGCAGCAGCUGACACAGGAAACAACAGCCAGGUCAGCCAAAAUUACCCUAUAGUGCAGAACCUCCAGGGGCAAAUGGUACAUCAGGCCAUAUCACCU	.........((..((((((((((((((((((........))))).....)))).((((...))))......)))))))))...))..................(((....((.....)).((((((.(.((.........)).)))))))........((((..((........))..))))....(((((.......)))))....)))	.........((..((((((((((((.(((((........)))))......))).((((...))))......)))))))))...)).........................((.....)).((((((.(.((.........)).)))))))........((((..(..........)..))))....(((((.......))))).......
574	783	37	-41.0	-0.85	0.2	32.2	AUACAAUAGCAGUCCUCUAUUGUGUGCAUCAAAGGAUAGAUGUAAAAGACACCAAGGAAGCCUUAGAUAAGAUAGAGGAAGAGCAAAACAAAAGUAAGAAAAAGGCACAGCAAGCAGCAGCUGACACAGGAAACAACAGCCAGGUCAGCCAAAAUUACCCUAUAGUGCAGAACCUCCAGGGGCAAAUGGUACAUCAGGCCAUAUCACCUA	........((..((((((((((((((((((........))))).....)))).((((...))))......)))))))))...))..................(((....((.....)).((((((.(.((.........)).)))))))........((((..((........))..))))....(((((.......)))))....))).	........((..((((((((((((.(((((........)))))......))).((((...))))......)))))))))...)).........................((.....)).((((((.(.((.........)).)))))))........((((................))))....(((((.......)))))........
575	784	37	-41.0	-1.2	0.14	32.25	UACAAUAGCAGUCCUCUAUUGUGUGCAUCAAAGGAUAGAUGUAAAAGACACCAAGGAAGCCUUAGAUAAGAUAGAGGAAGAGCAAAACAAAAGUAAGAAAAAGGCACAGCAAGCAGCAGCUGACACAGGAAACAACAGCCAGGUCAGCCAAAAUUACCCUAUAGUGCAGAACCUCCAGGGGCAAAUGGUACAUCAGGCCAUAUCACCUAG	.......((..((((((((((((((((((........))))).....)))).((((...))))......)))))))))...))..................(((....((.....)).((((((.(.((.........)).)))))))........((((..((........))..))))....(((((.......)))))....)))..	.......((..((((((((((((.(((((........)))))......))).((((...))))......)))))))))...)).........................((.....)).((((((.(.((.........)).)))))))........((((................))))....(((((.......))))).........
576	785	37	-41.0	-0.79	0.24	32.03	ACAAUAGCAGUCCUCUAUUGUGUGCAUCAAAGGAUAGAUGUAAAAGACACCAAGGAAGCCUUAGAUAAGAUAGAGGAAGAGCAAAACAAAAGUAAGAAAAAGGCACAGCAAGCAGCAGCUGACACAGGAAACAACAGCCAGGUCAGCCAAAAUUACCCUAUAGUGCAGAACCUCCAGGGGCAAAUGGUACAUCAGGCCAUAUCACCUAGA	......((..((((((((((((((((((........))))).....)))).((((...))))......)))))))))...))..................(((....((.....)).((((((.(.((.........)).)))))))........((((..((........))..))))....(((((.......)))))....)))...	......((..((((((((((((.(((((........)))))......))).((((...))))......)))))))))...)).........................((.....)).((((((.(.((.........)).)))))))........(((..................)))....(((((.......)))))..........
577	786	37	-41.3	-1.31	0.08	30.33	CAAUAGCAGUCCUCUAUUGUGUGCAUCAAAGGAUAGAUGUAAAAGACACCAAGGAAGCCUUAGAUAAGAUAGAGGAAGAGCAAAACAAAAGUAAGAAAAAGGCACAGCAAGCAGCAGCUGACACAGGAAACAACAGCCAGGUCAGCCAAAAUUACCCUAUAGUGCAGAACCUCCAGGGGCAAAUGGUACAUCAGGCCAUAUCACCUAGAA	.....((..((((((((((((((((((........))))).....)))).((((...))))......)))))))))...))....................((((.((.....)).((((((.(.((.........)).)))))))...............))))......((.(((((...(((((.......))))).)).))).)).	.....((..((((((((((((.(((((........)))))......))).((((...))))......)))))))))...))....................((((.((.....)).((((((.(.((.........)).)))))))...............)))).................(((((.......)))))...........
578	787	37	-41.3	-1.07	0.1	30.3	AAUAGCAGUCCUCUAUUGUGUGCAUCAAAGGAUAGAUGUAAAAGACACCAAGGAAGCCUUAGAUAAGAUAGAGGAAGAGCAAAACAAAAGUAAGAAAAAGGCACAGCAAGCAGCAGCUGACACAGGAAACAACAGCCAGGUCAGCCAAAAUUACCCUAUAGUGCAGAACCUCCAGGGGCAAAUGGUACAUCAGGCCAUAUCACCUAGAAC	....((..((((((((((((((((((........))))).....)))).((((...))))......)))))))))...))....................((((.((.....)).((((((.(.((.........)).)))))))...............))))......((.(((((...(((((.......))))).)).))).))..	....((..((((((((((((.(((((........)))))......))).((((...))))......)))))))))...))....................((((.((.....)).((((((.(.((.........)).)))))))...............)))).................(((((.......)))))............
579	788	37	-41.3	-0.72	0.25	30.61	AUAGCAGUCCUCUAUUGUGUGCAUCAAAGGAUAGAUGUAAAAGACACCAAGGAAGCCUUAGAUAAGAUAGAGGAAGAGCAAAACAAAAGUAAGAAAAAGGCACAGCAAGCAGCAGCUGACACAGGAAACAACAGCCAGGUCAGCCAAAAUUACCCUAUAGUGCAGAACCUCCAGGGGCAAAUGGUACAUCAGGCCAUAUCACCUAGAACU	...((..((((((((((((((((((........))))).....)))).((((...))))......)))))))))...))....................((((.((.....)).((((((.(.((.........)).)))))))...............))))......((.(((((...(((((.......))))).)).))).))...	...((..((((((((((((.(((((........)))))......))).((((...))))......)))))))))...))....................((((.((.....)).((((((.(.((.........)).)))))))...............)))).................(((((.......))))).............
580	789	37	-41.3	-0.59	0.33	31.56	UAGCAGUCCUCUAUUGUGUGCAUCAAAGGAUAGAUGUAAAAGACACCAAGGAAGCCUUAGAUAAGAUAGAGGAAGAGCAAAACAAAAGUAAGAAAAAGGCACAGCAAGCAGCAGCUGACACAGGAAACAACAGCCAGGUCAGCCAAAAUUACCCUAUAGUGCAGAACCUCCAGGGGCAAAUGGUACAUCAGGCCAUAUCACCUAGAACUU	..((..((((((((((((((((((........))))).....)))).((((...))))......)))))))))...))....................((((.((.....)).((((((.(.((.........)).)))))))...............))))......((.(((((...(((((.......))))).)).))).))....	..((..((((((((((((.(((((........)))))......))).((((...))))......)))))))))...)).....................((..((.....)).((((((.(.((.........)).)))))))................))..................(((((.......)))))..............
581	790	37	-41.3	-0.87	0.18	32.4	AGCAGUCCUCUAUUGUGUGCAUCAAAGGAUAGAUGUAAAAGACACCAAGGAAGCCUUAGAUAAGAUAGAGGAAGAGCAAAACAAAAGUAAGAAAAAGGCACAGCAAGCAGCAGCUGACACAGGAAACAACAGCCAGGUCAGCCAAAAUUACCCUAUAGUGCAGAACCUCCAGGGGCAAAUGGUACAUCAGGCCAUAUCACCUAGAACUUU	.((..((((((((((((((((((........))))).....)))).((((...))))......)))))))))...))....................((((.((.....)).((((((.(.((.........)).)))))))...............))))......((.(((((...(((((.......))))).)).))).)).....	.((..((((((((((((.(((((........)))))......))).((((...))))......)))))))))...))....................((((.((.....)).((((((.(.((.........)).)))))))...............)))).................(((((.......)))))...............
582	791	37	-42.0	-0.85	0.24	32.08	GCAGUCCUCUAUUGUGUGCAUCAAAGGAUAGAUGUAAAAGACACCAAGGAAGCCUUAGAUAAGAUAGAGGAAGAGCAAAACAAAAGUAAGAAAAAGGCACAGCAAGCAGCAGCUGACACAGGAAACAACAGCCAGGUCAGCCAAAAUUACCCUAUAGUGCAGAACCUCCAGGGGCAAAUGGUACAUCAGGCCAUAUCACCUAGAACUUUA	((..((((((((((((((((((........))))).....)))).((((...))))......)))))))))...))......(((((.........((((.((.....)).((((((.(.((.........)).)))))))...............))))......((.(((((...(((((.......))))).)).))).))))))).	((..((((((((((((.(((((........)))))......))).((((...))))......)))))))))...))......(((((.........((((.((.....)).((((((.(.((.........)).)))))))...............)))).................(((((.......)))))..........))))).
583	792	37	-40.5	-0.52	0.29	32.39	CAGUCCUCUAUUGUGUGCAUCAAAGGAUAGAUGUAAAAGACACCAAGGAAGCCUUAGAUAAGAUAGAGGAAGAGCAAAACAAAAGUAAGAAAAAGGCACAGCAAGCAGCAGCUGACACAGGAAACAACAGCCAGGUCAGCCAAAAUUACCCUAUAGUGCAGAACCUCCAGGGGCAAAUGGUACAUCAGGCCAUAUCACCUAGAACUUUAA	...((((((((((((((((((........))))).....)))).((((...))))......)))))))))...........(((((.........((((.((.....)).((((((.(.((.........)).)))))))...............))))......((.(((((...(((((.......))))).)).))).)))))))..	...((((((((((((.(((((........)))))......))).((((...))))......)))))))))............(((..........((((.((.....)).((((((.(.((.........)).)))))))...............)))).................(((((.......)))))...........)))...
584	793	37	-40.5	-0.35	0.31	32.28	AGUCCUCUAUUGUGUGCAUCAAAGGAUAGAUGUAAAAGACACCAAGGAAGCCUUAGAUAAGAUAGAGGAAGAGCAAAACAAAAGUAAGAAAAAGGCACAGCAAGCAGCAGCUGACACAGGAAACAACAGCCAGGUCAGCCAAAAUUACCCUAUAGUGCAGAACCUCCAGGGGCAAAUGGUACAUCAGGCCAUAUCACCUAGAACUUUAAA	..((((((((((((((((((........))))).....)))).((((...))))......)))))))))...........(((((.........((((.((.....)).((((((.(.((.........)).)))))))...............))))......((.(((((...(((((.......))))).)).))).)))))))...	..((((((((((((.(((((........)))))......))).((((...))))......)))))))))............(((..........((((.((.....)).((((((.(.((.........)).)))))))...............)))).................(((((.......)))))...........)))....
585	794	37	-40.5	-0.52	0.35	32.26	GUCCUCUAUUGUGUGCAUCAAAGGAUAGAUGUAAAAGACACCAAGGAAGCCUUAGAUAAGAUAGAGGAAGAGCAAAACAAAAGUAAGAAAAAGGCACAGCAAGCAGCAGCUGACACAGGAAACAACAGCCAGGUCAGCCAAAAUUACCCUAUAGUGCAGAACCUCCAGGGGCAAAUGGUACAUCAGGCCAUAUCACCUAGAACUUUAAAU	.((((((((((((((((((........))))).....)))).((((...))))......)))))))))...........(((((.........((((.((.....)).((((((.(.((.........)).)))))))...............))))......((.(((((...(((((.......))))).)).))).)))))))....	.((((((((((((.(((((........)))))......))).((((...))))......)))))))))............((((.........((((.((.....)).((((((.(.((.........)).)))))))...............)))).................(((((.......)))))..........)))).....
586	795	37	-40.5	-0.48	0.24	32.26	UCCUCUAUUGUGUGCAUCAAAGGAUAGAUGUAAAAGACACCAAGGAAGCCUUAGAUAAGAUAGAGGAAGAGCAAAACAAAAGUAAGAAAAAGGCACAGCAAGCAGCAGCUGACACAGGAAACAACAGCCAGGUCAGCCAAAAUUACCCUAUAGUGCAGAACCUCCAGGGGCAAAUGGUACAUCAGGCCAUAUCACCUAGAACUUUAAAUG	((((((((((((((((((........))))).....)))).((((...))))......)))))))))...........(((((.........((((.((.....)).((((((.(.((.........)).)))))))...............))))......((.(((((...(((((.......))))).)).))).))))))).....	((((((((((((.(((((........)))))......))).((((...))))......)))))))))............((((.........((((.((.....)).((((((.(.((.........)).)))))))...............)))).................(((((.......)))))..........))))......
587	796	37	-39.2	-0.34	0.29	32.76	CCUCUAUUGUGUGCAUCAAAGGAUAGAUGUAAAAGACACCAAGGAAGCCUUAGAUAAGAUAGAGGAAGAGCAAAACAAAAGUAAGAAAAAGGCACAGCAAGCAGCAGCUGACACAGGAAACAACAGCCAGGUCAGCCAAAAUUACCCUAUAGUGCAGAACCUCCAGGGGCAAAUGGUACAUCAGGCCAUAUCACCUAGAACUUUAAAUGC	(((((((((((((((((........))))).....)))).((((...))))......))))))))....(((.....(((((.........((((.((.....)).((((((.(.((.........)).)))))))...............))))......((.(((((...(((((.......))))).)).))).)))))))...)))	(((((((((((.(((((........)))))......))).((((...))))......))))))))....((......(((((.........((((.((.....)).((((((.(.((.........)).)))))))...............)))).................(((((.......)))))..........)))))....))
588	797	37	-37.4	0.27	0.61	32.67	CUCUAUUGUGUGCAUCAAAGGAUAGAUGUAAAAGACACCAAGGAAGCCUUAGAUAAGAUAGAGGAAGAGCAAAACAAAAGUAAGAAAAAGGCACAGCAAGCAGCAGCUGACACAGGAAACAACAGCCAGGUCAGCCAAAAUUACCCUAUAGUGCAGAACCUCCAGGGGCAAAUGGUACAUCAGGCCAUAUCACCUAGAACUUUAAAUGCA	((((((((((((((((........))))).....)))).((((...))))......))))))).....(((.....(((((.........((((.((.....)).((((((.(.((.........)).)))))))...............))))......((.(((((...(((((.......))))).)).))).)))))))...))).	((((((((((.(((((........)))))......))).((((...))))......))))))).....(((.....(((((..............((.....)).((((((.(.((.........)).)))))))....................................(((((.......)))))..........)))))...))).
589	798	37	-34.5	0.71	0.75	51.68	UCUAUUGUGUGCAUCAAAGGAUAGAUGUAAAAGACACCAAGGAAGCCUUAGAUAAGAUAGAGGAAGAGCAAAACAAAAGUAAGAAAAAGGCACAGCAAGCAGCAGCUGACACAGGAAACAACAGCCAGGUCAGCCAAAAUUACCCUAUAGUGCAGAACCUCCAGGGGCAAAUGGUACAUCAGGCCAUAUCACCUAGAACUUUAAAUGCAU	(((...(((((((((........))))).....))))...)))..((((..........))))....(((.....(((((.........((((.((.....)).((((((.(.((.........)).)))))))...............))))......((.(((((...(((((.......))))).)).))).)))))))...)))..	.......((.(((((........)))))......))..........................................................((.....)).((((((.(.((.........)).)))))))....................................(((((.......))))).......................
590	799	37	-35.1	0.57	0.71	51.8	CUAUUGUGUGCAUCAAAGGAUAGAUGUAAAAGACACCAAGGAAGCCUUAGAUAAGAUAGAGGAAGAGCAAAACAAAAGUAAGAAAAAGGCACAGCAAGCAGCAGCUGACACAGGAAACAACAGCCAGGUCAGCCAAAAUUACCCUAUAGUGCAGAACCUCCAGGGGCAAAUGGUACAUCAGGCCAUAUCACCUAGAACUUUAAAUGCAUG	.......((((((..((((...((((((.......((..(((..((((..........))))..........................((((.((.....)).((((((.(.((.........)).)))))))...............))))......)))..))........))))))(((........)))....))))..)))))).	.......((((((................................................................................((.....)).((((((.(.((.........)).)))))))....................................(((((.......))))).................)))))).
591	800	37	-35.1	0.47	0.63	50.8	UAUUGUGUGCAUCAAAGGAUAGAUGUAAAAGACACCAAGGAAGCCUUAGAUAAGAUAGAGGAAGAGCAAAACAAAAGUAAGAAAAAGGCACAGCAAGCAGCAGCUGACACAGGAAACAACAGCCAGGUCAGCCAAAAUUACCCUAUAGUGCAGAACCUCCAGGGGCAAAUGGUACAUCAGGCCAUAUCACCUAGAACUUUAAAUGCAUGG	......((((((..((((...((((((.......((..(((..((((..........))))..........................((((.((.....)).((((((.(.((.........)).)))))))...............))))......)))..))........))))))(((........)))....))))..))))))..	......((((((................................................................................((.....)).((((((.(.((.........)).)))))))....................................(((((.......))))).................))))))..
592	801	37	-35.98	0.63	0.75	47.43	AUUGUGUGCAUCAAAGGAUAGAUGUAAAAGACACCAAGGAAGCCUUAGAUAAGAUAGAGGAAGAGCAAAACAAAAGUAAGAAAAAGGCACAGCAAGCAGCAGCUGACACAGGAAACAACAGCCAGGUCAGCCAAAAUUACCCUAUAGUGCAGAACCUCCAGGGGCAAAUGGUACAUCAGGCCAUAUCACCUAGAACUUUAAAUGCAUGGG	...(((((((((........))))).....)))).......(((((.....................................)))))...((.....)).((((((.(.((.........)).)))))))........(((....((((((((..((.(((((...(((((.......))))).)).))).))..)))...))))))))	.......(((((........)))))..................................................................((.....)).((((((.(.((.........)).)))))))...............(((((.....((.(((.....(((((.......)))))....))).))........)))))...
593	802	37	-37.38	0.33	0.57	34.84	UUGUGUGCAUCAAAGGAUAGAUGUAAAAGACACCAAGGAAGCCUUAGAUAAGAUAGAGGAAGAGCAAAACAAAAGUAAGAAAAAGGCACAGCAAGCAGCAGCUGACACAGGAAACAACAGCCAGGUCAGCCAAAAUUACCCUAUAGUGCAGAACCUCCAGGGGCAAAUGGUACAUCAGGCCAUAUCACCUAGAACUUUAAAUGCAUGGGU	..(((((((((........))))).....)))).......(((((.....................................)))))...((.....)).((((((.(.((.........)).))))))).......((((....((((((((..((.(((((...(((((.......))))).)).))).))..)))...)))))))))	......(((((........)))))..................................................................((.....)).((((((.(.((.........)).))))))).......((((....((((((((..((.(((.....(((((.......)))))....))).))..)))...)))))))))
[truncated: 8,371 more rows]
