# Supplementary material for: ScanFold: an approach for genome-wide discovery of local RNA structural elements—applications to Zika virus and HIV
Source: PeerJ. 2018 Dec 18;6:e6136. doi: 10.7717/peerj.6136 (PMC6317755; doi:10.7717/peerj.6136)
Supplement: Supplemental Information 15 — All ScanFold analysis files needed to recapitulate results for HIV-1. [file peerj-06-6136-s015.zip › RawData_HIV-1/ScanFold-Scan_HIV-1/DS2seqWatts2008.fasta.forward.win_150.stp_1.rnd_50.shfl_mono.txt]

i	j	Temperature	Native_dG	Z-score	P-score	EnsembleDiversity	Sequence	Structure	Centroid	NC_001802_WeeksShapeSequence_from_SI_DataSet2
1	150	37	-58.6	-3.88	0.0	9.12	GGUCUCUCUGGUUAGACCAGAUCUGAGCCUGGGAGCUCUCUGGCUAACUAGGGAACCCACUGCUUAAGCCUCAAUAAAGCUUGCCUUGAGUGCUCAAAGUAGUGUGUGCCCGUCUGUUGUGUGACUCUGGUAACUAGAGAUCCCUCAGAC	(((.(((((((((((.(((((...((((......)))))))))))))))))))))))((((((((.((((((((...........))))).)))..)))))))).......(((((..(.(.((((((((...)))))).)))).)))))	(((.(((((((((((.(((((...((((......)))))))))))))))))))))))((((((((.((((((((...........))))).)))..)))))))).......(((((..(.(.((((((((...)))))).)))).)))))
2	151	37	-57.7	-3.42	0.0	7.37	GUCUCUCUGGUUAGACCAGAUCUGAGCCUGGGAGCUCUCUGGCUAACUAGGGAACCCACUGCUUAAGCCUCAAUAAAGCUUGCCUUGAGUGCUCAAAGUAGUGUGUGCCCGUCUGUUGUGUGACUCUGGUAACUAGAGAUCCCUCAGACC	...(((((((((((.(((((...((((......))))))))))))))))))))((.((((((((.((((((((...........))))).)))..)))))))).))....(((((..(.(.((((((((...)))))).)))).))))).	...(((((((((((.(((((...((((......))))))))))))))))))))((.((((((((.((((((((...........))))).)))..)))))))).))....(((((..(.(.((((((((...)))))).)))).))))).
3	152	37	-57.7	-3.37	0.0	6.74	UCUCUCUGGUUAGACCAGAUCUGAGCCUGGGAGCUCUCUGGCUAACUAGGGAACCCACUGCUUAAGCCUCAAUAAAGCUUGCCUUGAGUGCUCAAAGUAGUGUGUGCCCGUCUGUUGUGUGACUCUGGUAACUAGAGAUCCCUCAGACCC	..(((((((((((.(((((...((((......))))))))))))))))))))((.((((((((.((((((((...........))))).)))..)))))))).))....(((((..(.(.((((((((...)))))).)))).)))))..	..(((((((((((.(((((...((((......))))))))))))))))))))((.((((((((.((((((((...........))))).)))..)))))))).))....(((((..(.(.((((((((...)))))).)))).)))))..
4	153	37	-57.7	-4.0	0.0	6.75	CUCUCUGGUUAGACCAGAUCUGAGCCUGGGAGCUCUCUGGCUAACUAGGGAACCCACUGCUUAAGCCUCAAUAAAGCUUGCCUUGAGUGCUCAAAGUAGUGUGUGCCCGUCUGUUGUGUGACUCUGGUAACUAGAGAUCCCUCAGACCCU	.(((((((((((.(((((...((((......))))))))))))))))))))((.((((((((.((((((((...........))))).)))..)))))))).))....(((((..(.(.((((((((...)))))).)))).)))))...	.(((((((((((.(((((...((((......))))))))))))))))))))((.((((((((.((((((((...........))))).)))..)))))))).))....(((((..(.(.((((((((...)))))).)))).)))))...
5	154	37	-57.5	-3.13	0.0	6.99	UCUCUGGUUAGACCAGAUCUGAGCCUGGGAGCUCUCUGGCUAACUAGGGAACCCACUGCUUAAGCCUCAAUAAAGCUUGCCUUGAGUGCUCAAAGUAGUGUGUGCCCGUCUGUUGUGUGACUCUGGUAACUAGAGAUCCCUCAGACCCUU	(((((((((((.(((((...((((......))))))))))))))))))))((.((((((((.((((((((...........))))).)))..)))))))).))....(((((..(.(.((((((((...)))))).)))).)))))....	(((((((((((.(((((...((((......))))))))))))))))))))((.((((((((.((((((((...........))))).)))..)))))))).))....(((((..(.(.((((((((...)))))).)))).)))))....
6	155	37	-55.9	-4.35	0.0	8.95	CUCUGGUUAGACCAGAUCUGAGCCUGGGAGCUCUCUGGCUAACUAGGGAACCCACUGCUUAAGCCUCAAUAAAGCUUGCCUUGAGUGCUCAAAGUAGUGUGUGCCCGUCUGUUGUGUGACUCUGGUAACUAGAGAUCCCUCAGACCCUUU	((((((((((.(((((...((((......))))))))))))))))))).((.((((((((.((((((((...........))))).)))..)))))))).))....(((((..(.(.((((((((...)))))).)))).))))).....	..((((((((.(((((...((((......)))))))))))))))))...((.((((((((.((((((((...........))))).)))..)))))))).))....(((((..(.(.((((((((...)))))).)))).))))).....
7	156	37	-55.8	-4.01	0.0	7.55	UCUGGUUAGACCAGAUCUGAGCCUGGGAGCUCUCUGGCUAACUAGGGAACCCACUGCUUAAGCCUCAAUAAAGCUUGCCUUGAGUGCUCAAAGUAGUGUGUGCCCGUCUGUUGUGUGACUCUGGUAACUAGAGAUCCCUCAGACCCUUUU	..(((((((.(((((...((((......))))))))))))))))(((.((.((((((((.((((((((...........))))).)))..)))))))).)).)))(((((..(.(.((((((((...)))))).)))).)))))......	..(((((((.(((((...((((......))))))))))))))))(((.((.((((((((.((((((((...........))))).)))..)))))))).)).)))(((((..(.(.((((((((...)))))).)))).)))))......
8	157	37	-55.8	-3.88	0.0	7.11	CUGGUUAGACCAGAUCUGAGCCUGGGAGCUCUCUGGCUAACUAGGGAACCCACUGCUUAAGCCUCAAUAAAGCUUGCCUUGAGUGCUCAAAGUAGUGUGUGCCCGUCUGUUGUGUGACUCUGGUAACUAGAGAUCCCUCAGACCCUUUUA	.(((((((.(((((...((((......))))))))))))))))(((.((.((((((((.((((((((...........))))).)))..)))))))).)).)))(((((..(.(.((((((((...)))))).)))).))))).......	.(((((((.(((((...((((......))))))))))))))))(((.((.((((((((.((((((((...........))))).)))..)))))))).)).)))(((((..(.(.((((((((...)))))).)))).))))).......
9	158	37	-55.6	-3.44	0.0	5.61	UGGUUAGACCAGAUCUGAGCCUGGGAGCUCUCUGGCUAACUAGGGAACCCACUGCUUAAGCCUCAAUAAAGCUUGCCUUGAGUGCUCAAAGUAGUGUGUGCCCGUCUGUUGUGUGACUCUGGUAACUAGAGAUCCCUCAGACCCUUUUAG	(((((((.(((((...((((......))))))))))))))))(((.((.((((((((.((((((((...........))))).)))..)))))))).)).)))(((((..(.(.((((((((...)))))).)))).)))))........	(((((((.(((((...((((......))))))))))))))))(((.((.((((((((.((((((((...........))))).)))..)))))))).)).)))(((((..(.(.((((((((...)))))).)))).)))))........
10	159	37	-54.5	-3.31	0.0	5.54	GGUUAGACCAGAUCUGAGCCUGGGAGCUCUCUGGCUAACUAGGGAACCCACUGCUUAAGCCUCAAUAAAGCUUGCCUUGAGUGCUCAAAGUAGUGUGUGCCCGUCUGUUGUGUGACUCUGGUAACUAGAGAUCCCUCAGACCCUUUUAGU	((((((.(((((...((((......))))))))))))))).(((.((.((((((((.((((((((...........))))).)))..)))))))).)).)))(((((..(.(.((((((((...)))))).)))).))))).........	((((((.(((((...((((......))))))))))))))).(((.((.((((((((.((((((((...........))))).)))..)))))))).)).)))(((((..(.(.((((((((...)))))).)))).))))).........
11	160	37	-53.4	-3.7	0.0	5.38	GUUAGACCAGAUCUGAGCCUGGGAGCUCUCUGGCUAACUAGGGAACCCACUGCUUAAGCCUCAAUAAAGCUUGCCUUGAGUGCUCAAAGUAGUGUGUGCCCGUCUGUUGUGUGACUCUGGUAACUAGAGAUCCCUCAGACCCUUUUAGUC	(((((.(((((...((((......))))))))))))))..(((.((.((((((((.((((((((...........))))).)))..)))))))).)).)))(((((..(.(.((((((((...)))))).)))).)))))..........	(((((.(((((...((((......))))))))))))))..(((.((.((((((((.((((((((...........))))).)))..)))))))).)).)))(((((..(.(.((((((((...)))))).)))).)))))..........
12	161	37	-50.0	-2.28	0.02	9.28	UUAGACCAGAUCUGAGCCUGGGAGCUCUCUGGCUAACUAGGGAACCCACUGCUUAAGCCUCAAUAAAGCUUGCCUUGAGUGCUCAAAGUAGUGUGUGCCCGUCUGUUGUGUGACUCUGGUAACUAGAGAUCCCUCAGACCCUUUUAGUCA	((((.(((((...((((......)))))))))))))...(((.((.((((((((.((((((((...........))))).)))..)))))))).)).)))(((((..(.(.((((((((...)))))).)))).)))))...........	.(((.(((((...((((......))))))))))))....(((.((.((((((((.((((((((...........))))).)))..)))))))).)).)))(((((..(.(.((((((((...)))))).)))).)))))...........
13	162	37	-49.4	-2.61	0.0	14.64	UAGACCAGAUCUGAGCCUGGGAGCUCUCUGGCUAACUAGGGAACCCACUGCUUAAGCCUCAAUAAAGCUUGCCUUGAGUGCUCAAAGUAGUGUGUGCCCGUCUGUUGUGUGACUCUGGUAACUAGAGAUCCCUCAGACCCUUUUAGUCAG	(((.(((((...((((......))))))))))))....(((.((.((((((((.((((((((...........))))).)))..)))))))).)).)))(((((..(.(.((((((((...)))))).)))).)))))............	(((.(((((...((((......))))))))))))....(((.((.((((((((.((((((((...........))))).)))..)))))))).)).)))(((((..(.(.((((((((...)))))).)))).)))))............
14	163	37	-48.3	-2.55	0.0	25.35	AGACCAGAUCUGAGCCUGGGAGCUCUCUGGCUAACUAGGGAACCCACUGCUUAAGCCUCAAUAAAGCUUGCCUUGAGUGCUCAAAGUAGUGUGUGCCCGUCUGUUGUGUGACUCUGGUAACUAGAGAUCCCUCAGACCCUUUUAGUCAGU	...((((........)))).......((((((((...(((.((.((((((((.((((((((...........))))).)))..)))))))).)).)))(((((..(.(.((((((((...)))))).)))).)))))....)))))))).	...........((((......))))............(((.((.((((((((.((((((((...........))))).)))..)))))))).)).)))(((((....(.((((((((...)))))).)))..))))).............
15	164	37	-48.3	-1.77	0.04	27.27	GACCAGAUCUGAGCCUGGGAGCUCUCUGGCUAACUAGGGAACCCACUGCUUAAGCCUCAAUAAAGCUUGCCUUGAGUGCUCAAAGUAGUGUGUGCCCGUCUGUUGUGUGACUCUGGUAACUAGAGAUCCCUCAGACCCUUUUAGUCAGUG	..((((........)))).......((((((((...(((.((.((((((((.((((((((...........))))).)))..)))))))).)).)))(((((..(.(.((((((((...)))))).)))).)))))....))))))))..	.........................(((((((....(((.((.((((((((.((((((((...........))))).)))..)))))))).)).)))(((((....(.((((((((...)))))).)))..))))).....)))))))..
16	165	37	-48.4	-2.58	0.0	17.4	ACCAGAUCUGAGCCUGGGAGCUCUCUGGCUAACUAGGGAACCCACUGCUUAAGCCUCAAUAAAGCUUGCCUUGAGUGCUCAAAGUAGUGUGUGCCCGUCUGUUGUGUGACUCUGGUAACUAGAGAUCCCUCAGACCCUUUUAGUCAGUGU	.((((........)))).....(.((((((((...(((.((.((((((((.((((((((...........))))).)))..)))))))).)).)))(((((..(.(.((((((((...)))))).)))).)))))....)))))))).).	.((((........)))).......((((((((...(((.((.((((((((.((((((((...........))))).)))..)))))))).)).)))(((((..(.(.((((((((...)))))).)))).)))))....))))))))...
17	166	37	-48.1	-1.8	0.04	16.26	CCAGAUCUGAGCCUGGGAGCUCUCUGGCUAACUAGGGAACCCACUGCUUAAGCCUCAAUAAAGCUUGCCUUGAGUGCUCAAAGUAGUGUGUGCCCGUCUGUUGUGUGACUCUGGUAACUAGAGAUCCCUCAGACCCUUUUAGUCAGUGUG	((((........)))).....(.((((((((...(((.((.((((((((.((((((((...........))))).)))..)))))))).)).)))(((((..(.(.((((((((...)))))).)))).)))))....)))))))).)..	((((........)))).......((((((((...(((.((.((((((((.((((((((...........))))).)))..)))))))).)).)))(((((..(.(.((((((((...)))))).)))).)))))....))))))))....
18	167	37	-47.9	-1.42	0.1	22.95	CAGAUCUGAGCCUGGGAGCUCUCUGGCUAACUAGGGAACCCACUGCUUAAGCCUCAAUAAAGCUUGCCUUGAGUGCUCAAAGUAGUGUGUGCCCGUCUGUUGUGUGACUCUGGUAACUAGAGAUCCCUCAGACCCUUUUAGUCAGUGUGG	.......((((......)))).((((((((...(((.((.((((((((.((((((((...........))))).)))..)))))))).)).)))(((((..(.(.((((((((...)))))).)))).)))))....)))))))).....	.......((((......)))).(((((((....(((.((.((((((((.((((((((...........))))).)))..)))))))).)).)))(((((..(.(.((((((((...)))))).)))).))))).....))))))).....
19	168	37	-47.9	-1.52	0.06	15.65	AGAUCUGAGCCUGGGAGCUCUCUGGCUAACUAGGGAACCCACUGCUUAAGCCUCAAUAAAGCUUGCCUUGAGUGCUCAAAGUAGUGUGUGCCCGUCUGUUGUGUGACUCUGGUAACUAGAGAUCCCUCAGACCCUUUUAGUCAGUGUGGA	......((((......)))).((((((((...(((.((.((((((((.((((((((...........))))).)))..)))))))).)).)))(((((..(.(.((((((((...)))))).)))).)))))....))))))))......	......((((......)))).((((((((...(((.((.((((((((.((((((((...........))))).)))..)))))))).)).)))(((((....(.((((((((...)))))).)))..)))))....))))))))......
20	169	37	-47.9	-1.14	0.18	15.94	GAUCUGAGCCUGGGAGCUCUCUGGCUAACUAGGGAACCCACUGCUUAAGCCUCAAUAAAGCUUGCCUUGAGUGCUCAAAGUAGUGUGUGCCCGUCUGUUGUGUGACUCUGGUAACUAGAGAUCCCUCAGACCCUUUUAGUCAGUGUGGAA	.....((((......)))).((((((((...(((.((.((((((((.((((((((...........))))).)))..)))))))).)).)))(((((..(.(.((((((((...)))))).)))).)))))....)))))))).......	.....((((......)))).((((((((...(((.((.((((((((.((((((((...........))))).)))..)))))))).)).)))(((((....(.((((((((...)))))).)))..)))))....)))))))).......
21	170	37	-47.9	-1.95	0.04	14.01	AUCUGAGCCUGGGAGCUCUCUGGCUAACUAGGGAACCCACUGCUUAAGCCUCAAUAAAGCUUGCCUUGAGUGCUCAAAGUAGUGUGUGCCCGUCUGUUGUGUGACUCUGGUAACUAGAGAUCCCUCAGACCCUUUUAGUCAGUGUGGAAA	....((((......)))).((((((((...(((.((.((((((((.((((((((...........))))).)))..)))))))).)).)))(((((..(.(.((((((((...)))))).)))).)))))....))))))))........	....((((......)))).((((((((...(((.((.((((((((.((((((((...........))))).)))..)))))))).)).)))(((((..(.(.((((((((...)))))).)))).)))))....))))))))........
22	171	37	-47.9	-1.85	0.02	13.54	UCUGAGCCUGGGAGCUCUCUGGCUAACUAGGGAACCCACUGCUUAAGCCUCAAUAAAGCUUGCCUUGAGUGCUCAAAGUAGUGUGUGCCCGUCUGUUGUGUGACUCUGGUAACUAGAGAUCCCUCAGACCCUUUUAGUCAGUGUGGAAAA	...((((......)))).((((((((...(((.((.((((((((.((((((((...........))))).)))..)))))))).)).)))(((((..(.(.((((((((...)))))).)))).)))))....)))))))).........	...((((......)))).((((((((...(((.((.((((((((.((((((((...........))))).)))..)))))))).)).)))(((((..(.(.((((((((...)))))).)))).)))))....)))))))).........
23	172	37	-47.9	-1.85	0.04	10.27	CUGAGCCUGGGAGCUCUCUGGCUAACUAGGGAACCCACUGCUUAAGCCUCAAUAAAGCUUGCCUUGAGUGCUCAAAGUAGUGUGUGCCCGUCUGUUGUGUGACUCUGGUAACUAGAGAUCCCUCAGACCCUUUUAGUCAGUGUGGAAAAU	..((((......)))).((((((((...(((.((.((((((((.((((((((...........))))).)))..)))))))).)).)))(((((..(.(.((((((((...)))))).)))).)))))....))))))))..........	..((((......)))).((((((((...(((.((.((((((((.((((((((...........))))).)))..)))))))).)).)))(((((..(.(.((((((((...)))))).)))).)))))....))))))))..........
24	173	37	-47.9	-2.29	0.02	8.79	UGAGCCUGGGAGCUCUCUGGCUAACUAGGGAACCCACUGCUUAAGCCUCAAUAAAGCUUGCCUUGAGUGCUCAAAGUAGUGUGUGCCCGUCUGUUGUGUGACUCUGGUAACUAGAGAUCCCUCAGACCCUUUUAGUCAGUGUGGAAAAUC	.((((......)))).((((((((...(((.((.((((((((.((((((((...........))))).)))..)))))))).)).)))(((((..(.(.((((((((...)))))).)))).)))))....))))))))...........	.((((......)))).((((((((...(((.((.((((((((.((((((((...........))))).)))..)))))))).)).)))(((((..(.(.((((((((...)))))).)))).)))))....))))))))...........
25	174	37	-47.9	-2.05	0.02	9.19	GAGCCUGGGAGCUCUCUGGCUAACUAGGGAACCCACUGCUUAAGCCUCAAUAAAGCUUGCCUUGAGUGCUCAAAGUAGUGUGUGCCCGUCUGUUGUGUGACUCUGGUAACUAGAGAUCCCUCAGACCCUUUUAGUCAGUGUGGAAAAUCU	((((......)))).((((((((...(((.((.((((((((.((((((((...........))))).)))..)))))))).)).)))(((((..(.(.((((((((...)))))).)))).)))))....))))))))............	((((......)))).((((((((...(((.((.((((((((.((((((((...........))))).)))..)))))))).)).)))(((((..(.(.((((((((...)))))).)))).)))))....))))))))............
26	175	37	-46.4	-1.67	0.04	14.45	AGCCUGGGAGCUCUCUGGCUAACUAGGGAACCCACUGCUUAAGCCUCAAUAAAGCUUGCCUUGAGUGCUCAAAGUAGUGUGUGCCCGUCUGUUGUGUGACUCUGGUAACUAGAGAUCCCUCAGACCCUUUUAGUCAGUGUGGAAAAUCUC	.....((((..(((((((((((...(((.((.((((((((.((((((((...........))))).)))..)))))))).)).)))(((((..(.(.((((((((...)))))).)))).)))))....))))))))...)))...))))	.....((((..(((((((((((...(((.((.((((((((.((((((((...........))))).)))..)))))))).)).)))(((((..(.(.((((((((...)))))).)))).)))))....))))))))...)))...))))
27	176	37	-47.6	-2.52	0.02	9.84	GCCUGGGAGCUCUCUGGCUAACUAGGGAACCCACUGCUUAAGCCUCAAUAAAGCUUGCCUUGAGUGCUCAAAGUAGUGUGUGCCCGUCUGUUGUGUGACUCUGGUAACUAGAGAUCCCUCAGACCCUUUUAGUCAGUGUGGAAAAUCUCU	....((((..(((((((((((...(((.((.((((((((.((((((((...........))))).)))..)))))))).)).)))(((((..(.(.((((((((...)))))).)))).)))))....))))))))...)))...)))).	....((((..(((((((((((...(((.((.((((((((.((((((((...........))))).)))..)))))))).)).)))(((((..(.(.((((((((...)))))).)))).)))))....))))))))...)))...)))).
28	177	37	-47.6	-2.75	0.0	11.19	CCUGGGAGCUCUCUGGCUAACUAGGGAACCCACUGCUUAAGCCUCAAUAAAGCUUGCCUUGAGUGCUCAAAGUAGUGUGUGCCCGUCUGUUGUGUGACUCUGGUAACUAGAGAUCCCUCAGACCCUUUUAGUCAGUGUGGAAAAUCUCUA	...((((..(((((((((((...(((.((.((((((((.((((((((...........))))).)))..)))))))).)).)))(((((..(.(.((((((((...)))))).)))).)))))....))))))))...)))...))))..	...((((..(((((((((((...(((.((.((((((((.((((((((...........))))).)))..)))))))).)).)))(((((..(.(.((((((((...)))))).)))).)))))....))))))))...)))...))))..
29	178	37	-47.6	-2.47	0.02	13.43	CUGGGAGCUCUCUGGCUAACUAGGGAACCCACUGCUUAAGCCUCAAUAAAGCUUGCCUUGAGUGCUCAAAGUAGUGUGUGCCCGUCUGUUGUGUGACUCUGGUAACUAGAGAUCCCUCAGACCCUUUUAGUCAGUGUGGAAAAUCUCUAG	..((((..(((((((((((...(((.((.((((((((.((((((((...........))))).)))..)))))))).)).)))(((((..(.(.((((((((...)))))).)))).)))))....))))))))...)))...))))...	.(.(((..(((((((((((...(((.((.((((((((.((((((((...........))))).)))..)))))))).)).)))(((((..(.(.((((((((...)))))).)))).)))))....))))))))...)))...)))..).
30	179	37	-47.6	-2.03	0.02	14.29	UGGGAGCUCUCUGGCUAACUAGGGAACCCACUGCUUAAGCCUCAAUAAAGCUUGCCUUGAGUGCUCAAAGUAGUGUGUGCCCGUCUGUUGUGUGACUCUGGUAACUAGAGAUCCCUCAGACCCUUUUAGUCAGUGUGGAAAAUCUCUAGC	.((((..(((((((((((...(((.((.((((((((.((((((((...........))))).)))..)))))))).)).)))(((((..(.(.((((((((...)))))).)))).)))))....))))))))...)))...))))....	.((((..(((((((((((...(((.((.((((((((.((((((((...........))))).)))..)))))))).)).)))(((((..(.(.((((((((...)))))).)))).)))))....))))))))...)))...))))....
31	180	37	-47.6	-2.1	0.02	13.95	GGGAGCUCUCUGGCUAACUAGGGAACCCACUGCUUAAGCCUCAAUAAAGCUUGCCUUGAGUGCUCAAAGUAGUGUGUGCCCGUCUGUUGUGUGACUCUGGUAACUAGAGAUCCCUCAGACCCUUUUAGUCAGUGUGGAAAAUCUCUAGCA	((((..(((((((((((...(((.((.((((((((.((((((((...........))))).)))..)))))))).)).)))(((((..(.(.((((((((...)))))).)))).)))))....))))))))...)))...)))).....	((((..(((((((((((...(((.((.((((((((.((((((((...........))))).)))..)))))))).)).)))(((((..(.(.((((((((...)))))).)))).)))))....))))))))...)))...)))).....
32	181	37	-45.6	-1.77	0.06	19.98	GGAGCUCUCUGGCUAACUAGGGAACCCACUGCUUAAGCCUCAAUAAAGCUUGCCUUGAGUGCUCAAAGUAGUGUGUGCCCGUCUGUUGUGUGACUCUGGUAACUAGAGAUCCCUCAGACCCUUUUAGUCAGUGUGGAAAAUCUCUAGCAG	((((.(((((((((((...(((.((.((((((((.((((((((...........))))).)))..)))))))).)).)))(((((..(.(.((((((((...)))))).)))).)))))....))))))))...)))....)))).....	((((....((((((((...(((.((.((((((((.((((((((...........))))).)))..)))))))).)).)))(((((....(.((((((((...)))))).)))..)))))....))))))))..........)))).....
33	182	37	-44.5	-1.88	0.08	20.28	GAGCUCUCUGGCUAACUAGGGAACCCACUGCUUAAGCCUCAAUAAAGCUUGCCUUGAGUGCUCAAAGUAGUGUGUGCCCGUCUGUUGUGUGACUCUGGUAACUAGAGAUCCCUCAGACCCUUUUAGUCAGUGUGGAAAAUCUCUAGCAGU	(((.(((((((((((...(((.((.((((((((.((((((((...........))))).)))..)))))))).)).)))(((((..(.(.((((((((...)))))).)))).)))))....))))))))...)))....))).......	.......((((((((...(((.((.((((((((.((((((((...........))))).)))..)))))))).)).)))(((((....(.((((((((...)))))).)))..)))))....))))))))....................
34	183	37	-44.3	-1.69	0.06	19.92	AGCUCUCUGGCUAACUAGGGAACCCACUGCUUAAGCCUCAAUAAAGCUUGCCUUGAGUGCUCAAAGUAGUGUGUGCCCGUCUGUUGUGUGACUCUGGUAACUAGAGAUCCCUCAGACCCUUUUAGUCAGUGUGGAAAAUCUCUAGCAGUG	......((((((((...(((.((.((((((((.((((((((...........))))).)))..)))))))).)).)))(((((..(.(.((((((((...)))))).)))).)))))....))))))))((((((.....)))).))...	......((((((((...(((.((.((((((((.((((((((...........))))).)))..)))))))).)).)))(((((....(.((((((((...)))))).)))..)))))....)))))))).....................
35	184	37	-44.3	-1.36	0.04	20.85	GCUCUCUGGCUAACUAGGGAACCCACUGCUUAAGCCUCAAUAAAGCUUGCCUUGAGUGCUCAAAGUAGUGUGUGCCCGUCUGUUGUGUGACUCUGGUAACUAGAGAUCCCUCAGACCCUUUUAGUCAGUGUGGAAAAUCUCUAGCAGUGG	.....((((((((...(((.((.((((((((.((((((((...........))))).)))..)))))))).)).)))(((((..(.(.((((((((...)))))).)))).)))))....))))))))((((((.....)))).))....	.....((((((((...(((.((.((((((((.((((((((...........))))).)))..)))))))).)).)))(((((....(.((((((((...)))))).)))..)))))....))))))))......................
36	185	37	-45.2	-2.37	0.0	25.71	CUCUCUGGCUAACUAGGGAACCCACUGCUUAAGCCUCAAUAAAGCUUGCCUUGAGUGCUCAAAGUAGUGUGUGCCCGUCUGUUGUGUGACUCUGGUAACUAGAGAUCCCUCAGACCCUUUUAGUCAGUGUGGAAAAUCUCUAGCAGUGGC	.(((((((....)))))))((.((((((((.((((((((...........))))).)))..)))))))).))....(((((..(.(.((((((((...)))))).)))).))))).......((((.((((((.....)))).)).))))	...............(((.((.((((((((.((((((((...........))))).)))..)))))))).)).)))(((((....(.((((((((...)))))).)))..)))))............((.(((.....)))..)).....
37	186	37	-46.2	-1.73	0.04	21.37	UCUCUGGCUAACUAGGGAACCCACUGCUUAAGCCUCAAUAAAGCUUGCCUUGAGUGCUCAAAGUAGUGUGUGCCCGUCUGUUGUGUGACUCUGGUAACUAGAGAUCCCUCAGACCCUUUUAGUCAGUGUGGAAAAUCUCUAGCAGUGGCG	(((((((....)))))))((.((((((((.((((((((...........))))).)))..)))))))).))....(((((..(.(.((((((((...)))))).)))).))))).......((((.((((((.....)))).)).)))).	(((((((....)))))))((.((((((((.((((((((...........))))).)))..)))))))).))....(((((....(.((((((((...)))))).)))..))))).......((((.((((((.....)))).)).)))).
38	187	37	-45.4	-1.5	0.08	22.18	CUCUGGCUAACUAGGGAACCCACUGCUUAAGCCUCAAUAAAGCUUGCCUUGAGUGCUCAAAGUAGUGUGUGCCCGUCUGUUGUGUGACUCUGGUAACUAGAGAUCCCUCAGACCCUUUUAGUCAGUGUGGAAAAUCUCUAGCAGUGGCGC	.............(((.((.((((((((.((((((((...........))))).)))..)))))))).)).)))(((((..(.(.((((((((...)))))).)))).))))).......((((.((((((.....)))).)).))))..	.............(((.((.((((((((.((((((((...........))))).)))..)))))))).)).)))(((((....(.((((((((...)))))).)))..))))).......((((.((((((.....)))).)).))))..
39	188	37	-47.8	-1.83	0.06	8.82	UCUGGCUAACUAGGGAACCCACUGCUUAAGCCUCAAUAAAGCUUGCCUUGAGUGCUCAAAGUAGUGUGUGCCCGUCUGUUGUGUGACUCUGGUAACUAGAGAUCCCUCAGACCCUUUUAGUCAGUGUGGAAAAUCUCUAGCAGUGGCGCC	...(((......(((.((.((((((((.((((((((...........))))).)))..)))))))).)).)))(((((..(.(.((((((((...)))))).)))).))))).......((((.((((((.....)))).)).)))))))	...(((......(((.((.((((((((.((((((((...........))))).)))..)))))))).)).)))(((((..(.(.((((((((...)))))).)))).))))).......((((.((((((.....)))).)).)))))))
40	189	37	-48.6	-2.6	0.0	7.69	CUGGCUAACUAGGGAACCCACUGCUUAAGCCUCAAUAAAGCUUGCCUUGAGUGCUCAAAGUAGUGUGUGCCCGUCUGUUGUGUGACUCUGGUAACUAGAGAUCCCUCAGACCCUUUUAGUCAGUGUGGAAAAUCUCUAGCAGUGGCGCCC	..(((......(((.((.((((((((.((((((((...........))))).)))..)))))))).)).)))(((((..(.(.((((((((...)))))).)))).))))).......((((.((((((.....)))).)).))))))).	..(((......(((.((.((((((((.((((((((...........))))).)))..)))))))).)).)))(((((..(.(.((((((((...)))))).)))).))))).......((((.((((((.....)))).)).))))))).
41	190	37	-48.6	-2.02	0.02	7.67	UGGCUAACUAGGGAACCCACUGCUUAAGCCUCAAUAAAGCUUGCCUUGAGUGCUCAAAGUAGUGUGUGCCCGUCUGUUGUGUGACUCUGGUAACUAGAGAUCCCUCAGACCCUUUUAGUCAGUGUGGAAAAUCUCUAGCAGUGGCGCCCG	.(((......(((.((.((((((((.((((((((...........))))).)))..)))))))).)).)))(((((..(.(.((((((((...)))))).)))).))))).......((((.((((((.....)))).)).)))))))..	.(((......(((.((.((((((((.((((((((...........))))).)))..)))))))).)).)))(((((..(.(.((((((((...)))))).)))).))))).......((((.((((((.....)))).)).)))))))..
42	191	37	-48.6	-2.26	0.0	7.64	GGCUAACUAGGGAACCCACUGCUUAAGCCUCAAUAAAGCUUGCCUUGAGUGCUCAAAGUAGUGUGUGCCCGUCUGUUGUGUGACUCUGGUAACUAGAGAUCCCUCAGACCCUUUUAGUCAGUGUGGAAAAUCUCUAGCAGUGGCGCCCGA	(((......(((.((.((((((((.((((((((...........))))).)))..)))))))).)).)))(((((..(.(.((((((((...)))))).)))).))))).......((((.((((((.....)))).)).)))))))...	(((......(((.((.((((((((.((((((((...........))))).)))..)))))))).)).)))(((((..(.(.((((((((...)))))).)))).))))).......((((.((((((.....)))).)).)))))))...
43	192	37	-45.4	-1.37	0.08	17.83	GCUAACUAGGGAACCCACUGCUUAAGCCUCAAUAAAGCUUGCCUUGAGUGCUCAAAGUAGUGUGUGCCCGUCUGUUGUGUGACUCUGGUAACUAGAGAUCCCUCAGACCCUUUUAGUCAGUGUGGAAAAUCUCUAGCAGUGGCGCCCGAA	........(((.((.((((((((.((((((((...........))))).)))..)))))))).)).)))(((((..(.(.((((((((...)))))).)))).))))).......((((.((((((.....)))).)).)))).......	........(((.((.((((((((.((((((((...........))))).)))..)))))))).)).)))(((((....(.((((((((...)))))).)))..))))).......((((.((((((.....)))).)).)))).......
44	193	37	-45.4	-1.88	0.04	17.39	CUAACUAGGGAACCCACUGCUUAAGCCUCAAUAAAGCUUGCCUUGAGUGCUCAAAGUAGUGUGUGCCCGUCUGUUGUGUGACUCUGGUAACUAGAGAUCCCUCAGACCCUUUUAGUCAGUGUGGAAAAUCUCUAGCAGUGGCGCCCGAAC	.......(((.((.((((((((.((((((((...........))))).)))..)))))))).)).)))(((((..(.(.((((((((...)))))).)))).))))).......((((.((((((.....)))).)).))))........	.......(((.((.((((((((.((((((((...........))))).)))..)))))))).)).)))(((((....(.((((((((...)))))).)))..))))).......((((.((((((.....)))).)).))))........
45	194	37	-45.4	-2.23	0.02	25.41	UAACUAGGGAACCCACUGCUUAAGCCUCAAUAAAGCUUGCCUUGAGUGCUCAAAGUAGUGUGUGCCCGUCUGUUGUGUGACUCUGGUAACUAGAGAUCCCUCAGACCCUUUUAGUCAGUGUGGAAAAUCUCUAGCAGUGGCGCCCGAACA	......(((.((.((((((((.((((((((...........))))).)))..)))))))).)).)))(((((..(.(.((((((((...)))))).)))).))))).......((((.((((((.....)))).)).)))).........	......(((.((.((((((((.((((((((...........))))).)))..)))))))).)).)))(((((......((((((((...)))))).))...))))).......((((.((.(((.....)))..)).)))).........
46	195	37	-45.4	-1.54	0.08	24.56	AACUAGGGAACCCACUGCUUAAGCCUCAAUAAAGCUUGCCUUGAGUGCUCAAAGUAGUGUGUGCCCGUCUGUUGUGUGACUCUGGUAACUAGAGAUCCCUCAGACCCUUUUAGUCAGUGUGGAAAAUCUCUAGCAGUGGCGCCCGAACAG	.....(((.((.((((((((.((((((((...........))))).)))..)))))))).)).)))(((((..(.(.((((((((...)))))).)))).))))).......((((.((((((.....)))).)).))))..........	.....(((.((.((((((((.((((((((...........))))).)))..)))))))).)).)))..(((((..(((...(((....(((((((.......(((.......)))...........))))))))))...)))...)))))
47	196	37	-46.7	-1.95	0.06	19.58	ACUAGGGAACCCACUGCUUAAGCCUCAAUAAAGCUUGCCUUGAGUGCUCAAAGUAGUGUGUGCCCGUCUGUUGUGUGACUCUGGUAACUAGAGAUCCCUCAGACCCUUUUAGUCAGUGUGGAAAAUCUCUAGCAGUGGCGCCCGAACAGG	....(((.((.((((((((.((((((((...........))))).)))..)))))))).)).)))..((((((.(((.(.(((....((((((((.((.(((((.......)))..)).))...))))))))))).).))).).))))).	....(((.((.((((((((.((((((((...........))))).)))..)))))))).)).)))..((((((.(((...(((....(((((((((.....(((.......)))......)...)))))))))))...))).).))))).
48	197	37	-48.8	-1.93	0.02	33.86	CUAGGGAACCCACUGCUUAAGCCUCAAUAAAGCUUGCCUUGAGUGCUCAAAGUAGUGUGUGCCCGUCUGUUGUGUGACUCUGGUAACUAGAGAUCCCUCAGACCCUUUUAGUCAGUGUGGAAAAUCUCUAGCAGUGGCGCCCGAACAGGG	...(((.((.((((((((.((((((((...........))))).)))..)))))))).)).)))(((((..(.(.((((((((...)))))).)))).))))).......((((.((((((.....)))).)).)))).(((.....)))	...(((.((.((((((((.((((((((...........))))).)))..)))))))).)).)))(((((........((((((...))))))......))))).......((((.((..(.......)...)).)))).(((.....)))
49	198	37	-49.9	-2.45	0.0	18.36	UAGGGAACCCACUGCUUAAGCCUCAAUAAAGCUUGCCUUGAGUGCUCAAAGUAGUGUGUGCCCGUCUGUUGUGUGACUCUGGUAACUAGAGAUCCCUCAGACCCUUUUAGUCAGUGUGGAAAAUCUCUAGCAGUGGCGCCCGAACAGGGA	..(((.((.((((((((.((((((((...........))))).)))..)))))))).)).)))(((((..(.(.((((((((...)))))).)))).))))).......((((.((((((.....)))).)).)))).(((.....))).	..(((.((.((((((((.((((((((...........))))).)))..)))))))).)).)))(((((....(.((((((((...)))))).)))..))))).......((((.((((((.....)))).)).)))).(((.....))).
50	199	37	-49.9	-2.33	0.0	18.23	AGGGAACCCACUGCUUAAGCCUCAAUAAAGCUUGCCUUGAGUGCUCAAAGUAGUGUGUGCCCGUCUGUUGUGUGACUCUGGUAACUAGAGAUCCCUCAGACCCUUUUAGUCAGUGUGGAAAAUCUCUAGCAGUGGCGCCCGAACAGGGAC	.(((.((.((((((((.((((((((...........))))).)))..)))))))).)).)))(((((..(.(.((((((((...)))))).)))).))))).......((((.((((((.....)))).)).)))).(((.....)))..	.(((.((.((((((((.((((((((...........))))).)))..)))))))).)).)))(((((....(.((((((((...)))))).)))..))))).......((((.((((((.....)))).)).)))).(((.....)))..
51	200	37	-50.2	-2.22	0.02	17.67	GGGAACCCACUGCUUAAGCCUCAAUAAAGCUUGCCUUGAGUGCUCAAAGUAGUGUGUGCCCGUCUGUUGUGUGACUCUGGUAACUAGAGAUCCCUCAGACCCUUUUAGUCAGUGUGGAAAAUCUCUAGCAGUGGCGCCCGAACAGGGACU	(((.((.((((((((.((((((((...........))))).)))..)))))))).)).)))(((((..(.(.((((((((...)))))).)))).))))).......((((.((((((.....)))).)).)))).(((.....)))...	(((.((.((((((((.((((((((...........))))).)))..)))))))).)).)))(((((....(.((((((((...)))))).)))..))))).......((((.((((((.....)))).)).)))).(((.....)))...
52	201	37	-46.2	-1.24	0.12	20.97	GGAACCCACUGCUUAAGCCUCAAUAAAGCUUGCCUUGAGUGCUCAAAGUAGUGUGUGCCCGUCUGUUGUGUGACUCUGGUAACUAGAGAUCCCUCAGACCCUUUUAGUCAGUGUGGAAAAUCUCUAGCAGUGGCGCCCGAACAGGGACUU	((.((.((((((((.((((((((...........))))).)))..)))))))).))..))(((((..(.(.((((((((...)))))).)))).))))).......((((.((((((.....)))).)).)))).(((.....)))....	((.((.((((((((.((((((((...........))))).)))..)))))))).))..))(((((....(.((((((((...)))))).)))..))))).......((((.((((((.....)))).)).)))).(((.....)))....
53	202	37	-43.7	-0.97	0.16	35.24	GAACCCACUGCUUAAGCCUCAAUAAAGCUUGCCUUGAGUGCUCAAAGUAGUGUGUGCCCGUCUGUUGUGUGACUCUGGUAACUAGAGAUCCCUCAGACCCUUUUAGUCAGUGUGGAAAAUCUCUAGCAGUGGCGCCCGAACAGGGACUUG	..((.((((((((.((((((((...........))))).)))..)))))))).))....(((((..(.(.((((((((...)))))).)))).))))).......((((.((((((.....)))).)).)))).(((.....))).....	..((.((((((((.((((((((...........))))).)))..)))))))).))....(((((......((((((((...)))))).))...))))).......((((.((..((.....))...)).)))).(((.....))).....
54	203	37	-43.7	-1.04	0.14	36.48	AACCCACUGCUUAAGCCUCAAUAAAGCUUGCCUUGAGUGCUCAAAGUAGUGUGUGCCCGUCUGUUGUGUGACUCUGGUAACUAGAGAUCCCUCAGACCCUUUUAGUCAGUGUGGAAAAUCUCUAGCAGUGGCGCCCGAACAGGGACUUGA	.((.((((((((.((((((((...........))))).)))..)))))))).))....(((((..(.(.((((((((...)))))).)))).))))).......((((.((((((.....)))).)).)))).(((.....)))......	.((.((((((((.((((((((...........))))).)))..)))))))).))....(((((........((((((...))))))......))))).......((((.((..(.......)...)).)))).(((.....)))......
55	204	37	-43.3	-1.12	0.14	37.5	ACCCACUGCUUAAGCCUCAAUAAAGCUUGCCUUGAGUGCUCAAAGUAGUGUGUGCCCGUCUGUUGUGUGACUCUGGUAACUAGAGAUCCCUCAGACCCUUUUAGUCAGUGUGGAAAAUCUCUAGCAGUGGCGCCCGAACAGGGACUUGAA	((.((((((((.((((((((...........))))).)))..)))))))).))....(((((..(.(.((((((((...)))))).)))).))))).......((((.((((((.....)))).)).)))).(((.....))).......	((.((((((((.((((((((...........))))).)))..)))))))).))....(((((........((((((...))))))......))))).......((((.((..(.......)...)).)))).(((.....))).......
56	205	37	-42.5	-1.02	0.22	39.24	CCCACUGCUUAAGCCUCAAUAAAGCUUGCCUUGAGUGCUCAAAGUAGUGUGUGCCCGUCUGUUGUGUGACUCUGGUAACUAGAGAUCCCUCAGACCCUUUUAGUCAGUGUGGAAAAUCUCUAGCAGUGGCGCCCGAACAGGGACUUGAAA	..((((((((.((((((((...........))))).)))..)))))))).......(((((..(.(.((((((((...)))))).)))).))))).......((((.((((((.....)))).)).)))).(((.....)))........	..((((((((.((((((((...........))))).)))..))))))))..............................((((((...............................))))))............................
57	206	37	-42.9	-1.0	0.14	35.65	CCACUGCUUAAGCCUCAAUAAAGCUUGCCUUGAGUGCUCAAAGUAGUGUGUGCCCGUCUGUUGUGUGACUCUGGUAACUAGAGAUCCCUCAGACCCUUUUAGUCAGUGUGGAAAAUCUCUAGCAGUGGCGCCCGAACAGGGACUUGAAAG	.((((((((.((((((((...........))))).)))..)))))))).......(((((..(.(.((((((((...)))))).)))).))))).((((((((((.((((((.....)))).)).)))).(((.....)))...))))))	.((((((((.((((((((...........))))).)))..)))))))).......(((((......((((((((...)))))).))...))))).......((((.((.(((.....)))..)).)))).(((.....))).........
58	207	37	-42.9	-1.0	0.16	31.84	CACUGCUUAAGCCUCAAUAAAGCUUGCCUUGAGUGCUCAAAGUAGUGUGUGCCCGUCUGUUGUGUGACUCUGGUAACUAGAGAUCCCUCAGACCCUUUUAGUCAGUGUGGAAAAUCUCUAGCAGUGGCGCCCGAACAGGGACUUGAAAGC	((((((((.((((((((...........))))).)))..)))))))).......(((((..(.(.((((((((...)))))).)))).))))).((((((((((.((((((.....)))).)).)))).(((.....)))...)))))).	((((((((.((((((((...........))))).)))..)))))))).......(((((......((((((((...)))))).))...))))).(((((.((((.((.(((.....)))..)).)))).(((.....)))....))))).
59	208	37	-40.4	-0.11	0.45	30.79	ACUGCUUAAGCCUCAAUAAAGCUUGCCUUGAGUGCUCAAAGUAGUGUGUGCCCGUCUGUUGUGUGACUCUGGUAACUAGAGAUCCCUCAGACCCUUUUAGUCAGUGUGGAAAAUCUCUAGCAGUGGCGCCCGAACAGGGACUUGAAAGCG	(((((((.((((((((...........))))).)))..)))))))........(((((..(.(.((((((((...)))))).)))).))))).((((((((((.((((((.....)))).)).)))).(((.....)))...))))))..	(((((((.((((((((...........))))).)))..)))))))........(((((......((((((((...)))))).))...))))).......((((.((.(((.....)))..)).)))).(((.....)))...........
60	209	37	-38.9	0.35	0.67	29.46	CUGCUUAAGCCUCAAUAAAGCUUGCCUUGAGUGCUCAAAGUAGUGUGUGCCCGUCUGUUGUGUGACUCUGGUAACUAGAGAUCCCUCAGACCCUUUUAGUCAGUGUGGAAAAUCUCUAGCAGUGGCGCCCGAACAGGGACUUGAAAGCGA	((((((.((((((((...........))))).)))..)))))).........(((((..(.(.((((((((...)))))).)))).)))))(((((((((((.((((((.....)))).)).)))).(((.....)))...)))))).).	((((((.((((((((...........))))).)))..)))))).........(((((....(.((((((((...)))))).)))..)))))..(((..((((.((((((.....)))).)).)))).(((.....))).....)))....
61	210	37	-37.1	0.48	0.69	35.91	UGCUUAAGCCUCAAUAAAGCUUGCCUUGAGUGCUCAAAGUAGUGUGUGCCCGUCUGUUGUGUGACUCUGGUAACUAGAGAUCCCUCAGACCCUUUUAGUCAGUGUGGAAAAUCUCUAGCAGUGGCGCCCGAACAGGGACUUGAAAGCGAA	(((((.((((((((...........))))).)))....(((.....)))..(((((..(.(.((((((((...)))))).)))).))))).......((((.((((((.....)))).)).)))).(((.....)))......)))))..	.((((.((((((((...........))))).))).................(((((....(.((((((((...)))))).)))..))))).......((((.((((((.....)))).)).)))).(((.....)))......))))...
62	211	37	-37.1	0.29	0.53	34.4	GCUUAAGCCUCAAUAAAGCUUGCCUUGAGUGCUCAAAGUAGUGUGUGCCCGUCUGUUGUGUGACUCUGGUAACUAGAGAUCCCUCAGACCCUUUUAGUCAGUGUGGAAAAUCUCUAGCAGUGGCGCCCGAACAGGGACUUGAAAGCGAAA	((((.((((((((...........))))).)))....(((.....)))..(((((..(.(.((((((((...)))))).)))).))))).......((((.((((((.....)))).)).)))).(((.....)))......))))....	((((.((((((((...........))))).))).................(((((....(.((((((((...)))))).)))..))))).......((((.((((((.....)))).)).)))).(((.....)))......))))....
63	212	37	-34.1	1.09	0.84	44.21	CUUAAGCCUCAAUAAAGCUUGCCUUGAGUGCUCAAAGUAGUGUGUGCCCGUCUGUUGUGUGACUCUGGUAACUAGAGAUCCCUCAGACCCUUUUAGUCAGUGUGGAAAAUCUCUAGCAGUGGCGCCCGAACAGGGACUUGAAAGCGAAAG	((((((...(((......))).))))))((((..((((...........(((((..(.(.((((((((...)))))).)))).))))).......((((.((((((.....)))).)).)))).(((.....)))))))...))))....	.................................................(((((....(.((((((((...)))))).)))..))))).......((((.((((((.....)))).)).)))).(((.....)))...............
64	213	37	-34.5	1.3	0.9	45.83	UUAAGCCUCAAUAAAGCUUGCCUUGAGUGCUCAAAGUAGUGUGUGCCCGUCUGUUGUGUGACUCUGGUAACUAGAGAUCCCUCAGACCCUUUUAGUCAGUGUGGAAAAUCUCUAGCAGUGGCGCCCGAACAGGGACUUGAAAGCGAAAGU	.(((((.........))))).(((..((..((((.(((.....)))..(((((..(.(.((((((((...)))))).)))).))))).......((((.((((((.....)))).)).)))).(((.....)))..))))..))..))).	................................................(((((......((((((((...)))))).))...))))).......((((.((.(((.....)))..)).)))).(((.....)))................
65	214	37	-34.3	1.04	0.86	50.89	UAAGCCUCAAUAAAGCUUGCCUUGAGUGCUCAAAGUAGUGUGUGCCCGUCUGUUGUGUGACUCUGGUAACUAGAGAUCCCUCAGACCCUUUUAGUCAGUGUGGAAAAUCUCUAGCAGUGGCGCCCGAACAGGGACUUGAAAGCGAAAGUA	(((((.........))))).(((..((..((((.(((.....)))..(((((..(.(.((((((((...)))))).)))).))))).......((((.((((((.....)))).)).)))).(((.....)))..))))..))..)))..	...............................................(((((......((((((((...)))))).))...))))).......((((.((.(((.....)))..)).)))).(((.....))).................
66	215	37	-34.3	1.08	0.86	52.06	AAGCCUCAAUAAAGCUUGCCUUGAGUGCUCAAAGUAGUGUGUGCCCGUCUGUUGUGUGACUCUGGUAACUAGAGAUCCCUCAGACCCUUUUAGUCAGUGUGGAAAAUCUCUAGCAGUGGCGCCCGAACAGGGACUUGAAAGCGAAAGUAA	.((((((((...........))))).))).................(((((..(.(.((((((((...)))))).)))).))))).......((((.((((((.....)))).)).)))).(((.....)))((((........))))..	..............................................(((((......((((((((...)))))).))...))))).......((((.((..((.....))...)).)))).(((.....)))..................
67	216	37	-33.7	1.08	0.84	53.4	AGCCUCAAUAAAGCUUGCCUUGAGUGCUCAAAGUAGUGUGUGCCCGUCUGUUGUGUGACUCUGGUAACUAGAGAUCCCUCAGACCCUUUUAGUCAGUGUGGAAAAUCUCUAGCAGUGGCGCCCGAACAGGGACUUGAAAGCGAAAGUAAA	((((((((...........))))).))).................(((((..(.(.((((((((...)))))).)))).))))).......((((.((((((.....)))).)).)))).(((.....)))((((........))))...	.............................................(((((........((((((...))))))......))))).......((((.((..(.......)...)).)))).(((.....)))...................
68	217	37	-34.0	0.97	0.76	53.46	GCCUCAAUAAAGCUUGCCUUGAGUGCUCAAAGUAGUGUGUGCCCGUCUGUUGUGUGACUCUGGUAACUAGAGAUCCCUCAGACCCUUUUAGUCAGUGUGGAAAAUCUCUAGCAGUGGCGCCCGAACAGGGACUUGAAAGCGAAAGUAAAG	(((.(......((((((.((((....)))).)))).)).((((.(((........)))...)))).((((((((.((.(((((.......)))..)).))...))))))))..).))).(((.....)))((((........))))....	..................................................................(((((((...............................)))))))........(((.....)))....................
69	218	37	-36.5	0.75	0.73	22.8	CCUCAAUAAAGCUUGCCUUGAGUGCUCAAAGUAGUGUGUGCCCGUCUGUUGUGUGACUCUGGUAACUAGAGAUCCCUCAGACCCUUUUAGUCAGUGUGGAAAAUCUCUAGCAGUGGCGCCCGAACAGGGACUUGAAAGCGAAAGUAAAGC	..........((((..(((..((..((((.(((.....)))..(((((..(.(.((((((((...)))))).)))).))))).......((((.((((((.....)))).)).)))).(((.....)))..))))..))..)))..))))	..........((((..(((..((..(((..((...........(((((....(.((((((((...)))))).)))..))))).......((((.((((((.....)))).)).)))).(((.....))))).)))..))..)))..))))
70	219	37	-37.3	0.34	0.55	21.92	CUCAAUAAAGCUUGCCUUGAGUGCUCAAAGUAGUGUGUGCCCGUCUGUUGUGUGACUCUGGUAACUAGAGAUCCCUCAGACCCUUUUAGUCAGUGUGGAAAAUCUCUAGCAGUGGCGCCCGAACAGGGACUUGAAAGCGAAAGUAAAGCC	.........((((..(((..((..((((.(((.....)))..(((((..(.(.((((((((...)))))).)))).))))).......((((.((((((.....)))).)).)))).(((.....)))..))))..))..)))..)))).	.........((((..(((..((..(((..((...........(((((....(.((((((((...)))))).)))..))))).......((((.((((((.....)))).)).)))).(((.....))))).)))..))..)))..)))).
71	220	37	-37.3	0.11	0.57	22.9	UCAAUAAAGCUUGCCUUGAGUGCUCAAAGUAGUGUGUGCCCGUCUGUUGUGUGACUCUGGUAACUAGAGAUCCCUCAGACCCUUUUAGUCAGUGUGGAAAAUCUCUAGCAGUGGCGCCCGAACAGGGACUUGAAAGCGAAAGUAAAGCCA	........((((..(((..((..((((.(((.....)))..(((((..(.(.((((((((...)))))).)))).))))).......((((.((((((.....)))).)).)))).(((.....)))..))))..))..)))..))))..	........((((..(((..((..(((..((...........(((((....(.((((((((...)))))).)))..))))).......((((.((((((.....)))).)).)))).(((.....))))).)))..))..)))..))))..
72	221	37	-37.3	0.36	0.59	23.92	CAAUAAAGCUUGCCUUGAGUGCUCAAAGUAGUGUGUGCCCGUCUGUUGUGUGACUCUGGUAACUAGAGAUCCCUCAGACCCUUUUAGUCAGUGUGGAAAAUCUCUAGCAGUGGCGCCCGAACAGGGACUUGAAAGCGAAAGUAAAGCCAG	.......((((..(((..((..((((.(((.....)))..(((((..(.(.((((((((...)))))).)))).))))).......((((.((((((.....)))).)).)))).(((.....)))..))))..))..)))..))))...	.......((((..(((..((..(((..((...........(((((....(.((((((((...)))))).)))..))))).......((((.((((((.....)))).)).)))).(((.....))))).)))..))..)))..))))...
73	222	37	-37.3	0.27	0.55	24.29	AAUAAAGCUUGCCUUGAGUGCUCAAAGUAGUGUGUGCCCGUCUGUUGUGUGACUCUGGUAACUAGAGAUCCCUCAGACCCUUUUAGUCAGUGUGGAAAAUCUCUAGCAGUGGCGCCCGAACAGGGACUUGAAAGCGAAAGUAAAGCCAGA	......((((..(((..((..((((.(((.....)))..(((((..(.(.((((((((...)))))).)))).))))).......((((.((((((.....)))).)).)))).(((.....)))..))))..))..)))..))))....	......((((..(((..((..(((..((...........(((((....(.((((((((...)))))).)))..))))).......((((.((((((.....)))).)).)))).(((.....))))).)))..))..)))..))))....
74	223	37	-37.3	0.3	0.59	26.41	AUAAAGCUUGCCUUGAGUGCUCAAAGUAGUGUGUGCCCGUCUGUUGUGUGACUCUGGUAACUAGAGAUCCCUCAGACCCUUUUAGUCAGUGUGGAAAAUCUCUAGCAGUGGCGCCCGAACAGGGACUUGAAAGCGAAAGUAAAGCCAGAG	.....((((..(((..((..((((.(((.....)))..(((((..(.(.((((((((...)))))).)))).))))).......((((.((((((.....)))).)).)))).(((.....)))..))))..))..)))..)))).....	.....((((..(((..((..(((..(............(((((....(.((((((((...)))))).)))..))))).......((((.((((((.....)))).)).)))).(((.....))).).)))..))..)))..)))).....
75	224	37	-37.3	0.69	0.65	33.24	UAAAGCUUGCCUUGAGUGCUCAAAGUAGUGUGUGCCCGUCUGUUGUGUGACUCUGGUAACUAGAGAUCCCUCAGACCCUUUUAGUCAGUGUGGAAAAUCUCUAGCAGUGGCGCCCGAACAGGGACUUGAAAGCGAAAGUAAAGCCAGAGG	....((((..(((..((..((((.(((.....)))..(((((..(.(.((((((((...)))))).)))).))))).......((((.((((((.....)))).)).)))).(((.....)))..))))..))..)))..))))......	....((((..(((..((..(((...............(((((......((((((((...)))))).))...))))).......((((.((((((.....)))).)).)))).(((.....)))...)))..))..)))..))))......
76	225	37	-37.3	0.5	0.65	34.81	AAAGCUUGCCUUGAGUGCUCAAAGUAGUGUGUGCCCGUCUGUUGUGUGACUCUGGUAACUAGAGAUCCCUCAGACCCUUUUAGUCAGUGUGGAAAAUCUCUAGCAGUGGCGCCCGAACAGGGACUUGAAAGCGAAAGUAAAGCCAGAGGA	...((((..(((..((..((((.(((.....)))..(((((..(.(.((((((((...)))))).)))).))))).......((((.((((((.....)))).)).)))).(((.....)))..))))..))..)))..)))).......	...((((..(((..((..(((...............(((((......((((((((...)))))).))...))))).......((((.((((((.....)))).)).)))).(((.....)))...)))..))..)))..)))).......
77	226	37	-37.3	1.16	0.86	35.22	AAGCUUGCCUUGAGUGCUCAAAGUAGUGUGUGCCCGUCUGUUGUGUGACUCUGGUAACUAGAGAUCCCUCAGACCCUUUUAGUCAGUGUGGAAAAUCUCUAGCAGUGGCGCCCGAACAGGGACUUGAAAGCGAAAGUAAAGCCAGAGGAG	..((((..(((..((..((((.(((.....)))..(((((..(.(.((((((((...)))))).)))).))))).......((((.((((((.....)))).)).)))).(((.....)))..))))..))..)))..))))........	..((((..(((..((..(((...............(((((......((((((((...)))))).))...))))).......((((.((((((.....)))).)).)))).(((.....)))...)))..))..)))..))))........
78	227	37	-37.3	0.91	0.8	35.98	AGCUUGCCUUGAGUGCUCAAAGUAGUGUGUGCCCGUCUGUUGUGUGACUCUGGUAACUAGAGAUCCCUCAGACCCUUUUAGUCAGUGUGGAAAAUCUCUAGCAGUGGCGCCCGAACAGGGACUUGAAAGCGAAAGUAAAGCCAGAGGAGA	.((((..(((..((..((((.(((.....)))..(((((..(.(.((((((((...)))))).)))).))))).......((((.((((((.....)))).)).)))).(((.....)))..))))..))..)))..)))).........	.((((..(((..((..(((...............(((((......((((((((...)))))).))...))))).......((((.((((((.....)))).)).)))).(((.....)))...)))..))..)))..)))).........
79	228	37	-37.1	1.21	0.88	39.88	GCUUGCCUUGAGUGCUCAAAGUAGUGUGUGCCCGUCUGUUGUGUGACUCUGGUAACUAGAGAUCCCUCAGACCCUUUUAGUCAGUGUGGAAAAUCUCUAGCAGUGGCGCCCGAACAGGGACUUGAAAGCGAAAGUAAAGCCAGAGGAGAU	((((..(((..((..((((.(((.....)))..(((((..(.(.((((((((...)))))).)))).))))).......((((.((((((.....)))).)).)))).(((.....)))..))))..))..)))..))))..........	((((..(((..((..(((...............(((((......((((((((...)))))).))...))))).......((((.((.(((.....)))..)).)))).(((.....)))...)))..))..)))..))))..........
80	229	37	-35.4	1.58	0.94	50.55	CUUGCCUUGAGUGCUCAAAGUAGUGUGUGCCCGUCUGUUGUGUGACUCUGGUAACUAGAGAUCCCUCAGACCCUUUUAGUCAGUGUGGAAAAUCUCUAGCAGUGGCGCCCGAACAGGGACUUGAAAGCGAAAGUAAAGCCAGAGGAGAUC	.(((((..((((((.(((..(((((......)).)))))).)).)))).)))))((((((((.((.(((((.......)))..)).))...))))))))(..((((.(((.....)))((((........))))...))))..)......	..((((..(((..................................))).)))).........................((((.((..((.....))...)).)))).(((.....)))((((........))))................
81	230	37	-37.0	0.84	0.73	28.83	UUGCCUUGAGUGCUCAAAGUAGUGUGUGCCCGUCUGUUGUGUGACUCUGGUAACUAGAGAUCCCUCAGACCCUUUUAGUCAGUGUGGAAAAUCUCUAGCAGUGGCGCCCGAACAGGGACUUGAAAGCGAAAGUAAAGCCAGAGGAGAUCU	(((((..((((((.(((..(((((......)).)))))).)).)))).)))))....(((((((((...........((((.((((((.....)))).)).)))).(((.....)))((((........)))).......)))).)))))	(((((..((((((.((...(((...........))).)).)).)))).)))))....(((((((((...........((((.((((((.....)))).)).)))).(((.....)))((((........)))).......)))).)))))
82	231	37	-39.1	0.43	0.59	22.03	UGCCUUGAGUGCUCAAAGUAGUGUGUGCCCGUCUGUUGUGUGACUCUGGUAACUAGAGAUCCCUCAGACCCUUUUAGUCAGUGUGGAAAAUCUCUAGCAGUGGCGCCCGAACAGGGACUUGAAAGCGAAAGUAAAGCCAGAGGAGAUCUC	((((..((((((.(((..(((((......)).)))))).)).)))).))))....((((((((((...........((((.((((((.....)))).)).)))).(((.....)))((((........)))).......)))).))))))	((((..((((((.(((..(((...........)))))).)).)))).))))....((((((((((...........((((.((((((.....)))).)).)))).(((.....)))((((........)))).......)))).))))))
83	232	37	-39.6	0.02	0.43	24.17	GCCUUGAGUGCUCAAAGUAGUGUGUGCCCGUCUGUUGUGUGACUCUGGUAACUAGAGAUCCCUCAGACCCUUUUAGUCAGUGUGGAAAAUCUCUAGCAGUGGCGCCCGAACAGGGACUUGAAAGCGAAAGUAAAGCCAGAGGAGAUCUCU	(((..((((((.(((..(((((......)).)))))).)).)))).)))....(((((((((((...........((((.((((((.....)))).)).)))).(((.....)))((((........)))).......)))).)))))))	(((..((((((.((....((...........))..)).)).)))).)))....(((((((((((...........((((.((((((.....)))).)).)))).(((.....)))((((........)))).......)))).)))))))
84	233	37	-38.2	0.99	0.84	29.71	CCUUGAGUGCUCAAAGUAGUGUGUGCCCGUCUGUUGUGUGACUCUGGUAACUAGAGAUCCCUCAGACCCUUUUAGUCAGUGUGGAAAAUCUCUAGCAGUGGCGCCCGAACAGGGACUUGAAAGCGAAAGUAAAGCCAGAGGAGAUCUCUC	.....(.((((...)))).)((.((((.(((........)))...)))))).(((((((((((...........((((.((((((.....)))).)).)))).(((.....)))((((........)))).......)))).))))))).	........................(((.(((........)))...)))....(((((((((((...........((((.((((((.....)))).)).)))).(((.....)))((((........)))).......)))).))))))).
85	234	37	-38.2	0.59	0.69	28.59	CUUGAGUGCUCAAAGUAGUGUGUGCCCGUCUGUUGUGUGACUCUGGUAACUAGAGAUCCCUCAGACCCUUUUAGUCAGUGUGGAAAAUCUCUAGCAGUGGCGCCCGAACAGGGACUUGAAAGCGAAAGUAAAGCCAGAGGAGAUCUCUCG	....(.((((...)))).)((.((((.(((........)))...)))))).(((((((((((...........((((.((((((.....)))).)).)))).(((.....)))((((........)))).......)))).)))))))..	......................((((.(((........)))...))))...(((((((((((...........((((.((((((.....)))).)).)))).(((.....)))((((........)))).......)))).)))))))..
86	235	37	-38.2	0.56	0.69	27.5	UUGAGUGCUCAAAGUAGUGUGUGCCCGUCUGUUGUGUGACUCUGGUAACUAGAGAUCCCUCAGACCCUUUUAGUCAGUGUGGAAAAUCUCUAGCAGUGGCGCCCGAACAGGGACUUGAAAGCGAAAGUAAAGCCAGAGGAGAUCUCUCGA	...(.((((...)))).)((.((((.(((........)))...)))))).(((((((((((...........((((.((((((.....)))).)).)))).(((.....)))((((........)))).......)))).)))))))...	.....................((((.(((........)))...))))...(((((((((((...........((((.((((((.....)))).)).)))).(((.....)))((((........)))).......)))).)))))))...
87	236	37	-38.2	0.39	0.67	30.0	UGAGUGCUCAAAGUAGUGUGUGCCCGUCUGUUGUGUGACUCUGGUAACUAGAGAUCCCUCAGACCCUUUUAGUCAGUGUGGAAAAUCUCUAGCAGUGGCGCCCGAACAGGGACUUGAAAGCGAAAGUAAAGCCAGAGGAGAUCUCUCGAC	..(.((((...)))).)((.((((.(((........)))...)))))).(((((((((((...........((((.((((((.....)))).)).)))).(((.....)))((((........)))).......)))).)))))))....	....................((((.(((........)))...))))...(((((((((((...........((((.((((((.....)))).)).)))).(((.....)))((((........)))).......)))).)))))))....
88	237	37	-38.2	1.0	0.78	45.29	GAGUGCUCAAAGUAGUGUGUGCCCGUCUGUUGUGUGACUCUGGUAACUAGAGAUCCCUCAGACCCUUUUAGUCAGUGUGGAAAAUCUCUAGCAGUGGCGCCCGAACAGGGACUUGAAAGCGAAAGUAAAGCCAGAGGAGAUCUCUCGACG	.(.((((...)))).)((.((((.(((........)))...)))))).(((((((((((...........((((.((((((.....)))).)).)))).(((.....)))((((........)))).......)))).))))))).....	................................................(((((((((((...........((((.((..((.....))...)).)))).(((.....)))((((........)))).......)))).))))))).....
89	238	37	-38.0	0.6	0.71	45.04	AGUGCUCAAAGUAGUGUGUGCCCGUCUGUUGUGUGACUCUGGUAACUAGAGAUCCCUCAGACCCUUUUAGUCAGUGUGGAAAAUCUCUAGCAGUGGCGCCCGAACAGGGACUUGAAAGCGAAAGUAAAGCCAGAGGAGAUCUCUCGACGC	.((((.((......)).)))).((((....(..(..(((((((..((((((((.((.(((((.......)))..)).))...))))))))........(((.....)))((((........))))...)))))))..)..)....)))).	...................(((.(((........)))...))).....((((((((((...........((((.((..(.......)...)).)))).(((.....)))((((........)))).......)))).)))))).......
90	239	37	-38.6	0.5	0.65	35.77	GUGCUCAAAGUAGUGUGUGCCCGUCUGUUGUGUGACUCUGGUAACUAGAGAUCCCUCAGACCCUUUUAGUCAGUGUGGAAAAUCUCUAGCAGUGGCGCCCGAACAGGGACUUGAAAGCGAAAGUAAAGCCAGAGGAGAUCUCUCGACGCA	............((((.((((.(((........)))...))))...(((((((((((...........((((.((((((.....)))).)).)))).(((.....)))((((........)))).......)))).)))))))..)))).	.................((((.(((........)))...))))...(((((((((((...........((((.((((((.....)))).)).)))).(((.....)))((((........)))).......)))).))))))).......
91	240	37	-38.6	0.58	0.69	25.53	UGCUCAAAGUAGUGUGUGCCCGUCUGUUGUGUGACUCUGGUAACUAGAGAUCCCUCAGACCCUUUUAGUCAGUGUGGAAAAUCUCUAGCAGUGGCGCCCGAACAGGGACUUGAAAGCGAAAGUAAAGCCAGAGGAGAUCUCUCGACGCAG	...........((((.((((.(((........)))...))))...(((((((((((...........((((.((((((.....)))).)).)))).(((.....)))((((........)))).......)))).)))))))..))))..	................((((.(((........)))...))))...(((((((((((...........((((.((((((.....)))).)).)))).(((.....)))((((........)))).......)))).)))))))........
92	241	37	-38.6	0.61	0.73	30.39	GCUCAAAGUAGUGUGUGCCCGUCUGUUGUGUGACUCUGGUAACUAGAGAUCCCUCAGACCCUUUUAGUCAGUGUGGAAAAUCUCUAGCAGUGGCGCCCGAACAGGGACUUGAAAGCGAAAGUAAAGCCAGAGGAGAUCUCUCGACGCAGG	..........((((.((((.(((........)))...))))...(((((((((((...........((((.((((((.....)))).)).)))).(((.....)))((((........)))).......)))).)))))))..))))...	................(((.(((........)))...)))....(((((((((((...........((((.((((((.....)))).)).)))).(((.....)))((((........)))).......)))).))))))).........
93	242	37	-38.6	0.38	0.61	27.87	CUCAAAGUAGUGUGUGCCCGUCUGUUGUGUGACUCUGGUAACUAGAGAUCCCUCAGACCCUUUUAGUCAGUGUGGAAAAUCUCUAGCAGUGGCGCCCGAACAGGGACUUGAAAGCGAAAGUAAAGCCAGAGGAGAUCUCUCGACGCAGGA	.........((((.((((.(((........)))...))))...(((((((((((...........((((.((((((.....)))).)).)))).(((.....)))((((........)))).......)))).)))))))..))))....	...............(((.(((........)))...)))....(((((((((((...........((((.((((((.....)))).)).)))).(((.....)))((((........)))).......)))).)))))))..........
94	243	37	-39.2	0.26	0.55	36.27	UCAAAGUAGUGUGUGCCCGUCUGUUGUGUGACUCUGGUAACUAGAGAUCCCUCAGACCCUUUUAGUCAGUGUGGAAAAUCUCUAGCAGUGGCGCCCGAACAGGGACUUGAAAGCGAAAGUAAAGCCAGAGGAGAUCUCUCGACGCAGGAC	.....((..((((((((.(((........)))...)))....(((((((((((...........((((.((((((.....)))).)).)))).(((.....)))((((........)))).......)))).)))))))..)))))..))	..........(((.(((.(((........)))...)))....(((((((((((...........((((.((((((.....)))).)).)))).(((.....)))((((........)))).......)))).)))))))...))).....
95	244	37	-40.9	0.28	0.57	31.75	CAAAGUAGUGUGUGCCCGUCUGUUGUGUGACUCUGGUAACUAGAGAUCCCUCAGACCCUUUUAGUCAGUGUGGAAAAUCUCUAGCAGUGGCGCCCGAACAGGGACUUGAAAGCGAAAGUAAAGCCAGAGGAGAUCUCUCGACGCAGGACU	...(((..((((((((.(((........)))...)))....(((((((((((...........((((.((((((.....)))).)).)))).(((.....)))((((........)))).......)))).)))))))..)))))..)))	...(((..((((((((.(((........)))...)))....(((((((((((...........((((.((((((.....)))).)).)))).(((.....)))((((........)))).......)))).)))))))..)))))..)))
96	245	37	-41.3	-0.23	0.35	28.19	AAAGUAGUGUGUGCCCGUCUGUUGUGUGACUCUGGUAACUAGAGAUCCCUCAGACCCUUUUAGUCAGUGUGGAAAAUCUCUAGCAGUGGCGCCCGAACAGGGACUUGAAAGCGAAAGUAAAGCCAGAGGAGAUCUCUCGACGCAGGACUC	..(((..((((((((.(((........)))...)))....(((((((((((...........((((.((((((.....)))).)).)))).(((.....)))((((........)))).......)))).)))))))..)))))..))).	..(((..((((((((.(((........)))...)))....(((((((((((...........((((.((((((.....)))).)).)))).(((.....)))((((........)))).......)))).)))))))..)))))..))).
97	246	37	-41.3	0.1	0.47	30.18	AAGUAGUGUGUGCCCGUCUGUUGUGUGACUCUGGUAACUAGAGAUCCCUCAGACCCUUUUAGUCAGUGUGGAAAAUCUCUAGCAGUGGCGCCCGAACAGGGACUUGAAAGCGAAAGUAAAGCCAGAGGAGAUCUCUCGACGCAGGACUCG	.(((..((((((((.(((........)))...)))....(((((((((((...........((((.((((((.....)))).)).)))).(((.....)))((((........)))).......)))).)))))))..)))))..)))..	.(((..((((((((.(((........)))...)))....(((((((((((...........((((.((((((.....)))).)).)))).(((.....)))((((........)))).......)))).)))))))..)))))..)))..
98	247	37	-41.3	0.28	0.49	45.76	AGUAGUGUGUGCCCGUCUGUUGUGUGACUCUGGUAACUAGAGAUCCCUCAGACCCUUUUAGUCAGUGUGGAAAAUCUCUAGCAGUGGCGCCCGAACAGGGACUUGAAAGCGAAAGUAAAGCCAGAGGAGAUCUCUCGACGCAGGACUCGG	............(((..(.((((((..(((((((..((((((((.((.(((((.......)))..)).))...))))))))........(((.....)))((((........))))...)))))))(((....))).)))))).)..)))	............(((............(((((((..(((((((.......(((.......)))...........)))))))........(((.....)))((((........))))...)))))))(((....)))...........)))
99	248	37	-42.2	0.32	0.57	36.6	GUAGUGUGUGCCCGUCUGUUGUGUGACUCUGGUAACUAGAGAUCCCUCAGACCCUUUUAGUCAGUGUGGAAAAUCUCUAGCAGUGGCGCCCGAACAGGGACUUGAAAGCGAAAGUAAAGCCAGAGGAGAUCUCUCGACGCAGGACUCGGC	.........(((.((((..(((((..(((((((..((((((((.((.(((((.......)))..)).))...))))))))........(((.....)))((((........))))...)))))))(((....))).)))))))))..)))	.........(((.......(((((..(((((((..(((((((.......(((.......)))...........)))))))........(((.....)))((((........))))...)))))))(((....))).)))))......)))
100	249	37	-43.4	-0.14	0.33	31.8	UAGUGUGUGCCCGUCUGUUGUGUGACUCUGGUAACUAGAGAUCCCUCAGACCCUUUUAGUCAGUGUGGAAAAUCUCUAGCAGUGGCGCCCGAACAGGGACUUGAAAGCGAAAGUAAAGCCAGAGGAGAUCUCUCGACGCAGGACUCGGCU	........(((.((((..(((((..(((((((..((((((((.((.(((((.......)))..)).))...))))))))........(((.....)))((((........))))...)))))))(((....))).)))))))))..))).	........(((.(((...(((((..(((((((..(((((((.......(((.......)))...........)))))))........(((.....)))((((........))))...)))))))(((....))).))))).)))..))).
101	250	37	-43.4	-0.21	0.29	31.78	AGUGUGUGCCCGUCUGUUGUGUGACUCUGGUAACUAGAGAUCCCUCAGACCCUUUUAGUCAGUGUGGAAAAUCUCUAGCAGUGGCGCCCGAACAGGGACUUGAAAGCGAAAGUAAAGCCAGAGGAGAUCUCUCGACGCAGGACUCGGCUU	.......(((.((((..(((((..(((((((..((((((((.((.(((((.......)))..)).))...))))))))........(((.....)))((((........))))...)))))))(((....))).)))))))))..)))..	.......(((.(((...(((((..(((((((..(((((((.......(((.......)))...........)))))))........(((.....)))((((........))))...)))))))(((....))).))))).)))..)))..
102	251	37	-43.4	0.33	0.59	31.81	GUGUGUGCCCGUCUGUUGUGUGACUCUGGUAACUAGAGAUCCCUCAGACCCUUUUAGUCAGUGUGGAAAAUCUCUAGCAGUGGCGCCCGAACAGGGACUUGAAAGCGAAAGUAAAGCCAGAGGAGAUCUCUCGACGCAGGACUCGGCUUG	......(((.((((..(((((..(((((((..((((((((.((.(((((.......)))..)).))...))))))))........(((.....)))((((........))))...)))))))(((....))).)))))))))..)))...	......(((.((((..(((((..(((((((..(((((((.......(((.......)))...........)))))))........(((.....)))((((........))))...)))))))(((....))).)))))))))..)))...
103	252	37	-43.5	-0.25	0.33	34.09	UGUGUGCCCGUCUGUUGUGUGACUCUGGUAACUAGAGAUCCCUCAGACCCUUUUAGUCAGUGUGGAAAAUCUCUAGCAGUGGCGCCCGAACAGGGACUUGAAAGCGAAAGUAAAGCCAGAGGAGAUCUCUCGACGCAGGACUCGGCUUGC	.((..(((.((((..(((((..(((((((..((((((((.((.(((((.......)))..)).))...))))))))........(((.....)))((((........))))...)))))))(((....))).)))))))))..)))..))	.((..(((.((((..(((((..(((((((..(((((((.......(((.......)))...........)))))))........(((.....)))((((........))))...)))))))(((....))).)))))))))..)))..))
104	253	37	-44.7	-0.6	0.25	33.93	GUGUGCCCGUCUGUUGUGUGACUCUGGUAACUAGAGAUCCCUCAGACCCUUUUAGUCAGUGUGGAAAAUCUCUAGCAGUGGCGCCCGAACAGGGACUUGAAAGCGAAAGUAAAGCCAGAGGAGAUCUCUCGACGCAGGACUCGGCUUGCU	((..(((.((((..(((((..(((((((..((((((((.((.(((((.......)))..)).))...))))))))........(((.....)))((((........))))...)))))))(((....))).)))))))))..)))..)).	((..(((.((((..(((((..(((((((..(((((((.......(((.......)))...........)))))))........(((.....)))((((........))))...)))))))(((....))).)))))))))..)))..)).
105	254	37	-43.4	0.18	0.57	41.36	UGUGCCCGUCUGUUGUGUGACUCUGGUAACUAGAGAUCCCUCAGACCCUUUUAGUCAGUGUGGAAAAUCUCUAGCAGUGGCGCCCGAACAGGGACUUGAAAGCGAAAGUAAAGCCAGAGGAGAUCUCUCGACGCAGGACUCGGCUUGCUG	...(((.((((..(((((..(((((((..((((((((.((.(((((.......)))..)).))...))))))))........(((.....)))((((........))))...)))))))(((....))).)))))))))..)))......	...(((.......(((((..(((((((..(((((((.......(((.......)))...........)))))))........(((.....)))((((........))))...)))))))(((....))).)))))......)))......
106	255	37	-43.4	0.12	0.51	42.14	GUGCCCGUCUGUUGUGUGACUCUGGUAACUAGAGAUCCCUCAGACCCUUUUAGUCAGUGUGGAAAAUCUCUAGCAGUGGCGCCCGAACAGGGACUUGAAAGCGAAAGUAAAGCCAGAGGAGAUCUCUCGACGCAGGACUCGGCUUGCUGA	..(((.((((..(((((..(((((((..((((((((.((.(((((.......)))..)).))...))))))))........(((.....)))((((........))))...)))))))(((....))).)))))))))..))).......	..(((.......(((((..(((((((..(((((((.......(((.......)))...........)))))))........(((.....)))((((........))))...)))))))(((....))).)))))......))).......
107	256	37	-43.4	-0.38	0.25	41.94	UGCCCGUCUGUUGUGUGACUCUGGUAACUAGAGAUCCCUCAGACCCUUUUAGUCAGUGUGGAAAAUCUCUAGCAGUGGCGCCCGAACAGGGACUUGAAAGCGAAAGUAAAGCCAGAGGAGAUCUCUCGACGCAGGACUCGGCUUGCUGAA	.(((.((((..(((((..(((((((..((((((((.((.(((((.......)))..)).))...))))))))........(((.....)))((((........))))...)))))))(((....))).)))))))))..)))........	.(((.......(((((..(((((((..(((((((.......(((.......)))...........)))))))........(((.....)))((((........))))...)))))))(((....))).)))))......)))........
108	257	37	-43.4	0.01	0.49	36.62	GCCCGUCUGUUGUGUGACUCUGGUAACUAGAGAUCCCUCAGACCCUUUUAGUCAGUGUGGAAAAUCUCUAGCAGUGGCGCCCGAACAGGGACUUGAAAGCGAAAGUAAAGCCAGAGGAGAUCUCUCGACGCAGGACUCGGCUUGCUGAAG	(((.((((..(((((..(((((((..((((((((.((.(((((.......)))..)).))...))))))))........(((.....)))((((........))))...)))))))(((....))).)))))))))..))).........	(((.......(((((..(((((((..(((((((.......(((.......)))...........)))))))........(((.....)))((((........))))...)))))))(((....))).)))))......))).........
109	258	37	-42.1	0.01	0.39	48.75	CCCGUCUGUUGUGUGACUCUGGUAACUAGAGAUCCCUCAGACCCUUUUAGUCAGUGUGGAAAAUCUCUAGCAGUGGCGCCCGAACAGGGACUUGAAAGCGAAAGUAAAGCCAGAGGAGAUCUCUCGACGCAGGACUCGGCUUGCUGAAGC	...(((((..(.(.((((((((...)))))).)))).)))))......((((.((((.((..((((((.....((((.(((.....)))((((........))))...))))..))))))...)).))))..))))..((((....))))	................(((((((..(((((((.......(((.......)))...........)))))))........(((.....)))((((........))))...)))))))(((....)))..............(((....))).
110	259	37	-43.7	-0.23	0.33	47.39	CCGUCUGUUGUGUGACUCUGGUAACUAGAGAUCCCUCAGACCCUUUUAGUCAGUGUGGAAAAUCUCUAGCAGUGGCGCCCGAACAGGGACUUGAAAGCGAAAGUAAAGCCAGAGGAGAUCUCUCGACGCAGGACUCGGCUUGCUGAAGCG	..(((((..(.(.((((((((...)))))).)))).)))))......((((.((((.((..((((((.....((((.(((.....)))((((........))))...))))..))))))...)).))))..))))..((((....)))).	...............((((((........................................................(((.....)))((((........))))....)))))).......................((((....)))).
111	260	37	-43.7	-0.05	0.49	47.3	CGUCUGUUGUGUGACUCUGGUAACUAGAGAUCCCUCAGACCCUUUUAGUCAGUGUGGAAAAUCUCUAGCAGUGGCGCCCGAACAGGGACUUGAAAGCGAAAGUAAAGCCAGAGGAGAUCUCUCGACGCAGGACUCGGCUUGCUGAAGCGC	.(((((..(.(.((((((((...)))))).)))).)))))......((((.((((.((..((((((.....((((.(((.....)))((((........))))...))))..))))))...)).))))..))))..((((....))))..	............................................................................(((.....)))((((........)))).................................((((....))))..
112	261	37	-43.8	-0.34	0.37	47.64	GUCUGUUGUGUGACUCUGGUAACUAGAGAUCCCUCAGACCCUUUUAGUCAGUGUGGAAAAUCUCUAGCAGUGGCGCCCGAACAGGGACUUGAAAGCGAAAGUAAAGCCAGAGGAGAUCUCUCGACGCAGGACUCGGCUUGCUGAAGCGCG	(((((..(.(.((((((((...)))))).)))).)))))......((((.((((.((..((((((.....((((.(((.....)))((((........))))...))))..))))))...)).))))..))))((((((....)))).))	(((((........(((((.....)))))......)))))....................................(((.....)))((((........))))................................(((((....)))).).
113	262	37	-43.2	-0.21	0.37	37.5	UCUGUUGUGUGACUCUGGUAACUAGAGAUCCCUCAGACCCUUUUAGUCAGUGUGGAAAAUCUCUAGCAGUGGCGCCCGAACAGGGACUUGAAAGCGAAAGUAAAGCCAGAGGAGAUCUCUCGACGCAGGACUCGGCUUGCUGAAGCGCGC	...(((.((((.(((((((..((((((((.((.(((((.......)))..)).))...))))))))........(((.....)))((((........))))...)))))))(((....)))..)))).))).((((((....)))).)).	...(((.((((.(((((((..(((((((.......(((.......)))...........)))))))........(((.....)))((((........))))...)))))))(((....)))..)))).))).((((((....)))).)).
114	263	37	-43.3	-0.53	0.25	47.32	CUGUUGUGUGACUCUGGUAACUAGAGAUCCCUCAGACCCUUUUAGUCAGUGUGGAAAAUCUCUAGCAGUGGCGCCCGAACAGGGACUUGAAAGCGAAAGUAAAGCCAGAGGAGAUCUCUCGACGCAGGACUCGGCUUGCUGAAGCGCGCA	....((((((.(((((((..((((((((.((.(((((.......)))..)).))...))))))))........(((.....)))((((........))))...)))))))(((....)))...(((((......))))).....))))))	.....(((((...............................................................(((.....)))((((........))))........................(............)......))))).
115	264	37	-43.8	-0.42	0.25	46.36	UGUUGUGUGACUCUGGUAACUAGAGAUCCCUCAGACCCUUUUAGUCAGUGUGGAAAAUCUCUAGCAGUGGCGCCCGAACAGGGACUUGAAAGCGAAAGUAAAGCCAGAGGAGAUCUCUCGACGCAGGACUCGGCUUGCUGAAGCGCGCAC	...((((((.(((((((..((((((((.((.(((((.......)))..)).))...))))))))........(((.....)))((((........))))...)))))))(((....)))...(((((......))))).....)))))).	...((((((.............((((((((((...........((((.((..(.......)...)).)))).(((.....)))((((........)))).......)))).)))))).....(((((......))))).....)))))).
116	265	37	-43.8	-0.18	0.33	49.19	GUUGUGUGACUCUGGUAACUAGAGAUCCCUCAGACCCUUUUAGUCAGUGUGGAAAAUCUCUAGCAGUGGCGCCCGAACAGGGACUUGAAAGCGAAAGUAAAGCCAGAGGAGAUCUCUCGACGCAGGACUCGGCUUGCUGAAGCGCGCACG	..((((((.(((((((..((((((((.((.(((((.......)))..)).))...))))))))........(((.....)))((((........))))...)))))))(((....)))...(((((......))))).....))))))..	...(((((............(((((((((((...........((((.((..((.....))...)).)))).(((.....)))((((........)))).......)))).))))))).........................)))))...
117	266	37	-43.8	0.12	0.49	45.51	UUGUGUGACUCUGGUAACUAGAGAUCCCUCAGACCCUUUUAGUCAGUGUGGAAAAUCUCUAGCAGUGGCGCCCGAACAGGGACUUGAAAGCGAAAGUAAAGCCAGAGGAGAUCUCUCGACGCAGGACUCGGCUUGCUGAAGCGCGCACGG	.((((((.(((((((..((((((((.((.(((((.......)))..)).))...))))))))........(((.....)))((((........))))...)))))))(((....)))...(((((......))))).....))))))...	.((((((............(((((((((((...........((((.((..((.....))...)).)))).(((.....)))((((........)))).......)))).)))))))..............((((....)))).)))))).
118	267	37	-43.6	-0.15	0.39	45.72	UGUGUGACUCUGGUAACUAGAGAUCCCUCAGACCCUUUUAGUCAGUGUGGAAAAUCUCUAGCAGUGGCGCCCGAACAGGGACUUGAAAGCGAAAGUAAAGCCAGAGGAGAUCUCUCGACGCAGGACUCGGCUUGCUGAAGCGCGCACGGC	((((((.(((((((..((((((((.((.(((((.......)))..)).))...))))))))........(((.....)))((((........))))...)))))))(((....)))...(((((......))))).....))))))....	.(((((............(((((((((((...........((((.((..((.....))...)).)))).(((.....)))((((........)))).......)))).)))))))..............((((....)))).)))))...
119	268	37	-43.6	-0.44	0.31	44.2	GUGUGACUCUGGUAACUAGAGAUCCCUCAGACCCUUUUAGUCAGUGUGGAAAAUCUCUAGCAGUGGCGCCCGAACAGGGACUUGAAAGCGAAAGUAAAGCCAGAGGAGAUCUCUCGACGCAGGACUCGGCUUGCUGAAGCGCGCACGGCA	(((((.(((((((..((((((((.((.(((((.......)))..)).))...))))))))........(((.....)))((((........))))...)))))))(((....)))...(((((......))))).......)))))....	(((((............(((((((((((...........((((.((.(((.....)))..)).)))).(((.....)))((((........)))).......)))).)))))))..............((((....)))).)))))....
120	269	37	-41.2	0.21	0.55	35.44	UGUGACUCUGGUAACUAGAGAUCCCUCAGACCCUUUUAGUCAGUGUGGAAAAUCUCUAGCAGUGGCGCCCGAACAGGGACUUGAAAGCGAAAGUAAAGCCAGAGGAGAUCUCUCGACGCAGGACUCGGCUUGCUGAAGCGCGCACGGCAA	......((((((....(((((((((((...........((((.((((((.....)))).)).)))).(((.....)))((((........)))).......)))).)))))))..)).))))..(((((.(((....))).)).)))...	.......(((......(((((((((((...........((((.((((((.....)))).)).)))).(((.....)))((((........)))).......)))).))))))).....))).............................
121	270	37	-42.5	0.02	0.47	26.99	GUGACUCUGGUAACUAGAGAUCCCUCAGACCCUUUUAGUCAGUGUGGAAAAUCUCUAGCAGUGGCGCCCGAACAGGGACUUGAAAGCGAAAGUAAAGCCAGAGGAGAUCUCUCGACGCAGGACUCGGCUUGCUGAAGCGCGCACGGCAAG	.(((.(((.((..(.(((((((((((...........((((.((((((.....)))).)).)))).(((.....)))((((........)))).......)))).))))))).)..)).))).))).(((((((.........)))))))	..((...........(((((((((((...........((((.((((((.....)))).)).)))).(((.....)))((((........)))).......)))).)))))))...........))..(((((((.........)))))))
122	271	37	-43.6	-0.83	0.16	20.5	UGACUCUGGUAACUAGAGAUCCCUCAGACCCUUUUAGUCAGUGUGGAAAAUCUCUAGCAGUGGCGCCCGAACAGGGACUUGAAAGCGAAAGUAAAGCCAGAGGAGAUCUCUCGACGCAGGACUCGGCUUGCUGAAGCGCGCACGGCAAGA	(((.(((.((..(.(((((((((((...........((((.((((((.....)))).)).)))).(((.....)))((((........)))).......)))).))))))).)..)).))).))).(((((((.........))))))).	.((.((........(((((((((((...........((((.((((((.....)))).)).)))).(((.....)))((((........)))).......)))).)))))))........)).))..(((((((.........))))))).
123	272	37	-43.6	-0.14	0.43	26.1	GACUCUGGUAACUAGAGAUCCCUCAGACCCUUUUAGUCAGUGUGGAAAAUCUCUAGCAGUGGCGCCCGAACAGGGACUUGAAAGCGAAAGUAAAGCCAGAGGAGAUCUCUCGACGCAGGACUCGGCUUGCUGAAGCGCGCACGGCAAGAG	((.(((.((..(.(((((((((((...........((((.((((((.....)))).)).)))).(((.....)))((((........)))).......)))).))))))).)..)).))).))..(((((((.........)))))))..	((..(((......(((((((((((...........((((.((((((.....)))).)).)))).(((.....)))((((........)))).......)))).))))))).....)))...))..(((((((.........)))))))..
124	273	37	-43.7	-0.79	0.27	34.53	ACUCUGGUAACUAGAGAUCCCUCAGACCCUUUUAGUCAGUGUGGAAAAUCUCUAGCAGUGGCGCCCGAACAGGGACUUGAAAGCGAAAGUAAAGCCAGAGGAGAUCUCUCGACGCAGGACUCGGCUUGCUGAAGCGCGCACGGCAAGAGG	..((((((....(((((((((((...........((((.((((((.....)))).)).)))).(((.....)))((((........)))).......)))).)))))))..)).)))).(((.((((((........))).)))..))).	...(((((....(((((((((((...........((((.((((((.....)))).)).)))).(((.....)))((((........)))).......)))).)))))))..)).)))..(((.((.................))..))).
125	274	37	-43.7	-0.39	0.31	35.61	CUCUGGUAACUAGAGAUCCCUCAGACCCUUUUAGUCAGUGUGGAAAAUCUCUAGCAGUGGCGCCCGAACAGGGACUUGAAAGCGAAAGUAAAGCCAGAGGAGAUCUCUCGACGCAGGACUCGGCUUGCUGAAGCGCGCACGGCAAGAGGC	.((((((....(((((((((((...........((((.((((((.....)))).)).)))).(((.....)))((((........)))).......)))).)))))))..)).)))).(((.((((((........))).)))..)))..	..(((((....(((((((((((...........((((.((((((.....)))).)).)))).(((.....)))((((........)))).......)))).)))))))..)).)))..(((........................)))..
126	275	37	-43.5	-0.22	0.35	22.73	UCUGGUAACUAGAGAUCCCUCAGACCCUUUUAGUCAGUGUGGAAAAUCUCUAGCAGUGGCGCCCGAACAGGGACUUGAAAGCGAAAGUAAAGCCAGAGGAGAUCUCUCGACGCAGGACUCGGCUUGCUGAAGCGCGCACGGCAAGAGGCG	((((((....(((((((((((...........((((.((((((.....)))).)).)))).(((.....)))((((........)))).......)))).)))))))..)).)))).(((.((((((........))).)))..)))...	((((((....(((((((((((...........((((.((((((.....)))).)).)))).(((.....)))((((........)))).......)))).)))))))..)).)))).(((........................)))...
127	276	37	-43.1	-0.17	0.51	21.35	CUGGUAACUAGAGAUCCCUCAGACCCUUUUAGUCAGUGUGGAAAAUCUCUAGCAGUGGCGCCCGAACAGGGACUUGAAAGCGAAAGUAAAGCCAGAGGAGAUCUCUCGACGCAGGACUCGGCUUGCUGAAGCGCGCACGGCAAGAGGCGA	(((((....(((((((((((...........((((.((((((.....)))).)).)))).(((.....)))((((........)))).......)))).)))))))..)).)))...(((.(((((((.........)))))))...)))	(((((....(((((((((((...........((((.((((((.....)))).)).)))).(((.....)))((((........)))).......)))).)))))))..)).)))....((...(((((.........))))).....)).
128	277	37	-43.3	-0.36	0.35	16.3	UGGUAACUAGAGAUCCCUCAGACCCUUUUAGUCAGUGUGGAAAAUCUCUAGCAGUGGCGCCCGAACAGGGACUUGAAAGCGAAAGUAAAGCCAGAGGAGAUCUCUCGACGCAGGACUCGGCUUGCUGAAGCGCGCACGGCAAGAGGCGAG	..((..(.(((((((((((...........((((.((((((.....)))).)).)))).(((.....)))((((........)))).......)))).))))))).)..))....((((.(((((((.........)))))))...))))	........(((((((((((...........((((.((((((.....)))).)).)))).(((.....)))((((........)))).......)))).)))))))..........((((.(.(((((.........)))))...).))))
129	278	37	-44.4	-0.34	0.33	14.94	GGUAACUAGAGAUCCCUCAGACCCUUUUAGUCAGUGUGGAAAAUCUCUAGCAGUGGCGCCCGAACAGGGACUUGAAAGCGAAAGUAAAGCCAGAGGAGAUCUCUCGACGCAGGACUCGGCUUGCUGAAGCGCGCACGGCAAGAGGCGAGG	.((..(.(((((((((((...........((((.((((((.....)))).)).)))).(((.....)))((((........)))).......)))).))))))).)..))....((((.(((((((.........)))))))...)))).	.......(((((((((((...........((((.((((((.....)))).)).)))).(((.....)))((((........)))).......)))).)))))))..........((((.(((((((.........)))))..)).)))).
130	279	37	-44.7	-0.65	0.22	19.54	GUAACUAGAGAUCCCUCAGACCCUUUUAGUCAGUGUGGAAAAUCUCUAGCAGUGGCGCCCGAACAGGGACUUGAAAGCGAAAGUAAAGCCAGAGGAGAUCUCUCGACGCAGGACUCGGCUUGCUGAAGCGCGCACGGCAAGAGGCGAGGG	((..(.(((((((((((...........((((.((((((.....)))).)).)))).(((.....)))((((........)))).......)))).))))))).)..))....((((.(((((((.........)))))))...))))..	((....(((((((((((...........((((.((((((.....)))).)).)))).(((.....)))((((........)))).......)))).)))))))....))....((((.(.(((((.........)))))...).))))..
131	280	37	-44.3	-0.19	0.41	45.4	UAACUAGAGAUCCCUCAGACCCUUUUAGUCAGUGUGGAAAAUCUCUAGCAGUGGCGCCCGAACAGGGACUUGAAAGCGAAAGUAAAGCCAGAGGAGAUCUCUCGACGCAGGACUCGGCUUGCUGAAGCGCGCACGGCAAGAGGCGAGGGG	...........(((((....((((((((((.((((.((..((((((.....((((.(((.....)))((((........))))...))))..))))))...)).))))..))))..((((....))))((.....)))))))).))))).	...........(((((...........(((.((((.((..((((((.....((((.(((.....)))((((........))))...))))..))))))...)).))))..)))...............................))))).
132	281	37	-44.5	-0.31	0.33	48.38	AACUAGAGAUCCCUCAGACCCUUUUAGUCAGUGUGGAAAAUCUCUAGCAGUGGCGCCCGAACAGGGACUUGAAAGCGAAAGUAAAGCCAGAGGAGAUCUCUCGACGCAGGACUCGGCUUGCUGAAGCGCGCACGGCAAGAGGCGAGGGGC	....(((((((((((...........((((.((((((.....)))).)).)))).(((.....)))((((........)))).......)))).)))))))....((....((((.(((((((.........)))))))...))))..))	..........(((((........................................(((.....)))((((........)))).....................................((((.........)))).......)))))..
133	282	37	-47.1	-1.06	0.16	17.02	ACUAGAGAUCCCUCAGACCCUUUUAGUCAGUGUGGAAAAUCUCUAGCAGUGGCGCCCGAACAGGGACUUGAAAGCGAAAGUAAAGCCAGAGGAGAUCUCUCGACGCAGGACUCGGCUUGCUGAAGCGCGCACGGCAAGAGGCGAGGGGCG	...(((((((((((...........((((.((((((.....)))).)).)))).(((.....)))((((........)))).......)))).)))))))...(((....((((.(((((((.........)))))))...))))..)))	...(((((((((((...........((((.((((((.....)))).)).)))).(((.....)))((((........)))).......)))).)))))))...(((....((((.(.(((((.........)))))...).))))..)))
134	283	37	-48.2	-0.74	0.22	13.56	CUAGAGAUCCCUCAGACCCUUUUAGUCAGUGUGGAAAAUCUCUAGCAGUGGCGCCCGAACAGGGACUUGAAAGCGAAAGUAAAGCCAGAGGAGAUCUCUCGACGCAGGACUCGGCUUGCUGAAGCGCGCACGGCAAGAGGCGAGGGGCGG	..(((((((((((...........((((.((((((.....)))).)).)))).(((.....)))((((........)))).......)))).)))))))...(((....((((.(((((((.........)))))))...))))..))).	..(((((((((((...........((((.((((((.....)))).)).)))).(((.....)))((((........)))).......)))).)))))))...(((....((((.(((((((.........)))))..)).))))..))).
135	284	37	-48.2	-0.53	0.29	13.89	UAGAGAUCCCUCAGACCCUUUUAGUCAGUGUGGAAAAUCUCUAGCAGUGGCGCCCGAACAGGGACUUGAAAGCGAAAGUAAAGCCAGAGGAGAUCUCUCGACGCAGGACUCGGCUUGCUGAAGCGCGCACGGCAAGAGGCGAGGGGCGGC	.(((((((((((...........((((.((((((.....)))).)).)))).(((.....)))((((........)))).......)))).)))))))...(((....((((.(((((((.........)))))))...))))..)))..	.(((((((((((...........((((.((((((.....)))).)).)))).(((.....)))((((........)))).......)))).)))))))...(((....((((.(((((((.........)))))..)).))))..)))..
136	285	37	-48.2	-0.35	0.35	15.54	AGAGAUCCCUCAGACCCUUUUAGUCAGUGUGGAAAAUCUCUAGCAGUGGCGCCCGAACAGGGACUUGAAAGCGAAAGUAAAGCCAGAGGAGAUCUCUCGACGCAGGACUCGGCUUGCUGAAGCGCGCACGGCAAGAGGCGAGGGGCGGCG	(((((((((((...........((((.((((((.....)))).)).)))).(((.....)))((((........)))).......)))).)))))))((.(((....((((.(((((((.........)))))))...))))..))).))	(((((((((((...........((((.((((((.....)))).)).)))).(((.....)))((((........)))).......)))).)))))))((.(((....((((.(((((((.........)))))..)).))))..))).))
137	286	37	-49.6	-1.08	0.14	12.9	GAGAUCCCUCAGACCCUUUUAGUCAGUGUGGAAAAUCUCUAGCAGUGGCGCCCGAACAGGGACUUGAAAGCGAAAGUAAAGCCAGAGGAGAUCUCUCGACGCAGGACUCGGCUUGCUGAAGCGCGCACGGCAAGAGGCGAGGGGCGGCGA	((((((((((...........((((.((((((.....)))).)).)))).(((.....)))((((........)))).......)))).))))))(((.(((....((((.(((((((.........)))))))...))))..))).)))	((((((((((...........((((.((((((.....)))).)).)))).(((.....)))((((........)))).......)))).))))))(((.(((....((((.(((((((.........)))))..)).))))..))).)))
138	287	37	-46.2	-0.29	0.45	30.5	AGAUCCCUCAGACCCUUUUAGUCAGUGUGGAAAAUCUCUAGCAGUGGCGCCCGAACAGGGACUUGAAAGCGAAAGUAAAGCCAGAGGAGAUCUCUCGACGCAGGACUCGGCUUGCUGAAGCGCGCACGGCAAGAGGCGAGGGGCGGCGAC	(((((((((...........((((.((((((.....)))).)).)))).(((.....)))((((........)))).......)))).))))).(((.(((....((((.(((((((.........)))))))...))))..))).))).	(((((((((...........((((.((((((.....)))).)).)))).(((.....)))((((........)))).......)))).))))).(((.(((....((((.(.(((((.........)))))...).))))..))).))).
139	288	37	-45.7	0.13	0.51	46.23	GAUCCCUCAGACCCUUUUAGUCAGUGUGGAAAAUCUCUAGCAGUGGCGCCCGAACAGGGACUUGAAAGCGAAAGUAAAGCCAGAGGAGAUCUCUCGACGCAGGACUCGGCUUGCUGAAGCGCGCACGGCAAGAGGCGAGGGGCGGCGACU	((((((((...........((((.((((((.....)))).)).)))).(((.....)))((((........)))).......)))).))))..(((.(((....((((.(((((((.........)))))))...))))..))).)))..	((((((((...........((((.((..((.....))...)).)))).(((.....)))((((........)))).......)))).))))...((.(((....((((....((((.........))))......))))..))).))...
140	289	37	-44.4	0.46	0.59	33.61	AUCCCUCAGACCCUUUUAGUCAGUGUGGAAAAUCUCUAGCAGUGGCGCCCGAACAGGGACUUGAAAGCGAAAGUAAAGCCAGAGGAGAUCUCUCGACGCAGGACUCGGCUUGCUGAAGCGCGCACGGCAAGAGGCGAGGGGCGGCGACUG	.((((((....((((((((((.((((.((..((((((.....((((.(((.....)))((((........))))...))))..))))))...)).))))..))))..((((....))))((.....)))))))).)))))).........	.((((((....(((((.((((.((((.((..((((((.....((((.(((.....)))((((........))))...))))..))))))...)).))))..))))........................))))).)))))).........
141	290	37	-44.3	0.39	0.59	34.83	UCCCUCAGACCCUUUUAGUCAGUGUGGAAAAUCUCUAGCAGUGGCGCCCGAACAGGGACUUGAAAGCGAAAGUAAAGCCAGAGGAGAUCUCUCGACGCAGGACUCGGCUUGCUGAAGCGCGCACGGCAAGAGGCGAGGGGCGGCGACUGG	.(((((....((((((((((.((((.((..((((((.....((((.(((.....)))((((........))))...))))..))))))...)).))))..))))..((((....))))((.....)))))))).)))))...........	.(((((....(((((.((((.((((.((..((((((.....((((.(((.....)))((((........))))...))))..))))))...)).))))..))))........................))))).)))))...........
142	291	37	-44.1	0.96	0.76	36.32	CCCUCAGACCCUUUUAGUCAGUGUGGAAAAUCUCUAGCAGUGGCGCCCGAACAGGGACUUGAAAGCGAAAGUAAAGCCAGAGGAGAUCUCUCGACGCAGGACUCGGCUUGCUGAAGCGCGCACGGCAAGAGGCGAGGGGCGGCGACUGGU	(((((....((((((((((.((((.((..((((((.....((((.(((.....)))((((........))))...))))..))))))...)).))))..))))..((((....))))((.....)))))))).)))))............	(((((....(((((.((((.((((.((..((((((.....((((.(((.....)))((((........))))...))))..))))))...)).))))..))))........................))))).)))))............
143	292	37	-42.6	1.47	0.92	51.58	CCUCAGACCCUUUUAGUCAGUGUGGAAAAUCUCUAGCAGUGGCGCCCGAACAGGGACUUGAAAGCGAAAGUAAAGCCAGAGGAGAUCUCUCGACGCAGGACUCGGCUUGCUGAAGCGCGCACGGCAAGAGGCGAGGGGCGGCGACUGGUG	((((...........((((.((((((.....)))).)).)))).(((.....)))((((........)))).......))))..(((..(((.(((....((((.(((((((.........)))))))...))))..))).)))..))).	............................................(((.....)))((((........))))...............................((...(((((.........))))).....)).................
144	293	37	-41.7	0.96	0.76	51.35	CUCAGACCCUUUUAGUCAGUGUGGAAAAUCUCUAGCAGUGGCGCCCGAACAGGGACUUGAAAGCGAAAGUAAAGCCAGAGGAGAUCUCUCGACGCAGGACUCGGCUUGCUGAAGCGCGCACGGCAAGAGGCGAGGGGCGGCGACUGGUGA	.............((((.((((.((..((((((.....((((.(((.....)))((((........))))...))))..))))))...)).))))..))))(((.((((((...(.(((.(.......)))).)...)))))))))....	..............(((.((((.((..((((((.....((((.(((.....)))((((........))))...))))..))))))...)).))))..))).......((((.........))))..........................
145	294	37	-41.7	1.09	0.84	57.82	UCAGACCCUUUUAGUCAGUGUGGAAAAUCUCUAGCAGUGGCGCCCGAACAGGGACUUGAAAGCGAAAGUAAAGCCAGAGGAGAUCUCUCGACGCAGGACUCGGCUUGCUGAAGCGCGCACGGCAAGAGGCGAGGGGCGGCGACUGGUGAG	............((((.((((.((..((((((.....((((.(((.....)))((((........))))...))))..))))))...)).))))..))))(((.((((((...(.(((.(.......)))).)...))))))))).....	..........................................(((.....)))((((........)))).....................................((((.........))))...........................
146	295	37	-42.2	0.75	0.75	51.61	CAGACCCUUUUAGUCAGUGUGGAAAAUCUCUAGCAGUGGCGCCCGAACAGGGACUUGAAAGCGAAAGUAAAGCCAGAGGAGAUCUCUCGACGCAGGACUCGGCUUGCUGAAGCGCGCACGGCAAGAGGCGAGGGGCGGCGACUGGUGAGU	...........((((.((((.((..((((((.....((((.(((.....)))((((........))))...))))..))))))...)).))))..))))..((((((((..((((.(.((.(....).))..).)).))..).)))))))	............(((.((((.((..((((((.....((((.(((.....)))((((........))))...))))..))))))...)).))))..)))....................................................
147	296	37	-42.9	0.73	0.75	38.22	AGACCCUUUUAGUCAGUGUGGAAAAUCUCUAGCAGUGGCGCCCGAACAGGGACUUGAAAGCGAAAGUAAAGCCAGAGGAGAUCUCUCGACGCAGGACUCGGCUUGCUGAAGCGCGCACGGCAAGAGGCGAGGGGCGGCGACUGGUGAGUA	..........((((.((((.((..((((((.....((((.(((.....)))((((........))))...))))..))))))...)).))))..))))..((((((((..((((.(.((.(....).))..).)).))..).))))))).	..........((((.((((.((..((((((.....((((.(((.....)))((((........))))...))))..))))))...)).))))..))))..(((((((...(.((.(...............).))..)....))))))).
148	297	37	-42.9	1.03	0.84	40.93	GACCCUUUUAGUCAGUGUGGAAAAUCUCUAGCAGUGGCGCCCGAACAGGGACUUGAAAGCGAAAGUAAAGCCAGAGGAGAUCUCUCGACGCAGGACUCGGCUUGCUGAAGCGCGCACGGCAAGAGGCGAGGGGCGGCGACUGGUGAGUAC	.........((((.((((.((..((((((.....((((.(((.....)))((((........))))...))))..))))))...)).))))..))))..((((((((..((((.(.((.(....).))..).)).))..).)))))))..	.........((((.((((.((..((((((.....((((.(((.....)))((((........))))...))))..))))))...)).))))..))))..(((((((...................................)))))))..
149	298	37	-42.9	0.7	0.76	36.16	ACCCUUUUAGUCAGUGUGGAAAAUCUCUAGCAGUGGCGCCCGAACAGGGACUUGAAAGCGAAAGUAAAGCCAGAGGAGAUCUCUCGACGCAGGACUCGGCUUGCUGAAGCGCGCACGGCAAGAGGCGAGGGGCGGCGACUGGUGAGUACG	........((((.((((.((..((((((.....((((.(((.....)))((((........))))...))))..))))))...)).))))..))))..((((((((..((((.(.((.(....).))..).)).))..).)))))))...	........((((.((((.((..((((((.....((((.(((.....)))((((........))))...))))..))))))...)).))))..))))..(((((((...(.((.(...............).))..)....)))))))...
150	299	37	-44.6	0.9	0.8	32.36	CCCUUUUAGUCAGUGUGGAAAAUCUCUAGCAGUGGCGCCCGAACAGGGACUUGAAAGCGAAAGUAAAGCCAGAGGAGAUCUCUCGACGCAGGACUCGGCUUGCUGAAGCGCGCACGGCAAGAGGCGAGGGGCGGCGACUGGUGAGUACGC	(((((..((((.((((.((..((((((.....((((.(((.....)))((((........))))...))))..))))))...)).))))..))))...(((((((.........)))))))....)))))...((((((....))).)))	.......((((.((((.((..((((((.....((((.(((.....)))((((........))))...))))..))))))...)).))))..)))).....(((((.........)))))..............((((((....))).)))
151	300	37	-45.9	0.54	0.65	30.8	CCUUUUAGUCAGUGUGGAAAAUCUCUAGCAGUGGCGCCCGAACAGGGACUUGAAAGCGAAAGUAAAGCCAGAGGAGAUCUCUCGACGCAGGACUCGGCUUGCUGAAGCGCGCACGGCAAGAGGCGAGGGGCGGCGACUGGUGAGUACGCC	......((((.((((.((..((((((.....((((.(((.....)))((((........))))...))))..))))))...)).))))..))))..((((....))))((.(.((.(....).))..).))(((((((....))).))))	......((((.((((.((..((((((.....((((.(((.....)))((((........))))...))))..))))))...)).))))..))))......((((.........))))..............(((((((....))).))))
152	301	37	-47.1	-0.43	0.24	30.09	CUUUUAGUCAGUGUGGAAAAUCUCUAGCAGUGGCGCCCGAACAGGGACUUGAAAGCGAAAGUAAAGCCAGAGGAGAUCUCUCGACGCAGGACUCGGCUUGCUGAAGCGCGCACGGCAAGAGGCGAGGGGCGGCGACUGGUGAGUACGCCA	.....((((.((((.((..((((((.....((((.(((.....)))((((........))))...))))..))))))...)).))))..))))..((((....))))((.(.((.(....).))..).))(((((((....))).)))).	.....((((.((((.((..((((((.....((((.(((.....)))((((........))))...))))..))))))...)).))))..)))).....................................(((((((....))).)))).
153	302	37	-47.1	-0.47	0.27	30.5	UUUUAGUCAGUGUGGAAAAUCUCUAGCAGUGGCGCCCGAACAGGGACUUGAAAGCGAAAGUAAAGCCAGAGGAGAUCUCUCGACGCAGGACUCGGCUUGCUGAAGCGCGCACGGCAAGAGGCGAGGGGCGGCGACUGGUGAGUACGCCAA	....((((.((((.((..((((((.....((((.(((.....)))((((........))))...))))..))))))...)).))))..))))..((((....))))((.(.((.(....).))..).))(((((((....))).))))..	....((((.((((.((..((((((.....((((.(((.....)))((((........))))...))))..))))))...)).))))..)))).....................................(((((((....))).))))..
154	303	37	-47.1	-0.88	0.18	30.52	UUUAGUCAGUGUGGAAAAUCUCUAGCAGUGGCGCCCGAACAGGGACUUGAAAGCGAAAGUAAAGCCAGAGGAGAUCUCUCGACGCAGGACUCGGCUUGCUGAAGCGCGCACGGCAAGAGGCGAGGGGCGGCGACUGGUGAGUACGCCAAA	...((((.((((.((..((((((.....((((.(((.....)))((((........))))...))))..))))))...)).))))..))))..((((....))))((.(.((.(....).))..).))(((((((....))).))))...	...((((.((((.((..((((((.....((((.(((.....)))((((........))))...))))..))))))...)).))))..)))).....................................(((((((....))).))))...
155	304	37	-47.1	-1.24	0.12	30.71	UUAGUCAGUGUGGAAAAUCUCUAGCAGUGGCGCCCGAACAGGGACUUGAAAGCGAAAGUAAAGCCAGAGGAGAUCUCUCGACGCAGGACUCGGCUUGCUGAAGCGCGCACGGCAAGAGGCGAGGGGCGGCGACUGGUGAGUACGCCAAAA	..((((.((((.((..((((((.....((((.(((.....)))((((........))))...))))..))))))...)).))))..))))..((((....))))((.(.((.(....).))..).))(((((((....))).))))....	..((((.((((.((..((((((.....((((.(((.....)))((((........))))...))))..))))))...)).))))..)))).....................................(((((((....))).))))....
156	305	37	-47.1	-0.97	0.16	31.03	UAGUCAGUGUGGAAAAUCUCUAGCAGUGGCGCCCGAACAGGGACUUGAAAGCGAAAGUAAAGCCAGAGGAGAUCUCUCGACGCAGGACUCGGCUUGCUGAAGCGCGCACGGCAAGAGGCGAGGGGCGGCGACUGGUGAGUACGCCAAAAA	.((((.((((.((..((((((.....((((.(((.....)))((((........))))...))))..))))))...)).))))..))))..((((....))))((.(.((.(....).))..).))(((((((....))).)))).....	.((((.((((.((..((((((.....((((.(((.....)))((((........))))...))))..))))))...)).))))..)))).....................................(((((((....))).)))).....
157	306	37	-46.7	-0.8	0.18	34.34	AGUCAGUGUGGAAAAUCUCUAGCAGUGGCGCCCGAACAGGGACUUGAAAGCGAAAGUAAAGCCAGAGGAGAUCUCUCGACGCAGGACUCGGCUUGCUGAAGCGCGCACGGCAAGAGGCGAGGGGCGGCGACUGGUGAGUACGCCAAAAAU	((((.((((.((..((((((.....((((.(((.....)))((((........))))...))))..))))))...)).))))..))))..((((....))))((.(.((.(....).))..).))(((((((....))).))))......	.(((.((((.((..((((((.....((((.(((.....)))((((........))))...))))..))))))...)).))))..)))......................................(((((((....))).))))......
158	307	37	-46.2	-0.72	0.18	39.88	GUCAGUGUGGAAAAUCUCUAGCAGUGGCGCCCGAACAGGGACUUGAAAGCGAAAGUAAAGCCAGAGGAGAUCUCUCGACGCAGGACUCGGCUUGCUGAAGCGCGCACGGCAAGAGGCGAGGGGCGGCGACUGGUGAGUACGCCAAAAAUU	(((.((((.((..((((((.....((((.(((.....)))((((........))))...))))..))))))...)).))))..)))...((((....))))((.(.((.(....).))..).))(((((((....))).)))).......	....((((.((..((((((.....((((.(((.....)))((((........))))...))))..))))))...)).))))....((((...(((((.........))))).....))))....(((((((....))).)))).......
159	308	37	-45.4	-0.51	0.33	24.22	UCAGUGUGGAAAAUCUCUAGCAGUGGCGCCCGAACAGGGACUUGAAAGCGAAAGUAAAGCCAGAGGAGAUCUCUCGACGCAGGACUCGGCUUGCUGAAGCGCGCACGGCAAGAGGCGAGGGGCGGCGACUGGUGAGUACGCCAAAAAUUU	...((((.((..((((((.....((((.(((.....)))((((........))))...))))..))))))...)).))))....((((.(((((((.........)))))))...))))....(((((((....))).))))........	...((((.((..((((((.....((((.(((.....)))((((........))))...))))..))))))...)).))))....((((.(.(((((.........)))))...).))))....(((((((....))).))))........
160	309	37	-45.4	-0.68	0.25	30.15	CAGUGUGGAAAAUCUCUAGCAGUGGCGCCCGAACAGGGACUUGAAAGCGAAAGUAAAGCCAGAGGAGAUCUCUCGACGCAGGACUCGGCUUGCUGAAGCGCGCACGGCAAGAGGCGAGGGGCGGCGACUGGUGAGUACGCCAAAAAUUUU	..((((.((..((((((.....((((.(((.....)))((((........))))...))))..))))))...)).))))....((((.(((((((.........)))))))...))))....(((((((....))).)))).........	..((((.((..((((((.....((((.(((.....)))((((........))))...))))..))))))...)).))))....((((.(.(((((.........)))))...).))))....(((((((....))).)))).........
161	310	37	-45.4	-0.77	0.22	32.45	AGUGUGGAAAAUCUCUAGCAGUGGCGCCCGAACAGGGACUUGAAAGCGAAAGUAAAGCCAGAGGAGAUCUCUCGACGCAGGACUCGGCUUGCUGAAGCGCGCACGGCAAGAGGCGAGGGGCGGCGACUGGUGAGUACGCCAAAAAUUUUG	.((((.((..((((((.....((((.(((.....)))((((........))))...))))..))))))...)).))))....((((.(((((((.........)))))))...))))....(((((((....))).))))..........	.((((.((..((((((.....((((.(((.....)))((((........))))...))))..))))))...)).))))....((((.(.(((((.........)))))...).))))....(((((((....))).))))..........
162	311	37	-45.6	-0.6	0.24	29.03	GUGUGGAAAAUCUCUAGCAGUGGCGCCCGAACAGGGACUUGAAAGCGAAAGUAAAGCCAGAGGAGAUCUCUCGACGCAGGACUCGGCUUGCUGAAGCGCGCACGGCAAGAGGCGAGGGGCGGCGACUGGUGAGUACGCCAAAAAUUUUGA	((((.((..((((((.....((((.(((.....)))((((........))))...))))..))))))...)).))))....((((.(((((((.........)))))))...))))....(((((((....))).))))...........	((((.((..((((((.....((((.(((.....)))((((........))))...))))..))))))...)).))))....((((.(.(((((.........)))))...).))))....(((((((....))).))))...........
163	312	37	-43.4	-0.23	0.37	54.39	UGUGGAAAAUCUCUAGCAGUGGCGCCCGAACAGGGACUUGAAAGCGAAAGUAAAGCCAGAGGAGAUCUCUCGACGCAGGACUCGGCUUGCUGAAGCGCGCACGGCAAGAGGCGAGGGGCGGCGACUGGUGAGUACGCCAAAAAUUUUGAC	.((.((..((((((.....((((.(((.....)))((((........))))...))))..))))))...)).))((....((((.(((((((.........)))))))...))))..))(((((((....))).))))............	...((.....(((...(((.........................................................................................................)))..)))....))............
164	313	37	-43.6	-0.19	0.35	48.39	GUGGAAAAUCUCUAGCAGUGGCGCCCGAACAGGGACUUGAAAGCGAAAGUAAAGCCAGAGGAGAUCUCUCGACGCAGGACUCGGCUUGCUGAAGCGCGCACGGCAAGAGGCGAGGGGCGGCGACUGGUGAGUACGCCAAAAAUUUUGACU	((.((..((((((.....((((.(((.....)))((((........))))...))))..))))))...)).))((....((((.(((((((.........)))))))...))))..))(((((((....))).)))).............	((.(((...((((.((.(((((..((.....))....................(((..........................)))..........)).))).)).))))((.....))(((((((....))).))))......))).)).
165	314	37	-42.9	-0.24	0.37	46.42	UGGAAAAUCUCUAGCAGUGGCGCCCGAACAGGGACUUGAAAGCGAAAGUAAAGCCAGAGGAGAUCUCUCGACGCAGGACUCGGCUUGCUGAAGCGCGCACGGCAAGAGGCGAGGGGCGGCGACUGGUGAGUACGCCAAAAAUUUUGACUA	(((.....(((.(.((((.((((((........((((........))))...((..((((.....))))...))....((((.(((((((.........)))))))...)))))))).)).)))).))))....))).............	(((.....(((.(.((((.(.((((.....................................................((((....((((.........))))......))))))))..).)))).))))....))).............
166	315	37	-42.2	0.13	0.45	52.63	GGAAAAUCUCUAGCAGUGGCGCCCGAACAGGGACUUGAAAGCGAAAGUAAAGCCAGAGGAGAUCUCUCGACGCAGGACUCGGCUUGCUGAAGCGCGCACGGCAAGAGGCGAGGGGCGGCGACUGGUGAGUACGCCAAAAAUUUUGACUAG	((.....(((.(.((((.((((((........((((........))))...((..((((.....))))...))....((((.(((((((.........)))))))...)))))))).)).)))).))))....))...............	.......((....(((.........................................................................................................)))...)).....................
167	316	37	-41.8	0.28	0.69	41.06	GAAAAUCUCUAGCAGUGGCGCCCGAACAGGGACUUGAAAGCGAAAGUAAAGCCAGAGGAGAUCUCUCGACGCAGGACUCGGCUUGCUGAAGCGCGCACGGCAAGAGGCGAGGGGCGGCGACUGGUGAGUACGCCAAAAAUUUUGACUAGC	......((((.((.(((((((((......))((((........)))).(((((.((((((....))).........))))))))......)))).))).)).))))((.....))(((((((....))).))))................	......((((.((.(((((..((.....))....................(((..........................)))..........)).))).)).))))((.....))(((((((....))).))))................
168	317	37	-41.8	0.3	0.51	47.87	AAAAUCUCUAGCAGUGGCGCCCGAACAGGGACUUGAAAGCGAAAGUAAAGCCAGAGGAGAUCUCUCGACGCAGGACUCGGCUUGCUGAAGCGCGCACGGCAAGAGGCGAGGGGCGGCGACUGGUGAGUACGCCAAAAAUUUUGACUAGCG	.....((((.((.(((((((((......))((((........)))).(((((.((((((....))).........))))))))......)))).))).)).))))((.....))(((((((....))).)))).................	.....((((.((.(((((..((.....))....................(((..........................)))..........)).))).)).)))).........(((((((....))).)))).................
169	318	37	-41.8	0.37	0.59	57.3	AAAUCUCUAGCAGUGGCGCCCGAACAGGGACUUGAAAGCGAAAGUAAAGCCAGAGGAGAUCUCUCGACGCAGGACUCGGCUUGCUGAAGCGCGCACGGCAAGAGGCGAGGGGCGGCGACUGGUGAGUACGCCAAAAAUUUUGACUAGCGG	....((((.((.(((((((((......))((((........)))).(((((.((((((....))).........))))))))......)))).))).)).))))((.....))(((((((....))).))))..................	...................((.....))..(((........)))..........................................................................................................
170	319	37	-42.1	0.61	0.69	56.82	AAUCUCUAGCAGUGGCGCCCGAACAGGGACUUGAAAGCGAAAGUAAAGCCAGAGGAGAUCUCUCGACGCAGGACUCGGCUUGCUGAAGCGCGCACGGCAAGAGGCGAGGGGCGGCGACUGGUGAGUACGCCAAAAAUUUUGACUAGCGGA	..((((((((((((((.(((.....)))((((........))))...))))(((.....)))(((.(((....((((.(((((((.........)))))))...))))..))).))).(((((....)))))......))).)))).)))	.................(((.....)))((((........)))).............................((((....((((.........))))......))))..........................................
171	320	37	-42.6	0.73	0.78	55.64	AUCUCUAGCAGUGGCGCCCGAACAGGGACUUGAAAGCGAAAGUAAAGCCAGAGGAGAUCUCUCGACGCAGGACUCGGCUUGCUGAAGCGCGCACGGCAAGAGGCGAGGGGCGGCGACUGGUGAGUACGCCAAAAAUUUUGACUAGCGGAG	.((((((((((((((.(((.....)))((((........))))...))))(((.....)))(((.(((....((((.(((((((.........)))))))...))))..))).))).(((((....)))))......))).)))).))).	................(((.....)))((((........)))).............................((((....((((.........))))......))))...........................................
172	321	37	-43.8	0.25	0.59	45.09	UCUCUAGCAGUGGCGCCCGAACAGGGACUUGAAAGCGAAAGUAAAGCCAGAGGAGAUCUCUCGACGCAGGACUCGGCUUGCUGAAGCGCGCACGGCAAGAGGCGAGGGGCGGCGACUGGUGAGUACGCCAAAAAUUUUGACUAGCGGAGG	.((((.((((((((.(((.....)))((((........))))...)))((((.....))))((.(((....((((.(((((((.........)))))))...))))..))).))..(((((....))))).........))).)))))).	.((((.((((((((.(((.....)))((((........))))...))).................((....((((...(((((.........))))).....))))..)).((((((....))).)))...........))).)))))).
173	322	37	-43.6	0.57	0.65	48.15	CUCUAGCAGUGGCGCCCGAACAGGGACUUGAAAGCGAAAGUAAAGCCAGAGGAGAUCUCUCGACGCAGGACUCGGCUUGCUGAAGCGCGCACGGCAAGAGGCGAGGGGCGGCGACUGGUGAGUACGCCAAAAAUUUUGACUAGCGGAGGC	((((.((((((((.(((.....)))((((........))))...)))((((.....))))((.(((....((((.(((((((.........)))))))...))))..))).))..(((((....))))).........))).))))))..	((((.(((((....(((.....)))((((........)))).............................((((...(((((.........))))).....)))).....((((((....))).)))...........))).))))))..
174	323	37	-40.6	1.26	0.86	57.44	UCUAGCAGUGGCGCCCGAACAGGGACUUGAAAGCGAAAGUAAAGCCAGAGGAGAUCUCUCGACGCAGGACUCGGCUUGCUGAAGCGCGCACGGCAAGAGGCGAGGGGCGGCGACUGGUGAGUACGCCAAAAAUUUUGACUAGCGGAGGCU	.(((((((((((.(((.....)))((((........))))...))))(((.....)))(((.(((....((((.(((((((.........)))))))...))))..))).))).(((((....)))))......))).))))........	..............((.....))..(((........)))..............................((((....((((.........))))......))))..............................................
175	324	37	-41.7	0.59	0.65	54.19	CUAGCAGUGGCGCCCGAACAGGGACUUGAAAGCGAAAGUAAAGCCAGAGGAGAUCUCUCGACGCAGGACUCGGCUUGCUGAAGCGCGCACGGCAAGAGGCGAGGGGCGGCGACUGGUGAGUACGCCAAAAAUUUUGACUAGCGGAGGCUA	.((((..(.((.(((.....)))........((...(((((.(((.((((((....))).........)))))))))))...))((.(.((.(....).))..).))(((((((....))).))))..............)).)..))))	............(((.....))).............................................((((....((((.........))))......))))...............................................
176	325	37	-44.0	0.17	0.61	46.18	UAGCAGUGGCGCCCGAACAGGGACUUGAAAGCGAAAGUAAAGCCAGAGGAGAUCUCUCGACGCAGGACUCGGCUUGCUGAAGCGCGCACGGCAAGAGGCGAGGGGCGGCGACUGGUGAGUACGCCAAAAAUUUUGACUAGCGGAGGCUAG	......((((((((.....)))((((........))))...(((((..........(((.(((....((((.(((((((.........)))))))...))))..))).)))))))).....)))))..........(((((....)))))	....(((...((((.....................................................((((...(((((.........))))).....))))))))....))).......................(((((....)))))
177	326	37	-44.6	-0.24	0.33	46.22	AGCAGUGGCGCCCGAACAGGGACUUGAAAGCGAAAGUAAAGCCAGAGGAGAUCUCUCGACGCAGGACUCGGCUUGCUGAAGCGCGCACGGCAAGAGGCGAGGGGCGGCGACUGGUGAGUACGCCAAAAAUUUUGACUAGCGGAGGCUAGA	.....((((((((.....)))((((........))))...(((((..........(((.(((....((((.(((((((.........)))))))...))))..))).)))))))).....)))))..........(((((....))))).	....(....((((.........(((........)))..............................((((...(((((.........))))).....)))))))).....)........................(((((....))))).
178	327	37	-44.6	-0.4	0.35	47.06	GCAGUGGCGCCCGAACAGGGACUUGAAAGCGAAAGUAAAGCCAGAGGAGAUCUCUCGACGCAGGACUCGGCUUGCUGAAGCGCGCACGGCAAGAGGCGAGGGGCGGCGACUGGUGAGUACGCCAAAAAUUUUGACUAGCGGAGGCUAGAA	....((((((((.....)))((((........))))...(((((..........(((.(((....((((.(((((((.........)))))))...))))..))).)))))))).....)))))..........(((((....)))))..	.....................(((........)))..............................((((....((((.........))))......))))............((......))............(((((....)))))..
179	328	37	-44.6	-0.42	0.35	43.21	CAGUGGCGCCCGAACAGGGACUUGAAAGCGAAAGUAAAGCCAGAGGAGAUCUCUCGACGCAGGACUCGGCUUGCUGAAGCGCGCACGGCAAGAGGCGAGGGGCGGCGACUGGUGAGUACGCCAAAAAUUUUGACUAGCGGAGGCUAGAAG	...((((((((.....)))((((........))))...(((((..........(((.(((....((((.(((((((.........)))))))...))))..))).)))))))).....)))))..........(((((....)))))...	..((...((((........((((........)))).............................((((...(((((.........))))).....))))))))....))..(((....)))............(((((....)))))...
180	329	37	-44.6	-0.22	0.43	43.18	AGUGGCGCCCGAACAGGGACUUGAAAGCGAAAGUAAAGCCAGAGGAGAUCUCUCGACGCAGGACUCGGCUUGCUGAAGCGCGCACGGCAAGAGGCGAGGGGCGGCGACUGGUGAGUACGCCAAAAAUUUUGACUAGCGGAGGCUAGAAGG	..((((((((.....)))((((........))))...(((((..........(((.(((....((((.(((((((.........)))))))...))))..))).)))))))).....)))))..........(((((....)))))....	......((((........((((........)))).............................((((...(((((.........))))).....)))))))).......((((....))))...........(((((....)))))....
181	330	37	-44.6	-0.4	0.31	44.6	GUGGCGCCCGAACAGGGACUUGAAAGCGAAAGUAAAGCCAGAGGAGAUCUCUCGACGCAGGACUCGGCUUGCUGAAGCGCGCACGGCAAGAGGCGAGGGGCGGCGACUGGUGAGUACGCCAAAAAUUUUGACUAGCGGAGGCUAGAAGGA	.((((((((.....)))((((........))))...(((((..........(((.(((....((((.(((((((.........)))))))...))))..))).)))))))).....)))))..........(((((....))))).....	......(((.....)))((((........)))).............................((((...(((((.........))))).....))))...........((((....))))...........(((((....))))).....
182	331	37	-45.0	-0.51	0.24	40.22	UGGCGCCCGAACAGGGACUUGAAAGCGAAAGUAAAGCCAGAGGAGAUCUCUCGACGCAGGACUCGGCUUGCUGAAGCGCGCACGGCAAGAGGCGAGGGGCGGCGACUGGUGAGUACGCCAAAAAUUUUGACUAGCGGAGGCUAGAAGGAG	((((((((.....)))((((........))))...(((((..........(((.(((....((((.(((((((.........)))))))...))))..))).)))))))).....))))).....(((..(((((....)))))..))).	((((((((.....)))((((........)))).......................((....((((...(((((.........))))).....))))..))...............))))).....(((..(((((....)))))..))).
183	332	37	-44.3	-0.69	0.2	43.29	GGCGCCCGAACAGGGACUUGAAAGCGAAAGUAAAGCCAGAGGAGAUCUCUCGACGCAGGACUCGGCUUGCUGAAGCGCGCACGGCAAGAGGCGAGGGGCGGCGACUGGUGAGUACGCCAAAAAUUUUGACUAGCGGAGGCUAGAAGGAGA	(((((((.....)))((((........))))...(((((..........(((.(((....((((.(((((((.........)))))))...))))..))).)))))))).....))))......(((..(((((....)))))..)))..	....(((.....)))((((........)))).............................((((...(((((.........))))).....)))).............................(((..(((((....)))))..)))..
184	333	37	-42.9	-0.29	0.39	43.14	GCGCCCGAACAGGGACUUGAAAGCGAAAGUAAAGCCAGAGGAGAUCUCUCGACGCAGGACUCGGCUUGCUGAAGCGCGCACGGCAAGAGGCGAGGGGCGGCGACUGGUGAGUACGCCAAAAAUUUUGACUAGCGGAGGCUAGAAGGAGAG	..((((........((((........))))...((..((((.....))))...))....((((.(((((((.........)))))))...))))))))(((((((....))).))))......(((..(((((....)))))..)))...	............................................................((.....(((...........))).......)).....(((((((....))).))))...........(((((....)))))........
185	334	37	-44.4	-0.83	0.18	34.91	CGCCCGAACAGGGACUUGAAAGCGAAAGUAAAGCCAGAGGAGAUCUCUCGACGCAGGACUCGGCUUGCUGAAGCGCGCACGGCAAGAGGCGAGGGGCGGCGACUGGUGAGUACGCCAAAAAUUUUGACUAGCGGAGGCUAGAAGGAGAGA	..(((.....)))((((........))))..............((((((...((....((((.(((((((.........)))))))...))))..))(((((((....))).))))...........(((((....)))))...))))))	..(((.....)))...............................(((((...((....((((...(((((.........))))).....))))..))(((((((....))).))))...........(((((....)))))...))))).
186	335	37	-44.9	-1.32	0.12	30.93	GCCCGAACAGGGACUUGAAAGCGAAAGUAAAGCCAGAGGAGAUCUCUCGACGCAGGACUCGGCUUGCUGAAGCGCGCACGGCAAGAGGCGAGGGGCGGCGACUGGUGAGUACGCCAAAAAUUUUGACUAGCGGAGGCUAGAAGGAGAGAG	.(((.....)))((((........))))..............((((((...((....((((.(((((((.........)))))))...))))..))(((((((....))).))))...........(((((....)))))...)))))).	.(((.....)))..............................((((((...((....((((.(.(((((.........)))))...).))))..))(((((((....))).))))...........(((((....)))))...)))))).
187	336	37	-45.7	-1.22	0.16	21.76	CCCGAACAGGGACUUGAAAGCGAAAGUAAAGCCAGAGGAGAUCUCUCGACGCAGGACUCGGCUUGCUGAAGCGCGCACGGCAAGAGGCGAGGGGCGGCGACUGGUGAGUACGCCAAAAAUUUUGACUAGCGGAGGCUAGAAGGAGAGAGA	(((.....)))((((........))))..............((((((..(((....((((.(((((((.........)))))))...))))..))(((((((....))).))))...........(((((....)))))..)..))))))	(((.....)))..............................((((((..(((....((((.(.(((((.........)))))...).))))..))(((((((....))).))))...........(((((....)))))..)..))))))
188	337	37	-44.0	-1.35	0.06	20.56	CCGAACAGGGACUUGAAAGCGAAAGUAAAGCCAGAGGAGAUCUCUCGACGCAGGACUCGGCUUGCUGAAGCGCGCACGGCAAGAGGCGAGGGGCGGCGACUGGUGAGUACGCCAAAAAUUUUGACUAGCGGAGGCUAGAAGGAGAGAGAU	((......))((((........)))).............(((((((..(((....((((.(((((((.........)))))))...))))..))(((((((....))).))))...........(((((....)))))..)..)))))))	...........(((........)))..............(((((((..(((....((((.(.(((((.........)))))...).))))..))(((((((....))).))))...........(((((....)))))..)..)))))))
189	338	37	-43.6	-1.14	0.14	17.96	CGAACAGGGACUUGAAAGCGAAAGUAAAGCCAGAGGAGAUCUCUCGACGCAGGACUCGGCUUGCUGAAGCGCGCACGGCAAGAGGCGAGGGGCGGCGACUGGUGAGUACGCCAAAAAUUUUGACUAGCGGAGGCUAGAAGGAGAGAGAUG	.......((.(((.............))))).......(((((((..(((....((((.(((((((.........)))))))...))))..))(((((((....))).))))...........(((((....)))))..)..))))))).	......................................(((((((..(((....((((.(.(((((.........)))))...).))))..))(((((((....))).))))...........(((((....)))))..)..))))))).
190	339	37	-43.6	-1.62	0.08	17.93	GAACAGGGACUUGAAAGCGAAAGUAAAGCCAGAGGAGAUCUCUCGACGCAGGACUCGGCUUGCUGAAGCGCGCACGGCAAGAGGCGAGGGGCGGCGACUGGUGAGUACGCCAAAAAUUUUGACUAGCGGAGGCUAGAAGGAGAGAGAUGG	......((.(((.............))))).......(((((((..(((....((((.(((((((.........)))))))...))))..))(((((((....))).))))...........(((((....)))))..)..)))))))..	.....................................(((((((..(((....((((.(.(((((.........)))))...).))))..))(((((((....))).))))...........(((((....)))))..)..)))))))..
191	340	37	-43.6	-1.59	0.06	18.69	AACAGGGACUUGAAAGCGAAAGUAAAGCCAGAGGAGAUCUCUCGACGCAGGACUCGGCUUGCUGAAGCGCGCACGGCAAGAGGCGAGGGGCGGCGACUGGUGAGUACGCCAAAAAUUUUGACUAGCGGAGGCUAGAAGGAGAGAGAUGGG	.....((.(((.............))))).......(((((((..(((....((((.(((((((.........)))))))...))))..))(((((((....))).))))...........(((((....)))))..)..)))))))...	........(((........)))..............(((((((..(((....((((.(.(((((.........)))))...).))))..))(((((((....))).))))...........(((((....)))))..)..)))))))...
192	341	37	-43.6	-1.24	0.12	19.73	ACAGGGACUUGAAAGCGAAAGUAAAGCCAGAGGAGAUCUCUCGACGCAGGACUCGGCUUGCUGAAGCGCGCACGGCAAGAGGCGAGGGGCGGCGACUGGUGAGUACGCCAAAAAUUUUGACUAGCGGAGGCUAGAAGGAGAGAGAUGGGU	....((.(((.............))))).......(((((((..(((....((((.(((((((.........)))))))...))))..))(((((((....))).))))...........(((((....)))))..)..)))))))....	.......(((........)))..............(((((((..(((....((((.(.(((((.........)))))...).))))..))(((((((....))).))))...........(((((....)))))..)..)))))))....
193	342	37	-43.6	-1.06	0.14	20.71	CAGGGACUUGAAAGCGAAAGUAAAGCCAGAGGAGAUCUCUCGACGCAGGACUCGGCUUGCUGAAGCGCGCACGGCAAGAGGCGAGGGGCGGCGACUGGUGAGUACGCCAAAAAUUUUGACUAGCGGAGGCUAGAAGGAGAGAGAUGGGUG	...((.(((.............))))).......(((((((..(((....((((.(((((((.........)))))))...))))..))(((((((....))).))))...........(((((....)))))..)..))))))).....	.....((((........)))).............(((((((..(((....((((.(.(((((.........)))))...).))))..))(((((((....))).))))...........(((((....)))))..)..))))))).....
194	343	37	-43.6	-0.97	0.16	21.45	AGGGACUUGAAAGCGAAAGUAAAGCCAGAGGAGAUCUCUCGACGCAGGACUCGGCUUGCUGAAGCGCGCACGGCAAGAGGCGAGGGGCGGCGACUGGUGAGUACGCCAAAAAUUUUGACUAGCGGAGGCUAGAAGGAGAGAGAUGGGUGC	..((.(((.............))))).......(((((((..(((....((((.(((((((.........)))))))...))))..))(((((((....))).))))...........(((((....)))))..)..)))))))......	....((((........)))).............(((((((..(((....((((.(.(((((.........)))))...).))))..))(((((((....))).))))...........(((((....)))))..)..)))))))......
195	344	37	-43.6	-0.88	0.16	24.53	GGGACUUGAAAGCGAAAGUAAAGCCAGAGGAGAUCUCUCGACGCAGGACUCGGCUUGCUGAAGCGCGCACGGCAAGAGGCGAGGGGCGGCGACUGGUGAGUACGCCAAAAAUUUUGACUAGCGGAGGCUAGAAGGAGAGAGAUGGGUGCG	.((.(((.............))))).......(((((((..(((....((((.(((((((.........)))))))...))))..))(((((((....))).))))...........(((((....)))))..)..))))))).......	....(((........)))..............(((((((..(((....((((.(.(((((.........)))))...).))))..))(((((((....))).))))...........(((((....)))))..)..))))))).......
196	345	37	-43.9	-1.21	0.1	24.65	GGACUUGAAAGCGAAAGUAAAGCCAGAGGAGAUCUCUCGACGCAGGACUCGGCUUGCUGAAGCGCGCACGGCAAGAGGCGAGGGGCGGCGACUGGUGAGUACGCCAAAAAUUUUGACUAGCGGAGGCUAGAAGGAGAGAGAUGGGUGCGA	((.(((.............))))).......(((((((..(((....((((.(((((((.........)))))))...))))..))(((((((....))).))))...........(((((....)))))..)..)))))))........	...............................(((((((..(((....((((.(.(((((.........)))))...).))))..))(((((((....))).))))...........(((((....)))))..)..)))))))........
197	346	37	-43.4	-0.94	0.2	25.21	GACUUGAAAGCGAAAGUAAAGCCAGAGGAGAUCUCUCGACGCAGGACUCGGCUUGCUGAAGCGCGCACGGCAAGAGGCGAGGGGCGGCGACUGGUGAGUACGCCAAAAAUUUUGACUAGCGGAGGCUAGAAGGAGAGAGAUGGGUGCGAG	.((((........)))).............(((((((..(((....((((.(((((((.........)))))))...))))..))(((((((....))).))))...........(((((....)))))..)..))))))).........	.((((........)))).............(((((((..(((....((((.(.(((((.........)))))...).))))..))(((((((....))).))))...........(((((....)))))..)..))))))).........
198	347	37	-43.0	-1.13	0.18	30.01	ACUUGAAAGCGAAAGUAAAGCCAGAGGAGAUCUCUCGACGCAGGACUCGGCUUGCUGAAGCGCGCACGGCAAGAGGCGAGGGGCGGCGACUGGUGAGUACGCCAAAAAUUUUGACUAGCGGAGGCUAGAAGGAGAGAGAUGGGUGCGAGA	((((........)))).............(((((((..(((....((((.(((((((.........)))))))...))))..))(((((((....))).))))...........(((((....)))))..)..)))))))..........	.(((........)))..............(((((((..(((....((((.(.(((((.........)))))...).))))..))(((((((....))).))))...........(((((....)))))..)..)))))))..........
199	348	37	-44.2	-1.24	0.12	31.94	CUUGAAAGCGAAAGUAAAGCCAGAGGAGAUCUCUCGACGCAGGACUCGGCUUGCUGAAGCGCGCACGGCAAGAGGCGAGGGGCGGCGACUGGUGAGUACGCCAAAAAUUUUGACUAGCGGAGGCUAGAAGGAGAGAGAUGGGUGCGAGAG	(((....((.........))..))).....((((((((.((...(((.((((....))))((.(.((.(....).))..).))(((((((....))).))))......(((..(((((....)))))..))))))...)).)).))))))	.......((.........))..........((((((((.((...(((.((((....))))((.(...............).))(((((((....))).))))...........(((((....))))).....)))...)).)).))))))
200	349	37	-43.8	-1.04	0.1	36.75	UUGAAAGCGAAAGUAAAGCCAGAGGAGAUCUCUCGACGCAGGACUCGGCUUGCUGAAGCGCGCACGGCAAGAGGCGAGGGGCGGCGACUGGUGAGUACGCCAAAAAUUUUGACUAGCGGAGGCUAGAAGGAGAGAGAUGGGUGCGAGAGC	......((.........))..........((((((((.((...(((.((((....))))((.(.((.(....).))..).))(((((((....))).))))......(((..(((((....)))))..))))))...)).)).)))))).	.............................((((((................((((.........))))..............(((((((....))).))))...........(((((....))))).................)))))).
201	350	37	-44.6	-1.44	0.08	29.66	UGAAAGCGAAAGUAAAGCCAGAGGAGAUCUCUCGACGCAGGACUCGGCUUGCUGAAGCGCGCACGGCAAGAGGCGAGGGGCGGCGACUGGUGAGUACGCCAAAAAUUUUGACUAGCGGAGGCUAGAAGGAGAGAGAUGGGUGCGAGAGCG	.....((....(((...(((.......((((((..(((....((((.(((((((.........)))))))...))))..))(((((((....))).))))...........(((((....)))))..)..))))))))).)))....)).	.....((....((....((........((((((...((....((((.(.(((((.........)))))...).))))..))(((((((....))).))))...........(((((....))))).....)))))).))..))....)).
202	351	37	-44.6	-1.37	0.06	29.76	GAAAGCGAAAGUAAAGCCAGAGGAGAUCUCUCGACGCAGGACUCGGCUUGCUGAAGCGCGCACGGCAAGAGGCGAGGGGCGGCGACUGGUGAGUACGCCAAAAAUUUUGACUAGCGGAGGCUAGAAGGAGAGAGAUGGGUGCGAGAGCGU	....((....(((...(((.......((((((..(((....((((.(((((((.........)))))))...))))..))(((((((....))).))))...........(((((....)))))..)..))))))))).)))....))..	................((........((((((...((....((((.(.(((((.........)))))...).))))..))(((((((....))).))))...........(((((....))))).....)))))).))............
203	352	37	-45.0	-1.53	0.12	38.72	AAAGCGAAAGUAAAGCCAGAGGAGAUCUCUCGACGCAGGACUCGGCUUGCUGAAGCGCGCACGGCAAGAGGCGAGGGGCGGCGACUGGUGAGUACGCCAAAAAUUUUGACUAGCGGAGGCUAGAAGGAGAGAGAUGGGUGCGAGAGCGUC	...((.........)).......(((((((((((.((...(((.((((....))))((.(.((.(....).))..).))(((((((....))).))))......(((..(((((....)))))..))))))...)).)).)))))).)))	........................................((((....((((.........))))......))))....(((((((....))).))))...........(((((....)))))...........................
204	353	37	-46.2	-1.29	0.12	36.16	AAGCGAAAGUAAAGCCAGAGGAGAUCUCUCGACGCAGGACUCGGCUUGCUGAAGCGCGCACGGCAAGAGGCGAGGGGCGGCGACUGGUGAGUACGCCAAAAAUUUUGACUAGCGGAGGCUAGAAGGAGAGAGAUGGGUGCGAGAGCGUCG	..((.........)).......(((((((((((.((...(((.((((....))))((.(.((.(....).))..).))(((((((....))).))))......(((..(((((....)))))..))))))...)).)).)))))).))).	......................(((((((((((.((...................((.(...............).))(((((((....))).))))...........(((((....)))))...........)).)).)))))).))).
205	354	37	-46.2	-1.67	0.04	41.53	AGCGAAAGUAAAGCCAGAGGAGAUCUCUCGACGCAGGACUCGGCUUGCUGAAGCGCGCACGGCAAGAGGCGAGGGGCGGCGACUGGUGAGUACGCCAAAAAUUUUGACUAGCGGAGGCUAGAAGGAGAGAGAUGGGUGCGAGAGCGUCGG	.((.........)).......(((((((((((.((...(((.((((....))))((.(.((.(....).))..).))(((((((....))).))))......(((..(((((....)))))..))))))...)).)).)))))).)))..	........................((((((........................((.(...............).))(((((((....))).))))...........(((((....))))).................))))))......
206	355	37	-47.4	-1.45	0.1	32.46	GCGAAAGUAAAGCCAGAGGAGAUCUCUCGACGCAGGACUCGGCUUGCUGAAGCGCGCACGGCAAGAGGCGAGGGGCGGCGACUGGUGAGUACGCCAAAAAUUUUGACUAGCGGAGGCUAGAAGGAGAGAGAUGGGUGCGAGAGCGUCGGU	...........(((.((.(....((((((((.((...(((.((((....))))((.(.((.(....).))..).))(((((((....))).))))......(((..(((((....)))))..))))))...)).)).))))))).)))))	...........(((.((.(....((((((((.((...(((.((((....))))((.(...............).))(((((((....))).))))...........(((((....))))).....)))...)).)).))))))).)))))
207	356	37	-48.1	-1.38	0.06	25.12	CGAAAGUAAAGCCAGAGGAGAUCUCUCGACGCAGGACUCGGCUUGCUGAAGCGCGCACGGCAAGAGGCGAGGGGCGGCGACUGGUGAGUACGCCAAAAAUUUUGACUAGCGGAGGCUAGAAGGAGAGAGAUGGGUGCGAGAGCGUCGGUA	..........(((.((.(....((((((((.((...(((.((((....))))((.(.((.(....).))..).))(((((((....))).))))......(((..(((((....)))))..))))))...)).)).))))))).))))).	..........(((.((.(....((((((((.((...(((.((((....))))((.(...............).))(((((((....))).))))...........(((((....))))).....)))...)).)).))))))).))))).
208	357	37	-48.1	-1.65	0.06	24.63	GAAAGUAAAGCCAGAGGAGAUCUCUCGACGCAGGACUCGGCUUGCUGAAGCGCGCACGGCAAGAGGCGAGGGGCGGCGACUGGUGAGUACGCCAAAAAUUUUGACUAGCGGAGGCUAGAAGGAGAGAGAUGGGUGCGAGAGCGUCGGUAU	.........(((.((.(....((((((((.((...(((.((((....))))((.(.((.(....).))..).))(((((((....))).))))......(((..(((((....)))))..))))))...)).)).))))))).)))))..	.........(((.((.(....((((((((.((...(((.((((....))))((.(...............).))(((((((....))).))))...........(((((....))))).....)))...)).)).))))))).)))))..
209	358	37	-48.1	-1.84	0.02	24.87	AAAGUAAAGCCAGAGGAGAUCUCUCGACGCAGGACUCGGCUUGCUGAAGCGCGCACGGCAAGAGGCGAGGGGCGGCGACUGGUGAGUACGCCAAAAAUUUUGACUAGCGGAGGCUAGAAGGAGAGAGAUGGGUGCGAGAGCGUCGGUAUU	........(((.((.(....((((((((.((...(((.((((....))))((.(.((.(....).))..).))(((((((....))).))))......(((..(((((....)))))..))))))...)).)).))))))).)))))...	........(((.((.(....((((((((.((...(((.((((....))))((.(...............).))(((((((....))).))))...........(((((....))))).....)))...)).)).))))))).)))))...
210	359	37	-48.1	-2.22	0.04	25.49	AAGUAAAGCCAGAGGAGAUCUCUCGACGCAGGACUCGGCUUGCUGAAGCGCGCACGGCAAGAGGCGAGGGGCGGCGACUGGUGAGUACGCCAAAAAUUUUGACUAGCGGAGGCUAGAAGGAGAGAGAUGGGUGCGAGAGCGUCGGUAUUA	.......(((.((.(....((((((((.((...(((.((((....))))((.(.((.(....).))..).))(((((((....))).))))......(((..(((((....)))))..))))))...)).)).))))))).)))))....	.......(((.((.(....((((((((.((...(((.((((....))))((.(...............).))(((((((....))).))))...........(((((....))))).....)))...)).)).))))))).)))))....
211	360	37	-48.2	-2.09	0.02	25.16	AGUAAAGCCAGAGGAGAUCUCUCGACGCAGGACUCGGCUUGCUGAAGCGCGCACGGCAAGAGGCGAGGGGCGGCGACUGGUGAGUACGCCAAAAAUUUUGACUAGCGGAGGCUAGAAGGAGAGAGAUGGGUGCGAGAGCGUCGGUAUUAA	..(((.(((.((.(....((((((((.((...(((.((((....))))((.(.((.(....).))..).))(((((((....))).))))......(((..(((((....)))))..))))))...)).)).))))))).))))).))).	...((.(((.((.(....((((((((.((...(((.((((....))))((.(...............).))(((((((....))).))))...........(((((....))))).....)))...)).)).))))))).))))).))..
212	361	37	-48.2	-1.73	0.04	25.09	GUAAAGCCAGAGGAGAUCUCUCGACGCAGGACUCGGCUUGCUGAAGCGCGCACGGCAAGAGGCGAGGGGCGGCGACUGGUGAGUACGCCAAAAAUUUUGACUAGCGGAGGCUAGAAGGAGAGAGAUGGGUGCGAGAGCGUCGGUAUUAAG	.(((.(((.((.(....((((((((.((...(((.((((....))))((.(.((.(....).))..).))(((((((....))).))))......(((..(((((....)))))..))))))...)).)).))))))).))))).)))..	..((.(((.((.(....((((((((.((...(((.((((....))))((.(...............).))(((((((....))).))))...........(((((....))))).....)))...)).)).))))))).))))).))...
213	362	37	-48.2	-1.49	0.08	25.57	UAAAGCCAGAGGAGAUCUCUCGACGCAGGACUCGGCUUGCUGAAGCGCGCACGGCAAGAGGCGAGGGGCGGCGACUGGUGAGUACGCCAAAAAUUUUGACUAGCGGAGGCUAGAAGGAGAGAGAUGGGUGCGAGAGCGUCGGUAUUAAGC	(((.(((.((.(....((((((((.((...(((.((((....))))((.(.((.(....).))..).))(((((((....))).))))......(((..(((((....)))))..))))))...)).)).))))))).))))).)))...	.(..(((.((.(....((((((((.((...(((.((((....))))((.(...............).))(((((((....))).))))...........(((((....))))).....)))...)).)).))))))).)))))..)....
214	363	37	-48.1	-1.82	0.0	28.2	AAAGCCAGAGGAGAUCUCUCGACGCAGGACUCGGCUUGCUGAAGCGCGCACGGCAAGAGGCGAGGGGCGGCGACUGGUGAGUACGCCAAAAAUUUUGACUAGCGGAGGCUAGAAGGAGAGAGAUGGGUGCGAGAGCGUCGGUAUUAAGCG	...(((.((.(....((((((((.((...(((.((((....))))((.(.((.(....).))..).))(((((((....))).))))......(((..(((((....)))))..))))))...)).)).))))))).)))))........	...(((.((.(....((((((((.((...(((.((((....))))((.(...............).))(((((((....))).))))...........(((((....))))).....)))...)).)).))))))).)))))........
215	364	37	-48.1	-1.21	0.1	28.79	AAGCCAGAGGAGAUCUCUCGACGCAGGACUCGGCUUGCUGAAGCGCGCACGGCAAGAGGCGAGGGGCGGCGACUGGUGAGUACGCCAAAAAUUUUGACUAGCGGAGGCUAGAAGGAGAGAGAUGGGUGCGAGAGCGUCGGUAUUAAGCGG	..(((.((.(....((((((((.((...(((.((((....))))((.(.((.(....).))..).))(((((((....))).))))......(((..(((((....)))))..))))))...)).)).))))))).))))).........	..(((.((.(....((((((((.((...(((.((((....))))((.(...............).))(((((((....))).))))...........(((((....))))).....)))...)).)).))))))).))))).........
216	365	37	-48.1	-0.81	0.16	29.82	AGCCAGAGGAGAUCUCUCGACGCAGGACUCGGCUUGCUGAAGCGCGCACGGCAAGAGGCGAGGGGCGGCGACUGGUGAGUACGCCAAAAAUUUUGACUAGCGGAGGCUAGAAGGAGAGAGAUGGGUGCGAGAGCGUCGGUAUUAAGCGGG	.(((.((.(....((((((((.((...(((.((((....))))((.(.((.(....).))..).))(((((((....))).))))......(((..(((((....)))))..))))))...)).)).))))))).)))))..........	.(((.((......((((((((.((...(((.((((....))))((.(...............).))(((((((....))).))))...........(((((....))))).....)))...)).)).))))))..)))))..........
217	366	37	-47.9	-0.7	0.22	32.24	GCCAGAGGAGAUCUCUCGACGCAGGACUCGGCUUGCUGAAGCGCGCACGGCAAGAGGCGAGGGGCGGCGACUGGUGAGUACGCCAAAAAUUUUGACUAGCGGAGGCUAGAAGGAGAGAGAUGGGUGCGAGAGCGUCGGUAUUAAGCGGGG	((..((...(((((((((((.((...(((.((((....))))((.(.((.(....).))..).))(((((((....))).))))......(((..(((((....)))))..))))))...)).)).)))))).)))....))..))....	.........(((((((((((.((...(((.((((....))))((.(...............).))(((((((....))).))))...........(((((....))))).....)))...)).)).)))))).)))..............
218	367	37	-46.9	-0.45	0.37	40.18	CCAGAGGAGAUCUCUCGACGCAGGACUCGGCUUGCUGAAGCGCGCACGGCAAGAGGCGAGGGGCGGCGACUGGUGAGUACGCCAAAAAUUUUGACUAGCGGAGGCUAGAAGGAGAGAGAUGGGUGCGAGAGCGUCGGUAUUAAGCGGGGG	...........((((((((.((...(((.((((....))))((.(.((.(....).))..).))(((((((....))).))))......(((..(((((....)))))..))))))...)).)).))))))(.(((........))).).	...........((((((((.((...................((.(...............).))(((((((....))).))))...........(((((....)))))...........)).)).))))))...................
219	368	37	-46.9	-1.33	0.12	40.71	CAGAGGAGAUCUCUCGACGCAGGACUCGGCUUGCUGAAGCGCGCACGGCAAGAGGCGAGGGGCGGCGACUGGUGAGUACGCCAAAAAUUUUGACUAGCGGAGGCUAGAAGGAGAGAGAUGGGUGCGAGAGCGUCGGUAUUAAGCGGGGGA	..........((((((((.((...(((.((((....))))((.(.((.(....).))..).))(((((((....))).))))......(((..(((((....)))))..))))))...)).)).))))))(.(((........))).)..	..........((((((((.((..........................................(((((((....))).))))...........(((((....)))))...........)).)).))))))....................
220	369	37	-46.9	-1.06	0.12	44.43	AGAGGAGAUCUCUCGACGCAGGACUCGGCUUGCUGAAGCGCGCACGGCAAGAGGCGAGGGGCGGCGACUGGUGAGUACGCCAAAAAUUUUGACUAGCGGAGGCUAGAAGGAGAGAGAUGGGUGCGAGAGCGUCGGUAUUAAGCGGGGGAG	.........((((((((.((...(((.((((....))))((.(.((.(....).))..).))(((((((....))).))))......(((..(((((....)))))..))))))...)).)).))))))(.(((........))).)...	.........((((((...............................................(((((((....))).))))...........(((((....))))).................)))))).....................
221	370	37	-47.3	-1.28	0.1	46.03	GAGGAGAUCUCUCGACGCAGGACUCGGCUUGCUGAAGCGCGCACGGCAAGAGGCGAGGGGCGGCGACUGGUGAGUACGCCAAAAAUUUUGACUAGCGGAGGCUAGAAGGAGAGAGAUGGGUGCGAGAGCGUCGGUAUUAAGCGGGGGAGA	.......((((((..(((....((((.(((((((.........)))))))...)))).(.(((((.((.....((((.(((....((((..(((((....)))))...))))....)))))))...))))))).).....))).))))))	........(((((..(((....((((....((((.........))))......))))....(((((((....))).))))...........(((((....)))))...................................))).))))).
222	371	37	-47.8	-1.9	0.04	42.32	AGGAGAUCUCUCGACGCAGGACUCGGCUUGCUGAAGCGCGCACGGCAAGAGGCGAGGGGCGGCGACUGGUGAGUACGCCAAAAAUUUUGACUAGCGGAGGCUAGAAGGAGAGAGAUGGGUGCGAGAGCGUCGGUAUUAAGCGGGGGAGAA	......((((((..(((....((((.(((((((.........)))))))...)))).(.(((((.((.....((((.(((....((((..(((((....)))))...))))....)))))))...))))))).).....))).)))))).	......((((((..(((....((((...(((((.........))))).....))))....(((((((....))).))))...........(((((....)))))...................................))).)))))).
223	372	37	-47.8	-1.13	0.12	42.26	GGAGAUCUCUCGACGCAGGACUCGGCUUGCUGAAGCGCGCACGGCAAGAGGCGAGGGGCGGCGACUGGUGAGUACGCCAAAAAUUUUGACUAGCGGAGGCUAGAAGGAGAGAGAUGGGUGCGAGAGCGUCGGUAUUAAGCGGGGGAGAAU	.....((((((..(((....((((.(((((((.........)))))))...)))).(.(((((.((.....((((.(((....((((..(((((....)))))...))))....)))))))...))))))).).....))).))))))..	.....((((((..(((....((((...(((((.........))))).....))))....(((((((....))).))))...........(((((....)))))...................................))).))))))..
224	373	37	-47.8	-1.13	0.1	42.1	GAGAUCUCUCGACGCAGGACUCGGCUUGCUGAAGCGCGCACGGCAAGAGGCGAGGGGCGGCGACUGGUGAGUACGCCAAAAAUUUUGACUAGCGGAGGCUAGAAGGAGAGAGAUGGGUGCGAGAGCGUCGGUAUUAAGCGGGGGAGAAUU	....((((((..(((....((((.(((((((.........)))))))...)))).(.(((((.((.....((((.(((....((((..(((((....)))))...))))....)))))))...))))))).).....))).))))))...	....((((((..(((....((((...(((((.........))))).....))))....(((((((....))).))))...........(((((....)))))...................................))).))))))...
225	374	37	-47.8	-1.4	0.06	41.71	AGAUCUCUCGACGCAGGACUCGGCUUGCUGAAGCGCGCACGGCAAGAGGCGAGGGGCGGCGACUGGUGAGUACGCCAAAAAUUUUGACUAGCGGAGGCUAGAAGGAGAGAGAUGGGUGCGAGAGCGUCGGUAUUAAGCGGGGGAGAAUUA	...((((((..(((....((((.(((((((.........)))))))...)))).(.(((((.((.....((((.(((....((((..(((((....)))))...))))....)))))))...))))))).).....))).))))))....	...((((((..(((....((((...(((((.........))))).....))))....(((((((....))).))))...........(((((....)))))...................................))).))))))....
226	375	37	-47.8	-1.3	0.1	42.28	GAUCUCUCGACGCAGGACUCGGCUUGCUGAAGCGCGCACGGCAAGAGGCGAGGGGCGGCGACUGGUGAGUACGCCAAAAAUUUUGACUAGCGGAGGCUAGAAGGAGAGAGAUGGGUGCGAGAGCGUCGGUAUUAAGCGGGGGAGAAUUAG	..((((((..(((....((((.(((((((.........)))))))...)))).(.(((((.((.....((((.(((....((((..(((((....)))))...))))....)))))))...))))))).).....))).)))))).....	..((((((..(((....((((...(((((.........))))).....))))....(((((((....))).))))...........(((((....)))))...................................))).)))))).....
227	376	37	-47.8	-1.72	0.06	41.73	AUCUCUCGACGCAGGACUCGGCUUGCUGAAGCGCGCACGGCAAGAGGCGAGGGGCGGCGACUGGUGAGUACGCCAAAAAUUUUGACUAGCGGAGGCUAGAAGGAGAGAGAUGGGUGCGAGAGCGUCGGUAUUAAGCGGGGGAGAAUUAGA	.((((((..(((....((((.(((((((.........)))))))...)))).(.(((((.((.....((((.(((....((((..(((((....)))))...))))....)))))))...))))))).).....))).))))))......	.((((((..(((....((((...(((((.........))))).....))))....(((((((....))).))))...........(((((....)))))...................................))).))))))......
228	377	37	-47.8	-1.34	0.08	41.68	UCUCUCGACGCAGGACUCGGCUUGCUGAAGCGCGCACGGCAAGAGGCGAGGGGCGGCGACUGGUGAGUACGCCAAAAAUUUUGACUAGCGGAGGCUAGAAGGAGAGAGAUGGGUGCGAGAGCGUCGGUAUUAAGCGGGGGAGAAUUAGAU	((((((..(((....((((.(((((((.........)))))))...)))).(.(((((.((.....((((.(((....((((..(((((....)))))...))))....)))))))...))))))).).....))).)))))).......	((((((..(((....((((...(((((.........))))).....))))....(((((((....))).))))...........(((((....)))))...................................))).)))))).......
229	378	37	-46.8	-1.29	0.06	43.83	CUCUCGACGCAGGACUCGGCUUGCUGAAGCGCGCACGGCAAGAGGCGAGGGGCGGCGACUGGUGAGUACGCCAAAAAUUUUGACUAGCGGAGGCUAGAAGGAGAGAGAUGGGUGCGAGAGCGUCGGUAUUAAGCGGGGGAGAAUUAGAUA	((((((((.((...(((.((((....))))((.(.((.(....).))..).))(((((((....))).))))......(((..(((((....)))))..))))))...)).)).))))))(.(((........))).)............	((((((...............................................(((((((....))).))))...........(((((....))))).................))))))..............................
230	379	37	-44.6	-1.13	0.16	45.57	UCUCGACGCAGGACUCGGCUUGCUGAAGCGCGCACGGCAAGAGGCGAGGGGCGGCGACUGGUGAGUACGCCAAAAAUUUUGACUAGCGGAGGCUAGAAGGAGAGAGAUGGGUGCGAGAGCGUCGGUAUUAAGCGGGGGAGAAUUAGAUAA	(((((((.((...(((.((((....))))((.(.((.(....).))..).))(((((((....))).))))......(((..(((((....)))))..))))))...)).)).))))).(.(((........))).).............	.(((..(((............(((...........)))..............(((((((....))).))))...........(((((....)))))...................................)))...)))..........
231	380	37	-43.0	-0.85	0.16	47.51	CUCGACGCAGGACUCGGCUUGCUGAAGCGCGCACGGCAAGAGGCGAGGGGCGGCGACUGGUGAGUACGCCAAAAAUUUUGACUAGCGGAGGCUAGAAGGAGAGAGAUGGGUGCGAGAGCGUCGGUAUUAAGCGGGGGAGAAUUAGAUAAA	((((((.((...(((.((((....))))((.(.((.(....).))..).))(((((((....))).))))......(((..(((((....)))))..))))))...)).)).))))..(.(((........))).)..............	...................................................(((((((....))).))))...........(((((....))))).......................................................
232	381	37	-41.6	-0.71	0.18	41.64	UCGACGCAGGACUCGGCUUGCUGAAGCGCGCACGGCAAGAGGCGAGGGGCGGCGACUGGUGAGUACGCCAAAAAUUUUGACUAGCGGAGGCUAGAAGGAGAGAGAUGGGUGCGAGAGCGUCGGUAUUAAGCGGGGGAGAAUUAGAUAAAU	(((((((.(.(((((((((....))))((.(.((.(....).))..).))(((((((....))).))))......(((..(((((....)))))..)))......))))).)....)))))))...........................	.((((((...........................................(((((((....))).))))...........(((((....)))))......................))))))............................
233	382	37	-41.5	-0.78	0.22	39.49	CGACGCAGGACUCGGCUUGCUGAAGCGCGCACGGCAAGAGGCGAGGGGCGGCGACUGGUGAGUACGCCAAAAAUUUUGACUAGCGGAGGCUAGAAGGAGAGAGAUGGGUGCGAGAGCGUCGGUAUUAAGCGGGGGAGAAUUAGAUAAAUG	..........(((.(((((((((.((.(((((........((.....))(((((((....))).))))......(((..(((((....)))))..))).........)))))...)).))))))...))).)))................	((((((...........................................(((((((....))).))))...........(((((....)))))......................)))))).............................
234	383	37	-41.5	-1.2	0.12	20.66	GACGCAGGACUCGGCUUGCUGAAGCGCGCACGGCAAGAGGCGAGGGGCGGCGACUGGUGAGUACGCCAAAAAUUUUGACUAGCGGAGGCUAGAAGGAGAGAGAUGGGUGCGAGAGCGUCGGUAUUAAGCGGGGGAGAAUUAGAUAAAUGG	.........(((.(((((((((.((.(((((........((.....))(((((((....))).))))......(((..(((((....)))))..))).........)))))...)).))))))...))).))).................	.........(((.(((.(((((.((.(((((........((.....))(((((((....))).))))...........(((((....)))))..............)))))...)).)))))....))).))).................
235	384	37	-41.5	-0.78	0.18	17.44	ACGCAGGACUCGGCUUGCUGAAGCGCGCACGGCAAGAGGCGAGGGGCGGCGACUGGUGAGUACGCCAAAAAUUUUGACUAGCGGAGGCUAGAAGGAGAGAGAUGGGUGCGAGAGCGUCGGUAUUAAGCGGGGGAGAAUUAGAUAAAUGGG	........(((.(((((((((.((.(((((........((.....))(((((((....))).))))......(((..(((((....)))))..))).........)))))...)).))))))...))).)))..................	........(((.(((.(((((.((.(((((........((.....))(((((((....))).))))........(..(((((....)))))..)...........)))))...)).)))))....))).)))..................
236	385	37	-41.5	-1.51	0.06	16.1	CGCAGGACUCGGCUUGCUGAAGCGCGCACGGCAAGAGGCGAGGGGCGGCGACUGGUGAGUACGCCAAAAAUUUUGACUAGCGGAGGCUAGAAGGAGAGAGAUGGGUGCGAGAGCGUCGGUAUUAAGCGGGGGAGAAUUAGAUAAAUGGGA	.......(((.(((((((((.((.(((((........((.....))(((((((....))).))))......(((..(((((....)))))..))).........)))))...)).))))))...))).)))...................	.......(((.(((.(((((.((.(((((........((.....))(((((((....))).))))........(..(((((....)))))..)...........)))))...)).)))))....))).)))...................
237	386	37	-41.5	-1.29	0.06	12.95	GCAGGACUCGGCUUGCUGAAGCGCGCACGGCAAGAGGCGAGGGGCGGCGACUGGUGAGUACGCCAAAAAUUUUGACUAGCGGAGGCUAGAAGGAGAGAGAUGGGUGCGAGAGCGUCGGUAUUAAGCGGGGGAGAAUUAGAUAAAUGGGAA	......(((.(((((((((.((.(((((........((.....))(((((((....))).))))......(((..(((((....)))))..))).........)))))...)).))))))...))).)))....................	......(((.(((.(((((.((.(((((........((.....))(((((((....))).))))........(..(((((....)))))..)...........)))))...)).)))))....))).)))....................
238	387	37	-41.5	-1.5	0.08	12.71	CAGGACUCGGCUUGCUGAAGCGCGCACGGCAAGAGGCGAGGGGCGGCGACUGGUGAGUACGCCAAAAAUUUUGACUAGCGGAGGCUAGAAGGAGAGAGAUGGGUGCGAGAGCGUCGGUAUUAAGCGGGGGAGAAUUAGAUAAAUGGGAAA	.....(((.(((((((((.((.(((((........((.....))(((((((....))).))))......(((..(((((....)))))..))).........)))))...)).))))))...))).))).....................	.....(((.(((.(((((.((.(((((........((.....))(((((((....))).))))........(..(((((....)))))..)...........)))))...)).)))))....))).))).....................
239	388	37	-41.5	-2.23	0.04	12.63	AGGACUCGGCUUGCUGAAGCGCGCACGGCAAGAGGCGAGGGGCGGCGACUGGUGAGUACGCCAAAAAUUUUGACUAGCGGAGGCUAGAAGGAGAGAGAUGGGUGCGAGAGCGUCGGUAUUAAGCGGGGGAGAAUUAGAUAAAUGGGAAAA	....(((.(((((((((.((.(((((........((.....))(((((((....))).))))......(((..(((((....)))))..))).........)))))...)).))))))...))).)))......................	....(((.(((.(((((.((.(((((........((.....))(((((((....))).))))........(..(((((....)))))..)...........)))))...)).)))))....))).)))......................
240	389	37	-41.5	-2.62	0.0	12.58	GGACUCGGCUUGCUGAAGCGCGCACGGCAAGAGGCGAGGGGCGGCGACUGGUGAGUACGCCAAAAAUUUUGACUAGCGGAGGCUAGAAGGAGAGAGAUGGGUGCGAGAGCGUCGGUAUUAAGCGGGGGAGAAUUAGAUAAAUGGGAAAAA	...(((.(((((((((.((.(((((........((.....))(((((((....))).))))......(((..(((((....)))))..))).........)))))...)).))))))...))).))).......................	...(((.(((.(((((.((.(((((........((.....))(((((((....))).))))........(..(((((....)))))..)...........)))))...)).)))))....))).))).......................
241	390	37	-41.5	-2.43	0.02	12.54	GACUCGGCUUGCUGAAGCGCGCACGGCAAGAGGCGAGGGGCGGCGACUGGUGAGUACGCCAAAAAUUUUGACUAGCGGAGGCUAGAAGGAGAGAGAUGGGUGCGAGAGCGUCGGUAUUAAGCGGGGGAGAAUUAGAUAAAUGGGAAAAAA	..(((.(((((((((.((.(((((........((.....))(((((((....))).))))......(((..(((((....)))))..))).........)))))...)).))))))...))).)))........................	..(((.(((.(((((.((.(((((........((.....))(((((((....))).))))........(..(((((....)))))..)...........)))))...)).)))))....))).)))........................
242	391	37	-41.5	-2.26	0.0	12.56	ACUCGGCUUGCUGAAGCGCGCACGGCAAGAGGCGAGGGGCGGCGACUGGUGAGUACGCCAAAAAUUUUGACUAGCGGAGGCUAGAAGGAGAGAGAUGGGUGCGAGAGCGUCGGUAUUAAGCGGGGGAGAAUUAGAUAAAUGGGAAAAAAU	.(((.(((((((((.((.(((((........((.....))(((((((....))).))))......(((..(((((....)))))..))).........)))))...)).))))))...))).))).........................	.(((.(((.(((((.((.(((((........((.....))(((((((....))).))))........(..(((((....)))))..)...........)))))...)).)))))....))).))).........................
243	392	37	-41.2	-2.14	0.02	13.32	CUCGGCUUGCUGAAGCGCGCACGGCAAGAGGCGAGGGGCGGCGACUGGUGAGUACGCCAAAAAUUUUGACUAGCGGAGGCUAGAAGGAGAGAGAUGGGUGCGAGAGCGUCGGUAUUAAGCGGGGGAGAAUUAGAUAAAUGGGAAAAAAUU	(((.(((((((((.((.(((((........((.....))(((((((....))).))))......(((..(((((....)))))..))).........)))))...)).))))))...))).)))..........................	(((.(((.(((((.((.(((((........((.....))(((((((....))).))))........(..(((((....)))))..)...........)))))...)).)))))....))).)))..........................
244	393	37	-38.1	-1.08	0.1	17.6	UCGGCUUGCUGAAGCGCGCACGGCAAGAGGCGAGGGGCGGCGACUGGUGAGUACGCCAAAAAUUUUGACUAGCGGAGGCUAGAAGGAGAGAGAUGGGUGCGAGAGCGUCGGUAUUAAGCGGGGGAGAAUUAGAUAAAUGGGAAAAAAUUC	((.(((((((((.((.(((((........((.....))(((((((....))).))))......(((..(((((....)))))..))).........)))))...)).))))))...))).))............................	((.(((.(((((.((.(((((........((.....))(((((((....))).))))........(..(((((....)))))..)...........)))))...)).)))))....))).))............................
245	394	37	-37.9	-1.41	0.08	18.77	CGGCUUGCUGAAGCGCGCACGGCAAGAGGCGAGGGGCGGCGACUGGUGAGUACGCCAAAAAUUUUGACUAGCGGAGGCUAGAAGGAGAGAGAUGGGUGCGAGAGCGUCGGUAUUAAGCGGGGGAGAAUUAGAUAAAUGGGAAAAAAUUCG	(.(((((((((.((.(((((........((.....))(((((((....))).))))......(((..(((((....)))))..))).........)))))...)).))))))...))).)....(((((...............))))).	(.(((.(((((.((.(((((........((.....))(((((((....))).))))........(..(((((....)))))..)...........)))))...)).)))))....))).)..............................
246	395	37	-36.8	-1.13	0.12	28.04	GGCUUGCUGAAGCGCGCACGGCAAGAGGCGAGGGGCGGCGACUGGUGAGUACGCCAAAAAUUUUGACUAGCGGAGGCUAGAAGGAGAGAGAUGGGUGCGAGAGCGUCGGUAUUAAGCGGGGGAGAAUUAGAUAAAUGGGAAAAAAUUCGG	.(((((((((.((.(((((........((.....))(((((((....))).))))......(((..(((((....)))))..))).........)))))...)).))))))...)))......(((((...............)))))..	.(((.(((((.((.(((((........((.....))(((((((....))).))))...........(((((....)))))..............)))))...)).)))))....))).................................
247	396	37	-36.9	-1.37	0.12	27.8	GCUUGCUGAAGCGCGCACGGCAAGAGGCGAGGGGCGGCGACUGGUGAGUACGCCAAAAAUUUUGACUAGCGGAGGCUAGAAGGAGAGAGAUGGGUGCGAGAGCGUCGGUAUUAAGCGGGGGAGAAUUAGAUAAAUGGGAAAAAAUUCGGU	(((((((((.((.(((((........((.....))(((((((....))).))))......(((..(((((....)))))..))).........)))))...)).))))))...)))......(((((...............)))))...	(((.(((((.((.(((((........((.....))(((((((....))).))))...........(((((....)))))..............)))))...)).)))))....)))..................................
248	397	37	-35.8	-0.88	0.16	39.84	CUUGCUGAAGCGCGCACGGCAAGAGGCGAGGGGCGGCGACUGGUGAGUACGCCAAAAAUUUUGACUAGCGGAGGCUAGAAGGAGAGAGAUGGGUGCGAGAGCGUCGGUAUUAAGCGGGGGAGAAUUAGAUAAAUGGGAAAAAAUUCGGUU	((((((.....((.(.((.(....).))..).))(((((((....))).))))......(((..(((((....)))))..))).....((.(((((....))))).))....)))))).............(((.(((.....))).)))	((((((.....((.(.((.(....).))..).))(((((((....))).))))...........(((((....)))))................((....))..........))))))..............((.((.......)).)).
249	398	37	-36.1	-1.51	0.04	27.51	UUGCUGAAGCGCGCACGGCAAGAGGCGAGGGGCGGCGACUGGUGAGUACGCCAAAAAUUUUGACUAGCGGAGGCUAGAAGGAGAGAGAUGGGUGCGAGAGCGUCGGUAUUAAGCGGGGGAGAAUUAGAUAAAUGGGAAAAAAUUCGGUUA	.((((((.((.(((((........((.....))(((((((....))).))))......(((..(((((....)))))..))).........)))))...)).)))))).(((.((((......(((......))).......)))).)))	.((((((.((.(((((........((.....))(((((((....))).))))........(..(((((....)))))..)...........)))))...)).))))))..((.(((...........................))).)).
250	399	37	-36.9	-2.33	0.0	17.39	UGCUGAAGCGCGCACGGCAAGAGGCGAGGGGCGGCGACUGGUGAGUACGCCAAAAAUUUUGACUAGCGGAGGCUAGAAGGAGAGAGAUGGGUGCGAGAGCGUCGGUAUUAAGCGGGGGAGAAUUAGAUAAAUGGGAAAAAAUUCGGUUAA	((((((.((.(((((........((.....))(((((((....))).))))......(((..(((((....)))))..))).........)))))...)).))))))((((.((((......(((......))).......)))).))))	((((((.((.(((((........((.....))(((((((....))).))))........(..(((((....)))))..)...........)))))...)).)))))).(((.((((......(((......))).......)))).))).
251	400	37	-36.5	-1.75	0.02	20.95	GCUGAAGCGCGCACGGCAAGAGGCGAGGGGCGGCGACUGGUGAGUACGCCAAAAAUUUUGACUAGCGGAGGCUAGAAGGAGAGAGAUGGGUGCGAGAGCGUCGGUAUUAAGCGGGGGAGAAUUAGAUAAAUGGGAAAAAAUUCGGUUAAG	(((((.((.(((((........((.....))(((((((....))).))))......(((..(((((....)))))..))).........)))))...)).))))).((((.((((......(((......))).......)))).)))).	(((((.((.(((((........((.....))(((((((....))).))))........(..(((((....)))))..)...........)))))...)).))))).((((.((((......(((......))).......)))).)))).
252	401	37	-34.4	-1.69	0.04	36.01	CUGAAGCGCGCACGGCAAGAGGCGAGGGGCGGCGACUGGUGAGUACGCCAAAAAUUUUGACUAGCGGAGGCUAGAAGGAGAGAGAUGGGUGCGAGAGCGUCGGUAUUAAGCGGGGGAGAAUUAGAUAAAUGGGAAAAAAUUCGGUUAAGG	((((.((.(((((........((.....))(((((((....))).))))......(((..(((((....)))))..))).........)))))...)).))))..((((.((((......(((......))).......)))).))))..	(((..((.(((((.................(((((((....))).))))...........(((((....)))))..............)))))...))..)))..((((.((((......(((......))).......)))).))))..
253	402	37	-34.0	-1.49	0.04	30.39	UGAAGCGCGCACGGCAAGAGGCGAGGGGCGGCGACUGGUGAGUACGCCAAAAAUUUUGACUAGCGGAGGCUAGAAGGAGAGAGAUGGGUGCGAGAGCGUCGGUAUUAAGCGGGGGAGAAUUAGAUAAAUGGGAAAAAAUUCGGUUAAGGC	.....(((.(.((.(....).))..).))).((((.(.(..((((.(((....((((..(((((....)))))...))))....)))))))...).)))))((.((((.((((......(((......))).......)))).)))).))	.....(((.(.((.(....).))..).))).((((......((((.(((..........(((((....)))))...........)))))))......))))...((((.((((......(((......))).......)))).))))...
254	403	37	-35.9	-1.26	0.14	31.29	GAAGCGCGCACGGCAAGAGGCGAGGGGCGGCGACUGGUGAGUACGCCAAAAAUUUUGACUAGCGGAGGCUAGAAGGAGAGAGAUGGGUGCGAGAGCGUCGGUAUUAAGCGGGGGAGAAUUAGAUAAAUGGGAAAAAAUUCGGUUAAGGCC	((.((.(((((........((.....))(((((((....))).))))......(((..(((((....)))))..))).........)))))...)).))(((.((((.((((......(((......))).......)))).)))).)))	........................................((((..............(((((....)))))..............)))).........(((.((((.((((......(((......))).......)))).)))).)))
255	404	37	-37.0	-1.89	0.04	27.3	AAGCGCGCACGGCAAGAGGCGAGGGGCGGCGACUGGUGAGUACGCCAAAAAUUUUGACUAGCGGAGGCUAGAAGGAGAGAGAUGGGUGCGAGAGCGUCGGUAUUAAGCGGGGGAGAAUUAGAUAAAUGGGAAAAAAUUCGGUUAAGGCCA	....((.(.((.(....).))..).))((((.((.....((((.(((....((((..(((((....)))))...))))....)))))))...))))))(((.((((.((((......(((......))).......)))).)))).))).	....((.(.((.(....).))..).))............((((.(((..........(((((....)))))...........))))))).........(((.((((.((((......(((......))).......)))).)))).))).
256	405	37	-37.0	-2.21	0.02	27.88	AGCGCGCACGGCAAGAGGCGAGGGGCGGCGACUGGUGAGUACGCCAAAAAUUUUGACUAGCGGAGGCUAGAAGGAGAGAGAUGGGUGCGAGAGCGUCGGUAUUAAGCGGGGGAGAAUUAGAUAAAUGGGAAAAAAUUCGGUUAAGGCCAG	...((.(.((.(....).))..).))((((.((.....((((.(((....((((..(((((....)))))...))))....)))))))...))))))(((.((((.((((......(((......))).......)))).)))).)))..	...((.(.((.(....).))..).))............((((.(((..........(((((....)))))...........))))))).........(((.((((.((((......(((......))).......)))).)))).)))..
257	406	37	-37.0	-1.55	0.06	30.17	GCGCGCACGGCAAGAGGCGAGGGGCGGCGACUGGUGAGUACGCCAAAAAUUUUGACUAGCGGAGGCUAGAAGGAGAGAGAUGGGUGCGAGAGCGUCGGUAUUAAGCGGGGGAGAAUUAGAUAAAUGGGAAAAAAUUCGGUUAAGGCCAGG	..((.(.((.(....).))..).))((((.((.....((((.(((....((((..(((((....)))))...))))....)))))))...))))))(((.((((.((((......(((......))).......)))).)))).)))...	..((.(.((.(....).))..).))............((((.(((....(((...(((((....)))))....)))....))))))).........(((.((((.((((......(((......))).......)))).)))).)))...
258	407	37	-37.0	-1.84	0.04	26.06	CGCGCACGGCAAGAGGCGAGGGGCGGCGACUGGUGAGUACGCCAAAAAUUUUGACUAGCGGAGGCUAGAAGGAGAGAGAUGGGUGCGAGAGCGUCGGUAUUAAGCGGGGGAGAAUUAGAUAAAUGGGAAAAAAUUCGGUUAAGGCCAGGG	.((.(.((.(....).))..).))((((.((.....((((.(((....((((..(((((....)))))...))))....)))))))...))))))(((.((((.((((......(((......))).......)))).)))).)))....	(((.(.((.(....).))..).)))...........((((.(((....(((...(((((....)))))....)))....))))))).........(((.((((.((((......(((......))).......)))).)))).)))....
259	408	37	-37.2	-1.98	0.04	23.36	GCGCACGGCAAGAGGCGAGGGGCGGCGACUGGUGAGUACGCCAAAAAUUUUGACUAGCGGAGGCUAGAAGGAGAGAGAUGGGUGCGAGAGCGUCGGUAUUAAGCGGGGGAGAAUUAGAUAAAUGGGAAAAAAUUCGGUUAAGGCCAGGGG	((.(.((.(....).))..).))((((.((.....((((.(((....((((..(((((....)))))...))))....)))))))...))))))(((.((((.((((......(((......))).......)))).)))).))).....	((.(.((.(....).))..).))((((.((.....((((.(((..........(((((....)))))...........)))))))...))))))(((.((((.((((......(((......))).......)))).)))).))).....
260	409	37	-35.6	-1.51	0.06	20.41	CGCACGGCAAGAGGCGAGGGGCGGCGACUGGUGAGUACGCCAAAAAUUUUGACUAGCGGAGGCUAGAAGGAGAGAGAUGGGUGCGAGAGCGUCGGUAUUAAGCGGGGGAGAAUUAGAUAAAUGGGAAAAAAUUCGGUUAAGGCCAGGGGG	(((((........((.....))(((((((....))).))))......(((..(((((....)))))..))).........)))))....(.(((((.((((.((((......(((......))).......)))).)))).))).)).).	(((((........((.....))(((((((....))).))))...........(((((....)))))..............)))))....(.(((((.((((.((((......(((......))).......)))).)))).))).)).).
261	410	37	-33.8	-1.65	0.06	27.38	GCACGGCAAGAGGCGAGGGGCGGCGACUGGUGAGUACGCCAAAAAUUUUGACUAGCGGAGGCUAGAAGGAGAGAGAUGGGUGCGAGAGCGUCGGUAUUAAGCGGGGGAGAAUUAGAUAAAUGGGAAAAAAUUCGGUUAAGGCCAGGGGGA	((((........((.....))(((((((....))).))))......(((..(((((....)))))..))).........)))).....(.(((((.((((.((((......(((......))).......)))).)))).))).)).)..	((((........((.....))(((((((....))).))))...........(((((....)))))..............)))).........(((.((((.((((......(((......))).......)))).)))).))).......
262	411	37	-32.8	-1.32	0.08	33.84	CACGGCAAGAGGCGAGGGGCGGCGACUGGUGAGUACGCCAAAAAUUUUGACUAGCGGAGGCUAGAAGGAGAGAGAUGGGUGCGAGAGCGUCGGUAUUAAGCGGGGGAGAAUUAGAUAAAUGGGAAAAAAUUCGGUUAAGGCCAGGGGGAA	...(((.....((.....))(((((((....))).))))......(((..(((((....)))))..))).....((.(((((....))))).)).((((.((((......(((......))).......)))).)))).)))........	...(((..............(((((((....))).))))...........(((((....))))).............(.(((....))).)....((((.((((......(((......))).......)))).)))).)))........
263	412	37	-32.8	-1.79	0.04	33.3	ACGGCAAGAGGCGAGGGGCGGCGACUGGUGAGUACGCCAAAAAUUUUGACUAGCGGAGGCUAGAAGGAGAGAGAUGGGUGCGAGAGCGUCGGUAUUAAGCGGGGGAGAAUUAGAUAAAUGGGAAAAAAUUCGGUUAAGGCCAGGGGGAAA	..(((.....((.....))(((((((....))).))))......(((..(((((....)))))..))).....((.(((((....))))).)).((((.((((......(((......))).......)))).)))).))).........	..(((..............(((((((....))).))))...........(((((....))))).............(..((....))..)....((((.((((......(((......))).......)))).)))).))).........
264	413	37	-32.8	-1.57	0.08	33.28	CGGCAAGAGGCGAGGGGCGGCGACUGGUGAGUACGCCAAAAAUUUUGACUAGCGGAGGCUAGAAGGAGAGAGAUGGGUGCGAGAGCGUCGGUAUUAAGCGGGGGAGAAUUAGAUAAAUGGGAAAAAAUUCGGUUAAGGCCAGGGGGAAAG	.(((.....((.....))(((((((....))).))))......(((..(((((....)))))..))).....((.(((((....))))).)).((((.((((......(((......))).......)))).)))).)))..........	.(((..............(((((((....))).))))...........(((((....))))).............(..((....))..)....((((.((((......(((......))).......)))).)))).)))..........
265	414	37	-33.0	-1.9	0.04	31.74	GGCAAGAGGCGAGGGGCGGCGACUGGUGAGUACGCCAAAAAUUUUGACUAGCGGAGGCUAGAAGGAGAGAGAUGGGUGCGAGAGCGUCGGUAUUAAGCGGGGGAGAAUUAGAUAAAUGGGAAAAAAUUCGGUUAAGGCCAGGGGGAAAGA	(((.....((.....))(((((((....))).))))......(((..(((((....)))))..))).....((.(((((....))))).)).((((.((((......(((......))).......)))).)))).)))...........	(((.....((.....))(((((((....))).))))...........(((((....)))))...........(.(((((....))))).)..((((.((((......(((......))).......)))).)))).)))...........
266	415	37	-32.2	-2.19	0.02	29.78	GCAAGAGGCGAGGGGCGGCGACUGGUGAGUACGCCAAAAAUUUUGACUAGCGGAGGCUAGAAGGAGAGAGAUGGGUGCGAGAGCGUCGGUAUUAAGCGGGGGAGAAUUAGAUAAAUGGGAAAAAAUUCGGUUAAGGCCAGGGGGAAAGAA	....((.((...(.(((((((((....))).))))......(((..(((((....)))))..))).........)).)....)).))(((.((((.((((......(((......))).......)))).)))).)))............	................(((((((....))).))))...........(((((....)))))...........................(((.((((.((((......(((......))).......)))).)))).)))............
267	416	37	-32.2	-2.0	0.0	28.41	CAAGAGGCGAGGGGCGGCGACUGGUGAGUACGCCAAAAAUUUUGACUAGCGGAGGCUAGAAGGAGAGAGAUGGGUGCGAGAGCGUCGGUAUUAAGCGGGGGAGAAUUAGAUAAAUGGGAAAAAAUUCGGUUAAGGCCAGGGGGAAAGAAA	...((.((...(.(((((((((....))).))))......(((..(((((....)))))..))).........)).)....)).))(((.((((.((((......(((......))).......)))).)))).))).............	...............(((((((....))).))))...........(((((....)))))...........................(((.((((.((((......(((......))).......)))).)))).))).............
268	417	37	-32.2	-2.66	0.0	28.07	AAGAGGCGAGGGGCGGCGACUGGUGAGUACGCCAAAAAUUUUGACUAGCGGAGGCUAGAAGGAGAGAGAUGGGUGCGAGAGCGUCGGUAUUAAGCGGGGGAGAAUUAGAUAAAUGGGAAAAAAUUCGGUUAAGGCCAGGGGGAAAGAAAC	..((.((...(.(((((((((....))).))))......(((..(((((....)))))..))).........)).)....)).))(((.((((.((((......(((......))).......)))).)))).)))..............	..............(((((((....))).))))...........(((((....)))))...........................(((.((((.((((......(((......))).......)))).)))).)))..............
269	418	37	-32.2	-2.49	0.0	28.25	AGAGGCGAGGGGCGGCGACUGGUGAGUACGCCAAAAAUUUUGACUAGCGGAGGCUAGAAGGAGAGAGAUGGGUGCGAGAGCGUCGGUAUUAAGCGGGGGAGAAUUAGAUAAAUGGGAAAAAAUUCGGUUAAGGCCAGGGGGAAAGAAACA	.((.((...(.(((((((((....))).))))......(((..(((((....)))))..))).........)).)....)).))(((.((((.((((......(((......))).......)))).)))).)))...............	.............(((((((....))).))))...........(((((....)))))...........................(((.((((.((((......(((......))).......)))).)))).)))...............
270	419	37	-32.5	-2.24	0.02	26.02	GAGGCGAGGGGCGGCGACUGGUGAGUACGCCAAAAAUUUUGACUAGCGGAGGCUAGAAGGAGAGAGAUGGGUGCGAGAGCGUCGGUAUUAAGCGGGGGAGAAUUAGAUAAAUGGGAAAAAAUUCGGUUAAGGCCAGGGGGAAAGAAACAA	((.((...(.(((((((((....))).))))......(((..(((((....)))))..))).........)).)....)).))(((.((((.((((......(((......))).......)))).)))).)))................	((.((.......(((((((....))).))))...........(((((....)))))......................)).))(((.((((.((((......(((......))).......)))).)))).)))................
271	420	37	-32.1	-2.28	0.0	29.39	AGGCGAGGGGCGGCGACUGGUGAGUACGCCAAAAAUUUUGACUAGCGGAGGCUAGAAGGAGAGAGAUGGGUGCGAGAGCGUCGGUAUUAAGCGGGGGAGAAUUAGAUAAAUGGGAAAAAAUUCGGUUAAGGCCAGGGGGAAAGAAACAAU	..((.....))((((.((.....((((.(((....((((..(((((....)))))...))))....)))))))...))))))(((.((((.((((......(((......))).......)))).)))).))).................	...........((((.((.....((((.(((..........(((((....)))))...........)))))))...))))))(((.((((.((((......(((......))).......)))).)))).))).................
272	421	37	-32.1	-2.29	0.02	29.8	GGCGAGGGGCGGCGACUGGUGAGUACGCCAAAAAUUUUGACUAGCGGAGGCUAGAAGGAGAGAGAUGGGUGCGAGAGCGUCGGUAUUAAGCGGGGGAGAAUUAGAUAAAUGGGAAAAAAUUCGGUUAAGGCCAGGGGGAAAGAAACAAUA	.((.....))((((.((.....((((.(((....((((..(((((....)))))...))))....)))))))...))))))(((.((((.((((......(((......))).......)))).)))).)))..................	..........((((.((.....((((.(((..........(((((....)))))...........)))))))...))))))((..((((.((((......(((......))).......)))).))))..))..................
273	422	37	-32.2	-2.29	0.0	26.14	GCGAGGGGCGGCGACUGGUGAGUACGCCAAAAAUUUUGACUAGCGGAGGCUAGAAGGAGAGAGAUGGGUGCGAGAGCGUCGGUAUUAAGCGGGGGAGAAUUAGAUAAAUGGGAAAAAAUUCGGUUAAGGCCAGGGGGAAAGAAACAAUAU	((.....))((((.((.....((((.(((....((((..(((((....)))))...))))....)))))))...))))))(((.((((.((((......(((......))).......)))).)))).)))...................	((.....))((((.((.....((((.(((..........(((((....)))))...........)))))))...))))))(((.((((.((((......(((......))).......)))).)))).)))...................
274	423	37	-30.4	-1.68	0.06	26.19	CGAGGGGCGGCGACUGGUGAGUACGCCAAAAAUUUUGACUAGCGGAGGCUAGAAGGAGAGAGAUGGGUGCGAGAGCGUCGGUAUUAAGCGGGGGAGAAUUAGAUAAAUGGGAAAAAAUUCGGUUAAGGCCAGGGGGAAAGAAACAAUAUA	........((((.((.....((((.(((....((((..(((((....)))))...))))....)))))))...))))))(((.((((.((((......(((......))).......)))).)))).)))....................	.....((((((((((....))).))))...........(((((....)))))..........((.(((((....))))).)).((((.((((......(((......))).......)))).)))).)))....................
275	424	37	-30.4	-2.61	0.0	26.95	GAGGGGCGGCGACUGGUGAGUACGCCAAAAAUUUUGACUAGCGGAGGCUAGAAGGAGAGAGAUGGGUGCGAGAGCGUCGGUAUUAAGCGGGGGAGAAUUAGAUAAAUGGGAAAAAAUUCGGUUAAGGCCAGGGGGAAAGAAACAAUAUAA	.......((((.((.....((((.(((....((((..(((((....)))))...))))....)))))))...))))))(((.((((.((((......(((......))).......)))).)))).))).....................	....((((((((((....))).))))...........(((((....))))).............(((((....)))))....((((.((((......(((......))).......)))).)))).))).....................
276	425	37	-30.4	-2.05	0.04	26.85	AGGGGCGGCGACUGGUGAGUACGCCAAAAAUUUUGACUAGCGGAGGCUAGAAGGAGAGAGAUGGGUGCGAGAGCGUCGGUAUUAAGCGGGGGAGAAUUAGAUAAAUGGGAAAAAAUUCGGUUAAGGCCAGGGGGAAAGAAACAAUAUAAA	......((((.((.....((((.(((....((((..(((((....)))))...))))....)))))))...))))))(((.((((.((((......(((......))).......)))).)))).)))......................	...((((((((((....))).))))...........(((((....))))).............(((((....)))))....((((.((((......(((......))).......)))).)))).)))......................
277	426	37	-30.4	-1.69	0.06	26.9	GGGGCGGCGACUGGUGAGUACGCCAAAAAUUUUGACUAGCGGAGGCUAGAAGGAGAGAGAUGGGUGCGAGAGCGUCGGUAUUAAGCGGGGGAGAAUUAGAUAAAUGGGAAAAAAUUCGGUUAAGGCCAGGGGGAAAGAAACAAUAUAAAC	.....((((.((.....((((.(((....((((..(((((....)))))...))))....)))))))...))))))(((.((((.((((......(((......))).......)))).)))).))).......................	..((((((((((....))).))))...........(((((....))))).............(((((....)))))....((((.((((......(((......))).......)))).)))).))).......................
278	427	37	-30.4	-1.56	0.1	26.86	GGGCGGCGACUGGUGAGUACGCCAAAAAUUUUGACUAGCGGAGGCUAGAAGGAGAGAGAUGGGUGCGAGAGCGUCGGUAUUAAGCGGGGGAGAAUUAGAUAAAUGGGAAAAAAUUCGGUUAAGGCCAGGGGGAAAGAAACAAUAUAAACU	....((((.((.....((((.(((....((((..(((((....)))))...))))....)))))))...))))))(((.((((.((((......(((......))).......)))).)))).)))........................	.((((((((((....))).))))...........(((((....)))))...........(.(((((....))))).)..((((.((((......(((......))).......)))).)))).)))........................
279	428	37	-30.6	-2.37	0.0	25.11	GGCGGCGACUGGUGAGUACGCCAAAAAUUUUGACUAGCGGAGGCUAGAAGGAGAGAGAUGGGUGCGAGAGCGUCGGUAUUAAGCGGGGGAGAAUUAGAUAAAUGGGAAAAAAUUCGGUUAAGGCCAGGGGGAAAGAAACAAUAUAAACUA	((((((((((....))).))))......(((..(((((....)))))..))).....((.(((((....))))).)).((((.((((......(((......))).......)))).)))).))).........................	((((((((((....))).))))...........(((((....)))))..........((.(((((....))))).)).((((.((((......(((......))).......)))).)))).))).........................
280	429	37	-30.4	-2.13	0.02	19.66	GCGGCGACUGGUGAGUACGCCAAAAAUUUUGACUAGCGGAGGCUAGAAGGAGAGAGAUGGGUGCGAGAGCGUCGGUAUUAAGCGGGGGAGAAUUAGAUAAAUGGGAAAAAAUUCGGUUAAGGCCAGGGGGAAAGAAACAAUAUAAACUAA	..((((.((.....((((.(((....((((..(((((....)))))...))))....)))))))...))))))(((.((((.((((......(((......))).......)))).)))).)))..........................	..((((.((.....((((.(((..........(((((....)))))...........)))))))...))))))(((.((((.((((......(((......))).......)))).)))).)))..........................
281	430	37	-30.4	-2.2	0.0	19.04	CGGCGACUGGUGAGUACGCCAAAAAUUUUGACUAGCGGAGGCUAGAAGGAGAGAGAUGGGUGCGAGAGCGUCGGUAUUAAGCGGGGGAGAAUUAGAUAAAUGGGAAAAAAUUCGGUUAAGGCCAGGGGGAAAGAAACAAUAUAAACUAAA	.((((.((.....((((.(((....((((..(((((....)))))...))))....)))))))...))))))(((.((((.((((......(((......))).......)))).)))).)))...........................	.((((.((.....((((.(((....(((...(((((....)))))....)))....)))))))...))))))(((.((((.((((......(((......))).......)))).)))).)))...........................
282	431	37	-30.6	-2.68	0.0	18.23	GGCGACUGGUGAGUACGCCAAAAAUUUUGACUAGCGGAGGCUAGAAGGAGAGAGAUGGGUGCGAGAGCGUCGGUAUUAAGCGGGGGAGAAUUAGAUAAAUGGGAAAAAAUUCGGUUAAGGCCAGGGGGAAAGAAACAAUAUAAACUAAAA	((((.((.....((((.(((....((((..(((((....)))))...))))....)))))))...))))))(((.((((.((((......(((......))).......)))).)))).)))............................	((((.((.....((((.(((....((....(((((....))))).....))....)))))))...))))))(((.((((.((((......(((......))).......)))).)))).)))............................
283	432	37	-27.6	-1.55	0.08	24.97	GCGACUGGUGAGUACGCCAAAAAUUUUGACUAGCGGAGGCUAGAAGGAGAGAGAUGGGUGCGAGAGCGUCGGUAUUAAGCGGGGGAGAAUUAGAUAAAUGGGAAAAAAUUCGGUUAAGGCCAGGGGGAAAGAAACAAUAUAAACUAAAAC	..(((.(.(..((((.(((....((((..(((((....)))))...))))....)))))))...).))))(((.((((.((((......(((......))).......)))).)))).))).............................	...........((((.(((....((((..(((((....)))))...))))....))))))).........(((.((((.((((.......((......))........)))).)))).))).............................
284	433	37	-27.6	-1.8	0.08	24.26	CGACUGGUGAGUACGCCAAAAAUUUUGACUAGCGGAGGCUAGAAGGAGAGAGAUGGGUGCGAGAGCGUCGGUAUUAAGCGGGGGAGAAUUAGAUAAAUGGGAAAAAAUUCGGUUAAGGCCAGGGGGAAAGAAACAAUAUAAACUAAAACA	.(((.(.(..((((.(((....((((..(((((....)))))...))))....)))))))...).))))(((.((((.((((......(((......))).......)))).)))).)))..............................	.(((......((((.(((....((((..(((((....)))))...))))....)))))))......)))(((.((((.((((.......((......))........)))).)))).)))..............................
285	434	37	-27.8	-2.04	0.02	16.58	GACUGGUGAGUACGCCAAAAAUUUUGACUAGCGGAGGCUAGAAGGAGAGAGAUGGGUGCGAGAGCGUCGGUAUUAAGCGGGGGAGAAUUAGAUAAAUGGGAAAAAAUUCGGUUAAGGCCAGGGGGAAAGAAACAAUAUAAACUAAAACAU	(((.(.(..((((.(((....((((..(((((....)))))...))))....)))))))...).))))(((.((((.((((......(((......))).......)))).)))).)))...............................	(((......((((.(((....((((..(((((....)))))...))))....)))))))......)))(((.((((.((((......(((......))).......)))).)))).)))...............................
286	435	37	-26.8	-1.62	0.06	27.31	ACUGGUGAGUACGCCAAAAAUUUUGACUAGCGGAGGCUAGAAGGAGAGAGAUGGGUGCGAGAGCGUCGGUAUUAAGCGGGGGAGAAUUAGAUAAAUGGGAAAAAAUUCGGUUAAGGCCAGGGGGAAAGAAACAAUAUAAACUAAAACAUA	.(((((..((((.(((....((((..(((((....)))))...))))....))))))).....(.(((........))).)............(((.(((.....))).)))...)))))..............................	.(((((..((((.(((....((((..(((((....)))))...))))....))))))).........................................................)))))..............................
287	436	37	-26.5	-1.32	0.1	28.47	CUGGUGAGUACGCCAAAAAUUUUGACUAGCGGAGGCUAGAAGGAGAGAGAUGGGUGCGAGAGCGUCGGUAUUAAGCGGGGGAGAAUUAGAUAAAUGGGAAAAAAUUCGGUUAAGGCCAGGGGGAAAGAAACAAUAUAAACUAAAACAUAU	(((((..((((.(((....((((..(((((....)))))...))))....))))))).....(.(((........))).)............(((.(((.....))).)))...)))))...............................	(((((..((((.(((....((((..(((((....)))))...))))....))))))).........................................................)))))...............................
288	437	37	-25.8	-1.82	0.06	19.71	UGGUGAGUACGCCAAAAAUUUUGACUAGCGGAGGCUAGAAGGAGAGAGAUGGGUGCGAGAGCGUCGGUAUUAAGCGGGGGAGAAUUAGAUAAAUGGGAAAAAAUUCGGUUAAGGCCAGGGGGAAAGAAACAAUAUAAACUAAAACAUAUA	......((((.(((....((((..(((((....)))))...))))....))))))).....(.(((((.((((.((((......(((......))).......)))).)))).))).)).).............................	......((((.(((....(((...(((((....)))))....)))....))))))).........(((.((((.((((......(((......))).......)))).)))).)))..................................
289	438	37	-25.8	-1.8	0.04	15.64	GGUGAGUACGCCAAAAAUUUUGACUAGCGGAGGCUAGAAGGAGAGAGAUGGGUGCGAGAGCGUCGGUAUUAAGCGGGGGAGAAUUAGAUAAAUGGGAAAAAAUUCGGUUAAGGCCAGGGGGAAAGAAACAAUAUAAACUAAAACAUAUAG	.....((((.(((....((((..(((((....)))))...))))....))))))).....(.(((((.((((.((((......(((......))).......)))).)))).))).)).)..............................	.....((((.(((....((((..(((((....)))))...))))....))))))).........(((.((((.((((......(((......))).......)))).)))).)))...................................
290	439	37	-25.8	-1.51	0.06	14.29	GUGAGUACGCCAAAAAUUUUGACUAGCGGAGGCUAGAAGGAGAGAGAUGGGUGCGAGAGCGUCGGUAUUAAGCGGGGGAGAAUUAGAUAAAUGGGAAAAAAUUCGGUUAAGGCCAGGGGGAAAGAAACAAUAUAAACUAAAACAUAUAGU	....((((.(((....((((..(((((....)))))...))))....))))))).....(.(((((.((((.((((......(((......))).......)))).)))).))).)).)...............................	....((((.(((....((((..(((((....)))))...))))....))))))).......(((((.((((.((((......(((......))).......)))).)))).))).)).................................
291	440	37	-26.2	-1.81	0.04	13.22	UGAGUACGCCAAAAAUUUUGACUAGCGGAGGCUAGAAGGAGAGAGAUGGGUGCGAGAGCGUCGGUAUUAAGCGGGGGAGAAUUAGAUAAAUGGGAAAAAAUUCGGUUAAGGCCAGGGGGAAAGAAACAAUAUAAACUAAAACAUAUAGUA	...((((.(((....((((..(((((....)))))...))))....))))))).....(.(((((.((((.((((......(((......))).......)))).)))).))).)).)................((((.......)))).	...((((.(((....((((..(((((....)))))...))))....))))))).....(.(((((.((((.((((......(((......))).......)))).)))).))).)).)................((((.......)))).
292	441	37	-26.2	-1.51	0.1	13.15	GAGUACGCCAAAAAUUUUGACUAGCGGAGGCUAGAAGGAGAGAGAUGGGUGCGAGAGCGUCGGUAUUAAGCGGGGGAGAAUUAGAUAAAUGGGAAAAAAUUCGGUUAAGGCCAGGGGGAAAGAAACAAUAUAAACUAAAACAUAUAGUAU	..((((.(((....((((..(((((....)))))...))))....))))))).....(.(((((.((((.((((......(((......))).......)))).)))).))).)).)................((((.......))))..	..((((.(((....((((..(((((....)))))...))))....))))))).....(.(((((.((((.((((......(((......))).......)))).)))).))).)).)................((((.......))))..
293	442	37	-26.2	-1.91	0.04	13.94	AGUACGCCAAAAAUUUUGACUAGCGGAGGCUAGAAGGAGAGAGAUGGGUGCGAGAGCGUCGGUAUUAAGCGGGGGAGAAUUAGAUAAAUGGGAAAAAAUUCGGUUAAGGCCAGGGGGAAAGAAACAAUAUAAACUAAAACAUAUAGUAUG	.((((.(((....((((..(((((....)))))...))))....))))))).....(.(((((.((((.((((......(((......))).......)))).)))).))).)).)................((((.......))))...	.((((.(((....((((..(((((....)))))...))))....))))))).....(.(((((.((((.((((......(((......))).......)))).)))).))).)).)................((((.......))))...
294	443	37	-26.5	-1.77	0.04	14.74	GUACGCCAAAAAUUUUGACUAGCGGAGGCUAGAAGGAGAGAGAUGGGUGCGAGAGCGUCGGUAUUAAGCGGGGGAGAAUUAGAUAAAUGGGAAAAAAUUCGGUUAAGGCCAGGGGGAAAGAAACAAUAUAAACUAAAACAUAUAGUAUGG	((((.(((....((((..(((((....)))))...))))....))))))).....(.(((((.((((.((((......(((......))).......)))).)))).))).)).)................((((.......))))....	((((.(((....((((..(((((....)))))...))))....))))))).....(.(((((.((((.((((......(((......))).......)))).)))).))).)).)...................................
295	444	37	-23.1	-0.72	0.22	23.83	UACGCCAAAAAUUUUGACUAGCGGAGGCUAGAAGGAGAGAGAUGGGUGCGAGAGCGUCGGUAUUAAGCGGGGGAGAAUUAGAUAAAUGGGAAAAAAUUCGGUUAAGGCCAGGGGGAAAGAAACAAUAUAAACUAAAACAUAUAGUAUGGG	..((((.....((((..(((((....)))))...))))......))))......(.(((((.((((.((((......(((......))).......)))).)))).))).)).)................((((.......)))).....	.................(((((....)))))...........................(((.((((.((((......(((......))).......)))).)))).))).........................................
296	445	37	-23.3	-0.83	0.2	23.1	ACGCCAAAAAUUUUGACUAGCGGAGGCUAGAAGGAGAGAGAUGGGUGCGAGAGCGUCGGUAUUAAGCGGGGGAGAAUUAGAUAAAUGGGAAAAAAUUCGGUUAAGGCCAGGGGGAAAGAAACAAUAUAAACUAAAACAUAUAGUAUGGGC	..(((......(((..(((((....)))))..)))........(((((....)))))(((.((((.((((......(((......))).......)))).)))).))).....................((((.......))))...)))	..(((...........(((((....)))))...............(((....)))..(((.((((.((((......(((......))).......)))).)))).))).......................................)))
297	446	37	-24.5	-0.96	0.2	18.73	CGCCAAAAAUUUUGACUAGCGGAGGCUAGAAGGAGAGAGAUGGGUGCGAGAGCGUCGGUAUUAAGCGGGGGAGAAUUAGAUAAAUGGGAAAAAAUUCGGUUAAGGCCAGGGGGAAAGAAACAAUAUAAACUAAAACAUAUAGUAUGGGCA	.(((......(((..(((((....)))))..)))........(((((....)))))(((.((((.((((......(((......))).......)))).)))).))).....................((((.......))))...))).	.(((........(..(((((....)))))..)..........(((((....)))))(((.((((.((((......(((......))).......)))).)))).))).......................................))).
298	447	37	-24.7	-1.91	0.04	17.59	GCCAAAAAUUUUGACUAGCGGAGGCUAGAAGGAGAGAGAUGGGUGCGAGAGCGUCGGUAUUAAGCGGGGGAGAAUUAGAUAAAUGGGAAAAAAUUCGGUUAAGGCCAGGGGGAAAGAAACAAUAUAAACUAAAACAUAUAGUAUGGGCAA	(((......(((..(((((....)))))..)))........(((((....)))))(((.((((.((((......(((......))).......)))).)))).))).....................((((.......))))...)))..	(((........(..(((((....)))))..)..........(((((....)))))(((.((((.((((......(((......))).......)))).)))).))).......................................)))..
299	448	37	-21.9	-0.71	0.2	26.22	CCAAAAAUUUUGACUAGCGGAGGCUAGAAGGAGAGAGAUGGGUGCGAGAGCGUCGGUAUUAAGCGGGGGAGAAUUAGAUAAAUGGGAAAAAAUUCGGUUAAGGCCAGGGGGAAAGAAACAAUAUAAACUAAAACAUAUAGUAUGGGCAAG	(((.....(((..(((((....)))))..)))........(((((....)))))(((.((((.((((......(((......))).......)))).)))).))).....................((((.......)))).))).....	(((..........(((((....)))))...........)))..((....))...(((.((((.((((......(((......))).......)))).)))).))).............................................
300	449	37	-19.7	-0.06	0.37	22.98	CAAAAAUUUUGACUAGCGGAGGCUAGAAGGAGAGAGAUGGGUGCGAGAGCGUCGGUAUUAAGCGGGGGAGAAUUAGAUAAAUGGGAAAAAAUUCGGUUAAGGCCAGGGGGAAAGAAACAAUAUAAACUAAAACAUAUAGUAUGGGCAAGC	.......(((..(((((....)))))..)))........(((((....)))))(((.((((.((((......(((......))).......)))).)))).))).....................((((.......))))..........	............(((((....))))).............(.(((....))).)(((.((((.((((......(((......))).......)))).)))).)))..............................................
301	450	37	-19.7	-0.24	0.35	23.84	AAAAAUUUUGACUAGCGGAGGCUAGAAGGAGAGAGAUGGGUGCGAGAGCGUCGGUAUUAAGCGGGGGAGAAUUAGAUAAAUGGGAAAAAAUUCGGUUAAGGCCAGGGGGAAAGAAACAAUAUAAACUAAAACAUAUAGUAUGGGCAAGCA	......(((..(((((....)))))..)))........(((((....)))))(((.((((.((((......(((......))).......)))).)))).))).....................((((.......))))...........	...........(((((....)))))................((....))...(((.((((.((((......(((......))).......)))).)))).)))...............................................
302	451	37	-19.7	-0.36	0.33	24.39	AAAAUUUUGACUAGCGGAGGCUAGAAGGAGAGAGAUGGGUGCGAGAGCGUCGGUAUUAAGCGGGGGAGAAUUAGAUAAAUGGGAAAAAAUUCGGUUAAGGCCAGGGGGAAAGAAACAAUAUAAACUAAAACAUAUAGUAUGGGCAAGCAG	.....(((..(((((....)))))..)))........(((((....)))))(((.((((.((((......(((......))).......)))).)))).))).....................((((.......))))............	..........(((((....)))))................((....))...(((.((((.((((......(((......))).......)))).)))).)))................................................
303	452	37	-19.7	-0.1	0.45	24.67	AAAUUUUGACUAGCGGAGGCUAGAAGGAGAGAGAUGGGUGCGAGAGCGUCGGUAUUAAGCGGGGGAGAAUUAGAUAAAUGGGAAAAAAUUCGGUUAAGGCCAGGGGGAAAGAAACAAUAUAAACUAAAACAUAUAGUAUGGGCAAGCAGG	....(((..(((((....)))))..)))........(((((....)))))(((.((((.((((......(((......))).......)))).)))).))).....................((((.......)))).............	.........(((((....)))))................((....))...(((.((((.((((......(((......))).......)))).)))).))).................................................
304	453	37	-19.7	0.08	0.49	25.29	AAUUUUGACUAGCGGAGGCUAGAAGGAGAGAGAUGGGUGCGAGAGCGUCGGUAUUAAGCGGGGGAGAAUUAGAUAAAUGGGAAAAAAUUCGGUUAAGGCCAGGGGGAAAGAAACAAUAUAAACUAAAACAUAUAGUAUGGGCAAGCAGGG	...(((..(((((....)))))..)))........(((((....)))))(((.((((.((((......(((......))).......)))).)))).))).....................((((.......))))..............	........(((((....)))))................((....))...(((.((((.((((......(((......))).......)))).)))).)))..................................................
305	454	37	-19.7	-0.01	0.47	25.35	AUUUUGACUAGCGGAGGCUAGAAGGAGAGAGAUGGGUGCGAGAGCGUCGGUAUUAAGCGGGGGAGAAUUAGAUAAAUGGGAAAAAAUUCGGUUAAGGCCAGGGGGAAAGAAACAAUAUAAACUAAAACAUAUAGUAUGGGCAAGCAGGGA	..(((..(((((....)))))..)))........(((((....)))))(((.((((.((((......(((......))).......)))).)))).))).....................((((.......))))...............	.......(((((....)))))................((....))...(((.((((.((((......(((......))).......)))).)))).)))...................................................
306	455	37	-20.1	-0.05	0.47	25.58	UUUUGACUAGCGGAGGCUAGAAGGAGAGAGAUGGGUGCGAGAGCGUCGGUAUUAAGCGGGGGAGAAUUAGAUAAAUGGGAAAAAAUUCGGUUAAGGCCAGGGGGAAAGAAACAAUAUAAACUAAAACAUAUAGUAUGGGCAAGCAGGGAG	((((..(((((....)))))..)))).......(((((....)))))(((.((((.((((......(((......))).......)))).)))).))).....................((((.......))))................	......(((((....)))))................((....))...(((.((((.((((......(((......))).......)))).)))).)))....................................................
307	456	37	-19.5	0.31	0.57	24.11	UUUGACUAGCGGAGGCUAGAAGGAGAGAGAUGGGUGCGAGAGCGUCGGUAUUAAGCGGGGGAGAAUUAGAUAAAUGGGAAAAAAUUCGGUUAAGGCCAGGGGGAAAGAAACAAUAUAAACUAAAACAUAUAGUAUGGGCAAGCAGGGAGC	(((..(((((....)))))..)))........(((((....)))))(((.((((.((((......(((......))).......)))).)))).))).....................((((.......)))).................	.....(((((....)))))................((....))...(((.((((.((((......(((......))).......)))).)))).))).....................................................
308	457	37	-20.4	-0.09	0.47	23.46	UUGACUAGCGGAGGCUAGAAGGAGAGAGAUGGGUGCGAGAGCGUCGGUAUUAAGCGGGGGAGAAUUAGAUAAAUGGGAAAAAAUUCGGUUAAGGCCAGGGGGAAAGAAACAAUAUAAACUAAAACAUAUAGUAUGGGCAAGCAGGGAGCU	....(((((....))))).............(((((....)))))(((.((((.((((......(((......))).......)))).)))).))).....................((((.......)))).......(((.....)))	....(((((....)))))................((....))...(((.((((.((((......(((......))).......)))).)))).)))............................................((.....)).
309	458	37	-21.1	-0.62	0.27	24.25	UGACUAGCGGAGGCUAGAAGGAGAGAGAUGGGUGCGAGAGCGUCGGUAUUAAGCGGGGGAGAAUUAGAUAAAUGGGAAAAAAUUCGGUUAAGGCCAGGGGGAAAGAAACAAUAUAAACUAAAACAUAUAGUAUGGGCAAGCAGGGAGCUA	...(((((....))))).............(((((....)))))(((.((((.((((......(((......))).......)))).)))).))).....................((((.......)))).......(((.....))).	...(((((....)))))................((....))...(((.((((.((((......(((......))).......)))).)))).)))...........................................(((.....))).
310	459	37	-21.1	-0.64	0.25	28.87	GACUAGCGGAGGCUAGAAGGAGAGAGAUGGGUGCGAGAGCGUCGGUAUUAAGCGGGGGAGAAUUAGAUAAAUGGGAAAAAAUUCGGUUAAGGCCAGGGGGAAAGAAACAAUAUAAACUAAAACAUAUAGUAUGGGCAAGCAGGGAGCUAG	..(((((....))))).............(((((....)))))(((.((((.((((......(((......))).......)))).)))).))).....................((((.......)))).......(((.....)))..	..(((((....)))))................((....))...(((.((((.((((......(((......))).......)))).)))).)))........................................................
311	460	37	-21.6	-0.78	0.18	27.07	ACUAGCGGAGGCUAGAAGGAGAGAGAUGGGUGCGAGAGCGUCGGUAUUAAGCGGGGGAGAAUUAGAUAAAUGGGAAAAAAUUCGGUUAAGGCCAGGGGGAAAGAAACAAUAUAAACUAAAACAUAUAGUAUGGGCAAGCAGGGAGCUAGA	.(((((....(((...............(((((....)))))(((.((((.((((......(((......))).......)))).)))).))).....................((((.......)))).......))).....))))).	.(((((....((................(.(((....))).)(((.((((.((((......(((......))).......)))).)))).)))............................................)).....))))).
312	461	37	-21.6	-0.95	0.12	27.07	CUAGCGGAGGCUAGAAGGAGAGAGAUGGGUGCGAGAGCGUCGGUAUUAAGCGGGGGAGAAUUAGAUAAAUGGGAAAAAAUUCGGUUAAGGCCAGGGGGAAAGAAACAAUAUAAACUAAAACAUAUAGUAUGGGCAAGCAGGGAGCUAGAA	(((((....(((...............(((((....)))))(((.((((.((((......(((......))).......)))).)))).))).....................((((.......)))).......))).....)))))..	(((((....((................(.(((....))).)(((.((((.((((......(((......))).......)))).)))).)))............................................)).....)))))..
313	462	37	-18.7	0.2	0.53	26.98	UAGCGGAGGCUAGAAGGAGAGAGAUGGGUGCGAGAGCGUCGGUAUUAAGCGGGGGAGAAUUAGAUAAAUGGGAAAAAAUUCGGUUAAGGCCAGGGGGAAAGAAACAAUAUAAACUAAAACAUAUAGUAUGGGCAAGCAGGGAGCUAGAAC	((((....(((...............(((((....)))))(((.((((.((((......(((......))).......)))).)))).))).....................((((.......)))).......))).....))))....	..........................(.(((....))).)(((.((((.((((......(((......))).......)))).)))).)))...........................................................
314	463	37	-18.5	0.09	0.45	24.65	AGCGGAGGCUAGAAGGAGAGAGAUGGGUGCGAGAGCGUCGGUAUUAAGCGGGGGAGAAUUAGAUAAAUGGGAAAAAAUUCGGUUAAGGCCAGGGGGAAAGAAACAAUAUAAACUAAAACAUAUAGUAUGGGCAAGCAGGGAGCUAGAACG	(((....)))...............(((((....)))))(((.((((.((((......(((......))).......)))).)))).))).....................((((.......))))..(..(.(((.....))).)..).	............................((....))...(((.((((.((((......(((......))).......)))).)))).))).........................................(.(((.....))).)....
315	464	37	-18.0	0.06	0.55	25.12	GCGGAGGCUAGAAGGAGAGAGAUGGGUGCGAGAGCGUCGGUAUUAAGCGGGGGAGAAUUAGAUAAAUGGGAAAAAAUUCGGUUAAGGCCAGGGGGAAAGAAACAAUAUAAACUAAAACAUAUAGUAUGGGCAAGCAGGGAGCUAGAACGA	...((.(((....(.(..........).)...))).))(((.((((.((((......(((......))).......)))).)))).))).....................((((.......))))..(..(.(((.....))).)..)..	......................................(((.((((.((((......(((......))).......)))).)))).)))...........................................(((.....))).......
316	465	37	-18.0	0.12	0.55	22.8	CGGAGGCUAGAAGGAGAGAGAUGGGUGCGAGAGCGUCGGUAUUAAGCGGGGGAGAAUUAGAUAAAUGGGAAAAAAUUCGGUUAAGGCCAGGGGGAAAGAAACAAUAUAAACUAAAACAUAUAGUAUGGGCAAGCAGGGAGCUAGAACGAU	..((.(((....(.(..........).)...))).))(((.((((.((((......(((......))).......)))).)))).))).....................((((.......))))..(..(.(((.....))).)..)...	..((.(((.......................))).))(((.((((.((((......(((......))).......)))).)))).)))......................................(..(.(((.....))).)..)...
317	466	37	-18.0	0.34	0.65	20.69	GGAGGCUAGAAGGAGAGAGAUGGGUGCGAGAGCGUCGGUAUUAAGCGGGGGAGAAUUAGAUAAAUGGGAAAAAAUUCGGUUAAGGCCAGGGGGAAAGAAACAAUAUAAACUAAAACAUAUAGUAUGGGCAAGCAGGGAGCUAGAACGAUU	.((.(((....(.(..........).)...))).))(((.((((.((((......(((......))).......)))).)))).))).....................((((.......))))..(..(.(((.....))).)..)....	.((.(((.......................))).))(((.((((.((((......(((......))).......)))).)))).)))......................................(..(.(((.....))).)..)....
318	467	37	-18.1	0.6	0.75	20.7	GAGGCUAGAAGGAGAGAGAUGGGUGCGAGAGCGUCGGUAUUAAGCGGGGGAGAAUUAGAUAAAUGGGAAAAAAUUCGGUUAAGGCCAGGGGGAAAGAAACAAUAUAAACUAAAACAUAUAGUAUGGGCAAGCAGGGAGCUAGAACGAUUC	((.(((....(.(..........).)...))).))(((.((((.((((......(((......))).......)))).)))).))).....................((((.......))))..(..(.(((.....))).)..).....	((.(((.......................))).))(((.((((.((((......(((......))).......)))).)))).)))......................................(..(.(((.....))).)..).....
319	468	37	-16.9	0.89	0.78	27.81	AGGCUAGAAGGAGAGAGAUGGGUGCGAGAGCGUCGGUAUUAAGCGGGGGAGAAUUAGAUAAAUGGGAAAAAAUUCGGUUAAGGCCAGGGGGAAAGAAACAAUAUAAACUAAAACAUAUAGUAUGGGCAAGCAGGGAGCUAGAACGAUUCG	.((((............((.(((((....))))).)).((((.((((......(((......))).......)))).)))))))).....................((((.......))))..(..(.(((.....))).)..)......	....................(((((....)))))(((.((((.((((......(((......))).......)))).)))).)))......................................(..(.(((.....))).)..)......
320	469	37	-17.1	1.07	0.84	28.79	GGCUAGAAGGAGAGAGAUGGGUGCGAGAGCGUCGGUAUUAAGCGGGGGAGAAUUAGAUAAAUGGGAAAAAAUUCGGUUAAGGCCAGGGGGAAAGAAACAAUAUAAACUAAAACAUAUAGUAUGGGCAAGCAGGGAGCUAGAACGAUUCGC	((((............((.(((((....))))).)).((((.((((......(((......))).......)))).)))))))).....................((((.......))))..(..(.(((.....))).)..).......	.......................(....)....(((.((((.((((......(((......))).......)))).)))).)))......................((.........))...(..(.(((.....))).)..).......
321	470	37	-18.9	0.55	0.67	22.2	GCUAGAAGGAGAGAGAUGGGUGCGAGAGCGUCGGUAUUAAGCGGGGGAGAAUUAGAUAAAUGGGAAAAAAUUCGGUUAAGGCCAGGGGGAAAGAAACAAUAUAAACUAAAACAUAUAGUAUGGGCAAGCAGGGAGCUAGAACGAUUCGCA	....................(((((...(.(((((.((((.((((......(((......))).......)))).)))).))).)).)................((((.......))))..(..(.(((.....))).)..)...)))))	....................(((((.......(((.((((.((((......(((......))).......)))).)))).))).....................((((.......))))..(..(.(((.....))).)..)...)))))
322	471	37	-19.5	0.31	0.59	19.41	CUAGAAGGAGAGAGAUGGGUGCGAGAGCGUCGGUAUUAAGCGGGGGAGAAUUAGAUAAAUGGGAAAAAAUUCGGUUAAGGCCAGGGGGAAAGAAACAAUAUAAACUAAAACAUAUAGUAUGGGCAAGCAGGGAGCUAGAACGAUUCGCAG	...................(((((...(.(((((.((((.((((......(((......))).......)))).)))).))).)).)................((((.......))))..(..(.(((.....))).)..)...))))).	...................((((((......(((.((((.((((......(((......))).......)))).)))).))).....................((((.......)))).....(.(((.....))).).....)))))).
323	472	37	-19.8	0.03	0.51	18.05	UAGAAGGAGAGAGAUGGGUGCGAGAGCGUCGGUAUUAAGCGGGGGAGAAUUAGAUAAAUGGGAAAAAAUUCGGUUAAGGCCAGGGGGAAAGAAACAAUAUAAACUAAAACAUAUAGUAUGGGCAAGCAGGGAGCUAGAACGAUUCGCAGU	................(.(((((...(.(((((.((((.((((......(((......))).......)))).)))).))).)).)................((((.......))))..(..(.(((.....))).)..)...))))).)	................(.((((((......(((.((((.((((......(((......))).......)))).)))).))).....................((((.......)))).....(.(((.....))).).....)))))).)
324	473	37	-20.1	-0.04	0.41	18.01	AGAAGGAGAGAGAUGGGUGCGAGAGCGUCGGUAUUAAGCGGGGGAGAAUUAGAUAAAUGGGAAAAAAUUCGGUUAAGGCCAGGGGGAAAGAAACAAUAUAAACUAAAACAUAUAGUAUGGGCAAGCAGGGAGCUAGAACGAUUCGCAGUU	...............(.(((((...(.(((((.((((.((((......(((......))).......)))).)))).))).)).)................((((.......))))..(..(.(((.....))).)..)...))))).).	...............(.((((((......(((.((((.((((......(((......))).......)))).)))).))).....................((((.......)))).....(.(((.....))).).....)))))).).
325	474	37	-21.2	-0.31	0.33	17.77	GAAGGAGAGAGAUGGGUGCGAGAGCGUCGGUAUUAAGCGGGGGAGAAUUAGAUAAAUGGGAAAAAAUUCGGUUAAGGCCAGGGGGAAAGAAACAAUAUAAACUAAAACAUAUAGUAUGGGCAAGCAGGGAGCUAGAACGAUUCGCAGUUA	............(((.(((((...(.(((((.((((.((((......(((......))).......)))).)))).))).)).)................((((.......))))..(..(.(((.....))).)..)...))))).)))	............(((.((((((......(((.((((.((((......(((......))).......)))).)))).))).....................((((.......)))).....(.(((.....))).).....)))))).)))
326	475	37	-21.7	-0.98	0.14	17.44	AAGGAGAGAGAUGGGUGCGAGAGCGUCGGUAUUAAGCGGGGGAGAAUUAGAUAAAUGGGAAAAAAUUCGGUUAAGGCCAGGGGGAAAGAAACAAUAUAAACUAAAACAUAUAGUAUGGGCAAGCAGGGAGCUAGAACGAUUCGCAGUUAA	...........(((.(((((...(.(((((.((((.((((......(((......))).......)))).)))).))).)).)................((((.......))))..(..(.(((.....))).)..)...))))).))).	...........(((.((((((......(((.((((.((((......(((......))).......)))).)))).))).....................((((.......)))).....(.(((.....))).).....)))))).))).
327	476	37	-21.7	-0.77	0.16	17.55	AGGAGAGAGAUGGGUGCGAGAGCGUCGGUAUUAAGCGGGGGAGAAUUAGAUAAAUGGGAAAAAAUUCGGUUAAGGCCAGGGGGAAAGAAACAAUAUAAACUAAAACAUAUAGUAUGGGCAAGCAGGGAGCUAGAACGAUUCGCAGUUAAU	..........(((.(((((...(.(((((.((((.((((......(((......))).......)))).)))).))).)).)................((((.......))))..(..(.(((.....))).)..)...))))).)))..	..........(((.((((((......(((.((((.((((......(((......))).......)))).)))).))).....................((((.......)))).....(.(((.....))).).....)))))).)))..
328	477	37	-21.7	-0.02	0.47	19.9	GGAGAGAGAUGGGUGCGAGAGCGUCGGUAUUAAGCGGGGGAGAAUUAGAUAAAUGGGAAAAAAUUCGGUUAAGGCCAGGGGGAAAGAAACAAUAUAAACUAAAACAUAUAGUAUGGGCAAGCAGGGAGCUAGAACGAUUCGCAGUUAAUC	.........(((.(((((...(.(((((.((((.((((......(((......))).......)))).)))).))).)).)................((((.......))))..(..(.(((.....))).)..)...))))).)))...	.........(((.((((((......(((.((((.((((......(((......))).......)))).)))).))).....................((((.......)))).....(.(((.....))).).....)))))).)))...
329	478	37	-22.2	0.16	0.51	20.4	GAGAGAGAUGGGUGCGAGAGCGUCGGUAUUAAGCGGGGGAGAAUUAGAUAAAUGGGAAAAAAUUCGGUUAAGGCCAGGGGGAAAGAAACAAUAUAAACUAAAACAUAUAGUAUGGGCAAGCAGGGAGCUAGAACGAUUCGCAGUUAAUCC	....((..(((.(((((...(.(((((.((((.((((......(((......))).......)))).)))).))).)).)................((((.......))))..(..(.(((.....))).)..)...))))).))).)).	......(((((.((((((......(((.((((.((((......(((......))).......)))).)))).))).....................((((.......)))).....(.(((.....))).).....)))))).))).)).
330	479	37	-22.6	0.16	0.49	21.51	AGAGAGAUGGGUGCGAGAGCGUCGGUAUUAAGCGGGGGAGAAUUAGAUAAAUGGGAAAAAAUUCGGUUAAGGCCAGGGGGAAAGAAACAAUAUAAACUAAAACAUAUAGUAUGGGCAAGCAGGGAGCUAGAACGAUUCGCAGUUAAUCCU	..((.(((((.(((((...(.(((((.((((.((((......(((......))).......)))).)))).))).)).)................((((.......))))..(..(.(((.....))).)..)...))))).)).)))))	...(.((.((.((((((......(((.((((.((((......(((......))).......)))).)))).))).....................((((.......)))).....(.(((.....))).).....)))))).))..))).
331	480	37	-23.4	0.01	0.47	20.02	GAGAGAUGGGUGCGAGAGCGUCGGUAUUAAGCGGGGGAGAAUUAGAUAAAUGGGAAAAAAUUCGGUUAAGGCCAGGGGGAAAGAAACAAUAUAAACUAAAACAUAUAGUAUGGGCAAGCAGGGAGCUAGAACGAUUCGCAGUUAAUCCUG	.((.(((((.(((((...(.(((((.((((.((((......(((......))).......)))).)))).))).)).)................((((.......))))..(..(.(((.....))).)..)...))))).)).))))).	.((.(((((.((((((......(((.((((.((((......(((......))).......)))).)))).))).....................((((.......)))).....(.(((.....))).).....)))))).)).))))).
332	481	37	-22.9	-0.0	0.51	20.63	AGAGAUGGGUGCGAGAGCGUCGGUAUUAAGCGGGGGAGAAUUAGAUAAAUGGGAAAAAAUUCGGUUAAGGCCAGGGGGAAAGAAACAAUAUAAACUAAAACAUAUAGUAUGGGCAAGCAGGGAGCUAGAACGAUUCGCAGUUAAUCCUGG	((.(((((.(((((...(.(((((.((((.((((......(((......))).......)))).)))).))).)).)................((((.......))))..(..(.(((.....))).)..)...))))).)).)))))..	((.(((((.((((((......(((.((((.((((......(((......))).......)))).)))).))).....................((((.......)))).....(.(((.....))).).....)))))).)).)))))..
333	482	37	-22.1	0.76	0.76	31.86	GAGAUGGGUGCGAGAGCGUCGGUAUUAAGCGGGGGAGAAUUAGAUAAAUGGGAAAAAAUUCGGUUAAGGCCAGGGGGAAAGAAACAAUAUAAACUAAAACAUAUAGUAUGGGCAAGCAGGGAGCUAGAACGAUUCGCAGUUAAUCCUGGC	..(((((.(((((...(.(((((.((((.((((......(((......))).......)))).)))).))).)).)................((((.......))))..(..(.(((.....))).)..)...))))).)).))).....	......(.(((((.......(((.((((.((((......(((......))).......)))).)))).))).....................((((.......))))..(..(.(((.....))).)..)...))))).)..........
334	483	37	-25.6	-0.2	0.39	19.18	AGAUGGGUGCGAGAGCGUCGGUAUUAAGCGGGGGAGAAUUAGAUAAAUGGGAAAAAAUUCGGUUAAGGCCAGGGGGAAAGAAACAAUAUAAACUAAAACAUAUAGUAUGGGCAAGCAGGGAGCUAGAACGAUUCGCAGUUAAUCCUGGCC	..((.(((((....))))).)).((((.((((......(((......))).......)))).))))((((((((.....(((.(.......((((.......))))..(..(.(((.....))).)..)).)))........))))))))	..((.(((((....))))).)).((((.((((......(((......))).......)))).))))((((((((.................((((.......))))..(..(.(((.....))).)..).............))))))))
335	484	37	-26.6	-0.14	0.45	21.52	GAUGGGUGCGAGAGCGUCGGUAUUAAGCGGGGGAGAAUUAGAUAAAUGGGAAAAAAUUCGGUUAAGGCCAGGGGGAAAGAAACAAUAUAAACUAAAACAUAUAGUAUGGGCAAGCAGGGAGCUAGAACGAUUCGCAGUUAAUCCUGGCCU	.((.(((((....))))).))..(((.((((......(((......))).......)))).)))(((((((((.....(((.(.......((((.......))))..(..(.(((.....))).)..)).)))........)))))))))	.((.(((((....))))).))..(((.((((......(((......))).......)))).)))(((((((((.................((((.......))))..(..(.(((.....))).)..).............)))))))))
336	485	37	-26.6	0.04	0.47	25.49	AUGGGUGCGAGAGCGUCGGUAUUAAGCGGGGGAGAAUUAGAUAAAUGGGAAAAAAUUCGGUUAAGGCCAGGGGGAAAGAAACAAUAUAAACUAAAACAUAUAGUAUGGGCAAGCAGGGAGCUAGAACGAUUCGCAGUUAAUCCUGGCCUU	((.(((((....))))).))..(((.((((......(((......))).......)))).)))(((((((((.....(((.(.......((((.......))))..(..(.(((.....))).)..)).)))........))))))))).	((.(((((....))))).))..(((.((((......(((......))).......)))).)))(((((((((.................((((.......))))..(..(.(((.....))).)..).............))))))))).
337	486	37	-25.2	0.41	0.63	30.9	UGGGUGCGAGAGCGUCGGUAUUAAGCGGGGGAGAAUUAGAUAAAUGGGAAAAAAUUCGGUUAAGGCCAGGGGGAAAGAAACAAUAUAAACUAAAACAUAUAGUAUGGGCAAGCAGGGAGCUAGAACGAUUCGCAGUUAAUCCUGGCCUUU	..(((((....))))).....(((.((((......(((......))).......)))).)))(((((((((.....(((.(.......((((.......))))..(..(.(((.....))).)..)).)))........)))))))))..	..(.(((....))).)..............................................(((((((((.................((((.......))))..(..(.(((.....))).)..).............)))))))))..
338	487	37	-25.2	0.42	0.63	31.46	GGGUGCGAGAGCGUCGGUAUUAAGCGGGGGAGAAUUAGAUAAAUGGGAAAAAAUUCGGUUAAGGCCAGGGGGAAAGAAACAAUAUAAACUAAAACAUAUAGUAUGGGCAAGCAGGGAGCUAGAACGAUUCGCAGUUAAUCCUGGCCUUUU	.(((((....))))).....(((.((((......(((......))).......)))).)))(((((((((.....(((.(.......((((.......))))..(..(.(((.....))).)..)).)))........)))))))))...	....((....))................................................((((((((((.................((((.......))))..(..(.(((.....))).)..).............))))))))))..
339	488	37	-25.3	0.5	0.69	30.92	GGUGCGAGAGCGUCGGUAUUAAGCGGGGGAGAAUUAGAUAAAUGGGAAAAAAUUCGGUUAAGGCCAGGGGGAAAGAAACAAUAUAAACUAAAACAUAUAGUAUGGGCAAGCAGGGAGCUAGAACGAUUCGCAGUUAAUCCUGGCCUUUUA	(((((....))))).....(((.((((......(((......))).......)))).)))(((((((((.....(((.(.......((((.......))))..(..(.(((.....))).)..)).)))........)))))))))....	..(((....)))................................................(((((((((.................((((.......))))..(..(.(((.....))).)..).............)))))))))....
340	489	37	-24.6	0.25	0.57	29.67	GUGCGAGAGCGUCGGUAUUAAGCGGGGGAGAAUUAGAUAAAUGGGAAAAAAUUCGGUUAAGGCCAGGGGGAAAGAAACAAUAUAAACUAAAACAUAUAGUAUGGGCAAGCAGGGAGCUAGAACGAUUCGCAGUUAAUCCUGGCCUUUUAG	.........(.(((........))).)............(((.(((.....))).)))((((((((((.....(((.(.......((((.......))))..(..(.(((.....))).)..)).)))........))))))))))....	.......................................(((.(((.....))).)))((((((((((.................((((.......))))..(..(.(((.....))).)..).............))))))))))....
341	490	37	-24.6	0.41	0.67	28.37	UGCGAGAGCGUCGGUAUUAAGCGGGGGAGAAUUAGAUAAAUGGGAAAAAAUUCGGUUAAGGCCAGGGGGAAAGAAACAAUAUAAACUAAAACAUAUAGUAUGGGCAAGCAGGGAGCUAGAACGAUUCGCAGUUAAUCCUGGCCUUUUAGA	........(.(((........))).)............(((.(((.....))).)))((((((((((.....(((.(.......((((.......))))..(..(.(((.....))).)..)).)))........)))))))))).....	...........((........))...............(((.(((.....))).)))((((((((((.................((((.......))))..(..(.(((.....))).)..).............)))))))))).....
342	491	37	-24.6	0.01	0.45	27.66	GCGAGAGCGUCGGUAUUAAGCGGGGGAGAAUUAGAUAAAUGGGAAAAAAUUCGGUUAAGGCCAGGGGGAAAGAAACAAUAUAAACUAAAACAUAUAGUAUGGGCAAGCAGGGAGCUAGAACGAUUCGCAGUUAAUCCUGGCCUUUUAGAG	.......(.(((........))).)............(((.(((.....))).)))((((((((((.....(((.(.......((((.......))))..(..(.(((.....))).)..)).)))........))))))))))......	..........((........))..................................((((((((((.................((((.......))))..(..(.(((.....))).)..).............))))))))))......
343	492	37	-24.6	0.04	0.53	25.91	CGAGAGCGUCGGUAUUAAGCGGGGGAGAAUUAGAUAAAUGGGAAAAAAUUCGGUUAAGGCCAGGGGGAAAGAAACAAUAUAAACUAAAACAUAUAGUAUGGGCAAGCAGGGAGCUAGAACGAUUCGCAGUUAAUCCUGGCCUUUUAGAGA	......(.(((........))).)............(((.(((.....))).)))((((((((((.....(((.(.......((((.......))))..(..(.(((.....))).)..)).)))........)))))))))).......	......(.(((........))).)...............................((((((((((.................((((.......))))..(..(.(((.....))).)..).............)))))))))).......
344	493	37	-24.6	-0.12	0.41	24.67	GAGAGCGUCGGUAUUAAGCGGGGGAGAAUUAGAUAAAUGGGAAAAAAUUCGGUUAAGGCCAGGGGGAAAGAAACAAUAUAAACUAAAACAUAUAGUAUGGGCAAGCAGGGAGCUAGAACGAUUCGCAGUUAAUCCUGGCCUUUUAGAGAC	.....(.(((........))).)............(((.(((.....))).)))((((((((((.....(((.(.......((((.......))))..(..(.(((.....))).)..)).)))........))))))))))........	.....(.(((........))).)...............................((((((((((.................((((.......))))..(..(.(((.....))).)..).............))))))))))........
345	494	37	-24.6	0.22	0.61	25.67	AGAGCGUCGGUAUUAAGCGGGGGAGAAUUAGAUAAAUGGGAAAAAAUUCGGUUAAGGCCAGGGGGAAAGAAACAAUAUAAACUAAAACAUAUAGUAUGGGCAAGCAGGGAGCUAGAACGAUUCGCAGUUAAUCCUGGCCUUUUAGAGACA	....(.(((........))).)............(((.(((.....))).)))((((((((((.....(((.(.......((((.......))))..(..(.(((.....))).)..)).)))........)))))))))).........	....(.(((........))).)...............................((((((((((.................((((.......))))..(..(.(((.....))).)..).............)))))))))).........
346	495	37	-24.6	0.3	0.65	25.7	GAGCGUCGGUAUUAAGCGGGGGAGAAUUAGAUAAAUGGGAAAAAAUUCGGUUAAGGCCAGGGGGAAAGAAACAAUAUAAACUAAAACAUAUAGUAUGGGCAAGCAGGGAGCUAGAACGAUUCGCAGUUAAUCCUGGCCUUUUAGAGACAU	...(.(((........))).)............(((.(((.....))).)))((((((((((.....(((.(.......((((.......))))..(..(.(((.....))).)..)).)))........))))))))))..........	...(.(((........))).)...............................((((((((((.................((((.......))))..(..(.(((.....))).)..).............))))))))))..........
347	496	37	-24.6	0.5	0.65	25.83	AGCGUCGGUAUUAAGCGGGGGAGAAUUAGAUAAAUGGGAAAAAAUUCGGUUAAGGCCAGGGGGAAAGAAACAAUAUAAACUAAAACAUAUAGUAUGGGCAAGCAGGGAGCUAGAACGAUUCGCAGUUAAUCCUGGCCUUUUAGAGACAUC	..(.(((........))).)............(((.(((.....))).)))((((((((((.....(((.(.......((((.......))))..(..(.(((.....))).)..)).)))........))))))))))...........	..(.(((........))).)...............................((((((((((.................((((.......))))..(..(.(((.....))).)..).............))))))))))...........
348	497	37	-24.6	0.31	0.59	26.23	GCGUCGGUAUUAAGCGGGGGAGAAUUAGAUAAAUGGGAAAAAAUUCGGUUAAGGCCAGGGGGAAAGAAACAAUAUAAACUAAAACAUAUAGUAUGGGCAAGCAGGGAGCUAGAACGAUUCGCAGUUAAUCCUGGCCUUUUAGAGACAUCA	.(.(((........))).)............(((.(((.....))).)))((((((((((.....(((.(.......((((.......))))..(..(.(((.....))).)..)).)))........))))))))))............	.(.(((........))).).............((.((.......)).)).((((((((((.................((((.......))))..(..(.(((.....))).)..).............))))))))))............
349	498	37	-24.5	0.11	0.45	26.11	CGUCGGUAUUAAGCGGGGGAGAAUUAGAUAAAUGGGAAAAAAUUCGGUUAAGGCCAGGGGGAAAGAAACAAUAUAAACUAAAACAUAUAGUAUGGGCAAGCAGGGAGCUAGAACGAUUCGCAGUUAAUCCUGGCCUUUUAGAGACAUCAG	(.(((........))).)............(((.(((.....))).)))((((((((((.....(((.(.......((((.......))))..(..(.(((.....))).)..)).)))........)))))))))).............	(.(((........))).).............((.(.........).)).((((((((((.................((((.......))))..(..(.(((.....))).)..).............)))))))))).............
350	499	37	-23.0	0.51	0.65	30.58	GUCGGUAUUAAGCGGGGGAGAAUUAGAUAAAUGGGAAAAAAUUCGGUUAAGGCCAGGGGGAAAGAAACAAUAUAAACUAAAACAUAUAGUAUGGGCAAGCAGGGAGCUAGAACGAUUCGCAGUUAAUCCUGGCCUUUUAGAGACAUCAGA	(((.....(((.((((......(((......))).......)))).)))(((((((((.....(((.(.......((((.......))))..(..(.(((.....))).)..)).)))........)))))))))......)))......	(((.............................................((((((((((.................((((.......))))..(..(.(((.....))).)..).............)))))))))).....)))......
351	500	37	-22.1	0.7	0.73	27.94	UCGGUAUUAAGCGGGGGAGAAUUAGAUAAAUGGGAAAAAAUUCGGUUAAGGCCAGGGGGAAAGAAACAAUAUAAACUAAAACAUAUAGUAUGGGCAAGCAGGGAGCUAGAACGAUUCGCAGUUAAUCCUGGCCUUUUAGAGACAUCAGAA	(((........)))..............(((.(((.....))).)))((((((((((.....(((.(.......((((.......))))..(..(.(((.....))).)..)).)))........))))))))))...............	.((........))..................................((((((((((.................((((.......))))..(..(.(((.....))).)..).............))))))))))...............
352	501	37	-21.9	0.44	0.61	28.86	CGGUAUUAAGCGGGGGAGAAUUAGAUAAAUGGGAAAAAAUUCGGUUAAGGCCAGGGGGAAAGAAACAAUAUAAACUAAAACAUAUAGUAUGGGCAAGCAGGGAGCUAGAACGAUUCGCAGUUAAUCCUGGCCUUUUAGAGACAUCAGAAG	......(((.((((......(((......))).......)))).)))(((((((((.....(((.(.......((((.......))))..(..(.(((.....))).)..)).)))........))))))))).................	..............................................((((((((((.................((((.......))))..(..(.(((.....))).)..).............))))))))))................
353	502	37	-21.9	0.25	0.51	29.83	GGUAUUAAGCGGGGGAGAAUUAGAUAAAUGGGAAAAAAUUCGGUUAAGGCCAGGGGGAAAGAAACAAUAUAAACUAAAACAUAUAGUAUGGGCAAGCAGGGAGCUAGAACGAUUCGCAGUUAAUCCUGGCCUUUUAGAGACAUCAGAAGG	.....(((.((((......(((......))).......)))).)))(((((((((.....(((.(.......((((.......))))..(..(.(((.....))).)..)).)))........)))))))))..................	.....(((.((((.......((......))........)))).)))(((((((((.................((((.......)))).....(.(((.....))).)................)))))))))..................
354	503	37	-21.9	0.54	0.67	31.81	GUAUUAAGCGGGGGAGAAUUAGAUAAAUGGGAAAAAAUUCGGUUAAGGCCAGGGGGAAAGAAACAAUAUAAACUAAAACAUAUAGUAUGGGCAAGCAGGGAGCUAGAACGAUUCGCAGUUAAUCCUGGCCUUUUAGAGACAUCAGAAGGC	....(((.((((......(((......))).......)))).)))(((((((((.....(((.(.......((((.......))))..(..(.(((.....))).)..)).)))........)))))))))...................	.....((.((((.........................)))).)).(((((((((.................((((.......)))).....(.(((.....))).)................)))))))))...................
355	504	37	-22.41	0.31	0.59	37.94	UAUUAAGCGGGGGAGAAUUAGAUAAAUGGGAAAAAAUUCGGUUAAGGCCAGGGGGAAAGAAACAAUAUAAACUAAAACAUAUAGUAUGGGCAAGCAGGGAGCUAGAACGAUUCGCAGUUAAUCCUGGCCUUUUAGAGACAUCAGAAGGCU	..((((.((((......(((......))).......)))).))))(.(((....................................))).)...(((((((((.(((...)))..))))..)))))(((((((.((....))))))))).	............................................(((((((((.................((((.......)))).....(.(((.....))).)................)))))))))....(......)........
356	505	37	-22.7	0.25	0.55	34.48	AUUAAGCGGGGGAGAAUUAGAUAAAUGGGAAAAAAUUCGGUUAAGGCCAGGGGGAAAGAAACAAUAUAAACUAAAACAUAUAGUAUGGGCAAGCAGGGAGCUAGAACGAUUCGCAGUUAAUCCUGGCCUUUUAGAGACAUCAGAAGGCUG	....(((................(((.(((.....))).)))((((((((((.....(((.(.......((((.......))))..(..(.(((.....))).)..)).)))........))))))))))...((....)).....))).	....(((.................((.((.......)).))..(((((((((.................((((.......)))).....(.(((.....))).)................))))))))).................))).
357	506	37	-22.7	0.47	0.59	34.61	UUAAGCGGGGGAGAAUUAGAUAAAUGGGAAAAAAUUCGGUUAAGGCCAGGGGGAAAGAAACAAUAUAAACUAAAACAUAUAGUAUGGGCAAGCAGGGAGCUAGAACGAUUCGCAGUUAAUCCUGGCCUUUUAGAGACAUCAGAAGGCUGU	...(((................(((.(((.....))).)))((((((((((.....(((.(.......((((.......))))..(..(.(((.....))).)..)).)))........))))))))))...((....)).....)))..	..........................(.........)....((((((((((.................((((.......))))..(..(.(((.....))).)..).............)))))))))).....................
358	507	37	-22.9	0.35	0.59	32.35	UAAGCGGGGGAGAAUUAGAUAAAUGGGAAAAAAUUCGGUUAAGGCCAGGGGGAAAGAAACAAUAUAAACUAAAACAUAUAGUAUGGGCAAGCAGGGAGCUAGAACGAUUCGCAGUUAAUCCUGGCCUUUUAGAGACAUCAGAAGGCUGUA	...((((..............(((.(((.....))).)))((((((((((.....(((.(.......((((.......))))..(..(.(((.....))).)..)).)))........))))))))))...((....))......)))).	......................((.(((.....))).)).((((((((((.................((((.......))))..(..(.(((.....))).)..).............))))))))))......................
359	508	37	-22.9	0.17	0.49	31.59	AAGCGGGGGAGAAUUAGAUAAAUGGGAAAAAAUUCGGUUAAGGCCAGGGGGAAAGAAACAAUAUAAACUAAAACAUAUAGUAUGGGCAAGCAGGGAGCUAGAACGAUUCGCAGUUAAUCCUGGCCUUUUAGAGACAUCAGAAGGCUGUAG	..((((..............(((.(((.....))).)))((((((((((.....(((.(.......((((.......))))..(..(.(((.....))).)..)).)))........))))))))))...((....))......))))..	....................(((.(((.....))).)))((((((((((.................((((.......))))..(..(.(((.....))).)..).............)))))))))).......................
360	509	37	-22.9	0.07	0.47	32.12	AGCGGGGGAGAAUUAGAUAAAUGGGAAAAAAUUCGGUUAAGGCCAGGGGGAAAGAAACAAUAUAAACUAAAACAUAUAGUAUGGGCAAGCAGGGAGCUAGAACGAUUCGCAGUUAAUCCUGGCCUUUUAGAGACAUCAGAAGGCUGUAGA	.((((..............(((.(((.....))).)))((((((((((.....(((.(.......((((.......))))..(..(.(((.....))).)..)).)))........))))))))))...((....))......))))...	...................(((.(((.....))).)))((((((((((.................((((.......))))..(..(.(((.....))).)..).............))))))))))........................
361	510	37	-22.6	0.47	0.69	33.11	GCGGGGGAGAAUUAGAUAAAUGGGAAAAAAUUCGGUUAAGGCCAGGGGGAAAGAAACAAUAUAAACUAAAACAUAUAGUAUGGGCAAGCAGGGAGCUAGAACGAUUCGCAGUUAAUCCUGGCCUUUUAGAGACAUCAGAAGGCUGUAGAC	((((..............(((.(((.....))).)))((((((((((.....(((.(.......((((.......))))..(..(.(((.....))).)..)).)))........))))))))))...((....))......))))....	..................(((.(((.....))).)))((((((((((.................((((.......))))..(..(.(((.....))).)..).............)))))))))).........................
362	511	37	-22.2	0.41	0.57	33.01	CGGGGGAGAAUUAGAUAAAUGGGAAAAAAUUCGGUUAAGGCCAGGGGGAAAGAAACAAUAUAAACUAAAACAUAUAGUAUGGGCAAGCAGGGAGCUAGAACGAUUCGCAGUUAAUCCUGGCCUUUUAGAGACAUCAGAAGGCUGUAGACA	.................(((.(((.....))).))).(((((((((.....(((.(.......((((.......))))..(..(.(((.....))).)..)).)))........)))))))))((((.((.(........))).))))..	..................((.(((.....))).)).((((((((((.................((((.......))))..(..(.(((.....))).)..).............))))))))))..........................
363	512	37	-22.2	0.24	0.63	31.09	GGGGGAGAAUUAGAUAAAUGGGAAAAAAUUCGGUUAAGGCCAGGGGGAAAGAAACAAUAUAAACUAAAACAUAUAGUAUGGGCAAGCAGGGAGCUAGAACGAUUCGCAGUUAAUCCUGGCCUUUUAGAGACAUCAGAAGGCUGUAGACAA	................(((.(((.....))).))).(((((((((.....(((.(.......((((.......))))..(..(.(((.....))).)..)).)))........)))))))))((((.((.(........))).))))...	................(((.(((.....))).)))((((((((((.................((((.......))))..(..(.(((.....))).)..).............))))))))))...........................
364	513	37	-22.2	0.09	0.57	30.5	GGGGAGAAUUAGAUAAAUGGGAAAAAAUUCGGUUAAGGCCAGGGGGAAAGAAACAAUAUAAACUAAAACAUAUAGUAUGGGCAAGCAGGGAGCUAGAACGAUUCGCAGUUAAUCCUGGCCUUUUAGAGACAUCAGAAGGCUGUAGACAAA	...............(((.(((.....))).))).(((((((((.....(((.(.......((((.......))))..(..(.(((.....))).)..)).)))........)))))))))((((.((.(........))).))))....	...............(((.(((.....))).)))((((((((((.................((((.......))))..(..(.(((.....))).)..).............))))))))))............................
365	514	37	-22.2	0.06	0.51	29.88	GGGAGAAUUAGAUAAAUGGGAAAAAAUUCGGUUAAGGCCAGGGGGAAAGAAACAAUAUAAACUAAAACAUAUAGUAUGGGCAAGCAGGGAGCUAGAACGAUUCGCAGUUAAUCCUGGCCUUUUAGAGACAUCAGAAGGCUGUAGACAAAU	..............(((.(((.....))).))).(((((((((.....(((.(.......((((.......))))..(..(.(((.....))).)..)).)))........)))))))))((((.((.(........))).)))).....	..............(((.(((.....))).)))((((((((((.................((((.......))))..(..(.(((.....))).)..).............)))))))))).............................
366	515	37	-22.2	-0.05	0.47	28.46	GGAGAAUUAGAUAAAUGGGAAAAAAUUCGGUUAAGGCCAGGGGGAAAGAAACAAUAUAAACUAAAACAUAUAGUAUGGGCAAGCAGGGAGCUAGAACGAUUCGCAGUUAAUCCUGGCCUUUUAGAGACAUCAGAAGGCUGUAGACAAAUA	.............(((.(((.....))).))).(((((((((.....(((.(.......((((.......))))..(..(.(((.....))).)..)).)))........)))))))))((((.((.(........))).))))......	.............(((.(((.....))).)))((((((((((.................((((.......))))..(..(.(((.....))).)..).............))))))))))..............................
367	516	37	-22.2	0.2	0.57	28.22	GAGAAUUAGAUAAAUGGGAAAAAAUUCGGUUAAGGCCAGGGGGAAAGAAACAAUAUAAACUAAAACAUAUAGUAUGGGCAAGCAGGGAGCUAGAACGAUUCGCAGUUAAUCCUGGCCUUUUAGAGACAUCAGAAGGCUGUAGACAAAUAC	............(((.(((.....))).))).(((((((((.....(((.(.......((((.......))))..(..(.(((.....))).)..)).)))........)))))))))((((.((.(........))).)))).......	............(((.(((.....))).)))((((((((((.................((((.......))))..(..(.(((.....))).)..).............))))))))))...............................
368	517	37	-22.2	0.07	0.47	29.65	AGAAUUAGAUAAAUGGGAAAAAAUUCGGUUAAGGCCAGGGGGAAAGAAACAAUAUAAACUAAAACAUAUAGUAUGGGCAAGCAGGGAGCUAGAACGAUUCGCAGUUAAUCCUGGCCUUUUAGAGACAUCAGAAGGCUGUAGACAAAUACU	...........(((.(((.....))).))).(((((((((.....(((.(.......((((.......))))..(..(.(((.....))).)..)).)))........)))))))))((((.((.(........))).))))........	...........(((.(((.....))).)))((((((((((.................((((.......))))..(..(.(((.....))).)..).............))))))))))................................
369	518	37	-22.2	0.26	0.55	31.55	GAAUUAGAUAAAUGGGAAAAAAUUCGGUUAAGGCCAGGGGGAAAGAAACAAUAUAAACUAAAACAUAUAGUAUGGGCAAGCAGGGAGCUAGAACGAUUCGCAGUUAAUCCUGGCCUUUUAGAGACAUCAGAAGGCUGUAGACAAAUACUG	..........(((.(((.....))).))).(((((((((.....(((.(.......((((.......))))..(..(.(((.....))).)..)).)))........)))))))))((((.((.(........))).)))).........	...........((.((.......)).)).((((((((((.................((((.......))))..(..(.(((.....))).)..).............)))))))))).................................
370	519	37	-22.2	0.13	0.51	33.28	AAUUAGAUAAAUGGGAAAAAAUUCGGUUAAGGCCAGGGGGAAAGAAACAAUAUAAACUAAAACAUAUAGUAUGGGCAAGCAGGGAGCUAGAACGAUUCGCAGUUAAUCCUGGCCUUUUAGAGACAUCAGAAGGCUGUAGACAAAUACUGG	.........(((.(((.....))).))).(((((((((.....(((.(.......((((.......))))..(..(.(((.....))).)..)).)))........)))))))))((((.((.(........))).))))..........	.........(((.(((.....))).)))((((((((((.................((((.......)))).....(.(((.....))).)................))))))))))..................................
371	520	37	-23.0	0.37	0.57	38.74	AUUAGAUAAAUGGGAAAAAAUUCGGUUAAGGCCAGGGGGAAAGAAACAAUAUAAACUAAAACAUAUAGUAUGGGCAAGCAGGGAGCUAGAACGAUUCGCAGUUAAUCCUGGCCUUUUAGAGACAUCAGAAGGCUGUAGACAAAUACUGGG	........(((.(((.....))).)))....((((...................((((.......)))).........(((((((((.(((...)))..))))..)))))(((((((.((....)))))))))............)))).	.........((.(((.....))).))..(((((((((.................((((.......)))).......(((.....)))..................)))))))))....................................
372	521	37	-23.0	0.29	0.57	40.03	UUAGAUAAAUGGGAAAAAAUUCGGUUAAGGCCAGGGGGAAAGAAACAAUAUAAACUAAAACAUAUAGUAUGGGCAAGCAGGGAGCUAGAACGAUUCGCAGUUAAUCCUGGCCUUUUAGAGACAUCAGAAGGCUGUAGACAAAUACUGGGA	.......(((.(((.....))).)))....((((...................((((.......)))).........(((((((((.(((...)))..))))..)))))(((((((.((....)))))))))............))))..	........((.(((.....))).))..(((((((((.................((((.......)))).....(.(((.....))).)................))))))))).....................................
373	522	37	-23.0	0.25	0.55	40.76	UAGAUAAAUGGGAAAAAAUUCGGUUAAGGCCAGGGGGAAAGAAACAAUAUAAACUAAAACAUAUAGUAUGGGCAAGCAGGGAGCUAGAACGAUUCGCAGUUAAUCCUGGCCUUUUAGAGACAUCAGAAGGCUGUAGACAAAUACUGGGAC	......(((.(((.....))).)))....((((...................((((.......)))).........(((((((((.(((...)))..))))..)))))(((((((.((....)))))))))............))))...	.......((.((.......)).))..((((((((..................((((.......)))).....(.(((.....))).).................))))))))......................................
374	523	37	-23.0	-0.05	0.47	41.4	AGAUAAAUGGGAAAAAAUUCGGUUAAGGCCAGGGGGAAAGAAACAAUAUAAACUAAAACAUAUAGUAUGGGCAAGCAGGGAGCUAGAACGAUUCGCAGUUAAUCCUGGCCUUUUAGAGACAUCAGAAGGCUGUAGACAAAUACUGGGACA	.....(((.(((.....))).)))....((((...................((((.......)))).........(((((((((.(((...)))..))))..)))))(((((((.((....)))))))))............))))....	......((.((.......)).))..((((((((..................((((.......)))).......(((.....)))...................)))))))).......................................
375	524	37	-23.1	0.48	0.59	38.7	GAUAAAUGGGAAAAAAUUCGGUUAAGGCCAGGGGGAAAGAAACAAUAUAAACUAAAACAUAUAGUAUGGGCAAGCAGGGAGCUAGAACGAUUCGCAGUUAAUCCUGGCCUUUUAGAGACAUCAGAAGGCUGUAGACAAAUACUGGGACAG	....(((.(((.....))).)))((((((((((.....(((.(.......((((.......))))..(..(.(((.....))).)..)).)))........)))))))))).................((((...((.....))..))))	.....((.((.......)).)).((((((((((.................((((.......)))).....(.(((.....))).)................)))))))))).......................................
376	525	37	-26.3	-0.75	0.27	21.93	AUAAAUGGGAAAAAAUUCGGUUAAGGCCAGGGGGAAAGAAACAAUAUAAACUAAAACAUAUAGUAUGGGCAAGCAGGGAGCUAGAACGAUUCGCAGUUAAUCCUGGCCUUUUAGAGACAUCAGAAGGCUGUAGACAAAUACUGGGACAGC	...(((.(((.....))).)))((((((((((.....(((.(.......((((.......))))..(..(.(((.....))).)..)).)))........))))))))))................(((((...((.....))..)))))	....((.(((.....))).)).((((((((((.................((((.......))))..(..(.(((.....))).)..).............))))))))))................(((((...((.....))..)))))
377	526	37	-28.2	-1.21	0.14	21.58	UAAAUGGGAAAAAAUUCGGUUAAGGCCAGGGGGAAAGAAACAAUAUAAACUAAAACAUAUAGUAUGGGCAAGCAGGGAGCUAGAACGAUUCGCAGUUAAUCCUGGCCUUUUAGAGACAUCAGAAGGCUGUAGACAAAUACUGGGACAGCU	..(((.(((.....))).)))((((((((((.....(((.(.......((((.......))))..(..(.(((.....))).)..)).)))........))))))))))...............((((((...((.....))..))))))	...((.(((.....))).)).((((((((((.................((((.......))))..(..(.(((.....))).)..).............))))))))))...............((((((...((.....))..))))))
378	527	37	-28.9	-1.28	0.08	21.28	AAAUGGGAAAAAAUUCGGUUAAGGCCAGGGGGAAAGAAACAAUAUAAACUAAAACAUAUAGUAUGGGCAAGCAGGGAGCUAGAACGAUUCGCAGUUAAUCCUGGCCUUUUAGAGACAUCAGAAGGCUGUAGACAAAUACUGGGACAGCUA	.(((.(((.....))).)))((((((((((.....(((.(.......((((.......))))..(..(.(((.....))).)..)).)))........))))))))))...............((((((...((.....))..)))))).	..((.(((.....))).)).((((((((((.................((((.......))))..(..(.(((.....))).)..).............))))))))))...............((((((...((.....))..)))))).
379	528	37	-28.6	-0.71	0.27	21.53	AAUGGGAAAAAAUUCGGUUAAGGCCAGGGGGAAAGAAACAAUAUAAACUAAAACAUAUAGUAUGGGCAAGCAGGGAGCUAGAACGAUUCGCAGUUAAUCCUGGCCUUUUAGAGACAUCAGAAGGCUGUAGACAAAUACUGGGACAGCUAC	(((.(((.....))).)))((((((((((.....(((.(.......((((.......))))..(..(.(((.....))).)..)).)))........))))))))))...............((((((...((.....))..))))))..	...................((((((((((.................((((.......))))..(..(.(((.....))).)..).............))))))))))...............((((((...((.....))..))))))..
380	529	37	-28.4	-0.95	0.22	20.11	AUGGGAAAAAAUUCGGUUAAGGCCAGGGGGAAAGAAACAAUAUAAACUAAAACAUAUAGUAUGGGCAAGCAGGGAGCUAGAACGAUUCGCAGUUAAUCCUGGCCUUUUAGAGACAUCAGAAGGCUGUAGACAAAUACUGGGACAGCUACA	............((....((((((((((.....(((.(.......((((.......))))..(..(.(((.....))).)..)).)))........))))))))))...))..........((((((...((.....))..))))))...	.............(....((((((((((.................((((.......))))..(..(.(((.....))).)..).............))))))))))...)...........((((((...((.....))..))))))...
381	530	37	-28.4	-0.91	0.16	19.74	UGGGAAAAAAUUCGGUUAAGGCCAGGGGGAAAGAAACAAUAUAAACUAAAACAUAUAGUAUGGGCAAGCAGGGAGCUAGAACGAUUCGCAGUUAAUCCUGGCCUUUUAGAGACAUCAGAAGGCUGUAGACAAAUACUGGGACAGCUACAA	...........((....((((((((((.....(((.(.......((((.......))))..(..(.(((.....))).)..)).)))........))))))))))...))..........((((((...((.....))..))))))....	...........((....((((((((((.................((((.......))))..(..(.(((.....))).)..).............))))))))))...))..........((((((...((.....))..))))))....
382	531	37	-28.4	-0.67	0.25	19.25	GGGAAAAAAUUCGGUUAAGGCCAGGGGGAAAGAAACAAUAUAAACUAAAACAUAUAGUAUGGGCAAGCAGGGAGCUAGAACGAUUCGCAGUUAAUCCUGGCCUUUUAGAGACAUCAGAAGGCUGUAGACAAAUACUGGGACAGCUACAAC	..........((....((((((((((.....(((.(.......((((.......))))..(..(.(((.....))).)..)).)))........))))))))))...))..........((((((...((.....))..)))))).....	..........((....((((((((((.................((((.......))))..(..(.(((.....))).)..).............))))))))))...))..........((((((...((.....))..)))))).....
383	532	37	-28.4	-1.06	0.2	22.21	GGAAAAAAUUCGGUUAAGGCCAGGGGGAAAGAAACAAUAUAAACUAAAACAUAUAGUAUGGGCAAGCAGGGAGCUAGAACGAUUCGCAGUUAAUCCUGGCCUUUUAGAGACAUCAGAAGGCUGUAGACAAAUACUGGGACAGCUACAACC	.........((....((((((((((.....(((.(.......((((.......))))..(..(.(((.....))).)..)).)))........))))))))))...))..........((((((...((.....))..))))))......	...............((((((((((.................((((.......))))..(..(.(((.....))).)..).............))))))))))...............((((((...((.....))..))))))......
384	533	37	-29.3	-1.12	0.14	20.81	GAAAAAAUUCGGUUAAGGCCAGGGGGAAAGAAACAAUAUAAACUAAAACAUAUAGUAUGGGCAAGCAGGGAGCUAGAACGAUUCGCAGUUAAUCCUGGCCUUUUAGAGACAUCAGAAGGCUGUAGACAAAUACUGGGACAGCUACAACCA	..........((((((((((((((.....(((.(.......((((.......))))..(..(.(((.....))).)..)).)))........))))))))))...((....))....((((((...((.....))..))))))..)))).	..........((((((((((((((.................((((.......))))..(..(.(((.....))).)..).............))))))))))...((....))....((((((...((.....))..))))))..)))).
385	534	37	-29.3	-0.91	0.18	19.93	AAAAAAUUCGGUUAAGGCCAGGGGGAAAGAAACAAUAUAAACUAAAACAUAUAGUAUGGGCAAGCAGGGAGCUAGAACGAUUCGCAGUUAAUCCUGGCCUUUUAGAGACAUCAGAAGGCUGUAGACAAAUACUGGGACAGCUACAACCAU	.........((((((((((((((.....(((.(.......((((.......))))..(..(.(((.....))).)..)).)))........))))))))))...((....))....((((((...((.....))..))))))..))))..	.........((((((((((((((.................((((.......))))..(..(.(((.....))).)..).............))))))))))...((....))....((((((...((.....))..))))))..))))..
386	535	37	-29.3	-1.21	0.1	20.41	AAAAAUUCGGUUAAGGCCAGGGGGAAAGAAACAAUAUAAACUAAAACAUAUAGUAUGGGCAAGCAGGGAGCUAGAACGAUUCGCAGUUAAUCCUGGCCUUUUAGAGACAUCAGAAGGCUGUAGACAAAUACUGGGACAGCUACAACCAUC	........((((((((((((((.....(((.(.......((((.......))))..(..(.(((.....))).)..)).)))........))))))))))...((....))....((((((...((.....))..))))))..))))...	........((((((((((((((.................((((.......))))..(..(.(((.....))).)..).............))))))))))...((....))....((((((...((.....))..))))))..))))...
387	536	37	-29.3	-0.76	0.2	21.56	AAAAUUCGGUUAAGGCCAGGGGGAAAGAAACAAUAUAAACUAAAACAUAUAGUAUGGGCAAGCAGGGAGCUAGAACGAUUCGCAGUUAAUCCUGGCCUUUUAGAGACAUCAGAAGGCUGUAGACAAAUACUGGGACAGCUACAACCAUCC	.......((((((((((((((.....(((.(.......((((.......))))..(..(.(((.....))).)..)).)))........))))))))))...((....))....((((((...((.....))..))))))..))))....	.......((((((((((((((.................((((.......))))..(..(.(((.....))).)..).............))))))))))...((....))....((((((...((.....))..))))))..))))....
388	537	37	-29.3	-0.59	0.25	22.23	AAAUUCGGUUAAGGCCAGGGGGAAAGAAACAAUAUAAACUAAAACAUAUAGUAUGGGCAAGCAGGGAGCUAGAACGAUUCGCAGUUAAUCCUGGCCUUUUAGAGACAUCAGAAGGCUGUAGACAAAUACUGGGACAGCUACAACCAUCCC	......((((((((((((((.....(((.(.......((((.......))))..(..(.(((.....))).)..)).)))........))))))))))...((....))....((((((...((.....))..))))))..)))).....	......((((((((((((((.................((((.......))))..(..(.(((.....))).)..).............))))))))))...((....))....((((((...((.....))..))))))..)))).....
389	538	37	-29.3	-0.23	0.35	31.66	AAUUCGGUUAAGGCCAGGGGGAAAGAAACAAUAUAAACUAAAACAUAUAGUAUGGGCAAGCAGGGAGCUAGAACGAUUCGCAGUUAAUCCUGGCCUUUUAGAGACAUCAGAAGGCUGUAGACAAAUACUGGGACAGCUACAACCAUCCCU	.....((((((((((((((.....(((.(.......((((.......))))..(..(.(((.....))).)..)).)))........))))))))))...((....))....((((((...((.....))..))))))..))))......	.....((((((((((((((.................((((.......)))).....(.(((.....))).)................))))))))))...((....))....((((((...((.....))..))))))..))))......
390	539	37	-29.3	-0.03	0.49	39.93	AUUCGGUUAAGGCCAGGGGGAAAGAAACAAUAUAAACUAAAACAUAUAGUAUGGGCAAGCAGGGAGCUAGAACGAUUCGCAGUUAAUCCUGGCCUUUUAGAGACAUCAGAAGGCUGUAGACAAAUACUGGGACAGCUACAACCAUCCCUU	....((((((((((((((.....(((.(.......((((.......))))..(..(.(((.....))).)..)).)))........))))))))))...((....))....((((((...((.....))..))))))..)))).......	....(((.(((((((((..................((((.......)))).......(((.....)))...................)))))))))...((....))....((((((...((.....))..))))))...))).......
391	540	37	-29.3	0.06	0.43	42.31	UUCGGUUAAGGCCAGGGGGAAAGAAACAAUAUAAACUAAAACAUAUAGUAUGGGCAAGCAGGGAGCUAGAACGAUUCGCAGUUAAUCCUGGCCUUUUAGAGACAUCAGAAGGCUGUAGACAAAUACUGGGACAGCUACAACCAUCCCUUC	...((((((((((((((.....(((.(.......((((.......))))..(..(.(((.....))).)..)).)))........))))))))))...((....))....((((((...((.....))..))))))..))))........	........((((((((..................((((.......)))).......(((.....)))...................))))))))....((....))....((((((...((.....))..))))))..............
392	541	37	-29.3	-0.15	0.47	43.57	UCGGUUAAGGCCAGGGGGAAAGAAACAAUAUAAACUAAAACAUAUAGUAUGGGCAAGCAGGGAGCUAGAACGAUUCGCAGUUAAUCCUGGCCUUUUAGAGACAUCAGAAGGCUGUAGACAAAUACUGGGACAGCUACAACCAUCCCUUCA	..((((((((((((((.....(((.(.......((((.......))))..(..(.(((.....))).)..)).)))........))))))))))...((....))....((((((...((.....))..))))))..)))).........	.......((((((((..................((((.......)))).......(((.....)))...................))))))))....((....))....((((((...(.......)..))))))...............
393	542	37	-29.3	0.07	0.45	43.45	CGGUUAAGGCCAGGGGGAAAGAAACAAUAUAAACUAAAACAUAUAGUAUGGGCAAGCAGGGAGCUAGAACGAUUCGCAGUUAAUCCUGGCCUUUUAGAGACAUCAGAAGGCUGUAGACAAAUACUGGGACAGCUACAACCAUCCCUUCAG	.((((((((((((((.....(((.(.......((((.......))))..(..(.(((.....))).)..)).)))........))))))))))...((....))....((((((...((.....))..))))))..))))..........	......((((((((..................((((.......))))........((.....))....................))))))))....((....))....((((((...(.......)..))))))................
394	543	37	-29.5	-0.18	0.45	43.23	GGUUAAGGCCAGGGGGAAAGAAACAAUAUAAACUAAAACAUAUAGUAUGGGCAAGCAGGGAGCUAGAACGAUUCGCAGUUAAUCCUGGCCUUUUAGAGACAUCAGAAGGCUGUAGACAAAUACUGGGACAGCUACAACCAUCCCUUCAGA	((((((((((((((.....(((.(.......((((.......))))..(..(.(((.....))).)..)).)))........))))))))))...((....))....((((((...((.....))..))))))..))))...........	(((..((((((((..................((((.......)))).......(((.....)))...................))))))))....((....))....((((((...((.....))..))))))...)))...........
395	544	37	-27.5	0.03	0.47	40.02	GUUAAGGCCAGGGGGAAAGAAACAAUAUAAACUAAAACAUAUAGUAUGGGCAAGCAGGGAGCUAGAACGAUUCGCAGUUAAUCCUGGCCUUUUAGAGACAUCAGAAGGCUGUAGACAAAUACUGGGACAGCUACAACCAUCCCUUCAGAC	(((((((((((((.....(((.(.......((((.......))))..(..(.(((.....))).)..)).)))........)))))))))).....))).......((((((...((.....))..))))))..................	...((((((((((.................((((.......)))).......(((.....)))..................)))))))))).................((((..............))))....................
396	545	37	-27.3	-0.01	0.43	43.34	UUAAGGCCAGGGGGAAAGAAACAAUAUAAACUAAAACAUAUAGUAUGGGCAAGCAGGGAGCUAGAACGAUUCGCAGUUAAUCCUGGCCUUUUAGAGACAUCAGAAGGCUGUAGACAAAUACUGGGACAGCUACAACCAUCCCUUCAGACA	..((((((((((.....(((.(.......((((.......))))..(..(.(((.....))).)..)).)))........))))))))))...............((((((...((.....))..))))))...................	...((((((((..................((((.......)))).......(((.....)))...................)))))))).............................................................
397	546	37	-27.3	-0.06	0.41	43.42	UAAGGCCAGGGGGAAAGAAACAAUAUAAACUAAAACAUAUAGUAUGGGCAAGCAGGGAGCUAGAACGAUUCGCAGUUAAUCCUGGCCUUUUAGAGACAUCAGAAGGCUGUAGACAAAUACUGGGACAGCUACAACCAUCCCUUCAGACAG	.((((((((((.....(((.(.......((((.......))))..(..(.(((.....))).)..)).)))........))))))))))...............((((((...((.....))..))))))....................	..((((((((..................((((.......)))).......(((.....)))...................))))))))..............................................................
398	547	37	-27.3	0.17	0.57	42.56	AAGGCCAGGGGGAAAGAAACAAUAUAAACUAAAACAUAUAGUAUGGGCAAGCAGGGAGCUAGAACGAUUCGCAGUUAAUCCUGGCCUUUUAGAGACAUCAGAAGGCUGUAGACAAAUACUGGGACAGCUACAACCAUCCCUUCAGACAGG	((((((((((.....(((.(.......((((.......))))..(..(.(((.....))).)..)).)))........))))))))))...............((((((...((.....))..)))))).........(((......)))	.((((((((..................((((.......)))).......(((.....)))...................))))))))..................((((..............)))).......................
399	548	37	-27.6	-0.01	0.57	43.41	AGGCCAGGGGGAAAGAAACAAUAUAAACUAAAACAUAUAGUAUGGGCAAGCAGGGAGCUAGAACGAUUCGCAGUUAAUCCUGGCCUUUUAGAGACAUCAGAAGGCUGUAGACAAAUACUGGGACAGCUACAACCAUCCCUUCAGACAGGA	(((((((((.....(((.(.......((((.......))))..(..(.(((.....))).)..)).)))........)))))))))................((((((...((.....))..)))))).........(((......))).	.(((((((..................((((.......)))).......(((.....)))...................))))))).....((....)).....(((((..............))))).......................
400	549	37	-27.1	0.63	0.67	44.9	GGCCAGGGGGAAAGAAACAAUAUAAACUAAAACAUAUAGUAUGGGCAAGCAGGGAGCUAGAACGAUUCGCAGUUAAUCCUGGCCUUUUAGAGACAUCAGAAGGCUGUAGACAAAUACUGGGACAGCUACAACCAUCCCUUCAGACAGGAU	((((((((.....(((.(.......((((.......))))..(..(.(((.....))).)..)).)))........)))))))).................((((((...((.....))..)))))).........(((......)))..	.........................((((.......))))............................................((((.((....)))))).................................................
401	550	37	-26.9	0.27	0.61	36.21	GCCAGGGGGAAAGAAACAAUAUAAACUAAAACAUAUAGUAUGGGCAAGCAGGGAGCUAGAACGAUUCGCAGUUAAUCCUGGCCUUUUAGAGACAUCAGAAGGCUGUAGACAAAUACUGGGACAGCUACAACCAUCCCUUCAGACAGGAUC	....((((((..............((((.......)))).........(((((((((.(((...)))..))))..)))))(((((((.((....))))))))).(((......)))(((...........)))))))))...........	.....(((((..............((((.......)))).........(((((((((.((.....))..))))..)))))(((((((.((....)))))))))..............................)))))............
402	551	37	-26.9	0.17	0.47	34.91	CCAGGGGGAAAGAAACAAUAUAAACUAAAACAUAUAGUAUGGGCAAGCAGGGAGCUAGAACGAUUCGCAGUUAAUCCUGGCCUUUUAGAGACAUCAGAAGGCUGUAGACAAAUACUGGGACAGCUACAACCAUCCCUUCAGACAGGAUCA	...((((((..............((((.......)))).........(((((((((.(((...)))..))))..)))))(((((((.((....))))))))).(((......)))(((...........)))))))))............	....(((((..............((((.......)))).........(((((((((.((.....))..))))..)))))(((((((.((....)))))))))..............................))))).............
403	552	37	-26.9	0.02	0.47	34.25	CAGGGGGAAAGAAACAAUAUAAACUAAAACAUAUAGUAUGGGCAAGCAGGGAGCUAGAACGAUUCGCAGUUAAUCCUGGCCUUUUAGAGACAUCAGAAGGCUGUAGACAAAUACUGGGACAGCUACAACCAUCCCUUCAGACAGGAUCAG	..((((((..............((((.......)))).........(((((((((.(((...)))..))))..)))))(((((((.((....))))))))).(((......)))(((...........))))))))).............	...(((((..............((((.......)))).........(((((((((.((.....))..))))..)))))(((((((.((....)))))))))..............................)))))..............
404	553	37	-26.9	-0.28	0.39	33.43	AGGGGGAAAGAAACAAUAUAAACUAAAACAUAUAGUAUGGGCAAGCAGGGAGCUAGAACGAUUCGCAGUUAAUCCUGGCCUUUUAGAGACAUCAGAAGGCUGUAGACAAAUACUGGGACAGCUACAACCAUCCCUUCAGACAGGAUCAGA	.((((((..............((((.......)))).........(((((((((.(((...)))..))))..)))))(((((((.((....))))))))).(((......)))(((...........)))))))))..............	..(((((..............((((.......)))).........(((((((((.((.....))..))))..)))))(((((((.((....)))))))))..............................)))))...............
405	554	37	-26.4	0.1	0.57	33.41	GGGGGAAAGAAACAAUAUAAACUAAAACAUAUAGUAUGGGCAAGCAGGGAGCUAGAACGAUUCGCAGUUAAUCCUGGCCUUUUAGAGACAUCAGAAGGCUGUAGACAAAUACUGGGACAGCUACAACCAUCCCUUCAGACAGGAUCAGAA	.(((((..............((((.......)))).........(((((((((.(((...)))..))))..)))))(((((((.((....))))))))).(((......)))(((...........))))))))................	.(((((..............((((.......)))).........(((((((((.((.....))..))))..)))))(((((((.((....)))))))))..............................)))))................
406	555	37	-25.8	0.31	0.63	34.41	GGGGAAAGAAACAAUAUAAACUAAAACAUAUAGUAUGGGCAAGCAGGGAGCUAGAACGAUUCGCAGUUAAUCCUGGCCUUUUAGAGACAUCAGAAGGCUGUAGACAAAUACUGGGACAGCUACAACCAUCCCUUCAGACAGGAUCAGAAG	(((((..............((((.......)))).........(((((((((.(((...)))..))))..)))))(((((((.((....))))))))).(((......)))(((...........)))))))).................	(((((..............((((.......)))).........(((((((((.((.....))..))))..)))))(((((((.((....)))))))))..............................))))).................
407	556	37	-25.5	0.06	0.41	35.68	GGGAAAGAAACAAUAUAAACUAAAACAUAUAGUAUGGGCAAGCAGGGAGCUAGAACGAUUCGCAGUUAAUCCUGGCCUUUUAGAGACAUCAGAAGGCUGUAGACAAAUACUGGGACAGCUACAACCAUCCCUUCAGACAGGAUCAGAAGA	(.(((.............((((.......))))..(..(.(((.....))).)..)..))).).....(((((((((((((.((....))))))))).(((......))).((((..(......)..))))......)))))).......	((((..............((((.......)))).........(((((.(((.((.....))..)))...)))))(((((((.((....)))))))))..............................))))...................
408	557	37	-24.6	-0.28	0.41	37.98	GGAAAGAAACAAUAUAAACUAAAACAUAUAGUAUGGGCAAGCAGGGAGCUAGAACGAUUCGCAGUUAAUCCUGGCCUUUUAGAGACAUCAGAAGGCUGUAGACAAAUACUGGGACAGCUACAACCAUCCCUUCAGACAGGAUCAGAAGAA	.................((((.......))))..(..(.(((.....))).)..)............(((((((((((((.((....))))))))).(((......))).((((..(......)..))))......))))))........	.........................................((((..(((.((.....))..)))....))))(((((((.((....))))))))).................................((((.(.......).))))..
409	558	37	-24.6	-0.22	0.35	37.48	GAAAGAAACAAUAUAAACUAAAACAUAUAGUAUGGGCAAGCAGGGAGCUAGAACGAUUCGCAGUUAAUCCUGGCCUUUUAGAGACAUCAGAAGGCUGUAGACAAAUACUGGGACAGCUACAACCAUCCCUUCAGACAGGAUCAGAAGAAC	................((((.......))))..(..(.(((.....))).)..)............(((((((((((((.((....))))))))).(((......))).((((..(......)..))))......)))))).........	........................................................................(((((((.((....))))))))).......................................................
410	559	37	-24.6	-0.22	0.39	37.75	AAAGAAACAAUAUAAACUAAAACAUAUAGUAUGGGCAAGCAGGGAGCUAGAACGAUUCGCAGUUAAUCCUGGCCUUUUAGAGACAUCAGAAGGCUGUAGACAAAUACUGGGACAGCUACAACCAUCCCUUCAGACAGGAUCAGAAGAACU	...............((((.......))))..(..(.(((.....))).)..)............(((((((((((((.((....))))))))).(((......))).((((..(......)..))))......))))))..........	.......................................................................(((((((.((....)))))))))........................................................
411	560	37	-24.6	-0.2	0.35	38.59	AAGAAACAAUAUAAACUAAAACAUAUAGUAUGGGCAAGCAGGGAGCUAGAACGAUUCGCAGUUAAUCCUGGCCUUUUAGAGACAUCAGAAGGCUGUAGACAAAUACUGGGACAGCUACAACCAUCCCUUCAGACAGGAUCAGAAGAACUU	..............((((.......))))..(..(.(((.....))).)..)............(((((((((((((.((....))))))))).(((......))).((((..(......)..))))......))))))...........	......................................................................(((((((.((....))))))))).........................................................
412	561	37	-24.6	0.28	0.57	38.79	AGAAACAAUAUAAACUAAAACAUAUAGUAUGGGCAAGCAGGGAGCUAGAACGAUUCGCAGUUAAUCCUGGCCUUUUAGAGACAUCAGAAGGCUGUAGACAAAUACUGGGACAGCUACAACCAUCCCUUCAGACAGGAUCAGAAGAACUUA	.............((((.......))))..(..(.(((.....))).)..)............(((((((((((((.((....))))))))).(((......))).((((..(......)..))))......))))))............	.....................................................................(((((((.((....)))))))))..........................................................
413	562	37	-24.6	0.37	0.55	39.58	GAAACAAUAUAAACUAAAACAUAUAGUAUGGGCAAGCAGGGAGCUAGAACGAUUCGCAGUUAAUCCUGGCCUUUUAGAGACAUCAGAAGGCUGUAGACAAAUACUGGGACAGCUACAACCAUCCCUUCAGACAGGAUCAGAAGAACUUAG	............((((.......))))..(..(.(((.....))).)..)............(((((((((((((.((....))))))))).(((......))).((((..(......)..))))......)))))).............	....................................................................(((((((.((....)))))))))...........................................................
414	563	37	-24.6	-0.07	0.39	39.86	AAACAAUAUAAACUAAAACAUAUAGUAUGGGCAAGCAGGGAGCUAGAACGAUUCGCAGUUAAUCCUGGCCUUUUAGAGACAUCAGAAGGCUGUAGACAAAUACUGGGACAGCUACAACCAUCCCUUCAGACAGGAUCAGAAGAACUUAGA	...........((((.......))))..(..(.(((.....))).)..)............(((((((((((((.((....))))))))).(((......))).((((..(......)..))))......))))))..............	...................................................................(((((((.((....)))))))))............................................................
415	564	37	-24.6	0.06	0.53	40.07	AACAAUAUAAACUAAAACAUAUAGUAUGGGCAAGCAGGGAGCUAGAACGAUUCGCAGUUAAUCCUGGCCUUUUAGAGACAUCAGAAGGCUGUAGACAAAUACUGGGACAGCUACAACCAUCCCUUCAGACAGGAUCAGAAGAACUUAGAU	..........((((.......))))..(..(.(((.....))).)..)............(((((((((((((.((....))))))))).(((......))).((((..(......)..))))......))))))...............	..................................................................(((((((.((....))))))))).............................................................
416	565	37	-24.6	0.52	0.65	40.67	ACAAUAUAAACUAAAACAUAUAGUAUGGGCAAGCAGGGAGCUAGAACGAUUCGCAGUUAAUCCUGGCCUUUUAGAGACAUCAGAAGGCUGUAGACAAAUACUGGGACAGCUACAACCAUCCCUUCAGACAGGAUCAGAAGAACUUAGAUC	.........((((.......))))..(..(.(((.....))).)..)............(((((((((((((.((....))))))))).(((......))).((((..(......)..))))......))))))................	.................................................................(((((((.((....)))))))))..............................................................
417	566	37	-25.6	-0.22	0.45	33.77	CAAUAUAAACUAAAACAUAUAGUAUGGGCAAGCAGGGAGCUAGAACGAUUCGCAGUUAAUCCUGGCCUUUUAGAGACAUCAGAAGGCUGUAGACAAAUACUGGGACAGCUACAACCAUCCCUUCAGACAGGAUCAGAAGAACUUAGAUCA	........((((.......))))........(.(((((...........((.((((.....((((((((((.((....))))))))))..))......)))).))............))))).)......((((...........)))).	.................................(((((...........((.((((.......((((((((.((....))))))))))..........)))).))............)))))........((((...........)))).
418	567	37	-25.6	0.19	0.53	34.19	AAUAUAAACUAAAACAUAUAGUAUGGGCAAGCAGGGAGCUAGAACGAUUCGCAGUUAAUCCUGGCCUUUUAGAGACAUCAGAAGGCUGUAGACAAAUACUGGGACAGCUACAACCAUCCCUUCAGACAGGAUCAGAAGAACUUAGAUCAU	.......((((.......))))........(.(((((...........((.((((.....((((((((((.((....))))))))))..))......)))).))............))))).)......((((...........))))..	................................(((((...........((.((((.......((((((((.((....))))))))))..........)))).))............)))))........((((...........))))..
419	568	37	-25.6	0.24	0.55	34.32	AUAUAAACUAAAACAUAUAGUAUGGGCAAGCAGGGAGCUAGAACGAUUCGCAGUUAAUCCUGGCCUUUUAGAGACAUCAGAAGGCUGUAGACAAAUACUGGGACAGCUACAACCAUCCCUUCAGACAGGAUCAGAAGAACUUAGAUCAUU	......((((.......))))........(.(((((...........((.((((.....((((((((((.((....))))))))))..))......)))).))............))))).)......((((...........))))...	...............................(((((...........((.((((.......((((((((.((....))))))))))..........)))).))............)))))........((((...........))))...
420	569	37	-25.6	0.05	0.55	34.35	UAUAAACUAAAACAUAUAGUAUGGGCAAGCAGGGAGCUAGAACGAUUCGCAGUUAAUCCUGGCCUUUUAGAGACAUCAGAAGGCUGUAGACAAAUACUGGGACAGCUACAACCAUCCCUUCAGACAGGAUCAGAAGAACUUAGAUCAUUA	.....((((.......))))........(.(((((...........((.((((.....((((((((((.((....))))))))))..))......)))).))............))))).)......((((...........))))....	..............................(((((...........((.((((.......((((((((.((....))))))))))..........)))).))............)))))........((((...........))))....
421	570	37	-25.6	0.39	0.67	34.92	AUAAACUAAAACAUAUAGUAUGGGCAAGCAGGGAGCUAGAACGAUUCGCAGUUAAUCCUGGCCUUUUAGAGACAUCAGAAGGCUGUAGACAAAUACUGGGACAGCUACAACCAUCCCUUCAGACAGGAUCAGAAGAACUUAGAUCAUUAU	....((((.......))))........(.(((((...........((.((((.....((((((((((.((....))))))))))..))......)))).))............))))).)......((((...........)))).....	.............................(((((...........((.((((.......((((((((.((....))))))))))..........)))).))............)))))........((((...........)))).....
422	571	37	-25.6	0.2	0.47	36.25	UAAACUAAAACAUAUAGUAUGGGCAAGCAGGGAGCUAGAACGAUUCGCAGUUAAUCCUGGCCUUUUAGAGACAUCAGAAGGCUGUAGACAAAUACUGGGACAGCUACAACCAUCCCUUCAGACAGGAUCAGAAGAACUUAGAUCAUUAUA	...((((.......))))........(.(((((...........((.((((.....((((((((((.((....))))))))))..))......)))).))............))))).)......((((...........))))......	.............................((((...........((.((((.......((((((((.((....))))))))))..........)))).))............)))).........((((...........))))......
423	572	37	-26.1	0.14	0.53	39.29	AAACUAAAACAUAUAGUAUGGGCAAGCAGGGAGCUAGAACGAUUCGCAGUUAAUCCUGGCCUUUUAGAGACAUCAGAAGGCUGUAGACAAAUACUGGGACAGCUACAACCAUCCCUUCAGACAGGAUCAGAAGAACUUAGAUCAUUAUAU	..........(((((((.........(((((((((.(((...)))..))))..)))))(((((((.((....))))))))).(((......))).((((..(......)..)))).........((((...........)))))))))))	..........................................................(((((((.((....)))))))))...........................................((((...........)))).......
424	573	37	-26.6	0.06	0.49	41.47	AACUAAAACAUAUAGUAUGGGCAAGCAGGGAGCUAGAACGAUUCGCAGUUAAUCCUGGCCUUUUAGAGACAUCAGAAGGCUGUAGACAAAUACUGGGACAGCUACAACCAUCCCUUCAGACAGGAUCAGAAGAACUUAGAUCAUUAUAUA	.........(((((((.........(((((((((.(((...)))..))))..)))))(((((((.((....))))))))).(((......))).((((..(......)..)))).........((((...........))))))))))).	.........................................................(((((((.((....)))))))))...........................................((((...........))))........
425	574	37	-26.6	0.14	0.41	41.28	ACUAAAACAUAUAGUAUGGGCAAGCAGGGAGCUAGAACGAUUCGCAGUUAAUCCUGGCCUUUUAGAGACAUCAGAAGGCUGUAGACAAAUACUGGGACAGCUACAACCAUCCCUUCAGACAGGAUCAGAAGAACUUAGAUCAUUAUAUAA	........(((((((.........(((((((((.(((...)))..))))..)))))(((((((.((....))))))))).(((......))).((((..(......)..)))).........((((...........)))))))))))..	.........................(((..(((.(.......)..)))....))).(((((((.((....))))))))).......................................................................
426	575	37	-26.6	0.0	0.43	40.8	CUAAAACAUAUAGUAUGGGCAAGCAGGGAGCUAGAACGAUUCGCAGUUAAUCCUGGCCUUUUAGAGACAUCAGAAGGCUGUAGACAAAUACUGGGACAGCUACAACCAUCCCUUCAGACAGGAUCAGAAGAACUUAGAUCAUUAUAUAAU	.......(((((((.........(((((((((.(((...)))..))))..)))))(((((((.((....))))))))).(((......))).((((..(......)..)))).........((((...........)))))))))))...	.......................((((..(((.((.....))..)))....))))(((((((.((....)))))))))........................................................................
427	576	37	-26.6	-0.05	0.43	40.81	UAAAACAUAUAGUAUGGGCAAGCAGGGAGCUAGAACGAUUCGCAGUUAAUCCUGGCCUUUUAGAGACAUCAGAAGGCUGUAGACAAAUACUGGGACAGCUACAACCAUCCCUUCAGACAGGAUCAGAAGAACUUAGAUCAUUAUAUAAUA	......(((((((.........(((((((((.(((...)))..))))..)))))(((((((.((....))))))))).(((......))).((((..(......)..)))).........((((...........)))))))))))....	......................((((..(((.((.....))..)))....))))(((((((.((....))))))))).........................................................................
428	577	37	-26.6	-0.18	0.37	40.97	AAAACAUAUAGUAUGGGCAAGCAGGGAGCUAGAACGAUUCGCAGUUAAUCCUGGCCUUUUAGAGACAUCAGAAGGCUGUAGACAAAUACUGGGACAGCUACAACCAUCCCUUCAGACAGGAUCAGAAGAACUUAGAUCAUUAUAUAAUAC	.....(((((((.........(((((((((.(((...)))..))))..)))))(((((((.((....))))))))).(((......))).((((..(......)..)))).........((((...........))))))))))).....	.....................((((..(((.((.....))..)))....))))(((((((.((....)))))))))..........................................................................
429	578	37	-26.6	0.07	0.57	41.24	AAACAUAUAGUAUGGGCAAGCAGGGAGCUAGAACGAUUCGCAGUUAAUCCUGGCCUUUUAGAGACAUCAGAAGGCUGUAGACAAAUACUGGGACAGCUACAACCAUCCCUUCAGACAGGAUCAGAAGAACUUAGAUCAUUAUAUAAUACA	....(((((((.........(((((((((.(((...)))..))))..)))))(((((((.((....))))))))).(((......))).((((..(......)..)))).........((((...........)))))))))))......	....................((((..(((.((.....))..)))....))))(((((((.((....)))))))))...........................................................................
430	579	37	-26.6	-0.12	0.43	41.23	AACAUAUAGUAUGGGCAAGCAGGGAGCUAGAACGAUUCGCAGUUAAUCCUGGCCUUUUAGAGACAUCAGAAGGCUGUAGACAAAUACUGGGACAGCUACAACCAUCCCUUCAGACAGGAUCAGAAGAACUUAGAUCAUUAUAUAAUACAA	...(((((((.........(((((((((.(((...)))..))))..)))))(((((((.((....))))))))).(((......))).((((..(......)..)))).........((((...........))))))))))).......	...................((((..(((.((.....))..)))....))))(((((((.((....)))))))))............................................................................
431	580	37	-26.6	0.01	0.41	41.25	ACAUAUAGUAUGGGCAAGCAGGGAGCUAGAACGAUUCGCAGUUAAUCCUGGCCUUUUAGAGACAUCAGAAGGCUGUAGACAAAUACUGGGACAGCUACAACCAUCCCUUCAGACAGGAUCAGAAGAACUUAGAUCAUUAUAUAAUACAAU	..(((((((.........(((((((((.(((...)))..))))..)))))(((((((.((....))))))))).(((......))).((((..(......)..)))).........((((...........)))))))))))........	..................((((..(((.((.....))..)))....))))(((((((.((....))))))))).............................................................................
432	581	37	-26.6	0.04	0.47	41.51	CAUAUAGUAUGGGCAAGCAGGGAGCUAGAACGAUUCGCAGUUAAUCCUGGCCUUUUAGAGACAUCAGAAGGCUGUAGACAAAUACUGGGACAGCUACAACCAUCCCUUCAGACAGGAUCAGAAGAACUUAGAUCAUUAUAUAAUACAAUA	.(((((((.........(((((((((.(((...)))..))))..)))))(((((((.((....))))))))).(((......))).((((..(......)..)))).........((((...........))))))))))).........	.................((((..(((.((.....))..)))....))))(((((((.((....)))))))))..............................................................................
433	582	37	-26.5	0.12	0.51	41.65	AUAUAGUAUGGGCAAGCAGGGAGCUAGAACGAUUCGCAGUUAAUCCUGGCCUUUUAGAGACAUCAGAAGGCUGUAGACAAAUACUGGGACAGCUACAACCAUCCCUUCAGACAGGAUCAGAAGAACUUAGAUCAUUAUAUAAUACAAUAG	(((((((.........(((((((((.(((...)))..))))..)))))(((((((.((....))))))))).(((......))).((((..(......)..)))).........((((...........)))))))))))..........	................((((..(((.((.....))..)))....))))(((((((.((....)))))))))...............................................................................
434	583	37	-26.4	0.29	0.57	39.84	UAUAGUAUGGGCAAGCAGGGAGCUAGAACGAUUCGCAGUUAAUCCUGGCCUUUUAGAGACAUCAGAAGGCUGUAGACAAAUACUGGGACAGCUACAACCAUCCCUUCAGACAGGAUCAGAAGAACUUAGAUCAUUAUAUAAUACAAUAGC	((((..((((..((((((((((((.(((...)))..))))..)))))(((((((.((....))))))))).(((......)))(((...........)))...((((.((.....)).))))..)))...))))..))))..........	.(((..(((......((((..(((.((.....))..)))....))))(((((((.((....))))))))).............................................................)))..)))...........
435	584	37	-25.9	0.45	0.63	37.63	AUAGUAUGGGCAAGCAGGGAGCUAGAACGAUUCGCAGUUAAUCCUGGCCUUUUAGAGACAUCAGAAGGCUGUAGACAAAUACUGGGACAGCUACAACCAUCCCUUCAGACAGGAUCAGAAGAACUUAGAUCAUUAUAUAAUACAAUAGCA	...((((.......(((((((((.(((...)))..))))..)))))(((((((.((....))))))))).(((......))).((((..(......)..)))).........((((...........))))........)))).......	..............................................(((((((.((....)))))))))...........................................((((...........))))...................
436	585	37	-25.9	0.96	0.82	35.37	UAGUAUGGGCAAGCAGGGAGCUAGAACGAUUCGCAGUUAAUCCUGGCCUUUUAGAGACAUCAGAAGGCUGUAGACAAAUACUGGGACAGCUACAACCAUCCCUUCAGACAGGAUCAGAAGAACUUAGAUCAUUAUAUAAUACAAUAGCAG	..((((.......(((((((((.(((...)))..))))..)))))(((((((.((....))))))))).(((......))).((((..(......)..)))).........((((...........))))........))))........	.............................................(((((((.((....)))))))))...........................................((((...........))))....................
437	586	37	-25.9	0.61	0.73	34.87	AGUAUGGGCAAGCAGGGAGCUAGAACGAUUCGCAGUUAAUCCUGGCCUUUUAGAGACAUCAGAAGGCUGUAGACAAAUACUGGGACAGCUACAACCAUCCCUUCAGACAGGAUCAGAAGAACUUAGAUCAUUAUAUAAUACAAUAGCAGU	.((((.......(((((((((.(((...)))..))))..)))))(((((((.((....))))))))).(((......))).((((..(......)..)))).........((((...........))))........)))).........	............................................(((((((.((....)))))))))...........................................((((...........)))).....................
438	587	37	-26.1	0.81	0.78	34.88	GUAUGGGCAAGCAGGGAGCUAGAACGAUUCGCAGUUAAUCCUGGCCUUUUAGAGACAUCAGAAGGCUGUAGACAAAUACUGGGACAGCUACAACCAUCCCUUCAGACAGGAUCAGAAGAACUUAGAUCAUUAUAUAAUACAAUAGCAGUC	((((.......(((((((((.(((...)))..))))..)))))(((((((.((....))))))))).(((......))).((((..(......)..)))).........((((...........))))........))))..........	...............................(((........((((((((.((....))))))))))...........)))............................((((...........))))......................
439	588	37	-28.3	-0.0	0.49	27.15	UAUGGGCAAGCAGGGAGCUAGAACGAUUCGCAGUUAAUCCUGGCCUUUUAGAGACAUCAGAAGGCUGUAGACAAAUACUGGGACAGCUACAACCAUCCCUUCAGACAGGAUCAGAAGAACUUAGAUCAUUAUAUAAUACAAUAGCAGUCC	...((((..(((((((...........((.((((.....((((((((((.((....))))))))))..))......)))).))............)))))........((((...........))))................)).))))	...((((..(((((((...........((.((((.......((((((((.((....))))))))))..........)))).))............)))))........((((...........))))................)).))))
440	589	37	-29.5	-0.25	0.39	27.43	AUGGGCAAGCAGGGAGCUAGAACGAUUCGCAGUUAAUCCUGGCCUUUUAGAGACAUCAGAAGGCUGUAGACAAAUACUGGGACAGCUACAACCAUCCCUUCAGACAGGAUCAGAAGAACUUAGAUCAUUAUAUAAUACAAUAGCAGUCCU	..((((..(((((((...........((.((((.....((((((((((.((....))))))))))..))......)))).))............)))))........((((...........))))................)).)))).	..((((..(((((((...........((.((((.......((((((((.((....))))))))))..........)))).))............)))))........((((...........))))................)).)))).
441	590	37	-29.5	-0.1	0.39	27.99	UGGGCAAGCAGGGAGCUAGAACGAUUCGCAGUUAAUCCUGGCCUUUUAGAGACAUCAGAAGGCUGUAGACAAAUACUGGGACAGCUACAACCAUCCCUUCAGACAGGAUCAGAAGAACUUAGAUCAUUAUAUAAUACAAUAGCAGUCCUC	.((((..(((((((...........((.((((.....((((((((((.((....))))))))))..))......)))).))............)))))........((((...........))))................)).))))..	.((((..(((((((...........((.((((.......((((((((.((....))))))))))..........)))).))............)))))........((((...........))))................)).))))..
442	591	37	-29.5	-0.2	0.33	28.36	GGGCAAGCAGGGAGCUAGAACGAUUCGCAGUUAAUCCUGGCCUUUUAGAGACAUCAGAAGGCUGUAGACAAAUACUGGGACAGCUACAACCAUCCCUUCAGACAGGAUCAGAAGAACUUAGAUCAUUAUAUAAUACAAUAGCAGUCCUCU	((((..(((((((...........((.((((.....((((((((((.((....))))))))))..))......)))).))............)))))........((((...........))))................)).))))...	((((..(((((((...........((.((((.......((((((((.((....))))))))))..........)))).))............)))))........((((...........))))................)).))))...
443	592	37	-27.7	0.29	0.61	39.29	GGCAAGCAGGGAGCUAGAACGAUUCGCAGUUAAUCCUGGCCUUUUAGAGACAUCAGAAGGCUGUAGACAAAUACUGGGACAGCUACAACCAUCCCUUCAGACAGGAUCAGAAGAACUUAGAUCAUUAUAUAAUACAAUAGCAGUCCUCUA	....((.((((.((((.(((........))).(((((((((((((.((....))))))))).(((......))).((((..(......)..))))......))))))..............................))))..)))))).	................(.......).............(((((((.((....))))))))).(((......)))............................................................................
444	593	37	-27.7	0.02	0.45	37.61	GCAAGCAGGGAGCUAGAACGAUUCGCAGUUAAUCCUGGCCUUUUAGAGACAUCAGAAGGCUGUAGACAAAUACUGGGACAGCUACAACCAUCCCUUCAGACAGGAUCAGAAGAACUUAGAUCAUUAUAUAAUACAAUAGCAGUCCUCUAU	...((.((((.((((.(((........))).(((((((((((((.((....))))))))).(((......))).((((..(......)..))))......))))))..............................))))..))))))..	......(((..((..((.....))...))....))).(((((((.((....))))))))).(((......)))..((((.(((......................................................))).)))).....
445	594	37	-27.7	-0.05	0.43	37.54	CAAGCAGGGAGCUAGAACGAUUCGCAGUUAAUCCUGGCCUUUUAGAGACAUCAGAAGGCUGUAGACAAAUACUGGGACAGCUACAACCAUCCCUUCAGACAGGAUCAGAAGAACUUAGAUCAUUAUAUAAUACAAUAGCAGUCCUCUAUU	..((.((((.((((.(((........))).(((((((((((((.((....))))))))).(((......))).((((..(......)..))))......))))))..............................))))..))))))...	....((((..(((.((.....))..)))....))))(((((((.((....))))))))).(((......)))..((((.(((......................................................))).))))......
446	595	37	-27.7	0.03	0.47	40.91	AAGCAGGGAGCUAGAACGAUUCGCAGUUAAUCCUGGCCUUUUAGAGACAUCAGAAGGCUGUAGACAAAUACUGGGACAGCUACAACCAUCCCUUCAGACAGGAUCAGAAGAACUUAGAUCAUUAUAUAAUACAAUAGCAGUCCUCUAUUG	.((.((((.((((.(((........))).(((((((((((((.((....))))))))).(((......))).((((..(......)..))))......))))))..............................))))..))))))....	...................................(((((((.((....)))))))))...........................................((((...........))))..............................
447	596	37	-29.1	-0.3	0.45	27.56	AGCAGGGAGCUAGAACGAUUCGCAGUUAAUCCUGGCCUUUUAGAGACAUCAGAAGGCUGUAGACAAAUACUGGGACAGCUACAACCAUCCCUUCAGACAGGAUCAGAAGAACUUAGAUCAUUAUAUAAUACAAUAGCAGUCCUCUAUUGU	.(.(((((...........((.((((.....((((((((((.((....))))))))))..))......)))).))............))))).)......((((...........))))..........(((((((.......)))))))	...(((((...........((.((((.......((((((((.((....))))))))))..........)))).))............)))))........((((...........))))..........(((((((.......)))))))
448	597	37	-30.4	-0.04	0.41	17.24	GCAGGGAGCUAGAACGAUUCGCAGUUAAUCCUGGCCUUUUAGAGACAUCAGAAGGCUGUAGACAAAUACUGGGACAGCUACAACCAUCCCUUCAGACAGGAUCAGAAGAACUUAGAUCAUUAUAUAAUACAAUAGCAGUCCUCUAUUGUG	(.(((((...........((.((((.....((((((((((.((....))))))))))..))......)))).))............))))).)......((((...........)))).........((((((((.......))))))))	(.(((((...........((.((((.......((((((((.((....))))))))))..........)))).))............))))).)......((((...........)))).........((((((((.......))))))))
449	598	37	-31.4	-0.97	0.18	16.22	CAGGGAGCUAGAACGAUUCGCAGUUAAUCCUGGCCUUUUAGAGACAUCAGAAGGCUGUAGACAAAUACUGGGACAGCUACAACCAUCCCUUCAGACAGGAUCAGAAGAACUUAGAUCAUUAUAUAAUACAAUAGCAGUCCUCUAUUGUGU	.(((((...........((.((((.....((((((((((.((....))))))))))..))......)))).))............)))))........((((...........))))........(((((((((.......)))))))))	.(((((...........((.((((.......((((((((.((....))))))))))..........)))).))............)))))........((((...........))))........(((((((((.......)))))))))
450	599	37	-31.7	-0.83	0.12	13.73	AGGGAGCUAGAACGAUUCGCAGUUAAUCCUGGCCUUUUAGAGACAUCAGAAGGCUGUAGACAAAUACUGGGACAGCUACAACCAUCCCUUCAGACAGGAUCAGAAGAACUUAGAUCAUUAUAUAAUACAAUAGCAGUCCUCUAUUGUGUG	(((((...........((.((((.....((((((((((.((....))))))))))..))......)))).))............)))))........((((...........))))........(((((((((.......))))))))).	(((((...........((.((((.......((((((((.((....))))))))))..........)))).))............)))))........((((...........))))........(((((((((.......))))))))).
451	600	37	-31.2	-0.57	0.24	32.85	GGGAGCUAGAACGAUUCGCAGUUAAUCCUGGCCUUUUAGAGACAUCAGAAGGCUGUAGACAAAUACUGGGACAGCUACAACCAUCCCUUCAGACAGGAUCAGAAGAACUUAGAUCAUUAUAUAAUACAAUAGCAGUCCUCUAUUGUGUGC	((((...........((.((((.....((((((((((.((....))))))))))..))......)))).))............)))).........((((...........))))........(((((((((.......)))))))))..	((((...........((.((((.......((((((((.((....))))))))))..........)))).))............)))).........((((...........))))........(((((((((.......)))))))))..
452	601	37	-30.1	-0.2	0.33	29.45	GGAGCUAGAACGAUUCGCAGUUAAUCCUGGCCUUUUAGAGACAUCAGAAGGCUGUAGACAAAUACUGGGACAGCUACAACCAUCCCUUCAGACAGGAUCAGAAGAACUUAGAUCAUUAUAUAAUACAAUAGCAGUCCUCUAUUGUGUGCA	(((.....(((........)))..))).((((((((.((....))))))))))(((.((((.....(((((.((((..............((((((.((....)).))).).))..............)))).)))))...)))).))).	(((.....................))).((((((((.((....))))))))))(((.(((..((..(((((.((((....................................................)))).))))).)).))).))).
453	602	37	-29.4	-0.67	0.22	39.77	GAGCUAGAACGAUUCGCAGUUAAUCCUGGCCUUUUAGAGACAUCAGAAGGCUGUAGACAAAUACUGGGACAGCUACAACCAUCCCUUCAGACAGGAUCAGAAGAACUUAGAUCAUUAUAUAAUACAAUAGCAGUCCUCUAUUGUGUGCAU	((.((((.....(((.......(((((((((((((.((....))))))))).(((......))).((((..(......)..))))......))))))..)))....)))).))........(((((((((.......)))))))))....	............................(((((((.((....)))))))))..............(((..............)))....................................(((((((((.......)))))))))....
454	603	37	-28.8	-0.68	0.24	39.39	AGCUAGAACGAUUCGCAGUUAAUCCUGGCCUUUUAGAGACAUCAGAAGGCUGUAGACAAAUACUGGGACAGCUACAACCAUCCCUUCAGACAGGAUCAGAAGAACUUAGAUCAUUAUAUAAUACAAUAGCAGUCCUCUAUUGUGUGCAUC	((((.(((...)))..)))).(((((((((((((.((....))))))))).(((......))).((((..(......)..))))......))))))........................(((((((((.......))))))))).....	...........................(((((((.((....))))))))).......................................................................((((((((.......))))))))......
455	604	37	-29.0	-0.47	0.25	36.59	GCUAGAACGAUUCGCAGUUAAUCCUGGCCUUUUAGAGACAUCAGAAGGCUGUAGACAAAUACUGGGACAGCUACAACCAUCCCUUCAGACAGGAUCAGAAGAACUUAGAUCAUUAUAUAAUACAAUAGCAGUCCUCUAUUGUGUGCAUCA	((...(((........))).(((((((((((((.((....))))))))).(((......))).((((..(......)..))))......))))))........................(((((((((.......)))))))))))....	.....................((((((((((((.((....))))))))).(((......))).((((............))))......))))).........................(((((((((.......)))))))))......
456	605	37	-28.7	-0.81	0.24	37.16	CUAGAACGAUUCGCAGUUAAUCCUGGCCUUUUAGAGACAUCAGAAGGCUGUAGACAAAUACUGGGACAGCUACAACCAUCCCUUCAGACAGGAUCAGAAGAACUUAGAUCAUUAUAUAAUACAAUAGCAGUCCUCUAUUGUGUGCAUCAA	.......((((...((((.(((((((((((((.((....))))))))).(((......))).((((..(......)..))))......))))))......))))..))))........(((((((((.......))))))))).......	....................((((.(((((((.((....)))))))))..............((((............)))).......)))).........................(((((((((.......))))))))).......
457	606	37	-28.7	-0.78	0.22	37.12	UAGAACGAUUCGCAGUUAAUCCUGGCCUUUUAGAGACAUCAGAAGGCUGUAGACAAAUACUGGGACAGCUACAACCAUCCCUUCAGACAGGAUCAGAAGAACUUAGAUCAUUAUAUAAUACAAUAGCAGUCCUCUAUUGUGUGCAUCAAA	......((((...((((.(((((((((((((.((....))))))))).(((......))).((((..(......)..))))......))))))......))))..))))........(((((((((.......)))))))))........	....................(((.(((((((.((....)))))))))..............((((............)))).......)))..........................(((((((((.......)))))))))........
458	607	37	-28.7	-0.84	0.12	37.01	AGAACGAUUCGCAGUUAAUCCUGGCCUUUUAGAGACAUCAGAAGGCUGUAGACAAAUACUGGGACAGCUACAACCAUCCCUUCAGACAGGAUCAGAAGAACUUAGAUCAUUAUAUAAUACAAUAGCAGUCCUCUAUUGUGUGCAUCAAAG	.....((((...((((.(((((((((((((.((....))))))))).(((......))).((((..(......)..))))......))))))......))))..))))........(((((((((.......))))))))).........	..................((((((((((((.((....))))))))).((........)).((((............))))......)))))..........................((((((((.......))))))))..........
459	608	37	-28.7	-0.13	0.39	37.2	GAACGAUUCGCAGUUAAUCCUGGCCUUUUAGAGACAUCAGAAGGCUGUAGACAAAUACUGGGACAGCUACAACCAUCCCUUCAGACAGGAUCAGAAGAACUUAGAUCAUUAUAUAAUACAAUAGCAGUCCUCUAUUGUGUGCAUCAAAGG	....((((...((((.(((((((((((((.((....))))))))).(((......))).((((..(......)..))))......))))))......))))..))))........(((((((((.......)))))))))..........	.................((((((((((((.((....))))))))).(((......))).((((............))))......)))))..........................((((((((.......))))))))...........
460	609	37	-28.8	-0.66	0.25	36.59	AACGAUUCGCAGUUAAUCCUGGCCUUUUAGAGACAUCAGAAGGCUGUAGACAAAUACUGGGACAGCUACAACCAUCCCUUCAGACAGGAUCAGAAGAACUUAGAUCAUUAUAUAAUACAAUAGCAGUCCUCUAUUGUGUGCAUCAAAGGA	(((........)))..((((((((((((.((....))))))))))(((......))).((((..(......)..)))).........((((...........))))........(((((((((.......))))))))).......))))	.................(((((((((((.((....))))))))))(((.((.......(((((.((((....................................................)))).))))).....)).))).....))).
461	610	37	-29.8	-0.83	0.16	31.46	ACGAUUCGCAGUUAAUCCUGGCCUUUUAGAGACAUCAGAAGGCUGUAGACAAAUACUGGGACAGCUACAACCAUCCCUUCAGACAGGAUCAGAAGAACUUAGAUCAUUAUAUAAUACAAUAGCAGUCCUCUAUUGUGUGCAUCAAAGGAU	..............(((((((((((((.((....))))))))))(((......))).((((..(......)..)))).........((((...........))))........(((((((((.......))))))))).......)))))	..............(((((((((((((.((....))))))))))(((.(((......(((((.((((....................................................)))).)))))....))).))).....)))))
462	611	37	-30.5	-0.71	0.22	28.61	CGAUUCGCAGUUAAUCCUGGCCUUUUAGAGACAUCAGAAGGCUGUAGACAAAUACUGGGACAGCUACAACCAUCCCUUCAGACAGGAUCAGAAGAACUUAGAUCAUUAUAUAAUACAAUAGCAGUCCUCUAUUGUGUGCAUCAAAGGAUA	.............(((((((((((((.((....))))))))))(((......))).((((..(......)..)))).........((((...........))))........(((((((((.......))))))))).......))))).	.............(((((((((((((.((....))))))))))(((.(((..(...(((((.((((....................................................)))).)))))..).))).))).....))))).
463	612	37	-30.5	-0.97	0.16	29.09	GAUUCGCAGUUAAUCCUGGCCUUUUAGAGACAUCAGAAGGCUGUAGACAAAUACUGGGACAGCUACAACCAUCCCUUCAGACAGGAUCAGAAGAACUUAGAUCAUUAUAUAAUACAAUAGCAGUCCUCUAUUGUGUGCAUCAAAGGAUAG	............(((((((((((((.((....))))))))))(((......))).((((..(......)..)))).........((((...........))))........(((((((((.......))))))))).......)))))..	............(((((((((((((.((....))))))))))(((.(((..(...(((((.((((....................................................)))).)))))..).))).))).....)))))..
464	613	37	-30.5	-1.05	0.14	26.94	AUUCGCAGUUAAUCCUGGCCUUUUAGAGACAUCAGAAGGCUGUAGACAAAUACUGGGACAGCUACAACCAUCCCUUCAGACAGGAUCAGAAGAACUUAGAUCAUUAUAUAAUACAAUAGCAGUCCUCUAUUGUGUGCAUCAAAGGAUAGA	...........(((((((((((((.((....))))))))))(((......))).((((..(......)..)))).........((((...........))))........(((((((((.......))))))))).......)))))...	...........(((((((((((((.((....))))))))))(((.(((..(...(((((.((((....................................................)))).)))))..).))).))).....)))))...
465	614	37	-30.6	-1.28	0.08	26.45	UUCGCAGUUAAUCCUGGCCUUUUAGAGACAUCAGAAGGCUGUAGACAAAUACUGGGACAGCUACAACCAUCCCUUCAGACAGGAUCAGAAGAACUUAGAUCAUUAUAUAAUACAAUAGCAGUCCUCUAUUGUGUGCAUCAAAGGAUAGAU	......(((.(((((((((((((.((....))))))))))(((......))).((((..(......)..)))).........((((...........))))........(((((((((.......))))))))).......))))).)))	.......((.(((((((((((((.((....))))))))))(((.(((..((..(((((.((((....................................................)))).))))).)).))).))).....))))).)).
466	615	37	-30.8	-0.86	0.1	27.3	UCGCAGUUAAUCCUGGCCUUUUAGAGACAUCAGAAGGCUGUAGACAAAUACUGGGACAGCUACAACCAUCCCUUCAGACAGGAUCAGAAGAACUUAGAUCAUUAUAUAAUACAAUAGCAGUCCUCUAUUGUGUGCAUCAAAGGAUAGAUG	.....(((.(((((((((((((.((....))))))))))(((......))).((((..(......)..)))).........((((...........))))........(((((((((.......))))))))).......))))).))).	......((.(((((((((((((.((....))))))))))(((.(((..((..(((((.((((....................................................)))).))))).)).))).))).....))))).))..
467	616	37	-31.7	-1.35	0.12	29.06	CGCAGUUAAUCCUGGCCUUUUAGAGACAUCAGAAGGCUGUAGACAAAUACUGGGACAGCUACAACCAUCCCUUCAGACAGGAUCAGAAGAACUUAGAUCAUUAUAUAAUACAAUAGCAGUCCUCUAUUGUGUGCAUCAAAGGAUAGAUGU	........(((((((((((((.((....))))))))).(((......))).((((..(......)..))))......))))))........................(((((((((.......)))))))))(((((........)))))	.(((....(((((((((((((.((....))))))))))(((.(((..(...(((((.((((....................................................)))).)))))..).))).))).....)))))...)))
468	617	37	-32.3	-1.66	0.06	29.75	GCAGUUAAUCCUGGCCUUUUAGAGACAUCAGAAGGCUGUAGACAAAUACUGGGACAGCUACAACCAUCCCUUCAGACAGGAUCAGAAGAACUUAGAUCAUUAUAUAAUACAAUAGCAGUCCUCUAUUGUGUGCAUCAAAGGAUAGAUGUA	.......(((((((((((((.((....))))))))).(((......))).((((..(......)..))))......))))))........................(((((((((.......)))))))))(((((........))))).	(((....(((((((((((((.((....))))))))))(((.(((..(...(((((.((((....................................................)))).)))))..).))).))).....)))))...))).
469	618	37	-32.3	-2.08	0.02	37.42	CAGUUAAUCCUGGCCUUUUAGAGACAUCAGAAGGCUGUAGACAAAUACUGGGACAGCUACAACCAUCCCUUCAGACAGGAUCAGAAGAACUUAGAUCAUUAUAUAAUACAAUAGCAGUCCUCUAUUGUGUGCAUCAAAGGAUAGAUGUAA	......(((((((((((((.((....))))))))).(((......))).((((..(......)..))))......))))))........................(((((((((.......)))))))))(((((........)))))..	......(((((.(((((((.((....))))))))).(((.((........((((.(((......................................................))).))))......)).))).....)))))........
470	619	37	-32.3	-2.35	0.0	36.97	AGUUAAUCCUGGCCUUUUAGAGACAUCAGAAGGCUGUAGACAAAUACUGGGACAGCUACAACCAUCCCUUCAGACAGGAUCAGAAGAACUUAGAUCAUUAUAUAAUACAAUAGCAGUCCUCUAUUGUGUGCAUCAAAGGAUAGAUGUAAA	.....(((((((((((((.((....))))))))).(((......))).((((..(......)..))))......))))))........................(((((((((.......)))))))))(((((........)))))...	.....(((((.(((((((.((....))))))))).(((.((........((((.(((......................................................))).))))......)).))).....))))).........
471	620	37	-32.3	-1.87	0.02	36.54	GUUAAUCCUGGCCUUUUAGAGACAUCAGAAGGCUGUAGACAAAUACUGGGACAGCUACAACCAUCCCUUCAGACAGGAUCAGAAGAACUUAGAUCAUUAUAUAAUACAAUAGCAGUCCUCUAUUGUGUGCAUCAAAGGAUAGAUGUAAAA	....(((((((((((((.((....))))))))).(((......))).((((..(......)..))))......))))))........................(((((((((.......)))))))))(((((........)))))....	....(((((.(((((((.((....))))))))).(((.((.......(((((.(((......................................................))).))))).....)).))).....)))))..........
472	621	37	-32.3	-1.53	0.1	33.76	UUAAUCCUGGCCUUUUAGAGACAUCAGAAGGCUGUAGACAAAUACUGGGACAGCUACAACCAUCCCUUCAGACAGGAUCAGAAGAACUUAGAUCAUUAUAUAAUACAAUAGCAGUCCUCUAUUGUGUGCAUCAAAGGAUAGAUGUAAAAG	...(((((((((((((.((....))))))))).(((......))).((((..(......)..))))......))))))........................(((((((((.......)))))))))(((((........))))).....	....((((((((((((.((....))))))))).(((......))).((((............))))......)))))..........................((((((((.......)))))))).(((((........))))).....
473	622	37	-32.3	-1.86	0.04	32.51	UAAUCCUGGCCUUUUAGAGACAUCAGAAGGCUGUAGACAAAUACUGGGACAGCUACAACCAUCCCUUCAGACAGGAUCAGAAGAACUUAGAUCAUUAUAUAAUACAAUAGCAGUCCUCUAUUGUGUGCAUCAAAGGAUAGAUGUAAAAGA	..(((((((((((((.((....))))))))).(((......))).((((..(......)..))))......))))))........................(((((((((.......)))))))))(((((........)))))......	...((((((((((((.((....))))))))).(((......))).((((............))))......))))).........................(((((((((.......)))))))))(((((........)))))......
474	623	37	-32.3	-2.18	0.02	32.35	AAUCCUGGCCUUUUAGAGACAUCAGAAGGCUGUAGACAAAUACUGGGACAGCUACAACCAUCCCUUCAGACAGGAUCAGAAGAACUUAGAUCAUUAUAUAAUACAAUAGCAGUCCUCUAUUGUGUGCAUCAAAGGAUAGAUGUAAAAGAC	.(((((((((((((.((....))))))))).(((......))).((((..(......)..))))......))))))........................(((((((((.......)))))))))(((((........))))).......	..((((((((((((.((....))))))))).(((......))).((((............))))......))))).........................(((((((((.......)))))))))(((((........))))).......
475	624	37	-31.7	-2.44	0.0	35.4	AUCCUGGCCUUUUAGAGACAUCAGAAGGCUGUAGACAAAUACUGGGACAGCUACAACCAUCCCUUCAGACAGGAUCAGAAGAACUUAGAUCAUUAUAUAAUACAAUAGCAGUCCUCUAUUGUGUGCAUCAAAGGAUAGAUGUAAAAGACA	(((((((((((((.((....))))))))).(((......))).((((..(......)..))))......))))))........................(((((((((.......)))))))))(((((........)))))........	......(((((((.((....)))))))))..............((((............)))).....................................((((((((.......))))))))...........................
476	625	37	-31.1	-1.33	0.1	30.44	UCCUGGCCUUUUAGAGACAUCAGAAGGCUGUAGACAAAUACUGGGACAGCUACAACCAUCCCUUCAGACAGGAUCAGAAGAACUUAGAUCAUUAUAUAAUACAAUAGCAGUCCUCUAUUGUGUGCAUCAAAGGAUAGAUGUAAAAGACAC	((((((((((((.((....))))))))).(((......))).((((..(......)..))))......))))).........................(((((((((.......)))))))))(((((........))))).........	.....(((((((.((....))))))))).(((......))).((((............))))....................................(((((((((.......)))))))))(((((........))))).........
477	626	37	-30.0	-1.61	0.04	28.28	CCUGGCCUUUUAGAGACAUCAGAAGGCUGUAGACAAAUACUGGGACAGCUACAACCAUCCCUUCAGACAGGAUCAGAAGAACUUAGAUCAUUAUAUAAUACAAUAGCAGUCCUCUAUUGUGUGCAUCAAAGGAUAGAUGUAAAAGACACC	.((((((((((.((....))))))))))(((......))).((((..(......)..)))).........((((...........))))........(((((((((.......)))))))))(((((........)))))...)).....	...((((((((.((....))))))))))(((......))).((((............)))).........((((...........))))........(((((((((.......)))))))))(((((........)))))..........
478	627	37	-29.6	-1.27	0.12	30.68	CUGGCCUUUUAGAGACAUCAGAAGGCUGUAGACAAAUACUGGGACAGCUACAACCAUCCCUUCAGACAGGAUCAGAAGAACUUAGAUCAUUAUAUAAUACAAUAGCAGUCCUCUAUUGUGUGCAUCAAAGGAUAGAUGUAAAAGACACCA	((((((((((.((....))))))))))(((......))).((((..(......)..)))).........((((...........))))........(((((((((.......)))))))))(((((........)))))...))......	..((((((((.((....)))))))))).............((((............)))).........((((...........)))).........((((((((.......)))))))).(((((........)))))...........
479	628	37	-28.8	-1.1	0.16	36.01	UGGCCUUUUAGAGACAUCAGAAGGCUGUAGACAAAUACUGGGACAGCUACAACCAUCCCUUCAGACAGGAUCAGAAGAACUUAGAUCAUUAUAUAAUACAAUAGCAGUCCUCUAUUGUGUGCAUCAAAGGAUAGAUGUAAAAGACACCAA	.((((((((.((....))))))))))(((......))).((((..(......)..)))).........((((...........))))........(((((((((.......)))))))))(((((........)))))............	.((((((((.((....))))))))))..........................................((((...........))))..........(((((((.......)))))))..(((((........)))))............
480	629	37	-28.7	-1.28	0.12	35.56	GGCCUUUUAGAGACAUCAGAAGGCUGUAGACAAAUACUGGGACAGCUACAACCAUCCCUUCAGACAGGAUCAGAAGAACUUAGAUCAUUAUAUAAUACAAUAGCAGUCCUCUAUUGUGUGCAUCAAAGGAUAGAUGUAAAAGACACCAAG	((((((((.((....))))))))))(((......))).((((..(......)..)))).........((((...........))))........(((((((((.......)))))))))(((((........))))).............	((((((((.((....))))))))))..............((((.(((....................((((...........))))...............))).))))..........(((((........))))).............
481	630	37	-27.6	-0.42	0.33	36.63	GCCUUUUAGAGACAUCAGAAGGCUGUAGACAAAUACUGGGACAGCUACAACCAUCCCUUCAGACAGGAUCAGAAGAACUUAGAUCAUUAUAUAAUACAAUAGCAGUCCUCUAUUGUGUGCAUCAAAGGAUAGAUGUAAAAGACACCAAGG	(((((((.((....))))))))).(((......))).((((..(......)..)))).........((((...........))))........(((((((((.......)))))))))(((((........)))))..............	(((((((.((....)))))))))...............((((.(((....................((((...........))))...............))).))))..........(((((........)))))..............
482	631	37	-25.2	-0.53	0.29	43.91	CCUUUUAGAGACAUCAGAAGGCUGUAGACAAAUACUGGGACAGCUACAACCAUCCCUUCAGACAGGAUCAGAAGAACUUAGAUCAUUAUAUAAUACAAUAGCAGUCCUCUAUUGUGUGCAUCAAAGGAUAGAUGUAAAAGACACCAAGGA	((((...((....))....((((((...((.....))..))))))..........((((.((.....)).))))..................(((((((((.......)))))))))(((((........)))))..........)))).	.....................(((................)))......................((((...........))))........(((((((((.......)))))))))(((((........)))))...............
483	632	37	-24.6	-0.38	0.37	45.2	CUUUUAGAGACAUCAGAAGGCUGUAGACAAAUACUGGGACAGCUACAACCAUCCCUUCAGACAGGAUCAGAAGAACUUAGAUCAUUAUAUAAUACAAUAGCAGUCCUCUAUUGUGUGCAUCAAAGGAUAGAUGUAAAAGACACCAAGGAA	(((((.((....)))))))(((((...((.....))..)))))..........((((.......((((...........))))........(((((((((.......)))))))))(((((........)))))..........))))..	(((((..............(((((..............)))))......................(((...........))).........(((((((((.......))))))))).((((........)))).)))))...........
484	633	37	-23.7	0.08	0.55	32.25	UUUUAGAGACAUCAGAAGGCUGUAGACAAAUACUGGGACAGCUACAACCAUCCCUUCAGACAGGAUCAGAAGAACUUAGAUCAUUAUAUAAUACAAUAGCAGUCCUCUAUUGUGUGCAUCAAAGGAUAGAUGUAAAAGACACCAAGGAAG	.................((((((...((.....))..)))))).........((((.......((((...........))))........(((((((((.......)))))))))(((((........)))))..........))))...	.................((((((...((.....))..))))))....................((((...........))))........(((((((((.......)))))))))(((((........))))).................
485	634	37	-23.7	0.19	0.47	30.8	UUUAGAGACAUCAGAAGGCUGUAGACAAAUACUGGGACAGCUACAACCAUCCCUUCAGACAGGAUCAGAAGAACUUAGAUCAUUAUAUAAUACAAUAGCAGUCCUCUAUUGUGUGCAUCAAAGGAUAGAUGUAAAAGACACCAAGGAAGC	................((((((...((.....))..)))))).........((((.......((((...........))))........(((((((((.......)))))))))(((((........)))))..........))))....	................((((((...((.....))..))))))....................((((...........))))........(((((((((.......)))))))))(((((........)))))..................
486	635	37	-24.2	-0.14	0.41	32.15	UUAGAGACAUCAGAAGGCUGUAGACAAAUACUGGGACAGCUACAACCAUCCCUUCAGACAGGAUCAGAAGAACUUAGAUCAUUAUAUAAUACAAUAGCAGUCCUCUAUUGUGUGCAUCAAAGGAUAGAUGUAAAAGACACCAAGGAAGCC	...............(((((((......))).((((..(......)..)))).........((((...........))))........(((((((((.......)))))))))(((((........)))))...............))))	.............................................................((((...........))))........(((((((((.......)))))))))(((((........)))))...................
487	636	37	-25.9	-0.33	0.29	23.06	UAGAGACAUCAGAAGGCUGUAGACAAAUACUGGGACAGCUACAACCAUCCCUUCAGACAGGAUCAGAAGAACUUAGAUCAUUAUAUAAUACAAUAGCAGUCCUCUAUUGUGUGCAUCAAAGGAUAGAUGUAAAAGACACCAAGGAAGCCU	.............((((((((......))).((((..(......)..)))).........((((...........))))........(((((((((.......)))))))))(((((........)))))...............)))))	.............((((((((......))).((((............)))).........((((...........))))........(((((((((.......)))))))))(((((........)))))...............)))))
488	637	37	-26.9	-0.85	0.16	21.4	AGAGACAUCAGAAGGCUGUAGACAAAUACUGGGACAGCUACAACCAUCCCUUCAGACAGGAUCAGAAGAACUUAGAUCAUUAUAUAAUACAAUAGCAGUCCUCUAUUGUGUGCAUCAAAGGAUAGAUGUAAAAGACACCAAGGAAGCCUU	...........(((((((((......))).((((..(......)..)))).........((((...........))))........(((((((((.......)))))))))(((((........)))))...............))))))	...........(((((((((......))).((((..(......)..)))).........((((...........))))........(((((((((.......)))))))))(((((........)))))...............))))))
489	638	37	-27.6	-1.04	0.18	20.71	GAGACAUCAGAAGGCUGUAGACAAAUACUGGGACAGCUACAACCAUCCCUUCAGACAGGAUCAGAAGAACUUAGAUCAUUAUAUAAUACAAUAGCAGUCCUCUAUUGUGUGCAUCAAAGGAUAGAUGUAAAAGACACCAAGGAAGCCUUA	..........(((((((((......))).((((..(......)..)))).........((((...........))))........(((((((((.......)))))))))(((((........)))))...............)))))).	..........(((((((((......))).((((..(......)..)))).........((((...........))))........(((((((((.......)))))))))(((((........)))))...............)))))).
490	639	37	-27.6	-1.27	0.12	20.24	AGACAUCAGAAGGCUGUAGACAAAUACUGGGACAGCUACAACCAUCCCUUCAGACAGGAUCAGAAGAACUUAGAUCAUUAUAUAAUACAAUAGCAGUCCUCUAUUGUGUGCAUCAAAGGAUAGAUGUAAAAGACACCAAGGAAGCCUUAG	.........(((((((((......))).((((..(......)..)))).........((((...........))))........(((((((((.......)))))))))(((((........)))))...............))))))..	.........(((((((((......))).((((..(......)..)))).........((((...........))))........(((((((((.......)))))))))(((((........)))))...............))))))..
491	640	37	-27.6	-1.0	0.14	20.84	GACAUCAGAAGGCUGUAGACAAAUACUGGGACAGCUACAACCAUCCCUUCAGACAGGAUCAGAAGAACUUAGAUCAUUAUAUAAUACAAUAGCAGUCCUCUAUUGUGUGCAUCAAAGGAUAGAUGUAAAAGACACCAAGGAAGCCUUAGA	........(((((((((......))).((((..(......)..)))).........((((...........))))........(((((((((.......)))))))))(((((........)))))...............))))))...	........(((((((((......))).((((..(......)..)))).........((((...........))))........(((((((((.......)))))))))(((((........)))))...............))))))...
492	641	37	-28.4	-1.36	0.08	20.15	ACAUCAGAAGGCUGUAGACAAAUACUGGGACAGCUACAACCAUCCCUUCAGACAGGAUCAGAAGAACUUAGAUCAUUAUAUAAUACAAUAGCAGUCCUCUAUUGUGUGCAUCAAAGGAUAGAUGUAAAAGACACCAAGGAAGCCUUAGAU	..(((..(((((((((......))).((((..(......)..)))).........((((...........))))........(((((((((.......)))))))))(((((........)))))...............)))))).)))	..(((..(((((((((......))).((((..(......)..)))).........((((...........))))........(((((((((.......)))))))))(((((........)))))...............)))))).)))
493	642	37	-28.9	-1.41	0.06	19.6	CAUCAGAAGGCUGUAGACAAAUACUGGGACAGCUACAACCAUCCCUUCAGACAGGAUCAGAAGAACUUAGAUCAUUAUAUAAUACAAUAGCAGUCCUCUAUUGUGUGCAUCAAAGGAUAGAUGUAAAAGACACCAAGGAAGCCUUAGAUA	.(((..(((((((((......))).((((..(......)..)))).........((((...........))))........(((((((((.......)))))))))(((((........)))))...............)))))).))).	.(((..(((((((((......))).((((..(......)..)))).........((((...........))))........(((((((((.......)))))))))(((((........)))))...............)))))).))).
494	643	37	-28.8	-1.78	0.06	19.67	AUCAGAAGGCUGUAGACAAAUACUGGGACAGCUACAACCAUCCCUUCAGACAGGAUCAGAAGAACUUAGAUCAUUAUAUAAUACAAUAGCAGUCCUCUAUUGUGUGCAUCAAAGGAUAGAUGUAAAAGACACCAAGGAAGCCUUAGAUAA	(((..(((((((((......))).((((..(......)..)))).........((((...........))))........(((((((((.......)))))))))(((((........)))))...............)))))).)))..	(((..(((((((((......))).((((..(......)..)))).........((((...........))))........(((((((((.......)))))))))(((((........)))))...............)))))).)))..
495	644	37	-27.6	-1.25	0.08	20.05	UCAGAAGGCUGUAGACAAAUACUGGGACAGCUACAACCAUCCCUUCAGACAGGAUCAGAAGAACUUAGAUCAUUAUAUAAUACAAUAGCAGUCCUCUAUUGUGUGCAUCAAAGGAUAGAUGUAAAAGACACCAAGGAAGCCUUAGAUAAG	....(((((((((......))).((((..(......)..)))).........((((...........))))........(((((((((.......)))))))))(((((........)))))...............)))))).......	.(..(((((((((......))).((((..(......)..)))).........((((...........))))........(((((((((.......)))))))))(((((........)))))...............)))))).).....
496	645	37	-27.6	-1.02	0.18	19.54	CAGAAGGCUGUAGACAAAUACUGGGACAGCUACAACCAUCCCUUCAGACAGGAUCAGAAGAACUUAGAUCAUUAUAUAAUACAAUAGCAGUCCUCUAUUGUGUGCAUCAAAGGAUAGAUGUAAAAGACACCAAGGAAGCCUUAGAUAAGA	...(((((((((......))).((((..(......)..)))).........((((...........))))........(((((((((.......)))))))))(((((........)))))...............))))))........	...(((((((((......))).((((..(......)..)))).........((((...........))))........(((((((((.......)))))))))(((((........)))))...............))))))........
497	646	37	-27.6	-0.96	0.14	19.54	AGAAGGCUGUAGACAAAUACUGGGACAGCUACAACCAUCCCUUCAGACAGGAUCAGAAGAACUUAGAUCAUUAUAUAAUACAAUAGCAGUCCUCUAUUGUGUGCAUCAAAGGAUAGAUGUAAAAGACACCAAGGAAGCCUUAGAUAAGAU	..(((((((((......))).((((..(......)..)))).........((((...........))))........(((((((((.......)))))))))(((((........)))))...............)))))).........	..(((((((((......))).((((..(......)..)))).........((((...........))))........(((((((((.......)))))))))(((((........)))))...............)))))).........
498	647	37	-27.6	-1.62	0.06	19.68	GAAGGCUGUAGACAAAUACUGGGACAGCUACAACCAUCCCUUCAGACAGGAUCAGAAGAACUUAGAUCAUUAUAUAAUACAAUAGCAGUCCUCUAUUGUGUGCAUCAAAGGAUAGAUGUAAAAGACACCAAGGAAGCCUUAGAUAAGAUA	.(((((((((......))).((((..(......)..)))).........((((...........))))........(((((((((.......)))))))))(((((........)))))...............))))))..........	.(((((((((......))).((((..(......)..)))).........((((...........))))........(((((((((.......)))))))))(((((........)))))...............))))))..........
499	648	37	-27.2	-1.09	0.14	20.16	AAGGCUGUAGACAAAUACUGGGACAGCUACAACCAUCCCUUCAGACAGGAUCAGAAGAACUUAGAUCAUUAUAUAAUACAAUAGCAGUCCUCUAUUGUGUGCAUCAAAGGAUAGAUGUAAAAGACACCAAGGAAGCCUUAGAUAAGAUAG	(((((((((......))).((((..(......)..)))).........((((...........))))........(((((((((.......)))))))))(((((........)))))...............))))))...........	(((((((((......))).((((..(......)..)))).........((((...........))))........(((((((((.......)))))))))(((((........)))))...............))))))...........
500	649	37	-25.7	-0.6	0.27	27.39	AGGCUGUAGACAAAUACUGGGACAGCUACAACCAUCCCUUCAGACAGGAUCAGAAGAACUUAGAUCAUUAUAUAAUACAAUAGCAGUCCUCUAUUGUGUGCAUCAAAGGAUAGAUGUAAAAGACACCAAGGAAGCCUUAGAUAAGAUAGA	((((((((......))).((((..(......)..)))).........((((...........))))........(((((((((.......)))))))))(((((........)))))...............))))).............	((((((((......))).((((............)))).........((((...........))))........(((((((((.......)))))))))(((((........)))))...............))))).............
501	650	37	-25.2	-0.24	0.41	34.47	GGCUGUAGACAAAUACUGGGACAGCUACAACCAUCCCUUCAGACAGGAUCAGAAGAACUUAGAUCAUUAUAUAAUACAAUAGCAGUCCUCUAUUGUGUGCAUCAAAGGAUAGAUGUAAAAGACACCAAGGAAGCCUUAGAUAAGAUAGAG	(((((((......))).((((..(......)..)))).........((((...........))))........(((((((((.......)))))))))(((((........)))))...............))))...............	..............................................((((...........))))........(((((((((.......)))))))))(((((........)))))..................................
502	651	37	-24.6	-0.4	0.37	34.68	GCUGUAGACAAAUACUGGGACAGCUACAACCAUCCCUUCAGACAGGAUCAGAAGAACUUAGAUCAUUAUAUAAUACAAUAGCAGUCCUCUAUUGUGUGCAUCAAAGGAUAGAUGUAAAAGACACCAAGGAAGCCUUAGAUAAGAUAGAGG	(((((...........((((..(......)..)))).........((((...........)))).............)))))...(((((((((((((((((........))))).....)))).((((...))))......))))))))	................((((............)))).........((((...........)))).....................((((((((....(((((........)))))..........((((...))))......))))))))
503	652	37	-24.3	-0.54	0.27	20.85	CUGUAGACAAAUACUGGGACAGCUACAACCAUCCCUUCAGACAGGAUCAGAAGAACUUAGAUCAUUAUAUAAUACAAUAGCAGUCCUCUAUUGUGUGCAUCAAAGGAUAGAUGUAAAAGACACCAAGGAAGCCUUAGAUAAGAUAGAGGA	((((...........((((..(......)..)))).....))))((((...........))))....................((((((((((((((((((........))))).....)))).((((...))))......)))))))))	...............((((..(......)..)))).........((((...........))))....................(((((((((.((.(((((........)))))......))..((((...))))......)))))))))
504	653	37	-24.2	-0.37	0.31	20.93	UGUAGACAAAUACUGGGACAGCUACAACCAUCCCUUCAGACAGGAUCAGAAGAACUUAGAUCAUUAUAUAAUACAAUAGCAGUCCUCUAUUGUGUGCAUCAAAGGAUAGAUGUAAAAGACACCAAGGAAGCCUUAGAUAAGAUAGAGGAA	.(((......))).((((..(......)..)))).........((((...........))))....................((((((((((((((((((........))))).....)))).((((...))))......))))))))).	..............((((..(......)..)))).........((((...........))))....................(((((((((..(.(((((........)))))......)...((((...))))......))))))))).
505	654	37	-24.2	-0.18	0.39	18.1	GUAGACAAAUACUGGGACAGCUACAACCAUCCCUUCAGACAGGAUCAGAAGAACUUAGAUCAUUAUAUAAUACAAUAGCAGUCCUCUAUUGUGUGCAUCAAAGGAUAGAUGUAAAAGACACCAAGGAAGCCUUAGAUAAGAUAGAGGAAG	(((......))).((((..(......)..)))).........((((...........))))....................((((((((((((((((((........))))).....)))).((((...))))......)))))))))..	(((......))).((((..(......)..)))).........((((...........))))....................(((((((((.((.(((((........)))))......))..((((...))))......)))))))))..
506	655	37	-23.7	-0.58	0.25	16.11	UAGACAAAUACUGGGACAGCUACAACCAUCCCUUCAGACAGGAUCAGAAGAACUUAGAUCAUUAUAUAAUACAAUAGCAGUCCUCUAUUGUGUGCAUCAAAGGAUAGAUGUAAAAGACACCAAGGAAGCCUUAGAUAAGAUAGAGGAAGA	............((((..(......)..)))).........((((...........))))....................((((((((((((((((((........))))).....)))).((((...))))......)))))))))...	............((((..(......)..)))).........((((...........))))....................(((((((((.((.(((((........)))))......))..((((...))))......)))))))))...
507	656	37	-23.7	-0.2	0.39	16.18	AGACAAAUACUGGGACAGCUACAACCAUCCCUUCAGACAGGAUCAGAAGAACUUAGAUCAUUAUAUAAUACAAUAGCAGUCCUCUAUUGUGUGCAUCAAAGGAUAGAUGUAAAAGACACCAAGGAAGCCUUAGAUAAGAUAGAGGAAGAG	...........((((..(......)..)))).........((((...........))))....................((((((((((((((((((........))))).....)))).((((...))))......)))))))))....	...........((((..(......)..)))).........((((...........))))....................(((((((((.((.(((((........)))))......))..((((...))))......)))))))))....
508	657	37	-23.7	-0.11	0.41	16.1	GACAAAUACUGGGACAGCUACAACCAUCCCUUCAGACAGGAUCAGAAGAACUUAGAUCAUUAUAUAAUACAAUAGCAGUCCUCUAUUGUGUGCAUCAAAGGAUAGAUGUAAAAGACACCAAGGAAGCCUUAGAUAAGAUAGAGGAAGAGC	..........((((..(......)..)))).........((((...........))))....................((((((((((((((((((........))))).....)))).((((...))))......))))))))).....	..........((((..(......)..)))).........((((...........))))....................((((((((((((.(((((........)))))......))).((((...))))......))))))))).....
509	658	37	-25.0	-0.67	0.31	14.24	ACAAAUACUGGGACAGCUACAACCAUCCCUUCAGACAGGAUCAGAAGAACUUAGAUCAUUAUAUAAUACAAUAGCAGUCCUCUAUUGUGUGCAUCAAAGGAUAGAUGUAAAAGACACCAAGGAAGCCUUAGAUAAGAUAGAGGAAGAGCA	.........((((..(......)..)))).........((((...........))))................((..((((((((((((((((((........))))).....)))).((((...))))......)))))))))...)).	.........((((..(......)..)))).........((((...........))))................((..((((((((((((.(((((........)))))......))).((((...))))......)))))))))...)).
510	659	37	-25.0	-0.74	0.2	14.23	CAAAUACUGGGACAGCUACAACCAUCCCUUCAGACAGGAUCAGAAGAACUUAGAUCAUUAUAUAAUACAAUAGCAGUCCUCUAUUGUGUGCAUCAAAGGAUAGAUGUAAAAGACACCAAGGAAGCCUUAGAUAAGAUAGAGGAAGAGCAA	........((((..(......)..)))).........((((...........))))................((..((((((((((((((((((........))))).....)))).((((...))))......)))))))))...))..	........((((..(......)..)))).........((((...........))))................((..((((((((((((.(((((........)))))......))).((((...))))......)))))))))...))..
511	660	37	-25.0	-1.02	0.16	14.21	AAAUACUGGGACAGCUACAACCAUCCCUUCAGACAGGAUCAGAAGAACUUAGAUCAUUAUAUAAUACAAUAGCAGUCCUCUAUUGUGUGCAUCAAAGGAUAGAUGUAAAAGACACCAAGGAAGCCUUAGAUAAGAUAGAGGAAGAGCAAA	.......((((..(......)..)))).........((((...........))))................((..((((((((((((((((((........))))).....)))).((((...))))......)))))))))...))...	.......((((..(......)..)))).........((((...........))))................((..((((((((((((.(((((........)))))......))).((((...))))......)))))))))...))...
512	661	37	-25.0	-1.19	0.1	14.19	AAUACUGGGACAGCUACAACCAUCCCUUCAGACAGGAUCAGAAGAACUUAGAUCAUUAUAUAAUACAAUAGCAGUCCUCUAUUGUGUGCAUCAAAGGAUAGAUGUAAAAGACACCAAGGAAGCCUUAGAUAAGAUAGAGGAAGAGCAAAA	......((((..(......)..)))).........((((...........))))................((..((((((((((((((((((........))))).....)))).((((...))))......)))))))))...))....	......((((..(......)..)))).........((((...........))))................((..((((((((((((.(((((........)))))......))).((((...))))......)))))))))...))....
513	662	37	-25.0	-1.03	0.14	14.15	AUACUGGGACAGCUACAACCAUCCCUUCAGACAGGAUCAGAAGAACUUAGAUCAUUAUAUAAUACAAUAGCAGUCCUCUAUUGUGUGCAUCAAAGGAUAGAUGUAAAAGACACCAAGGAAGCCUUAGAUAAGAUAGAGGAAGAGCAAAAC	.....((((..(......)..)))).........((((...........))))................((..((((((((((((((((((........))))).....)))).((((...))))......)))))))))...)).....	.....((((..(......)..)))).........((((...........))))................((..((((((((((((.(((((........)))))......))).((((...))))......)))))))))...)).....
514	663	37	-25.0	-0.99	0.16	14.16	UACUGGGACAGCUACAACCAUCCCUUCAGACAGGAUCAGAAGAACUUAGAUCAUUAUAUAAUACAAUAGCAGUCCUCUAUUGUGUGCAUCAAAGGAUAGAUGUAAAAGACACCAAGGAAGCCUUAGAUAAGAUAGAGGAAGAGCAAAACA	....((((..(......)..)))).........((((...........))))................((..((((((((((((((((((........))))).....)))).((((...))))......)))))))))...))......	....((((..(......)..)))).........((((...........))))................((..((((((((((((.(((((........)))))......))).((((...))))......)))))))))...))......
515	664	37	-25.0	-0.88	0.22	14.16	ACUGGGACAGCUACAACCAUCCCUUCAGACAGGAUCAGAAGAACUUAGAUCAUUAUAUAAUACAAUAGCAGUCCUCUAUUGUGUGCAUCAAAGGAUAGAUGUAAAAGACACCAAGGAAGCCUUAGAUAAGAUAGAGGAAGAGCAAAACAA	...((((..(......)..)))).........((((...........))))................((..((((((((((((((((((........))))).....)))).((((...))))......)))))))))...)).......	...((((..(......)..)))).........((((...........))))................((..((((((((((((.(((((........)))))......))).((((...))))......)))))))))...)).......
516	665	37	-25.0	-0.89	0.14	14.03	CUGGGACAGCUACAACCAUCCCUUCAGACAGGAUCAGAAGAACUUAGAUCAUUAUAUAAUACAAUAGCAGUCCUCUAUUGUGUGCAUCAAAGGAUAGAUGUAAAAGACACCAAGGAAGCCUUAGAUAAGAUAGAGGAAGAGCAAAACAAA	..((((..(......)..)))).........((((...........))))................((..((((((((((((((((((........))))).....)))).((((...))))......)))))))))...))........	..((((..(......)..)))).........((((...........))))................((..((((((((((((.(((((........)))))......))).((((...))))......)))))))))...))........
517	666	37	-25.0	-1.18	0.1	13.34	UGGGACAGCUACAACCAUCCCUUCAGACAGGAUCAGAAGAACUUAGAUCAUUAUAUAAUACAAUAGCAGUCCUCUAUUGUGUGCAUCAAAGGAUAGAUGUAAAAGACACCAAGGAAGCCUUAGAUAAGAUAGAGGAAGAGCAAAACAAAA	.((((..(......)..)))).........((((...........))))................((..((((((((((((((((((........))))).....)))).((((...))))......)))))))))...)).........	.((((..(......)..)))).........((((...........))))................((..((((((((((((.(((((........)))))......))).((((...))))......)))))))))...)).........
518	667	37	-25.0	-1.0	0.1	12.85	GGGACAGCUACAACCAUCCCUUCAGACAGGAUCAGAAGAACUUAGAUCAUUAUAUAAUACAAUAGCAGUCCUCUAUUGUGUGCAUCAAAGGAUAGAUGUAAAAGACACCAAGGAAGCCUUAGAUAAGAUAGAGGAAGAGCAAAACAAAAG	((((..(......)..)))).........((((...........))))................((..((((((((((((((((((........))))).....)))).((((...))))......)))))))))...))..........	((((..(......)..)))).........((((...........))))................((..((((((((((((.(((((........)))))......))).((((...))))......)))))))))...))..........
519	668	37	-21.9	-0.4	0.33	27.08	GGACAGCUACAACCAUCCCUUCAGACAGGAUCAGAAGAACUUAGAUCAUUAUAUAAUACAAUAGCAGUCCUCUAUUGUGUGCAUCAAAGGAUAGAUGUAAAAGACACCAAGGAAGCCUUAGAUAAGAUAGAGGAAGAGCAAAACAAAAGU	(((..(......)..)))((((.((.....)).))))..........................((..((((((((((((((((((........))))).....)))).((((...))))......)))))))))...))...........	...............................................................((..(((((((((....(((((........)))))..........((((...))))......)))))))))...))...........
520	669	37	-21.4	-0.26	0.33	27.92	GACAGCUACAACCAUCCCUUCAGACAGGAUCAGAAGAACUUAGAUCAUUAUAUAAUACAAUAGCAGUCCUCUAUUGUGUGCAUCAAAGGAUAGAUGUAAAAGACACCAAGGAAGCCUUAGAUAAGAUAGAGGAAGAGCAAAACAAAAGUA	.................((((.((.....)).))))..........................((..((((((((((((((((((........))))).....)))).((((...))))......)))))))))...))............	....((............................................................(((((((((....(((((........)))))..........((((...))))......)))))))))...))............
521	670	37	-21.4	-0.18	0.35	27.78	ACAGCUACAACCAUCCCUUCAGACAGGAUCAGAAGAACUUAGAUCAUUAUAUAAUACAAUAGCAGUCCUCUAUUGUGUGCAUCAAAGGAUAGAUGUAAAAGACACCAAGGAAGCCUUAGAUAAGAUAGAGGAAGAGCAAAACAAAAGUAA	................((((.((.....)).))))..........................((..((((((((((((((((((........))))).....)))).((((...))))......)))))))))...)).............	.................................................................(((((((((....(((((........)))))..........((((...))))......)))))))))..................
522	671	37	-21.4	-0.31	0.35	27.76	CAGCUACAACCAUCCCUUCAGACAGGAUCAGAAGAACUUAGAUCAUUAUAUAAUACAAUAGCAGUCCUCUAUUGUGUGCAUCAAAGGAUAGAUGUAAAAGACACCAAGGAAGCCUUAGAUAAGAUAGAGGAAGAGCAAAACAAAAGUAAG	...............((((.((.....)).))))..........................((..((((((((((((((((((........))))).....)))).((((...))))......)))))))))...))..............	................................................................(((((((((....(((((........)))))..........((((...))))......)))))))))...................
523	672	37	-21.4	-0.28	0.27	27.76	AGCUACAACCAUCCCUUCAGACAGGAUCAGAAGAACUUAGAUCAUUAUAUAAUACAAUAGCAGUCCUCUAUUGUGUGCAUCAAAGGAUAGAUGUAAAAGACACCAAGGAAGCCUUAGAUAAGAUAGAGGAAGAGCAAAACAAAAGUAAGA	..............((((.((.....)).))))..........................((..((((((((((((((((((........))))).....)))).((((...))))......)))))))))...))...............	...............................................................(((((((((....(((((........)))))..........((((...))))......)))))))))....................
524	673	37	-21.4	-0.43	0.25	28.21	GCUACAACCAUCCCUUCAGACAGGAUCAGAAGAACUUAGAUCAUUAUAUAAUACAAUAGCAGUCCUCUAUUGUGUGCAUCAAAGGAUAGAUGUAAAAGACACCAAGGAAGCCUUAGAUAAGAUAGAGGAAGAGCAAAACAAAAGUAAGAA	.............((((.((.....)).))))..........................((..((((((((((((((((((........))))).....)))).((((...))))......)))))))))...))................	(((...........................................................(((((((((....(((((........)))))..........((((...))))......)))))))))..)))................
525	674	37	-21.4	-1.34	0.08	21.21	CUACAACCAUCCCUUCAGACAGGAUCAGAAGAACUUAGAUCAUUAUAUAAUACAAUAGCAGUCCUCUAUUGUGUGCAUCAAAGGAUAGAUGUAAAAGACACCAAGGAAGCCUUAGAUAAGAUAGAGGAAGAGCAAAACAAAAGUAAGAAA	............((((.((.....)).))))..........................((..((((((((((((((((((........))))).....)))).((((...))))......)))))))))...)).................	........................(.............)..................((..(((((((((.((.(((((........)))))......))..((((...))))......)))))))))...)).................
526	675	37	-21.4	-0.95	0.16	20.83	UACAACCAUCCCUUCAGACAGGAUCAGAAGAACUUAGAUCAUUAUAUAAUACAAUAGCAGUCCUCUAUUGUGUGCAUCAAAGGAUAGAUGUAAAAGACACCAAGGAAGCCUUAGAUAAGAUAGAGGAAGAGCAAAACAAAAGUAAGAAAA	...........((((.((.....)).))))..........................((..((((((((((((((((((........))))).....)))).((((...))))......)))))))))...))..................	......................(((...........))).................((..(((((((((.((.(((((........)))))......))..((((...))))......)))))))))...))..................
527	676	37	-21.4	-1.03	0.14	20.46	ACAACCAUCCCUUCAGACAGGAUCAGAAGAACUUAGAUCAUUAUAUAAUACAAUAGCAGUCCUCUAUUGUGUGCAUCAAAGGAUAGAUGUAAAAGACACCAAGGAAGCCUUAGAUAAGAUAGAGGAAGAGCAAAACAAAAGUAAGAAAAA	..........((((.((.....)).))))..........................((..((((((((((((((((((........))))).....)))).((((...))))......)))))))))...))...................	....................((((...........))))................((..(((((((((.((.(((((........)))))......))..((((...))))......)))))))))...))...................
528	677	37	-21.4	-1.09	0.12	20.58	CAACCAUCCCUUCAGACAGGAUCAGAAGAACUUAGAUCAUUAUAUAAUACAAUAGCAGUCCUCUAUUGUGUGCAUCAAAGGAUAGAUGUAAAAGACACCAAGGAAGCCUUAGAUAAGAUAGAGGAAGAGCAAAACAAAAGUAAGAAAAAG	.........((((.((.....)).))))..........................((..((((((((((((((((((........))))).....)))).((((...))))......)))))))))...))....................	...................((((...........))))................((..(((((((((.((.(((((........)))))......))..((((...))))......)))))))))...))....................
529	678	37	-21.4	-1.34	0.08	21.62	AACCAUCCCUUCAGACAGGAUCAGAAGAACUUAGAUCAUUAUAUAAUACAAUAGCAGUCCUCUAUUGUGUGCAUCAAAGGAUAGAUGUAAAAGACACCAAGGAAGCCUUAGAUAAGAUAGAGGAAGAGCAAAACAAAAGUAAGAAAAAGG	........((((.((.....)).))))..........................((..((((((((((((((((((........))))).....)))).((((...))))......)))))))))...)).....................	..................((((...........))))................((..((((((((((((.(((((........)))))......))).((((...))))......)))))))))...)).....................
530	679	37	-21.4	-0.92	0.2	21.52	ACCAUCCCUUCAGACAGGAUCAGAAGAACUUAGAUCAUUAUAUAAUACAAUAGCAGUCCUCUAUUGUGUGCAUCAAAGGAUAGAUGUAAAAGACACCAAGGAAGCCUUAGAUAAGAUAGAGGAAGAGCAAAACAAAAGUAAGAAAAAGGC	.......((((.((.....)).))))..........................((..((((((((((((((((((........))))).....)))).((((...))))......)))))))))...))......................	.................((((...........))))................((..((((((((((((.(((((........)))))......))).((((...))))......)))))))))...))......................
531	680	37	-21.4	-0.53	0.16	21.44	CCAUCCCUUCAGACAGGAUCAGAAGAACUUAGAUCAUUAUAUAAUACAAUAGCAGUCCUCUAUUGUGUGCAUCAAAGGAUAGAUGUAAAAGACACCAAGGAAGCCUUAGAUAAGAUAGAGGAAGAGCAAAACAAAAGUAAGAAAAAGGCA	......((((.((.....)).))))..........................((..((((((((((((((((((........))))).....)))).((((...))))......)))))))))...)).......................	.....((.........((((...........))))................((..(((((((((.((.(((((........)))))......))..((((...))))......)))))))))...))...................))..
532	681	37	-21.4	-0.74	0.2	20.96	CAUCCCUUCAGACAGGAUCAGAAGAACUUAGAUCAUUAUAUAAUACAAUAGCAGUCCUCUAUUGUGUGCAUCAAAGGAUAGAUGUAAAAGACACCAAGGAAGCCUUAGAUAAGAUAGAGGAAGAGCAAAACAAAAGUAAGAAAAAGGCAC	.....((((.((.....)).))))..........................((..((((((((((((((((((........))))).....)))).((((...))))......)))))))))...))........................	....((.........((((...........))))................((..((((((((((((.(((((........)))))......))).((((...))))......)))))))))...))...................))...
533	682	37	-21.4	-1.12	0.12	20.84	AUCCCUUCAGACAGGAUCAGAAGAACUUAGAUCAUUAUAUAAUACAAUAGCAGUCCUCUAUUGUGUGCAUCAAAGGAUAGAUGUAAAAGACACCAAGGAAGCCUUAGAUAAGAUAGAGGAAGAGCAAAACAAAAGUAAGAAAAAGGCACA	....((((.((.....)).))))..........................((..((((((((((((((((((........))))).....)))).((((...))))......)))))))))...)).........................	...(((........((((...........))))................((..((((((((((((.(((((........)))))......))).((((...))))......)))))))))...))..................)))....
534	683	37	-21.4	-0.86	0.2	20.77	UCCCUUCAGACAGGAUCAGAAGAACUUAGAUCAUUAUAUAAUACAAUAGCAGUCCUCUAUUGUGUGCAUCAAAGGAUAGAUGUAAAAGACACCAAGGAAGCCUUAGAUAAGAUAGAGGAAGAGCAAAACAAAAGUAAGAAAAAGGCACAG	...((((.((.....)).))))..........................((..((((((((((((((((((........))))).....)))).((((...))))......)))))))))...))..........................	..(((........((((...........))))................((..((((((((((((.(((((........)))))......))).((((...))))......)))))))))...))..................))).....
535	684	37	-21.4	-0.77	0.27	20.5	CCCUUCAGACAGGAUCAGAAGAACUUAGAUCAUUAUAUAAUACAAUAGCAGUCCUCUAUUGUGUGCAUCAAAGGAUAGAUGUAAAAGACACCAAGGAAGCCUUAGAUAAGAUAGAGGAAGAGCAAAACAAAAGUAAGAAAAAGGCACAGC	..((((.((.....)).))))..........................((..((((((((((((((((((........))))).....)))).((((...))))......)))))))))...))...........................	.(((........((((...........))))................((..((((((((((((.(((((........)))))......))).((((...))))......)))))))))...))..................)))......
536	685	37	-21.4	-0.9	0.14	21.34	CCUUCAGACAGGAUCAGAAGAACUUAGAUCAUUAUAUAAUACAAUAGCAGUCCUCUAUUGUGUGCAUCAAAGGAUAGAUGUAAAAGACACCAAGGAAGCCUUAGAUAAGAUAGAGGAAGAGCAAAACAAAAGUAAGAAAAAGGCACAGCA	.((((.((.....)).))))..........................((..((((((((((((((((((........))))).....)))).((((...))))......)))))))))...))............................	...........((((...........))))................((..((((((((((((.(((((........)))))......))).((((...))))......)))))))))...))............................
537	686	37	-21.0	-0.79	0.22	20.27	CUUCAGACAGGAUCAGAAGAACUUAGAUCAUUAUAUAAUACAAUAGCAGUCCUCUAUUGUGUGCAUCAAAGGAUAGAUGUAAAAGACACCAAGGAAGCCUUAGAUAAGAUAGAGGAAGAGCAAAACAAAAGUAAGAAAAAGGCACAGCAA	((((.((.....)).))))..........................((..((((((((((((((((((........))))).....)))).((((...))))......)))))))))...)).............................	..........((((...........))))................((..((((((((((((.(((((........)))))......))).((((...))))......)))))))))...)).............................
538	687	37	-20.8	-0.63	0.27	16.0	UUCAGACAGGAUCAGAAGAACUUAGAUCAUUAUAUAAUACAAUAGCAGUCCUCUAUUGUGUGCAUCAAAGGAUAGAUGUAAAAGACACCAAGGAAGCCUUAGAUAAGAUAGAGGAAGAGCAAAACAAAAGUAAGAAAAAGGCACAGCAAG	.........((((...........))))................((..((((((((((((((((((........))))).....)))).((((...))))......)))))))))...))..............................	.........((((...........))))................((..((((((((((((.(((((........)))))......))).((((...))))......)))))))))...))..............................
539	688	37	-20.8	-1.02	0.12	14.95	UCAGACAGGAUCAGAAGAACUUAGAUCAUUAUAUAAUACAAUAGCAGUCCUCUAUUGUGUGCAUCAAAGGAUAGAUGUAAAAGACACCAAGGAAGCCUUAGAUAAGAUAGAGGAAGAGCAAAACAAAAGUAAGAAAAAGGCACAGCAAGC	........((((...........))))................((..((((((((((((((((((........))))).....)))).((((...))))......)))))))))...))...............................	........((((...........))))................((..((((((((((((.(((((........)))))......))).((((...))))......)))))))))...))...............................
540	689	37	-21.1	-1.15	0.14	14.48	CAGACAGGAUCAGAAGAACUUAGAUCAUUAUAUAAUACAAUAGCAGUCCUCUAUUGUGUGCAUCAAAGGAUAGAUGUAAAAGACACCAAGGAAGCCUUAGAUAAGAUAGAGGAAGAGCAAAACAAAAGUAAGAAAAAGGCACAGCAAGCA	.......((((...........))))................((..((((((((((((((((((........))))).....)))).((((...))))......)))))))))...))....................((.......)).	.......((((...........))))................((..((((((((((((.(((((........)))))......))).((((...))))......)))))))))...))................................
541	690	37	-21.1	-0.93	0.2	14.42	AGACAGGAUCAGAAGAACUUAGAUCAUUAUAUAAUACAAUAGCAGUCCUCUAUUGUGUGCAUCAAAGGAUAGAUGUAAAAGACACCAAGGAAGCCUUAGAUAAGAUAGAGGAAGAGCAAAACAAAAGUAAGAAAAAGGCACAGCAAGCAG	......((((...........))))................((..((((((((((((((((((........))))).....)))).((((...))))......)))))))))...))....................((.......))..	......((((...........))))................((..((((((((((((.(((((........)))))......))).((((...))))......)))))))))...)).................................
542	691	37	-21.1	-0.96	0.16	15.09	GACAGGAUCAGAAGAACUUAGAUCAUUAUAUAAUACAAUAGCAGUCCUCUAUUGUGUGCAUCAAAGGAUAGAUGUAAAAGACACCAAGGAAGCCUUAGAUAAGAUAGAGGAAGAGCAAAACAAAAGUAAGAAAAAGGCACAGCAAGCAGC	.....((((...........))))................((..((((((((((((((((((........))))).....)))).((((...))))......)))))))))...))....................((.......))...	.....((((...........))))................((..((((((((((((.(((((........)))))......))).((((...))))......)))))))))...))..................................
543	692	37	-21.5	-1.27	0.12	14.69	ACAGGAUCAGAAGAACUUAGAUCAUUAUAUAAUACAAUAGCAGUCCUCUAUUGUGUGCAUCAAAGGAUAGAUGUAAAAGACACCAAGGAAGCCUUAGAUAAGAUAGAGGAAGAGCAAAACAAAAGUAAGAAAAAGGCACAGCAAGCAGCA	....((((...........))))................((..((((((((((((((((((........))))).....)))).((((...))))......)))))))))...)).........................((.....)).	....((((...........))))................((..((((((((((((.(((((........)))))......))).((((...))))......)))))))))...))...................................
544	693	37	-21.5	-1.05	0.2	14.65	CAGGAUCAGAAGAACUUAGAUCAUUAUAUAAUACAAUAGCAGUCCUCUAUUGUGUGCAUCAAAGGAUAGAUGUAAAAGACACCAAGGAAGCCUUAGAUAAGAUAGAGGAAGAGCAAAACAAAAGUAAGAAAAAGGCACAGCAAGCAGCAG	...((((...........))))................((..((((((((((((((((((........))))).....)))).((((...))))......)))))))))...)).........................((.....))..	...((((...........))))................((..((((((((((((.(((((........)))))......))).((((...))))......)))))))))...))....................................
545	694	37	-21.5	-1.13	0.14	15.13	AGGAUCAGAAGAACUUAGAUCAUUAUAUAAUACAAUAGCAGUCCUCUAUUGUGUGCAUCAAAGGAUAGAUGUAAAAGACACCAAGGAAGCCUUAGAUAAGAUAGAGGAAGAGCAAAACAAAAGUAAGAAAAAGGCACAGCAAGCAGCAGC	..((((...........))))................((..((((((((((((((((((........))))).....)))).((((...))))......)))))))))...)).........................((.....))...	..((((...........))))................((..((((((((((((.(((((........)))))......))).((((...))))......)))))))))...)).....................................
546	695	37	-23.0	-1.28	0.08	15.88	GGAUCAGAAGAACUUAGAUCAUUAUAUAAUACAAUAGCAGUCCUCUAUUGUGUGCAUCAAAGGAUAGAUGUAAAAGACACCAAGGAAGCCUUAGAUAAGAUAGAGGAAGAGCAAAACAAAAGUAAGAAAAAGGCACAGCAAGCAGCAGCU	.((((...........))))................((..((((((((((((((((((........))))).....)))).((((...))))......)))))))))...))...................(((...((.....)).)))	.((((...........))))................((..((((((((((((.(((((........)))))......))).((((...))))......)))))))))...))....................((...((.....)).)).
547	696	37	-25.2	-1.92	0.02	13.28	GAUCAGAAGAACUUAGAUCAUUAUAUAAUACAAUAGCAGUCCUCUAUUGUGUGCAUCAAAGGAUAGAUGUAAAAGACACCAAGGAAGCCUUAGAUAAGAUAGAGGAAGAGCAAAACAAAAGUAAGAAAAAGGCACAGCAAGCAGCAGCUG	((((...........))))................((..((((((((((((((((((........))))).....)))).((((...))))......)))))))))...)).......................((((........))))	((((...........))))................((..((((((((((((.(((((........)))))......))).((((...))))......)))))))))...)).......................((((........))))
548	697	37	-23.3	-1.81	0.0	16.15	AUCAGAAGAACUUAGAUCAUUAUAUAAUACAAUAGCAGUCCUCUAUUGUGUGCAUCAAAGGAUAGAUGUAAAAGACACCAAGGAAGCCUUAGAUAAGAUAGAGGAAGAGCAAAACAAAAGUAAGAAAAAGGCACAGCAAGCAGCAGCUGA	..................................((..((((((((((((((((((........))))).....)))).((((...))))......)))))))))...)).......................((((........)))).	..................................((..((((((((((((.(((((........)))))......))).((((...))))......)))))))))...)).......................((((........)))).
549	698	37	-23.3	-1.79	0.02	16.34	UCAGAAGAACUUAGAUCAUUAUAUAAUACAAUAGCAGUCCUCUAUUGUGUGCAUCAAAGGAUAGAUGUAAAAGACACCAAGGAAGCCUUAGAUAAGAUAGAGGAAGAGCAAAACAAAAGUAAGAAAAAGGCACAGCAAGCAGCAGCUGAC	.................................((..((((((((((((((((((........))))).....)))).((((...))))......)))))))))...)).......................((((........))))..	.................................((..((((((((((((.(((((........)))))......))).((((...))))......)))))))))...)).......................((((........))))..
550	699	37	-23.3	-1.48	0.04	15.21	CAGAAGAACUUAGAUCAUUAUAUAAUACAAUAGCAGUCCUCUAUUGUGUGCAUCAAAGGAUAGAUGUAAAAGACACCAAGGAAGCCUUAGAUAAGAUAGAGGAAGAGCAAAACAAAAGUAAGAAAAAGGCACAGCAAGCAGCAGCUGACA	................................((..((((((((((((((((((........))))).....)))).((((...))))......)))))))))...)).......................((((........))))...	................................((..((((((((((((.(((((........)))))......))).((((...))))......)))))))))...)).......................((((........))))...
551	700	37	-23.3	-1.61	0.0	15.05	AGAAGAACUUAGAUCAUUAUAUAAUACAAUAGCAGUCCUCUAUUGUGUGCAUCAAAGGAUAGAUGUAAAAGACACCAAGGAAGCCUUAGAUAAGAUAGAGGAAGAGCAAAACAAAAGUAAGAAAAAGGCACAGCAAGCAGCAGCUGACAC	...............................((..((((((((((((((((((........))))).....)))).((((...))))......)))))))))...)).......................((((........))))....	...............................((..((((((((((((.(((((........)))))......))).((((...))))......)))))))))...)).......................((((........))))....
552	701	37	-23.3	-1.25	0.1	14.83	GAAGAACUUAGAUCAUUAUAUAAUACAAUAGCAGUCCUCUAUUGUGUGCAUCAAAGGAUAGAUGUAAAAGACACCAAGGAAGCCUUAGAUAAGAUAGAGGAAGAGCAAAACAAAAGUAAGAAAAAGGCACAGCAAGCAGCAGCUGACACA	..............................((..((((((((((((((((((........))))).....)))).((((...))))......)))))))))...)).......................((((........)))).....	..............................((..((((((((((((.(((((........)))))......))).((((...))))......)))))))))...)).......................((((........)))).....
553	702	37	-23.3	-1.86	0.06	14.75	AAGAACUUAGAUCAUUAUAUAAUACAAUAGCAGUCCUCUAUUGUGUGCAUCAAAGGAUAGAUGUAAAAGACACCAAGGAAGCCUUAGAUAAGAUAGAGGAAGAGCAAAACAAAAGUAAGAAAAAGGCACAGCAAGCAGCAGCUGACACAG	.............................((..((((((((((((((((((........))))).....)))).((((...))))......)))))))))...)).......................((((........))))......	.............................((..((((((((((((.(((((........)))))......))).((((...))))......)))))))))...)).......................((((........))))......
554	703	37	-23.3	-1.29	0.06	15.03	AGAACUUAGAUCAUUAUAUAAUACAAUAGCAGUCCUCUAUUGUGUGCAUCAAAGGAUAGAUGUAAAAGACACCAAGGAAGCCUUAGAUAAGAUAGAGGAAGAGCAAAACAAAAGUAAGAAAAAGGCACAGCAAGCAGCAGCUGACACAGG	............................((..((((((((((((((((((........))))).....)))).((((...))))......)))))))))...)).......................((((........)))).......	............................((..((((((((((((.(((((........)))))......))).((((...))))......)))))))))...)).......................((((........)))).......
555	704	37	-23.3	-1.5	0.08	15.29	GAACUUAGAUCAUUAUAUAAUACAAUAGCAGUCCUCUAUUGUGUGCAUCAAAGGAUAGAUGUAAAAGACACCAAGGAAGCCUUAGAUAAGAUAGAGGAAGAGCAAAACAAAAGUAAGAAAAAGGCACAGCAAGCAGCAGCUGACACAGGA	...........................((..((((((((((((((((((........))))).....)))).((((...))))......)))))))))...)).......................((((........))))........	...........................((..((((((((((((.(((((........)))))......))).((((...))))......)))))))))...)).......................((((........))))........
556	705	37	-23.3	-1.65	0.06	15.12	AACUUAGAUCAUUAUAUAAUACAAUAGCAGUCCUCUAUUGUGUGCAUCAAAGGAUAGAUGUAAAAGACACCAAGGAAGCCUUAGAUAAGAUAGAGGAAGAGCAAAACAAAAGUAAGAAAAAGGCACAGCAAGCAGCAGCUGACACAGGAA	..........................((..((((((((((((((((((........))))).....)))).((((...))))......)))))))))...)).......................((((........)))).........	..........................((..((((((((((((.(((((........)))))......))).((((...))))......)))))))))...)).......................((((........)))).........
557	706	37	-23.3	-1.51	0.06	15.03	ACUUAGAUCAUUAUAUAAUACAAUAGCAGUCCUCUAUUGUGUGCAUCAAAGGAUAGAUGUAAAAGACACCAAGGAAGCCUUAGAUAAGAUAGAGGAAGAGCAAAACAAAAGUAAGAAAAAGGCACAGCAAGCAGCAGCUGACACAGGAAA	.........................((..((((((((((((((((((........))))).....)))).((((...))))......)))))))))...)).......................((((........))))..........	.........................((..((((((((((((.(((((........)))))......))).((((...))))......)))))))))...)).......................((((........))))..........
558	707	37	-23.3	-1.24	0.12	14.22	CUUAGAUCAUUAUAUAAUACAAUAGCAGUCCUCUAUUGUGUGCAUCAAAGGAUAGAUGUAAAAGACACCAAGGAAGCCUUAGAUAAGAUAGAGGAAGAGCAAAACAAAAGUAAGAAAAAGGCACAGCAAGCAGCAGCUGACACAGGAAAC	........................((..((((((((((((((((((........))))).....)))).((((...))))......)))))))))...)).......................((((........))))...........	........................((..((((((((((((.(((((........)))))......))).((((...))))......)))))))))...)).......................((((........))))...........
559	708	37	-23.3	-1.63	0.08	12.41	UUAGAUCAUUAUAUAAUACAAUAGCAGUCCUCUAUUGUGUGCAUCAAAGGAUAGAUGUAAAAGACACCAAGGAAGCCUUAGAUAAGAUAGAGGAAGAGCAAAACAAAAGUAAGAAAAAGGCACAGCAAGCAGCAGCUGACACAGGAAACA	.......................((..((((((((((((((((((........))))).....)))).((((...))))......)))))))))...)).......................((((........))))............	.......................((..((((((((((((.(((((........)))))......))).((((...))))......)))))))))...)).......................((((........))))............
560	709	37	-23.3	-1.66	0.06	12.27	UAGAUCAUUAUAUAAUACAAUAGCAGUCCUCUAUUGUGUGCAUCAAAGGAUAGAUGUAAAAGACACCAAGGAAGCCUUAGAUAAGAUAGAGGAAGAGCAAAACAAAAGUAAGAAAAAGGCACAGCAAGCAGCAGCUGACACAGGAAACAA	......................((..((((((((((((((((((........))))).....)))).((((...))))......)))))))))...)).......................((((........)))).............	......................((..((((((((((((.(((((........)))))......))).((((...))))......)))))))))...)).......................((((........)))).............
561	710	37	-23.3	-1.91	0.04	12.21	AGAUCAUUAUAUAAUACAAUAGCAGUCCUCUAUUGUGUGCAUCAAAGGAUAGAUGUAAAAGACACCAAGGAAGCCUUAGAUAAGAUAGAGGAAGAGCAAAACAAAAGUAAGAAAAAGGCACAGCAAGCAGCAGCUGACACAGGAAACAAC	.....................((..((((((((((((((((((........))))).....)))).((((...))))......)))))))))...)).......................((((........))))..............	.....................((..((((((((((((.(((((........)))))......))).((((...))))......)))))))))...)).......................((((........))))..............
562	711	37	-23.3	-1.5	0.08	12.34	GAUCAUUAUAUAAUACAAUAGCAGUCCUCUAUUGUGUGCAUCAAAGGAUAGAUGUAAAAGACACCAAGGAAGCCUUAGAUAAGAUAGAGGAAGAGCAAAACAAAAGUAAGAAAAAGGCACAGCAAGCAGCAGCUGACACAGGAAACAACA	....................((..((((((((((((((((((........))))).....)))).((((...))))......)))))))))...)).......................((((........))))...............	....................((..((((((((((((.(((((........)))))......))).((((...))))......)))))))))...)).......................((((........))))...............
563	712	37	-23.3	-1.21	0.08	12.2	AUCAUUAUAUAAUACAAUAGCAGUCCUCUAUUGUGUGCAUCAAAGGAUAGAUGUAAAAGACACCAAGGAAGCCUUAGAUAAGAUAGAGGAAGAGCAAAACAAAAGUAAGAAAAAGGCACAGCAAGCAGCAGCUGACACAGGAAACAACAG	...................((..((((((((((((((((((........))))).....)))).((((...))))......)))))))))...)).......................((((........))))................	...................((..((((((((((((.(((((........)))))......))).((((...))))......)))))))))...)).......................((((........))))................
564	713	37	-23.3	-1.28	0.12	13.29	UCAUUAUAUAAUACAAUAGCAGUCCUCUAUUGUGUGCAUCAAAGGAUAGAUGUAAAAGACACCAAGGAAGCCUUAGAUAAGAUAGAGGAAGAGCAAAACAAAAGUAAGAAAAAGGCACAGCAAGCAGCAGCUGACACAGGAAACAACAGC	..................((..((((((((((((((((((........))))).....)))).((((...))))......)))))))))...)).......................((((........)))).................	..................((..((((((((((((.(((((........)))))......))).((((...))))......)))))))))...)).......................((((........)))).................
565	714	37	-23.5	-1.98	0.0	14.28	CAUUAUAUAAUACAAUAGCAGUCCUCUAUUGUGUGCAUCAAAGGAUAGAUGUAAAAGACACCAAGGAAGCCUUAGAUAAGAUAGAGGAAGAGCAAAACAAAAGUAAGAAAAAGGCACAGCAAGCAGCAGCUGACACAGGAAACAACAGCC	.................((..((((((((((((((((((........))))).....)))).((((...))))......)))))))))...))...................(((.((((........)))).....(....)....)))	.................((..((((((((((((.(((((........)))))......))).((((...))))......)))))))))...))...................(((.((((........))))...............)))
566	715	37	-24.8	-2.02	0.0	12.0	AUUAUAUAAUACAAUAGCAGUCCUCUAUUGUGUGCAUCAAAGGAUAGAUGUAAAAGACACCAAGGAAGCCUUAGAUAAGAUAGAGGAAGAGCAAAACAAAAGUAAGAAAAAGGCACAGCAAGCAGCAGCUGACACAGGAAACAACAGCCA	................((..((((((((((((((((((........))))).....)))).((((...))))......)))))))))...))...................(((.((((........)))).....(....)....))).	................((..((((((((((((.(((((........)))))......))).((((...))))......)))))))))...))...................(((.((((........))))...............))).
567	716	37	-24.8	-1.97	0.02	11.97	UUAUAUAAUACAAUAGCAGUCCUCUAUUGUGUGCAUCAAAGGAUAGAUGUAAAAGACACCAAGGAAGCCUUAGAUAAGAUAGAGGAAGAGCAAAACAAAAGUAAGAAAAAGGCACAGCAAGCAGCAGCUGACACAGGAAACAACAGCCAG	...............((..((((((((((((((((((........))))).....)))).((((...))))......)))))))))...))...................(((.((((........)))).....(....)....)))..	...............((..((((((((((((.(((((........)))))......))).((((...))))......)))))))))...))...................(((.((((........))))...............)))..
568	717	37	-24.8	-1.69	0.08	11.76	UAUAUAAUACAAUAGCAGUCCUCUAUUGUGUGCAUCAAAGGAUAGAUGUAAAAGACACCAAGGAAGCCUUAGAUAAGAUAGAGGAAGAGCAAAACAAAAGUAAGAAAAAGGCACAGCAAGCAGCAGCUGACACAGGAAACAACAGCCAGG	..............((..((((((((((((((((((........))))).....)))).((((...))))......)))))))))...))...................(((.((((........)))).....(....)....)))...	..............((..((((((((((((.(((((........)))))......))).((((...))))......)))))))))...))...................(((.((((........))))...............)))...
569	718	37	-24.8	-1.53	0.06	12.14	AUAUAAUACAAUAGCAGUCCUCUAUUGUGUGCAUCAAAGGAUAGAUGUAAAAGACACCAAGGAAGCCUUAGAUAAGAUAGAGGAAGAGCAAAACAAAAGUAAGAAAAAGGCACAGCAAGCAGCAGCUGACACAGGAAACAACAGCCAGGU	.............((..((((((((((((((((((........))))).....)))).((((...))))......)))))))))...))...................(((.((((........)))).....(....)....)))....	.............((..((((((((((((.(((((........)))))......))).((((...))))......)))))))))...))...................(((.((((........))))...............)))....
570	719	37	-24.8	-1.59	0.04	13.37	UAUAAUACAAUAGCAGUCCUCUAUUGUGUGCAUCAAAGGAUAGAUGUAAAAGACACCAAGGAAGCCUUAGAUAAGAUAGAGGAAGAGCAAAACAAAAGUAAGAAAAAGGCACAGCAAGCAGCAGCUGACACAGGAAACAACAGCCAGGUC	............((..((((((((((((((((((........))))).....)))).((((...))))......)))))))))...))...................(((.((((........)))).....(....)....))).....	............((..((((((((((((.(((((........)))))......))).((((...))))......)))))))))...))...................(((.((((........))))...............))).....
571	720	37	-24.8	-1.68	0.02	17.12	AUAAUACAAUAGCAGUCCUCUAUUGUGUGCAUCAAAGGAUAGAUGUAAAAGACACCAAGGAAGCCUUAGAUAAGAUAGAGGAAGAGCAAAACAAAAGUAAGAAAAAGGCACAGCAAGCAGCAGCUGACACAGGAAACAACAGCCAGGUCA	...........((..((((((((((((((((((........))))).....)))).((((...))))......)))))))))...))...................(((.((((........)))).....(....)....)))......	...........((..((((((((((((.(((((........)))))......))).((((...))))......)))))))))...))...................(((.((((........))))...............)))......
572	721	37	-25.1	-1.81	0.04	19.16	UAAUACAAUAGCAGUCCUCUAUUGUGUGCAUCAAAGGAUAGAUGUAAAAGACACCAAGGAAGCCUUAGAUAAGAUAGAGGAAGAGCAAAACAAAAGUAAGAAAAAGGCACAGCAAGCAGCAGCUGACACAGGAAACAACAGCCAGGUCAG	..........((..((((((((((((((((((........))))).....)))).((((...))))......)))))))))...)).........................((.....))..(((((.(.((.........)).))))))	..........((..((((((((((((.(((((........)))))......))).((((...))))......)))))))))...)).....................................((((...((.........))..)))).
573	722	37	-28.5	-2.4	0.0	12.03	AAUACAAUAGCAGUCCUCUAUUGUGUGCAUCAAAGGAUAGAUGUAAAAGACACCAAGGAAGCCUUAGAUAAGAUAGAGGAAGAGCAAAACAAAAGUAAGAAAAAGGCACAGCAAGCAGCAGCUGACACAGGAAACAACAGCCAGGUCAGC	.........((..((((((((((((((((((........))))).....)))).((((...))))......)))))))))...)).........................((.....)).((((((.(.((.........)).)))))))	.........((..((((((((((((.(((((........)))))......))).((((...))))......)))))))))...))...................................((((((.(.((.........)).)))))))
574	723	37	-29.3	-2.86	0.0	11.96	AUACAAUAGCAGUCCUCUAUUGUGUGCAUCAAAGGAUAGAUGUAAAAGACACCAAGGAAGCCUUAGAUAAGAUAGAGGAAGAGCAAAACAAAAGUAAGAAAAAGGCACAGCAAGCAGCAGCUGACACAGGAAACAACAGCCAGGUCAGCC	........((..((((((((((((((((((........))))).....)))).((((...))))......)))))))))...)).........................((.....)).((((((.(.((.........)).))))))).	........((..((((((((((((.(((((........)))))......))).((((...))))......)))))))))...))...................................((((((.(.((.........)).))))))).
575	724	37	-29.3	-2.46	0.0	12.31	UACAAUAGCAGUCCUCUAUUGUGUGCAUCAAAGGAUAGAUGUAAAAGACACCAAGGAAGCCUUAGAUAAGAUAGAGGAAGAGCAAAACAAAAGUAAGAAAAAGGCACAGCAAGCAGCAGCUGACACAGGAAACAACAGCCAGGUCAGCCA	.......((..((((((((((((((((((........))))).....)))).((((...))))......)))))))))...)).........................((.....)).((((((.(.((.........)).)))))))..	.......((..((((((((((((.(((((........)))))......))).((((...))))......)))))))))...))...................................((((((.(.((.........)).)))))))..
576	725	37	-29.3	-2.3	0.0	12.27	ACAAUAGCAGUCCUCUAUUGUGUGCAUCAAAGGAUAGAUGUAAAAGACACCAAGGAAGCCUUAGAUAAGAUAGAGGAAGAGCAAAACAAAAGUAAGAAAAAGGCACAGCAAGCAGCAGCUGACACAGGAAACAACAGCCAGGUCAGCCAA	......((..((((((((((((((((((........))))).....)))).((((...))))......)))))))))...)).........................((.....)).((((((.(.((.........)).)))))))...	......((..((((((((((((.(((((........)))))......))).((((...))))......)))))))))...))...................................((((((.(.((.........)).)))))))...
577	726	37	-29.3	-2.48	0.0	12.26	CAAUAGCAGUCCUCUAUUGUGUGCAUCAAAGGAUAGAUGUAAAAGACACCAAGGAAGCCUUAGAUAAGAUAGAGGAAGAGCAAAACAAAAGUAAGAAAAAGGCACAGCAAGCAGCAGCUGACACAGGAAACAACAGCCAGGUCAGCCAAA	.....((..((((((((((((((((((........))))).....)))).((((...))))......)))))))))...)).........................((.....)).((((((.(.((.........)).)))))))....	.....((..((((((((((((.(((((........)))))......))).((((...))))......)))))))))...))...................................((((((.(.((.........)).)))))))....
578	727	37	-29.3	-2.49	0.02	12.26	AAUAGCAGUCCUCUAUUGUGUGCAUCAAAGGAUAGAUGUAAAAGACACCAAGGAAGCCUUAGAUAAGAUAGAGGAAGAGCAAAACAAAAGUAAGAAAAAGGCACAGCAAGCAGCAGCUGACACAGGAAACAACAGCCAGGUCAGCCAAAA	....((..((((((((((((((((((........))))).....)))).((((...))))......)))))))))...)).........................((.....)).((((((.(.((.........)).))))))).....	....((..((((((((((((.(((((........)))))......))).((((...))))......)))))))))...))...................................((((((.(.((.........)).))))))).....
579	728	37	-29.3	-2.5	0.02	12.27	AUAGCAGUCCUCUAUUGUGUGCAUCAAAGGAUAGAUGUAAAAGACACCAAGGAAGCCUUAGAUAAGAUAGAGGAAGAGCAAAACAAAAGUAAGAAAAAGGCACAGCAAGCAGCAGCUGACACAGGAAACAACAGCCAGGUCAGCCAAAAU	...((..((((((((((((((((((........))))).....)))).((((...))))......)))))))))...)).........................((.....)).((((((.(.((.........)).)))))))......	...((..((((((((((((.(((((........)))))......))).((((...))))......)))))))))...))...................................((((((.(.((.........)).)))))))......
580	729	37	-29.3	-2.32	0.04	12.28	UAGCAGUCCUCUAUUGUGUGCAUCAAAGGAUAGAUGUAAAAGACACCAAGGAAGCCUUAGAUAAGAUAGAGGAAGAGCAAAACAAAAGUAAGAAAAAGGCACAGCAAGCAGCAGCUGACACAGGAAACAACAGCCAGGUCAGCCAAAAUU	..((..((((((((((((((((((........))))).....)))).((((...))))......)))))))))...)).........................((.....)).((((((.(.((.........)).))))))).......	..((..((((((((((((.(((((........)))))......))).((((...))))......)))))))))...))...................................((((((.(.((.........)).))))))).......
581	730	37	-29.3	-2.46	0.0	12.28	AGCAGUCCUCUAUUGUGUGCAUCAAAGGAUAGAUGUAAAAGACACCAAGGAAGCCUUAGAUAAGAUAGAGGAAGAGCAAAACAAAAGUAAGAAAAAGGCACAGCAAGCAGCAGCUGACACAGGAAACAACAGCCAGGUCAGCCAAAAUUA	.((..((((((((((((((((((........))))).....)))).((((...))))......)))))))))...)).........................((.....)).((((((.(.((.........)).)))))))........	.((..((((((((((((.(((((........)))))......))).((((...))))......)))))))))...))...................................((((((.(.((.........)).)))))))........
582	731	37	-29.5	-2.72	0.0	12.78	GCAGUCCUCUAUUGUGUGCAUCAAAGGAUAGAUGUAAAAGACACCAAGGAAGCCUUAGAUAAGAUAGAGGAAGAGCAAAACAAAAGUAAGAAAAAGGCACAGCAAGCAGCAGCUGACACAGGAAACAACAGCCAGGUCAGCCAAAAUUAC	((..((((((((((((((((((........))))).....)))).((((...))))......)))))))))...)).........................((.....)).((((((.(.((.........)).))))))).........	((..((((((((((((.(((((........)))))......))).((((...))))......)))))))))...))...................................((((((.(.((.........)).))))))).........
583	732	37	-28.0	-2.16	0.0	13.04	CAGUCCUCUAUUGUGUGCAUCAAAGGAUAGAUGUAAAAGACACCAAGGAAGCCUUAGAUAAGAUAGAGGAAGAGCAAAACAAAAGUAAGAAAAAGGCACAGCAAGCAGCAGCUGACACAGGAAACAACAGCCAGGUCAGCCAAAAUUACC	...((((((((((((((((((........))))).....)))).((((...))))......)))))))))..............................((.....)).((((((.(.((.........)).)))))))..........	...((((((((((((.(((((........)))))......))).((((...))))......)))))))))........................................((((((.(.((.........)).)))))))..........
584	733	37	-28.0	-2.36	0.0	13.03	AGUCCUCUAUUGUGUGCAUCAAAGGAUAGAUGUAAAAGACACCAAGGAAGCCUUAGAUAAGAUAGAGGAAGAGCAAAACAAAAGUAAGAAAAAGGCACAGCAAGCAGCAGCUGACACAGGAAACAACAGCCAGGUCAGCCAAAAUUACCC	..((((((((((((((((((........))))).....)))).((((...))))......)))))))))..............................((.....)).((((((.(.((.........)).)))))))...........	..((((((((((((.(((((........)))))......))).((((...))))......)))))))))........................................((((((.(.((.........)).)))))))...........
585	734	37	-28.0	-2.1	0.0	13.27	GUCCUCUAUUGUGUGCAUCAAAGGAUAGAUGUAAAAGACACCAAGGAAGCCUUAGAUAAGAUAGAGGAAGAGCAAAACAAAAGUAAGAAAAAGGCACAGCAAGCAGCAGCUGACACAGGAAACAACAGCCAGGUCAGCCAAAAUUACCCU	.((((((((((((((((((........))))).....)))).((((...))))......)))))))))..............................((.....)).((((((.(.((.........)).)))))))............	.((((((((((((.(((((........)))))......))).((((...))))......)))))))))..............................((.....)).((((((.(.((.........)).)))))))............
586	735	37	-28.0	-1.83	0.04	13.33	UCCUCUAUUGUGUGCAUCAAAGGAUAGAUGUAAAAGACACCAAGGAAGCCUUAGAUAAGAUAGAGGAAGAGCAAAACAAAAGUAAGAAAAAGGCACAGCAAGCAGCAGCUGACACAGGAAACAACAGCCAGGUCAGCCAAAAUUACCCUA	((((((((((((((((((........))))).....)))).((((...))))......)))))))))..............................((.....)).((((((.(.((.........)).))))))).............	((((((((((((.(((((........)))))......))).((((...))))......)))))))))..............................((.....)).((((((.(.((.........)).))))))).............
587	736	37	-26.4	-2.03	0.06	13.19	CCUCUAUUGUGUGCAUCAAAGGAUAGAUGUAAAAGACACCAAGGAAGCCUUAGAUAAGAUAGAGGAAGAGCAAAACAAAAGUAAGAAAAAGGCACAGCAAGCAGCAGCUGACACAGGAAACAACAGCCAGGUCAGCCAAAAUUACCCUAU	(((((((((((((((((........))))).....)))).((((...))))......))))))))...............................((.....)).((((((.(.((.........)).)))))))..............	(((((((((((.(((((........)))))......))).((((...))))......))))))))...............................((.....)).((((((.(.((.........)).)))))))..............
588	737	37	-23.3	-1.08	0.1	17.71	CUCUAUUGUGUGCAUCAAAGGAUAGAUGUAAAAGACACCAAGGAAGCCUUAGAUAAGAUAGAGGAAGAGCAAAACAAAAGUAAGAAAAAGGCACAGCAAGCAGCAGCUGACACAGGAAACAACAGCCAGGUCAGCCAAAAUUACCCUAUA	((((((((((((((((........))))).....)))).((((...))))......)))))))................................((.....)).((((((.(.((.........)).)))))))...............	((((((((((.(((((........)))))......))).((((...))))......)))))))................................((.....)).((((((.(.((.........)).)))))))...............
589	738	37	-22.58	-0.98	0.2	21.68	UCUAUUGUGUGCAUCAAAGGAUAGAUGUAAAAGACACCAAGGAAGCCUUAGAUAAGAUAGAGGAAGAGCAAAACAAAAGUAAGAAAAAGGCACAGCAAGCAGCAGCUGACACAGGAAACAACAGCCAGGUCAGCCAAAAUUACCCUAUAG	......(((((((((........))))).....))))..(((..(((((.....................................)))))...((.....)).((((((.(.((.........)).))))))).........)))....	......(((((((((........))))).....)))).........................................................((.....)).((((((.(.((.........)).)))))))................
590	739	37	-22.58	-1.04	0.12	20.26	CUAUUGUGUGCAUCAAAGGAUAGAUGUAAAAGACACCAAGGAAGCCUUAGAUAAGAUAGAGGAAGAGCAAAACAAAAGUAAGAAAAAGGCACAGCAAGCAGCAGCUGACACAGGAAACAACAGCCAGGUCAGCCAAAAUUACCCUAUAGU	.....(((((((((........))))).....))))..(((..(((((.....................................)))))...((.....)).((((((.(.((.........)).))))))).........))).....	.....(((.(((((........)))))......))).......((((.......................................))))...((.....)).((((((.(.((.........)).))))))).................
591	740	37	-22.58	-1.05	0.12	18.79	UAUUGUGUGCAUCAAAGGAUAGAUGUAAAAGACACCAAGGAAGCCUUAGAUAAGAUAGAGGAAGAGCAAAACAAAAGUAAGAAAAAGGCACAGCAAGCAGCAGCUGACACAGGAAACAACAGCCAGGUCAGCCAAAAUUACCCUAUAGUG	....(((((((((........))))).....))))..(((..(((((.....................................)))))...((.....)).((((((.(.((.........)).))))))).........)))......	.......((((((........))))))..........(((..(((((.....................................)))))...((.....)).((((((.(.((.........)).))))))).........)))......
592	741	37	-23.18	-1.15	0.14	17.88	AUUGUGUGCAUCAAAGGAUAGAUGUAAAAGACACCAAGGAAGCCUUAGAUAAGAUAGAGGAAGAGCAAAACAAAAGUAAGAAAAAGGCACAGCAAGCAGCAGCUGACACAGGAAACAACAGCCAGGUCAGCCAAAAUUACCCUAUAGUGC	......((((((........)))))).....(((..(((..(((((.....................................)))))...((.....)).((((((.(.((.........)).))))))).........)))...))).	......((((((........)))))).....(((..(((..(((((.....................................)))))...((.....)).((((((.(.((.........)).))))))).........)))...))).
593	742	37	-23.18	-0.91	0.18	22.21	UUGUGUGCAUCAAAGGAUAGAUGUAAAAGACACCAAGGAAGCCUUAGAUAAGAUAGAGGAAGAGCAAAACAAAAGUAAGAAAAAGGCACAGCAAGCAGCAGCUGACACAGGAAACAACAGCCAGGUCAGCCAAAAUUACCCUAUAGUGCA	.....((((((........)))))).....(((..(((..(((((.....................................)))))...((.....)).((((((.(.((.........)).))))))).........)))...)))..	.....((((((........)))))).................................................................((.....)).((((((.(.((.........)).)))))))....................
594	743	37	-23.18	-1.25	0.1	22.95	UGUGUGCAUCAAAGGAUAGAUGUAAAAGACACCAAGGAAGCCUUAGAUAAGAUAGAGGAAGAGCAAAACAAAAGUAAGAAAAAGGCACAGCAAGCAGCAGCUGACACAGGAAACAACAGCCAGGUCAGCCAAAAUUACCCUAUAGUGCAG	....((((((........)))))).....(((..(((..(((((.....................................)))))...((.....)).((((((.(.((.........)).))))))).........)))...)))...	.....(((((........)))))..................................................................((.....)).((((((.(.((.........)).))))))).....................
595	744	37	-23.18	-1.0	0.14	24.46	GUGUGCAUCAAAGGAUAGAUGUAAAAGACACCAAGGAAGCCUUAGAUAAGAUAGAGGAAGAGCAAAACAAAAGUAAGAAAAAGGCACAGCAAGCAGCAGCUGACACAGGAAACAACAGCCAGGUCAGCCAAAAUUACCCUAUAGUGCAGA	...((((((........)))))).....(((..(((..(((((.....................................)))))...((.....)).((((((.(.((.........)).))))))).........)))...)))....	....(((((........)))))................((((.......................................))))...((.....)).((((((.(.((.........)).)))))))......................
596	745	37	-23.18	-1.56	0.08	23.01	UGUGCAUCAAAGGAUAGAUGUAAAAGACACCAAGGAAGCCUUAGAUAAGAUAGAGGAAGAGCAAAACAAAAGUAAGAAAAAGGCACAGCAAGCAGCAGCUGACACAGGAAACAACAGCCAGGUCAGCCAAAAUUACCCUAUAGUGCAGAA	..((((((........)))))).....(((..(((..(((((.....................................)))))...((.....)).((((((.(.((.........)).))))))).........)))...))).....	..(((((...(((........................(((((.....................................)))))...((.....)).((((((.(.((.........)).))))))).........)))...)))))...
597	746	37	-23.18	-1.64	0.02	20.2	GUGCAUCAAAGGAUAGAUGUAAAAGACACCAAGGAAGCCUUAGAUAAGAUAGAGGAAGAGCAAAACAAAAGUAAGAAAAAGGCACAGCAAGCAGCAGCUGACACAGGAAACAACAGCCAGGUCAGCCAAAAUUACCCUAUAGUGCAGAAC	.((((((........)))))).....(((..(((..(((((.....................................)))))...((.....)).((((((.(.((.........)).))))))).........)))...)))......	.((((((........)))))).....(((..(((..(((((.....................................)))))...((.....)).((((((.(.((.........)).))))))).........)))...)))......
598	747	37	-23.18	-1.77	0.02	20.18	UGCAUCAAAGGAUAGAUGUAAAAGACACCAAGGAAGCCUUAGAUAAGAUAGAGGAAGAGCAAAACAAAAGUAAGAAAAAGGCACAGCAAGCAGCAGCUGACACAGGAAACAACAGCCAGGUCAGCCAAAAUUACCCUAUAGUGCAGAACC	((((((........)))))).....(((..(((..(((((.....................................)))))...((.....)).((((((.(.((.........)).))))))).........)))...))).......	((((((........)))))).....(((..(((..(((((.....................................)))))...((.....)).((((((.(.((.........)).))))))).........)))...))).......
599	748	37	-22.08	-1.36	0.08	21.83	GCAUCAAAGGAUAGAUGUAAAAGACACCAAGGAAGCCUUAGAUAAGAUAGAGGAAGAGCAAAACAAAAGUAAGAAAAAGGCACAGCAAGCAGCAGCUGACACAGGAAACAACAGCCAGGUCAGCCAAAAUUACCCUAUAGUGCAGAACCU	(((((........)))))......(((..(((..(((((.....................................)))))...((.....)).((((((.(.((.........)).))))))).........)))...)))........	(((((........)))))................(((((.....................................)))))...((.....)).((((((.(.((.........)).)))))))..........................
600	749	37	-20.0	-0.65	0.25	25.33	CAUCAAAGGAUAGAUGUAAAAGACACCAAGGAAGCCUUAGAUAAGAUAGAGGAAGAGCAAAACAAAAGUAAGAAAAAGGCACAGCAAGCAGCAGCUGACACAGGAAACAACAGCCAGGUCAGCCAAAAUUACCCUAUAGUGCAGAACCUC	((((........))))...........((((...))))..........((((....(((........((((............((.....)).((((((.(.((.........)).))))))).....)))).......)))....))))	((((........))))................................((((....(((........................((.....)).((((((.(.((.........)).)))))))................)))....))))
601	750	37	-20.1	-0.55	0.31	17.8	AUCAAAGGAUAGAUGUAAAAGACACCAAGGAAGCCUUAGAUAAGAUAGAGGAAGAGCAAAACAAAAGUAAGAAAAAGGCACAGCAAGCAGCAGCUGACACAGGAAACAACAGCCAGGUCAGCCAAAAUUACCCUAUAGUGCAGAACCUCC	(((.((((.....(((.....))).........)))).)))......((((....(((........((((............((.....)).((((((.(.((.........)).))))))).....)))).......)))....)))).	(((.((((.........................)))).)))......((((....(((........(((.............((.....)).((((((.(.((.........)).)))))))......))).......)))....)))).
602	751	37	-18.9	-0.44	0.31	25.58	UCAAAGGAUAGAUGUAAAAGACACCAAGGAAGCCUUAGAUAAGAUAGAGGAAGAGCAAAACAAAAGUAAGAAAAAGGCACAGCAAGCAGCAGCUGACACAGGAAACAACAGCCAGGUCAGCCAAAAUUACCCUAUAGUGCAGAACCUCCA	((.((((.....(((.....))).........)))).)).......((((....(((........((((............((.....)).((((((.(.((.........)).))))))).....)))).......)))....))))..	..............................................((((....(((........................((.....)).((((((.(.((.........)).)))))))................)))....))))..
603	752	37	-18.6	-0.38	0.35	26.72	CAAAGGAUAGAUGUAAAAGACACCAAGGAAGCCUUAGAUAAGAUAGAGGAAGAGCAAAACAAAAGUAAGAAAAAGGCACAGCAAGCAGCAGCUGACACAGGAAACAACAGCCAGGUCAGCCAAAAUUACCCUAUAGUGCAGAACCUCCAG	........................((((...))))..........((((....(((........((((............((.....)).((((((.(.((.........)).))))))).....)))).......)))....))))...	.............................................((((...............................((.....)).((((((.(.((.........)).))))))).......................))))...
604	753	37	-18.6	-0.3	0.41	26.96	AAAGGAUAGAUGUAAAAGACACCAAGGAAGCCUUAGAUAAGAUAGAGGAAGAGCAAAACAAAAGUAAGAAAAAGGCACAGCAAGCAGCAGCUGACACAGGAAACAACAGCCAGGUCAGCCAAAAUUACCCUAUAGUGCAGAACCUCCAGG	.......................((((...))))..........((((....(((........((((............((.....)).((((((.(.((.........)).))))))).....)))).......)))....))))....	...............................................................................((.....)).((((((.(.((.........)).)))))))...............................
605	754	37	-19.9	-0.12	0.41	26.29	AAGGAUAGAUGUAAAAGACACCAAGGAAGCCUUAGAUAAGAUAGAGGAAGAGCAAAACAAAAGUAAGAAAAAGGCACAGCAAGCAGCAGCUGACACAGGAAACAACAGCCAGGUCAGCCAAAAUUACCCUAUAGUGCAGAACCUCCAGGG	....................((..(((..((((..........))))..........................((((.((.....)).((((((.(.((.........)).)))))))...............))))......)))..))	..............................................................................((.....)).((((((.(.((.........)).)))))))................................
606	755	37	-21.0	-0.49	0.31	22.81	AGGAUAGAUGUAAAAGACACCAAGGAAGCCUUAGAUAAGAUAGAGGAAGAGCAAAACAAAAGUAAGAAAAAGGCACAGCAAGCAGCAGCUGACACAGGAAACAACAGCCAGGUCAGCCAAAAUUACCCUAUAGUGCAGAACCUCCAGGGG	...................((..(((..((((..........))))..........................((((.((.....)).((((((.(.((.........)).)))))))...............))))......)))..)).	...................((..(((...................................................((.....)).((((((.(.((.........)).))))))).........................)))..)).
607	756	37	-21.0	0.07	0.47	25.82	GGAUAGAUGUAAAAGACACCAAGGAAGCCUUAGAUAAGAUAGAGGAAGAGCAAAACAAAAGUAAGAAAAAGGCACAGCAAGCAGCAGCUGACACAGGAAACAACAGCCAGGUCAGCCAAAAUUACCCUAUAGUGCAGAACCUCCAGGGGC	..................((..(((..((((..........))))..........................((((.((.....)).((((((.(.((.........)).)))))))...............))))......)))..))..	......................((....................................................((.....)).((((((.(.((.........)).)))))))..........................))......
608	757	37	-21.0	-0.38	0.29	27.05	GAUAGAUGUAAAAGACACCAAGGAAGCCUUAGAUAAGAUAGAGGAAGAGCAAAACAAAAGUAAGAAAAAGGCACAGCAAGCAGCAGCUGACACAGGAAACAACAGCCAGGUCAGCCAAAAUUACCCUAUAGUGCAGAACCUCCAGGGGCA	.................((..(((..((((..........))))..........................((((.((.....)).((((((.(.((.........)).)))))))...............))))......)))..))...	...........................................................................((.....)).((((((.(.((.........)).)))))))...................................
609	758	37	-21.0	-0.57	0.22	27.23	AUAGAUGUAAAAGACACCAAGGAAGCCUUAGAUAAGAUAGAGGAAGAGCAAAACAAAAGUAAGAAAAAGGCACAGCAAGCAGCAGCUGACACAGGAAACAACAGCCAGGUCAGCCAAAAUUACCCUAUAGUGCAGAACCUCCAGGGGCAA	................((..(((..((((..........))))..........................((((.((.....)).((((((.(.((.........)).)))))))...............))))......)))..))....	..........................................................................((.....)).((((((.(.((.........)).)))))))....................................
610	759	37	-21.0	-0.63	0.25	27.2	UAGAUGUAAAAGACACCAAGGAAGCCUUAGAUAAGAUAGAGGAAGAGCAAAACAAAAGUAAGAAAAAGGCACAGCAAGCAGCAGCUGACACAGGAAACAACAGCCAGGUCAGCCAAAAUUACCCUAUAGUGCAGAACCUCCAGGGGCAAA	...............((..(((..((((..........))))..........................((((.((.....)).((((((.(.((.........)).)))))))...............))))......)))..)).....	.........................................................................((.....)).((((((.(.((.........)).))))))).....................................
611	760	37	-21.0	-0.7	0.27	27.18	AGAUGUAAAAGACACCAAGGAAGCCUUAGAUAAGAUAGAGGAAGAGCAAAACAAAAGUAAGAAAAAGGCACAGCAAGCAGCAGCUGACACAGGAAACAACAGCCAGGUCAGCCAAAAUUACCCUAUAGUGCAGAACCUCCAGGGGCAAAU	..............((..(((..((((..........))))..........................((((.((.....)).((((((.(.((.........)).)))))))...............))))......)))..))......	........................................................................((.....)).((((((.(.((.........)).)))))))......................................
612	761	37	-21.0	-0.44	0.29	27.27	GAUGUAAAAGACACCAAGGAAGCCUUAGAUAAGAUAGAGGAAGAGCAAAACAAAAGUAAGAAAAAGGCACAGCAAGCAGCAGCUGACACAGGAAACAACAGCCAGGUCAGCCAAAAUUACCCUAUAGUGCAGAACCUCCAGGGGCAAAUG	.............((..(((..((((..........))))..........................((((.((.....)).((((((.(.((.........)).)))))))...............))))......)))..)).......	.......................................................................((.....)).((((((.(.((.........)).))))))).......................................
613	762	37	-21.28	-0.66	0.29	27.31	AUGUAAAAGACACCAAGGAAGCCUUAGAUAAGAUAGAGGAAGAGCAAAACAAAAGUAAGAAAAAGGCACAGCAAGCAGCAGCUGACACAGGAAACAACAGCCAGGUCAGCCAAAAUUACCCUAUAGUGCAGAACCUCCAGGGGCAAAUGG	............(((.....(((((.....................................)))))...((.....)).((((((.(.((.........)).)))))))........((((..((........))..)))).....)))	......................................................................((.....)).((((((.(.((.........)).)))))))........................................
614	763	37	-22.78	-0.7	0.25	24.25	UGUAAAAGACACCAAGGAAGCCUUAGAUAAGAUAGAGGAAGAGCAAAACAAAAGUAAGAAAAAGGCACAGCAAGCAGCAGCUGACACAGGAAACAACAGCCAGGUCAGCCAAAAUUACCCUAUAGUGCAGAACCUCCAGGGGCAAAUGGU	..........((((.....(((((.....................................)))))...((.....)).((((((.(.((.........)).)))))))........((((..((........))..)))).....))))	..........((((.......................................................((.....)).((((((.(.((.........)).))))))).....................................))))
615	764	37	-23.28	-0.66	0.22	23.44	GUAAAAGACACCAAGGAAGCCUUAGAUAAGAUAGAGGAAGAGCAAAACAAAAGUAAGAAAAAGGCACAGCAAGCAGCAGCUGACACAGGAAACAACAGCCAGGUCAGCCAAAAUUACCCUAUAGUGCAGAACCUCCAGGGGCAAAUGGUA	.........((((.....(((((.....................................)))))...((.....)).((((((.(.((.........)).)))))))........((((..((........))..)))).....)))).	.........((((.......................................................((.....)).((((((.(.((.........)).))))))).....................................)))).
616	765	37	-23.28	-0.96	0.16	23.1	UAAAAGACACCAAGGAAGCCUUAGAUAAGAUAGAGGAAGAGCAAAACAAAAGUAAGAAAAAGGCACAGCAAGCAGCAGCUGACACAGGAAACAACAGCCAGGUCAGCCAAAAUUACCCUAUAGUGCAGAACCUCCAGGGGCAAAUGGUAC	........((((.....(((((.....................................)))))...((.....)).((((((.(.((.........)).)))))))........((((..((........))..)))).....))))..	........((((.......................................................((.....)).((((((.(.((.........)).))))))).....................................))))..
617	766	37	-23.28	-1.83	0.04	23.28	AAAAGACACCAAGGAAGCCUUAGAUAAGAUAGAGGAAGAGCAAAACAAAAGUAAGAAAAAGGCACAGCAAGCAGCAGCUGACACAGGAAACAACAGCCAGGUCAGCCAAAAUUACCCUAUAGUGCAGAACCUCCAGGGGCAAAUGGUACA	.......((((.....(((((.....................................)))))...((.....)).((((((.(.((.........)).)))))))........((((..((........))..)))).....))))...	.......((((.......................................................((.....)).((((((.(.((.........)).))))))).....................................))))...
618	767	37	-23.28	-0.99	0.25	23.31	AAAGACACCAAGGAAGCCUUAGAUAAGAUAGAGGAAGAGCAAAACAAAAGUAAGAAAAAGGCACAGCAAGCAGCAGCUGACACAGGAAACAACAGCCAGGUCAGCCAAAAUUACCCUAUAGUGCAGAACCUCCAGGGGCAAAUGGUACAU	......((((.....(((((.....................................)))))...((.....)).((((((.(.((.........)).)))))))........((((..((........))..)))).....))))....	......((((.......................................................((.....)).((((((.(.((.........)).))))))).....................................))))....
619	768	37	-23.28	-1.23	0.1	23.56	AAGACACCAAGGAAGCCUUAGAUAAGAUAGAGGAAGAGCAAAACAAAAGUAAGAAAAAGGCACAGCAAGCAGCAGCUGACACAGGAAACAACAGCCAGGUCAGCCAAAAUUACCCUAUAGUGCAGAACCUCCAGGGGCAAAUGGUACAUC	.....((((.....(((((.....................................)))))...((.....)).((((((.(.((.........)).)))))))........((((..((........))..)))).....)))).....	.....((((.......................................................((.....)).((((((.(.((.........)).))))))).....................................)))).....
620	769	37	-23.28	-0.88	0.18	24.0	AGACACCAAGGAAGCCUUAGAUAAGAUAGAGGAAGAGCAAAACAAAAGUAAGAAAAAGGCACAGCAAGCAGCAGCUGACACAGGAAACAACAGCCAGGUCAGCCAAAAUUACCCUAUAGUGCAGAACCUCCAGGGGCAAAUGGUACAUCA	....((((.....(((((.....................................)))))...((.....)).((((((.(.((.........)).)))))))........((((..((........))..)))).....))))......	....((((.......................................................((.....)).((((((.(.((.........)).))))))).....................................))))......
621	770	37	-23.38	-0.48	0.25	24.01	GACACCAAGGAAGCCUUAGAUAAGAUAGAGGAAGAGCAAAACAAAAGUAAGAAAAAGGCACAGCAAGCAGCAGCUGACACAGGAAACAACAGCCAGGUCAGCCAAAAUUACCCUAUAGUGCAGAACCUCCAGGGGCAAAUGGUACAUCAG	((.((((.....(((((.....................................)))))...((.....)).((((((.(.((.........)).)))))))........((((..((........))..)))).....))))...))..	...((((.......................................................((.....)).((((((.(.((.........)).))))))).....................................)))).......
622	771	37	-23.28	-0.69	0.24	23.99	ACACCAAGGAAGCCUUAGAUAAGAUAGAGGAAGAGCAAAACAAAAGUAAGAAAAAGGCACAGCAAGCAGCAGCUGACACAGGAAACAACAGCCAGGUCAGCCAAAAUUACCCUAUAGUGCAGAACCUCCAGGGGCAAAUGGUACAUCAGG	..((((.....(((((.....................................)))))...((.....)).((((((.(.((.........)).)))))))........((((..((........))..)))).....))))........	..((((.......................................................((.....)).((((((.(.((.........)).))))))).....................................))))........
623	772	37	-23.78	-0.5	0.33	33.53	CACCAAGGAAGCCUUAGAUAAGAUAGAGGAAGAGCAAAACAAAAGUAAGAAAAAGGCACAGCAAGCAGCAGCUGACACAGGAAACAACAGCCAGGUCAGCCAAAAUUACCCUAUAGUGCAGAACCUCCAGGGGCAAAUGGUACAUCAGGC	..........(((((.....................................))))).((((........))))...............(((.(((..((((......((((..((........))..)))).....))))..))).)))	..((......(((.........................................))).............((((((...((.........))..))))))........((((................))))......))..........
624	773	37	-24.58	-1.08	0.14	30.36	ACCAAGGAAGCCUUAGAUAAGAUAGAGGAAGAGCAAAACAAAAGUAAGAAAAAGGCACAGCAAGCAGCAGCUGACACAGGAAACAACAGCCAGGUCAGCCAAAAUUACCCUAUAGUGCAGAACCUCCAGGGGCAAAUGGUACAUCAGGCC	.........(((((.....................................))))).((((........))))...............(((.(((..((((......((((..((........))..)))).....))))..))).))).	.........(((((.....................................))))).((((........))))...............(((.(((..((((......((((..((........))..)))).....))))..))).))).
625	774	37	-24.58	-0.64	0.25	37.02	CCAAGGAAGCCUUAGAUAAGAUAGAGGAAGAGCAAAACAAAAGUAAGAAAAAGGCACAGCAAGCAGCAGCUGACACAGGAAACAACAGCCAGGUCAGCCAAAAUUACCCUAUAGUGCAGAACCUCCAGGGGCAAAUGGUACAUCAGGCCA	........(((((.....................................))))).((((........))))...............(((.(((..((((......((((..((........))..)))).....))))..))).)))..	.....................................................................(((((...((.........))..))))).........((((................))))....................
626	775	37	-24.58	-0.6	0.27	33.01	CAAGGAAGCCUUAGAUAAGAUAGAGGAAGAGCAAAACAAAAGUAAGAAAAAGGCACAGCAAGCAGCAGCUGACACAGGAAACAACAGCCAGGUCAGCCAAAAUUACCCUAUAGUGCAGAACCUCCAGGGGCAAAUGGUACAUCAGGCCAU	.......(((((.....................................))))).((((........))))...............(((.(((..((((......((((..((........))..)))).....))))..))).)))...	.......(((............((((.........................................((((((.(.((.........)).))))))).......................))))....)))...((((.......)))).
627	776	37	-24.9	-1.42	0.08	27.24	AAGGAAGCCUUAGAUAAGAUAGAGGAAGAGCAAAACAAAAGUAAGAAAAAGGCACAGCAAGCAGCAGCUGACACAGGAAACAACAGCCAGGUCAGCCAAAAUUACCCUAUAGUGCAGAACCUCCAGGGGCAAAUGGUACAUCAGGCCAUA	......(((((..........((((....(((........((((............((.....)).((((((.(.((.........)).))))))).....)))).......)))....))))..)))))..(((((.......))))).	......((((...........((((....(((..................................((((((.(.((.........)).)))))))................)))....))))...))))..(((((.......))))).
628	777	37	-24.9	-0.88	0.18	26.81	AGGAAGCCUUAGAUAAGAUAGAGGAAGAGCAAAACAAAAGUAAGAAAAAGGCACAGCAAGCAGCAGCUGACACAGGAAACAACAGCCAGGUCAGCCAAAAUUACCCUAUAGUGCAGAACCUCCAGGGGCAAAUGGUACAUCAGGCCAUAU	.....(((((..........((((....(((........((((............((.....)).((((((.(.((.........)).))))))).....)))).......)))....))))..)))))..(((((.......)))))..	.....((((...........((((....(((..................................((((((.(.((.........)).)))))))................)))....))))...))))..(((((.......)))))..
629	778	37	-24.9	-0.58	0.29	27.26	GGAAGCCUUAGAUAAGAUAGAGGAAGAGCAAAACAAAAGUAAGAAAAAGGCACAGCAAGCAGCAGCUGACACAGGAAACAACAGCCAGGUCAGCCAAAAUUACCCUAUAGUGCAGAACCUCCAGGGGCAAAUGGUACAUCAGGCCAUAUC	....(((((..........((((....(((........((((............((.....)).((((((.(.((.........)).))))))).....)))).......)))....))))..)))))..(((((.......)))))...	....((((...........((((....(((..................................((((((.(.((.........)).)))))))................)))....))))...))))..(((((.......)))))...
630	779	37	-24.9	-0.8	0.24	28.26	GAAGCCUUAGAUAAGAUAGAGGAAGAGCAAAACAAAAGUAAGAAAAAGGCACAGCAAGCAGCAGCUGACACAGGAAACAACAGCCAGGUCAGCCAAAAUUACCCUAUAGUGCAGAACCUCCAGGGGCAAAUGGUACAUCAGGCCAUAUCA	...(((((..........((((....(((........((((............((.....)).((((((.(.((.........)).))))))).....)))).......)))....))))..)))))..(((((.......)))))....	...((((...........((((...............................((.....)).((((((.(.((.........)).))))))).......................))))...))))..(((((.......)))))....
631	780	37	-24.9	-0.89	0.2	26.46	AAGCCUUAGAUAAGAUAGAGGAAGAGCAAAACAAAAGUAAGAAAAAGGCACAGCAAGCAGCAGCUGACACAGGAAACAACAGCCAGGUCAGCCAAAAUUACCCUAUAGUGCAGAACCUCCAGGGGCAAAUGGUACAUCAGGCCAUAUCAC	..(((((..........((((....(((........((((............((.....)).((((((.(.((.........)).))))))).....)))).......)))....))))..)))))..(((((.......))))).....	..((((...........((((....(((..................................((((((.(.((.........)).)))))))................)))....))))...))))..(((((.......))))).....
632	781	37	-24.9	-0.7	0.2	27.42	AGCCUUAGAUAAGAUAGAGGAAGAGCAAAACAAAAGUAAGAAAAAGGCACAGCAAGCAGCAGCUGACACAGGAAACAACAGCCAGGUCAGCCAAAAUUACCCUAUAGUGCAGAACCUCCAGGGGCAAAUGGUACAUCAGGCCAUAUCACC	.(((((..........((((....(((........((((............((.....)).((((((.(.((.........)).))))))).....)))).......)))....))))..)))))..(((((.......)))))......	.((((...........((((....(((..................................((((((.(.((.........)).)))))))................)))....))))...))))..(((((.......)))))......
633	782	37	-25.48	-0.58	0.27	34.32	GCCUUAGAUAAGAUAGAGGAAGAGCAAAACAAAAGUAAGAAAAAGGCACAGCAAGCAGCAGCUGACACAGGAAACAACAGCCAGGUCAGCCAAAAUUACCCUAUAGUGCAGAACCUCCAGGGGCAAAUGGUACAUCAGGCCAUAUCACCU	(((((.....................................))))).((((........))))....(((........(((.(((..((((......((((..((........))..)))).....))))..))).))).......)))	...............((((.........................................((((((.(.((.........)).))))))).......................)))).........(((((.......))))).......
634	783	37	-24.9	-1.16	0.08	25.76	CCUUAGAUAAGAUAGAGGAAGAGCAAAACAAAAGUAAGAAAAAGGCACAGCAAGCAGCAGCUGACACAGGAAACAACAGCCAGGUCAGCCAAAAUUACCCUAUAGUGCAGAACCUCCAGGGGCAAAUGGUACAUCAGGCCAUAUCACCUA	..............((((....(((........((((............((.....)).((((((.(.((.........)).))))))).....)))).......)))....))))..(((....(((((.......)))))....))).	..............((((....(((........................((.....)).((((((.(.((.........)).)))))))................)))....)))).........(((((.......)))))........
635	784	37	-24.9	-0.55	0.22	20.41	CUUAGAUAAGAUAGAGGAAGAGCAAAACAAAAGUAAGAAAAAGGCACAGCAAGCAGCAGCUGACACAGGAAACAACAGCCAGGUCAGCCAAAAUUACCCUAUAGUGCAGAACCUCCAGGGGCAAAUGGUACAUCAGGCCAUAUCACCUAG	.............((((....(((........((((............((.....)).((((((.(.((.........)).))))))).....)))).......)))....))))..(((....(((((.......)))))....)))..	.............((((....(((........(((.............((.....)).((((((.(.((.........)).)))))))......))).......)))....))))..(((....(((((.......)))))....)))..
636	785	37	-24.9	-0.67	0.25	19.7	UUAGAUAAGAUAGAGGAAGAGCAAAACAAAAGUAAGAAAAAGGCACAGCAAGCAGCAGCUGACACAGGAAACAACAGCCAGGUCAGCCAAAAUUACCCUAUAGUGCAGAACCUCCAGGGGCAAAUGGUACAUCAGGCCAUAUCACCUAGA	............((((....(((........((((............((.....)).((((((.(.((.........)).))))))).....)))).......)))....))))..(((....(((((.......)))))....)))...	............((((....(((........(((.............((.....)).((((((.(.((.........)).)))))))......))).......)))....))))..(((....(((((.......)))))....)))...
637	786	37	-24.9	-1.22	0.08	19.52	UAGAUAAGAUAGAGGAAGAGCAAAACAAAAGUAAGAAAAAGGCACAGCAAGCAGCAGCUGACACAGGAAACAACAGCCAGGUCAGCCAAAAUUACCCUAUAGUGCAGAACCUCCAGGGGCAAAUGGUACAUCAGGCCAUAUCACCUAGAA	...........((((....(((........((((............((.....)).((((((.(.((.........)).))))))).....)))).......)))....))))..(((....(((((.......)))))....)))....	...........((((....(((........(((.............((.....)).((((((.(.((.........)).)))))))......))).......)))....))))..(((....(((((.......)))))....)))....
638	787	37	-24.9	-1.15	0.1	19.43	AGAUAAGAUAGAGGAAGAGCAAAACAAAAGUAAGAAAAAGGCACAGCAAGCAGCAGCUGACACAGGAAACAACAGCCAGGUCAGCCAAAAUUACCCUAUAGUGCAGAACCUCCAGGGGCAAAUGGUACAUCAGGCCAUAUCACCUAGAAC	..........((((....(((........((((............((.....)).((((((.(.((.........)).))))))).....)))).......)))....))))..(((....(((((.......)))))....))).....	..........((((....(((........(((.............((.....)).((((((.(.((.........)).)))))))......))).......)))....))))..(((....(((((.......)))))....))).....
639	788	37	-24.9	-0.81	0.2	20.23	GAUAAGAUAGAGGAAGAGCAAAACAAAAGUAAGAAAAAGGCACAGCAAGCAGCAGCUGACACAGGAAACAACAGCCAGGUCAGCCAAAAUUACCCUAUAGUGCAGAACCUCCAGGGGCAAAUGGUACAUCAGGCCAUAUCACCUAGAACU	.........((((....(((........((((............((.....)).((((((.(.((.........)).))))))).....)))).......)))....))))..(((....(((((.......)))))....)))......	.........((((....(((........(((.............((.....)).((((((.(.((.........)).)))))))......))).......)))....))))...((....(((((.......)))))....)).......
640	789	37	-24.9	-0.85	0.14	22.19	AUAAGAUAGAGGAAGAGCAAAACAAAAGUAAGAAAAAGGCACAGCAAGCAGCAGCUGACACAGGAAACAACAGCCAGGUCAGCCAAAAUUACCCUAUAGUGCAGAACCUCCAGGGGCAAAUGGUACAUCAGGCCAUAUCACCUAGAACUU	........((((....(((........((((............((.....)).((((((.(.((.........)).))))))).....)))).......)))....))))..(((....(((((.......)))))....))).......	........((((....(((........................((.....)).((((((.(.((.........)).)))))))................)))....)))).........(((((.......)))))..............
641	790	37	-24.9	-0.53	0.27	23.73	UAAGAUAGAGGAAGAGCAAAACAAAAGUAAGAAAAAGGCACAGCAAGCAGCAGCUGACACAGGAAACAACAGCCAGGUCAGCCAAAAUUACCCUAUAGUGCAGAACCUCCAGGGGCAAAUGGUACAUCAGGCCAUAUCACCUAGAACUUU	.......((((....(((........((((............((.....)).((((((.(.((.........)).))))))).....)))).......)))....))))..(((....(((((.......)))))....)))........	.......((((....(((........................((.....)).((((((.(.((.........)).)))))))................)))....)))).........(((((.......)))))...............
642	791	37	-24.9	-1.22	0.14	24.92	AAGAUAGAGGAAGAGCAAAACAAAAGUAAGAAAAAGGCACAGCAAGCAGCAGCUGACACAGGAAACAACAGCCAGGUCAGCCAAAAUUACCCUAUAGUGCAGAACCUCCAGGGGCAAAUGGUACAUCAGGCCAUAUCACCUAGAACUUUA	......((((....(((........((((............((.....)).((((((.(.((.........)).))))))).....)))).......)))....))))..(((....(((((.......)))))....))).........	......((((....(((........................((.....)).((((((.(.((.........)).)))))))................)))....)))).........(((((.......)))))................
643	792	37	-24.9	-0.84	0.2	24.78	AGAUAGAGGAAGAGCAAAACAAAAGUAAGAAAAAGGCACAGCAAGCAGCAGCUGACACAGGAAACAACAGCCAGGUCAGCCAAAAUUACCCUAUAGUGCAGAACCUCCAGGGGCAAAUGGUACAUCAGGCCAUAUCACCUAGAACUUUAA	.....((((....(((........((((............((.....)).((((((.(.((.........)).))))))).....)))).......)))....))))..(((....(((((.......)))))....)))..........	.....((((....(((........................((.....)).((((((.(.((.........)).)))))))................)))....)))).........(((((.......))))).................
644	793	37	-24.9	-0.74	0.22	24.64	GAUAGAGGAAGAGCAAAACAAAAGUAAGAAAAAGGCACAGCAAGCAGCAGCUGACACAGGAAACAACAGCCAGGUCAGCCAAAAUUACCCUAUAGUGCAGAACCUCCAGGGGCAAAUGGUACAUCAGGCCAUAUCACCUAGAACUUUAAA	....((((....(((........((((............((.....)).((((((.(.((.........)).))))))).....)))).......)))....))))..(((....(((((.......)))))....)))...........	....((((....(((........................((.....)).((((((.(.((.........)).)))))))................)))....)))).........(((((.......)))))..................
645	794	37	-24.9	-0.89	0.12	24.37	AUAGAGGAAGAGCAAAACAAAAGUAAGAAAAAGGCACAGCAAGCAGCAGCUGACACAGGAAACAACAGCCAGGUCAGCCAAAAUUACCCUAUAGUGCAGAACCUCCAGGGGCAAAUGGUACAUCAGGCCAUAUCACCUAGAACUUUAAAU	...((((....(((........((((............((.....)).((((((.(.((.........)).))))))).....)))).......)))....))))..(((....(((((.......)))))....)))............	...((((....(((........................((.....)).((((((.(.((.........)).)))))))................)))....)))).........(((((.......)))))...................
646	795	37	-24.9	-1.12	0.12	24.4	UAGAGGAAGAGCAAAACAAAAGUAAGAAAAAGGCACAGCAAGCAGCAGCUGACACAGGAAACAACAGCCAGGUCAGCCAAAAUUACCCUAUAGUGCAGAACCUCCAGGGGCAAAUGGUACAUCAGGCCAUAUCACCUAGAACUUUAAAUG	..((((....(((........((((............((.....)).((((((.(.((.........)).))))))).....)))).......)))....))))..(((....(((((.......)))))....))).............	..((((....(((........................((.....)).((((((.(.((.........)).)))))))................)))....)))).........(((((.......)))))....................
647	796	37	-24.9	-0.72	0.2	23.74	AGAGGAAGAGCAAAACAAAAGUAAGAAAAAGGCACAGCAAGCAGCAGCUGACACAGGAAACAACAGCCAGGUCAGCCAAAAUUACCCUAUAGUGCAGAACCUCCAGGGGCAAAUGGUACAUCAGGCCAUAUCACCUAGAACUUUAAAUGC	.((((....(((........((((............((.....)).((((((.(.((.........)).))))))).....)))).......)))....))))..(((....(((((.......)))))....)))..............	.((((....(((........................((.....)).((((((.(.((.........)).)))))))................)))....)))).........(((((.......))))).....................
648	797	37	-24.8	-1.27	0.08	28.86	GAGGAAGAGCAAAACAAAAGUAAGAAAAAGGCACAGCAAGCAGCAGCUGACACAGGAAACAACAGCCAGGUCAGCCAAAAUUACCCUAUAGUGCAGAACCUCCAGGGGCAAAUGGUACAUCAGGCCAUAUCACCUAGAACUUUAAAUGCA	........(((.....(((((.........((((.((.....)).((((((.(.((.........)).)))))))...............))))......((.(((((...(((((.......))))).)).))).)))))))...))).	........((.........................((.....)).((((((.(.((.........)).)))))))....................................(((((.......)))))...................)).
649	798	37	-24.8	-0.9	0.24	27.7	AGGAAGAGCAAAACAAAAGUAAGAAAAAGGCACAGCAAGCAGCAGCUGACACAGGAAACAACAGCCAGGUCAGCCAAAAUUACCCUAUAGUGCAGAACCUCCAGGGGCAAAUGGUACAUCAGGCCAUAUCACCUAGAACUUUAAAUGCAU	.......(((.....(((((.........((((.((.....)).((((((.(.((.........)).)))))))...............))))......((.(((((...(((((.......))))).)).))).)))))))...)))..	.......(((.....(((((..............((.....)).((((((.(.((.........)).)))))))....................................(((((.......)))))..........)))))...)))..
650	799	37	-24.8	-0.83	0.22	26.84	GGAAGAGCAAAACAAAAGUAAGAAAAAGGCACAGCAAGCAGCAGCUGACACAGGAAACAACAGCCAGGUCAGCCAAAAUUACCCUAUAGUGCAGAACCUCCAGGGGCAAAUGGUACAUCAGGCCAUAUCACCUAGAACUUUAAAUGCAUG	......(((.....(((((.........((((.((.....)).((((((.(.((.........)).)))))))...............))))......((.(((((...(((((.......))))).)).))).)))))))...)))...	......(((.....(((((..............((.....)).((((((.(.((.........)).)))))))....................................(((((.......)))))..........)))))...)))...
651	800	37	-24.8	-0.65	0.24	26.72	GAAGAGCAAAACAAAAGUAAGAAAAAGGCACAGCAAGCAGCAGCUGACACAGGAAACAACAGCCAGGUCAGCCAAAAUUACCCUAUAGUGCAGAACCUCCAGGGGCAAAUGGUACAUCAGGCCAUAUCACCUAGAACUUUAAAUGCAUGG	.....(((.....(((((.........((((.((.....)).((((((.(.((.........)).)))))))...............))))......((.(((((...(((((.......))))).)).))).)))))))...)))....	.....(((.....(((((..............((.....)).((((((.(.((.........)).)))))))....................................(((((.......)))))..........)))))...)))....
652	801	37	-25.8	-0.95	0.12	21.21	AAGAGCAAAACAAAAGUAAGAAAAAGGCACAGCAAGCAGCAGCUGACACAGGAAACAACAGCCAGGUCAGCCAAAAUUACCCUAUAGUGCAGAACCUCCAGGGGCAAAUGGUACAUCAGGCCAUAUCACCUAGAACUUUAAAUGCAUGGG	...............................((.....)).((((((.(.((.........)).)))))))........(((....((((((((..((.(((((...(((((.......))))).)).))).))..)))...))))))))	.........................................((((((.(.((.........)).)))))))........(((....(((((.....((.(((.....(((((.......)))))....))).))........))))))))
653	802	37	-27.2	-1.02	0.08	14.26	AGAGCAAAACAAAAGUAAGAAAAAGGCACAGCAAGCAGCAGCUGACACAGGAAACAACAGCCAGGUCAGCCAAAAUUACCCUAUAGUGCAGAACCUCCAGGGGCAAAUGGUACAUCAGGCCAUAUCACCUAGAACUUUAAAUGCAUGGGU	..............................((.....)).((((((.(.((.........)).))))))).......((((....((((((((..((.(((((...(((((.......))))).)).))).))..)))...)))))))))	........................................((((((.(.((.........)).))))))).......((((....((((((((..((.(((.....(((((.......)))))....))).))..)))...)))))))))
654	803	37	-28.5	-1.41	0.08	12.49	GAGCAAAACAAAAGUAAGAAAAAGGCACAGCAAGCAGCAGCUGACACAGGAAACAACAGCCAGGUCAGCCAAAAUUACCCUAUAGUGCAGAACCUCCAGGGGCAAAUGGUACAUCAGGCCAUAUCACCUAGAACUUUAAAUGCAUGGGUA	.............................((.....)).((((((.(.((.........)).)))))))......(((((....((((((((..((.(((((...(((((.......))))).)).))).))..)))...))))))))))	.......................................((((((.(.((.........)).)))))))......(((((....((((((((..((.(((.....(((((.......)))))....))).))..)))...))))))))))
655	804	37	-29.5	-2.27	0.0	12.17	AGCAAAACAAAAGUAAGAAAAAGGCACAGCAAGCAGCAGCUGACACAGGAAACAACAGCCAGGUCAGCCAAAAUUACCCUAUAGUGCAGAACCUCCAGGGGCAAAUGGUACAUCAGGCCAUAUCACCUAGAACUUUAAAUGCAUGGGUAA	............................((.....)).((((((.(.((.........)).))))))).....((((((....((((((((..((.(((((...(((((.......))))).)).))).))..)))...)))))))))))	......................................((((((.(.((.........)).))))))).....((((((....((((((((..((.(((.....(((((.......)))))....))).))..)))...)))))))))))
656	805	37	-30.0	-2.16	0.02	12.1	GCAAAACAAAAGUAAGAAAAAGGCACAGCAAGCAGCAGCUGACACAGGAAACAACAGCCAGGUCAGCCAAAAUUACCCUAUAGUGCAGAACCUCCAGGGGCAAAUGGUACAUCAGGCCAUAUCACCUAGAACUUUAAAUGCAUGGGUAAA	...........................((.....)).((((((.(.((.........)).))))))).....((((((....((((((((..((.(((((...(((((.......))))).)).))).))..)))...))))))))))).	.....................................((((((.(.((.........)).))))))).....((((((....((((((((..((.(((.....(((((.......)))))....))).))..)))...))))))))))).
657	806	37	-30.0	-2.37	0.0	11.41	CAAAACAAAAGUAAGAAAAAGGCACAGCAAGCAGCAGCUGACACAGGAAACAACAGCCAGGUCAGCCAAAAUUACCCUAUAGUGCAGAACCUCCAGGGGCAAAUGGUACAUCAGGCCAUAUCACCUAGAACUUUAAAUGCAUGGGUAAAA	..........................((.....)).((((((.(.((.........)).))))))).....((((((....((((((((..((.(((((...(((((.......))))).)).))).))..)))...)))))))))))..	....................................((((((.(.((.........)).))))))).....((((((....((((((((..((.(((.....(((((.......)))))....))).))..)))...)))))))))))..
658	807	37	-30.0	-2.27	0.0	11.41	AAAACAAAAGUAAGAAAAAGGCACAGCAAGCAGCAGCUGACACAGGAAACAACAGCCAGGUCAGCCAAAAUUACCCUAUAGUGCAGAACCUCCAGGGGCAAAUGGUACAUCAGGCCAUAUCACCUAGAACUUUAAAUGCAUGGGUAAAAG	.........................((.....)).((((((.(.((.........)).))))))).....((((((....((((((((..((.(((((...(((((.......))))).)).))).))..)))...)))))))))))...	...................................((((((.(.((.........)).))))))).....((((((....((((((((..((.(((.....(((((.......)))))....))).))..)))...)))))))))))...
659	808	37	-30.0	-1.63	0.06	11.63	AAACAAAAGUAAGAAAAAGGCACAGCAAGCAGCAGCUGACACAGGAAACAACAGCCAGGUCAGCCAAAAUUACCCUAUAGUGCAGAACCUCCAGGGGCAAAUGGUACAUCAGGCCAUAUCACCUAGAACUUUAAAUGCAUGGGUAAAAGU	........................((.....)).((((((.(.((.........)).))))))).....((((((....((((((((..((.(((((...(((((.......))))).)).))).))..)))...)))))))))))....	..................................((((((.(.((.........)).))))))).....((((((....((((((((..((.(((.....(((((.......)))))....))).))..)))...)))))))))))....
660	809	37	-30.0	-2.74	0.0	11.94	AACAAAAGUAAGAAAAAGGCACAGCAAGCAGCAGCUGACACAGGAAACAACAGCCAGGUCAGCCAAAAUUACCCUAUAGUGCAGAACCUCCAGGGGCAAAUGGUACAUCAGGCCAUAUCACCUAGAACUUUAAAUGCAUGGGUAAAAGUA	.......................((.....)).((((((.(.((.........)).))))))).....((((((....((((((((..((.(((((...(((((.......))))).)).))).))..)))...))))))))))).....	.................................((((((.(.((.........)).))))))).....((((((....((((((((..((.(((.....(((((.......)))))....))).))..)))...))))))))))).....
661	810	37	-30.0	-2.16	0.02	11.8	ACAAAAGUAAGAAAAAGGCACAGCAAGCAGCAGCUGACACAGGAAACAACAGCCAGGUCAGCCAAAAUUACCCUAUAGUGCAGAACCUCCAGGGGCAAAUGGUACAUCAGGCCAUAUCACCUAGAACUUUAAAUGCAUGGGUAAAAGUAG	......................((.....)).((((((.(.((.........)).))))))).....((((((....((((((((..((.(((((...(((((.......))))).)).))).))..)))...)))))))))))......	................................((((((.(.((.........)).))))))).....((((((....((((((((..((.(((.....(((((.......)))))....))).))..)))...)))))))))))......
662	811	37	-30.0	-2.02	0.02	11.83	CAAAAGUAAGAAAAAGGCACAGCAAGCAGCAGCUGACACAGGAAACAACAGCCAGGUCAGCCAAAAUUACCCUAUAGUGCAGAACCUCCAGGGGCAAAUGGUACAUCAGGCCAUAUCACCUAGAACUUUAAAUGCAUGGGUAAAAGUAGU	.....................((.....)).((((((.(.((.........)).))))))).....((((((....((((((((..((.(((((...(((((.......))))).)).))).))..)))...))))))))))).......	...............................((((((.(.((.........)).))))))).....((((((....((((((((..((.(((.....(((((.......)))))....))).))..)))...))))))))))).......
663	812	37	-30.0	-1.66	0.04	12.27	AAAAGUAAGAAAAAGGCACAGCAAGCAGCAGCUGACACAGGAAACAACAGCCAGGUCAGCCAAAAUUACCCUAUAGUGCAGAACCUCCAGGGGCAAAUGGUACAUCAGGCCAUAUCACCUAGAACUUUAAAUGCAUGGGUAAAAGUAGUA	....................((.....)).((((((.(.((.........)).))))))).....((((((....((((((((..((.(((((...(((((.......))))).)).))).))..)))...)))))))))))........	....................((.....)).((((((.(.((.........)).))))))).....((((((....((((((((..((.(((.....(((((.......)))))....))).))..)))...)))))))))))........
664	813	37	-30.0	-1.66	0.06	12.29	AAAGUAAGAAAAAGGCACAGCAAGCAGCAGCUGACACAGGAAACAACAGCCAGGUCAGCCAAAAUUACCCUAUAGUGCAGAACCUCCAGGGGCAAAUGGUACAUCAGGCCAUAUCACCUAGAACUUUAAAUGCAUGGGUAAAAGUAGUAG	...................((.....)).((((((.(.((.........)).))))))).....((((((....((((((((..((.(((((...(((((.......))))).)).))).))..)))...))))))))))).........	...................((.....)).((((((.(.((.........)).))))))).....((((((....((((((((..((.(((.....(((((.......)))))....))).))..)))...))))))))))).........
665	814	37	-30.0	-1.37	0.08	12.39	AAGUAAGAAAAAGGCACAGCAAGCAGCAGCUGACACAGGAAACAACAGCCAGGUCAGCCAAAAUUACCCUAUAGUGCAGAACCUCCAGGGGCAAAUGGUACAUCAGGCCAUAUCACCUAGAACUUUAAAUGCAUGGGUAAAAGUAGUAGA	..................((.....)).((((((.(.((.........)).))))))).....((((((....((((((((..((.(((((...(((((.......))))).)).))).))..)))...)))))))))))..........	..................((.....)).((((((.(.((.........)).))))))).....((((((....((((((((..((.(((.....(((((.......)))))....))).))..)))...)))))))))))..........
666	815	37	-30.0	-1.85	0.04	12.39	AGUAAGAAAAAGGCACAGCAAGCAGCAGCUGACACAGGAAACAACAGCCAGGUCAGCCAAAAUUACCCUAUAGUGCAGAACCUCCAGGGGCAAAUGGUACAUCAGGCCAUAUCACCUAGAACUUUAAAUGCAUGGGUAAAAGUAGUAGAA	.................((.....)).((((((.(.((.........)).))))))).....((((((....((((((((..((.(((((...(((((.......))))).)).))).))..)))...)))))))))))...........	.................((.....)).((((((.(.((.........)).))))))).....((((((....((((((((..((.(((.....(((((.......)))))....))).))..)))...)))))))))))...........
667	816	37	-30.0	-1.25	0.1	12.4	GUAAGAAAAAGGCACAGCAAGCAGCAGCUGACACAGGAAACAACAGCCAGGUCAGCCAAAAUUACCCUAUAGUGCAGAACCUCCAGGGGCAAAUGGUACAUCAGGCCAUAUCACCUAGAACUUUAAAUGCAUGGGUAAAAGUAGUAGAAG	................((.....)).((((((.(.((.........)).))))))).....((((((....((((((((..((.(((((...(((((.......))))).)).))).))..)))...)))))))))))............	................((.....)).((((((.(.((.........)).))))))).....((((((....((((((((..((.(((.....(((((.......)))))....))).))..)))...)))))))))))............
668	817	37	-30.0	-1.74	0.02	12.35	UAAGAAAAAGGCACAGCAAGCAGCAGCUGACACAGGAAACAACAGCCAGGUCAGCCAAAAUUACCCUAUAGUGCAGAACCUCCAGGGGCAAAUGGUACAUCAGGCCAUAUCACCUAGAACUUUAAAUGCAUGGGUAAAAGUAGUAGAAGA	...............((.....)).((((((.(.((.........)).))))))).....((((((....((((((((..((.(((((...(((((.......))))).)).))).))..)))...))))))))))).............	...............((.....)).((((((.(.((.........)).))))))).....((((((....((((((((..((.(((.....(((((.......)))))....))).))..)))...))))))))))).............
669	818	37	-30.0	-1.62	0.06	12.4	AAGAAAAAGGCACAGCAAGCAGCAGCUGACACAGGAAACAACAGCCAGGUCAGCCAAAAUUACCCUAUAGUGCAGAACCUCCAGGGGCAAAUGGUACAUCAGGCCAUAUCACCUAGAACUUUAAAUGCAUGGGUAAAAGUAGUAGAAGAG	..............((.....)).((((((.(.((.........)).))))))).....((((((....((((((((..((.(((((...(((((.......))))).)).))).))..)))...)))))))))))..............	..............((.....)).((((((.(.((.........)).))))))).....((((((....((((((((..((.(((.....(((((.......)))))....))).))..)))...)))))))))))..............
670	819	37	-30.0	-1.27	0.06	12.41	AGAAAAAGGCACAGCAAGCAGCAGCUGACACAGGAAACAACAGCCAGGUCAGCCAAAAUUACCCUAUAGUGCAGAACCUCCAGGGGCAAAUGGUACAUCAGGCCAUAUCACCUAGAACUUUAAAUGCAUGGGUAAAAGUAGUAGAAGAGA	.............((.....)).((((((.(.((.........)).))))))).....((((((....((((((((..((.(((((...(((((.......))))).)).))).))..)))...)))))))))))...............	.............((.....)).((((((.(.((.........)).))))))).....((((((....((((((((..((.(((.....(((((.......)))))....))).))..)))...)))))))))))...............
671	820	37	-30.0	-1.51	0.1	12.43	GAAAAAGGCACAGCAAGCAGCAGCUGACACAGGAAACAACAGCCAGGUCAGCCAAAAUUACCCUAUAGUGCAGAACCUCCAGGGGCAAAUGGUACAUCAGGCCAUAUCACCUAGAACUUUAAAUGCAUGGGUAAAAGUAGUAGAAGAGAA	............((.....)).((((((.(.((.........)).))))))).....((((((....((((((((..((.(((((...(((((.......))))).)).))).))..)))...)))))))))))................	............((.....)).((((((.(.((.........)).))))))).....((((((....((((((((..((.(((.....(((((.......)))))....))).))..)))...)))))))))))................
672	821	37	-30.0	-1.42	0.08	12.37	AAAAAGGCACAGCAAGCAGCAGCUGACACAGGAAACAACAGCCAGGUCAGCCAAAAUUACCCUAUAGUGCAGAACCUCCAGGGGCAAAUGGUACAUCAGGCCAUAUCACCUAGAACUUUAAAUGCAUGGGUAAAAGUAGUAGAAGAGAAG	...........((.....)).((((((.(.((.........)).))))))).....((((((....((((((((..((.(((((...(((((.......))))).)).))).))..)))...))))))))))).................	...........((.....)).((((((.(.((.........)).))))))).....((((((....((((((((..((.(((.....(((((.......)))))....))).))..)))...))))))))))).................
673	822	37	-30.0	-0.87	0.22	12.4	AAAAGGCACAGCAAGCAGCAGCUGACACAGGAAACAACAGCCAGGUCAGCCAAAAUUACCCUAUAGUGCAGAACCUCCAGGGGCAAAUGGUACAUCAGGCCAUAUCACCUAGAACUUUAAAUGCAUGGGUAAAAGUAGUAGAAGAGAAGG	..........((.....)).((((((.(.((.........)).))))))).....((((((....((((((((..((.(((((...(((((.......))))).)).))).))..)))...)))))))))))..................	..........((.....)).((((((.(.((.........)).))))))).....((((((....((((((((..((.(((.....(((((.......)))))....))).))..)))...)))))))))))..................
674	823	37	-30.0	-1.17	0.1	13.44	AAAGGCACAGCAAGCAGCAGCUGACACAGGAAACAACAGCCAGGUCAGCCAAAAUUACCCUAUAGUGCAGAACCUCCAGGGGCAAAUGGUACAUCAGGCCAUAUCACCUAGAACUUUAAAUGCAUGGGUAAAAGUAGUAGAAGAGAAGGC	.........((.....)).((((((.(.((.........)).))))))).....((((((....((((((((..((.(((((...(((((.......))))).)).))).))..)))...)))))))))))...................	.........((.....)).((((((.(.((.........)).))))))).....((((((....((((((((..((.(((.....(((((.......)))))....))).))..)))...)))))))))))...................
675	824	37	-31.0	-1.35	0.08	16.91	AAGGCACAGCAAGCAGCAGCUGACACAGGAAACAACAGCCAGGUCAGCCAAAAUUACCCUAUAGUGCAGAACCUCCAGGGGCAAAUGGUACAUCAGGCCAUAUCACCUAGAACUUUAAAUGCAUGGGUAAAAGUAGUAGAAGAGAAGGCU	..(((...((.....)).((((((.(.((.........)).))))))).....((((((....((((((((..((.(((((...(((((.......))))).)).))).))..)))...))))))))))).................)))	...((...((.....)).((((((.(.((.........)).))))))).....((((((....((((((((..((.(((.....(((((.......)))))....))).))..)))...))))))))))).................)).
676	825	37	-31.4	-0.76	0.16	18.13	AGGCACAGCAAGCAGCAGCUGACACAGGAAACAACAGCCAGGUCAGCCAAAAUUACCCUAUAGUGCAGAACCUCCAGGGGCAAAUGGUACAUCAGGCCAUAUCACCUAGAACUUUAAAUGCAUGGGUAAAAGUAGUAGAAGAGAAGGCUU	.(((...((.....)).((((((.(.((.........)).))))))).....((((((....((((((((..((.(((((...(((((.......))))).)).))).))..)))...))))))))))).................))).	.(((...((.....)).((((((.(.((.........)).))))))).....((((((....((((((((..((.(((.....(((((.......)))))....))).))..)))...))))))))))).................))).
677	826	37	-30.8	-0.46	0.25	24.75	GGCACAGCAAGCAGCAGCUGACACAGGAAACAACAGCCAGGUCAGCCAAAAUUACCCUAUAGUGCAGAACCUCCAGGGGCAAAUGGUACAUCAGGCCAUAUCACCUAGAACUUUAAAUGCAUGGGUAAAAGUAGUAGAAGAGAAGGCUUU	(((...((.....)).((((((.(.((.........)).))))))).....((((((....((((((((..((.(((((...(((((.......))))).)).))).))..)))...))))))))))).................)))..	................((((((.(.((.........)).))))))).....((((((....((((((((..((.(((.....(((((.......)))))....))).))..)))...)))))))))))......................
678	827	37	-30.6	-0.54	0.31	21.99	GCACAGCAAGCAGCAGCUGACACAGGAAACAACAGCCAGGUCAGCCAAAAUUACCCUAUAGUGCAGAACCUCCAGGGGCAAAUGGUACAUCAGGCCAUAUCACCUAGAACUUUAAAUGCAUGGGUAAAAGUAGUAGAAGAGAAGGCUUUC	.......((((....((((((.(.((.........)).))))))).....((((((....((((((((..((.(((((...(((((.......))))).)).))).))..)))...))))))))))).................))))..	...............((((((.(.((.........)).))))))).....((((((....((((((((..((.(((.....(((((.......)))))....))).))..)))...))))))))))).......................
679	828	37	-30.8	-0.84	0.22	18.11	CACAGCAAGCAGCAGCUGACACAGGAAACAACAGCCAGGUCAGCCAAAAUUACCCUAUAGUGCAGAACCUCCAGGGGCAAAUGGUACAUCAGGCCAUAUCACCUAGAACUUUAAAUGCAUGGGUAAAAGUAGUAGAAGAGAAGGCUUUCA	....(.((((....((((((.(.((.........)).))))))).....((((((....((((((((..((.(((((...(((((.......))))).)).))).))..)))...))))))))))).................)))).).	..............((((((.(.((.........)).))))))).....((((((....((((((((..((.(((.....(((((.......)))))....))).))..)))...)))))))))))........................
680	829	37	-30.8	-0.82	0.18	18.12	ACAGCAAGCAGCAGCUGACACAGGAAACAACAGCCAGGUCAGCCAAAAUUACCCUAUAGUGCAGAACCUCCAGGGGCAAAUGGUACAUCAGGCCAUAUCACCUAGAACUUUAAAUGCAUGGGUAAAAGUAGUAGAAGAGAAGGCUUUCAG	...(.((((....((((((.(.((.........)).))))))).....((((((....((((((((..((.(((((...(((((.......))))).)).))).))..)))...))))))))))).................)))).)..	.............((((((.(.((.........)).))))))).....((((((....((((((((..((.(((.....(((((.......)))))....))).))..)))...))))))))))).........................
681	830	37	-30.8	-0.72	0.18	19.16	CAGCAAGCAGCAGCUGACACAGGAAACAACAGCCAGGUCAGCCAAAAUUACCCUAUAGUGCAGAACCUCCAGGGGCAAAUGGUACAUCAGGCCAUAUCACCUAGAACUUUAAAUGCAUGGGUAAAAGUAGUAGAAGAGAAGGCUUUCAGC	..(.((((....((((((.(.((.........)).))))))).....((((((....((((((((..((.(((((...(((((.......))))).)).))).))..)))...))))))))))).................)))).)...	............((((((.(.((.........)).))))))).....((((((....((((((((..((.(((.....(((((.......)))))....))).))..)))...)))))))))))..........................
682	831	37	-33.1	-1.47	0.06	13.91	AGCAAGCAGCAGCUGACACAGGAAACAACAGCCAGGUCAGCCAAAAUUACCCUAUAGUGCAGAACCUCCAGGGGCAAAUGGUACAUCAGGCCAUAUCACCUAGAACUUUAAAUGCAUGGGUAAAAGUAGUAGAAGAGAAGGCUUUCAGCC	.((.....)).((((((.(.((.........)).))))))).....((((((....((((((((..((.(((((...(((((.......))))).)).))).))..)))...)))))))))))................((((...))))	.((.....)).((((((.(.((.........)).))))))).....((((((....((((((((..((.(((.....(((((.......)))))....))).))..)))...)))))))))))................((((...))))
683	832	37	-34.1	-1.41	0.02	10.98	GCAAGCAGCAGCUGACACAGGAAACAACAGCCAGGUCAGCCAAAAUUACCCUAUAGUGCAGAACCUCCAGGGGCAAAUGGUACAUCAGGCCAUAUCACCUAGAACUUUAAAUGCAUGGGUAAAAGUAGUAGAAGAGAAGGCUUUCAGCCC	((.....)).((((((.(.((.........)).))))))).....((((((....((((((((..((.(((((...(((((.......))))).)).))).))..)))...)))))))))))................((((...)))).	((.....)).((((((.(.((.........)).))))))).....((((((....((((((((..((.(((.....(((((.......)))))....))).))..)))...)))))))))))................((((...)))).
684	833	37	-33.2	-1.34	0.06	11.84	CAAGCAGCAGCUGACACAGGAAACAACAGCCAGGUCAGCCAAAAUUACCCUAUAGUGCAGAACCUCCAGGGGCAAAUGGUACAUCAGGCCAUAUCACCUAGAACUUUAAAUGCAUGGGUAAAAGUAGUAGAAGAGAAGGCUUUCAGCCCA	.........((((((.(.((.........)).))))))).....((((((....((((((((..((.(((((...(((((.......))))).)).))).))..)))...)))))))))))................((((...))))..	.........((((((.(.((.........)).))))))).....((((((....((((((((..((.(((.....(((((.......)))))....))).))..)))...)))))))))))................((((...))))..
685	834	37	-33.2	-1.41	0.06	12.07	AAGCAGCAGCUGACACAGGAAACAACAGCCAGGUCAGCCAAAAUUACCCUAUAGUGCAGAACCUCCAGGGGCAAAUGGUACAUCAGGCCAUAUCACCUAGAACUUUAAAUGCAUGGGUAAAAGUAGUAGAAGAGAAGGCUUUCAGCCCAG	........((((((.(.((.........)).))))))).....((((((....((((((((..((.(((((...(((((.......))))).)).))).))..)))...)))))))))))................((((...))))...	........((((((.(.((.........)).))))))).....((((((....((((((((..((.(((.....(((((.......)))))....))).))..)))...)))))))))))................((((...))))...
686	835	37	-33.2	-1.62	0.02	12.04	AGCAGCAGCUGACACAGGAAACAACAGCCAGGUCAGCCAAAAUUACCCUAUAGUGCAGAACCUCCAGGGGCAAAUGGUACAUCAGGCCAUAUCACCUAGAACUUUAAAUGCAUGGGUAAAAGUAGUAGAAGAGAAGGCUUUCAGCCCAGA	.......((((((.(.((.........)).))))))).....((((((....((((((((..((.(((((...(((((.......))))).)).))).))..)))...)))))))))))................((((...))))....	.......((((((.(.((.........)).))))))).....((((((....((((((((..((.(((.....(((((.......)))))....))).))..)))...)))))))))))................((((...))))....
687	836	37	-33.2	-1.74	0.02	12.02	GCAGCAGCUGACACAGGAAACAACAGCCAGGUCAGCCAAAAUUACCCUAUAGUGCAGAACCUCCAGGGGCAAAUGGUACAUCAGGCCAUAUCACCUAGAACUUUAAAUGCAUGGGUAAAAGUAGUAGAAGAGAAGGCUUUCAGCCCAGAA	......((((((.(.((.........)).))))))).....((((((....((((((((..((.(((((...(((((.......))))).)).))).))..)))...)))))))))))................((((...)))).....	......((((((.(.((.........)).))))))).....((((((....((((((((..((.(((.....(((((.......)))))....))).))..)))...)))))))))))................((((...)))).....
688	837	37	-33.2	-1.44	0.08	11.07	CAGCAGCUGACACAGGAAACAACAGCCAGGUCAGCCAAAAUUACCCUAUAGUGCAGAACCUCCAGGGGCAAAUGGUACAUCAGGCCAUAUCACCUAGAACUUUAAAUGCAUGGGUAAAAGUAGUAGAAGAGAAGGCUUUCAGCCCAGAAG	.....((((((.(.((.........)).))))))).....((((((....((((((((..((.(((((...(((((.......))))).)).))).))..)))...)))))))))))................((((...))))......	.....((((((.(.((.........)).))))))).....((((((....((((((((..((.(((.....(((((.......)))))....))).))..)))...)))))))))))................((((...))))......
689	838	37	-33.2	-1.6	0.1	11.69	AGCAGCUGACACAGGAAACAACAGCCAGGUCAGCCAAAAUUACCCUAUAGUGCAGAACCUCCAGGGGCAAAUGGUACAUCAGGCCAUAUCACCUAGAACUUUAAAUGCAUGGGUAAAAGUAGUAGAAGAGAAGGCUUUCAGCCCAGAAGU	....((((((.(.((.........)).))))))).....((((((....((((((((..((.(((((...(((((.......))))).)).))).))..)))...)))))))))))................((((...)))).......	....((((((.(.((.........)).))))))).....((((((....((((((((..((.(((.....(((((.......)))))....))).))..)))...)))))))))))................((((...)))).......
690	839	37	-33.2	-1.6	0.06	12.66	GCAGCUGACACAGGAAACAACAGCCAGGUCAGCCAAAAUUACCCUAUAGUGCAGAACCUCCAGGGGCAAAUGGUACAUCAGGCCAUAUCACCUAGAACUUUAAAUGCAUGGGUAAAAGUAGUAGAAGAGAAGGCUUUCAGCCCAGAAGUA	...((((((.(.((.........)).))))))).....((((((....((((((((..((.(((((...(((((.......))))).)).))).))..)))...)))))))))))................((((...))))........	...((((((.(.((.........)).))))))).....((((((....((((((((..((.(((.....(((((.......)))))....))).))..)))...)))))))))))................((((...))))........
691	840	37	-33.2	-2.1	0.02	11.64	CAGCUGACACAGGAAACAACAGCCAGGUCAGCCAAAAUUACCCUAUAGUGCAGAACCUCCAGGGGCAAAUGGUACAUCAGGCCAUAUCACCUAGAACUUUAAAUGCAUGGGUAAAAGUAGUAGAAGAGAAGGCUUUCAGCCCAGAAGUAA	..((((((.(.((.........)).))))))).....((((((....((((((((..((.(((((...(((((.......))))).)).))).))..)))...)))))))))))................((((...)))).........	..((((((.(.((.........)).))))))).....((((((....((((((((..((.(((.....(((((.......)))))....))).))..)))...)))))))))))................((((...)))).........
692	841	37	-33.2	-1.49	0.06	11.77	AGCUGACACAGGAAACAACAGCCAGGUCAGCCAAAAUUACCCUAUAGUGCAGAACCUCCAGGGGCAAAUGGUACAUCAGGCCAUAUCACCUAGAACUUUAAAUGCAUGGGUAAAAGUAGUAGAAGAGAAGGCUUUCAGCCCAGAAGUAAU	.((((((.(.((.........)).))))))).....((((((....((((((((..((.(((((...(((((.......))))).)).))).))..)))...)))))))))))................((((...))))..........	.((((((.(.((.........)).))))))).....((((((....((((((((..((.(((.....(((((.......)))))....))).))..)))...)))))))))))................((((...))))..........
693	842	37	-33.0	-1.33	0.06	12.06	GCUGACACAGGAAACAACAGCCAGGUCAGCCAAAAUUACCCUAUAGUGCAGAACCUCCAGGGGCAAAUGGUACAUCAGGCCAUAUCACCUAGAACUUUAAAUGCAUGGGUAAAAGUAGUAGAAGAGAAGGCUUUCAGCCCAGAAGUAAUA	((((((.(.((.........)).))))))).....((((((....((((((((..((.(((((...(((((.......))))).)).))).))..)))...)))))))))))................((((...))))...........	((((((.(.((.........)).))))))).....((((((....((((((((..((.(((.....(((((.......)))))....))).))..)))...)))))))))))................((((...))))...........
694	843	37	-29.2	-0.76	0.25	15.46	CUGACACAGGAAACAACAGCCAGGUCAGCCAAAAUUACCCUAUAGUGCAGAACCUCCAGGGGCAAAUGGUACAUCAGGCCAUAUCACCUAGAACUUUAAAUGCAUGGGUAAAAGUAGUAGAAGAGAAGGCUUUCAGCCCAGAAGUAAUAC	(((((.(.((.........)).))))))......((((((....((((((((..((.(((((...(((((.......))))).)).))).))..)))...)))))))))))................((((...))))............	(((((.(.((.........)).))))))......((((((....((((((((..((.(((.....(((((.......)))))....))).))..)))...)))))))))))................((((...))))............
695	844	37	-27.1	-0.25	0.35	25.66	UGACACAGGAAACAACAGCCAGGUCAGCCAAAAUUACCCUAUAGUGCAGAACCUCCAGGGGCAAAUGGUACAUCAGGCCAUAUCACCUAGAACUUUAAAUGCAUGGGUAAAAGUAGUAGAAGAGAAGGCUUUCAGCCCAGAAGUAAUACC	((((.(.((.........)).))))).......((((((....((((((((..((.(((((...(((((.......))))).)).))).))..)))...))))))))))).....(((........((((...)))).........))).	((((.(.((.........)).))))).......((((((....(((((((...((.(((.....(((((.......)))))....))).))...))...)))))))))))................((((...)))).............
696	845	37	-26.4	0.06	0.53	37.39	GACACAGGAAACAACAGCCAGGUCAGCCAAAAUUACCCUAUAGUGCAGAACCUCCAGGGGCAAAUGGUACAUCAGGCCAUAUCACCUAGAACUUUAAAUGCAUGGGUAAAAGUAGUAGAAGAGAAGGCUUUCAGCCCAGAAGUAAUACCC	.....(((........(((.(((..((((......((((..((........))..)))).....))))..))).))).......)))...(((((.......(((((.(((((.............)))))..)))))))))).......	(((...((.........))..)))........((((((....(((((.....((.(((.....(((((.......)))))....))).))........)))))))))))................((((...))))..............
697	846	37	-26.4	-0.16	0.39	39.38	ACACAGGAAACAACAGCCAGGUCAGCCAAAAUUACCCUAUAGUGCAGAACCUCCAGGGGCAAAUGGUACAUCAGGCCAUAUCACCUAGAACUUUAAAUGCAUGGGUAAAAGUAGUAGAAGAGAAGGCUUUCAGCCCAGAAGUAAUACCCA	....(((........(((.(((..((((......((((..((........))..)))).....))))..))).))).......)))...(((((.......(((((.(((((.............)))))..))))))))))........	...............(((.(((..((((......((((..((........))..)))).....))))..))).)))..........................................................................
698	847	37	-26.4	-0.14	0.41	37.23	CACAGGAAACAACAGCCAGGUCAGCCAAAAUUACCCUAUAGUGCAGAACCUCCAGGGGCAAAUGGUACAUCAGGCCAUAUCACCUAGAACUUUAAAUGCAUGGGUAAAAGUAGUAGAAGAGAAGGCUUUCAGCCCAGAAGUAAUACCCAU	...(((........(((.(((..((((......((((..((........))..)))).....))))..))).))).......)))...(((((.......(((((.(((((.............)))))..)))))))))).........	..............(((.(((..((((......((((..((........))..)))).....))))..))).)))...........................................................................
699	848	37	-28.6	-0.73	0.2	14.98	ACAGGAAACAACAGCCAGGUCAGCCAAAAUUACCCUAUAGUGCAGAACCUCCAGGGGCAAAUGGUACAUCAGGCCAUAUCACCUAGAACUUUAAAUGCAUGGGUAAAAGUAGUAGAAGAGAAGGCUUUCAGCCCAGAAGUAAUACCCAUG	..(((........(((.(((..((((......((((..((........))..)))).....))))..))).))).......))).............((((((((.................((((...)))).........))))))))	..(((........(((.(((..((((......((((..((........))..)))).....))))..))).))).......))).............((((((((.................((((...)))).........))))))))
700	849	37	-30.6	-0.7	0.22	11.42	CAGGAAACAACAGCCAGGUCAGCCAAAAUUACCCUAUAGUGCAGAACCUCCAGGGGCAAAUGGUACAUCAGGCCAUAUCACCUAGAACUUUAAAUGCAUGGGUAAAAGUAGUAGAAGAGAAGGCUUUCAGCCCAGAAGUAAUACCCAUGU	.(((........(((.(((..((((......((((..((........))..)))).....))))..))).))).......)))............(((((((((.................((((...)))).........)))))))))	.(((........(((.(((..((((......((((..((........))..)))).....))))..))).))).......)))............(((((((((.................((((...)))).........)))))))))
701	850	37	-30.8	-1.2	0.08	11.31	AGGAAACAACAGCCAGGUCAGCCAAAAUUACCCUAUAGUGCAGAACCUCCAGGGGCAAAUGGUACAUCAGGCCAUAUCACCUAGAACUUUAAAUGCAUGGGUAAAAGUAGUAGAAGAGAAGGCUUUCAGCCCAGAAGUAAUACCCAUGUU	(((........(((.(((..((((......((((..((........))..)))).....))))..))).))).......)))............(((((((((.................((((...)))).........))))))))).	(((........(((.(((..((((......((((..((........))..)))).....))))..))).))).......)))............(((((((((.................((((...)))).........))))))))).
702	851	37	-29.7	-0.3	0.37	12.52	GGAAACAACAGCCAGGUCAGCCAAAAUUACCCUAUAGUGCAGAACCUCCAGGGGCAAAUGGUACAUCAGGCCAUAUCACCUAGAACUUUAAAUGCAUGGGUAAAAGUAGUAGAAGAGAAGGCUUUCAGCCCAGAAGUAAUACCCAUGUUU	..........(((.(((..((((......((((..((........))..)))).....))))..))).)))......................(((((((((.................((((...)))).........)))))))))..	..........(((.(((..((((......((((..((........))..)))).....))))..))).)))......................(((((((((.................((((...)))).........)))))))))..
703	852	37	-29.7	-0.53	0.24	13.07	GAAACAACAGCCAGGUCAGCCAAAAUUACCCUAUAGUGCAGAACCUCCAGGGGCAAAUGGUACAUCAGGCCAUAUCACCUAGAACUUUAAAUGCAUGGGUAAAAGUAGUAGAAGAGAAGGCUUUCAGCCCAGAAGUAAUACCCAUGUUUU	.........(((.(((..((((......((((..((........))..)))).....))))..))).)))......................(((((((((.................((((...)))).........)))))))))...	.........(((.(((..((((......((((..((........))..)))).....))))..))).)))......................(((((((((.................((((...)))).........)))))))))...
704	853	37	-29.7	-0.64	0.27	12.27	AAACAACAGCCAGGUCAGCCAAAAUUACCCUAUAGUGCAGAACCUCCAGGGGCAAAUGGUACAUCAGGCCAUAUCACCUAGAACUUUAAAUGCAUGGGUAAAAGUAGUAGAAGAGAAGGCUUUCAGCCCAGAAGUAAUACCCAUGUUUUC	........(((.(((..((((......((((..((........))..)))).....))))..))).)))......................(((((((((.................((((...)))).........)))))))))....	........(((.(((..((((......((((..((........))..)))).....))))..))).)))......................(((((((((.................((((...)))).........)))))))))....
705	854	37	-29.7	-0.42	0.35	12.39	AACAACAGCCAGGUCAGCCAAAAUUACCCUAUAGUGCAGAACCUCCAGGGGCAAAUGGUACAUCAGGCCAUAUCACCUAGAACUUUAAAUGCAUGGGUAAAAGUAGUAGAAGAGAAGGCUUUCAGCCCAGAAGUAAUACCCAUGUUUUCA	.......(((.(((..((((......((((..((........))..)))).....))))..))).)))......................(((((((((.................((((...)))).........))))))))).....	.......(((.(((..((((......((((..((........))..)))).....))))..))).)))......................(((((((((.................((((...)))).........))))))))).....
706	855	37	-29.7	-0.73	0.2	12.96	ACAACAGCCAGGUCAGCCAAAAUUACCCUAUAGUGCAGAACCUCCAGGGGCAAAUGGUACAUCAGGCCAUAUCACCUAGAACUUUAAAUGCAUGGGUAAAAGUAGUAGAAGAGAAGGCUUUCAGCCCAGAAGUAAUACCCAUGUUUUCAG	......(((.(((..((((......((((..((........))..)))).....))))..))).)))......................(((((((((.................((((...)))).........)))))))))......	......(((.(((..((((......((((..((........))..)))).....))))..))).)))......................(((((((((.................((((...)))).........)))))))))......
707	856	37	-29.7	-0.31	0.37	13.5	CAACAGCCAGGUCAGCCAAAAUUACCCUAUAGUGCAGAACCUCCAGGGGCAAAUGGUACAUCAGGCCAUAUCACCUAGAACUUUAAAUGCAUGGGUAAAAGUAGUAGAAGAGAAGGCUUUCAGCCCAGAAGUAAUACCCAUGUUUUCAGC	.....(((.(((..((((......((((..((........))..)))).....))))..))).)))......................(((((((((.................((((...)))).........))))))))).......	.....(((.(((..((((......((((..((........))..)))).....))))..))).)))......................(((((((((.................((((...)))).........))))))))).......
708	857	37	-29.7	-0.57	0.27	13.87	AACAGCCAGGUCAGCCAAAAUUACCCUAUAGUGCAGAACCUCCAGGGGCAAAUGGUACAUCAGGCCAUAUCACCUAGAACUUUAAAUGCAUGGGUAAAAGUAGUAGAAGAGAAGGCUUUCAGCCCAGAAGUAAUACCCAUGUUUUCAGCA	....(((.(((..((((......((((..((........))..)))).....))))..))).)))......................(((((((((.................((((...)))).........)))))))))........	....(((.(((..((((......((((..((........))..)))).....))))..))).)))......................(((((((((.................((((...)))).........)))))))))........
709	858	37	-29.7	-0.23	0.39	14.14	ACAGCCAGGUCAGCCAAAAUUACCCUAUAGUGCAGAACCUCCAGGGGCAAAUGGUACAUCAGGCCAUAUCACCUAGAACUUUAAAUGCAUGGGUAAAAGUAGUAGAAGAGAAGGCUUUCAGCCCAGAAGUAAUACCCAUGUUUUCAGCAU	...(((.(((..((((......((((..((........))..)))).....))))..))).)))......................(((((((((.................((((...)))).........))))))))).........	...(((.(((..((((......((((..((........))..)))).....))))..))).)))......................(((((((((.................((((...)))).........))))))))).........
710	859	37	-29.7	-0.36	0.35	14.75	CAGCCAGGUCAGCCAAAAUUACCCUAUAGUGCAGAACCUCCAGGGGCAAAUGGUACAUCAGGCCAUAUCACCUAGAACUUUAAAUGCAUGGGUAAAAGUAGUAGAAGAGAAGGCUUUCAGCCCAGAAGUAAUACCCAUGUUUUCAGCAUU	..(((.(((..((((......((((..((........))..)))).....))))..))).)))......................(((((((((.................((((...)))).........)))))))))..........	..(((.(((..((((......((((..((........))..)))).....))))..))).)))......................(((((((((.................((((...)))).........)))))))))..........
711	860	37	-29.7	-0.13	0.43	17.43	AGCCAGGUCAGCCAAAAUUACCCUAUAGUGCAGAACCUCCAGGGGCAAAUGGUACAUCAGGCCAUAUCACCUAGAACUUUAAAUGCAUGGGUAAAAGUAGUAGAAGAGAAGGCUUUCAGCCCAGAAGUAAUACCCAUGUUUUCAGCAUUA	.(((.(((..((((......((((..((........))..)))).....))))..))).)))......................(((((((((.................((((...)))).........)))))))))...........	.(((.(((..((((......((((..((........))..)))).....))))..))).)))......................(((((((((.................((((...)))).........)))))))))...........
712	861	37	-29.5	-0.19	0.39	27.22	GCCAGGUCAGCCAAAAUUACCCUAUAGUGCAGAACCUCCAGGGGCAAAUGGUACAUCAGGCCAUAUCACCUAGAACUUUAAAUGCAUGGGUAAAAGUAGUAGAAGAGAAGGCUUUCAGCCCAGAAGUAAUACCCAUGUUUUCAGCAUUAU	(((.(((..((((......((((..((........))..)))).....))))..))).)))......................(((((((((.................((((...)))).........)))))))))............	(((.(((..((((......((((..((........))..)))).....))))..))).)))......................(((((((((.................((((...)))).........)))))))))............
713	862	37	-27.8	-0.11	0.45	22.5	CCAGGUCAGCCAAAAUUACCCUAUAGUGCAGAACCUCCAGGGGCAAAUGGUACAUCAGGCCAUAUCACCUAGAACUUUAAAUGCAUGGGUAAAAGUAGUAGAAGAGAAGGCUUUCAGCCCAGAAGUAAUACCCAUGUUUUCAGCAUUAUC	...((....))...........(((((((.(((..((.(((((...(((((.......))))).)).))).)).........(((((((((.................((((...)))).........))))))))).))).))))))).	......................(((((((.((...((.(((.....(((((.......)))))....))).)).........(((((((((.................((((...)))).........)))))))))..)).))))))).
714	863	37	-27.8	0.16	0.51	22.32	CAGGUCAGCCAAAAUUACCCUAUAGUGCAGAACCUCCAGGGGCAAAUGGUACAUCAGGCCAUAUCACCUAGAACUUUAAAUGCAUGGGUAAAAGUAGUAGAAGAGAAGGCUUUCAGCCCAGAAGUAAUACCCAUGUUUUCAGCAUUAUCA	..((....))...........(((((((.(((..((.(((((...(((((.......))))).)).))).)).........(((((((((.................((((...)))).........))))))))).))).)))))))..	.....................(((((((.((...((.(((.....(((((.......)))))....))).)).........(((((((((.................((((...)))).........)))))))))..)).)))))))..
715	864	37	-27.8	-0.14	0.43	22.3	AGGUCAGCCAAAAUUACCCUAUAGUGCAGAACCUCCAGGGGCAAAUGGUACAUCAGGCCAUAUCACCUAGAACUUUAAAUGCAUGGGUAAAAGUAGUAGAAGAGAAGGCUUUCAGCCCAGAAGUAAUACCCAUGUUUUCAGCAUUAUCAG	.((....))...........(((((((.(((..((.(((((...(((((.......))))).)).))).)).........(((((((((.................((((...)))).........))))))))).))).)))))))...	....................(((((((.((...((.(((.....(((((.......)))))....))).)).........(((((((((.................((((...)))).........)))))))))..)).)))))))...
716	865	37	-29.1	-0.35	0.37	20.76	GGUCAGCCAAAAUUACCCUAUAGUGCAGAACCUCCAGGGGCAAAUGGUACAUCAGGCCAUAUCACCUAGAACUUUAAAUGCAUGGGUAAAAGUAGUAGAAGAGAAGGCUUUCAGCCCAGAAGUAAUACCCAUGUUUUCAGCAUUAUCAGA	((....)).........(((((((((.(((..((.(((((...(((((.......))))).)).))).)).........(((((((((.................((((...)))).........))))))))).))).))))))).)).	.................(((((((((.((...((.(((.....(((((.......)))))....))).)).........(((((((((.................((((...)))).........)))))))))..)).))))))).)).
717	866	37	-28.6	-0.45	0.33	18.3	GUCAGCCAAAAUUACCCUAUAGUGCAGAACCUCCAGGGGCAAAUGGUACAUCAGGCCAUAUCACCUAGAACUUUAAAUGCAUGGGUAAAAGUAGUAGAAGAGAAGGCUUUCAGCCCAGAAGUAAUACCCAUGUUUUCAGCAUUAUCAGAA	................(((((((((.(((..((.(((((...(((((.......))))).)).))).)).........(((((((((.................((((...)))).........))))))))).))).))))))).))..	................(((((((((.((...((.(((.....(((((.......)))))....))).)).........(((((((((.................((((...)))).........)))))))))..)).))))))).))..
718	867	37	-28.6	-0.3	0.39	18.22	UCAGCCAAAAUUACCCUAUAGUGCAGAACCUCCAGGGGCAAAUGGUACAUCAGGCCAUAUCACCUAGAACUUUAAAUGCAUGGGUAAAAGUAGUAGAAGAGAAGGCUUUCAGCCCAGAAGUAAUACCCAUGUUUUCAGCAUUAUCAGAAG	...............(((((((((.(((..((.(((((...(((((.......))))).)).))).)).........(((((((((.................((((...)))).........))))))))).))).))))))).))...	...............(((((((((.((...((.(((.....(((((.......)))))....))).)).........(((((((((.................((((...)))).........)))))))))..)).))))))).))...
719	868	37	-28.6	-0.6	0.24	20.1	CAGCCAAAAUUACCCUAUAGUGCAGAACCUCCAGGGGCAAAUGGUACAUCAGGCCAUAUCACCUAGAACUUUAAAUGCAUGGGUAAAAGUAGUAGAAGAGAAGGCUUUCAGCCCAGAAGUAAUACCCAUGUUUUCAGCAUUAUCAGAAGG	..............(((((((((.(((..((.(((((...(((((.......))))).)).))).)).........(((((((((.................((((...)))).........))))))))).))).))))))).))....	................(((((((.((...((.(((.....(((((.......)))))....))).)).........(((((((((.................((((...)))).........)))))))))..)).))))))).......
720	869	37	-29.8	-0.56	0.2	19.43	AGCCAAAAUUACCCUAUAGUGCAGAACCUCCAGGGGCAAAUGGUACAUCAGGCCAUAUCACCUAGAACUUUAAAUGCAUGGGUAAAAGUAGUAGAAGAGAAGGCUUUCAGCCCAGAAGUAAUACCCAUGUUUUCAGCAUUAUCAGAAGGA	............((((((((((.(((..((.(((((...(((((.......))))).)).))).)).........(((((((((.................((((...)))).........))))))))).))).)))))))....))).	............((((((((((.((...((.(((.....(((((.......)))))....))).)).........(((((((((.................((((...)))).........)))))))))..)).)))))))....))).
721	870	37	-29.8	-0.5	0.37	19.54	GCCAAAAUUACCCUAUAGUGCAGAACCUCCAGGGGCAAAUGGUACAUCAGGCCAUAUCACCUAGAACUUUAAAUGCAUGGGUAAAAGUAGUAGAAGAGAAGGCUUUCAGCCCAGAAGUAAUACCCAUGUUUUCAGCAUUAUCAGAAGGAG	...........((((((((((.(((..((.(((((...(((((.......))))).)).))).)).........(((((((((.................((((...)))).........))))))))).))).)))))))....)))..	...........((((((((((.((...((.(((.....(((((.......)))))....))).)).........(((((((((.................((((...)))).........)))))))))..)).)))))))....)))..
722	871	37	-29.8	-0.62	0.2	19.52	CCAAAAUUACCCUAUAGUGCAGAACCUCCAGGGGCAAAUGGUACAUCAGGCCAUAUCACCUAGAACUUUAAAUGCAUGGGUAAAAGUAGUAGAAGAGAAGGCUUUCAGCCCAGAAGUAAUACCCAUGUUUUCAGCAUUAUCAGAAGGAGC	..........((((((((((.(((..((.(((((...(((((.......))))).)).))).)).........(((((((((.................((((...)))).........))))))))).))).)))))))....)))...	..........((((((((((.((...((.(((.....(((((.......)))))....))).)).........(((((((((.................((((...)))).........)))))))))..)).)))))))....)))...
723	872	37	-29.8	-0.61	0.24	19.5	CAAAAUUACCCUAUAGUGCAGAACCUCCAGGGGCAAAUGGUACAUCAGGCCAUAUCACCUAGAACUUUAAAUGCAUGGGUAAAAGUAGUAGAAGAGAAGGCUUUCAGCCCAGAAGUAAUACCCAUGUUUUCAGCAUUAUCAGAAGGAGCC	.........((((((((((.(((..((.(((((...(((((.......))))).)).))).)).........(((((((((.................((((...)))).........))))))))).))).)))))))....)))....	.........((((((((((.((...((.(((.....(((((.......)))))....))).)).........(((((((((.................((((...)))).........)))))))))..)).)))))))....)))....
724	873	37	-29.8	-0.62	0.24	19.54	AAAAUUACCCUAUAGUGCAGAACCUCCAGGGGCAAAUGGUACAUCAGGCCAUAUCACCUAGAACUUUAAAUGCAUGGGUAAAAGUAGUAGAAGAGAAGGCUUUCAGCCCAGAAGUAAUACCCAUGUUUUCAGCAUUAUCAGAAGGAGCCA	........((((((((((.(((..((.(((((...(((((.......))))).)).))).)).........(((((((((.................((((...)))).........))))))))).))).)))))))....))).....	........((((((((((.((...((.(((.....(((((.......)))))....))).)).........(((((((((.................((((...)))).........)))))))))..)).)))))))....))).....
725	874	37	-29.8	-0.39	0.37	19.55	AAAUUACCCUAUAGUGCAGAACCUCCAGGGGCAAAUGGUACAUCAGGCCAUAUCACCUAGAACUUUAAAUGCAUGGGUAAAAGUAGUAGAAGAGAAGGCUUUCAGCCCAGAAGUAAUACCCAUGUUUUCAGCAUUAUCAGAAGGAGCCAC	.......((((((((((.(((..((.(((((...(((((.......))))).)).))).)).........(((((((((.................((((...)))).........))))))))).))).)))))))....)))......	.......((((((((((.((...((.(((.....(((((.......)))))....))).)).........(((((((((.................((((...)))).........)))))))))..)).)))))))....)))......
726	875	37	-29.8	-0.16	0.35	19.71	AAUUACCCUAUAGUGCAGAACCUCCAGGGGCAAAUGGUACAUCAGGCCAUAUCACCUAGAACUUUAAAUGCAUGGGUAAAAGUAGUAGAAGAGAAGGCUUUCAGCCCAGAAGUAAUACCCAUGUUUUCAGCAUUAUCAGAAGGAGCCACC	......((((((((((.(((..((.(((((...(((((.......))))).)).))).)).........(((((((((.................((((...)))).........))))))))).))).)))))))....))).......	......((((((((((.((...((.(((.....(((((.......)))))....))).)).........(((((((((.................((((...)))).........)))))))))..)).)))))))....))).......
727	876	37	-29.8	-0.41	0.31	20.3	AUUACCCUAUAGUGCAGAACCUCCAGGGGCAAAUGGUACAUCAGGCCAUAUCACCUAGAACUUUAAAUGCAUGGGUAAAAGUAGUAGAAGAGAAGGCUUUCAGCCCAGAAGUAAUACCCAUGUUUUCAGCAUUAUCAGAAGGAGCCACCC	.....((((((((((.(((..((.(((((...(((((.......))))).)).))).)).........(((((((((.................((((...)))).........))))))))).))).)))))))....)))........	.....((((((((((.((...((.(((.....(((((.......)))))....))).)).........(((((((((.................((((...)))).........)))))))))..)).)))))))....)))........
728	877	37	-29.8	-0.12	0.37	20.89	UUACCCUAUAGUGCAGAACCUCCAGGGGCAAAUGGUACAUCAGGCCAUAUCACCUAGAACUUUAAAUGCAUGGGUAAAAGUAGUAGAAGAGAAGGCUUUCAGCCCAGAAGUAAUACCCAUGUUUUCAGCAUUAUCAGAAGGAGCCACCCC	....((((((((((.(((..((.(((((...(((((.......))))).)).))).)).........(((((((((.................((((...)))).........))))))))).))).)))))))....))).........	....((((((((((.((...((.(((.....(((((.......)))))....))).)).........(((((((((.................((((...)))).........)))))))))..)).)))))))....))).........
729	878	37	-29.8	-0.19	0.37	21.24	UACCCUAUAGUGCAGAACCUCCAGGGGCAAAUGGUACAUCAGGCCAUAUCACCUAGAACUUUAAAUGCAUGGGUAAAAGUAGUAGAAGAGAAGGCUUUCAGCCCAGAAGUAAUACCCAUGUUUUCAGCAUUAUCAGAAGGAGCCACCCCA	...((((((((((.(((..((.(((((...(((((.......))))).)).))).)).........(((((((((.................((((...)))).........))))))))).))).)))))))....)))..........	......(((((((.((...((.(((.....(((((.......)))))....))).)).........(((((((((.................((((...)))).........)))))))))..)).))))))).................
730	879	37	-29.8	-0.45	0.35	21.23	ACCCUAUAGUGCAGAACCUCCAGGGGCAAAUGGUACAUCAGGCCAUAUCACCUAGAACUUUAAAUGCAUGGGUAAAAGUAGUAGAAGAGAAGGCUUUCAGCCCAGAAGUAAUACCCAUGUUUUCAGCAUUAUCAGAAGGAGCCACCCCAC	..((((((((((.(((..((.(((((...(((((.......))))).)).))).)).........(((((((((.................((((...)))).........))))))))).))).)))))))....)))...........	.....(((((((.((...((.(((.....(((((.......)))))....))).)).........(((((((((.................((((...)))).........)))))))))..)).)))))))..................
731	880	37	-29.8	-0.22	0.27	21.42	CCCUAUAGUGCAGAACCUCCAGGGGCAAAUGGUACAUCAGGCCAUAUCACCUAGAACUUUAAAUGCAUGGGUAAAAGUAGUAGAAGAGAAGGCUUUCAGCCCAGAAGUAAUACCCAUGUUUUCAGCAUUAUCAGAAGGAGCCACCCCACA	.((((((((((.(((..((.(((((...(((((.......))))).)).))).)).........(((((((((.................((((...)))).........))))))))).))).)))))))....)))............	....(((((((.((...((.(((.....(((((.......)))))....))).)).........(((((((((.................((((...)))).........)))))))))..)).)))))))...................
732	881	37	-29.4	-0.18	0.41	21.48	CCUAUAGUGCAGAACCUCCAGGGGCAAAUGGUACAUCAGGCCAUAUCACCUAGAACUUUAAAUGCAUGGGUAAAAGUAGUAGAAGAGAAGGCUUUCAGCCCAGAAGUAAUACCCAUGUUUUCAGCAUUAUCAGAAGGAGCCACCCCACAA	((((((((((.(((..((.(((((...(((((.......))))).)).))).)).........(((((((((.................((((...)))).........))))))))).))).)))))))....))).............	.(((((((((.((...((.(((.....(((((.......)))))....))).)).........(((((((((.................((((...)))).........)))))))))..)).))))))).)).................
733	882	37	-28.6	0.15	0.51	21.2	CUAUAGUGCAGAACCUCCAGGGGCAAAUGGUACAUCAGGCCAUAUCACCUAGAACUUUAAAUGCAUGGGUAAAAGUAGUAGAAGAGAAGGCUUUCAGCCCAGAAGUAAUACCCAUGUUUUCAGCAUUAUCAGAAGGAGCCACCCCACAAG	(((((((((.(((..((.(((((...(((((.......))))).)).))).)).........(((((((((.................((((...)))).........))))))))).))).))))))).))..((......))......	(((((((((.((...((.(((.....(((((.......)))))....))).)).........(((((((((.................((((...)))).........)))))))))..)).))))))).))..................
734	883	37	-27.9	0.4	0.63	22.3	UAUAGUGCAGAACCUCCAGGGGCAAAUGGUACAUCAGGCCAUAUCACCUAGAACUUUAAAUGCAUGGGUAAAAGUAGUAGAAGAGAAGGCUUUCAGCCCAGAAGUAAUACCCAUGUUUUCAGCAUUAUCAGAAGGAGCCACCCCACAAGA	.(((((((.(((..((.(((((...(((((.......))))).)).))).)).........(((((((((.................((((...)))).........))))))))).))).))))))).....((......)).......	.(((((((.((...((.(((.....(((((.......)))))....))).)).........(((((((((.................((((...)))).........)))))))))..)).)))))))......................
735	884	37	-27.5	0.25	0.59	23.64	AUAGUGCAGAACCUCCAGGGGCAAAUGGUACAUCAGGCCAUAUCACCUAGAACUUUAAAUGCAUGGGUAAAAGUAGUAGAAGAGAAGGCUUUCAGCCCAGAAGUAAUACCCAUGUUUUCAGCAUUAUCAGAAGGAGCCACCCCACAAGAU	(((((((.(((..((.(((((...(((((.......))))).)).))).)).........(((((((((.................((((...)))).........))))))))).))).))))))).....((......))........	(((((((.((....(.(((.....(((((.......)))))....))).)..........(((((((((.................((((...)))).........)))))))))..)).))))))).......................
736	885	37	-26.9	0.34	0.59	26.65	UAGUGCAGAACCUCCAGGGGCAAAUGGUACAUCAGGCCAUAUCACCUAGAACUUUAAAUGCAUGGGUAAAAGUAGUAGAAGAGAAGGCUUUCAGCCCAGAAGUAAUACCCAUGUUUUCAGCAUUAUCAGAAGGAGCCACCCCACAAGAUU	((((((.(((..((.(((((...(((((.......))))).)).))).)).........(((((((((.................((((...)))).........))))))))).))).))))))......((......)).........	((((((.((......(((.....(((((.......)))))....)))............(((((((((.................((((...)))).........)))))))))..)).)))))).........................
737	886	37	-26.9	0.45	0.61	27.75	AGUGCAGAACCUCCAGGGGCAAAUGGUACAUCAGGCCAUAUCACCUAGAACUUUAAAUGCAUGGGUAAAAGUAGUAGAAGAGAAGGCUUUCAGCCCAGAAGUAAUACCCAUGUUUUCAGCAUUAUCAGAAGGAGCCACCCCACAAGAUUU	.(((......((((.(((....(((((.......)))))....)))............(((((((((.................((((...)))).........))))))))).................))))......))).......	.(((......((((........(((((.......)))))...................(((((((((.................((((...)))).........))))))))).................))))......))).......
738	887	37	-27.1	0.56	0.69	21.96	GUGCAGAACCUCCAGGGGCAAAUGGUACAUCAGGCCAUAUCACCUAGAACUUUAAAUGCAUGGGUAAAAGUAGUAGAAGAGAAGGCUUUCAGCCCAGAAGUAAUACCCAUGUUUUCAGCAUUAUCAGAAGGAGCCACCCCACAAGAUUUA	(((......((((.(((....(((((.......)))))....)))............(((((((((.................((((...)))).........))))))))).................))))......)))........	(((......((((.(((....(((((.......)))))....)))............(((((((((.................((((...)))).........))))))))).................))))......)))........
739	888	37	-25.0	0.58	0.67	31.67	UGCAGAACCUCCAGGGGCAAAUGGUACAUCAGGCCAUAUCACCUAGAACUUUAAAUGCAUGGGUAAAAGUAGUAGAAGAGAAGGCUUUCAGCCCAGAAGUAAUACCCAUGUUUUCAGCAUUAUCAGAAGGAGCCACCCCACAAGAUUUAA	.............((((....((((...(((((........))).)).........(((((((((.................((((...)))).........)))))))))((((..........))))..))))))))...........	.............((((.....((.........)).....................(((((((((.................((((...)))).........)))))))))........................))))...........
740	889	37	-25.0	0.57	0.69	30.29	GCAGAACCUCCAGGGGCAAAUGGUACAUCAGGCCAUAUCACCUAGAACUUUAAAUGCAUGGGUAAAAGUAGUAGAAGAGAAGGCUUUCAGCCCAGAAGUAAUACCCAUGUUUUCAGCAUUAUCAGAAGGAGCCACCCCACAAGAUUUAAA	............((((....((((...(((((........))).)).........(((((((((.................((((...)))).........)))))))))((((..........))))..))))))))............	............((((....((((...............................(((((((((.................((((...)))).........)))))))))....................))))))))............
741	890	37	-25.0	0.47	0.61	29.38	CAGAACCUCCAGGGGCAAAUGGUACAUCAGGCCAUAUCACCUAGAACUUUAAAUGCAUGGGUAAAAGUAGUAGAAGAGAAGGCUUUCAGCCCAGAAGUAAUACCCAUGUUUUCAGCAUUAUCAGAAGGAGCCACCCCACAAGAUUUAAAU	...........((((....((((...(((((........))).)).........(((((((((.................((((...)))).........)))))))))((((..........))))..)))))))).............	...........((((....((((.....(((........)))............(((((((((.................((((...)))).........)))))))))....................)))))))).............
742	891	37	-25.0	0.61	0.65	29.38	AGAACCUCCAGGGGCAAAUGGUACAUCAGGCCAUAUCACCUAGAACUUUAAAUGCAUGGGUAAAAGUAGUAGAAGAGAAGGCUUUCAGCCCAGAAGUAAUACCCAUGUUUUCAGCAUUAUCAGAAGGAGCCACCCCACAAGAUUUAAAUA	..........((((....((((...(((((........))).)).........(((((((((.................((((...)))).........)))))))))((((..........))))..))))))))..............	..........((((....((((.....(((........)))............(((((((((.................((((...)))).........)))))))))....................))))))))..............
743	892	37	-25.0	0.31	0.61	29.25	GAACCUCCAGGGGCAAAUGGUACAUCAGGCCAUAUCACCUAGAACUUUAAAUGCAUGGGUAAAAGUAGUAGAAGAGAAGGCUUUCAGCCCAGAAGUAAUACCCAUGUUUUCAGCAUUAUCAGAAGGAGCCACCCCACAAGAUUUAAAUAC	.........((((....((((...(((((........))).)).........(((((((((.................((((...)))).........)))))))))((((..........))))..))))))))...............	.........((((....((((......((........)).............(((((((((.................((((...)))).........)))))))))....................))))))))...............
744	893	37	-25.0	0.21	0.51	28.51	AACCUCCAGGGGCAAAUGGUACAUCAGGCCAUAUCACCUAGAACUUUAAAUGCAUGGGUAAAAGUAGUAGAAGAGAAGGCUUUCAGCCCAGAAGUAAUACCCAUGUUUUCAGCAUUAUCAGAAGGAGCCACCCCACAAGAUUUAAAUACC	........((((....((((...(((((........))).)).........(((((((((.................((((...)))).........)))))))))((((..........))))..))))))))................	........((((....((((......((........)).............(((((((((.................((((...)))).........)))))))))....................))))))))................
745	894	37	-25.0	0.2	0.53	28.54	ACCUCCAGGGGCAAAUGGUACAUCAGGCCAUAUCACCUAGAACUUUAAAUGCAUGGGUAAAAGUAGUAGAAGAGAAGGCUUUCAGCCCAGAAGUAAUACCCAUGUUUUCAGCAUUAUCAGAAGGAGCCACCCCACAAGAUUUAAAUACCA	.......((((....((((...(((((........))).)).........(((((((((.................((((...)))).........)))))))))((((..........))))..)))))))).................	.......((((....((((......((........)).............(((((((((.................((((...)))).........)))))))))....................)))))))).................
746	895	37	-25.0	0.48	0.65	28.6	CCUCCAGGGGCAAAUGGUACAUCAGGCCAUAUCACCUAGAACUUUAAAUGCAUGGGUAAAAGUAGUAGAAGAGAAGGCUUUCAGCCCAGAAGUAAUACCCAUGUUUUCAGCAUUAUCAGAAGGAGCCACCCCACAAGAUUUAAAUACCAU	......((((....((((...(((((........))).)).........(((((((((.................((((...)))).........)))))))))((((..........))))..))))))))..................	......((((....((((......((........)).............(((((((((.................((((...)))).........)))))))))....................))))))))..................
747	896	37	-25.0	0.51	0.67	28.11	CUCCAGGGGCAAAUGGUACAUCAGGCCAUAUCACCUAGAACUUUAAAUGCAUGGGUAAAAGUAGUAGAAGAGAAGGCUUUCAGCCCAGAAGUAAUACCCAUGUUUUCAGCAUUAUCAGAAGGAGCCACCCCACAAGAUUUAAAUACCAUG	.....((((....((((...(((((........))).)).........(((((((((.................((((...)))).........)))))))))((((..........))))..))))))))...................	.....((((....((((.....(((........)))............(((((((((.................((((...)))).........)))))))))....................))))))))...................
748	897	37	-25.0	0.83	0.82	27.21	UCCAGGGGCAAAUGGUACAUCAGGCCAUAUCACCUAGAACUUUAAAUGCAUGGGUAAAAGUAGUAGAAGAGAAGGCUUUCAGCCCAGAAGUAAUACCCAUGUUUUCAGCAUUAUCAGAAGGAGCCACCCCACAAGAUUUAAAUACCAUGC	....((((....((((...(((((........))).)).........(((((((((.................((((...)))).........)))))))))((((..........))))..))))))))....................	....((((....((((.....(((........)))............(((((((((.................((((...)))).........)))))))))....................))))))))....................
749	898	37	-25.0	0.16	0.51	30.98	CCAGGGGCAAAUGGUACAUCAGGCCAUAUCACCUAGAACUUUAAAUGCAUGGGUAAAAGUAGUAGAAGAGAAGGCUUUCAGCCCAGAAGUAAUACCCAUGUUUUCAGCAUUAUCAGAAGGAGCCACCCCACAAGAUUUAAAUACCAUGCU	...((((....((((...(((((........))).)).........(((((((((.................((((...)))).........)))))))))((((..........))))..)))))))).....................	...((((.....((......(((........)))............(((((((((.................((((...)))).........))))))))).....................)).)))).....................
750	899	37	-25.0	0.31	0.57	32.91	CAGGGGCAAAUGGUACAUCAGGCCAUAUCACCUAGAACUUUAAAUGCAUGGGUAAAAGUAGUAGAAGAGAAGGCUUUCAGCCCAGAAGUAAUACCCAUGUUUUCAGCAUUAUCAGAAGGAGCCACCCCACAAGAUUUAAAUACCAUGCUA	..((((....((((...(((((........))).)).........(((((((((.................((((...)))).........)))))))))((((..........))))..))))))))......................	..((((.............(((........)))............(((((((((.................((((...)))).........)))))))))........................))))......................
751	900	37	-25.0	0.33	0.53	32.66	AGGGGCAAAUGGUACAUCAGGCCAUAUCACCUAGAACUUUAAAUGCAUGGGUAAAAGUAGUAGAAGAGAAGGCUUUCAGCCCAGAAGUAAUACCCAUGUUUUCAGCAUUAUCAGAAGGAGCCACCCCACAAGAUUUAAAUACCAUGCUAA	.((((....((((...(((((........))).)).........(((((((((.................((((...)))).........)))))))))((((..........))))..)))))))).......................	.((((.............(((........)))............(((((((((.................((((...)))).........)))))))))........................)))).......................
752	901	37	-25.2	-0.06	0.41	30.74	GGGGCAAAUGGUACAUCAGGCCAUAUCACCUAGAACUUUAAAUGCAUGGGUAAAAGUAGUAGAAGAGAAGGCUUUCAGCCCAGAAGUAAUACCCAUGUUUUCAGCAUUAUCAGAAGGAGCCACCCCACAAGAUUUAAAUACCAUGCUAAA	((((....((((...(((((........))).)).........(((((((((.................((((...)))).........)))))))))((((..........))))..))))))))........................	((((.............(((........)))............(((((((((.................((((...)))).........)))))))))........................))))........................
753	902	37	-23.7	0.65	0.69	25.77	GGGCAAAUGGUACAUCAGGCCAUAUCACCUAGAACUUUAAAUGCAUGGGUAAAAGUAGUAGAAGAGAAGGCUUUCAGCCCAGAAGUAAUACCCAUGUUUUCAGCAUUAUCAGAAGGAGCCACCCCACAAGAUUUAAAUACCAUGCUAAAC	.((((..(((((..(((((........))).)).........(((((((((.................((((...)))).........))))))))).................((......)).............)))))))))....	.((((..(((((..(((((........))).)).........(((((((((.................((((...)))).........)))))))))........................................)))))))))....
754	903	37	-23.3	0.38	0.55	23.2	GGCAAAUGGUACAUCAGGCCAUAUCACCUAGAACUUUAAAUGCAUGGGUAAAAGUAGUAGAAGAGAAGGCUUUCAGCCCAGAAGUAAUACCCAUGUUUUCAGCAUUAUCAGAAGGAGCCACCCCACAAGAUUUAAAUACCAUGCUAAACA	((((..(((((..(((((........))).)).........(((((((((.................((((...)))).........))))))))).................((......)).............))))))))).....	((((..(((((..(((((........))).)).........(((((((((.................((((...)))).........)))))))))........................................))))))))).....
755	904	37	-22.2	0.33	0.59	23.33	GCAAAUGGUACAUCAGGCCAUAUCACCUAGAACUUUAAAUGCAUGGGUAAAAGUAGUAGAAGAGAAGGCUUUCAGCCCAGAAGUAAUACCCAUGUUUUCAGCAUUAUCAGAAGGAGCCACCCCACAAGAUUUAAAUACCAUGCUAAACAC	(((..(((((..(((((........))).)).........(((((((((.................((((...)))).........))))))))).................((......)).............)))))))).......	(((..(((((..(((((........))).)).........(((((((((.................((((...)))).........)))))))))........................................)))))))).......
756	905	37	-21.0	0.41	0.63	27.78	CAAAUGGUACAUCAGGCCAUAUCACCUAGAACUUUAAAUGCAUGGGUAAAAGUAGUAGAAGAGAAGGCUUUCAGCCCAGAAGUAAUACCCAUGUUUUCAGCAUUAUCAGAAGGAGCCACCCCACAAGAUUUAAAUACCAUGCUAAACACA	...((((((..(((((........))).)).........(((((((((.................((((...)))).........))))))))).................((......)).............))))))..........	...((((((...((((........))).)..........(((((((((.................((((...)))).........)))))))))........................................))))))..........
757	906	37	-21.0	0.62	0.65	28.06	AAAUGGUACAUCAGGCCAUAUCACCUAGAACUUUAAAUGCAUGGGUAAAAGUAGUAGAAGAGAAGGCUUUCAGCCCAGAAGUAAUACCCAUGUUUUCAGCAUUAUCAGAAGGAGCCACCCCACAAGAUUUAAAUACCAUGCUAAACACAG	..((((((..(((((........))).)).........(((((((((.................((((...)))).........))))))))).................((......)).............))))))...........	..((((((...((((........))).)..........(((((((((.................((((...)))).........)))))))))........................................))))))...........
758	907	37	-21.0	0.68	0.73	28.26	AAUGGUACAUCAGGCCAUAUCACCUAGAACUUUAAAUGCAUGGGUAAAAGUAGUAGAAGAGAAGGCUUUCAGCCCAGAAGUAAUACCCAUGUUUUCAGCAUUAUCAGAAGGAGCCACCCCACAAGAUUUAAAUACCAUGCUAAACACAGU	.((((((..(((((........))).)).........(((((((((.................((((...)))).........))))))))).................((......)).............))))))............	.((((((...((((........))).)..........(((((((((.................((((...)))).........)))))))))........................................))))))............
759	908	37	-20.6	0.93	0.8	30.58	AUGGUACAUCAGGCCAUAUCACCUAGAACUUUAAAUGCAUGGGUAAAAGUAGUAGAAGAGAAGGCUUUCAGCCCAGAAGUAAUACCCAUGUUUUCAGCAUUAUCAGAAGGAGCCACCCCACAAGAUUUAAAUACCAUGCUAAACACAGUG	((((((..(((((........))).)).........(((((((((.................((((...)))).........))))))))).................((......)).............)))))).............	((((((...((((........))).)..........(((((((((.................((((...)))).........)))))))))........................................)))))).............
760	909	37	-20.7	1.62	0.92	44.27	UGGUACAUCAGGCCAUAUCACCUAGAACUUUAAAUGCAUGGGUAAAAGUAGUAGAAGAGAAGGCUUUCAGCCCAGAAGUAAUACCCAUGUUUUCAGCAUUAUCAGAAGGAGCCACCCCACAAGAUUUAAAUACCAUGCUAAACACAGUGG	(((......(((((...((..(((..(((((...(((....))))))))..)))..))...))))).....)))..........((((((.((.((((((((..(((((......)).......)))..)))..))))).)).))).)))	..........((((...((..(((..(((((.............)))))..)))..))...)))).............................(((((...................................)))))...........
761	910	37	-24.1	0.81	0.82	30.2	GGUACAUCAGGCCAUAUCACCUAGAACUUUAAAUGCAUGGGUAAAAGUAGUAGAAGAGAAGGCUUUCAGCCCAGAAGUAAUACCCAUGUUUUCAGCAUUAUCAGAAGGAGCCACCCCACAAGAUUUAAAUACCAUGCUAAACACAGUGGG	(((.....(((((...((..(((..(((((...(((....))))))))..)))..))...)))))...)))...........(((((((.((.((((((((..(((((......)).......)))..)))..))))).)).))).))))	(((.....(((((...((..(((..(((((...(((....))))))))..)))..))...)))))...)))...........((((.((....(((((...................................)))))....))..))))
762	911	37	-25.0	0.62	0.71	26.24	GUACAUCAGGCCAUAUCACCUAGAACUUUAAAUGCAUGGGUAAAAGUAGUAGAAGAGAAGGCUUUCAGCCCAGAAGUAAUACCCAUGUUUUCAGCAUUAUCAGAAGGAGCCACCCCACAAGAUUUAAAUACCAUGCUAAACACAGUGGGG	........(((....((................(((((((((.................((((...)))).........)))))))))..............))....))).((((((....((((..........))))....))))))	........(((......................(((((((((.................((((...)))).........)))))))))....................))).((((((....((((..........))))....))))))
763	912	37	-26.1	0.07	0.43	21.3	UACAUCAGGCCAUAUCACCUAGAACUUUAAAUGCAUGGGUAAAAGUAGUAGAAGAGAAGGCUUUCAGCCCAGAAGUAAUACCCAUGUUUUCAGCAUUAUCAGAAGGAGCCACCCCACAAGAUUUAAAUACCAUGCUAAACACAGUGGGGG	.......(((....((................(((((((((.................((((...)))).........)))))))))..............))....))).((((((....((((..........))))....)))))).	.......(((......................(((((((((.................((((...)))).........)))))))))....................))).((((((....((((..........))))....)))))).
764	913	37	-26.9	-0.12	0.39	24.52	ACAUCAGGCCAUAUCACCUAGAACUUUAAAUGCAUGGGUAAAAGUAGUAGAAGAGAAGGCUUUCAGCCCAGAAGUAAUACCCAUGUUUUCAGCAUUAUCAGAAGGAGCCACCCCACAAGAUUUAAAUACCAUGCUAAACACAGUGGGGGG	...(((((........))).)).........(((((((((.................((((...)))).........))))))))).....................((.((((((....((((..........))))....))))))))	...............................(((((((((.................((((...)))).........)))))))))........................((((((....((((..........))))....))))))..
765	914	37	-28.0	0.05	0.55	22.49	CAUCAGGCCAUAUCACCUAGAACUUUAAAUGCAUGGGUAAAAGUAGUAGAAGAGAAGGCUUUCAGCCCAGAAGUAAUACCCAUGUUUUCAGCAUUAUCAGAAGGAGCCACCCCACAAGAUUUAAAUACCAUGCUAAACACAGUGGGGGGA	..(((((........))).)).........(((((((((.................((((...)))).........))))))))).....................((.((((((....((((..........))))....)))))))).	...((((........))).)..........(((((((((.................((((...)))).........))))))))).....................((.((((((....((((..........))))....)))))))).
766	915	37	-28.0	-0.46	0.31	22.47	AUCAGGCCAUAUCACCUAGAACUUUAAAUGCAUGGGUAAAAGUAGUAGAAGAGAAGGCUUUCAGCCCAGAAGUAAUACCCAUGUUUUCAGCAUUAUCAGAAGGAGCCACCCCACAAGAUUUAAAUACCAUGCUAAACACAGUGGGGGGAC	.(((((........))).)).........(((((((((.................((((...)))).........))))))))).....................((.((((((....((((..........))))....))))))))..	..((((........))).)..........(((((((((.................((((...)))).........))))))))).....................((.((((((....((((..........))))....))))))))..
767	916	37	-28.0	-0.26	0.35	22.24	UCAGGCCAUAUCACCUAGAACUUUAAAUGCAUGGGUAAAAGUAGUAGAAGAGAAGGCUUUCAGCCCAGAAGUAAUACCCAUGUUUUCAGCAUUAUCAGAAGGAGCCACCCCACAAGAUUUAAAUACCAUGCUAAACACAGUGGGGGGACA	(((((........))).)).........(((((((((.................((((...)))).........))))))))).....................((.((((((....((((..........))))....))))))))...	(((((........))).)).........(((((((((.................((((...)))).........))))))))).....................((.((((((....((((..........))))....))))))))...
768	917	37	-27.3	0.01	0.43	26.35	CAGGCCAUAUCACCUAGAACUUUAAAUGCAUGGGUAAAAGUAGUAGAAGAGAAGGCUUUCAGCCCAGAAGUAAUACCCAUGUUUUCAGCAUUAUCAGAAGGAGCCACCCCACAAGAUUUAAAUACCAUGCUAAACACAGUGGGGGGACAU	.(((........)))............(((((((((.................((((...)))).........))))))))).....................((.((((((....((((..........))))....))))))))....	..((........)).............(((((((((.................((((...)))).........))))))))).....................((.((((((....((((..........))))....))))))))....
769	918	37	-27.2	-0.04	0.41	25.58	AGGCCAUAUCACCUAGAACUUUAAAUGCAUGGGUAAAAGUAGUAGAAGAGAAGGCUUUCAGCCCAGAAGUAAUACCCAUGUUUUCAGCAUUAUCAGAAGGAGCCACCCCACAAGAUUUAAAUACCAUGCUAAACACAGUGGGGGGACAUC	(((........)))............(((((((((.................((((...)))).........))))))))).....................((.((((((....((((..........))))....)))))))).....	.((........)).............(((((((((.................((((...)))).........))))))))).....................((.((((((....((((..........))))....)))))))).....
770	919	37	-26.8	0.43	0.59	24.65	GGCCAUAUCACCUAGAACUUUAAAUGCAUGGGUAAAAGUAGUAGAAGAGAAGGCUUUCAGCCCAGAAGUAAUACCCAUGUUUUCAGCAUUAUCAGAAGGAGCCACCCCACAAGAUUUAAAUACCAUGCUAAACACAGUGGGGGGACAUCA	((........)).............(((((((((.................((((...)))).........))))))))).................((.(((.((((((....((((..........))))....)))))))).).)).	.........................(((((((((.................((((...)))).........))))))))).....................((.((((((....((((..........))))....))))))))......
771	920	37	-26.7	-0.55	0.22	21.7	GCCAUAUCACCUAGAACUUUAAAUGCAUGGGUAAAAGUAGUAGAAGAGAAGGCUUUCAGCCCAGAAGUAAUACCCAUGUUUUCAGCAUUAUCAGAAGGAGCCACCCCACAAGAUUUAAAUACCAUGCUAAACACAGUGGGGGGACAUCAA	........................(((((((((.................((((...)))).........))))))))).................((.(((.((((((....((((..........))))....)))))))).).))..	........................(((((((((.................((((...)))).........)))))))))....................(((.((((((....((((..........))))....)))))))).).....
772	921	37	-26.7	-0.13	0.37	18.86	CCAUAUCACCUAGAACUUUAAAUGCAUGGGUAAAAGUAGUAGAAGAGAAGGCUUUCAGCCCAGAAGUAAUACCCAUGUUUUCAGCAUUAUCAGAAGGAGCCACCCCACAAGAUUUAAAUACCAUGCUAAACACAGUGGGGGGACAUCAAG	.......................(((((((((.................((((...)))).........))))))))).................((.(((.((((((....((((..........))))....)))))))).).))...	.......................(((((((((.................((((...)))).........)))))))))....................(((.((((((....((((..........))))....)))))))).)......
773	922	37	-26.7	-0.13	0.41	18.7	CAUAUCACCUAGAACUUUAAAUGCAUGGGUAAAAGUAGUAGAAGAGAAGGCUUUCAGCCCAGAAGUAAUACCCAUGUUUUCAGCAUUAUCAGAAGGAGCCACCCCACAAGAUUUAAAUACCAUGCUAAACACAGUGGGGGGACAUCAAGC	......................(((((((((.................((((...)))).........))))))))).................((.(((.((((((....((((..........))))....)))))))).).))....	......................(((((((((.................((((...)))).........)))))))))....................(((.((((((....((((..........))))....)))))))).).......
774	923	37	-26.7	-0.37	0.31	18.76	AUAUCACCUAGAACUUUAAAUGCAUGGGUAAAAGUAGUAGAAGAGAAGGCUUUCAGCCCAGAAGUAAUACCCAUGUUUUCAGCAUUAUCAGAAGGAGCCACCCCACAAGAUUUAAAUACCAUGCUAAACACAGUGGGGGGACAUCAAGCA	.....................(((((((((.................((((...)))).........))))))))).................((.(((.((((((....((((..........))))....)))))))).).)).....	.....................(((((((((.................((((...)))).........)))))))))....................(((.((((((....((((..........))))....)))))))).)........
775	924	37	-26.7	-0.21	0.37	18.82	UAUCACCUAGAACUUUAAAUGCAUGGGUAAAAGUAGUAGAAGAGAAGGCUUUCAGCCCAGAAGUAAUACCCAUGUUUUCAGCAUUAUCAGAAGGAGCCACCCCACAAGAUUUAAAUACCAUGCUAAACACAGUGGGGGGACAUCAAGCAG	....................(((((((((.................((((...)))).........))))))))).................((.(((.((((((....((((..........))))....)))))))).).))......	....................(((((((((.................((((...)))).........)))))))))....................(((.((((((....((((..........))))....)))))))).).........
776	925	37	-26.7	0.07	0.47	18.84	AUCACCUAGAACUUUAAAUGCAUGGGUAAAAGUAGUAGAAGAGAAGGCUUUCAGCCCAGAAGUAAUACCCAUGUUUUCAGCAUUAUCAGAAGGAGCCACCCCACAAGAUUUAAAUACCAUGCUAAACACAGUGGGGGGACAUCAAGCAGC	...................(((((((((.................((((...)))).........))))))))).................((.(((.((((((....((((..........))))....)))))))).).)).......	...................(((((((((.................((((...)))).........)))))))))....................(((.((((((....((((..........))))....)))))))).)..........
777	926	37	-26.7	0.28	0.57	18.96	UCACCUAGAACUUUAAAUGCAUGGGUAAAAGUAGUAGAAGAGAAGGCUUUCAGCCCAGAAGUAAUACCCAUGUUUUCAGCAUUAUCAGAAGGAGCCACCCCACAAGAUUUAAAUACCAUGCUAAACACAGUGGGGGGACAUCAAGCAGCC	..................(((((((((.................((((...)))).........))))))))).................((.(((.((((((....((((..........))))....)))))))).).))........	..................(((((((((.................((((...)))).........)))))))))....................(((.((((((....((((..........))))....)))))))).)...........
778	927	37	-26.7	0.04	0.49	18.99	CACCUAGAACUUUAAAUGCAUGGGUAAAAGUAGUAGAAGAGAAGGCUUUCAGCCCAGAAGUAAUACCCAUGUUUUCAGCAUUAUCAGAAGGAGCCACCCCACAAGAUUUAAAUACCAUGCUAAACACAGUGGGGGGACAUCAAGCAGCCA	.................(((((((((.................((((...)))).........))))))))).................((.(((.((((((....((((..........))))....)))))))).).)).........	.................(((((((((.................((((...)))).........)))))))))....................(((.((((((....((((..........))))....)))))))).)............
779	928	37	-26.7	0.11	0.51	18.92	ACCUAGAACUUUAAAUGCAUGGGUAAAAGUAGUAGAAGAGAAGGCUUUCAGCCCAGAAGUAAUACCCAUGUUUUCAGCAUUAUCAGAAGGAGCCACCCCACAAGAUUUAAAUACCAUGCUAAACACAGUGGGGGGACAUCAAGCAGCCAU	................(((((((((.................((((...)))).........))))))))).................((.(((.((((((....((((..........))))....)))))))).).))..........	................(((((((((.................((((...)))).........)))))))))....................(((.((((((....((((..........))))....)))))))).).............
780	929	37	-26.7	0.05	0.47	19.15	CCUAGAACUUUAAAUGCAUGGGUAAAAGUAGUAGAAGAGAAGGCUUUCAGCCCAGAAGUAAUACCCAUGUUUUCAGCAUUAUCAGAAGGAGCCACCCCACAAGAUUUAAAUACCAUGCUAAACACAGUGGGGGGACAUCAAGCAGCCAUG	...............(((((((((.................((((...)))).........))))))))).................((.(((.((((((....((((..........))))....)))))))).).))...........	...............(((((((((.................((((...)))).........)))))))))....................(((.((((((....((((..........))))....)))))))).)..............
781	930	37	-28.3	-0.13	0.35	20.09	CUAGAACUUUAAAUGCAUGGGUAAAAGUAGUAGAAGAGAAGGCUUUCAGCCCAGAAGUAAUACCCAUGUUUUCAGCAUUAUCAGAAGGAGCCACCCCACAAGAUUUAAAUACCAUGCUAAACACAGUGGGGGGACAUCAAGCAGCCAUGC	..............(((((((((.................((((...)))).........))))))))).....((((........((.(((.((((((....((((..........))))....)))))))).).))........))))	..............(((((((((.................((((...)))).........)))))))))....................(((.((((((....((((..........))))....)))))))).)...............
782	931	37	-29.6	-0.73	0.24	22.23	UAGAACUUUAAAUGCAUGGGUAAAAGUAGUAGAAGAGAAGGCUUUCAGCCCAGAAGUAAUACCCAUGUUUUCAGCAUUAUCAGAAGGAGCCACCCCACAAGAUUUAAAUACCAUGCUAAACACAGUGGGGGGACAUCAAGCAGCCAUGCA	.............(((((((((.................((((...)))).........))))))))).....((((........((.(((.((((((....((((..........))))....)))))))).).))........)))).	.............(((((((((.................((((...)))).........)))))))))....................(((.((((((....((((..........))))....)))))))).)................
783	932	37	-29.6	-0.89	0.18	24.2	AGAACUUUAAAUGCAUGGGUAAAAGUAGUAGAAGAGAAGGCUUUCAGCCCAGAAGUAAUACCCAUGUUUUCAGCAUUAUCAGAAGGAGCCACCCCACAAGAUUUAAAUACCAUGCUAAACACAGUGGGGGGACAUCAAGCAGCCAUGCAA	............(((((((((.................((((...)))).........))))))))).....((((........((.(((.((((((....((((..........))))....)))))))).).))........))))..	............(((((((((.................((((...)))).........)))))))))....................(((.((((((....((((..........))))....)))))))).).................
784	933	37	-29.6	-1.04	0.22	24.17	GAACUUUAAAUGCAUGGGUAAAAGUAGUAGAAGAGAAGGCUUUCAGCCCAGAAGUAAUACCCAUGUUUUCAGCAUUAUCAGAAGGAGCCACCCCACAAGAUUUAAAUACCAUGCUAAACACAGUGGGGGGACAUCAAGCAGCCAUGCAAA	...........(((((((((.................((((...)))).........))))))))).....((((........((.(((.((((((....((((..........))))....)))))))).).))........))))...	...........(((((((((.................((((...)))).........)))))))))....................(((.((((((....((((..........))))....)))))))).)..................
785	934	37	-29.6	-1.14	0.12	24.33	AACUUUAAAUGCAUGGGUAAAAGUAGUAGAAGAGAAGGCUUUCAGCCCAGAAGUAAUACCCAUGUUUUCAGCAUUAUCAGAAGGAGCCACCCCACAAGAUUUAAAUACCAUGCUAAACACAGUGGGGGGACAUCAAGCAGCCAUGCAAAU	..........(((((((((.................((((...)))).........))))))))).....((((........((.(((.((((((....((((..........))))....)))))))).).))........))))....	..........(((((((((.................((((...)))).........)))))))))....................(((.((((((....((((..........))))....)))))))).)...................
786	935	37	-29.6	-0.69	0.22	24.56	ACUUUAAAUGCAUGGGUAAAAGUAGUAGAAGAGAAGGCUUUCAGCCCAGAAGUAAUACCCAUGUUUUCAGCAUUAUCAGAAGGAGCCACCCCACAAGAUUUAAAUACCAUGCUAAACACAGUGGGGGGACAUCAAGCAGCCAUGCAAAUG	.........(((((((((.................((((...)))).........))))))))).....((((........((.(((.((((((....((((..........))))....)))))))).).))........)))).....	.........(((((((((.................((((...)))).........)))))))))....................(((.((((((....((((..........))))....)))))))).)....................
787	936	37	-29.6	-0.71	0.25	24.46	CUUUAAAUGCAUGGGUAAAAGUAGUAGAAGAGAAGGCUUUCAGCCCAGAAGUAAUACCCAUGUUUUCAGCAUUAUCAGAAGGAGCCACCCCACAAGAUUUAAAUACCAUGCUAAACACAGUGGGGGGACAUCAAGCAGCCAUGCAAAUGU	........(((((((((.................((((...)))).........))))))))).....((((........((.(((.((((((....((((..........))))....)))))))).).))........))))......	........(((((((((.................((((...)))).........)))))))))....................(((.((((((....((((..........))))....)))))))).).....(((....)))......
788	937	37	-30.2	-0.33	0.31	21.67	UUUAAAUGCAUGGGUAAAAGUAGUAGAAGAGAAGGCUUUCAGCCCAGAAGUAAUACCCAUGUUUUCAGCAUUAUCAGAAGGAGCCACCCCACAAGAUUUAAAUACCAUGCUAAACACAGUGGGGGGACAUCAAGCAGCCAUGCAAAUGUU	.......(((((((((.................((((...)))).........)))))))))....((((((.......((.(((.((((((....((((..........))))....)))))))).).))..(((....))).))))))	.......(((((((((.................((((...)))).........))))))))).....(((((..........(((.((((((....((((..........))))....)))))))).).....(((....))).))))).
789	938	37	-30.7	-0.68	0.29	20.16	UUAAAUGCAUGGGUAAAAGUAGUAGAAGAGAAGGCUUUCAGCCCAGAAGUAAUACCCAUGUUUUCAGCAUUAUCAGAAGGAGCCACCCCACAAGAUUUAAAUACCAUGCUAAACACAGUGGGGGGACAUCAAGCAGCCAUGCAAAUGUUA	......(((((((((.................((((...)))).........)))))))))....((((((.......((.(((.((((((....((((..........))))....)))))))).).))..(((....))).)))))).	......(((((((((.................((((...)))).........)))))))))....((((((..........(((.((((((....((((..........))))....)))))))).).....(((....))).)))))).
790	939	37	-30.7	-1.17	0.14	20.05	UAAAUGCAUGGGUAAAAGUAGUAGAAGAGAAGGCUUUCAGCCCAGAAGUAAUACCCAUGUUUUCAGCAUUAUCAGAAGGAGCCACCCCACAAGAUUUAAAUACCAUGCUAAACACAGUGGGGGGACAUCAAGCAGCCAUGCAAAUGUUAA	.....(((((((((.................((((...)))).........)))))))))....((((((.......((.(((.((((((....((((..........))))....)))))))).).))..(((....))).))))))..	.....(((((((((.................((((...)))).........)))))))))....((((((..........(((.((((((....((((..........))))....)))))))).).....(((....))).))))))..
791	940	37	-30.7	-1.74	0.08	19.67	AAAUGCAUGGGUAAAAGUAGUAGAAGAGAAGGCUUUCAGCCCAGAAGUAAUACCCAUGUUUUCAGCAUUAUCAGAAGGAGCCACCCCACAAGAUUUAAAUACCAUGCUAAACACAGUGGGGGGACAUCAAGCAGCCAUGCAAAUGUUAAA	....(((((((((.................((((...)))).........)))))))))....((((((.......((.(((.((((((....((((..........))))....)))))))).).))..(((....))).))))))...	....(((((((((.................((((...)))).........)))))))))....((((((..........(((.((((((....((((..........))))....)))))))).).....(((....))).))))))...
792	941	37	-30.7	-0.91	0.16	19.19	AAUGCAUGGGUAAAAGUAGUAGAAGAGAAGGCUUUCAGCCCAGAAGUAAUACCCAUGUUUUCAGCAUUAUCAGAAGGAGCCACCCCACAAGAUUUAAAUACCAUGCUAAACACAGUGGGGGGACAUCAAGCAGCCAUGCAAAUGUUAAAA	...(((((((((.................((((...)))).........)))))))))....((((((.......((.(((.((((((....((((..........))))....)))))))).).))..(((....))).))))))....	...(((((((((.................((((...)))).........)))))))))....((((((..........(((.((((((....((((..........))))....)))))))).).....(((....))).))))))....
793	942	37	-30.8	-0.79	0.16	18.44	AUGCAUGGGUAAAAGUAGUAGAAGAGAAGGCUUUCAGCCCAGAAGUAAUACCCAUGUUUUCAGCAUUAUCAGAAGGAGCCACCCCACAAGAUUUAAAUACCAUGCUAAACACAGUGGGGGGACAUCAAGCAGCCAUGCAAAUGUUAAAAG	..(((((((((.................((((...)))).........)))))))))(((.((((((.......((.(((.((((((....((((..........))))....)))))))).).))..(((....))).)))))).))).	..(((((((((.................((((...)))).........)))))))))....((((((..........(((.((((((....((((..........))))....)))))))).).....(((....))).)))))).....
794	943	37	-30.8	-1.17	0.14	18.45	UGCAUGGGUAAAAGUAGUAGAAGAGAAGGCUUUCAGCCCAGAAGUAAUACCCAUGUUUUCAGCAUUAUCAGAAGGAGCCACCCCACAAGAUUUAAAUACCAUGCUAAACACAGUGGGGGGACAUCAAGCAGCCAUGCAAAUGUUAAAAGA	.(((((((((.................((((...)))).........)))))))))(((.((((((.......((.(((.((((((....((((..........))))....)))))))).).))..(((....))).)))))).)))..	.(((((((((.................((((...)))).........)))))))))....((((((..........(((.((((((....((((..........))))....)))))))).).....(((....))).))))))......
795	944	37	-30.4	-0.73	0.22	18.05	GCAUGGGUAAAAGUAGUAGAAGAGAAGGCUUUCAGCCCAGAAGUAAUACCCAUGUUUUCAGCAUUAUCAGAAGGAGCCACCCCACAAGAUUUAAAUACCAUGCUAAACACAGUGGGGGGACAUCAAGCAGCCAUGCAAAUGUUAAAAGAG	(((((((((.................((((...)))).........)))))))))(((.((((((.......((.(((.((((((....((((..........))))....)))))))).).))..(((....))).)))))).)))...	(((((((((.................((((...)))).........)))))))))....((((((..........(((.((((((....((((..........))))....)))))))).).....(((....))).)))))).......
796	945	37	-29.3	-1.13	0.1	18.03	CAUGGGUAAAAGUAGUAGAAGAGAAGGCUUUCAGCCCAGAAGUAAUACCCAUGUUUUCAGCAUUAUCAGAAGGAGCCACCCCACAAGAUUUAAAUACCAUGCUAAACACAGUGGGGGGACAUCAAGCAGCCAUGCAAAUGUUAAAAGAGA	((((((((.................((((...)))).........))))))))((((.((((((.......((.(((.((((((....((((..........))))....)))))))).).))..(((....))).)))))).))))...	((((((((.................((((...)))).........)))))))).....((((((..........(((.((((((....((((..........))))....)))))))).).....(((....))).))))))........
797	946	37	-26.8	-0.27	0.27	23.06	AUGGGUAAAAGUAGUAGAAGAGAAGGCUUUCAGCCCAGAAGUAAUACCCAUGUUUUCAGCAUUAUCAGAAGGAGCCACCCCACAAGAUUUAAAUACCAUGCUAAACACAGUGGGGGGACAUCAAGCAGCCAUGCAAAUGUUAAAAGAGAC	(((((((.................((((...)))).........))))))).((((.((((((.......((.(((.((((((....((((..........))))....)))))))).).))..(((....))).)))))).))))....	(((((((.................((((...)))).........)))))))......((((((..........(((.((((((....((((..........))))....)))))))).).....(((....))).)))))).........
798	947	37	-26.0	-0.09	0.47	27.87	UGGGUAAAAGUAGUAGAAGAGAAGGCUUUCAGCCCAGAAGUAAUACCCAUGUUUUCAGCAUUAUCAGAAGGAGCCACCCCACAAGAUUUAAAUACCAUGCUAAACACAGUGGGGGGACAUCAAGCAGCCAUGCAAAUGUUAAAAGAGACC	(((((.(((((.............)))))..))))).............(.((((.((((((.......((.(((.((((((....((((..........))))....)))))))).).))..(((....))).)))))))))).)....	.(((((.....................................)))))........((((((..........(((.((((((....((((..........))))....)))))))).).....(((....))).))))))..........
799	948	37	-25.5	0.12	0.53	27.65	GGGUAAAAGUAGUAGAAGAGAAGGCUUUCAGCCCAGAAGUAAUACCCAUGUUUUCAGCAUUAUCAGAAGGAGCCACCCCACAAGAUUUAAAUACCAUGCUAAACACAGUGGGGGGACAUCAAGCAGCCAUGCAAAUGUUAAAAGAGACCA	(((((.................((((...)))).........))))).(.((((.((((((.......((.(((.((((((....((((..........))))....)))))))).).))..(((....))).)))))))))).).....	(((((.................(((.....))).........)))))........((((((..........(((.((((((....((((..........))))....)))))))).).....(((....))).))))))...........
800	949	37	-23.3	0.8	0.75	29.21	GGUAAAAGUAGUAGAAGAGAAGGCUUUCAGCCCAGAAGUAAUACCCAUGUUUUCAGCAUUAUCAGAAGGAGCCACCCCACAAGAUUUAAAUACCAUGCUAAACACAGUGGGGGGACAUCAAGCAGCCAUGCAAAUGUUAAAAGAGACCAU	(((.......(((........((((...)))).........)))..(((((...)))))............((.((((((....((((..........))))....))))))))((((...(((....)))..))))........)))..	(((..................((((...)))).......................................((.((((((....((((..........))))....)))))))).......(((....)))..............)))..
801	950	37	-23.1	0.52	0.67	25.13	GUAAAAGUAGUAGAAGAGAAGGCUUUCAGCCCAGAAGUAAUACCCAUGUUUUCAGCAUUAUCAGAAGGAGCCACCCCACAAGAUUUAAAUACCAUGCUAAACACAGUGGGGGGACAUCAAGCAGCCAUGCAAAUGUUAAAAGAGACCAUC	.........(((........((((...)))).........)))..(((.((((((((((.......((.(((.((((((....((((..........))))....)))))))).).))..(((....))).))))))....)))).))).	....................((((...))))......................((((((..........(((.((((((....((((..........))))....)))))))).).....(((....))).)))))).............
802	951	37	-23.1	0.61	0.71	29.67	UAAAAGUAGUAGAAGAGAAGGCUUUCAGCCCAGAAGUAAUACCCAUGUUUUCAGCAUUAUCAGAAGGAGCCACCCCACAAGAUUUAAAUACCAUGCUAAACACAGUGGGGGGACAUCAAGCAGCCAUGCAAAUGUUAAAAGAGACCAUCA	........(((........((((...)))).........)))..(((.((((((((((.......((.(((.((((((....((((..........))))....)))))))).).))..(((....))).))))))....)))).)))..	...................((((...))))......................((((((..........(((.((((((....((((..........))))....)))))))).).....(((....))).))))))..............
803	952	37	-23.1	-0.02	0.35	29.65	AAAAGUAGUAGAAGAGAAGGCUUUCAGCCCAGAAGUAAUACCCAUGUUUUCAGCAUUAUCAGAAGGAGCCACCCCACAAGAUUUAAAUACCAUGCUAAACACAGUGGGGGGACAUCAAGCAGCCAUGCAAAUGUUAAAAGAGACCAUCAA	.......(((........((((...)))).........)))..(((.((((((((((.......((.(((.((((((....((((..........))))....)))))))).).))..(((....))).))))))....)))).)))...	..................((((...))))......................((((((..........(((.((((((....((((..........))))....)))))))).).....(((....))).))))))...............
804	953	37	-23.1	0.39	0.59	29.73	AAAGUAGUAGAAGAGAAGGCUUUCAGCCCAGAAGUAAUACCCAUGUUUUCAGCAUUAUCAGAAGGAGCCACCCCACAAGAUUUAAAUACCAUGCUAAACACAGUGGGGGGACAUCAAGCAGCCAUGCAAAUGUUAAAAGAGACCAUCAAU	......(((........((((...)))).........)))..(((.((((((((((.......((.(((.((((((....((((..........))))....)))))))).).))..(((....))).))))))....)))).)))....	.................((((...))))......................((((((..........(((.((((((....((((..........))))....)))))))).).....(((....))).))))))................
805	954	37	-23.1	0.42	0.59	29.92	AAGUAGUAGAAGAGAAGGCUUUCAGCCCAGAAGUAAUACCCAUGUUUUCAGCAUUAUCAGAAGGAGCCACCCCACAAGAUUUAAAUACCAUGCUAAACACAGUGGGGGGACAUCAAGCAGCCAUGCAAAUGUUAAAAGAGACCAUCAAUG	.....(((........((((...)))).........)))..(((.((((((((((.......((.(((.((((((....((((..........))))....)))))))).).))..(((....))).))))))....)))).))).....	................((((...))))......................((((((..........(((.((((((....((((..........))))....)))))))).).....(((....))).)))))).................
806	955	37	-23.1	0.66	0.73	30.34	AGUAGUAGAAGAGAAGGCUUUCAGCCCAGAAGUAAUACCCAUGUUUUCAGCAUUAUCAGAAGGAGCCACCCCACAAGAUUUAAAUACCAUGCUAAACACAGUGGGGGGACAUCAAGCAGCCAUGCAAAUGUUAAAAGAGACCAUCAAUGA	....(((........((((...)))).........)))..(((.((((((((((.......((.(((.((((((....((((..........))))....)))))))).).))..(((....))).))))))....)))).)))......	...............((((...))))......................((((((..........(((.((((((....((((..........))))....)))))))).).....(((....))).))))))..................
807	956	37	-23.1	0.93	0.84	30.38	GUAGUAGAAGAGAAGGCUUUCAGCCCAGAAGUAAUACCCAUGUUUUCAGCAUUAUCAGAAGGAGCCACCCCACAAGAUUUAAAUACCAUGCUAAACACAGUGGGGGGACAUCAAGCAGCCAUGCAAAUGUUAAAAGAGACCAUCAAUGAG	...(((........((((...)))).........)))..(((.((((((((((.......((.(((.((((((....((((..........))))....)))))))).).))..(((....))).))))))....)))).))).......	..............((((...))))......................((((((..........(((.((((((....((((..........))))....)))))))).).....(((....))).))))))...................
808	957	37	-23.1	0.89	0.8	29.57	UAGUAGAAGAGAAGGCUUUCAGCCCAGAAGUAAUACCCAUGUUUUCAGCAUUAUCAGAAGGAGCCACCCCACAAGAUUUAAAUACCAUGCUAAACACAGUGGGGGGACAUCAAGCAGCCAUGCAAAUGUUAAAAGAGACCAUCAAUGAGG	..(((........((((...)))).........)))..(((.((((((((((.......((.(((.((((((....((((..........))))....)))))))).).))..(((....))).))))))....)))).)))........	.............((((...))))......................((((((..........(((.((((((....((((..........))))....)))))))).).....(((....))).))))))....................
809	958	37	-23.5	0.5	0.65	28.7	AGUAGAAGAGAAGGCUUUCAGCCCAGAAGUAAUACCCAUGUUUUCAGCAUUAUCAGAAGGAGCCACCCCACAAGAUUUAAAUACCAUGCUAAACACAGUGGGGGGACAUCAAGCAGCCAUGCAAAUGUUAAAAGAGACCAUCAAUGAGGA	............((((...))))...........((((((((((.((((((.......((.(((.((((((....((((..........))))....)))))))).).))..(((....))).))))))....))))).....))).)).	............((((...))))......................((((((..........(((.((((((....((((..........))))....)))))))).).....(((....))).)))))).....................
810	959	37	-23.5	0.83	0.71	29.53	GUAGAAGAGAAGGCUUUCAGCCCAGAAGUAAUACCCAUGUUUUCAGCAUUAUCAGAAGGAGCCACCCCACAAGAUUUAAAUACCAUGCUAAACACAGUGGGGGGACAUCAAGCAGCCAUGCAAAUGUUAAAAGAGACCAUCAAUGAGGAA	...........((((...))))...........((((((((((.((((((.......((.(((.((((((....((((..........))))....)))))))).).))..(((....))).))))))....))))).....))).))..	...........((((...))))......................((((((..........(((.((((((....((((..........))))....)))))))).).....(((....))).))))))......................
811	960	37	-23.5	0.39	0.63	29.43	UAGAAGAGAAGGCUUUCAGCCCAGAAGUAAUACCCAUGUUUUCAGCAUUAUCAGAAGGAGCCACCCCACAAGAUUUAAAUACCAUGCUAAACACAGUGGGGGGACAUCAAGCAGCCAUGCAAAUGUUAAAAGAGACCAUCAAUGAGGAAG	..........((((...))))...........((((((((((.((((((.......((.(((.((((((....((((..........))))....)))))))).).))..(((....))).))))))....))))).....))).))...	..........((((...)))).......................((((...........(((.((((((....((((..........))))....)))))))).).....(((....)))..))))........................
812	961	37	-23.5	0.44	0.63	33.63	AGAAGAGAAGGCUUUCAGCCCAGAAGUAAUACCCAUGUUUUCAGCAUUAUCAGAAGGAGCCACCCCACAAGAUUUAAAUACCAUGCUAAACACAGUGGGGGGACAUCAAGCAGCCAUGCAAAUGUUAAAAGAGACCAUCAAUGAGGAAGC	.........((((...))))...........((((((((((.((((((.......((.(((.((((((....((((..........))))....)))))))).).))..(((....))).))))))....))))).....))).))....	.........((((...)))).......................................((.((((((....((((..........))))....)))))))).......(((....)))...............................
813	962	37	-24.6	0.39	0.59	36.05	GAAGAGAAGGCUUUCAGCCCAGAAGUAAUACCCAUGUUUUCAGCAUUAUCAGAAGGAGCCACCCCACAAGAUUUAAAUACCAUGCUAAACACAGUGGGGGGACAUCAAGCAGCCAUGCAAAUGUUAAAAGAGACCAUCAAUGAGGAAGCU	........((((...))))................((((((..((((....((.((..((.((((((....((((..........))))....))))))))((((...(((....)))..)))).........)).)))))).)))))).	.........((((((...........................................((.((((((....((((..........))))....)))))))).......(((....))).........................)))))).
[truncated: 8,211 more rows]
