# Supplementary material for: ScanFold: an approach for genome-wide discovery of local RNA structural elements—applications to Zika virus and HIV
Source: PeerJ. 2018 Dec 18;6:e6136. doi: 10.7717/peerj.6136 (PMC6317755; doi:10.7717/peerj.6136)
Supplement: Supplemental Information 15 — All ScanFold analysis files needed to recapitulate results for HIV-1. [file peerj-06-6136-s015.zip › RawData_HIV-1/ScanFold-Scan_HIV-1/DS2seqWatts2008.fasta.forward.win_100.stp_1.rnd_50.shfl_mono.txt]

i	j	Temperature	Native_dG	Z-score	P-score	EnsembleDiversity	Sequence	Structure	Centroid	NC_001802_WeeksShapeSequence_from_SI_DataSet2
1	100	37	-38.1	-3.82	0.0	8.6	GGUCUCUCUGGUUAGACCAGAUCUGAGCCUGGGAGCUCUCUGGCUAACUAGGGAACCCACUGCUUAAGCCUCAAUAAAGCUUGCCUUGAGUGCUCAAAGU	(((.(((((((((((.(((((...((((......)))))))))))))))))))))))....((((.((((((((...........))))).)))..))))	(((.(((((((((((.(((((...((((......)))))))))))))))))))))))....((((.((((((((...........))))).)))..))))
2	101	37	-36.1	-3.52	0.0	5.28	GUCUCUCUGGUUAGACCAGAUCUGAGCCUGGGAGCUCUCUGGCUAACUAGGGAACCCACUGCUUAAGCCUCAAUAAAGCUUGCCUUGAGUGCUCAAAGUA	...(((((((((((.(((((...((((......))))))))))))))))))))......(((((.((((((((...........))))).)))..)))))	...(((((((((((.(((((...((((......))))))))))))))))))))......(((((.((((((((...........))))).)))..)))))
3	102	37	-39.1	-4.07	0.0	2.61	UCUCUCUGGUUAGACCAGAUCUGAGCCUGGGAGCUCUCUGGCUAACUAGGGAACCCACUGCUUAAGCCUCAAUAAAGCUUGCCUUGAGUGCUCAAAGUAG	..(((((((((((.(((((...((((......)))))))))))))))))))).....((((((.((((((((...........))))).)))..))))))	..(((((((((((.(((((...((((......)))))))))))))))))))).....((((((.((((((((...........))))).)))..))))))
4	103	37	-40.6	-4.79	0.0	2.79	CUCUCUGGUUAGACCAGAUCUGAGCCUGGGAGCUCUCUGGCUAACUAGGGAACCCACUGCUUAAGCCUCAAUAAAGCUUGCCUUGAGUGCUCAAAGUAGU	.(((((((((((.(((((...((((......))))))))))))))))))))....(((((((.((((((((...........))))).)))..)))))))	.(((((((((((.(((((...((((......))))))))))))))))))))....(((((((.((((((((...........))))).)))..)))))))
5	104	37	-43.0	-4.04	0.0	2.61	UCUCUGGUUAGACCAGAUCUGAGCCUGGGAGCUCUCUGGCUAACUAGGGAACCCACUGCUUAAGCCUCAAUAAAGCUUGCCUUGAGUGCUCAAAGUAGUG	(((((((((((.(((((...((((......))))))))))))))))))))...((((((((.((((((((...........))))).)))..))))))))	(((((((((((.(((((...((((......))))))))))))))))))))...((((((((.((((((((...........))))).)))..))))))))
6	105	37	-42.1	-4.5	0.0	2.39	CUCUGGUUAGACCAGAUCUGAGCCUGGGAGCUCUCUGGCUAACUAGGGAACCCACUGCUUAAGCCUCAAUAAAGCUUGCCUUGAGUGCUCAAAGUAGUGU	((((((((((.(((((...((((......)))))))))))))))))))....((((((((.((((((((...........))))).)))..)))))))).	((((((((((.(((((...((((......)))))))))))))))))))....((((((((.((((((((...........))))).)))..)))))))).
7	106	37	-39.2	-3.71	0.0	3.29	UCUGGUUAGACCAGAUCUGAGCCUGGGAGCUCUCUGGCUAACUAGGGAACCCACUGCUUAAGCCUCAAUAAAGCUUGCCUUGAGUGCUCAAAGUAGUGUG	(((((((((.(((((...((((......)))))))))))))))))).....((((((((.((((((((...........))))).)))..))))))))..	(((((((((.(((((...((((......)))))))))))))))))).....((((((((.((((((((...........))))).)))..))))))))..
8	107	37	-39.1	-4.01	0.0	3.56	CUGGUUAGACCAGAUCUGAGCCUGGGAGCUCUCUGGCUAACUAGGGAACCCACUGCUUAAGCCUCAAUAAAGCUUGCCUUGAGUGCUCAAAGUAGUGUGU	((((((((.(((((...((((......)))))))))))))))))...((.((((((((.((((((((...........))))).)))..)))))))).))	((((((((.(((((...((((......)))))))))))))))))...((.((((((((.((((((((...........))))).)))..)))))))).))
9	108	37	-36.8	-3.7	0.0	3.59	UGGUUAGACCAGAUCUGAGCCUGGGAGCUCUCUGGCUAACUAGGGAACCCACUGCUUAAGCCUCAAUAAAGCUUGCCUUGAGUGCUCAAAGUAGUGUGUG	(((((((.(((((...((((......))))))))))))))))....((.((((((((.((((((((...........))))).)))..)))))))).)).	(((((((.(((((...((((......))))))))))))))))....((.((((((((.((((((((...........))))).)))..)))))))).)).
10	109	37	-35.7	-2.64	0.0	3.7	GGUUAGACCAGAUCUGAGCCUGGGAGCUCUCUGGCUAACUAGGGAACCCACUGCUUAAGCCUCAAUAAAGCUUGCCUUGAGUGCUCAAAGUAGUGUGUGC	((((((.(((((...((((......))))))))))))))).....((.((((((((.((((((((...........))))).)))..)))))))).))..	((((((.(((((...((((......))))))))))))))).....((.((((((((.((((((((...........))))).)))..)))))))).))..
11	110	37	-36.1	-3.29	0.0	4.99	GUUAGACCAGAUCUGAGCCUGGGAGCUCUCUGGCUAACUAGGGAACCCACUGCUUAAGCCUCAAUAAAGCUUGCCUUGAGUGCUCAAAGUAGUGUGUGCC	(((((.(((((...((((......))))))))))))))...((.((.((((((((.((((((((...........))))).)))..)))))))).)).))	(((((.(((((...((((......))))))))))))))...((.((.((((((((.((((((((...........))))).)))..)))))))).)).))
12	111	37	-36.2	-3.82	0.0	3.52	UUAGACCAGAUCUGAGCCUGGGAGCUCUCUGGCUAACUAGGGAACCCACUGCUUAAGCCUCAAUAAAGCUUGCCUUGAGUGCUCAAAGUAGUGUGUGCCC	((((.(((((...((((......)))))))))))))...(((.((.((((((((.((((((((...........))))).)))..)))))))).)).)))	((((.(((((...((((......)))))))))))))...(((.((.((((((((.((((((((...........))))).)))..)))))))).)).)))
13	112	37	-36.8	-3.26	0.0	3.31	UAGACCAGAUCUGAGCCUGGGAGCUCUCUGGCUAACUAGGGAACCCACUGCUUAAGCCUCAAUAAAGCUUGCCUUGAGUGCUCAAAGUAGUGUGUGCCCG	(((.(((((...((((......))))))))))))....(((.((.((((((((.((((((((...........))))).)))..)))))))).)).))).	(((.(((((...((((......))))))))))))....(((.((.((((((((.((((((((...........))))).)))..)))))))).)).))).
14	113	37	-35.4	-2.78	0.02	4.05	AGACCAGAUCUGAGCCUGGGAGCUCUCUGGCUAACUAGGGAACCCACUGCUUAAGCCUCAAUAAAGCUUGCCUUGAGUGCUCAAAGUAGUGUGUGCCCGU	((.(((((...((((......))))))))))).....(((.((.((((((((.((((((((...........))))).)))..)))))))).)).)))..	((.(((((...((((......))))))))))).....(((.((.((((((((.((((((((...........))))).)))..)))))))).)).)))..
15	114	37	-34.6	-2.78	0.0	4.54	GACCAGAUCUGAGCCUGGGAGCUCUCUGGCUAACUAGGGAACCCACUGCUUAAGCCUCAAUAAAGCUUGCCUUGAGUGCUCAAAGUAGUGUGUGCCCGUC	..(((((...((((......))))))))).......(((.((.((((((((.((((((((...........))))).)))..)))))))).)).)))...	..(((((...((((......))))))))).......(((.((.((((((((.((((((((...........))))).)))..)))))))).)).)))...
16	115	37	-34.6	-2.67	0.0	4.6	ACCAGAUCUGAGCCUGGGAGCUCUCUGGCUAACUAGGGAACCCACUGCUUAAGCCUCAAUAAAGCUUGCCUUGAGUGCUCAAAGUAGUGUGUGCCCGUCU	.(((((...((((......))))))))).......(((.((.((((((((.((((((((...........))))).)))..)))))))).)).)))....	.(((((...((((......))))))))).......(((.((.((((((((.((((((((...........))))).)))..)))))))).)).)))....
17	116	37	-34.1	-2.44	0.0	13.25	CCAGAUCUGAGCCUGGGAGCUCUCUGGCUAACUAGGGAACCCACUGCUUAAGCCUCAAUAAAGCUUGCCUUGAGUGCUCAAAGUAGUGUGUGCCCGUCUG	.(((((...((((.(((....))).)))).....(((.((.((((((((.((((((((...........))))).)))..)))))))).)).))))))))	.((((....((((.(((....))).)))).....(((.((.((((((((.((((((((...........))))).)))..)))))))).)).))).))))
18	117	37	-34.4	-1.79	0.06	4.98	CAGAUCUGAGCCUGGGAGCUCUCUGGCUAACUAGGGAACCCACUGCUUAAGCCUCAAUAAAGCUUGCCUUGAGUGCUCAAAGUAGUGUGUGCCCGUCUGU	(((((...((((.(((....))).)))).....(((.((.((((((((.((((((((...........))))).)))..)))))))).)).)))))))).	(((((...((((.(((....))).)))).....(((.((.((((((((.((((((((...........))))).)))..)))))))).)).)))))))).
19	118	37	-32.3	-1.97	0.02	6.52	AGAUCUGAGCCUGGGAGCUCUCUGGCUAACUAGGGAACCCACUGCUUAAGCCUCAAUAAAGCUUGCCUUGAGUGCUCAAAGUAGUGUGUGCCCGUCUGUU	.......((((.(((....))).)))).....(((.((.((((((((.((((((((...........))))).)))..)))))))).)).))).......	.......((((.(((....))).)))).....(((.((.((((((((.((((((((...........))))).)))..)))))))).)).))).......
20	119	37	-32.7	-1.49	0.08	5.45	GAUCUGAGCCUGGGAGCUCUCUGGCUAACUAGGGAACCCACUGCUUAAGCCUCAAUAAAGCUUGCCUUGAGUGCUCAAAGUAGUGUGUGCCCGUCUGUUG	......((((.(((....))).))))(((..(((.((.((((((((.((((((((...........))))).)))..)))))))).)).)))....))).	......((((.(((....))).))))(((..(((.((.((((((((.((((((((...........))))).)))..)))))))).)).)))....))).
21	120	37	-32.7	-2.38	0.04	5.54	AUCUGAGCCUGGGAGCUCUCUGGCUAACUAGGGAACCCACUGCUUAAGCCUCAAUAAAGCUUGCCUUGAGUGCUCAAAGUAGUGUGUGCCCGUCUGUUGU	.....((((.(((....))).))))(((..(((.((.((((((((.((((((((...........))))).)))..)))))))).)).)))....)))..	.....((((.(((....))).))))(((..(((.((.((((((((.((((((((...........))))).)))..)))))))).)).)))....)))..
22	121	37	-32.7	-1.85	0.02	5.62	UCUGAGCCUGGGAGCUCUCUGGCUAACUAGGGAACCCACUGCUUAAGCCUCAAUAAAGCUUGCCUUGAGUGCUCAAAGUAGUGUGUGCCCGUCUGUUGUG	....((((.(((....))).))))(((..(((.((.((((((((.((((((((...........))))).)))..)))))))).)).)))....)))...	....((((.(((....))).))))(((..(((.((.((((((((.((((((((...........))))).)))..)))))))).)).)))....)))...
23	122	37	-32.7	-1.46	0.06	5.88	CUGAGCCUGGGAGCUCUCUGGCUAACUAGGGAACCCACUGCUUAAGCCUCAAUAAAGCUUGCCUUGAGUGCUCAAAGUAGUGUGUGCCCGUCUGUUGUGU	...((((.(((....))).))))(((..(((.((.((((((((.((((((((...........))))).)))..)))))))).)).)))....)))....	...((((.(((....))).))))(((..(((.((.((((((((.((((((((...........))))).)))..)))))))).)).)))....)))....
24	123	37	-32.7	-1.49	0.06	6.06	UGAGCCUGGGAGCUCUCUGGCUAACUAGGGAACCCACUGCUUAAGCCUCAAUAAAGCUUGCCUUGAGUGCUCAAAGUAGUGUGUGCCCGUCUGUUGUGUG	..((((.(((....))).))))(((..(((.((.((((((((.((((((((...........))))).)))..)))))))).)).)))....))).....	..((((.(((....))).))))(((..(((.((.((((((((.((((((((...........))))).)))..)))))))).)).)))....))).....
25	124	37	-32.7	-1.59	0.06	6.94	GAGCCUGGGAGCUCUCUGGCUAACUAGGGAACCCACUGCUUAAGCCUCAAUAAAGCUUGCCUUGAGUGCUCAAAGUAGUGUGUGCCCGUCUGUUGUGUGA	.((((.(((....))).))))(((..(((.((.((((((((.((((((((...........))))).)))..)))))))).)).)))....)))......	.((((.(((....))).))))(((..(((.((.((((((((.((((((((...........))))).)))..)))))))).)).)))....)))......
26	125	37	-33.4	-1.6	0.04	5.89	AGCCUGGGAGCUCUCUGGCUAACUAGGGAACCCACUGCUUAAGCCUCAAUAAAGCUUGCCUUGAGUGCUCAAAGUAGUGUGUGCCCGUCUGUUGUGUGAC	((((.(((....))).)))).....(((.((.((((((((.((((((((...........))))).)))..)))))))).)).)))(((........)))	((((.(((....))).)))).....(((.((.((((((((.((((((((...........))))).)))..)))))))).)).)))(((........)))
27	126	37	-33.4	-1.7	0.08	6.06	GCCUGGGAGCUCUCUGGCUAACUAGGGAACCCACUGCUUAAGCCUCAAUAAAGCUUGCCUUGAGUGCUCAAAGUAGUGUGUGCCCGUCUGUUGUGUGACU	(((.(((....))).)))......(((.((.((((((((.((((((((...........))))).)))..)))))))).)).)))(((........))).	(((.(((....))).)))......(((.((.((((((((.((((((((...........))))).)))..)))))))).)).)))(((........))).
28	127	37	-30.4	-1.55	0.08	15.39	CCUGGGAGCUCUCUGGCUAACUAGGGAACCCACUGCUUAAGCCUCAAUAAAGCUUGCCUUGAGUGCUCAAAGUAGUGUGUGCCCGUCUGUUGUGUGACUC	...(..((((....))))..)..(((.((.((((((((.((((((((...........))))).)))..)))))))).)).)))(((........)))..	......(((......))).........((.((((((((.((((((((...........))))).)))..)))))))).))....(((........)))..
29	128	37	-30.4	-1.61	0.04	19.2	CUGGGAGCUCUCUGGCUAACUAGGGAACCCACUGCUUAAGCCUCAAUAAAGCUUGCCUUGAGUGCUCAAAGUAGUGUGUGCCCGUCUGUUGUGUGACUCU	..(..((((....))))..)..(((.((.((((((((.((((((((...........))))).)))..)))))))).)).)))(((........)))...	......................(((.((.((((((((.((((((((...........))))).)))..)))))))).)).)))(((........)))...
30	129	37	-30.4	-0.9	0.18	19.72	UGGGAGCUCUCUGGCUAACUAGGGAACCCACUGCUUAAGCCUCAAUAAAGCUUGCCUUGAGUGCUCAAAGUAGUGUGUGCCCGUCUGUUGUGUGACUCUG	.(..((((....))))..)..(((.((.((((((((.((((((((...........))))).)))..)))))))).)).)))(((........)))....	.....................(((.((.((((((((.((((((((...........))))).)))..)))))))).)).)))(((........)))....
31	130	37	-30.6	-1.09	0.12	19.92	GGGAGCUCUCUGGCUAACUAGGGAACCCACUGCUUAAGCCUCAAUAAAGCUUGCCUUGAGUGCUCAAAGUAGUGUGUGCCCGUCUGUUGUGUGACUCUGG	(((.(((((((((....)))))))...((((((((.((((((((...........))))).)))..)))))))).)).)))(((........))).....	....................(((.((.((((((((.((((((((...........))))).)))..)))))))).)).)))(((........))).....
32	131	37	-30.0	-1.4	0.08	17.4	GGAGCUCUCUGGCUAACUAGGGAACCCACUGCUUAAGCCUCAAUAAAGCUUGCCUUGAGUGCUCAAAGUAGUGUGUGCCCGUCUGUUGUGUGACUCUGGU	((((.((....((.(((..(((.((.((((((((.((((((((...........))))).)))..)))))))).)).)))....)))))..))))))...	((((.((............(((.((.((((((((.((((((((...........))))).)))..)))))))).)).)))...........))))))...
33	132	37	-29.8	-1.13	0.12	18.71	GAGCUCUCUGGCUAACUAGGGAACCCACUGCUUAAGCCUCAAUAAAGCUUGCCUUGAGUGCUCAAAGUAGUGUGUGCCCGUCUGUUGUGUGACUCUGGUA	....(((((((....)))))))((.((((((((.((((((((...........))))).)))..)))))))).))(((.(((........)))...))).	...................((.((.((((((((.((((((((...........))))).)))..)))))))).)).)).(((........))).......
34	133	37	-29.8	-1.84	0.04	10.1	AGCUCUCUGGCUAACUAGGGAACCCACUGCUUAAGCCUCAAUAAAGCUUGCCUUGAGUGCUCAAAGUAGUGUGUGCCCGUCUGUUGUGUGACUCUGGUAA	...(((((((....)))))))((.((((((((.((((((((...........))))).)))..)))))))).))(((.(((........)))...)))..	...(((((((....))))))).(.((((((((.((((((((...........))))).)))..)))))))).).(((.(((........)))...)))..
35	134	37	-29.8	-1.38	0.14	6.63	GCUCUCUGGCUAACUAGGGAACCCACUGCUUAAGCCUCAAUAAAGCUUGCCUUGAGUGCUCAAAGUAGUGUGUGCCCGUCUGUUGUGUGACUCUGGUAAC	..(((((((....)))))))((.((((((((.((((((((...........))))).)))..)))))))).))(((.(((........)))...)))...	..(((((((....)))))))...((((((((.((((((((...........))))).)))..))))))))...(((.(((........)))...)))...
36	135	37	-29.8	-1.72	0.08	5.37	CUCUCUGGCUAACUAGGGAACCCACUGCUUAAGCCUCAAUAAAGCUUGCCUUGAGUGCUCAAAGUAGUGUGUGCCCGUCUGUUGUGUGACUCUGGUAACU	.(((((((....)))))))((.((((((((.((((((((...........))))).)))..)))))))).))(((.(((........)))...)))....	.(((((((....)))))))...((((((((.((((((((...........))))).)))..))))))))...(((.(((........)))...)))....
37	136	37	-29.6	-2.25	0.02	5.59	UCUCUGGCUAACUAGGGAACCCACUGCUUAAGCCUCAAUAAAGCUUGCCUUGAGUGCUCAAAGUAGUGUGUGCCCGUCUGUUGUGUGACUCUGGUAACUA	(((((((....)))))))((.((((((((.((((((((...........))))).)))..)))))))).))(((.(((........)))...))).....	(((((((....)))))))...((((((((.((((((((...........))))).)))..))))))))...(((.(((........)))...))).....
38	137	37	-28.0	-1.44	0.06	16.75	CUCUGGCUAACUAGGGAACCCACUGCUUAAGCCUCAAUAAAGCUUGCCUUGAGUGCUCAAAGUAGUGUGUGCCCGUCUGUUGUGUGACUCUGGUAACUAG	((((((....)))))).((.((((((((.((((((((...........))))).)))..)))))))).))(((.(((........)))...)))......	..............((.((.((((((((.((((((((...........))))).)))..)))))))).)).)).(((........)))............
39	138	37	-29.4	-2.32	0.02	10.86	UCUGGCUAACUAGGGAACCCACUGCUUAAGCCUCAAUAAAGCUUGCCUUGAGUGCUCAAAGUAGUGUGUGCCCGUCUGUUGUGUGACUCUGGUAACUAGA	(((((...(((((((.((.((((((((.((((((((...........))))).)))..)))))))).)).)))(((........)))..))))..)))))	(((((...(((((((.((.((((((((.((((((((...........))))).)))..)))))))).)).)))(((........)))..))))..)))))
40	139	37	-31.4	-2.48	0.0	7.03	CUGGCUAACUAGGGAACCCACUGCUUAAGCCUCAAUAAAGCUUGCCUUGAGUGCUCAAAGUAGUGUGUGCCCGUCUGUUGUGUGACUCUGGUAACUAGAG	.(.((((((..(((.((.((((((((.((((((((...........))))).)))..)))))))).)).)))....)))).)).)((((((...))))))	.(.((((((..(((.((.((((((((.((((((((...........))))).)))..)))))))).)).)))....)))).)).)((((((...))))))
41	140	37	-31.8	-2.09	0.02	5.62	UGGCUAACUAGGGAACCCACUGCUUAAGCCUCAAUAAAGCUUGCCUUGAGUGCUCAAAGUAGUGUGUGCCCGUCUGUUGUGUGACUCUGGUAACUAGAGA	(.((((((..(((.((.((((((((.((((((((...........))))).)))..)))))))).)).)))....)))).)).)((((((...)))))).	(.((((((..(((.((.((((((((.((((((((...........))))).)))..)))))))).)).)))....)))).)).)((((((...)))))).
42	141	37	-31.4	-2.8	0.0	6.15	GGCUAACUAGGGAACCCACUGCUUAAGCCUCAAUAAAGCUUGCCUUGAGUGCUCAAAGUAGUGUGUGCCCGUCUGUUGUGUGACUCUGGUAACUAGAGAU	.((((((..(((.((.((((((((.((((((((...........))))).)))..)))))))).)).)))....)))).))..((((((...))))))..	.((((((..(((.((.((((((((.((((((((...........))))).)))..)))))))).)).)))....)))).))..((((((...))))))..
43	142	37	-31.3	-2.44	0.0	6.22	GCUAACUAGGGAACCCACUGCUUAAGCCUCAAUAAAGCUUGCCUUGAGUGCUCAAAGUAGUGUGUGCCCGUCUGUUGUGUGACUCUGGUAACUAGAGAUC	((((((..(((.((.((((((((.((((((((...........))))).)))..)))))))).)).)))....)))).))..((((((...))))))...	((((((..(((.((.((((((((.((((((((...........))))).)))..)))))))).)).)))....)))).))..((((((...))))))...
44	143	37	-31.1	-2.28	0.04	5.36	CUAACUAGGGAACCCACUGCUUAAGCCUCAAUAAAGCUUGCCUUGAGUGCUCAAAGUAGUGUGUGCCCGUCUGUUGUGUGACUCUGGUAACUAGAGAUCC	.((((..(((.((.((((((((.((((((((...........))))).)))..)))))))).)).)))....))))...((((((((...)))))).)).	.((((..(((.((.((((((((.((((((((...........))))).)))..)))))))).)).)))....))))...((((((((...)))))).)).
45	144	37	-30.9	-2.54	0.0	5.65	UAACUAGGGAACCCACUGCUUAAGCCUCAAUAAAGCUUGCCUUGAGUGCUCAAAGUAGUGUGUGCCCGUCUGUUGUGUGACUCUGGUAACUAGAGAUCCC	((((..(((.((.((((((((.((((((((...........))))).)))..)))))))).)).)))....))))...((((((((...)))))).))..	((((..(((.((.((((((((.((((((((...........))))).)))..)))))))).)).)))....))))...((((((((...)))))).))..
46	145	37	-30.0	-2.1	0.02	7.53	AACUAGGGAACCCACUGCUUAAGCCUCAAUAAAGCUUGCCUUGAGUGCUCAAAGUAGUGUGUGCCCGUCUGUUGUGUGACUCUGGUAACUAGAGAUCCCU	(((..(((.((.((((((((.((((((((...........))))).)))..)))))))).)).)))....)))....((((((((...)))))).))...	.((..(((.((.((((((((.((((((((...........))))).)))..)))))))).)).)))....)).....((((((((...)))))).))...
47	146	37	-29.7	-2.17	0.0	8.77	ACUAGGGAACCCACUGCUUAAGCCUCAAUAAAGCUUGCCUUGAGUGCUCAAAGUAGUGUGUGCCCGUCUGUUGUGUGACUCUGGUAACUAGAGAUCCCUC	....(((.((.((((((((.((((((((...........))))).)))..)))))))).)).)))...........((((((((...)))))).))....	....(((.((.((((((((.((((((((...........))))).)))..)))))))).)).)))...........((((((((...)))))).))....
48	147	37	-30.2	-1.95	0.02	7.81	CUAGGGAACCCACUGCUUAAGCCUCAAUAAAGCUUGCCUUGAGUGCUCAAAGUAGUGUGUGCCCGUCUGUUGUGUGACUCUGGUAACUAGAGAUCCCUCA	...(((.((.((((((((.((((((((...........))))).)))..)))))))).)).)))......((.(.((((((((...)))))).)).).))	...(((.((.((((((((.((((((((...........))))).)))..)))))))).)).)))...........((((((((...)))))).)).....
49	148	37	-31.0	-2.24	0.04	8.04	UAGGGAACCCACUGCUUAAGCCUCAAUAAAGCUUGCCUUGAGUGCUCAAAGUAGUGUGUGCCCGUCUGUUGUGUGACUCUGGUAACUAGAGAUCCCUCAG	..(((.((.((((((((.((((((((...........))))).)))..)))))))).)).)))......((.(.((((((((...)))))).)).).)).	..(((.((.((((((((.((((((((...........))))).)))..)))))))).)).))).......(...((((((((...)))))).))...)..
50	149	37	-32.8	-2.72	0.02	6.29	AGGGAACCCACUGCUUAAGCCUCAAUAAAGCUUGCCUUGAGUGCUCAAAGUAGUGUGUGCCCGUCUGUUGUGUGACUCUGGUAACUAGAGAUCCCUCAGA	.(((.((.((((((((.((((((((...........))))).)))..)))))))).)).))).((((..(.(.((((((((...)))))).)))).))))	.(((.((.((((((((.((((((((...........))))).)))..)))))))).)).))).((((....(.((((((((...)))))).)))..))))
51	150	37	-35.9	-2.82	0.0	5.03	GGGAACCCACUGCUUAAGCCUCAAUAAAGCUUGCCUUGAGUGCUCAAAGUAGUGUGUGCCCGUCUGUUGUGUGACUCUGGUAACUAGAGAUCCCUCAGAC	(((.((.((((((((.((((((((...........))))).)))..)))))))).)).)))(((((..(.(.((((((((...)))))).)))).)))))	(((.((.((((((((.((((((((...........))))).)))..)))))))).)).)))(((((..(.(.((((((((...)))))).)))).)))))
52	151	37	-32.7	-2.15	0.02	6.88	GGAACCCACUGCUUAAGCCUCAAUAAAGCUUGCCUUGAGUGCUCAAAGUAGUGUGUGCCCGUCUGUUGUGUGACUCUGGUAACUAGAGAUCCCUCAGACC	((.((.((((((((.((((((((...........))))).)))..)))))))).))..))(((((..(.(.((((((((...)))))).)))).))))).	((.((.((((((((.((((((((...........))))).)))..)))))))).))..))(((((..(.(.((((((((...)))))).)))).))))).
53	152	37	-30.2	-2.05	0.04	5.79	GAACCCACUGCUUAAGCCUCAAUAAAGCUUGCCUUGAGUGCUCAAAGUAGUGUGUGCCCGUCUGUUGUGUGACUCUGGUAACUAGAGAUCCCUCAGACCC	..((.((((((((.((((((((...........))))).)))..)))))))).))....(((((..(.(.((((((((...)))))).)))).)))))..	..((.((((((((.((((((((...........))))).)))..)))))))).))....(((((..(.(.((((((((...)))))).)))).)))))..
54	153	37	-30.2	-2.03	0.04	5.45	AACCCACUGCUUAAGCCUCAAUAAAGCUUGCCUUGAGUGCUCAAAGUAGUGUGUGCCCGUCUGUUGUGUGACUCUGGUAACUAGAGAUCCCUCAGACCCU	.((.((((((((.((((((((...........))))).)))..)))))))).))....(((((..(.(.((((((((...)))))).)))).)))))...	.((.((((((((.((((((((...........))))).)))..)))))))).))....(((((..(.(.((((((((...)))))).)))).)))))...
55	154	37	-29.8	-2.06	0.02	5.76	ACCCACUGCUUAAGCCUCAAUAAAGCUUGCCUUGAGUGCUCAAAGUAGUGUGUGCCCGUCUGUUGUGUGACUCUGGUAACUAGAGAUCCCUCAGACCCUU	((.((((((((.((((((((...........))))).)))..)))))))).))....(((((..(.(.((((((((...)))))).)))).)))))....	((.((((((((.((((((((...........))))).)))..)))))))).))....(((((..(.(.((((((((...)))))).)))).)))))....
56	155	37	-29.0	-1.57	0.06	5.33	CCCACUGCUUAAGCCUCAAUAAAGCUUGCCUUGAGUGCUCAAAGUAGUGUGUGCCCGUCUGUUGUGUGACUCUGGUAACUAGAGAUCCCUCAGACCCUUU	..((((((((.((((((((...........))))).)))..)))))))).......(((((..(.(.((((((((...)))))).)))).))))).....	..((((((((.((((((((...........))))).)))..)))))))).......(((((..(.(.((((((((...)))))).)))).))))).....
57	156	37	-29.0	-2.22	0.04	4.95	CCACUGCUUAAGCCUCAAUAAAGCUUGCCUUGAGUGCUCAAAGUAGUGUGUGCCCGUCUGUUGUGUGACUCUGGUAACUAGAGAUCCCUCAGACCCUUUU	.((((((((.((((((((...........))))).)))..)))))))).......(((((..(.(.((((((((...)))))).)))).)))))......	.((((((((.((((((((...........))))).)))..)))))))).......(((((..(.(.((((((((...)))))).)))).)))))......
58	157	37	-28.6	-2.29	0.02	4.72	CACUGCUUAAGCCUCAAUAAAGCUUGCCUUGAGUGCUCAAAGUAGUGUGUGCCCGUCUGUUGUGUGACUCUGGUAACUAGAGAUCCCUCAGACCCUUUUA	((((((((.((((((((...........))))).)))..)))))))).......(((((..(.(.((((((((...)))))).)))).))))).......	((((((((.((((((((...........))))).)))..)))))))).......(((((..(.(.((((((((...)))))).)))).))))).......
59	158	37	-26.1	-1.33	0.12	5.0	ACUGCUUAAGCCUCAAUAAAGCUUGCCUUGAGUGCUCAAAGUAGUGUGUGCCCGUCUGUUGUGUGACUCUGGUAACUAGAGAUCCCUCAGACCCUUUUAG	(((((((.((((((((...........))))).)))..)))))))........(((((..(.(.((((((((...)))))).)))).)))))........	(((((((.((((((((...........))))).)))..)))))))........(((((..(.(.((((((((...)))))).)))).)))))........
60	159	37	-24.3	-0.54	0.31	5.06	CUGCUUAAGCCUCAAUAAAGCUUGCCUUGAGUGCUCAAAGUAGUGUGUGCCCGUCUGUUGUGUGACUCUGGUAACUAGAGAUCCCUCAGACCCUUUUAGU	((((((.((((((((...........))))).)))..)))))).........(((((..(.(.((((((((...)))))).)))).))))).........	((((((.((((((((...........))))).)))..)))))).........(((((..(.(.((((((((...)))))).)))).))))).........
61	160	37	-21.9	-0.06	0.49	7.71	UGCUUAAGCCUCAAUAAAGCUUGCCUUGAGUGCUCAAAGUAGUGUGUGCCCGUCUGUUGUGUGACUCUGGUAACUAGAGAUCCCUCAGACCCUUUUAGUC	(((((.((((((((...........))))).)))..)))))..........(((((..(.(.((((((((...)))))).)))).)))))..........	(((((.((((((((...........))))).)))..)))))..........(((((..(.(.((((((((...)))))).)))).)))))..........
62	161	37	-20.8	0.49	0.59	13.5	GCUUAAGCCUCAAUAAAGCUUGCCUUGAGUGCUCAAAGUAGUGUGUGCCCGUCUGUUGUGUGACUCUGGUAACUAGAGAUCCCUCAGACCCUUUUAGUCA	((((.((((((((...........))))).)))..))))...........(((((..(.(.((((((((...)))))).)))).)))))...........	((((.((((((((...........))))).)))..))))...........(((((..(.(.((((((((...)))))).)))).)))))...........
63	162	37	-19.0	0.86	0.8	14.07	CUUAAGCCUCAAUAAAGCUUGCCUUGAGUGCUCAAAGUAGUGUGUGCCCGUCUGUUGUGUGACUCUGGUAACUAGAGAUCCCUCAGACCCUUUUAGUCAG	....((((((((...........))))).))).................(((((..(.(.((((((((...)))))).)))).)))))............	....((((((((...........))))).))).................(((((..(.(.((((((((...)))))).)))).)))))............
64	163	37	-19.0	1.09	0.88	13.87	UUAAGCCUCAAUAAAGCUUGCCUUGAGUGCUCAAAGUAGUGUGUGCCCGUCUGUUGUGUGACUCUGGUAACUAGAGAUCCCUCAGACCCUUUUAGUCAGU	...((((((((...........))))).))).................(((((..(.(.((((((((...)))))).)))).))))).............	...((((((((...........))))).))).................(((((..(.(.((((((((...)))))).)))).))))).............
65	164	37	-19.0	0.87	0.78	13.75	UAAGCCUCAAUAAAGCUUGCCUUGAGUGCUCAAAGUAGUGUGUGCCCGUCUGUUGUGUGACUCUGGUAACUAGAGAUCCCUCAGACCCUUUUAGUCAGUG	..((((((((...........))))).))).................(((((..(.(.((((((((...)))))).)))).)))))..............	..((((((((...........))))).))).................(((((..(.(.((((((((...)))))).)))).)))))..............
66	165	37	-19.0	1.14	0.88	12.54	AAGCCUCAAUAAAGCUUGCCUUGAGUGCUCAAAGUAGUGUGUGCCCGUCUGUUGUGUGACUCUGGUAACUAGAGAUCCCUCAGACCCUUUUAGUCAGUGU	.((((((((...........))))).))).................(((((..(.(.((((((((...)))))).)))).)))))...............	.((((((((...........))))).))).................(((((..(.(.((((((((...)))))).)))).)))))...............
67	166	37	-18.4	1.49	0.98	14.07	AGCCUCAAUAAAGCUUGCCUUGAGUGCUCAAAGUAGUGUGUGCCCGUCUGUUGUGUGACUCUGGUAACUAGAGAUCCCUCAGACCCUUUUAGUCAGUGUG	((((((((...........))))).))).................(((((..(.(.((((((((...)))))).)))).)))))................	((((((((...........))))).))).................(((((..(.(.((((((((...)))))).)))).)))))................
68	167	37	-17.9	2.4	0.98	20.13	GCCUCAAUAAAGCUUGCCUUGAGUGCUCAAAGUAGUGUGUGCCCGUCUGUUGUGUGACUCUGGUAACUAGAGAUCCCUCAGACCCUUUUAGUCAGUGUGG	(((((((...........))))).))..................(((((..(.(.((((((((...)))))).)))).))))).................	((((((.............)))).))..................(((((..(.(.((((((((...)))))).)))).))))).................
69	168	37	-16.9	1.73	0.98	27.91	CCUCAAUAAAGCUUGCCUUGAGUGCUCAAAGUAGUGUGUGCCCGUCUGUUGUGUGACUCUGGUAACUAGAGAUCCCUCAGACCCUUUUAGUCAGUGUGGA	((.((.....((((((.((((....)))).)))).))......(((((..(.(.((((((((...)))))).)))).)))))............)).)).	..............((.(((......))).))...........(((((....(.((((((((...)))))).)))..)))))..................
70	169	37	-16.7	1.94	0.96	30.21	CUCAAUAAAGCUUGCCUUGAGUGCUCAAAGUAGUGUGUGCCCGUCUGUUGUGUGACUCUGGUAACUAGAGAUCCCUCAGACCCUUUUAGUCAGUGUGGAA	.........((((((.((((....)))).)))).))......(((((..(.(.((((((((...)))))).)))).)))))((.............))..	.................((......))...............(((((......((((((((...)))))).))...)))))...................
71	170	37	-16.7	2.08	0.98	26.38	UCAAUAAAGCUUGCCUUGAGUGCUCAAAGUAGUGUGUGCCCGUCUGUUGUGUGACUCUGGUAACUAGAGAUCCCUCAGACCCUUUUAGUCAGUGUGGAAA	........((((((.((((....)))).)))).))......(((((..(.(.((((((((...)))))).)))).)))))((.............))...	............((.((((....)))).))...........(((((....(.((((((((...)))))).)))..)))))....................
72	171	37	-16.7	1.71	0.96	25.51	CAAUAAAGCUUGCCUUGAGUGCUCAAAGUAGUGUGUGCCCGUCUGUUGUGUGACUCUGGUAACUAGAGAUCCCUCAGACCCUUUUAGUCAGUGUGGAAAA	.......((((((.((((....)))).)))).))......(((((..(.(.((((((((...)))))).)))).)))))((.............))....	...........((.((((....)))).))...........(((((....(.((((((((...)))))).)))..))))).....................
73	172	37	-16.7	1.78	0.98	25.53	AAUAAAGCUUGCCUUGAGUGCUCAAAGUAGUGUGUGCCCGUCUGUUGUGUGACUCUGGUAACUAGAGAUCCCUCAGACCCUUUUAGUCAGUGUGGAAAAU	......((((((.((((....)))).)))).))......(((((..(.(.((((((((...)))))).)))).)))))((.............)).....	..........((.((((....)))).))...........(((((....(.((((((((...)))))).)))..)))))......................
74	173	37	-16.7	2.12	0.98	28.05	AUAAAGCUUGCCUUGAGUGCUCAAAGUAGUGUGUGCCCGUCUGUUGUGUGACUCUGGUAACUAGAGAUCCCUCAGACCCUUUUAGUCAGUGUGGAAAAUC	.....((((((.((((....)))).)))).))......(((((..(.(.((((((((...)))))).)))).)))))((.............))......	.........((..((......))..))...........(((((......((((((((...)))))).))...))))).......................
75	174	37	-17.0	1.98	0.94	35.79	UAAAGCUUGCCUUGAGUGCUCAAAGUAGUGUGUGCCCGUCUGUUGUGUGACUCUGGUAACUAGAGAUCCCUCAGACCCUUUUAGUCAGUGUGGAAAAUCU	...((.(((((..((((((.(((..(((((......)).)))))).)).)))).)))))))(((..((((.(.(((.......))).).).)))...)))	.......((((..(((..................................))).))))...............(((.......)))..............
76	175	37	-18.7	1.39	0.94	22.54	AAAGCUUGCCUUGAGUGCUCAAAGUAGUGUGUGCCCGUCUGUUGUGUGACUCUGGUAACUAGAGAUCCCUCAGACCCUUUUAGUCAGUGUGGAAAAUCUC	..((.(((((..((((((.(((..(((((......)).)))))).)).)))).))))))).(((((.((.(((((.......)))..)).))...)))))	..((.(((((..((((((.(((..(((...........)))))).)).)))).))))))).((((.((....(((.......))).....))....))))
77	176	37	-20.3	0.96	0.8	18.95	AAGCUUGCCUUGAGUGCUCAAAGUAGUGUGUGCCCGUCUGUUGUGUGACUCUGGUAACUAGAGAUCCCUCAGACCCUUUUAGUCAGUGUGGAAAAUCUCU	.((.(((((..((((((.(((..(((((......)).)))))).)).)))).)))))))((((((.((.(((((.......)))..)).))...))))))	.((.(((((..((((((.(((..(((...........)))))).)).)))).)))))))((((((((....(((.......))).....))...))))))
78	177	37	-20.7	0.77	0.71	21.37	AGCUUGCCUUGAGUGCUCAAAGUAGUGUGUGCCCGUCUGUUGUGUGACUCUGGUAACUAGAGAUCCCUCAGACCCUUUUAGUCAGUGUGGAAAAUCUCUA	...(((((..((((((.(((..(((((......)).)))))).)).)))).))))).(((((((.((.(((((.......)))..)).))...)))))))	...(((((..((((((.(((..(((...........)))))).)).)))).))))).(((((((((....(((.......))).....))...)))))))
79	178	37	-23.7	0.41	0.65	19.5	GCUUGCCUUGAGUGCUCAAAGUAGUGUGUGCCCGUCUGUUGUGUGACUCUGGUAACUAGAGAUCCCUCAGACCCUUUUAGUCAGUGUGGAAAAUCUCUAG	..(((((..((((((.(((..(((((......)).)))))).)).)))).)))))((((((((.((.(((((.......)))..)).))...))))))))	..(((((..((((((.(((..(((...........)))))).)).)))).)))))((((((((((....(((.......))).....))...))))))))
80	179	37	-24.3	-0.0	0.45	16.16	CUUGCCUUGAGUGCUCAAAGUAGUGUGUGCCCGUCUGUUGUGUGACUCUGGUAACUAGAGAUCCCUCAGACCCUUUUAGUCAGUGUGGAAAAUCUCUAGC	.(((((..((((((.(((..(((((......)).)))))).)).)))).)))))((((((((.((.(((((.......)))..)).))...)))))))).	.(((((..((((((.(((..(((...........)))))).)).)))).)))))((((((((((....(((.......))).....))...)))))))).
81	180	37	-24.1	-0.06	0.39	16.14	UUGCCUUGAGUGCUCAAAGUAGUGUGUGCCCGUCUGUUGUGUGACUCUGGUAACUAGAGAUCCCUCAGACCCUUUUAGUCAGUGUGGAAAAUCUCUAGCA	(((((..((((((.(((..(((((......)).)))))).)).)))).)))))((((((((.((.(((((.......)))..)).))...))))))))..	(((((..((((((.(((..(((...........)))))).)).)))).)))))((((((((((....(((.......))).....))...))))))))..
82	181	37	-23.5	0.4	0.63	16.2	UGCCUUGAGUGCUCAAAGUAGUGUGUGCCCGUCUGUUGUGUGACUCUGGUAACUAGAGAUCCCUCAGACCCUUUUAGUCAGUGUGGAAAAUCUCUAGCAG	((((..((((((.(((..(((((......)).)))))).)).)))).)))).((((((((.((.(((((.......)))..)).))...))))))))...	((((..((((((.(((..(((...........)))))).)).)))).)))).((((((((((....(((.......))).....))...))))))))...
83	182	37	-22.4	0.98	0.82	17.01	GCCUUGAGUGCUCAAAGUAGUGUGUGCCCGUCUGUUGUGUGACUCUGGUAACUAGAGAUCCCUCAGACCCUUUUAGUCAGUGUGGAAAAUCUCUAGCAGU	(((..((((((.(((..(((((......)).)))))).)).)))).)))..((((((((.((.(((((.......)))..)).))...))))))))....	(((..((((((.(((..(((...........)))))).)).)))).)))..((((((((((....(((.......))).....))...))))))))....
84	183	37	-20.5	1.26	0.9	25.42	CCUUGAGUGCUCAAAGUAGUGUGUGCCCGUCUGUUGUGUGACUCUGGUAACUAGAGAUCCCUCAGACCCUUUUAGUCAGUGUGGAAAAUCUCUAGCAGUG	.....(.((((...)))).)...((((.(((........)))...)))).((((((((.((.(((((.......)))..)).))...)))))))).....	....((((................................))))......((((((((......(((.......)))..........)))))))).....
85	184	37	-20.7	1.15	0.88	35.68	CUUGAGUGCUCAAAGUAGUGUGUGCCCGUCUGUUGUGUGACUCUGGUAACUAGAGAUCCCUCAGACCCUUUUAGUCAGUGUGGAAAAUCUCUAGCAGUGG	...(.((((.((......)).)))).)(((((..(.(.((((((((...)))))).)))).))))).........((.((((((.....)))).)).)).	.................................................(((((((...............................)))))))......
86	185	37	-23.4	0.42	0.59	10.44	UUGAGUGCUCAAAGUAGUGUGUGCCCGUCUGUUGUGUGACUCUGGUAACUAGAGAUCCCUCAGACCCUUUUAGUCAGUGUGGAAAAUCUCUAGCAGUGGC	..(.((((.((......)).)))).)(((((..(.(.((((((((...)))))).)))).))))).......((((.((((((.....)))).)).))))	....((((.((......)).))))..(((((..(.(.((((((((...)))))).)))).))))).......((((.((((((.....)))).)).))))
87	186	37	-24.6	0.08	0.39	8.6	UGAGUGCUCAAAGUAGUGUGUGCCCGUCUGUUGUGUGACUCUGGUAACUAGAGAUCCCUCAGACCCUUUUAGUCAGUGUGGAAAAUCUCUAGCAGUGGCG	.(.((((.((......)).)))).)(((((..(.(.((((((((...)))))).)))).))))).......((((.((((((.....)))).)).)))).	...((((.((......)).))))..(((((..(.(.((((((((...)))))).)))).))))).......((((.((((((.....)))).)).)))).
88	187	37	-24.8	0.44	0.63	14.85	GAGUGCUCAAAGUAGUGUGUGCCCGUCUGUUGUGUGACUCUGGUAACUAGAGAUCCCUCAGACCCUUUUAGUCAGUGUGGAAAAUCUCUAGCAGUGGCGC	(.((((.((......)).)))).)(((((..(.(.((((((((...)))))).)))).))))).......((((.((((((.....)))).)).))))..	(.((((.((......)).)))).)(((((....(.((((((((...)))))).)))..))))).......((((.((((((.....)))).)).))))..
89	188	37	-24.4	0.36	0.61	33.32	AGUGCUCAAAGUAGUGUGUGCCCGUCUGUUGUGUGACUCUGGUAACUAGAGAUCCCUCAGACCCUUUUAGUCAGUGUGGAAAAUCUCUAGCAGUGGCGCC	.((((.((......)).))))..(((((..(.(.((((((((...)))))).)))).))))).......((((.((((((.....)))).)).))))...	.......................(((((......((((((((...)))))).))...))))).......((((.((..((.....))...)).))))...
90	189	37	-24.2	0.78	0.76	32.69	GUGCUCAAAGUAGUGUGUGCCCGUCUGUUGUGUGACUCUGGUAACUAGAGAUCCCUCAGACCCUUUUAGUCAGUGUGGAAAAUCUCUAGCAGUGGCGCCC	((((.((......)).))))..(((((..(.(.((((((((...)))))).)))).))))).......((((.((((((.....)))).)).))))....	......................(((((......((((((((...)))))).))...))))).......((((.((..((.....))...)).))))....
91	190	37	-22.8	0.83	0.78	33.45	UGCUCAAAGUAGUGUGUGCCCGUCUGUUGUGUGACUCUGGUAACUAGAGAUCCCUCAGACCCUUUUAGUCAGUGUGGAAAAUCUCUAGCAGUGGCGCCCG	.((.((........)).))..(((((..(.(.((((((((...)))))).)))).))))).......((((.((((((.....)))).)).)))).....	...............(((((........................((((((.......(((.......)))...........)))))).....)))))...
92	191	37	-22.8	0.87	0.78	33.42	GCUCAAAGUAGUGUGUGCCCGUCUGUUGUGUGACUCUGGUAACUAGAGAUCCCUCAGACCCUUUUAGUCAGUGUGGAAAAUCUCUAGCAGUGGCGCCCGA	((.((........)).))..(((((..(.(.((((((((...)))))).)))).))))).......((((.((((((.....)))).)).))))......	..............(((((..............(((((.....)))))........(((.......)))......................)))))....
93	192	37	-22.1	0.9	0.78	27.89	CUCAAAGUAGUGUGUGCCCGUCUGUUGUGUGACUCUGGUAACUAGAGAUCCCUCAGACCCUUUUAGUCAGUGUGGAAAAUCUCUAGCAGUGGCGCCCGAA	..........((.(((((.(((........))).(((....((((((((.((.(((((.......)))..)).))...))))))))))).))))).))..	.............(((((.(((........)))........(((((((.......(((.......)))...........)))))))....))))).....
94	193	37	-22.1	1.27	0.9	28.41	UCAAAGUAGUGUGUGCCCGUCUGUUGUGUGACUCUGGUAACUAGAGAUCCCUCAGACCCUUUUAGUCAGUGUGGAAAAUCUCUAGCAGUGGCGCCCGAAC	.........((.(((((.(((........))).(((....((((((((.((.(((((.......)))..)).))...))))))))))).))))).))...	............(((((.(((........)))........(((((((.......(((.......)))...........)))))))....)))))......
95	194	37	-22.1	0.86	0.84	30.4	CAAAGUAGUGUGUGCCCGUCUGUUGUGUGACUCUGGUAACUAGAGAUCCCUCAGACCCUUUUAGUCAGUGUGGAAAAUCUCUAGCAGUGGCGCCCGAACA	........((.(((((.(((........))).(((....((((((((.((.(((((.......)))..)).))...))))))))))).))))).))....	...........(((((..((........)).........(((((((.......(((.......)))...........)))))))....))))).......
96	195	37	-22.1	0.91	0.78	32.92	AAAGUAGUGUGUGCCCGUCUGUUGUGUGACUCUGGUAACUAGAGAUCCCUCAGACCCUUUUAGUCAGUGUGGAAAAUCUCUAGCAGUGGCGCCCGAACAG	.......((.(((((.(((........))).(((....((((((((.((.(((((.......)))..)).))...))))))))))).))))).)).....	..........(((((.......................(((((((.......(((.......)))...........)))))))....)))))........
97	196	37	-22.9	1.11	0.78	26.68	AAGUAGUGUGUGCCCGUCUGUUGUGUGACUCUGGUAACUAGAGAUCCCUCAGACCCUUUUAGUCAGUGUGGAAAAUCUCUAGCAGUGGCGCCCGAACAGG	.................((((((.(((.(.(((....((((((((.((.(((((.......)))..)).))...))))))))))).).))).).))))).	.................((((...(((...(((....(((((((.......(((.......)))...........))))))))))...)))....)))).
98	197	37	-25.0	0.64	0.69	36.38	AGUAGUGUGUGCCCGUCUGUUGUGUGACUCUGGUAACUAGAGAUCCCUCAGACCCUUUUAGUCAGUGUGGAAAAUCUCUAGCAGUGGCGCCCGAACAGGG	..............(((((..(.(.((((((((...)))))).)))).))))).......((((.((((((.....)))).)).)))).(((.....)))	....................................(((((((........(.........)............)))))))...................
99	198	37	-26.1	0.34	0.61	32.87	GUAGUGUGUGCCCGUCUGUUGUGUGACUCUGGUAACUAGAGAUCCCUCAGACCCUUUUAGUCAGUGUGGAAAAUCUCUAGCAGUGGCGCCCGAACAGGGA	.............(((((..(.(.((((((((...)))))).)))).))))).......((((.((((((.....)))).)).)))).(((.....))).	.............(((((......((((((((...)))))).))...))))).......((((.((..((.....))...)).)))).(((.....))).
100	199	37	-26.1	0.42	0.63	34.99	UAGUGUGUGCCCGUCUGUUGUGUGACUCUGGUAACUAGAGAUCCCUCAGACCCUUUUAGUCAGUGUGGAAAAUCUCUAGCAGUGGCGCCCGAACAGGGAC	............(((((..(.(.((((((((...)))))).)))).))))).......((((.((((((.....)))).)).)))).(((.....)))..	............(((((........(((((.....)))))......))))).......((((.((..............)).))))..((.....))...
101	200	37	-26.1	0.27	0.51	36.96	AGUGUGUGCCCGUCUGUUGUGUGACUCUGGUAACUAGAGAUCCCUCAGACCCUUUUAGUCAGUGUGGAAAAUCUCUAGCAGUGGCGCCCGAACAGGGACU	...........(((((..(.(.((((((((...)))))).)))).))))).......((((.((((((.....)))).)).)))).(((.....)))...	.................................(((((((.......((.........))...........)))))))......................
102	201	37	-26.1	0.49	0.63	36.88	GUGUGUGCCCGUCUGUUGUGUGACUCUGGUAACUAGAGAUCCCUCAGACCCUUUUAGUCAGUGUGGAAAAUCUCUAGCAGUGGCGCCCGAACAGGGACUU	..........(((((..(.(.((((((((...)))))).)))).))))).......((((.((((((.....)))).)).)))).(((.....)))....	................................(((((((.......(((.......)))...........))))))).......................
103	202	37	-26.1	0.34	0.55	36.79	UGUGUGCCCGUCUGUUGUGUGACUCUGGUAACUAGAGAUCCCUCAGACCCUUUUAGUCAGUGUGGAAAAUCUCUAGCAGUGGCGCCCGAACAGGGACUUG	.........(((((..(.(.((((((((...)))))).)))).))))).......((((.((((((.....)))).)).)))).(((.....))).....	...............................(((((((.......(((.......)))...........)))))))........................
104	203	37	-26.1	0.04	0.51	36.81	GUGUGCCCGUCUGUUGUGUGACUCUGGUAACUAGAGAUCCCUCAGACCCUUUUAGUCAGUGUGGAAAAUCUCUAGCAGUGGCGCCCGAACAGGGACUUGA	........(((((..(.(.((((((((...)))))).)))).))))).......((((.((((((.....)))).)).)))).(((.....)))......	..............................(((((((.......(((.......)))...........))))))).........................
105	204	37	-26.1	-0.07	0.45	36.7	UGUGCCCGUCUGUUGUGUGACUCUGGUAACUAGAGAUCCCUCAGACCCUUUUAGUCAGUGUGGAAAAUCUCUAGCAGUGGCGCCCGAACAGGGACUUGAA	.......(((((..(.(.((((((((...)))))).)))).))))).......((((.((((((.....)))).)).)))).(((.....))).......	.............................(((((((.......(((.......)))...........)))))))..........................
106	205	37	-26.1	-0.18	0.37	36.76	GUGCCCGUCUGUUGUGUGACUCUGGUAACUAGAGAUCCCUCAGACCCUUUUAGUCAGUGUGGAAAAUCUCUAGCAGUGGCGCCCGAACAGGGACUUGAAA	......(((((..(.(.((((((((...)))))).)))).))))).......((((.((((((.....)))).)).)))).(((.....)))........	............................(((((((.......(((.......)))...........)))))))...........................
107	206	37	-26.5	0.01	0.49	23.58	UGCCCGUCUGUUGUGUGACUCUGGUAACUAGAGAUCCCUCAGACCCUUUUAGUCAGUGUGGAAAAUCUCUAGCAGUGGCGCCCGAACAGGGACUUGAAAG	.....(((((..(.(.((((((((...)))))).)))).))))).((((((((((.((((((.....)))).)).)))).(((.....)))...))))))	.....(((((....(.((((((((...)))))).)))..))))).(((((.((((.((((((.....)))).)).)))).(((.....)))....)))))
108	207	37	-26.9	-0.22	0.37	18.36	GCCCGUCUGUUGUGUGACUCUGGUAACUAGAGAUCCCUCAGACCCUUUUAGUCAGUGUGGAAAAUCUCUAGCAGUGGCGCCCGAACAGGGACUUGAAAGC	....(((((..(.(.((((((((...)))))).)))).))))).((((((((((.((((((.....)))).)).)))).(((.....)))...)))))).	....(((((....(.((((((((...)))))).)))..))))).((((((((((.((((((.....)))).)).)))).(((.....)))...)))))).
109	208	37	-26.9	-0.06	0.49	14.2	CCCGUCUGUUGUGUGACUCUGGUAACUAGAGAUCCCUCAGACCCUUUUAGUCAGUGUGGAAAAUCUCUAGCAGUGGCGCCCGAACAGGGACUUGAAAGCG	...(((((..(.(.((((((((...)))))).)))).))))).((((((((((.((((((.....)))).)).)))).(((.....)))...))))))..	...(((((....(.((((((((...)))))).)))..))))).((((((((((.((((((.....)))).)).)))).(((.....)))...))))))..
110	209	37	-27.2	-0.22	0.41	9.13	CCGUCUGUUGUGUGACUCUGGUAACUAGAGAUCCCUCAGACCCUUUUAGUCAGUGUGGAAAAUCUCUAGCAGUGGCGCCCGAACAGGGACUUGAAAGCGA	..(((((..(.(.((((((((...)))))).)))).)))))(((((((((((.((((((.....)))).)).)))).(((.....)))...)))))).).	..(((((..(.(.((((((((...)))))).)))).)))))(((((((((((.((((((.....)))).)).)))).(((.....)))...)))))).).
111	210	37	-27.2	-0.55	0.25	8.76	CGUCUGUUGUGUGACUCUGGUAACUAGAGAUCCCUCAGACCCUUUUAGUCAGUGUGGAAAAUCUCUAGCAGUGGCGCCCGAACAGGGACUUGAAAGCGAA	.(((((..(.(.((((((((...)))))).)))).)))))(((((((((((.((((((.....)))).)).)))).(((.....)))...)))))).)..	.(((((..(.(.((((((((...)))))).)))).)))))(((((((((((.((((((.....)))).)).)))).(((.....)))...)))))).)..
112	211	37	-26.9	-0.63	0.18	9.17	GUCUGUUGUGUGACUCUGGUAACUAGAGAUCCCUCAGACCCUUUUAGUCAGUGUGGAAAAUCUCUAGCAGUGGCGCCCGAACAGGGACUUGAAAGCGAAA	(((((..(.(.((((((((...)))))).)))).)))))(((((((((((.((((((.....)))).)).)))).(((.....)))...)))))).)...	(((((..(.(.((((((((...)))))).)))).)))))(((((((((((.((((((.....)))).)).)))).(((.....)))...)))))).)...
113	212	37	-23.9	-0.04	0.51	37.01	UCUGUUGUGUGACUCUGGUAACUAGAGAUCCCUCAGACCCUUUUAGUCAGUGUGGAAAAUCUCUAGCAGUGGCGCCCGAACAGGGACUUGAAAGCGAAAG	((((..(.(.((((((((...)))))).)))).)))).(((((((((((.((((((.....)))).)).)))).(((.....)))...)))))).)....	.(((.................(((((((.......(((.......)))...........)))))))..............))).................
114	213	37	-23.8	0.34	0.59	26.44	CUGUUGUGUGACUCUGGUAACUAGAGAUCCCUCAGACCCUUUUAGUCAGUGUGGAAAAUCUCUAGCAGUGGCGCCCGAACAGGGACUUGAAAGCGAAAGU	((((((.(((.(.(((....((((((((.((.(((((.......)))..)).))...))))))))))).).))).).)))))..((((........))))	(((((..(((...(((....(((((((.......(((.......)))...........))))))))))...)))...)))))..((((........))))
115	214	37	-23.3	0.26	0.53	31.91	UGUUGUGUGACUCUGGUAACUAGAGAUCCCUCAGACCCUUUUAGUCAGUGUGGAAAAUCUCUAGCAGUGGCGCCCGAACAGGGACUUGAAAGCGAAAGUA	....((.(((((((((...)))))).....))).)).......((((.((((((.....)))).)).)))).(((.....)))((((........)))).	..........((((((...))))))..................((((.((.(((.....)))..)).)))).(((.....)))((((........)))).
116	215	37	-23.3	0.08	0.51	29.39	GUUGUGUGACUCUGGUAACUAGAGAUCCCUCAGACCCUUUUAGUCAGUGUGGAAAAUCUCUAGCAGUGGCGCCCGAACAGGGACUUGAAAGCGAAAGUAA	...((.(((((((((...)))))).....))).)).......((((.((((((.....)))).)).)))).(((.....)))((((........))))..	.......((((((((...)))))).))...............((((.((.(((.....)))..)).)))).(((.....)))((((........))))..
117	216	37	-23.3	-0.43	0.29	29.96	UUGUGUGACUCUGGUAACUAGAGAUCCCUCAGACCCUUUUAGUCAGUGUGGAAAAUCUCUAGCAGUGGCGCCCGAACAGGGACUUGAAAGCGAAAGUAAA	..((.(((((((((...)))))).....))).)).......((((.((((((.....)))).)).)))).(((.....)))((((........))))...	........((((((...))))))..................((((.((.(((.....)))..)).)))).(((.....)))((((........))))...
118	217	37	-23.3	-0.27	0.33	31.52	UGUGUGACUCUGGUAACUAGAGAUCCCUCAGACCCUUUUAGUCAGUGUGGAAAAUCUCUAGCAGUGGCGCCCGAACAGGGACUUGAAAGCGAAAGUAAAG	.((.(((((((((...)))))).....))).)).......((((.((((((.....)))).)).)))).(((.....)))((((........))))....	.......((((((...))))))..................((((.((..((.....))...)).)))).(((.....)))((((........))))....
119	218	37	-23.3	-0.26	0.33	31.91	GUGUGACUCUGGUAACUAGAGAUCCCUCAGACCCUUUUAGUCAGUGUGGAAAAUCUCUAGCAGUGGCGCCCGAACAGGGACUUGAAAGCGAAAGUAAAGC	((.(((((((((...)))))).....))).)).......((((.((((((.....)))).)).)))).(((.....)))((((........)))).....	......((((((...))))))..................((((.((..((.....))...)).)))).(((.....)))((((........)))).....
120	219	37	-21.6	0.59	0.69	32.52	UGUGACUCUGGUAACUAGAGAUCCCUCAGACCCUUUUAGUCAGUGUGGAAAAUCUCUAGCAGUGGCGCCCGAACAGGGACUUGAAAGCGAAAGUAAAGCC	.((.(((.......((((((((.((.(((((.......)))..)).))...)))))))).))).)).(((.....)))((((........))))......	..............(((((((.......(((.......)))...........)))))))........(((.....)))((((........))))......
121	220	37	-23.2	-0.52	0.25	20.61	GUGACUCUGGUAACUAGAGAUCCCUCAGACCCUUUUAGUCAGUGUGGAAAAUCUCUAGCAGUGGCGCCCGAACAGGGACUUGAAAGCGAAAGUAAAGCCA	......(((....((((((((.((.(((((.......)))..)).))...)))))))))))((((.(((.....)))((((........))))...))))	.............(((((((.......(((.......)))...........)))))))....(((.(((.....)))((((........))))...))).
122	221	37	-24.6	-0.89	0.27	16.62	UGACUCUGGUAACUAGAGAUCCCUCAGACCCUUUUAGUCAGUGUGGAAAAUCUCUAGCAGUGGCGCCCGAACAGGGACUUGAAAGCGAAAGUAAAGCCAG	.....(((((..((((((((.((.(((((.......)))..)).))...))))))))........(((.....)))((((........))))...)))))	.....(((((..((((((((......(((.......)))..........))))))))........(((.....)))((((........))))...)))))
123	222	37	-26.5	-1.48	0.1	13.38	GACUCUGGUAACUAGAGAUCCCUCAGACCCUUUUAGUCAGUGUGGAAAAUCUCUAGCAGUGGCGCCCGAACAGGGACUUGAAAGCGAAAGUAAAGCCAGA	...((((((..((((((((.((.(((((.......)))..)).))...))))))))........(((.....)))((((........))))...))))))	...((((((..((((((((......(((.......)))..........))))))))........(((.....)))((((........))))...))))))
124	223	37	-29.5	-2.29	0.02	12.76	ACUCUGGUAACUAGAGAUCCCUCAGACCCUUUUAGUCAGUGUGGAAAAUCUCUAGCAGUGGCGCCCGAACAGGGACUUGAAAGCGAAAGUAAAGCCAGAG	.(((((((..((((((((.((.(((((.......)))..)).))...))))))))........(((.....)))((((........))))...)))))))	.(((((((..((((((((......(((.......)))..........))))))))........(((.....)))((((........))))...)))))))
125	224	37	-30.3	-2.19	0.0	12.72	CUCUGGUAACUAGAGAUCCCUCAGACCCUUUUAGUCAGUGUGGAAAAUCUCUAGCAGUGGCGCCCGAACAGGGACUUGAAAGCGAAAGUAAAGCCAGAGG	(((((((..((((((((.((.(((((.......)))..)).))...))))))))........(((.....)))((((........))))...))))))).	(((((((..((((((((......(((.......)))..........))))))))........(((.....)))((((........))))...))))))).
126	225	37	-27.2	-1.66	0.04	13.18	UCUGGUAACUAGAGAUCCCUCAGACCCUUUUAGUCAGUGUGGAAAAUCUCUAGCAGUGGCGCCCGAACAGGGACUUGAAAGCGAAAGUAAAGCCAGAGGA	((((((..((((((((.((.(((((.......)))..)).))...))))))))........(((.....)))((((........))))...))))))...	((((((..((((((((......(((.......)))..........))))))))........(((.....)))((((........))))...))))))...
127	226	37	-25.6	-0.99	0.16	14.74	CUGGUAACUAGAGAUCCCUCAGACCCUUUUAGUCAGUGUGGAAAAUCUCUAGCAGUGGCGCCCGAACAGGGACUUGAAAGCGAAAGUAAAGCCAGAGGAG	(((((..((((((((.((.(((((.......)))..)).))...))))))))........(((.....)))((((........))))...))))).....	(((((..((((((((......(((.......)))..........))))))))........(((.....)))((((........))))...))))).....
128	227	37	-24.5	-0.54	0.27	10.06	UGGUAACUAGAGAUCCCUCAGACCCUUUUAGUCAGUGUGGAAAAUCUCUAGCAGUGGCGCCCGAACAGGGACUUGAAAGCGAAAGUAAAGCCAGAGGAGA	......((((((((.((.(((((.......)))..)).))...))))))))(..((((.(((.....)))((((........))))...))))..)....	......((((((((((....(((.......))).....))...))))))))(..((((.(((.....)))((((........))))...))))..)....
129	228	37	-24.5	-1.19	0.14	9.85	GGUAACUAGAGAUCCCUCAGACCCUUUUAGUCAGUGUGGAAAAUCUCUAGCAGUGGCGCCCGAACAGGGACUUGAAAGCGAAAGUAAAGCCAGAGGAGAU	.....((((((((.((.(((((.......)))..)).))...))))))))(..((((.(((.....)))((((........))))...))))..).....	.....((((((((((....(((.......))).....))...))))))))(..((((.(((.....)))((((........))))...))))..).....
130	229	37	-24.5	-1.37	0.06	24.64	GUAACUAGAGAUCCCUCAGACCCUUUUAGUCAGUGUGGAAAAUCUCUAGCAGUGGCGCCCGAACAGGGACUUGAAAGCGAAAGUAAAGCCAGAGGAGAUC	....((((((((.((.(((((.......)))..)).))...))))))))(..((((.(((.....)))((((........))))...))))..)......	.....((((((...............................)))))).....(((.(((.....)))((((........))))...)))..........
131	230	37	-26.3	-1.76	0.06	12.05	UAACUAGAGAUCCCUCAGACCCUUUUAGUCAGUGUGGAAAAUCUCUAGCAGUGGCGCCCGAACAGGGACUUGAAAGCGAAAGUAAAGCCAGAGGAGAUCU	.......(((((((((...........((((.((((((.....)))).)).)))).(((.....)))((((........)))).......)))).)))))	.......(((((((((...........((((.((((((.....)))).)).)))).(((.....)))((((........)))).......)))).)))))
132	231	37	-29.0	-2.31	0.02	8.83	AACUAGAGAUCCCUCAGACCCUUUUAGUCAGUGUGGAAAAUCUCUAGCAGUGGCGCCCGAACAGGGACUUGAAAGCGAAAGUAAAGCCAGAGGAGAUCUC	.....((((((((((...........((((.((((((.....)))).)).)))).(((.....)))((((........)))).......)))).))))))	.....((((((((((...........((((.((((((.....)))).)).)))).(((.....)))((((........)))).......)))).))))))
133	232	37	-30.6	-2.62	0.02	9.05	ACUAGAGAUCCCUCAGACCCUUUUAGUCAGUGUGGAAAAUCUCUAGCAGUGGCGCCCGAACAGGGACUUGAAAGCGAAAGUAAAGCCAGAGGAGAUCUCU	...(((((((((((...........((((.((((((.....)))).)).)))).(((.....)))((((........)))).......)))).)))))))	...(((((((((((...........((((.((((((.....)))).)).)))).(((.....)))((((........)))).......)))).)))))))
134	233	37	-30.9	-2.95	0.0	8.94	CUAGAGAUCCCUCAGACCCUUUUAGUCAGUGUGGAAAAUCUCUAGCAGUGGCGCCCGAACAGGGACUUGAAAGCGAAAGUAAAGCCAGAGGAGAUCUCUC	..(((((((((((...........((((.((((((.....)))).)).)))).(((.....)))((((........)))).......)))).))))))).	..(((((((((((...........((((.((((((.....)))).)).)))).(((.....)))((((........)))).......)))).))))))).
135	234	37	-30.9	-2.45	0.02	8.95	UAGAGAUCCCUCAGACCCUUUUAGUCAGUGUGGAAAAUCUCUAGCAGUGGCGCCCGAACAGGGACUUGAAAGCGAAAGUAAAGCCAGAGGAGAUCUCUCG	.(((((((((((...........((((.((((((.....)))).)).)))).(((.....)))((((........)))).......)))).)))))))..	.(((((((((((...........((((.((((((.....)))).)).)))).(((.....)))((((........)))).......)))).)))))))..
136	235	37	-30.5	-2.36	0.02	9.06	AGAGAUCCCUCAGACCCUUUUAGUCAGUGUGGAAAAUCUCUAGCAGUGGCGCCCGAACAGGGACUUGAAAGCGAAAGUAAAGCCAGAGGAGAUCUCUCGA	(((((((((((...........((((.((((((.....)))).)).)))).(((.....)))((((........)))).......)))).)))))))...	(((((((((((...........((((.((((((.....)))).)).)))).(((.....)))((((........)))).......)))).)))))))...
137	236	37	-30.0	-2.01	0.02	8.72	GAGAUCCCUCAGACCCUUUUAGUCAGUGUGGAAAAUCUCUAGCAGUGGCGCCCGAACAGGGACUUGAAAGCGAAAGUAAAGCCAGAGGAGAUCUCUCGAC	((((((((((...........((((.((((((.....)))).)).)))).(((.....)))((((........)))).......)))).)))))).....	((((((((((...........((((.((((((.....)))).)).)))).(((.....)))((((........)))).......)))).)))))).....
138	237	37	-26.0	-0.89	0.18	9.08	AGAUCCCUCAGACCCUUUUAGUCAGUGUGGAAAAUCUCUAGCAGUGGCGCCCGAACAGGGACUUGAAAGCGAAAGUAAAGCCAGAGGAGAUCUCUCGACG	(((((((((...........((((.((((((.....)))).)).)))).(((.....)))((((........)))).......)))).))))).......	(((((((((...........((((.((((((.....)))).)).)))).(((.....)))((((........)))).......)))).))))).......
139	238	37	-25.5	-0.56	0.31	9.51	GAUCCCUCAGACCCUUUUAGUCAGUGUGGAAAAUCUCUAGCAGUGGCGCCCGAACAGGGACUUGAAAGCGAAAGUAAAGCCAGAGGAGAUCUCUCGACGC	((((((((...........((((.((((((.....)))).)).)))).(((.....)))((((........)))).......)))).)))).........	((((((((...........((((.((((((.....)))).)).)))).(((.....)))((((........)))).......)))).)))).........
140	239	37	-24.2	-0.59	0.27	6.7	AUCCCUCAGACCCUUUUAGUCAGUGUGGAAAAUCUCUAGCAGUGGCGCCCGAACAGGGACUUGAAAGCGAAAGUAAAGCCAGAGGAGAUCUCUCGACGCA	........(((.......))).((((.((..((((((.....((((.(((.....)))((((........))))...))))..))))))...)).)))).	........(((.......))).((((.((..((((((.....((((.(((.....)))((((........))))...))))..))))))...)).)))).
141	240	37	-24.2	-0.11	0.49	5.57	UCCCUCAGACCCUUUUAGUCAGUGUGGAAAAUCUCUAGCAGUGGCGCCCGAACAGGGACUUGAAAGCGAAAGUAAAGCCAGAGGAGAUCUCUCGACGCAG	.......(((.......))).((((.((..((((((.....((((.(((.....)))((((........))))...))))..))))))...)).))))..	.......(((.......))).((((.((..((((((.....((((.(((.....)))((((........))))...))))..))))))...)).))))..
142	241	37	-24.2	-0.06	0.39	6.81	CCCUCAGACCCUUUUAGUCAGUGUGGAAAAUCUCUAGCAGUGGCGCCCGAACAGGGACUUGAAAGCGAAAGUAAAGCCAGAGGAGAUCUCUCGACGCAGG	......(((.......))).((((.((..((((((.....((((.(((.....)))((((........))))...))))..))))))...)).))))...	......(((.......))).((((.((..((((((.....((((.(((.....)))((((........))))...))))..))))))...)).))))...
143	242	37	-24.2	-0.29	0.31	8.63	CCUCAGACCCUUUUAGUCAGUGUGGAAAAUCUCUAGCAGUGGCGCCCGAACAGGGACUUGAAAGCGAAAGUAAAGCCAGAGGAGAUCUCUCGACGCAGGA	.....(((.......))).((((.((..((((((.....((((.(((.....)))((((........))))...))))..))))))...)).))))....	.....(((.......))).((((.((..((((((.....((((.(((.....)))((((........))))...))))..))))))...)).))))....
144	243	37	-25.3	-0.54	0.31	5.61	CUCAGACCCUUUUAGUCAGUGUGGAAAAUCUCUAGCAGUGGCGCCCGAACAGGGACUUGAAAGCGAAAGUAAAGCCAGAGGAGAUCUCUCGACGCAGGAC	..............(((.((((.((..((((((.....((((.(((.....)))((((........))))...))))..))))))...)).))))..)))	..............(((.((((.((..((((((.....((((.(((.....)))((((........))))...))))..))))))...)).))))..)))
145	244	37	-26.9	-1.11	0.08	3.74	UCAGACCCUUUUAGUCAGUGUGGAAAAUCUCUAGCAGUGGCGCCCGAACAGGGACUUGAAAGCGAAAGUAAAGCCAGAGGAGAUCUCUCGACGCAGGACU	............((((.((((.((..((((((.....((((.(((.....)))((((........))))...))))..))))))...)).))))..))))	............((((.((((.((..((((((.....((((.(((.....)))((((........))))...))))..))))))...)).))))..))))
146	245	37	-27.2	-0.76	0.24	3.58	CAGACCCUUUUAGUCAGUGUGGAAAAUCUCUAGCAGUGGCGCCCGAACAGGGACUUGAAAGCGAAAGUAAAGCCAGAGGAGAUCUCUCGACGCAGGACUC	...........((((.((((.((..((((((.....((((.(((.....)))((((........))))...))))..))))))...)).))))..)))).	...........((((.((((.((..((((((.....((((.(((.....)))((((........))))...))))..))))))...)).))))..)))).
147	246	37	-27.2	-0.7	0.25	3.64	AGACCCUUUUAGUCAGUGUGGAAAAUCUCUAGCAGUGGCGCCCGAACAGGGACUUGAAAGCGAAAGUAAAGCCAGAGGAGAUCUCUCGACGCAGGACUCG	..........((((.((((.((..((((((.....((((.(((.....)))((((........))))...))))..))))))...)).))))..))))..	..........((((.((((.((..((((((.....((((.(((.....)))((((........))))...))))..))))))...)).))))..))))..
148	247	37	-27.2	-0.8	0.22	4.69	GACCCUUUUAGUCAGUGUGGAAAAUCUCUAGCAGUGGCGCCCGAACAGGGACUUGAAAGCGAAAGUAAAGCCAGAGGAGAUCUCUCGACGCAGGACUCGG	.........((((.((((.((..((((((.....((((.(((.....)))((((........))))...))))..))))))...)).))))..))))...	.........((((.((((.((..((((((.....((((.(((.....)))((((........))))...))))..))))))...)).))))..))))...
149	248	37	-27.2	-0.61	0.2	5.09	ACCCUUUUAGUCAGUGUGGAAAAUCUCUAGCAGUGGCGCCCGAACAGGGACUUGAAAGCGAAAGUAAAGCCAGAGGAGAUCUCUCGACGCAGGACUCGGC	........((((.((((.((..((((((.....((((.(((.....)))((((........))))...))))..))))))...)).))))..))))....	........((((.((((.((..((((((.....((((.(((.....)))((((........))))...))))..))))))...)).))))..))))....
150	249	37	-27.2	-0.84	0.22	5.15	CCCUUUUAGUCAGUGUGGAAAAUCUCUAGCAGUGGCGCCCGAACAGGGACUUGAAAGCGAAAGUAAAGCCAGAGGAGAUCUCUCGACGCAGGACUCGGCU	.......((((.((((.((..((((((.....((((.(((.....)))((((........))))...))))..))))))...)).))))..)))).....	.......((((.((((.((..((((((.....((((.(((.....)))((((........))))...))))..))))))...)).))))..)))).....
151	250	37	-27.2	-0.68	0.24	5.49	CCUUUUAGUCAGUGUGGAAAAUCUCUAGCAGUGGCGCCCGAACAGGGACUUGAAAGCGAAAGUAAAGCCAGAGGAGAUCUCUCGACGCAGGACUCGGCUU	......((((.((((.((..((((((.....((((.(((.....)))((((........))))...))))..))))))...)).))))..))))......	......((((.((((.((..((((((.....((((.(((.....)))((((........))))...))))..))))))...)).))))..))))......
152	251	37	-27.2	-0.38	0.31	6.19	CUUUUAGUCAGUGUGGAAAAUCUCUAGCAGUGGCGCCCGAACAGGGACUUGAAAGCGAAAGUAAAGCCAGAGGAGAUCUCUCGACGCAGGACUCGGCUUG	.....((((.((((.((..((((((.....((((.(((.....)))((((........))))...))))..))))))...)).))))..)))).......	.....((((.((((.((..((((((.....((((.(((.....)))((((........))))...))))..))))))...)).))))..)))).......
153	252	37	-27.2	-0.37	0.31	6.11	UUUUAGUCAGUGUGGAAAAUCUCUAGCAGUGGCGCCCGAACAGGGACUUGAAAGCGAAAGUAAAGCCAGAGGAGAUCUCUCGACGCAGGACUCGGCUUGC	....((((.((((.((..((((((.....((((.(((.....)))((((........))))...))))..))))))...)).))))..))))........	....((((.((((.((..((((((.....((((.(((.....)))((((........))))...))))..))))))...)).))))..))))........
154	253	37	-27.2	-0.63	0.27	9.78	UUUAGUCAGUGUGGAAAAUCUCUAGCAGUGGCGCCCGAACAGGGACUUGAAAGCGAAAGUAAAGCCAGAGGAGAUCUCUCGACGCAGGACUCGGCUUGCU	...((((.((((.((..((((((.....((((.(((.....)))((((........))))...))))..))))))...)).))))..)))).........	...((((.((((.((..((((((.....((((.(((.....)))((((........))))...))))..))))))...)).))))..)))).........
155	254	37	-27.2	-0.67	0.24	14.34	UUAGUCAGUGUGGAAAAUCUCUAGCAGUGGCGCCCGAACAGGGACUUGAAAGCGAAAGUAAAGCCAGAGGAGAUCUCUCGACGCAGGACUCGGCUUGCUG	..((((.((((.((..((((((.....((((.(((.....)))((((........))))...))))..))))))...)).))))..))))..........	..((((.((((.((..((((((.....((((.(((.....)))((((........))))...))))..))))))...)).))))..))))..........
156	255	37	-27.7	-0.86	0.16	9.2	UAGUCAGUGUGGAAAAUCUCUAGCAGUGGCGCCCGAACAGGGACUUGAAAGCGAAAGUAAAGCCAGAGGAGAUCUCUCGACGCAGGACUCGGCUUGCUGA	.((((.((((.((..((((((.....((((.(((.....)))((((........))))...))))..))))))...)).))))..))))(((....))).	.((((.((((.((..((((((.....((((.(((.....)))((((........))))...))))..))))))...)).))))..))))(((....))).
157	256	37	-28.0	-1.28	0.06	8.17	AGUCAGUGUGGAAAAUCUCUAGCAGUGGCGCCCGAACAGGGACUUGAAAGCGAAAGUAAAGCCAGAGGAGAUCUCUCGACGCAGGACUCGGCUUGCUGAA	.(((.((((.((..((((((.....((((.(((.....)))((((........))))...))))..))))))...)).))))..)))((((....)))).	.(((.((((.((..((((((.....((((.(((.....)))((((........))))...))))..))))))...)).))))..)))((((....)))).
158	257	37	-28.2	-0.93	0.2	9.91	GUCAGUGUGGAAAAUCUCUAGCAGUGGCGCCCGAACAGGGACUUGAAAGCGAAAGUAAAGCCAGAGGAGAUCUCUCGACGCAGGACUCGGCUUGCUGAAG	(((.((((.((..((((((.....((((.(((.....)))((((........))))...))))..))))))...)).))))..)))((((....))))..	(((.((((.((..((((((.....((((.(((.....)))((((........))))...))))..))))))...)).))))..)))((((....))))..
159	258	37	-25.4	-0.19	0.33	15.49	UCAGUGUGGAAAAUCUCUAGCAGUGGCGCCCGAACAGGGACUUGAAAGCGAAAGUAAAGCCAGAGGAGAUCUCUCGACGCAGGACUCGGCUUGCUGAAGC	...((((.((..((((((.....((((.(((.....)))((((........))))...))))..))))))...)).))))........((((....))))	...((((.((..((((((.....((((.(((.....)))((((........))))...))))..))))))...)).))))....................
160	259	37	-27.0	-0.65	0.24	9.35	CAGUGUGGAAAAUCUCUAGCAGUGGCGCCCGAACAGGGACUUGAAAGCGAAAGUAAAGCCAGAGGAGAUCUCUCGACGCAGGACUCGGCUUGCUGAAGCG	..((((.((..((((((.....((((.(((.....)))((((........))))...))))..))))))...)).))))........((((....)))).	..((((.((..((((((.....((((.(((.....)))((((........))))...))))..))))))...)).))))........((((....)))).
161	260	37	-27.0	-0.84	0.24	6.32	AGUGUGGAAAAUCUCUAGCAGUGGCGCCCGAACAGGGACUUGAAAGCGAAAGUAAAGCCAGAGGAGAUCUCUCGACGCAGGACUCGGCUUGCUGAAGCGC	.((((.((..((((((.....((((.(((.....)))((((........))))...))))..))))))...)).))))........((((....))))..	.((((.((..((((((.....((((.(((.....)))((((........))))...))))..))))))...)).))))........((((....))))..
162	261	37	-27.6	-0.3	0.31	5.95	GUGUGGAAAAUCUCUAGCAGUGGCGCCCGAACAGGGACUUGAAAGCGAAAGUAAAGCCAGAGGAGAUCUCUCGACGCAGGACUCGGCUUGCUGAAGCGCG	((((.((..((((((.....((((.(((.....)))((((........))))...))))..))))))...)).))))......((((((....)))).))	((((.((..((((((.....((((.(((.....)))((((........))))...))))..))))))...)).))))......((((((....)))).))
163	262	37	-24.7	0.66	0.78	18.0	UGUGGAAAAUCUCUAGCAGUGGCGCCCGAACAGGGACUUGAAAGCGAAAGUAAAGCCAGAGGAGAUCUCUCGACGCAGGACUCGGCUUGCUGAAGCGCGC	.((.((..((((((.....((((.(((.....)))((((........))))...))))..))))))...)).))(((((......)))))..........	.((.((..((((((.....((((.(((.....)))((((........))))...))))..))))))...)).))..........................
164	263	37	-25.0	0.32	0.57	18.58	GUGGAAAAUCUCUAGCAGUGGCGCCCGAACAGGGACUUGAAAGCGAAAGUAAAGCCAGAGGAGAUCUCUCGACGCAGGACUCGGCUUGCUGAAGCGCGCA	((.((..((((((.....((((.(((.....)))((((........))))...))))..))))))...)).))((..(..((((....))))..)..)).	((.((..((((((.....((((.(((.....)))((((........))))...))))..))))))...)).))...........................
165	264	37	-22.1	0.73	0.78	33.26	UGGAAAAUCUCUAGCAGUGGCGCCCGAACAGGGACUUGAAAGCGAAAGUAAAGCCAGAGGAGAUCUCUCGACGCAGGACUCGGCUUGCUGAAGCGCGCAC	.(((..((((((.....((((.(((.....)))((((........))))...))))..)))))).)))....((..(..((((....))))..)..))..	.(((.....)))..........(((.....))).............(((...(((..........................)))..)))...........
166	265	37	-22.3	1.42	0.88	30.35	GGAAAAUCUCUAGCAGUGGCGCCCGAACAGGGACUUGAAAGCGAAAGUAAAGCCAGAGGAGAUCUCUCGACGCAGGACUCGGCUUGCUGAAGCGCGCACG	...............(((((((((......))((((........)))).(((((.((((((....))).........))))))))......)))).))).	...............(((((..((.....))..............(((...(((..........................)))..))).....)).))).
167	266	37	-22.3	1.18	0.9	30.71	GAAAAUCUCUAGCAGUGGCGCCCGAACAGGGACUUGAAAGCGAAAGUAAAGCCAGAGGAGAUCUCUCGACGCAGGACUCGGCUUGCUGAAGCGCGCACGG	..............(((((((((......))((((........)))).(((((.((((((....))).........))))))))......)))).)))..	..............(((((.(((.....))).............(((...(((..........................)))..))).....)).)))..
168	267	37	-24.0	0.67	0.69	25.9	AAAAUCUCUAGCAGUGGCGCCCGAACAGGGACUUGAAAGCGAAAGUAAAGCCAGAGGAGAUCUCUCGACGCAGGACUCGGCUUGCUGAAGCGCGCACGGC	..........((.(((((((((......))((((........)))).(((((.((((((....))).........))))))))......)))).))).))	..........((.((((((.((.....))..............(((..((((.(((...................))))))).)))....))).))).))
169	268	37	-25.3	0.05	0.49	25.19	AAAUCUCUAGCAGUGGCGCCCGAACAGGGACUUGAAAGCGAAAGUAAAGCCAGAGGAGAUCUCUCGACGCAGGACUCGGCUUGCUGAAGCGCGCACGGCA	.........((.(((((((((......))((((........)))).(((((.((((((....))).........))))))))......)))).))).)).	.........((.((((((.((.....))..............(((..((((.(((...................))))))).)))....))).))).)).
170	269	37	-25.3	0.55	0.67	25.23	AAUCUCUAGCAGUGGCGCCCGAACAGGGACUUGAAAGCGAAAGUAAAGCCAGAGGAGAUCUCUCGACGCAGGACUCGGCUUGCUGAAGCGCGCACGGCAA	........((.(((((((((......))((((........)))).(((((.((((((....))).........))))))))......)))).))).))..	........((.((((((.((.....))..............(((..((((.(((...................))))))).)))....))).))).))..
171	270	37	-25.3	0.49	0.71	26.1	AUCUCUAGCAGUGGCGCCCGAACAGGGACUUGAAAGCGAAAGUAAAGCCAGAGGAGAUCUCUCGACGCAGGACUCGGCUUGCUGAAGCGCGCACGGCAAG	.......((.(((((((((......))((((........)))).(((((.((((((....))).........))))))))......)))).))).))...	.......((.((((((.((.....))..............(((..((((.(((...................))))))).)))....))).))).))...
172	271	37	-26.7	0.34	0.63	26.11	UCUCUAGCAGUGGCGCCCGAACAGGGACUUGAAAGCGAAAGUAAAGCCAGAGGAGAUCUCUCGACGCAGGACUCGGCUUGCUGAAGCGCGCACGGCAAGA	..(((.((.(((((((((......))((((........)))).(((((.((((((....))).........))))))))......)))).))).)).)))	..(((.((.((((((.((.....))..............(((..((((.(((...................))))))).)))....))).))).)).)))
173	272	37	-29.2	-0.34	0.31	25.16	CUCUAGCAGUGGCGCCCGAACAGGGACUUGAAAGCGAAAGUAAAGCCAGAGGAGAUCUCUCGACGCAGGACUCGGCUUGCUGAAGCGCGCACGGCAAGAG	((((.((.(((((((((......))((((........)))).(((((.((((((....))).........))))))))......)))).))).)).))))	((((.((.((((((.((.....))..............(((..((((.(((...................))))))).)))....))).))).)).))))
174	273	37	-27.4	0.04	0.53	25.45	UCUAGCAGUGGCGCCCGAACAGGGACUUGAAAGCGAAAGUAAAGCCAGAGGAGAUCUCUCGACGCAGGACUCGGCUUGCUGAAGCGCGCACGGCAAGAGG	(((.((.(((((((((......))((((........)))).(((((.((((((....))).........))))))))......)))).))).)).)))..	(((.((.((((((.((.....))..............(((..((((.(((...................))))))).)))....))).))).)).)))..
175	274	37	-25.8	0.66	0.73	26.14	CUAGCAGUGGCGCCCGAACAGGGACUUGAAAGCGAAAGUAAAGCCAGAGGAGAUCUCUCGACGCAGGACUCGGCUUGCUGAAGCGCGCACGGCAAGAGGC	((.((.(((((((((......))((((........)))).(((((.((((((....))).........))))))))......)))).))).)).))....	((.((.((((((.((.....))..............(((..((((.(((...................))))))).)))....))).))).)).))....
176	275	37	-25.3	0.76	0.78	26.15	UAGCAGUGGCGCCCGAACAGGGACUUGAAAGCGAAAGUAAAGCCAGAGGAGAUCUCUCGACGCAGGACUCGGCUUGCUGAAGCGCGCACGGCAAGAGGCG	..((.(((((((((......))((((........)))).(((((.((((((....))).........))))))))......)))).))).))........	..((.((((((.((.....))..............(((..((((.(((...................))))))).)))....))).))).))........
177	276	37	-25.3	0.58	0.69	26.48	AGCAGUGGCGCCCGAACAGGGACUUGAAAGCGAAAGUAAAGCCAGAGGAGAUCUCUCGACGCAGGACUCGGCUUGCUGAAGCGCGCACGGCAAGAGGCGA	.((.(((((((((......))((((........)))).(((((.((((((....))).........))))))))......)))).))).)).........	.((.(((((..((.....))..............(((..((((.(((...................))))))).))).....)).))).)).........
178	277	37	-25.5	0.51	0.61	28.83	GCAGUGGCGCCCGAACAGGGACUUGAAAGCGAAAGUAAAGCCAGAGGAGAUCUCUCGACGCAGGACUCGGCUUGCUGAAGCGCGCACGGCAAGAGGCGAG	((.(((((((((......))((((........)))).(((((.((((((....))).........))))))))......)))).))).))..........	((.(((((..((.....))..............(((...(((..........................)))..))).....)).))).))..........
179	278	37	-25.9	0.5	0.69	22.22	CAGUGGCGCCCGAACAGGGACUUGAAAGCGAAAGUAAAGCCAGAGGAGAUCUCUCGACGCAGGACUCGGCUUGCUGAAGCGCGCACGGCAAGAGGCGAGG	(..((((.(((.....)))((((........))))...))))..)(((....))).........((((.(((((((.........)))))))...)))).	...((((.(((.....)))((((........))))...))))......................((((.(.(((((.........)))))...).)))).
180	279	37	-25.3	0.62	0.67	25.25	AGUGGCGCCCGAACAGGGACUUGAAAGCGAAAGUAAAGCCAGAGGAGAUCUCUCGACGCAGGACUCGGCUUGCUGAAGCGCGCACGGCAAGAGGCGAGGG	..((((.(((.....)))((((........))))...))))((((.....)))).........((((.(((((((.........)))))))...))))..	...(((.(((.....)))((((........))))...))).......................((((...(((((.........))))).....))))..
181	280	37	-25.3	0.82	0.82	29.18	GUGGCGCCCGAACAGGGACUUGAAAGCGAAAGUAAAGCCAGAGGAGAUCUCUCGACGCAGGACUCGGCUUGCUGAAGCGCGCACGGCAAGAGGCGAGGGG	.((((.(((.....)))((((........))))...))))((((.....)))).........((((.(((((((.........)))))))...))))...	.((((.(((.....)))((((........))))...))))............................................................
182	281	37	-26.0	0.98	0.8	30.33	UGGCGCCCGAACAGGGACUUGAAAGCGAAAGUAAAGCCAGAGGAGAUCUCUCGACGCAGGACUCGGCUUGCUGAAGCGCGCACGGCAAGAGGCGAGGGGC	((((.(((.....)))((((........))))...))))((((.....))))...((....((((.(((((((.........)))))))...))))..))	((((.(((.....)))((((........))))...))))......................((((...(((((.........))))).....))))....
183	282	37	-28.2	0.28	0.57	28.67	GGCGCCCGAACAGGGACUUGAAAGCGAAAGUAAAGCCAGAGGAGAUCUCUCGACGCAGGACUCGGCUUGCUGAAGCGCGCACGGCAAGAGGCGAGGGGCG	(((.(((.....)))((((........))))...)))((((.....))))...(((....((((.(((((((.........)))))))...))))..)))	(((.(((.....)))((((........))))...))).................((....((((.(.(((((.........)))))...).))))..)).
184	283	37	-28.6	0.39	0.55	29.26	GCGCCCGAACAGGGACUUGAAAGCGAAAGUAAAGCCAGAGGAGAUCUCUCGACGCAGGACUCGGCUUGCUGAAGCGCGCACGGCAAGAGGCGAGGGGCGG	.(((((........((((........))))...((..((((.....))))...))....((((.(((((((.........)))))))...))))))))).	.(((((.....................................................((((...(((((.........))))).....))))))))).
185	284	37	-28.5	0.36	0.65	29.04	CGCCCGAACAGGGACUUGAAAGCGAAAGUAAAGCCAGAGGAGAUCUCUCGACGCAGGACUCGGCUUGCUGAAGCGCGCACGGCAAGAGGCGAGGGGCGGC	(((((........((((........))))...((..((((.....))))...))....((((.(((((((.........)))))))...)))))))))..	(((((.....................................................((((...(((((.........))))).....)))))))))..
186	285	37	-26.6	1.14	0.86	30.87	GCCCGAACAGGGACUUGAAAGCGAAAGUAAAGCCAGAGGAGAUCUCUCGACGCAGGACUCGGCUUGCUGAAGCGCGCACGGCAAGAGGCGAGGGGCGGCG	.(((.....)))((((........))))...(((((((.....))))....((....((((.(((((((.........)))))))...))))..))))).	.(((.....)))((((........)))).............................((((...(((((.........))))).....))))........
187	286	37	-27.7	-0.02	0.45	16.82	CCCGAACAGGGACUUGAAAGCGAAAGUAAAGCCAGAGGAGAUCUCUCGACGCAGGACUCGGCUUGCUGAAGCGCGCACGGCAAGAGGCGAGGGGCGGCGA	(((.....)))((((........))))......((((.....))))((.(((....((((.(((((((.........)))))))...))))..))).)).	(((.....)))((((........))))......((((.....))))((.(((....((((.(.(((((.........)))))...).))))..))).)).
188	287	37	-25.7	0.64	0.75	20.44	CCGAACAGGGACUUGAAAGCGAAAGUAAAGCCAGAGGAGAUCUCUCGACGCAGGACUCGGCUUGCUGAAGCGCGCACGGCAAGAGGCGAGGGGCGGCGAC	......((((((((....((.........)).....))).)))))((.(((....((((.(((((((.........)))))))...))))..))).))..	.............................................((.(((....((((.(.(((((.........)))))...).))))..))).))..
189	288	37	-25.7	0.63	0.71	13.62	CGAACAGGGACUUGAAAGCGAAAGUAAAGCCAGAGGAGAUCUCUCGACGCAGGACUCGGCUUGCUGAAGCGCGCACGGCAAGAGGCGAGGGGCGGCGACU	.....((((((((....((.........)).....))).)))))((.(((....((((.(((((((.........)))))))...))))..))).))...	......(((((((....((.........)).....))).)))).((.(((....((((.(((((((.........)))))..)).))))..))).))...
190	289	37	-25.7	0.14	0.53	17.73	GAACAGGGACUUGAAAGCGAAAGUAAAGCCAGAGGAGAUCUCUCGACGCAGGACUCGGCUUGCUGAAGCGCGCACGGCAAGAGGCGAGGGGCGGCGACUG	....((((((((....((.........)).....))).)))))((.(((....((((.(((((((.........)))))))...))))..))).))....	.....(((((((....((.........)).....))).)))).((.(((....((((.(((((((.........)))))..)).))))..))).))....
191	290	37	-25.7	0.47	0.73	18.88	AACAGGGACUUGAAAGCGAAAGUAAAGCCAGAGGAGAUCUCUCGACGCAGGACUCGGCUUGCUGAAGCGCGCACGGCAAGAGGCGAGGGGCGGCGACUGG	...((((((((....((.........)).....))).)))))((.(((....((((.(((((((.........)))))))...))))..))).)).....	..(((.........................(((.....))).((.(((....((((.(((((((.........)))))..)).))))..))).)).))).
192	291	37	-26.2	0.28	0.61	25.08	ACAGGGACUUGAAAGCGAAAGUAAAGCCAGAGGAGAUCUCUCGACGCAGGACUCGGCUUGCUGAAGCGCGCACGGCAAGAGGCGAGGGGCGGCGACUGGU	......((((........))))...(((((..........(((.(((....((((.(((((((.........)))))))...))))..))).))))))))	......((((........))))...................((.(((....((((.(.(((((.........)))))...).))))..))).))......
193	292	37	-26.4	0.76	0.73	25.08	CAGGGACUUGAAAGCGAAAGUAAAGCCAGAGGAGAUCUCUCGACGCAGGACUCGGCUUGCUGAAGCGCGCACGGCAAGAGGCGAGGGGCGGCGACUGGUG	.....((((........))))...(((((..........(((.(((....((((.(((((((.........)))))))...))))..))).)))))))).	.....((((........))))...(((((...........((.(((....((((.(.(((((.........)))))...).))))..))).)).))))).
194	293	37	-26.4	0.27	0.53	23.26	AGGGACUUGAAAGCGAAAGUAAAGCCAGAGGAGAUCUCUCGACGCAGGACUCGGCUUGCUGAAGCGCGCACGGCAAGAGGCGAGGGGCGGCGACUGGUGA	....((((........))))...(((((..........(((.(((....((((.(((((((.........)))))))...))))..))).))))))))..	....((((........))))...(((((...........((.(((....((((.(.(((((.........)))))...).))))..))).)).)))))..
195	294	37	-26.4	0.65	0.73	23.39	GGGACUUGAAAGCGAAAGUAAAGCCAGAGGAGAUCUCUCGACGCAGGACUCGGCUUGCUGAAGCGCGCACGGCAAGAGGCGAGGGGCGGCGACUGGUGAG	...((((........))))...(((((..........(((.(((....((((.(((((((.........)))))))...))))..))).))))))))...	...((((........))))...(((((...........((.(((....((((.(.(((((.........)))))...).))))..))).)).)))))...
196	295	37	-26.4	0.73	0.75	23.99	GGACUUGAAAGCGAAAGUAAAGCCAGAGGAGAUCUCUCGACGCAGGACUCGGCUUGCUGAAGCGCGCACGGCAAGAGGCGAGGGGCGGCGACUGGUGAGU	..((((........))))...(((((..........(((.(((....((((.(((((((.........)))))))...))))..))).))))))))....	..((((........))))...(((((...........((.(((....((((...(((((.........))))).....))))..))).)).)))))....
197	296	37	-26.4	0.21	0.55	24.73	GACUUGAAAGCGAAAGUAAAGCCAGAGGAGAUCUCUCGACGCAGGACUCGGCUUGCUGAAGCGCGCACGGCAAGAGGCGAGGGGCGGCGACUGGUGAGUA	.((((........))))...(((((..........(((.(((....((((.(((((((.........)))))))...))))..))).)))))))).....	.((((........))))...(((((..............(((....((((...(((((.........))))).....))))..)))....))))).....
198	297	37	-26.0	0.72	0.73	26.22	ACUUGAAAGCGAAAGUAAAGCCAGAGGAGAUCUCUCGACGCAGGACUCGGCUUGCUGAAGCGCGCACGGCAAGAGGCGAGGGGCGGCGACUGGUGAGUAC	((((........))))...(((((..........(((.(((....((((.(((((((.........)))))))...))))..))).))))))))......	((((........))))...(((((..............(((....((((...(((((.........))))).....))))..)))....)))))......
199	298	37	-26.6	0.9	0.78	22.32	CUUGAAAGCGAAAGUAAAGCCAGAGGAGAUCUCUCGACGCAGGACUCGGCUUGCUGAAGCGCGCACGGCAAGAGGCGAGGGGCGGCGACUGGUGAGUACG	.............(((..(((((..........(((.(((....((((.(((((((.........)))))))...))))..))).))))))))...))).	.............(((..(((((...........(..(((....((((...(((((.........))))).....))))..)))..).)))))...))).
200	299	37	-26.6	0.82	0.8	30.73	UUGAAAGCGAAAGUAAAGCCAGAGGAGAUCUCUCGACGCAGGACUCGGCUUGCUGAAGCGCGCACGGCAAGAGGCGAGGGGCGGCGACUGGUGAGUACGC	............(((..(((((..........(((.(((....((((.(((((((.........)))))))...))))..))).))))))))...)))..	.................(((((..............(((....((((...(((((.........))))).....))))..)))....)))))........
201	300	37	-29.1	0.24	0.47	18.09	UGAAAGCGAAAGUAAAGCCAGAGGAGAUCUCUCGACGCAGGACUCGGCUUGCUGAAGCGCGCACGGCAAGAGGCGAGGGGCGGCGACUGGUGAGUACGCC	.....((...(((((.(((.((((((....))).........)))))))))))...))((.(.((.(....).))..).))(((((((....))).))))	.....((...((((.((((.(((...................)))))))))))...))((.(.((.(....).))..).))(((((((....))).))))
202	301	37	-30.3	-0.39	0.37	14.76	GAAAGCGAAAGUAAAGCCAGAGGAGAUCUCUCGACGCAGGACUCGGCUUGCUGAAGCGCGCACGGCAAGAGGCGAGGGGCGGCGACUGGUGAGUACGCCA	....((...(((((.(((.((((((....))).........)))))))))))...))((.(.((.(....).))..).))(((((((....))).)))).	....((...((((.((((.(((...................)))))))))))...))((.(.((.(....).))..).))(((((((....))).)))).
203	302	37	-30.3	-0.68	0.27	15.35	AAAGCGAAAGUAAAGCCAGAGGAGAUCUCUCGACGCAGGACUCGGCUUGCUGAAGCGCGCACGGCAAGAGGCGAGGGGCGGCGACUGGUGAGUACGCCAA	...((...(((((.(((.((((((....))).........)))))))))))...))((.(.((.(....).))..).))(((((((....))).))))..	...((...((((.((((.(((...................)))))))))))...))((.(.((.(....).))..).))(((((((....))).))))..
204	303	37	-30.3	-0.81	0.22	15.34	AAGCGAAAGUAAAGCCAGAGGAGAUCUCUCGACGCAGGACUCGGCUUGCUGAAGCGCGCACGGCAAGAGGCGAGGGGCGGCGACUGGUGAGUACGCCAAA	..((...(((((.(((.((((((....))).........)))))))))))...))((.(.((.(....).))..).))(((((((....))).))))...	..((...((((.((((.(((...................)))))))))))...))((.(.((.(....).))..).))(((((((....))).))))...
205	304	37	-30.3	-0.61	0.31	15.3	AGCGAAAGUAAAGCCAGAGGAGAUCUCUCGACGCAGGACUCGGCUUGCUGAAGCGCGCACGGCAAGAGGCGAGGGGCGGCGACUGGUGAGUACGCCAAAA	.((...(((((.(((.((((((....))).........)))))))))))...))((.(.((.(....).))..).))(((((((....))).))))....	.((...((((.((((.(((...................)))))))))))...))((.(.((.(....).))..).))(((((((....))).))))....
206	305	37	-30.6	-0.88	0.2	13.6	GCGAAAGUAAAGCCAGAGGAGAUCUCUCGACGCAGGACUCGGCUUGCUGAAGCGCGCACGGCAAGAGGCGAGGGGCGGCGACUGGUGAGUACGCCAAAAA	((...(((((.(((.((((((....))).........)))))))))))...))((.(.((.(....).))..).))(((((((....))).)))).....	((...((((.((((.(((...................)))))))))))...))((.(.((.(....).))..).))(((((((....))).)))).....
207	306	37	-27.7	-0.09	0.41	28.76	CGAAAGUAAAGCCAGAGGAGAUCUCUCGACGCAGGACUCGGCUUGCUGAAGCGCGCACGGCAAGAGGCGAGGGGCGGCGACUGGUGAGUACGCCAAAAAU	..........(((((((.....))))..........((((.(((((((.........)))))))...)))).)))(((((((....))).))))......	....................................((((...(((((.........))))).....))))....(((((((....))).))))......
208	307	37	-27.7	-0.07	0.49	28.38	GAAAGUAAAGCCAGAGGAGAUCUCUCGACGCAGGACUCGGCUUGCUGAAGCGCGCACGGCAAGAGGCGAGGGGCGGCGACUGGUGAGUACGCCAAAAAUU	.........(((((((.....))))..........((((.(((((((.........)))))))...)))).)))(((((((....))).)))).......	...................................((((...(((((.........))))).....))))....(((((((....))).)))).......
209	308	37	-27.7	-0.41	0.33	28.0	AAAGUAAAGCCAGAGGAGAUCUCUCGACGCAGGACUCGGCUUGCUGAAGCGCGCACGGCAAGAGGCGAGGGGCGGCGACUGGUGAGUACGCCAAAAAUUU	........(((((((.....))))..........((((.(((((((.........)))))))...)))).)))(((((((....))).))))........	..................................((((...(((((.........))))).....))))....(((((((....))).))))........
210	309	37	-27.7	0.22	0.59	28.01	AAGUAAAGCCAGAGGAGAUCUCUCGACGCAGGACUCGGCUUGCUGAAGCGCGCACGGCAAGAGGCGAGGGGCGGCGACUGGUGAGUACGCCAAAAAUUUU	.......(((((((.....))))..........((((.(((((((.........)))))))...)))).)))(((((((....))).)))).........	.................................((((...(((((.........))))).....))))....(((((((....))).)))).........
211	310	37	-27.7	0.15	0.47	26.09	AGUAAAGCCAGAGGAGAUCUCUCGACGCAGGACUCGGCUUGCUGAAGCGCGCACGGCAAGAGGCGAGGGGCGGCGACUGGUGAGUACGCCAAAAAUUUUG	......(((((((.....))))..........((((.(((((((.........)))))))...)))).)))(((((((....))).))))..........	..........(((.....)))...........((((...(((((.........))))).....))))....(((((((....))).))))..........
212	311	37	-27.7	0.52	0.71	25.06	GUAAAGCCAGAGGAGAUCUCUCGACGCAGGACUCGGCUUGCUGAAGCGCGCACGGCAAGAGGCGAGGGGCGGCGACUGGUGAGUACGCCAAAAAUUUUGA	.....(((((((.....))))..........((((.(((((((.........)))))))...)))).)))(((((((....))).))))...........	.........(((.....)))...........((((.(.(((((.........)))))...).))))....(((((((....))).))))...........
213	312	37	-27.7	0.33	0.59	20.11	UAAAGCCAGAGGAGAUCUCUCGACGCAGGACUCGGCUUGCUGAAGCGCGCACGGCAAGAGGCGAGGGGCGGCGACUGGUGAGUACGCCAAAAAUUUUGAC	....(((((((.....))))..........((((.(((((((.........)))))))...)))).)))(((((((....))).))))............	........(((.....)))...........((((.(.(((((.........)))))...).))))....(((((((....))).))))............
214	313	37	-27.7	0.25	0.55	20.9	AAAGCCAGAGGAGAUCUCUCGACGCAGGACUCGGCUUGCUGAAGCGCGCACGGCAAGAGGCGAGGGGCGGCGACUGGUGAGUACGCCAAAAAUUUUGACU	...(((((((.....))))..........((((.(((((((.........)))))))...)))).)))(((((((....))).)))).............	.......(((.....)))...........((((.(.(((((.........)))))...).))))....(((((((....))).)))).............
215	314	37	-27.7	0.5	0.67	22.0	AAGCCAGAGGAGAUCUCUCGACGCAGGACUCGGCUUGCUGAAGCGCGCACGGCAAGAGGCGAGGGGCGGCGACUGGUGAGUACGCCAAAAAUUUUGACUA	..(((((((.....))))..........((((.(((((((.........)))))))...)))).)))(((((((....))).))))..............	......(((.....)))...........((((.(.(((((.........)))))...).))))....(((((((....))).))))..............
216	315	37	-27.7	0.77	0.75	21.13	AGCCAGAGGAGAUCUCUCGACGCAGGACUCGGCUUGCUGAAGCGCGCACGGCAAGAGGCGAGGGGCGGCGACUGGUGAGUACGCCAAAAAUUUUGACUAG	.(((((((.....))))..........((((.(((((((.........)))))))...)))).)))(((((((....))).))))...............	.....(((.....)))...........((((.(.(((((.........)))))...).))))....(((((((....))).))))...............
217	316	37	-28.0	1.0	0.84	20.82	GCCAGAGGAGAUCUCUCGACGCAGGACUCGGCUUGCUGAAGCGCGCACGGCAAGAGGCGAGGGGCGGCGACUGGUGAGUACGCCAAAAAUUUUGACUAGC	(((((((.....))))..........((((.(((((((.........)))))))...)))).)))(((((((....))).))))................	(((.(((.....)))...........((((.(.(((((.........)))))...).)))).)))(((((((....))).))))................
218	317	37	-26.9	1.16	0.86	22.87	CCAGAGGAGAUCUCUCGACGCAGGACUCGGCUUGCUGAAGCGCGCACGGCAAGAGGCGAGGGGCGGCGACUGGUGAGUACGCCAAAAAUUUUGACUAGCG	..((((.....))))((.(((....((((.(((((((.........)))))))...))))..))).))..(((((....)))))................	..((((.....))))....((....((((.(.(((((.........)))))...).))))..))(((((((....))).)))).................
219	318	37	-27.6	1.11	0.86	21.37	CAGAGGAGAUCUCUCGACGCAGGACUCGGCUUGCUGAAGCGCGCACGGCAAGAGGCGAGGGGCGGCGACUGGUGAGUACGCCAAAAAUUUUGACUAGCGG	.((((.....))))...(((((..((((.(((((((.........)))))))...))))....(((((((....))).))))...........)).))).	.((((.....))))...(((....((((.(.(((((.........)))))...).))))....(((((((....))).))))..............))).
220	319	37	-27.3	0.81	0.73	22.31	AGAGGAGAUCUCUCGACGCAGGACUCGGCUUGCUGAAGCGCGCACGGCAAGAGGCGAGGGGCGGCGACUGGUGAGUACGCCAAAAAUUUUGACUAGCGGA	.((((.....))))..(((((..((((.(((((((.........)))))))...))))....(((((((....))).))))...........)).)))..	................(((....((((.(.(((((.........)))))...).))))....(((((((....))).))))..............)))..
221	320	37	-27.6	0.84	0.8	23.33	GAGGAGAUCUCUCGACGCAGGACUCGGCUUGCUGAAGCGCGCACGGCAAGAGGCGAGGGGCGGCGACUGGUGAGUACGCCAAAAAUUUUGACUAGCGGAG	((((.....))))..(((((..((((.(((((((.........)))))))...))))....(((((((....))).))))...........)).)))...	...............(((....((((.(.(((((.........)))))...).))))....(((((((....))).))))..............)))...
222	321	37	-27.1	1.09	0.86	22.7	AGGAGAUCUCUCGACGCAGGACUCGGCUUGCUGAAGCGCGCACGGCAAGAGGCGAGGGGCGGCGACUGGUGAGUACGCCAAAAAUUUUGACUAGCGGAGG	..(((....)))..(((((..((((.(((((((.........)))))))...))))....(((((((....))).))))...........)).)))....	.....................((((.(.(((((.........)))))...).))))....(((((((....))).)))).....................
223	322	37	-27.1	1.78	0.98	23.33	GGAGAUCUCUCGACGCAGGACUCGGCUUGCUGAAGCGCGCACGGCAAGAGGCGAGGGGCGGCGACUGGUGAGUACGCCAAAAAUUUUGACUAGCGGAGGC	.(((....)))..(((((..((((.(((((((.........)))))))...))))....(((((((....))).))))...........)).))).....	....................((((.(.(((((.........)))))...).))))....(((((((....))).))))......................
224	323	37	-28.3	1.3	0.9	26.49	GAGAUCUCUCGACGCAGGACUCGGCUUGCUGAAGCGCGCACGGCAAGAGGCGAGGGGCGGCGACUGGUGAGUACGCCAAAAAUUUUGACUAGCGGAGGCU	(((....)))...((....((((.(((((((.........)))))))...))))..))(((((((....))).)))).............(((....)))	.............((....((((.(.(((((.........)))))...).))))..))(((((((....))).)))).......................
225	324	37	-28.7	0.29	0.55	30.63	AGAUCUCUCGACGCAGGACUCGGCUUGCUGAAGCGCGCACGGCAAGAGGCGAGGGGCGGCGACUGGUGAGUACGCCAAAAAUUUUGACUAGCGGAGGCUA	.......(((.(((....((((.(((((((.........)))))))...))))..))).))).(((((....)))))...........((((....))))	..................((((...(((((.........))))).....))))....(((((((....))).)))).............(((....))).
226	325	37	-31.7	-0.15	0.37	26.18	GAUCUCUCGACGCAGGACUCGGCUUGCUGAAGCGCGCACGGCAAGAGGCGAGGGGCGGCGACUGGUGAGUACGCCAAAAAUUUUGACUAGCGGAGGCUAG	......(((.(((....((((.(((((((.........)))))))...))))..))).))).(((((....)))))..........(((((....)))))	...((((((.......................................))))))..(((((((....))).))))...........(((((....)))))
227	326	37	-32.3	-0.23	0.43	25.61	AUCUCUCGACGCAGGACUCGGCUUGCUGAAGCGCGCACGGCAAGAGGCGAGGGGCGGCGACUGGUGAGUACGCCAAAAAUUUUGACUAGCGGAGGCUAGA	.....(((.(((....((((.(((((((.........)))))))...))))..))).))).(((((....)))))..........(((((....))))).	..........((....((((....((((.........))))......))))..))(((((((....))).))))...........(((((....))))).
228	327	37	-32.3	-0.23	0.27	25.41	UCUCUCGACGCAGGACUCGGCUUGCUGAAGCGCGCACGGCAAGAGGCGAGGGGCGGCGACUGGUGAGUACGCCAAAAAUUUUGACUAGCGGAGGCUAGAA	....(((.(((....((((.(((((((.........)))))))...))))..))).))).(((((....)))))..........(((((....)))))..	.........((....((((....((((.........))))......))))..)).((((((....))).)))............(((((....)))))..
229	328	37	-32.3	-0.04	0.47	20.17	CUCUCGACGCAGGACUCGGCUUGCUGAAGCGCGCACGGCAAGAGGCGAGGGGCGGCGACUGGUGAGUACGCCAAAAAUUUUGACUAGCGGAGGCUAGAAG	...(((.(((....((((.(((((((.........)))))))...))))..))).))).(((((....)))))..........(((((....)))))...	...(((.(((....((((...(((((.........))))).....))))..))).))).(((((....)))))..........(((((....)))))...
230	329	37	-32.3	-0.85	0.16	9.92	UCUCGACGCAGGACUCGGCUUGCUGAAGCGCGCACGGCAAGAGGCGAGGGGCGGCGACUGGUGAGUACGCCAAAAAUUUUGACUAGCGGAGGCUAGAAGG	..(((.(((....((((.(((((((.........)))))))...))))..))).))).(((((....)))))..........(((((....)))))....	..(((.(((....((((.(.(((((.........)))))...).))))..))).))).(((((....)))))..........(((((....)))))....
231	330	37	-32.3	-0.58	0.25	10.48	CUCGACGCAGGACUCGGCUUGCUGAAGCGCGCACGGCAAGAGGCGAGGGGCGGCGACUGGUGAGUACGCCAAAAAUUUUGACUAGCGGAGGCUAGAAGGA	.(((.(((....((((.(((((((.........)))))))...))))..))).))).(((((....)))))..........(((((....))))).....	.(((.(((....((((.(((((((.........)))))..)).))))..))).))).(((((....)))))..........(((((....))))).....
232	331	37	-32.5	-1.11	0.14	10.47	UCGACGCAGGACUCGGCUUGCUGAAGCGCGCACGGCAAGAGGCGAGGGGCGGCGACUGGUGAGUACGCCAAAAAUUUUGACUAGCGGAGGCUAGAAGGAG	(((.(((....((((.(((((((.........)))))))...))))..))).))).(((((....))))).....(((..(((((....)))))..))).	(((.(((....((((.(((((((.........)))))..)).))))..))).))).(((((....))))).....(((..(((((....)))))..))).
233	332	37	-31.4	-0.74	0.24	15.41	CGACGCAGGACUCGGCUUGCUGAAGCGCGCACGGCAAGAGGCGAGGGGCGGCGACUGGUGAGUACGCCAAAAAUUUUGACUAGCGGAGGCUAGAAGGAGA	....((....((((.(((((((.........)))))))...))))..))(((((((....))).))))......(((..(((((....)))))..)))..	....((....((((.(((((((.........)))))..)).))))..)).(((((......)).))).......(((..(((((....)))))..)))..
234	333	37	-31.4	-0.88	0.16	13.25	GACGCAGGACUCGGCUUGCUGAAGCGCGCACGGCAAGAGGCGAGGGGCGGCGACUGGUGAGUACGCCAAAAAUUUUGACUAGCGGAGGCUAGAAGGAGAG	...((....((((.(((((((.........)))))))...))))..))(((((((....))).))))......(((..(((((....)))))..)))...	...((....((((.(.(((((.........)))))...).))))..))(((((((....))).))))......(((..(((((....)))))..)))...
235	334	37	-31.4	-1.44	0.1	12.63	ACGCAGGACUCGGCUUGCUGAAGCGCGCACGGCAAGAGGCGAGGGGCGGCGACUGGUGAGUACGCCAAAAAUUUUGACUAGCGGAGGCUAGAAGGAGAGA	..((....((((.(((((((.........)))))))...))))..))(((((((....))).))))......(((..(((((....)))))..)))....	..((....((((.(.(((((.........)))))...).))))..))(((((((....))).)))).......((..(((((....)))))..)).....
236	335	37	-31.4	-1.31	0.1	12.69	CGCAGGACUCGGCUUGCUGAAGCGCGCACGGCAAGAGGCGAGGGGCGGCGACUGGUGAGUACGCCAAAAAUUUUGACUAGCGGAGGCUAGAAGGAGAGAG	.((....((((.(((((((.........)))))))...))))..))(((((((....))).))))......(((..(((((....)))))..))).....	.((....((((.(.(((((.........)))))...).))))..))(((((((....))).)))).......((..(((((....)))))..))......
237	336	37	-31.6	-2.06	0.02	9.12	GCAGGACUCGGCUUGCUGAAGCGCGCACGGCAAGAGGCGAGGGGCGGCGACUGGUGAGUACGCCAAAAAUUUUGACUAGCGGAGGCUAGAAGGAGAGAGA	((....((((.(((((((.........)))))))...))))..))(((((((....))).))))......(((..(((((....)))))..)))......	((....((((.(.(((((.........)))))...).))))..))(((((((....))).)))).......((..(((((....)))))..)).......
238	337	37	-29.5	-1.22	0.1	18.78	CAGGACUCGGCUUGCUGAAGCGCGCACGGCAAGAGGCGAGGGGCGGCGACUGGUGAGUACGCCAAAAAUUUUGACUAGCGGAGGCUAGAAGGAGAGAGAU	.....((((.(((((((.........)))))))...))))....(((((((....))).))))......(((..(((((....)))))..))).......	.....((((...(((((.........))))).....))))....(((((((....))).))))...........(((((....)))))............
239	338	37	-29.5	-1.24	0.12	18.89	AGGACUCGGCUUGCUGAAGCGCGCACGGCAAGAGGCGAGGGGCGGCGACUGGUGAGUACGCCAAAAAUUUUGACUAGCGGAGGCUAGAAGGAGAGAGAUG	....((((.(((((((.........)))))))...))))....(((((((....))).))))......(((..(((((....)))))..)))........	....((((...(((((.........))))).....))))....(((((((....))).))))...........(((((....))))).............
240	339	37	-29.5	-1.33	0.08	19.37	GGACUCGGCUUGCUGAAGCGCGCACGGCAAGAGGCGAGGGGCGGCGACUGGUGAGUACGCCAAAAAUUUUGACUAGCGGAGGCUAGAAGGAGAGAGAUGG	...((((.(((((((.........)))))))...))))....(((((((....))).))))......(((..(((((....)))))..))).........	...((((...(((((.........))))).....))))....(((((((....))).))))...........(((((....)))))..............
241	340	37	-29.5	-1.63	0.04	22.81	GACUCGGCUUGCUGAAGCGCGCACGGCAAGAGGCGAGGGGCGGCGACUGGUGAGUACGCCAAAAAUUUUGACUAGCGGAGGCUAGAAGGAGAGAGAUGGG	..((((.(((((((.........)))))))...))))....(((((((....))).))))......(((..(((((....)))))..)))..........	..........((((.........))))..............(((((((....))).))))...........(((((....)))))...............
242	341	37	-29.5	-1.52	0.06	23.56	ACUCGGCUUGCUGAAGCGCGCACGGCAAGAGGCGAGGGGCGGCGACUGGUGAGUACGCCAAAAAUUUUGACUAGCGGAGGCUAGAAGGAGAGAGAUGGGU	.((((.(((((((.........)))))))...))))....(((((((....))).))))......(((..(((((....)))))..)))...........	........................................(((((((....))).))))...........(((((....)))))................
243	342	37	-29.3	-0.67	0.24	24.69	CUCGGCUUGCUGAAGCGCGCACGGCAAGAGGCGAGGGGCGGCGACUGGUGAGUACGCCAAAAAUUUUGACUAGCGGAGGCUAGAAGGAGAGAGAUGGGUG	(((.((((....))))((.(.((.(....).))..).))(((((((....))).))))......(((..(((((....)))))..)))))).........	.......................................(((((((....))).))))...........(((((....))))).................
244	343	37	-29.0	-0.38	0.35	29.84	UCGGCUUGCUGAAGCGCGCACGGCAAGAGGCGAGGGGCGGCGACUGGUGAGUACGCCAAAAAUUUUGACUAGCGGAGGCUAGAAGGAGAGAGAUGGGUGC	((((.((((((...(.(((.(.......)))).)...))))))))))...((((.(((....((((..(((((....)))))...))))....)))))))	.....(((((............................)))))........(((.(((....(((...(((((....)))))....)))....)))))).
245	344	37	-29.9	-0.84	0.22	28.94	CGGCUUGCUGAAGCGCGCACGGCAAGAGGCGAGGGGCGGCGACUGGUGAGUACGCCAAAAAUUUUGACUAGCGGAGGCUAGAAGGAGAGAGAUGGGUGCG	(((.((((((...(.(((.(.......)))).)...)))))))))....((((.(((....((((..(((((....)))))...))))....))))))).	(((.((((((..........................)))))))))....((((.(((..........(((((....)))))...........))))))).
246	345	37	-29.5	-1.2	0.12	24.0	GGCUUGCUGAAGCGCGCACGGCAAGAGGCGAGGGGCGGCGACUGGUGAGUACGCCAAAAAUUUUGACUAGCGGAGGCUAGAAGGAGAGAGAUGGGUGCGA	.((((....)))).(((((........((.....))(((((((....))).))))......(((..(((((....)))))..))).........))))).	.((((....)))).(((((........((.....))(((((((....))).))))...........(((((....)))))..............))))).
247	346	37	-29.6	-1.62	0.06	19.49	GCUUGCUGAAGCGCGCACGGCAAGAGGCGAGGGGCGGCGACUGGUGAGUACGCCAAAAAUUUUGACUAGCGGAGGCUAGAAGGAGAGAGAUGGGUGCGAG	((((....)))).(((((........((.....))(((((((....))).))))......(((..(((((....)))))..))).........)))))..	((((....)))).(((((........((.....))(((((((....))).))))...........(((((....)))))..............)))))..
248	347	37	-28.0	-0.78	0.24	23.94	CUUGCUGAAGCGCGCACGGCAAGAGGCGAGGGGCGGCGACUGGUGAGUACGCCAAAAAUUUUGACUAGCGGAGGCUAGAAGGAGAGAGAUGGGUGCGAGA	(((((......((.(.((.(....).))..).))(((((((....))).))))......(((..(((((....)))))..)))...........))))).	(((((......((.(.((.(....).))..).))(((((((....))).))))...........(((((....)))))................))))).
249	348	37	-26.7	-1.43	0.04	29.4	UUGCUGAAGCGCGCACGGCAAGAGGCGAGGGGCGGCGACUGGUGAGUACGCCAAAAAUUUUGACUAGCGGAGGCUAGAAGGAGAGAGAUGGGUGCGAGAG	((((((...(.(((.(.......)))).)...)))))).......((((.(((....((((..(((((....)))))...))))....))))))).....	...............................................((..............(((((....)))))..............)).......
250	349	37	-29.1	-1.26	0.12	11.42	UGCUGAAGCGCGCACGGCAAGAGGCGAGGGGCGGCGACUGGUGAGUACGCCAAAAAUUUUGACUAGCGGAGGCUAGAAGGAGAGAGAUGGGUGCGAGAGC	.(((...((((.((((.(....).))......(((((((....))).))))......(((..(((((....)))))..)))......)).))))...)))	.(((...((((.((.........((.....))(((((((....))).)))).......((..(((((....)))))..)).......)).))))...)))
251	350	37	-30.8	-2.21	0.02	10.72	GCUGAAGCGCGCACGGCAAGAGGCGAGGGGCGGCGACUGGUGAGUACGCCAAAAAUUUUGACUAGCGGAGGCUAGAAGGAGAGAGAUGGGUGCGAGAGCG	(((...((((.((((.(....).))......(((((((....))).))))......(((..(((((....)))))..)))......)).))))...))).	(((...((((.((.........((.....))(((((((....))).)))).......((..(((((....)))))..)).......)).))))...))).
252	351	37	-27.4	-0.84	0.24	25.84	CUGAAGCGCGCACGGCAAGAGGCGAGGGGCGGCGACUGGUGAGUACGCCAAAAAUUUUGACUAGCGGAGGCUAGAAGGAGAGAGAUGGGUGCGAGAGCGU	......(((.(.((.(....).))..).)))(((.((.....((((.(((....((((..(((((....)))))...))))....)))))))...)))))	..............................(((((((....))).))))...........(((((....)))))..........................
253	352	37	-27.7	-1.06	0.16	28.01	UGAAGCGCGCACGGCAAGAGGCGAGGGGCGGCGACUGGUGAGUACGCCAAAAAUUUUGACUAGCGGAGGCUAGAAGGAGAGAGAUGGGUGCGAGAGCGUC	.....(((.(.((.(....).))..).)))(((.((.....((((.(((....((((..(((((....)))))...))))....)))))))...))))).	.............................(((((((....))).))))...........(((((....)))))...........................
254	353	37	-28.8	-1.49	0.06	25.75	GAAGCGCGCACGGCAAGAGGCGAGGGGCGGCGACUGGUGAGUACGCCAAAAAUUUUGACUAGCGGAGGCUAGAAGGAGAGAGAUGGGUGCGAGAGCGUCG	....(((.(.((.(....).))..).))).((((.(.(..((((.(((....((((..(((((....)))))...))))....)))))))...).)))))	....(((.(.((........))..).)))..(((......((((.(((..........(((((....)))))...........)))))))......))).
255	354	37	-30.0	-1.87	0.04	12.7	AAGCGCGCACGGCAAGAGGCGAGGGGCGGCGACUGGUGAGUACGCCAAAAAUUUUGACUAGCGGAGGCUAGAAGGAGAGAGAUGGGUGCGAGAGCGUCGG	...(((.(.((.(....).))..).))).((((.(.(..((((.(((....((((..(((((....)))))...))))....)))))))...).))))).	...(((.(.((.(....).))..).))).((((......((((.(((....((((..(((((....)))))...))))....)))))))......)))).
256	355	37	-30.0	-1.48	0.1	14.52	AGCGCGCACGGCAAGAGGCGAGGGGCGGCGACUGGUGAGUACGCCAAAAAUUUUGACUAGCGGAGGCUAGAAGGAGAGAGAUGGGUGCGAGAGCGUCGGU	..(((.(.((.(....).))..).))).((((.(.(..((((.(((....((((..(((((....)))))...))))....)))))))...).)))))..	..(((.(.((.(....).))..).))).((((......((((.(((....((((..(((((....)))))...))))....)))))))......))))..
257	356	37	-30.0	-1.54	0.02	18.2	GCGCGCACGGCAAGAGGCGAGGGGCGGCGACUGGUGAGUACGCCAAAAAUUUUGACUAGCGGAGGCUAGAAGGAGAGAGAUGGGUGCGAGAGCGUCGGUA	.(((.(.((.(....).))..).))).((((.(.(..((((.(((....((((..(((((....)))))...))))....)))))))...).)))))...	.(((.(.((.(....).))..).))).((((......((((.(((....((((..(((((....)))))...))))....)))))))......))))...
258	357	37	-29.9	-1.54	0.1	14.09	CGCGCACGGCAAGAGGCGAGGGGCGGCGACUGGUGAGUACGCCAAAAAUUUUGACUAGCGGAGGCUAGAAGGAGAGAGAUGGGUGCGAGAGCGUCGGUAU	(((.(.((.(....).))..).))).((((.(.(..((((.(((....((((..(((((....)))))...))))....)))))))...).)))))....	(((.(.((.(....).))..).))).((((......((((.(((....((((..(((((....)))))...))))....)))))))......))))....
259	358	37	-28.5	-1.54	0.06	24.02	GCGCACGGCAAGAGGCGAGGGGCGGCGACUGGUGAGUACGCCAAAAAUUUUGACUAGCGGAGGCUAGAAGGAGAGAGAUGGGUGCGAGAGCGUCGGUAUU	((.(.((.(....).))..).))(((((((....))).))))......(((..(((((....)))))..))).....((.(((((....))))).))...	((.(.((.(....).))..).))............((((.(((..........(((((....)))))...........)))))))...............
260	359	37	-27.2	-1.14	0.12	20.42	CGCACGGCAAGAGGCGAGGGGCGGCGACUGGUGAGUACGCCAAAAAUUUUGACUAGCGGAGGCUAGAAGGAGAGAGAUGGGUGCGAGAGCGUCGGUAUUA	(((.(.......))))...(.(((((.((.....((((.(((....((((..(((((....)))))...))))....)))))))...))))))).)....	.....................(((((.((.....((((.(((....((((..(((((....)))))...))))....)))))))...)))))))......
261	360	37	-26.2	-1.24	0.12	21.67	GCACGGCAAGAGGCGAGGGGCGGCGACUGGUGAGUACGCCAAAAAUUUUGACUAGCGGAGGCUAGAAGGAGAGAGAUGGGUGCGAGAGCGUCGGUAUUAA	...((.(....).))...(.(((((.((.....((((.(((....((((..(((((....)))))...))))....)))))))...))))))).).....	....................(((((.((.....((((.(((....(((...(((((....)))))....)))....)))))))...))))))).......
262	361	37	-26.2	-1.25	0.14	15.26	CACGGCAAGAGGCGAGGGGCGGCGACUGGUGAGUACGCCAAAAAUUUUGACUAGCGGAGGCUAGAAGGAGAGAGAUGGGUGCGAGAGCGUCGGUAUUAAG	..((.(....).))...(.(((((.((.....((((.(((....((((..(((((....)))))...))))....)))))))...))))))).)......	..((.(....).))...(.(((((.((.....((((.(((....((((..(((((....)))))...))))....)))))))...))))))).)......
263	362	37	-26.2	-1.35	0.1	16.68	ACGGCAAGAGGCGAGGGGCGGCGACUGGUGAGUACGCCAAAAAUUUUGACUAGCGGAGGCUAGAAGGAGAGAGAUGGGUGCGAGAGCGUCGGUAUUAAGC	.((.(....).))...(.(((((.((.....((((.(((....((((..(((((....)))))...))))....)))))))...))))))).).......	.((.(....).))...(.(((((.((.....((((.(((....((((..(((((....)))))...))))....)))))))...))))))).).......
264	363	37	-27.0	-1.43	0.06	15.95	CGGCAAGAGGCGAGGGGCGGCGACUGGUGAGUACGCCAAAAAUUUUGACUAGCGGAGGCUAGAAGGAGAGAGAUGGGUGCGAGAGCGUCGGUAUUAAGCG	.........((....(.(((((.((.....((((.(((....((((..(((((....)))))...))))....)))))))...))))))).).....)).	.........((....(.(((((.((.....((((.(((....((((..(((((....)))))...))))....)))))))...))))))).).....)).
265	364	37	-27.0	-1.98	0.06	14.79	GGCAAGAGGCGAGGGGCGGCGACUGGUGAGUACGCCAAAAAUUUUGACUAGCGGAGGCUAGAAGGAGAGAGAUGGGUGCGAGAGCGUCGGUAUUAAGCGG	........((....(.(((((.((.....((((.(((....((((..(((((....)))))...))))....)))))))...))))))).).....))..	........((....(.(((((.((.....((((.(((....((((..(((((....)))))...))))....)))))))...))))))).).....))..
266	365	37	-27.0	-1.64	0.08	15.23	GCAAGAGGCGAGGGGCGGCGACUGGUGAGUACGCCAAAAAUUUUGACUAGCGGAGGCUAGAAGGAGAGAGAUGGGUGCGAGAGCGUCGGUAUUAAGCGGG	.......((....(.(((((.((.....((((.(((....((((..(((((....)))))...))))....)))))))...))))))).).....))...	.......((....(.(((((.((.....((((.(((....((((..(((((....)))))...))))....)))))))...))))))).).....))...
267	366	37	-27.0	-1.95	0.02	8.85	CAAGAGGCGAGGGGCGGCGACUGGUGAGUACGCCAAAAAUUUUGACUAGCGGAGGCUAGAAGGAGAGAGAUGGGUGCGAGAGCGUCGGUAUUAAGCGGGG	......((....(.(((((.((.....((((.(((....((((..(((((....)))))...))))....)))))))...))))))).).....))....	......((....(.(((((.((.....((((.(((....((((..(((((....)))))...))))....)))))))...))))))).).....))....
268	367	37	-27.0	-2.46	0.0	8.69	AAGAGGCGAGGGGCGGCGACUGGUGAGUACGCCAAAAAUUUUGACUAGCGGAGGCUAGAAGGAGAGAGAUGGGUGCGAGAGCGUCGGUAUUAAGCGGGGG	.....((....(.(((((.((.....((((.(((....((((..(((((....)))))...))))....)))))))...))))))).).....)).....	.....((....(.(((((.((.....((((.(((....((((..(((((....)))))...))))....)))))))...))))))).).....)).....
269	368	37	-27.0	-2.03	0.02	8.73	AGAGGCGAGGGGCGGCGACUGGUGAGUACGCCAAAAAUUUUGACUAGCGGAGGCUAGAAGGAGAGAGAUGGGUGCGAGAGCGUCGGUAUUAAGCGGGGGA	....((....(.(((((.((.....((((.(((....((((..(((((....)))))...))))....)))))))...))))))).).....))......	....((....(.(((((.((.....((((.(((....((((..(((((....)))))...))))....)))))))...))))))).).....))......
270	369	37	-27.0	-2.34	0.04	8.9	GAGGCGAGGGGCGGCGACUGGUGAGUACGCCAAAAAUUUUGACUAGCGGAGGCUAGAAGGAGAGAGAUGGGUGCGAGAGCGUCGGUAUUAAGCGGGGGAG	...((....(.(((((.((.....((((.(((....((((..(((((....)))))...))))....)))))))...))))))).).....)).......	...((....(.(((((.((.....((((.(((....((((..(((((....)))))...))))....)))))))...))))))).).....)).......
271	370	37	-27.0	-1.92	0.06	8.48	AGGCGAGGGGCGGCGACUGGUGAGUACGCCAAAAAUUUUGACUAGCGGAGGCUAGAAGGAGAGAGAUGGGUGCGAGAGCGUCGGUAUUAAGCGGGGGAGA	..((....(.(((((.((.....((((.(((....((((..(((((....)))))...))))....)))))))...))))))).).....))........	..((....(.(((((.((.....((((.(((....((((..(((((....)))))...))))....)))))))...))))))).).....))........
272	371	37	-27.0	-2.38	0.0	8.57	GGCGAGGGGCGGCGACUGGUGAGUACGCCAAAAAUUUUGACUAGCGGAGGCUAGAAGGAGAGAGAUGGGUGCGAGAGCGUCGGUAUUAAGCGGGGGAGAA	.((....(.(((((.((.....((((.(((....((((..(((((....)))))...))))....)))))))...))))))).).....)).........	.((....(.(((((.((.....((((.(((....((((..(((((....)))))...))))....)))))))...))))))).).....)).........
273	372	37	-27.1	-2.31	0.04	8.29	GCGAGGGGCGGCGACUGGUGAGUACGCCAAAAAUUUUGACUAGCGGAGGCUAGAAGGAGAGAGAUGGGUGCGAGAGCGUCGGUAUUAAGCGGGGGAGAAU	((....(.(((((.((.....((((.(((....((((..(((((....)))))...))))....)))))))...))))))).).....))..........	((....(.(((((.((.....((((.(((....((((..(((((....)))))...))))....)))))))...))))))).).....))..........
274	373	37	-24.5	-1.15	0.14	13.56	CGAGGGGCGGCGACUGGUGAGUACGCCAAAAAUUUUGACUAGCGGAGGCUAGAAGGAGAGAGAUGGGUGCGAGAGCGUCGGUAUUAAGCGGGGGAGAAUU	.....(.(((((.((.....((((.(((....((((..(((((....)))))...))))....)))))))...))))))).)..................	.....(.(((((.((.....((((.(((....((((..(((((....)))))...))))....)))))))...))))))).)..................
275	374	37	-24.5	-1.74	0.08	12.49	GAGGGGCGGCGACUGGUGAGUACGCCAAAAAUUUUGACUAGCGGAGGCUAGAAGGAGAGAGAUGGGUGCGAGAGCGUCGGUAUUAAGCGGGGGAGAAUUA	....(.(((((.((.....((((.(((....((((..(((((....)))))...))))....)))))))...))))))).)...................	....(.(((((.((.....((((.(((....((((..(((((....)))))...))))....)))))))...))))))).)...................
276	375	37	-24.5	-1.64	0.06	12.8	AGGGGCGGCGACUGGUGAGUACGCCAAAAAUUUUGACUAGCGGAGGCUAGAAGGAGAGAGAUGGGUGCGAGAGCGUCGGUAUUAAGCGGGGGAGAAUUAG	...(.(((((.((.....((((.(((....((((..(((((....)))))...))))....)))))))...))))))).)....................	...(.(((((.((.....((((.(((....((((..(((((....)))))...))))....)))))))...))))))).)....................
277	376	37	-24.5	-1.87	0.02	13.06	GGGGCGGCGACUGGUGAGUACGCCAAAAAUUUUGACUAGCGGAGGCUAGAAGGAGAGAGAUGGGUGCGAGAGCGUCGGUAUUAAGCGGGGGAGAAUUAGA	..(.(((((.((.....((((.(((....((((..(((((....)))))...))))....)))))))...))))))).).....................	..(.(((((.((.....((((.(((....((((..(((((....)))))...))))....)))))))...))))))).).....................
278	377	37	-24.5	-2.25	0.02	13.12	GGGCGGCGACUGGUGAGUACGCCAAAAAUUUUGACUAGCGGAGGCUAGAAGGAGAGAGAUGGGUGCGAGAGCGUCGGUAUUAAGCGGGGGAGAAUUAGAU	.(.(((((.((.....((((.(((....((((..(((((....)))))...))))....)))))))...))))))).)......................	.(.(((((.((.....((((.(((....((((..(((((....)))))...))))....)))))))...))))))).)......................
279	378	37	-24.1	-1.69	0.06	15.2	GGCGGCGACUGGUGAGUACGCCAAAAAUUUUGACUAGCGGAGGCUAGAAGGAGAGAGAUGGGUGCGAGAGCGUCGGUAUUAAGCGGGGGAGAAUUAGAUA	(.(((((.((.....((((.(((....((((..(((((....)))))...))))....)))))))...))))))).).......................	..(((((.((.....((((.(((....((((..(((((....)))))...))))....)))))))...))))))).........................
280	379	37	-23.9	-2.1	0.0	19.45	GCGGCGACUGGUGAGUACGCCAAAAAUUUUGACUAGCGGAGGCUAGAAGGAGAGAGAUGGGUGCGAGAGCGUCGGUAUUAAGCGGGGGAGAAUUAGAUAA	.(((((.((.....((((.(((....((((..(((((....)))))...))))....)))))))...)))))))..........................	.(((((.((.....((((.(((..........(((((....)))))...........)))))))...)))))))..........................
281	380	37	-23.8	-1.82	0.06	14.32	CGGCGACUGGUGAGUACGCCAAAAAUUUUGACUAGCGGAGGCUAGAAGGAGAGAGAUGGGUGCGAGAGCGUCGGUAUUAAGCGGGGGAGAAUUAGAUAAA	(((((.((.....((((.(((....((((..(((((....)))))...))))....)))))))...)))))))...........................	(((((.((.....((((.(((....((((..(((((....)))))...))))....)))))))...)))))))...........................
282	381	37	-21.9	-1.67	0.08	22.29	GGCGACUGGUGAGUACGCCAAAAAUUUUGACUAGCGGAGGCUAGAAGGAGAGAGAUGGGUGCGAGAGCGUCGGUAUUAAGCGGGGGAGAAUUAGAUAAAU	(((((((....))).))))......(((..(((((....)))))..))).....((.(((((....))))).))..........................	(((((((....))).))))...........(((((....)))))................((....))................................
283	382	37	-21.1	-1.28	0.14	12.69	GCGACUGGUGAGUACGCCAAAAAUUUUGACUAGCGGAGGCUAGAAGGAGAGAGAUGGGUGCGAGAGCGUCGGUAUUAAGCGGGGGAGAAUUAGAUAAAUG	.((((.(.(..((((.(((....((((..(((((....)))))...))))....)))))))...).))))).............................	.((((......((((.(((....((((..(((((....)))))...))))....)))))))......)))).............................
284	383	37	-21.0	-1.84	0.08	11.86	CGACUGGUGAGUACGCCAAAAAUUUUGACUAGCGGAGGCUAGAAGGAGAGAGAUGGGUGCGAGAGCGUCGGUAUUAAGCGGGGGAGAAUUAGAUAAAUGG	((((.(.(..((((.(((....((((..(((((....)))))...))))....)))))))...).)))))..............................	((((......((((.(((....((((..(((((....)))))...))))....)))))))......))))..............................
285	384	37	-19.1	-0.96	0.22	19.73	GACUGGUGAGUACGCCAAAAAUUUUGACUAGCGGAGGCUAGAAGGAGAGAGAUGGGUGCGAGAGCGUCGGUAUUAAGCGGGGGAGAAUUAGAUAAAUGGG	..(((((..((((.(((....((((..(((((....)))))...))))....))))))).....(.(((........))).)....))))).........	.........((((.(((....((((..(((((....)))))...))))....))))))).........................................
286	385	37	-19.1	-1.25	0.08	20.99	ACUGGUGAGUACGCCAAAAAUUUUGACUAGCGGAGGCUAGAAGGAGAGAGAUGGGUGCGAGAGCGUCGGUAUUAAGCGGGGGAGAAUUAGAUAAAUGGGA	.(((((..((((.(((....((((..(((((....)))))...))))....))))))).....(.(((........))).)....)))))..........	........((((.(((....((((..(((((....)))))...))))....)))))))........((........))......................
287	386	37	-19.1	-1.17	0.14	20.25	CUGGUGAGUACGCCAAAAAUUUUGACUAGCGGAGGCUAGAAGGAGAGAGAUGGGUGCGAGAGCGUCGGUAUUAAGCGGGGGAGAAUUAGAUAAAUGGGAA	(((((..((((.(((....((((..(((((....)))))...))))....))))))).....(.(((........))).)....)))))...........	.......((((.(((....(((...(((((....)))))....)))....))))))).....(.(((........))).)....................
288	387	37	-19.0	-1.71	0.02	15.95	UGGUGAGUACGCCAAAAAUUUUGACUAGCGGAGGCUAGAAGGAGAGAGAUGGGUGCGAGAGCGUCGGUAUUAAGCGGGGGAGAAUUAGAUAAAUGGGAAA	......((((.(((....((((..(((((....)))))...))))....))))))).....(.(((........))).).....................	......((((.(((....(((...(((((....)))))....)))....))))))).....(.(((........))).).....................
289	388	37	-19.0	-2.62	0.0	12.23	GGUGAGUACGCCAAAAAUUUUGACUAGCGGAGGCUAGAAGGAGAGAGAUGGGUGCGAGAGCGUCGGUAUUAAGCGGGGGAGAAUUAGAUAAAUGGGAAAA	.....((((.(((....((((..(((((....)))))...))))....))))))).....(.(((........))).)......................	.....((((.(((....((((..(((((....)))))...))))....))))))).....(.(((........))).)......................
290	389	37	-19.0	-2.4	0.0	10.3	GUGAGUACGCCAAAAAUUUUGACUAGCGGAGGCUAGAAGGAGAGAGAUGGGUGCGAGAGCGUCGGUAUUAAGCGGGGGAGAAUUAGAUAAAUGGGAAAAA	....((((.(((....((((..(((((....)))))...))))....))))))).....(.(((........))).).......................	....((((.(((....((((..(((((....)))))...))))....))))))).....(.(((........))).).......................
291	390	37	-19.0	-2.35	0.0	9.79	UGAGUACGCCAAAAAUUUUGACUAGCGGAGGCUAGAAGGAGAGAGAUGGGUGCGAGAGCGUCGGUAUUAAGCGGGGGAGAAUUAGAUAAAUGGGAAAAAA	...((((.(((....((((..(((((....)))))...))))....))))))).....(.(((........))).)........................	...((((.(((....((((..(((((....)))))...))))....))))))).....(.(((........))).)........................
292	391	37	-19.0	-2.47	0.0	9.59	GAGUACGCCAAAAAUUUUGACUAGCGGAGGCUAGAAGGAGAGAGAUGGGUGCGAGAGCGUCGGUAUUAAGCGGGGGAGAAUUAGAUAAAUGGGAAAAAAU	..((((.(((....((((..(((((....)))))...))))....))))))).....(.(((........))).).........................	..((((.(((....((((..(((((....)))))...))))....))))))).....(.(((........))).).........................
293	392	37	-19.0	-2.4	0.0	9.79	AGUACGCCAAAAAUUUUGACUAGCGGAGGCUAGAAGGAGAGAGAUGGGUGCGAGAGCGUCGGUAUUAAGCGGGGGAGAAUUAGAUAAAUGGGAAAAAAUU	.((((.(((....((((..(((((....)))))...))))....))))))).....(.(((........))).)..........................	.((((.(((....((((..(((((....)))))...))))....))))))).....(.(((........))).)..........................
294	393	37	-19.3	-1.59	0.06	11.34	GUACGCCAAAAAUUUUGACUAGCGGAGGCUAGAAGGAGAGAGAUGGGUGCGAGAGCGUCGGUAUUAAGCGGGGGAGAAUUAGAUAAAUGGGAAAAAAUUC	((((.(((....((((..(((((....)))))...))))....))))))).....(.(((........))).)...........................	((((.(((....((((..(((((....)))))...))))....))))))).....(.(((........))).)...........................
295	394	37	-16.2	-0.79	0.22	21.7	UACGCCAAAAAUUUUGACUAGCGGAGGCUAGAAGGAGAGAGAUGGGUGCGAGAGCGUCGGUAUUAAGCGGGGGAGAAUUAGAUAAAUGGGAAAAAAUUCG	..((((.....((((..(((((....)))))...))))......))))......(.(((........))).)..(((((...............))))).	..((((...........(((((....))))).............))))......(.(((........))).)............................
296	395	37	-16.2	-1.03	0.2	21.56	ACGCCAAAAAUUUUGACUAGCGGAGGCUAGAAGGAGAGAGAUGGGUGCGAGAGCGUCGGUAUUAAGCGGGGGAGAAUUAGAUAAAUGGGAAAAAAUUCGG	.((((.....((((..(((((....)))))...))))......))))......(.(((........))).)..(((((...............)))))..	.((((...........(((((....))))).............))))......(.(((........))).).............................
297	396	37	-15.5	-0.4	0.29	24.32	CGCCAAAAAUUUUGACUAGCGGAGGCUAGAAGGAGAGAGAUGGGUGCGAGAGCGUCGGUAUUAAGCGGGGGAGAAUUAGAUAAAUGGGAAAAAAUUCGGU	((((.....((((..(((((....)))))...))))......))))......(.(((........))).)..(((((...............)))))...	...............(((((....))))).......................................................................
298	397	37	-14.7	-0.45	0.27	24.35	GCCAAAAAUUUUGACUAGCGGAGGCUAGAAGGAGAGAGAUGGGUGCGAGAGCGUCGGUAUUAAGCGGGGGAGAAUUAGAUAAAUGGGAAAAAAUUCGGUU	.(((....((((..(((((....)))))...))))....))).........(.(((........))).)............(((.(((.....))).)))	..............(((((....)))))................((....))................................................
299	398	37	-15.3	-0.97	0.18	23.36	CCAAAAAUUUUGACUAGCGGAGGCUAGAAGGAGAGAGAUGGGUGCGAGAGCGUCGGUAUUAAGCGGGGGAGAAUUAGAUAAAUGGGAAAAAAUUCGGUUA	(((....((((..(((((....)))))...))))....))).........(.(((........))).)............(((.(((.....))).))).	(((..........(((((....)))))...........)))..((....))..............................((.((.......)).))..
300	399	37	-15.5	-1.26	0.1	12.25	CAAAAAUUUUGACUAGCGGAGGCUAGAAGGAGAGAGAUGGGUGCGAGAGCGUCGGUAUUAAGCGGGGGAGAAUUAGAUAAAUGGGAAAAAAUUCGGUUAA	.......(((..(((((....)))))..))).....((.(((((....))))).)).((((.((((......(((......))).......)))).))))	............(((((....)))))..........((.(((((....))))).))..(((.((((......(((......))).......)))).))).
301	400	37	-16.0	-2.1	0.04	10.23	AAAAAUUUUGACUAGCGGAGGCUAGAAGGAGAGAGAUGGGUGCGAGAGCGUCGGUAUUAAGCGGGGGAGAAUUAGAUAAAUGGGAAAAAAUUCGGUUAAG	......(((..(((((....)))))..))).....((.(((((....))))).)).((((.((((......(((......))).......)))).)))).	.......((..(((((....)))))..))......((.(((((....))))).)).((((.((((......(((......))).......)))).)))).
302	401	37	-16.0	-2.01	0.04	10.37	AAAAUUUUGACUAGCGGAGGCUAGAAGGAGAGAGAUGGGUGCGAGAGCGUCGGUAUUAAGCGGGGGAGAAUUAGAUAAAUGGGAAAAAAUUCGGUUAAGG	.....(((..(((((....)))))..))).....((.(((((....))))).)).((((.((((......(((......))).......)))).))))..	......((..(((((....)))))..))......((.(((((....))))).)).((((.((((......(((......))).......)))).))))..
303	402	37	-16.0	-1.2	0.12	11.47	AAAUUUUGACUAGCGGAGGCUAGAAGGAGAGAGAUGGGUGCGAGAGCGUCGGUAUUAAGCGGGGGAGAAUUAGAUAAAUGGGAAAAAAUUCGGUUAAGGC	....(((..(((((....)))))..))).....((.(((((....))))).)).((((.((((......(((......))).......)))).))))...	.....((..(((((....)))))..))......((.(((((....))))).)).((((.((((......(((......))).......)))).))))...
304	403	37	-18.1	-1.29	0.14	9.97	AAUUUUGACUAGCGGAGGCUAGAAGGAGAGAGAUGGGUGCGAGAGCGUCGGUAUUAAGCGGGGGAGAAUUAGAUAAAUGGGAAAAAAUUCGGUUAAGGCC	...(((..(((((....)))))..)))........(((((....)))))(((.((((.((((......(((......))).......)))).)))).)))	....((..(((((....)))))..)).........(((((....)))))(((.((((.((((......(((......))).......)))).)))).)))
305	404	37	-19.3	-2.06	0.02	9.57	AUUUUGACUAGCGGAGGCUAGAAGGAGAGAGAUGGGUGCGAGAGCGUCGGUAUUAAGCGGGGGAGAAUUAGAUAAAUGGGAAAAAAUUCGGUUAAGGCCA	..(((..(((((....)))))..)))........(((((....)))))(((.((((.((((......(((......))).......)))).)))).))).	...((..(((((....)))))..)).........(((((....)))))(((.((((.((((......(((......))).......)))).)))).))).
306	405	37	-19.7	-1.72	0.06	9.2	UUUUGACUAGCGGAGGCUAGAAGGAGAGAGAUGGGUGCGAGAGCGUCGGUAUUAAGCGGGGGAGAAUUAGAUAAAUGGGAAAAAAUUCGGUUAAGGCCAG	((((..(((((....)))))..)))).......(((((....)))))(((.((((.((((......(((......))).......)))).)))).)))..	.(((..(((((....)))))..)))........(((((....)))))(((.((((.((((......(((......))).......)))).)))).)))..
307	406	37	-19.1	-2.09	0.04	7.81	UUUGACUAGCGGAGGCUAGAAGGAGAGAGAUGGGUGCGAGAGCGUCGGUAUUAAGCGGGGGAGAAUUAGAUAAAUGGGAAAAAAUUCGGUUAAGGCCAGG	(((..(((((....)))))..)))........(((((....)))))(((.((((.((((......(((......))).......)))).)))).)))...	.((..(((((....)))))..)).........(((((....)))))(((.((((.((((......(((......))).......)))).)))).)))...
308	407	37	-18.9	-1.65	0.06	6.56	UUGACUAGCGGAGGCUAGAAGGAGAGAGAUGGGUGCGAGAGCGUCGGUAUUAAGCGGGGGAGAAUUAGAUAAAUGGGAAAAAAUUCGGUUAAGGCCAGGG	....(((((....))))).............(((((....)))))(((.((((.((((......(((......))).......)))).)))).)))....	....(((((....))))).............(((((....)))))(((.((((.((((......(((......))).......)))).)))).)))....
309	408	37	-18.9	-2.09	0.04	5.96	UGACUAGCGGAGGCUAGAAGGAGAGAGAUGGGUGCGAGAGCGUCGGUAUUAAGCGGGGGAGAAUUAGAUAAAUGGGAAAAAAUUCGGUUAAGGCCAGGGG	...(((((....))))).............(((((....)))))(((.((((.((((......(((......))).......)))).)))).))).....	...(((((....))))).............(((((....)))))(((.((((.((((......(((......))).......)))).)))).))).....
310	409	37	-18.9	-2.47	0.04	6.04	GACUAGCGGAGGCUAGAAGGAGAGAGAUGGGUGCGAGAGCGUCGGUAUUAAGCGGGGGAGAAUUAGAUAAAUGGGAAAAAAUUCGGUUAAGGCCAGGGGG	..(((((....))))).............(((((....)))))(((.((((.((((......(((......))).......)))).)))).)))......	..(((((....))))).............(((((....)))))(((.((((.((((......(((......))).......)))).)))).)))......
311	410	37	-18.9	-2.6	0.0	6.12	ACUAGCGGAGGCUAGAAGGAGAGAGAUGGGUGCGAGAGCGUCGGUAUUAAGCGGGGGAGAAUUAGAUAAAUGGGAAAAAAUUCGGUUAAGGCCAGGGGGA	.(((((....))))).............(((((....)))))(((.((((.((((......(((......))).......)))).)))).))).......	.(((((....))))).............(((((....)))))(((.((((.((((......(((......))).......)))).)))).))).......
312	411	37	-18.9	-2.6	0.0	6.12	CUAGCGGAGGCUAGAAGGAGAGAGAUGGGUGCGAGAGCGUCGGUAUUAAGCGGGGGAGAAUUAGAUAAAUGGGAAAAAAUUCGGUUAAGGCCAGGGGGAA	(((((....))))).............(((((....)))))(((.((((.((((......(((......))).......)))).)))).)))........	(((((....))))).............(((((....)))))(((.((((.((((......(((......))).......)))).)))).)))........
313	412	37	-16.0	-1.58	0.04	7.45	UAGCGGAGGCUAGAAGGAGAGAGAUGGGUGCGAGAGCGUCGGUAUUAAGCGGGGGAGAAUUAGAUAAAUGGGAAAAAAUUCGGUUAAGGCCAGGGGGAAA	((((....))))..............(((((....)))))(((.((((.((((......(((......))).......)))).)))).))).........	((((....))))..............(((((....)))))(((.((((.((((......(((......))).......)))).)))).))).........
314	413	37	-14.6	-1.56	0.06	11.72	AGCGGAGGCUAGAAGGAGAGAGAUGGGUGCGAGAGCGUCGGUAUUAAGCGGGGGAGAAUUAGAUAAAUGGGAAAAAAUUCGGUUAAGGCCAGGGGGAAAG	(((....)))...............(((((....)))))(((.((((.((((......(((......))).......)))).)))).)))..........	(((....))).................(((....)))..(((.((((.((((......(((......))).......)))).)))).)))..........
315	414	37	-14.1	-1.55	0.08	12.92	GCGGAGGCUAGAAGGAGAGAGAUGGGUGCGAGAGCGUCGGUAUUAAGCGGGGGAGAAUUAGAUAAAUGGGAAAAAAUUCGGUUAAGGCCAGGGGGAAAGA	...((.(((....(.(..........).)...))).))(((.((((.((((......(((......))).......)))).)))).)))...........	...((.(((.......................))).))(((.((((.((((......(((......))).......)))).)))).)))...........
316	415	37	-14.1	-1.44	0.08	10.9	CGGAGGCUAGAAGGAGAGAGAUGGGUGCGAGAGCGUCGGUAUUAAGCGGGGGAGAAUUAGAUAAAUGGGAAAAAAUUCGGUUAAGGCCAGGGGGAAAGAA	..((.(((....(.(..........).)...))).))(((.((((.((((......(((......))).......)))).)))).)))............	..((.(((....(..............)...))).))(((.((((.((((......(((......))).......)))).)))).)))............
317	416	37	-14.1	-2.2	0.0	9.79	GGAGGCUAGAAGGAGAGAGAUGGGUGCGAGAGCGUCGGUAUUAAGCGGGGGAGAAUUAGAUAAAUGGGAAAAAAUUCGGUUAAGGCCAGGGGGAAAGAAA	.((.(((....(.(..........).)...))).))(((.((((.((((......(((......))).......)))).)))).))).............	.((.(((....(..............)...))).))(((.((((.((((......(((......))).......)))).)))).))).............
318	417	37	-14.2	-1.32	0.08	9.15	GAGGCUAGAAGGAGAGAGAUGGGUGCGAGAGCGUCGGUAUUAAGCGGGGGAGAAUUAGAUAAAUGGGAAAAAAUUCGGUUAAGGCCAGGGGGAAAGAAAC	((.(((....(.(..........).)...))).))(((.((((.((((......(((......))).......)))).)))).)))..............	((.(((....(..............)...))).))(((.((((.((((......(((......))).......)))).)))).)))..............
319	418	37	-13.0	-1.64	0.04	11.85	AGGCUAGAAGGAGAGAGAUGGGUGCGAGAGCGUCGGUAUUAAGCGGGGGAGAAUUAGAUAAAUGGGAAAAAAUUCGGUUAAGGCCAGGGGGAAAGAAACA	.((((............((.(((((....))))).)).((((.((((......(((......))).......)))).))))))))...............	.((((............((.(((((....))))).)).((((.((((......(((......))).......)))).))))))))...............
320	419	37	-13.2	-1.18	0.16	11.26	GGCUAGAAGGAGAGAGAUGGGUGCGAGAGCGUCGGUAUUAAGCGGGGGAGAAUUAGAUAAAUGGGAAAAAAUUCGGUUAAGGCCAGGGGGAAAGAAACAA	((((............((.(((((....))))).)).((((.((((......(((......))).......)))).))))))))................	((((............((.(((((....))))).)).((((.((((......(((......))).......)))).))))))))................
321	420	37	-12.1	-0.67	0.24	9.2	GCUAGAAGGAGAGAGAUGGGUGCGAGAGCGUCGGUAUUAAGCGGGGGAGAAUUAGAUAAAUGGGAAAAAAUUCGGUUAAGGCCAGGGGGAAAGAAACAAU	..................(((((....)))))(((.((((.((((......(((......))).......)))).)))).))).................	..................(.(((....))).)(((.((((.((((......(((......))).......)))).)))).))).................
322	421	37	-12.1	-0.89	0.16	8.46	CUAGAAGGAGAGAGAUGGGUGCGAGAGCGUCGGUAUUAAGCGGGGGAGAAUUAGAUAAAUGGGAAAAAAUUCGGUUAAGGCCAGGGGGAAAGAAACAAUA	.................(((((....)))))(((.((((.((((......(((......))).......)))).)))).)))..................	.................(((((....)))))(((.((((.((((......(((......))).......)))).)))).)))..................
323	422	37	-12.1	-1.44	0.1	7.63	UAGAAGGAGAGAGAUGGGUGCGAGAGCGUCGGUAUUAAGCGGGGGAGAAUUAGAUAAAUGGGAAAAAAUUCGGUUAAGGCCAGGGGGAAAGAAACAAUAU	................(((((....)))))(((.((((.((((......(((......))).......)))).)))).)))...................	................(((((....)))))(((.((((.((((......(((......))).......)))).)))).)))...................
324	423	37	-12.1	-1.29	0.14	7.89	AGAAGGAGAGAGAUGGGUGCGAGAGCGUCGGUAUUAAGCGGGGGAGAAUUAGAUAAAUGGGAAAAAAUUCGGUUAAGGCCAGGGGGAAAGAAACAAUAUA	...............(((((....)))))(((.((((.((((......(((......))).......)))).)))).)))....................	...............(((((....)))))(((.((((.((((......(((......))).......)))).)))).)))....................
325	424	37	-12.1	-1.87	0.04	7.89	GAAGGAGAGAGAUGGGUGCGAGAGCGUCGGUAUUAAGCGGGGGAGAAUUAGAUAAAUGGGAAAAAAUUCGGUUAAGGCCAGGGGGAAAGAAACAAUAUAA	..............(((((....)))))(((.((((.((((......(((......))).......)))).)))).))).....................	..............(((((....)))))(((.((((.((((......(((......))).......)))).)))).))).....................
326	425	37	-12.1	-1.53	0.08	7.89	AAGGAGAGAGAUGGGUGCGAGAGCGUCGGUAUUAAGCGGGGGAGAAUUAGAUAAAUGGGAAAAAAUUCGGUUAAGGCCAGGGGGAAAGAAACAAUAUAAA	.............(((((....)))))(((.((((.((((......(((......))).......)))).)))).)))......................	.............(((((....)))))(((.((((.((((......(((......))).......)))).)))).)))......................
327	426	37	-12.1	-0.96	0.16	7.91	AGGAGAGAGAUGGGUGCGAGAGCGUCGGUAUUAAGCGGGGGAGAAUUAGAUAAAUGGGAAAAAAUUCGGUUAAGGCCAGGGGGAAAGAAACAAUAUAAAC	............(((((....)))))(((.((((.((((......(((......))).......)))).)))).))).......................	............(((((....)))))(((.((((.((((......(((......))).......)))).)))).))).......................
328	427	37	-12.1	-0.58	0.31	8.35	GGAGAGAGAUGGGUGCGAGAGCGUCGGUAUUAAGCGGGGGAGAAUUAGAUAAAUGGGAAAAAAUUCGGUUAAGGCCAGGGGGAAAGAAACAAUAUAAACU	...........(((((....)))))(((.((((.((((......(((......))).......)))).)))).)))........................	...........(.(((....))).)(((.((((.((((......(((......))).......)))).)))).)))........................
329	428	37	-12.1	-1.13	0.12	8.86	GAGAGAGAUGGGUGCGAGAGCGUCGGUAUUAAGCGGGGGAGAAUUAGAUAAAUGGGAAAAAAUUCGGUUAAGGCCAGGGGGAAAGAAACAAUAUAAACUA	..........(((((....)))))(((.((((.((((......(((......))).......)))).)))).))).........................	..........(.(((....))).)(((.((((.((((......(((......))).......)))).)))).))).........................
330	429	37	-12.1	-0.55	0.24	8.72	AGAGAGAUGGGUGCGAGAGCGUCGGUAUUAAGCGGGGGAGAAUUAGAUAAAUGGGAAAAAAUUCGGUUAAGGCCAGGGGGAAAGAAACAAUAUAAACUAA	.........(((((....)))))(((.((((.((((......(((......))).......)))).)))).)))..........................	.........(.(((....))).)(((.((((.((((......(((......))).......)))).)))).)))..........................
331	430	37	-12.1	-0.86	0.16	8.56	GAGAGAUGGGUGCGAGAGCGUCGGUAUUAAGCGGGGGAGAAUUAGAUAAAUGGGAAAAAAUUCGGUUAAGGCCAGGGGGAAAGAAACAAUAUAAACUAAA	........(((((....)))))(((.((((.((((......(((......))).......)))).)))).)))...........................	........(.(((....))).)(((.((((.((((......(((......))).......)))).)))).)))...........................
332	431	37	-12.1	-0.92	0.18	8.43	AGAGAUGGGUGCGAGAGCGUCGGUAUUAAGCGGGGGAGAAUUAGAUAAAUGGGAAAAAAUUCGGUUAAGGCCAGGGGGAAAGAAACAAUAUAAACUAAAA	.......(((((....)))))(((.((((.((((......(((......))).......)))).)))).)))............................	.......(((((....)))))(((.((((.((((......(((......))).......)))).)))).)))............................
333	432	37	-12.1	-0.73	0.25	8.32	GAGAUGGGUGCGAGAGCGUCGGUAUUAAGCGGGGGAGAAUUAGAUAAAUGGGAAAAAAUUCGGUUAAGGCCAGGGGGAAAGAAACAAUAUAAACUAAAAC	......(((((....)))))(((.((((.((((......(((......))).......)))).)))).))).............................	......(((((....)))))(((.((((.((((......(((......))).......)))).)))).))).............................
334	433	37	-12.1	-1.05	0.18	8.29	AGAUGGGUGCGAGAGCGUCGGUAUUAAGCGGGGGAGAAUUAGAUAAAUGGGAAAAAAUUCGGUUAAGGCCAGGGGGAAAGAAACAAUAUAAACUAAAACA	.....(((((....)))))(((.((((.((((......(((......))).......)))).)))).)))..............................	.....(((((....)))))(((.((((.((((......(((......))).......)))).)))).)))..............................
335	434	37	-12.1	-0.51	0.33	8.74	GAUGGGUGCGAGAGCGUCGGUAUUAAGCGGGGGAGAAUUAGAUAAAUGGGAAAAAAUUCGGUUAAGGCCAGGGGGAAAGAAACAAUAUAAACUAAAACAU	....(((((....)))))(((.((((.((((......(((......))).......)))).)))).)))...............................	....(.(((....))).)(((.((((.((((......(((......))).......)))).)))).)))...............................
336	435	37	-12.1	-0.66	0.29	7.58	AUGGGUGCGAGAGCGUCGGUAUUAAGCGGGGGAGAAUUAGAUAAAUGGGAAAAAAUUCGGUUAAGGCCAGGGGGAAAGAAACAAUAUAAACUAAAACAUA	...(((((....)))))(((.((((.((((......(((......))).......)))).)))).)))................................	...(((((....)))))(((.((((.((((......(((......))).......)))).)))).)))................................
337	436	37	-12.1	-0.28	0.35	6.88	UGGGUGCGAGAGCGUCGGUAUUAAGCGGGGGAGAAUUAGAUAAAUGGGAAAAAAUUCGGUUAAGGCCAGGGGGAAAGAAACAAUAUAAACUAAAACAUAU	..(((((....)))))(((.((((.((((......(((......))).......)))).)))).))).................................	..(((((....)))))(((.((((.((((......(((......))).......)))).)))).))).................................
338	437	37	-12.1	-0.7	0.2	6.62	GGGUGCGAGAGCGUCGGUAUUAAGCGGGGGAGAAUUAGAUAAAUGGGAAAAAAUUCGGUUAAGGCCAGGGGGAAAGAAACAAUAUAAACUAAAACAUAUA	.(((((....)))))(((.((((.((((......(((......))).......)))).)))).)))..................................	.(((((....)))))(((.((((.((((......(((......))).......)))).)))).)))..................................
339	438	37	-12.2	-1.02	0.14	6.46	GGUGCGAGAGCGUCGGUAUUAAGCGGGGGAGAAUUAGAUAAAUGGGAAAAAAUUCGGUUAAGGCCAGGGGGAAAGAAACAAUAUAAACUAAAACAUAUAG	(((((....)))))(((.((((.((((......(((......))).......)))).)))).)))...................................	(((((....)))))(((.((((.((((......(((......))).......)))).)))).)))...................................
340	439	37	-11.1	-0.24	0.37	9.9	GUGCGAGAGCGUCGGUAUUAAGCGGGGGAGAAUUAGAUAAAUGGGAAAAAAUUCGGUUAAGGCCAGGGGGAAAGAAACAAUAUAAACUAAAACAUAUAGU	((.......(.(((((.((((.((((......(((......))).......)))).)))).))).)).).......))......................	.............(((.((((.((((......(((......))).......)))).)))).)))....................................
341	440	37	-10.8	-0.09	0.49	8.78	UGCGAGAGCGUCGGUAUUAAGCGGGGGAGAAUUAGAUAAAUGGGAAAAAAUUCGGUUAAGGCCAGGGGGAAAGAAACAAUAUAAACUAAAACAUAUAGUA	.((....))...(((.((((.((((......(((......))).......)))).)))).))).....................((((.......)))).	.((....))...(((.((((.((((......(((......))).......)))).)))).))).....................((((.......)))).
342	441	37	-11.0	-0.27	0.35	8.54	GCGAGAGCGUCGGUAUUAAGCGGGGGAGAAUUAGAUAAAUGGGAAAAAAUUCGGUUAAGGCCAGGGGGAAAGAAACAAUAUAAACUAAAACAUAUAGUAU	((....))...(((.((((.((((......(((......))).......)))).)))).))).....................((((.......))))..	((....))...(((.((((.((((......(((......))).......)))).)))).))).....................((((.......))))..
343	442	37	-10.6	-0.02	0.49	8.72	CGAGAGCGUCGGUAUUAAGCGGGGGAGAAUUAGAUAAAUGGGAAAAAAUUCGGUUAAGGCCAGGGGGAAAGAAACAAUAUAAACUAAAACAUAUAGUAUG	......(.(((((.((((.((((......(((......))).......)))).)))).))).)).)................((((.......))))...	......(.(((((.((((.((((......(((......))).......)))).)))).))).)).)................((((.......))))...
344	443	37	-10.6	-0.42	0.31	9.62	GAGAGCGUCGGUAUUAAGCGGGGGAGAAUUAGAUAAAUGGGAAAAAAUUCGGUUAAGGCCAGGGGGAAAGAAACAAUAUAAACUAAAACAUAUAGUAUGG	.....(.(((((.((((.((((......(((......))).......)))).)))).))).)).)................((((.......))))....	.....(.(((((.((((.((((......(((......))).......)))).)))).))).)).)...................................
345	444	37	-10.6	-0.44	0.33	9.81	AGAGCGUCGGUAUUAAGCGGGGGAGAAUUAGAUAAAUGGGAAAAAAUUCGGUUAAGGCCAGGGGGAAAGAAACAAUAUAAACUAAAACAUAUAGUAUGGG	....(.(((((.((((.((((......(((......))).......)))).)))).))).)).)................((((.......)))).....	....(.(((((.((((.((((......(((......))).......)))).)))).))).)).)....................................
346	445	37	-10.6	0.15	0.45	11.86	GAGCGUCGGUAUUAAGCGGGGGAGAAUUAGAUAAAUGGGAAAAAAUUCGGUUAAGGCCAGGGGGAAAGAAACAAUAUAAACUAAAACAUAUAGUAUGGGC	...(.(((((.((((.((((......(((......))).......)))).)))).))).)).)................((((.......))))......	...(.(((((.((((.((((......(((......))).......)))).)))).))).)).).....................................
347	446	37	-10.6	-0.16	0.39	17.62	AGCGUCGGUAUUAAGCGGGGGAGAAUUAGAUAAAUGGGAAAAAAUUCGGUUAAGGCCAGGGGGAAAGAAACAAUAUAAACUAAAACAUAUAGUAUGGGCA	..(.(((((.((((.((((......(((......))).......)))).)))).))).)).)................((((.......)))).......	......(((.((((.((((......(((......))).......)))).)))).)))...........................................
348	447	37	-10.6	-0.14	0.37	17.52	GCGUCGGUAUUAAGCGGGGGAGAAUUAGAUAAAUGGGAAAAAAUUCGGUUAAGGCCAGGGGGAAAGAAACAAUAUAAACUAAAACAUAUAGUAUGGGCAA	.(.(((((.((((.((((......(((......))).......)))).)))).))).)).)................((((.......))))........	.....(((.((((.((((......(((......))).......)))).)))).)))............................................
349	448	37	-10.5	-0.26	0.41	18.21	CGUCGGUAUUAAGCGGGGGAGAAUUAGAUAAAUGGGAAAAAAUUCGGUUAAGGCCAGGGGGAAAGAAACAAUAUAAACUAAAACAUAUAGUAUGGGCAAG	(.(((((.((((.((((......(((......))).......)))).)))).))).)).)................((((.......)))).........	....(((.((((.((((......(((......))).......)))).)))).))).............................................
350	449	37	-9.9	0.14	0.53	21.85	GUCGGUAUUAAGCGGGGGAGAAUUAGAUAAAUGGGAAAAAAUUCGGUUAAGGCCAGGGGGAAAGAAACAAUAUAAACUAAAACAUAUAGUAUGGGCAAGC	((((((.((((.((((......(((......))).......)))).)))).))).....................((((.......))))...)))....	((((((.((((.((((.........................)))).)))).))).......................................)))....
351	450	37	-9.2	0.47	0.69	9.78	UCGGUAUUAAGCGGGGGAGAAUUAGAUAAAUGGGAAAAAAUUCGGUUAAGGCCAGGGGGAAAGAAACAAUAUAAACUAAAACAUAUAGUAUGGGCAAGCA	..(((.((((.((((......(((......))).......)))).)))).))).....................((((.......))))...........	..(((.((((.((((......(((......))).......)))).)))).)))...............................................
352	451	37	-9.2	0.28	0.61	9.09	CGGUAUUAAGCGGGGGAGAAUUAGAUAAAUGGGAAAAAAUUCGGUUAAGGCCAGGGGGAAAGAAACAAUAUAAACUAAAACAUAUAGUAUGGGCAAGCAG	.(((.((((.((((......(((......))).......)))).)))).))).....................((((.......))))............	.(((.((((.((((......(((......))).......)))).)))).)))................................................
353	452	37	-9.4	-0.28	0.37	8.78	GGUAUUAAGCGGGGGAGAAUUAGAUAAAUGGGAAAAAAUUCGGUUAAGGCCAGGGGGAAAGAAACAAUAUAAACUAAAACAUAUAGUAUGGGCAAGCAGG	(((.((((.((((......(((......))).......)))).)))).))).....................((((.......)))).............	(((.((((.((((......(((......))).......)))).)))).))).................................................
354	453	37	-6.21	0.94	0.75	16.71	GUAUUAAGCGGGGGAGAAUUAGAUAAAUGGGAAAAAAUUCGGUUAAGGCCAGGGGGAAAGAAACAAUAUAAACUAAAACAUAUAGUAUGGGCAAGCAGGG	...((((.((((......(((......))).......)))).))))(.(((....................................))).)........	...((((.((((......(((......))).......)))).))))......................................................
355	454	37	-6.21	1.07	0.8	16.69	UAUUAAGCGGGGGAGAAUUAGAUAAAUGGGAAAAAAUUCGGUUAAGGCCAGGGGGAAAGAAACAAUAUAAACUAAAACAUAUAGUAUGGGCAAGCAGGGA	..((((.((((......(((......))).......)))).))))(.(((....................................))).).........	..((((.((((......(((......))).......)))).)))).......................................................
356	455	37	-6.21	0.95	0.8	16.67	AUUAAGCGGGGGAGAAUUAGAUAAAUGGGAAAAAAUUCGGUUAAGGCCAGGGGGAAAGAAACAAUAUAAACUAAAACAUAUAGUAUGGGCAAGCAGGGAG	.((((.((((......(((......))).......)))).))))(.(((....................................))).)..........	.((((.((((......(((......))).......)))).))))........................................................
357	456	37	-6.21	1.26	0.92	16.91	UUAAGCGGGGGAGAAUUAGAUAAAUGGGAAAAAAUUCGGUUAAGGCCAGGGGGAAAGAAACAAUAUAAACUAAAACAUAUAGUAUGGGCAAGCAGGGAGC	((((.((((......(((......))).......)))).))))(.(((....................................))).)...........	((((.((((......(((......))).......)))).)))).........................................................
358	457	37	-6.41	1.17	0.86	21.04	UAAGCGGGGGAGAAUUAGAUAAAUGGGAAAAAAUUCGGUUAAGGCCAGGGGGAAAGAAACAAUAUAAACUAAAACAUAUAGUAUGGGCAAGCAGGGAGCU	(((.((((......(((......))).......)))).))).(.(((....................................))).).(((.....)))	(((.((((.......(........)........)))).)))................................................(((.....)))
359	458	37	-5.91	1.04	0.82	23.41	AAGCGGGGGAGAAUUAGAUAAAUGGGAAAAAAUUCGGUUAAGGCCAGGGGGAAAGAAACAAUAUAAACUAAAACAUAUAGUAUGGGCAAGCAGGGAGCUA	....................(((.(((.....))).)))..(.(((....................................))).).(((.....))).	........................................................................................(((.....))).
360	459	37	-5.91	1.04	0.86	22.71	AGCGGGGGAGAAUUAGAUAAAUGGGAAAAAAUUCGGUUAAGGCCAGGGGGAAAGAAACAAUAUAAACUAAAACAUAUAGUAUGGGCAAGCAGGGAGCUAG	...................(((.(((.....))).)))..(.(((....................................))).).(((.....)))..	.......................................................................................(((.....)))..
361	460	37	-5.91	1.33	0.9	21.57	GCGGGGGAGAAUUAGAUAAAUGGGAAAAAAUUCGGUUAAGGCCAGGGGGAAAGAAACAAUAUAAACUAAAACAUAUAGUAUGGGCAAGCAGGGAGCUAGA	..................(((.(((.....))).)))..(.(((....................................))).).(((.....)))...	......................................................................................(((.....)))...
362	461	37	-5.91	1.08	0.84	19.96	CGGGGGAGAAUUAGAUAAAUGGGAAAAAAUUCGGUUAAGGCCAGGGGGAAAGAAACAAUAUAAACUAAAACAUAUAGUAUGGGCAAGCAGGGAGCUAGAA	.................(((.(((.....))).)))..(.(((....................................))).).(((.....)))....	.....................................................................................(((.....)))....
363	462	37	-5.91	1.2	0.84	19.57	GGGGGAGAAUUAGAUAAAUGGGAAAAAAUUCGGUUAAGGCCAGGGGGAAAGAAACAAUAUAAACUAAAACAUAUAGUAUGGGCAAGCAGGGAGCUAGAAC	................(((.(((.....))).)))..(.(((....................................))).).(((.....))).....	....................................................................................(((.....))).....
364	463	37	-6.1	1.18	0.86	18.83	GGGGAGAAUUAGAUAAAUGGGAAAAAAUUCGGUUAAGGCCAGGGGGAAAGAAACAAUAUAAACUAAAACAUAUAGUAUGGGCAAGCAGGGAGCUAGAACG	.....(((((...............)))))(((....))).....................((((.......))))..(..(.(((.....))).)..).	..............................................................................(..(.(((.....))).)..).
365	464	37	-6.1	1.06	0.84	18.76	GGGAGAAUUAGAUAAAUGGGAAAAAAUUCGGUUAAGGCCAGGGGGAAAGAAACAAUAUAAACUAAAACAUAUAGUAUGGGCAAGCAGGGAGCUAGAACGA	....(((((...............)))))(((....))).....................((((.......))))..(..(.(((.....))).)..)..	.............................................................................(..(.(((.....))).)..)..
366	465	37	-6.1	0.82	0.78	18.98	GGAGAAUUAGAUAAAUGGGAAAAAAUUCGGUUAAGGCCAGGGGGAAAGAAACAAUAUAAACUAAAACAUAUAGUAUGGGCAAGCAGGGAGCUAGAACGAU	...(((((...............)))))(((....))).....................((((.......))))..(..(.(((.....))).)..)...	............................................................................(..(.(((.....))).)..)...
367	466	37	-6.1	1.31	0.88	19.5	GAGAAUUAGAUAAAUGGGAAAAAAUUCGGUUAAGGCCAGGGGGAAAGAAACAAUAUAAACUAAAACAUAUAGUAUGGGCAAGCAGGGAGCUAGAACGAUU	..(((((...............)))))(((....))).....................((((.......))))..(..(.(((.....))).)..)....	...........................................................................(..(.(((.....))).)..)....
368	467	37	-7.3	0.63	0.69	19.68	AGAAUUAGAUAAAUGGGAAAAAAUUCGGUUAAGGCCAGGGGGAAAGAAACAAUAUAAACUAAAACAUAUAGUAUGGGCAAGCAGGGAGCUAGAACGAUUC	.(((((.....(((.(((.....))).)))....((....))...............((((.......))))..(..(.(((.....))).)..))))))	.(((((...................................................((((.......))))..(..(.(((.....))).)..))))))
369	468	37	-8.8	0.29	0.57	16.86	GAAUUAGAUAAAUGGGAAAAAAUUCGGUUAAGGCCAGGGGGAAAGAAACAAUAUAAACUAAAACAUAUAGUAUGGGCAAGCAGGGAGCUAGAACGAUUCG	(((((.....(((.(((.....))).)))....((....))...............((((.......))))..(..(.(((.....))).)..)))))).	(((((...................................................((((.......))))..(..(.(((.....))).)..)))))).
370	469	37	-5.91	1.76	0.98	20.58	AAUUAGAUAAAUGGGAAAAAAUUCGGUUAAGGCCAGGGGGAAAGAAACAAUAUAAACUAAAACAUAUAGUAUGGGCAAGCAGGGAGCUAGAACGAUUCGC	.........(((.(((.....))).)))..(.(((....................................))).).(((.....)))............	........................................................((.........))...(..(.(((.....))).)..).......
371	470	37	-7.8	1.03	0.8	17.88	AUUAGAUAAAUGGGAAAAAAUUCGGUUAAGGCCAGGGGGAAAGAAACAAUAUAAACUAAAACAUAUAGUAUGGGCAAGCAGGGAGCUAGAACGAUUCGCA	..........((.(((.......(((....))).....................((((.......))))..(..(.(((.....))).)..)..))).))	..........((.(((.......(((....))).....................((((.......))))..(..(.(((.....))).)..)..))).))
372	471	37	-8.3	0.95	0.82	16.8	UUAGAUAAAUGGGAAAAAAUUCGGUUAAGGCCAGGGGGAAAGAAACAAUAUAAACUAAAACAUAUAGUAUGGGCAAGCAGGGAGCUAGAACGAUUCGCAG	.........((.(((.......(((....))).....................((((.......))))..(..(.(((.....))).)..)..))).)).	.........((.(((.......(((....))).....................((((.......))))..(..(.(((.....))).)..)..))).)).
373	472	37	-8.3	0.99	0.8	16.99	UAGAUAAAUGGGAAAAAAUUCGGUUAAGGCCAGGGGGAAAGAAACAAUAUAAACUAAAACAUAUAGUAUGGGCAAGCAGGGAGCUAGAACGAUUCGCAGU	........((.(((.......(((....))).....................((((.......))))..(..(.(((.....))).)..)..))).))..	........((.(((.......(((....))).....................((((.......))))..(..(.(((.....))).)..)..))).))..
374	473	37	-8.3	0.98	0.78	18.03	AGAUAAAUGGGAAAAAAUUCGGUUAAGGCCAGGGGGAAAGAAACAAUAUAAACUAAAACAUAUAGUAUGGGCAAGCAGGGAGCUAGAACGAUUCGCAGUU	.......((.(((.......(((....))).....................((((.......))))..(..(.(((.....))).)..)..))).))...	.......((.(((.......(((....))).....................((((.......))))..(..(.(((.....))).)..)..))).))...
375	474	37	-8.3	0.93	0.75	18.78	GAUAAAUGGGAAAAAAUUCGGUUAAGGCCAGGGGGAAAGAAACAAUAUAAACUAAAACAUAUAGUAUGGGCAAGCAGGGAGCUAGAACGAUUCGCAGUUA	......((.(((.......(((....))).....................((((.......))))..(..(.(((.....))).)..)..))).))....	......((.(((.......(((....))).....................((((.......))))..(..(.(((.....))).)..)..))).))....
376	475	37	-8.6	0.53	0.59	17.94	AUAAAUGGGAAAAAAUUCGGUUAAGGCCAGGGGGAAAGAAACAAUAUAAACUAAAACAUAUAGUAUGGGCAAGCAGGGAGCUAGAACGAUUCGCAGUUAA	.(((.((.(((.......(((....))).....................((((.......))))..(..(.(((.....))).)..)..))).)).))).	.((..((.(((.......(((....))).....................((((.......))))..(..(.(((.....))).)..)..))).))..)).
377	476	37	-8.6	1.04	0.8	17.96	UAAAUGGGAAAAAAUUCGGUUAAGGCCAGGGGGAAAGAAACAAUAUAAACUAAAACAUAUAGUAUGGGCAAGCAGGGAGCUAGAACGAUUCGCAGUUAAU	(((.((.(((.......(((....))).....................((((.......))))..(..(.(((.....))).)..)..))).)).)))..	((..((.(((.......(((....))).....................((((.......))))..(..(.(((.....))).)..)..))).))..))..
378	477	37	-8.3	1.02	0.86	19.41	AAAUGGGAAAAAAUUCGGUUAAGGCCAGGGGGAAAGAAACAAUAUAAACUAAAACAUAUAGUAUGGGCAAGCAGGGAGCUAGAACGAUUCGCAGUUAAUC	...((.(((.......(((....))).....................((((.......))))..(..(.(((.....))).)..)..))).)).......	...((.(((.......(((....))).....................((((.......))))..(..(.(((.....))).)..)..))).)).......
379	478	37	-8.3	1.36	0.94	22.62	AAUGGGAAAAAAUUCGGUUAAGGCCAGGGGGAAAGAAACAAUAUAAACUAAAACAUAUAGUAUGGGCAAGCAGGGAGCUAGAACGAUUCGCAGUUAAUCC	..((.(((.......(((....))).....................((((.......))))..(..(.(((.....))).)..)..))).))........	...(.((........((......)).....................((((.......))))..(..(.(((.....))).)..)...)).).........
380	479	37	-8.3	1.6	0.98	26.27	AUGGGAAAAAAUUCGGUUAAGGCCAGGGGGAAAGAAACAAUAUAAACUAAAACAUAUAGUAUGGGCAAGCAGGGAGCUAGAACGAUUCGCAGUUAAUCCU	.((.(((.......(((....))).....................((((.......))))..(..(.(((.....))).)..)..))).)).........	..............(((....))).....................((((.......)))).......(((.....)))......................
381	480	37	-8.61	1.57	0.92	27.83	UGGGAAAAAAUUCGGUUAAGGCCAGGGGGAAAGAAACAAUAUAAACUAAAACAUAUAGUAUGGGCAAGCAGGGAGCUAGAACGAUUCGCAGUUAAUCCUG	...................(.(((....................................))).)...(((((((((.(((...)))..))))..)))))	.............((......)).............................................................................
382	481	37	-10.1	1.18	0.84	25.47	GGGAAAAAAUUCGGUUAAGGCCAGGGGGAAAGAAACAAUAUAAACUAAAACAUAUAGUAUGGGCAAGCAGGGAGCUAGAACGAUUCGCAGUUAAUCCUGG	....................((((((.....(((.(.......((((.......))))..(..(.(((.....))).)..)).)))........))))))	....................(((((...................(((.......))).........((.....))....................)))))
383	482	37	-13.3	0.3	0.55	16.0	GGAAAAAAUUCGGUUAAGGCCAGGGGGAAAGAAACAAUAUAAACUAAAACAUAUAGUAUGGGCAAGCAGGGAGCUAGAACGAUUCGCAGUUAAUCCUGGC	..................(((((((.....(((.(.......((((.......))))..(..(.(((.....))).)..)).)))........)))))))	..................(((((((.................((((.......))))..(..(.(((.....))).)..).............)))))))
384	483	37	-16.8	-0.74	0.22	15.23	GAAAAAAUUCGGUUAAGGCCAGGGGGAAAGAAACAAUAUAAACUAAAACAUAUAGUAUGGGCAAGCAGGGAGCUAGAACGAUUCGCAGUUAAUCCUGGCC	................((((((((.....(((.(.......((((.......))))..(..(.(((.....))).)..)).)))........))))))))	................((((((((.................((((.......))))..(..(.(((.....))).)..).............))))))))
385	484	37	-18.5	-1.57	0.06	14.12	AAAAAAUUCGGUUAAGGCCAGGGGGAAAGAAACAAUAUAAACUAAAACAUAUAGUAUGGGCAAGCAGGGAGCUAGAACGAUUCGCAGUUAAUCCUGGCCU	..............(((((((((.....(((.(.......((((.......))))..(..(.(((.....))).)..)).)))........)))))))))	..............(((((((((.................((((.......))))..(..(.(((.....))).)..).............)))))))))
386	485	37	-19.3	-1.68	0.04	14.34	AAAAAUUCGGUUAAGGCCAGGGGGAAAGAAACAAUAUAAACUAAAACAUAUAGUAUGGGCAAGCAGGGAGCUAGAACGAUUCGCAGUUAAUCCUGGCCUU	............((((((((((.....(((.(.......((((.......))))..(..(.(((.....))).)..)).)))........))))))))))	............((((((((((.................((((.......))))..(..(.(((.....))).)..).............))))))))))
387	486	37	-19.6	-1.33	0.06	14.24	AAAAUUCGGUUAAGGCCAGGGGGAAAGAAACAAUAUAAACUAAAACAUAUAGUAUGGGCAAGCAGGGAGCUAGAACGAUUCGCAGUUAAUCCUGGCCUUU	...........((((((((((.....(((.(.......((((.......))))..(..(.(((.....))).)..)).)))........)))))))))).	...........((((((((((.................((((.......))))..(..(.(((.....))).)..).............)))))))))).
388	487	37	-19.6	-1.34	0.1	14.27	AAAUUCGGUUAAGGCCAGGGGGAAAGAAACAAUAUAAACUAAAACAUAUAGUAUGGGCAAGCAGGGAGCUAGAACGAUUCGCAGUUAAUCCUGGCCUUUU	..........((((((((((.....(((.(.......((((.......))))..(..(.(((.....))).)..)).)))........))))))))))..	..........((((((((((.................((((.......))))..(..(.(((.....))).)..).............))))))))))..
389	488	37	-19.6	-1.06	0.16	14.31	AAUUCGGUUAAGGCCAGGGGGAAAGAAACAAUAUAAACUAAAACAUAUAGUAUGGGCAAGCAGGGAGCUAGAACGAUUCGCAGUUAAUCCUGGCCUUUUA	.........((((((((((.....(((.(.......((((.......))))..(..(.(((.....))).)..)).)))........))))))))))...	.........((((((((((.................((((.......))))..(..(.(((.....))).)..).............))))))))))...
390	489	37	-19.6	-0.9	0.24	14.47	AUUCGGUUAAGGCCAGGGGGAAAGAAACAAUAUAAACUAAAACAUAUAGUAUGGGCAAGCAGGGAGCUAGAACGAUUCGCAGUUAAUCCUGGCCUUUUAG	........((((((((((.....(((.(.......((((.......))))..(..(.(((.....))).)..)).)))........))))))))))....	........((((((((((.................((((.......))))..(..(.(((.....))).)..).............))))))))))....
391	490	37	-19.9	-0.84	0.2	15.13	UUCGGUUAAGGCCAGGGGGAAAGAAACAAUAUAAACUAAAACAUAUAGUAUGGGCAAGCAGGGAGCUAGAACGAUUCGCAGUUAAUCCUGGCCUUUUAGA	.((....((((((((((.....(((.(.......((((.......))))..(..(.(((.....))).)..)).)))........))))))))))...))	..(....((((((((((.................((((.......))))..(..(.(((.....))).)..).............))))))))))...).
392	491	37	-20.5	-1.21	0.12	14.86	UCGGUUAAGGCCAGGGGGAAAGAAACAAUAUAAACUAAAACAUAUAGUAUGGGCAAGCAGGGAGCUAGAACGAUUCGCAGUUAAUCCUGGCCUUUUAGAG	((....((((((((((.....(((.(.......((((.......))))..(..(.(((.....))).)..)).)))........))))))))))...)).	((....((((((((((.................((((.......))))..(..(.(((.....))).)..).............))))))))))...)).
393	492	37	-19.6	-1.13	0.08	14.91	CGGUUAAGGCCAGGGGGAAAGAAACAAUAUAAACUAAAACAUAUAGUAUGGGCAAGCAGGGAGCUAGAACGAUUCGCAGUUAAUCCUGGCCUUUUAGAGA	.....((((((((((.....(((.(.......((((.......))))..(..(.(((.....))).)..)).)))........)))))))))).......	.....((((((((((.................((((.......))))..(..(.(((.....))).)..).............)))))))))).......
394	493	37	-19.6	-0.85	0.12	14.85	GGUUAAGGCCAGGGGGAAAGAAACAAUAUAAACUAAAACAUAUAGUAUGGGCAAGCAGGGAGCUAGAACGAUUCGCAGUUAAUCCUGGCCUUUUAGAGAC	....((((((((((.....(((.(.......((((.......))))..(..(.(((.....))).)..)).)))........))))))))))........	....((((((((((.................((((.......))))..(..(.(((.....))).)..).............))))))))))........
395	494	37	-19.8	-1.1	0.1	15.71	GUUAAGGCCAGGGGGAAAGAAACAAUAUAAACUAAAACAUAUAGUAUGGGCAAGCAGGGAGCUAGAACGAUUCGCAGUUAAUCCUGGCCUUUUAGAGACA	(((((((((((((.....(((.(.......((((.......))))..(..(.(((.....))).)..)).)))........)))))))))).....))).	...((((((((((.................((((.......))))..(..(.(((.....))).)..).............)))))))))).........
396	495	37	-19.6	-1.45	0.08	14.49	UUAAGGCCAGGGGGAAAGAAACAAUAUAAACUAAAACAUAUAGUAUGGGCAAGCAGGGAGCUAGAACGAUUCGCAGUUAAUCCUGGCCUUUUAGAGACAU	..((((((((((.....(((.(.......((((.......))))..(..(.(((.....))).)..)).)))........))))))))))..........	..((((((((((.................((((.......))))..(..(.(((.....))).)..).............))))))))))..........
397	496	37	-19.6	-1.27	0.1	14.44	UAAGGCCAGGGGGAAAGAAACAAUAUAAACUAAAACAUAUAGUAUGGGCAAGCAGGGAGCUAGAACGAUUCGCAGUUAAUCCUGGCCUUUUAGAGACAUC	.((((((((((.....(((.(.......((((.......))))..(..(.(((.....))).)..)).)))........))))))))))...........	.((((((((((.................((((.......))))..(..(.(((.....))).)..).............))))))))))...........
398	497	37	-19.2	-1.03	0.16	15.18	AAGGCCAGGGGGAAAGAAACAAUAUAAACUAAAACAUAUAGUAUGGGCAAGCAGGGAGCUAGAACGAUUCGCAGUUAAUCCUGGCCUUUUAGAGACAUCA	((((((((((.....(((.(.......((((.......))))..(..(.(((.....))).)..)).)))........))))))))))............	((((((((((.................((((.......))))..(..(.(((.....))).)..).............))))))))))............
399	498	37	-18.3	-0.76	0.2	15.01	AGGCCAGGGGGAAAGAAACAAUAUAAACUAAAACAUAUAGUAUGGGCAAGCAGGGAGCUAGAACGAUUCGCAGUUAAUCCUGGCCUUUUAGAGACAUCAG	(((((((((.....(((.(.......((((.......))))..(..(.(((.....))).)..)).)))........)))))))))..............	(((((((((.................((((.......))))..(..(.(((.....))).)..).............)))))))))..............
400	499	37	-17.8	-0.48	0.29	14.91	GGCCAGGGGGAAAGAAACAAUAUAAACUAAAACAUAUAGUAUGGGCAAGCAGGGAGCUAGAACGAUUCGCAGUUAAUCCUGGCCUUUUAGAGACAUCAGA	((((((((.....(((.(.......((((.......))))..(..(.(((.....))).)..)).)))........))))))))................	((((((((.................((((.......))))..(..(.(((.....))).)..).............))))))))................
401	500	37	-14.1	0.58	0.73	17.59	GCCAGGGGGAAAGAAACAAUAUAAACUAAAACAUAUAGUAUGGGCAAGCAGGGAGCUAGAACGAUUCGCAGUUAAUCCUGGCCUUUUAGAGACAUCAGAA	(((((((.....(((.(.......((((.......))))..(..(.(((.....))).)..)).)))........)))))))..................	(((((((.................((((.......))))..(..(.(((.....))).)..).............)))))))..................
402	501	37	-12.1	1.03	0.82	26.28	CCAGGGGGAAAGAAACAAUAUAAACUAAAACAUAUAGUAUGGGCAAGCAGGGAGCUAGAACGAUUCGCAGUUAAUCCUGGCCUUUUAGAGACAUCAGAAG	((....))...............((((.......))))..((((...(((((((((.(((...)))..))))..))))))))).................	.........................................(((...((((..(((.((.....))..)))....))))))).....((....)).....
403	502	37	-12.6	0.82	0.82	23.59	CAGGGGGAAAGAAACAAUAUAAACUAAAACAUAUAGUAUGGGCAAGCAGGGAGCUAGAACGAUUCGCAGUUAAUCCUGGCCUUUUAGAGACAUCAGAAGG	(((((.....(((.(.......((((.......))))..(..(.(((.....))).)..)).)))........))))).((((((.((....))))))))	((((..................((((.......))))........((.....))....................)))).((((((.((....))))))))
404	503	37	-15.6	-0.25	0.33	12.0	AGGGGGAAAGAAACAAUAUAAACUAAAACAUAUAGUAUGGGCAAGCAGGGAGCUAGAACGAUUCGCAGUUAAUCCUGGCCUUUUAGAGACAUCAGAAGGC	.....................((((.......)))).........(((((((((.(((...)))..))))..)))))(((((((.((....)))))))))	.............................................(((((((((.((.....))..))))..)))))(((((((.((....)))))))))
405	504	37	-16.6	-0.41	0.31	17.2	GGGGGAAAGAAACAAUAUAAACUAAAACAUAUAGUAUGGGCAAGCAGGGAGCUAGAACGAUUCGCAGUUAAUCCUGGCCUUUUAGAGACAUCAGAAGGCU	....................((((.......)))).........(((((((((.(((...)))..))))..)))))(((((((.((....))))))))).	............................................(((((((((.((.....))..))))..)))))(((((((.((....))))))))).
406	505	37	-16.6	-0.33	0.33	19.73	GGGGAAAGAAACAAUAUAAACUAAAACAUAUAGUAUGGGCAAGCAGGGAGCUAGAACGAUUCGCAGUUAAUCCUGGCCUUUUAGAGACAUCAGAAGGCUG	...................((((.......)))).........(((((((((.(((...)))..))))..)))))(((((((.((....)))))))))..	...........................................((((..(((.((.....))..)))....))))(((((((.((....)))))))))..
407	506	37	-16.6	-0.31	0.29	19.19	GGGAAAGAAACAAUAUAAACUAAAACAUAUAGUAUGGGCAAGCAGGGAGCUAGAACGAUUCGCAGUUAAUCCUGGCCUUUUAGAGACAUCAGAAGGCUGU	..................((((.......)))).........(((((((((.(((...)))..))))..)))))(((((((.((....)))))))))...	..........................................(((((.(((.((.....))..)))...)))))(((((((.((....)))))))))...
408	507	37	-16.6	-0.46	0.31	15.78	GGAAAGAAACAAUAUAAACUAAAACAUAUAGUAUGGGCAAGCAGGGAGCUAGAACGAUUCGCAGUUAAUCCUGGCCUUUUAGAGACAUCAGAAGGCUGUA	.................((((.......)))).........(((((((((.(((...)))..))))..)))))(((((((.((....)))))))))....	.........................................(((((((((.((.....))..))))..)))))(((((((.((....)))))))))....
409	508	37	-16.6	-0.37	0.27	14.87	GAAAGAAACAAUAUAAACUAAAACAUAUAGUAUGGGCAAGCAGGGAGCUAGAACGAUUCGCAGUUAAUCCUGGCCUUUUAGAGACAUCAGAAGGCUGUAG	................((((.......)))).........(((((((((.(((...)))..))))..)))))(((((((.((....))))))))).....	........................................(((((((((.((.....))..))))..)))))(((((((.((....))))))))).....
410	509	37	-16.6	-0.88	0.14	15.14	AAAGAAACAAUAUAAACUAAAACAUAUAGUAUGGGCAAGCAGGGAGCUAGAACGAUUCGCAGUUAAUCCUGGCCUUUUAGAGACAUCAGAAGGCUGUAGA	...............((((.......)))).........(((((((((.(((...)))..))))..)))))(((((((.((....)))))))))......	.......................................(((((((((.((.....))..))))..)))))(((((((.((....)))))))))......
411	510	37	-16.6	-0.73	0.27	15.23	AAGAAACAAUAUAAACUAAAACAUAUAGUAUGGGCAAGCAGGGAGCUAGAACGAUUCGCAGUUAAUCCUGGCCUUUUAGAGACAUCAGAAGGCUGUAGAC	..............((((.......)))).........(((((((((.(((...)))..))))..)))))(((((((.((....))))))))).......	......................................(((((((((.((.....))..))))..)))))(((((((.((....))))))))).......
412	511	37	-16.6	-0.48	0.29	15.38	AGAAACAAUAUAAACUAAAACAUAUAGUAUGGGCAAGCAGGGAGCUAGAACGAUUCGCAGUUAAUCCUGGCCUUUUAGAGACAUCAGAAGGCUGUAGACA	.............((((.......)))).........(((((((((.(((...)))..))))..)))))(((((((.((....)))))))))........	.....................................(((((((((.((.....))..))))..)))))(((((((.((....)))))))))........
413	512	37	-16.6	-0.6	0.31	15.38	GAAACAAUAUAAACUAAAACAUAUAGUAUGGGCAAGCAGGGAGCUAGAACGAUUCGCAGUUAAUCCUGGCCUUUUAGAGACAUCAGAAGGCUGUAGACAA	............((((.......)))).........(((((((((.(((...)))..))))..)))))(((((((.((....))))))))).........	....................................(((((((((.((.....))..))))..)))))(((((((.((....))))))))).........
414	513	37	-16.6	-0.82	0.2	15.27	AAACAAUAUAAACUAAAACAUAUAGUAUGGGCAAGCAGGGAGCUAGAACGAUUCGCAGUUAAUCCUGGCCUUUUAGAGACAUCAGAAGGCUGUAGACAAA	...........((((.......)))).........(((((((((.(((...)))..))))..)))))(((((((.((....)))))))))..........	...................................(((((((((.((.....))..))))..)))))(((((((.((....)))))))))..........
415	514	37	-16.6	-0.66	0.2	15.29	AACAAUAUAAACUAAAACAUAUAGUAUGGGCAAGCAGGGAGCUAGAACGAUUCGCAGUUAAUCCUGGCCUUUUAGAGACAUCAGAAGGCUGUAGACAAAU	..........((((.......)))).........(((((((((.(((...)))..))))..)))))(((((((.((....)))))))))...........	..................................(((((((((.((.....))..))))..)))))(((((((.((....)))))))))...........
416	515	37	-16.6	-0.73	0.27	15.4	ACAAUAUAAACUAAAACAUAUAGUAUGGGCAAGCAGGGAGCUAGAACGAUUCGCAGUUAAUCCUGGCCUUUUAGAGACAUCAGAAGGCUGUAGACAAAUA	.........((((.......)))).........(((((((((.(((...)))..))))..)))))(((((((.((....)))))))))............	.................................(((((((((.((.....))..))))..)))))(((((((.((....)))))))))............
417	516	37	-16.6	-0.26	0.37	15.99	CAAUAUAAACUAAAACAUAUAGUAUGGGCAAGCAGGGAGCUAGAACGAUUCGCAGUUAAUCCUGGCCUUUUAGAGACAUCAGAAGGCUGUAGACAAAUAC	........((((.......)))).........(((((((((.(((...)))..))))..)))))(((((((.((....))))))))).............	................................(((((((((.((.....))..))))..)))))(((((((.((....))))))))).............
418	517	37	-17.1	-0.89	0.2	16.46	AAUAUAAACUAAAACAUAUAGUAUGGGCAAGCAGGGAGCUAGAACGAUUCGCAGUUAAUCCUGGCCUUUUAGAGACAUCAGAAGGCUGUAGACAAAUACU	.......((((.......)))).........(((((((((.(((...)))..))))..)))))(((((((.((....))))))))).(((......))).	...............................(((((((((.((.....))..))))..)))))(((((((.((....)))))))))..............
419	518	37	-18.2	-0.61	0.25	13.43	AUAUAAACUAAAACAUAUAGUAUGGGCAAGCAGGGAGCUAGAACGAUUCGCAGUUAAUCCUGGCCUUUUAGAGACAUCAGAAGGCUGUAGACAAAUACUG	.................((((((..((...(((((((((.(((...)))..))))..)))))(((((((.((....)))))))))....).)..))))))	.................((((((.......(((((((((.((.....))..))))..)))))(((((((.((....))))))))).........))))))
420	519	37	-18.5	-0.53	0.25	14.2	UAUAAACUAAAACAUAUAGUAUGGGCAAGCAGGGAGCUAGAACGAUUCGCAGUUAAUCCUGGCCUUUUAGAGACAUCAGAAGGCUGUAGACAAAUACUGG	................((((((..((...(((((((((.(((...)))..))))..)))))(((((((.((....)))))))))....).)..)))))).	................((((((.......(((((((((.((.....))..))))..)))))(((((((.((....))))))))).........)))))).
421	520	37	-18.5	-0.26	0.39	18.76	AUAAACUAAAACAUAUAGUAUGGGCAAGCAGGGAGCUAGAACGAUUCGCAGUUAAUCCUGGCCUUUUAGAGACAUCAGAAGGCUGUAGACAAAUACUGGG	...............((((((..((...(((((((((.(((...)))..))))..)))))(((((((.((....)))))))))....).)..))))))..	...............((((((.......(((((((((.((.....))..))))..)))))(((((((.((....))))))))).........))))))..
422	521	37	-19.6	-1.22	0.14	16.33	UAAACUAAAACAUAUAGUAUGGGCAAGCAGGGAGCUAGAACGAUUCGCAGUUAAUCCUGGCCUUUUAGAGACAUCAGAAGGCUGUAGACAAAUACUGGGA	...((((.......))))..(..(.(((.....))).)..)...((.((((.....((((((((((.((....))))))))))..))......)))).))	....((.........))...(..(.(((.....))).)..)...((.((((.......((((((((.((....))))))))))..........)))).))
423	522	37	-20.1	-0.81	0.16	13.32	AAACUAAAACAUAUAGUAUGGGCAAGCAGGGAGCUAGAACGAUUCGCAGUUAAUCCUGGCCUUUUAGAGACAUCAGAAGGCUGUAGACAAAUACUGGGAC	..((((.......))))..(..(.(((.....))).)..)...((.((((.....((((((((((.((....))))))))))..))......)))).)).	..((((.......))))..(..(.(((.....))).)..)...((.((((.......((((((((.((....))))))))))..........)))).)).
424	523	37	-20.1	-0.69	0.2	13.43	AACUAAAACAUAUAGUAUGGGCAAGCAGGGAGCUAGAACGAUUCGCAGUUAAUCCUGGCCUUUUAGAGACAUCAGAAGGCUGUAGACAAAUACUGGGACA	.((((.......))))..(..(.(((.....))).)..)...((.((((.....((((((((((.((....))))))))))..))......)))).))..	.((((.......))))..(..(.(((.....))).)..)...((.((((.......((((((((.((....))))))))))..........)))).))..
425	524	37	-19.8	-0.69	0.2	14.8	ACUAAAACAUAUAGUAUGGGCAAGCAGGGAGCUAGAACGAUUCGCAGUUAAUCCUGGCCUUUUAGAGACAUCAGAAGGCUGUAGACAAAUACUGGGACAG	((((.......))))..(..(.(((.....))).)..)...((.((((.....((((((((((.((....))))))))))..))......)))).))...	.................(..(.(((.....))).)..)...((.((((.......((((((((.((....))))))))))..........)))).))...
426	525	37	-19.7	0.02	0.45	17.5	CUAAAACAUAUAGUAUGGGCAAGCAGGGAGCUAGAACGAUUCGCAGUUAAUCCUGGCCUUUUAGAGACAUCAGAAGGCUGUAGACAAAUACUGGGACAGC	................(..(.(((.....))).)..)...((.((((.....((((((((((.((....))))))))))..))......)))).))....	................(..(.(((.....))).)..)...((.((((.......((((((((.((....))))))))))..........)))).))....
427	526	37	-19.7	-0.06	0.45	23.03	UAAAACAUAUAGUAUGGGCAAGCAGGGAGCUAGAACGAUUCGCAGUUAAUCCUGGCCUUUUAGAGACAUCAGAAGGCUGUAGACAAAUACUGGGACAGCU	...............(..(.(((.....))).)..)...((.((((.....((((((((((.((....))))))))))..))......)))).)).....	....................(((.....)))........((.((((.......((((((((.((....))))))))))..........)))).)).....
428	527	37	-19.7	-0.41	0.27	26.01	AAAACAUAUAGUAUGGGCAAGCAGGGAGCUAGAACGAUUCGCAGUUAAUCCUGGCCUUUUAGAGACAUCAGAAGGCUGUAGACAAAUACUGGGACAGCUA	..............(..(.(((.....))).)..)...((.((((.....((((((((((.((....))))))))))..))......)))).))......	...................(((.....)))........((.((((.......((((((((.((....))))))))))..........)))).))......
429	528	37	-19.7	-0.34	0.33	25.66	AAACAUAUAGUAUGGGCAAGCAGGGAGCUAGAACGAUUCGCAGUUAAUCCUGGCCUUUUAGAGACAUCAGAAGGCUGUAGACAAAUACUGGGACAGCUAC	.............(..(.(((.....))).)..)...((.((((.....((((((((((.((....))))))))))..))......)))).)).......	..................(((.....)))........((.((((.......((((((((.((....))))))))))..........)))).)).......
430	529	37	-19.7	-0.1	0.39	26.28	AACAUAUAGUAUGGGCAAGCAGGGAGCUAGAACGAUUCGCAGUUAAUCCUGGCCUUUUAGAGACAUCAGAAGGCUGUAGACAAAUACUGGGACAGCUACA	............(..(.(((.....))).)..)...((.((((.....((((((((((.((....))))))))))..))......)))).))........	.................(((.....))).........(.((((.......((((((((.((....))))))))))..........)))).).........
431	530	37	-19.7	-0.14	0.43	26.7	ACAUAUAGUAUGGGCAAGCAGGGAGCUAGAACGAUUCGCAGUUAAUCCUGGCCUUUUAGAGACAUCAGAAGGCUGUAGACAAAUACUGGGACAGCUACAA	...........(..(.(((.....))).)..)...((.((((.....((((((((((.((....))))))))))..))......)))).)).........	.................((.....))..........(.((((.......((((((((.((....))))))))))..........)))).)..........
432	531	37	-19.7	0.15	0.49	26.34	CAUAUAGUAUGGGCAAGCAGGGAGCUAGAACGAUUCGCAGUUAAUCCUGGCCUUUUAGAGACAUCAGAAGGCUGUAGACAAAUACUGGGACAGCUACAAC	..........(..(.(((.....))).)..)...((.((((.....((((((((((.((....))))))))))..))......)))).))..........	...............(((.....))).........(.((((.......((((((((.((....))))))))))..........)))).)...........
433	532	37	-19.7	0.04	0.51	25.66	AUAUAGUAUGGGCAAGCAGGGAGCUAGAACGAUUCGCAGUUAAUCCUGGCCUUUUAGAGACAUCAGAAGGCUGUAGACAAAUACUGGGACAGCUACAACC	.........(..(.(((.....))).)..)...((.((((.....((((((((((.((....))))))))))..))......)))).))...........	..............(((.....))).........(.((((.......((((((((.((....))))))))))..........)))).)............
434	533	37	-19.8	0.06	0.45	26.46	UAUAGUAUGGGCAAGCAGGGAGCUAGAACGAUUCGCAGUUAAUCCUGGCCUUUUAGAGACAUCAGAAGGCUGUAGACAAAUACUGGGACAGCUACAACCA	.......(((.....(((((((((.(((...)))..))))..)))))(((((((.((....)))))))))(((((................))))).)))	................(((..(((.(.......)..)))....))).(((((((.((....)))))))))..............................
435	534	37	-20.8	-0.03	0.47	22.81	AUAGUAUGGGCAAGCAGGGAGCUAGAACGAUUCGCAGUUAAUCCUGGCCUUUUAGAGACAUCAGAAGGCUGUAGACAAAUACUGGGACAGCUACAACCAU	.....((((.....(((((((((.(((...)))..))))..)))))(((((((.((....)))))))))(((((................))))).))))	.....((((.....(((((.(((.((.....))..)))...)))))(((((((.((....)))))))))...........................))))
436	535	37	-21.1	-0.18	0.41	21.25	UAGUAUGGGCAAGCAGGGAGCUAGAACGAUUCGCAGUUAAUCCUGGCCUUUUAGAGACAUCAGAAGGCUGUAGACAAAUACUGGGACAGCUACAACCAUC	....((((.....(((((((((.(((...)))..))))..)))))(((((((.((....)))))))))(((((................))))).)))).	....((((.....(((((((((.((.....))..))))..)))))(((((((.((....))))))))).((((................))))..)))).
437	536	37	-21.1	-0.08	0.45	19.96	AGUAUGGGCAAGCAGGGAGCUAGAACGAUUCGCAGUUAAUCCUGGCCUUUUAGAGACAUCAGAAGGCUGUAGACAAAUACUGGGACAGCUACAACCAUCC	...((((.....(((((((((.(((...)))..))))..)))))(((((((.((....)))))))))(((((................))))).))))..	...((((.....(((((((((.((.....))..))))..)))))(((((((.((....))))))))).((((................))))..))))..
438	537	37	-21.1	0.25	0.57	24.9	GUAUGGGCAAGCAGGGAGCUAGAACGAUUCGCAGUUAAUCCUGGCCUUUUAGAGACAUCAGAAGGCUGUAGACAAAUACUGGGACAGCUACAACCAUCCC	..((((.....(((((((((.(((...)))..))))..)))))(((((((.((....)))))))))(((((................))))).))))...	...(((.....((((..(((.((.....))..)))....))))(((((((.((....)))))))))...........................)))....
439	538	37	-22.5	-0.3	0.41	22.32	UAUGGGCAAGCAGGGAGCUAGAACGAUUCGCAGUUAAUCCUGGCCUUUUAGAGACAUCAGAAGGCUGUAGACAAAUACUGGGACAGCUACAACCAUCCCU	...........(((((...........((.((((.....((((((((((.((....))))))))))..))......)))).))............)))))	...........................((.((((.......((((((((.((....))))))))))..........)))).)).................
440	539	37	-22.8	-0.46	0.31	19.9	AUGGGCAAGCAGGGAGCUAGAACGAUUCGCAGUUAAUCCUGGCCUUUUAGAGACAUCAGAAGGCUGUAGACAAAUACUGGGACAGCUACAACCAUCCCUU	..........(((((...........((.((((.....((((((((((.((....))))))))))..))......)))).))............))))).	..........(((((...........((.((((.......((((((((.((....))))))))))..........)))).))............))))).
441	540	37	-22.8	-0.54	0.24	18.44	UGGGCAAGCAGGGAGCUAGAACGAUUCGCAGUUAAUCCUGGCCUUUUAGAGACAUCAGAAGGCUGUAGACAAAUACUGGGACAGCUACAACCAUCCCUUC	.........(((((...........((.((((.....((((((((((.((....))))))))))..))......)))).))............)))))..	.........(((((...........((.((((.......((((((((.((....))))))))))..........)))).))............)))))..
442	541	37	-23.0	-0.66	0.27	15.23	GGGCAAGCAGGGAGCUAGAACGAUUCGCAGUUAAUCCUGGCCUUUUAGAGACAUCAGAAGGCUGUAGACAAAUACUGGGACAGCUACAACCAUCCCUUCA	......(.(((((...........((.((((.....((((((((((.((....))))))))))..))......)))).))............))))).).	........(((((...........((.((((.......((((((((.((....))))))))))..........)))).))............)))))...
443	542	37	-23.0	-0.3	0.41	8.82	GGCAAGCAGGGAGCUAGAACGAUUCGCAGUUAAUCCUGGCCUUUUAGAGACAUCAGAAGGCUGUAGACAAAUACUGGGACAGCUACAACCAUCCCUUCAG	.....(.(((((...........((.((((.....((((((((((.((....))))))))))..))......)))).))............))))).)..	.....(.(((((...........((.((((.......((((((((.((....))))))))))..........)))).))............))))).)..
444	543	37	-23.0	-0.63	0.29	8.45	GCAAGCAGGGAGCUAGAACGAUUCGCAGUUAAUCCUGGCCUUUUAGAGACAUCAGAAGGCUGUAGACAAAUACUGGGACAGCUACAACCAUCCCUUCAGA	....(.(((((...........((.((((.....((((((((((.((....))))))))))..))......)))).))............))))).)...	....(.(((((...........((.((((.......((((((((.((....))))))))))..........)))).))............))))).)...
445	544	37	-23.0	-0.85	0.18	8.36	CAAGCAGGGAGCUAGAACGAUUCGCAGUUAAUCCUGGCCUUUUAGAGACAUCAGAAGGCUGUAGACAAAUACUGGGACAGCUACAACCAUCCCUUCAGAC	...(.(((((...........((.((((.....((((((((((.((....))))))))))..))......)))).))............))))).)....	...(.(((((...........((.((((.......((((((((.((....))))))))))..........)))).))............))))).)....
446	545	37	-23.0	-1.58	0.04	8.36	AAGCAGGGAGCUAGAACGAUUCGCAGUUAAUCCUGGCCUUUUAGAGACAUCAGAAGGCUGUAGACAAAUACUGGGACAGCUACAACCAUCCCUUCAGACA	..(.(((((...........((.((((.....((((((((((.((....))))))))))..))......)))).))............))))).).....	..(.(((((...........((.((((.......((((((((.((....))))))))))..........)))).))............))))).).....
447	546	37	-23.0	-0.71	0.24	8.38	AGCAGGGAGCUAGAACGAUUCGCAGUUAAUCCUGGCCUUUUAGAGACAUCAGAAGGCUGUAGACAAAUACUGGGACAGCUACAACCAUCCCUUCAGACAG	.(.(((((...........((.((((.....((((((((((.((....))))))))))..))......)))).))............))))).)......	.(.(((((...........((.((((.......((((((((.((....))))))))))..........)))).))............))))).)......
448	547	37	-23.2	-0.54	0.29	8.4	GCAGGGAGCUAGAACGAUUCGCAGUUAAUCCUGGCCUUUUAGAGACAUCAGAAGGCUGUAGACAAAUACUGGGACAGCUACAACCAUCCCUUCAGACAGG	(.(((((...........((.((((.....((((((((((.((....))))))))))..))......)))).))............))))).).......	(.(((((...........((.((((.......((((((((.((....))))))))))..........)))).))............))))).).......
449	548	37	-22.8	-0.83	0.18	12.03	CAGGGAGCUAGAACGAUUCGCAGUUAAUCCUGGCCUUUUAGAGACAUCAGAAGGCUGUAGACAAAUACUGGGACAGCUACAACCAUCCCUUCAGACAGGA	.(((((...........((.((((.....((((((((((.((....))))))))))..))......)))).))............)))))..........	.(((((...........((.((((.......((((((((.((....))))))))))..........)))).))............)))))..........
450	549	37	-22.3	-0.49	0.29	17.32	AGGGAGCUAGAACGAUUCGCAGUUAAUCCUGGCCUUUUAGAGACAUCAGAAGGCUGUAGACAAAUACUGGGACAGCUACAACCAUCCCUUCAGACAGGAU	(((((...........((.((((.....((((((((((.((....))))))))))..))......)))).))............)))))...........	(((((...........((.((((.......((((((((.((....))))))))))..........)))).))............)))))...........
451	550	37	-22.3	-0.46	0.37	22.81	GGGAGCUAGAACGAUUCGCAGUUAAUCCUGGCCUUUUAGAGACAUCAGAAGGCUGUAGACAAAUACUGGGACAGCUACAACCAUCCCUUCAGACAGGAUC	(.((((......).))).).....(((((((((((((.((....))))))))).(((......))).((((..(......)..))))......)))))).	..................(((.........(((((((.((....)))))))))............)))................................
452	551	37	-22.0	-0.84	0.18	15.84	GGAGCUAGAACGAUUCGCAGUUAAUCCUGGCCUUUUAGAGACAUCAGAAGGCUGUAGACAAAUACUGGGACAGCUACAACCAUCCCUUCAGACAGGAUCA	..((((.(((...)))..)))).(((((((((((((.((....))))))))).(((......))).((((..(......)..))))......))))))..	...(((.((.....))..)))..(((((((((((((.((....))))))))).(((......))).((((..(......)..))))......))))))..
453	552	37	-22.0	-0.72	0.27	10.84	GAGCUAGAACGAUUCGCAGUUAAUCCUGGCCUUUUAGAGACAUCAGAAGGCUGUAGACAAAUACUGGGACAGCUACAACCAUCCCUUCAGACAGGAUCAG	.((((.(((...)))..)))).(((((((((((((.((....))))))))).(((......))).((((..(......)..))))......))))))...	.((((.((.....))..)))).(((((((((((((.((....))))))))).(((......))).((((..(......)..))))......))))))...
454	553	37	-21.6	-0.55	0.24	10.12	AGCUAGAACGAUUCGCAGUUAAUCCUGGCCUUUUAGAGACAUCAGAAGGCUGUAGACAAAUACUGGGACAGCUACAACCAUCCCUUCAGACAGGAUCAGA	((((.(((...)))..)))).(((((((((((((.((....))))))))).(((......))).((((..(......)..))))......))))))....	.(((.((.....))..)))..(((((((((((((.((....))))))))).(((......))).((((..(......)..))))......))))))....
455	554	37	-21.2	-0.69	0.22	9.73	GCUAGAACGAUUCGCAGUUAAUCCUGGCCUUUUAGAGACAUCAGAAGGCUGUAGACAAAUACUGGGACAGCUACAACCAUCCCUUCAGACAGGAUCAGAA	.....(((........))).(((((((((((((.((....))))))))).(((......))).((((..(......)..))))......)))))).....	....................(((((((((((((.((....))))))))).(((......))).((((..(......)..))))......)))))).....
456	555	37	-21.2	-0.68	0.27	8.62	CUAGAACGAUUCGCAGUUAAUCCUGGCCUUUUAGAGACAUCAGAAGGCUGUAGACAAAUACUGGGACAGCUACAACCAUCCCUUCAGACAGGAUCAGAAG	....(((........))).(((((((((((((.((....))))))))).(((......))).((((..(......)..))))......))))))......	.....((........))..(((((((((((((.((....))))))))).(((......))).((((..(......)..))))......))))))......
457	556	37	-21.2	-1.23	0.08	10.78	UAGAACGAUUCGCAGUUAAUCCUGGCCUUUUAGAGACAUCAGAAGGCUGUAGACAAAUACUGGGACAGCUACAACCAUCCCUUCAGACAGGAUCAGAAGA	...(((........))).(((((((((((((.((....))))))))).(((......))).((((..(......)..))))......)))))).......	..................(((((((((((((.((....))))))))).(((......))).((((..(......)..))))......)))))).......
458	557	37	-21.2	-0.92	0.16	10.23	AGAACGAUUCGCAGUUAAUCCUGGCCUUUUAGAGACAUCAGAAGGCUGUAGACAAAUACUGGGACAGCUACAACCAUCCCUUCAGACAGGAUCAGAAGAA	..(((........))).(((((((((((((.((....))))))))).(((......))).((((..(......)..))))......))))))........	.................(((((((((((((.((....))))))))).(((......))).((((..(......)..))))......))))))........
459	558	37	-21.2	-1.05	0.14	10.15	GAACGAUUCGCAGUUAAUCCUGGCCUUUUAGAGACAUCAGAAGGCUGUAGACAAAUACUGGGACAGCUACAACCAUCCCUUCAGACAGGAUCAGAAGAAC	.(((........))).(((((((((((((.((....))))))))).(((......))).((((..(......)..))))......)))))).........	................(((((((((((((.((....))))))))).(((......))).((((..(......)..))))......)))))).........
460	559	37	-20.8	-0.92	0.22	10.46	AACGAUUCGCAGUUAAUCCUGGCCUUUUAGAGACAUCAGAAGGCUGUAGACAAAUACUGGGACAGCUACAACCAUCCCUUCAGACAGGAUCAGAAGAACU	(((........))).(((((((((((((.((....))))))))).(((......))).((((..(......)..))))......))))))..........	...............(((((((((((((.((....))))))))).(((......))).((((..(......)..))))......))))))..........
461	560	37	-20.7	-1.4	0.08	10.72	ACGAUUCGCAGUUAAUCCUGGCCUUUUAGAGACAUCAGAAGGCUGUAGACAAAUACUGGGACAGCUACAACCAUCCCUUCAGACAGGAUCAGAAGAACUU	..............(((((((((((((.((....))))))))).(((......))).((((..(......)..))))......))))))...........	.....((.......(((((((((((((.((....))))))))).(((......))).((((..(......)..))))......)))))).....))....
462	561	37	-20.7	-1.22	0.1	10.58	CGAUUCGCAGUUAAUCCUGGCCUUUUAGAGACAUCAGAAGGCUGUAGACAAAUACUGGGACAGCUACAACCAUCCCUUCAGACAGGAUCAGAAGAACUUA	.............(((((((((((((.((....))))))))).(((......))).((((..(......)..))))......))))))............	....((.......(((((((((((((.((....))))))))).(((......))).((((..(......)..))))......)))))).....)).....
463	562	37	-20.7	-0.75	0.22	10.87	GAUUCGCAGUUAAUCCUGGCCUUUUAGAGACAUCAGAAGGCUGUAGACAAAUACUGGGACAGCUACAACCAUCCCUUCAGACAGGAUCAGAAGAACUUAG	............(((((((((((((.((....))))))))).(((......))).((((..(......)..))))......)))))).............	...((.......(((((((((((((.((....))))))))).(((......))).((((..(......)..))))......)))))).....))......
464	563	37	-20.7	-1.2	0.12	10.55	AUUCGCAGUUAAUCCUGGCCUUUUAGAGACAUCAGAAGGCUGUAGACAAAUACUGGGACAGCUACAACCAUCCCUUCAGACAGGAUCAGAAGAACUUAGA	...........(((((((((((((.((....))))))))).(((......))).((((..(......)..))))......))))))..............	...........(((((((((((((.((....))))))))).(((......))).((((..(......)..))))......))))))..............
465	564	37	-20.7	-1.07	0.14	11.28	UUCGCAGUUAAUCCUGGCCUUUUAGAGACAUCAGAAGGCUGUAGACAAAUACUGGGACAGCUACAACCAUCCCUUCAGACAGGAUCAGAAGAACUUAGAU	..........(((((((((((((.((....))))))))).(((......))).((((..(......)..))))......))))))...............	..........(((((((((((((.((....))))))))).(((......))).((((..(......)..))))......))))))...............
466	565	37	-20.7	-1.11	0.16	11.35	UCGCAGUUAAUCCUGGCCUUUUAGAGACAUCAGAAGGCUGUAGACAAAUACUGGGACAGCUACAACCAUCCCUUCAGACAGGAUCAGAAGAACUUAGAUC	.........(((((((((((((.((....))))))))).(((......))).((((..(......)..))))......))))))................	.........(((((((((((((.((....))))))))).(((......))).((((..(......)..))))......))))))................
467	566	37	-20.7	-1.04	0.24	7.9	CGCAGUUAAUCCUGGCCUUUUAGAGACAUCAGAAGGCUGUAGACAAAUACUGGGACAGCUACAACCAUCCCUUCAGACAGGAUCAGAAGAACUUAGAUCA	........(((((((((((((.((....))))))))).(((......))).((((..(......)..))))......)))))).................	........(((((((((((((.((....))))))))).(((......))).((((..(......)..))))......)))))).................
468	567	37	-20.7	-1.12	0.1	6.99	GCAGUUAAUCCUGGCCUUUUAGAGACAUCAGAAGGCUGUAGACAAAUACUGGGACAGCUACAACCAUCCCUUCAGACAGGAUCAGAAGAACUUAGAUCAU	.......(((((((((((((.((....))))))))).(((......))).((((..(......)..))))......))))))..................	.......(((((((((((((.((....))))))))).(((......))).((((..(......)..))))......))))))..................
469	568	37	-20.7	-1.48	0.06	6.72	CAGUUAAUCCUGGCCUUUUAGAGACAUCAGAAGGCUGUAGACAAAUACUGGGACAGCUACAACCAUCCCUUCAGACAGGAUCAGAAGAACUUAGAUCAUU	......(((((((((((((.((....))))))))).(((......))).((((..(......)..))))......))))))...................	......(((((((((((((.((....))))))))).(((......))).((((..(......)..))))......))))))...................
470	569	37	-20.7	-1.5	0.08	6.11	AGUUAAUCCUGGCCUUUUAGAGACAUCAGAAGGCUGUAGACAAAUACUGGGACAGCUACAACCAUCCCUUCAGACAGGAUCAGAAGAACUUAGAUCAUUA	.....(((((((((((((.((....))))))))).(((......))).((((..(......)..))))......))))))....................	.....(((((((((((((.((....))))))))).(((......))).((((..(......)..))))......))))))....................
471	570	37	-20.7	-1.07	0.16	5.68	GUUAAUCCUGGCCUUUUAGAGACAUCAGAAGGCUGUAGACAAAUACUGGGACAGCUACAACCAUCCCUUCAGACAGGAUCAGAAGAACUUAGAUCAUUAU	....(((((((((((((.((....))))))))).(((......))).((((..(......)..))))......)))))).....................	....(((((((((((((.((....))))))))).(((......))).((((..(......)..))))......)))))).....................
472	571	37	-20.7	-1.42	0.1	5.13	UUAAUCCUGGCCUUUUAGAGACAUCAGAAGGCUGUAGACAAAUACUGGGACAGCUACAACCAUCCCUUCAGACAGGAUCAGAAGAACUUAGAUCAUUAUA	...(((((((((((((.((....))))))))).(((......))).((((..(......)..))))......))))))......................	...(((((((((((((.((....))))))))).(((......))).((((..(......)..))))......))))))......................
473	572	37	-20.7	-2.05	0.02	4.86	UAAUCCUGGCCUUUUAGAGACAUCAGAAGGCUGUAGACAAAUACUGGGACAGCUACAACCAUCCCUUCAGACAGGAUCAGAAGAACUUAGAUCAUUAUAU	..(((((((((((((.((....))))))))).(((......))).((((..(......)..))))......)))))).......................	..(((((((((((((.((....))))))))).(((......))).((((..(......)..))))......)))))).......................
474	573	37	-20.7	-1.64	0.1	4.79	AAUCCUGGCCUUUUAGAGACAUCAGAAGGCUGUAGACAAAUACUGGGACAGCUACAACCAUCCCUUCAGACAGGAUCAGAAGAACUUAGAUCAUUAUAUA	.(((((((((((((.((....))))))))).(((......))).((((..(......)..))))......))))))........................	.(((((((((((((.((....))))))))).(((......))).((((..(......)..))))......))))))........................
475	574	37	-20.1	-1.74	0.04	5.75	AUCCUGGCCUUUUAGAGACAUCAGAAGGCUGUAGACAAAUACUGGGACAGCUACAACCAUCCCUUCAGACAGGAUCAGAAGAACUUAGAUCAUUAUAUAA	(((((((((((((.((....))))))))).(((......))).((((..(......)..))))......)))))).........................	(((((((((((((.((....))))))))).(((......))).((((..(......)..))))......)))))).........................
476	575	37	-19.5	-1.61	0.08	7.46	UCCUGGCCUUUUAGAGACAUCAGAAGGCUGUAGACAAAUACUGGGACAGCUACAACCAUCCCUUCAGACAGGAUCAGAAGAACUUAGAUCAUUAUAUAAU	((((((((((((.((....))))))))).(((......))).((((..(......)..))))......)))))...........................	((((((((((((.((....))))))))).(((......))).((((..(......)..))))......)))))...........................
477	576	37	-18.1	-0.79	0.18	11.2	CCUGGCCUUUUAGAGACAUCAGAAGGCUGUAGACAAAUACUGGGACAGCUACAACCAUCCCUUCAGACAGGAUCAGAAGAACUUAGAUCAUUAUAUAAUA	(((((((((((.((....))))))))).(((......))).((((..(......)..))))......)))).............................	.((.(((((((.((....))))))))).(((......))).((((..(......)..)))).......))((((...........))))...........
478	577	37	-17.2	-0.82	0.22	10.32	CUGGCCUUUUAGAGACAUCAGAAGGCUGUAGACAAAUACUGGGACAGCUACAACCAUCCCUUCAGACAGGAUCAGAAGAACUUAGAUCAUUAUAUAAUAC	..((((((((.((....))))))))))(((......))).((((..(......)..)))).........((((...........))))............	..((((((((.((....))))))))))(((......))).((((..(......)..)))).........((((...........))))............
479	578	37	-17.2	-0.78	0.2	9.11	UGGCCUUUUAGAGACAUCAGAAGGCUGUAGACAAAUACUGGGACAGCUACAACCAUCCCUUCAGACAGGAUCAGAAGAACUUAGAUCAUUAUAUAAUACA	.((((((((.((....))))))))))(((......))).((((..(......)..)))).........((((...........)))).............	.((((((((.((....))))))))))(((......))).((((..(......)..)))).........((((...........)))).............
480	579	37	-17.1	-0.76	0.22	9.28	GGCCUUUUAGAGACAUCAGAAGGCUGUAGACAAAUACUGGGACAGCUACAACCAUCCCUUCAGACAGGAUCAGAAGAACUUAGAUCAUUAUAUAAUACAA	((((((((.((....))))))))))(((......))).((((..(......)..)))).........((((...........))))..............	((((((((.((....))))))))))(((......))).((((..(......)..)))).........((((...........))))..............
481	580	37	-16.0	-1.07	0.14	12.0	GCCUUUUAGAGACAUCAGAAGGCUGUAGACAAAUACUGGGACAGCUACAACCAUCCCUUCAGACAGGAUCAGAAGAACUUAGAUCAUUAUAUAAUACAAU	(((((((.((....))))))))).(((......))).((((..(......)..)))).........((((...........))))...............	(((((((.((....)))))))))..............((((..(......)..)))).........((((...........))))...............
482	581	37	-12.6	-0.08	0.47	22.27	CCUUUUAGAGACAUCAGAAGGCUGUAGACAAAUACUGGGACAGCUACAACCAUCCCUUCAGACAGGAUCAGAAGAACUUAGAUCAUUAUAUAAUACAAUA	((((((.((....))))))))((((...........((((..(......)..)))).....))))((((...........))))................	((((((.((....)))))))).((............((((............))))......)).((((...........))))................
483	582	37	-11.8	0.51	0.67	24.87	CUUUUAGAGACAUCAGAAGGCUGUAGACAAAUACUGGGACAGCUACAACCAUCCCUUCAGACAGGAUCAGAAGAACUUAGAUCAUUAUAUAAUACAAUAG	(((((.((..(.((.(((((((((...((.....))..)))))...........)))).))..)..)))))))...........................	...............(((.(((((...((.....))..)))))............)))..........................................
484	583	37	-10.5	0.81	0.75	22.47	UUUUAGAGACAUCAGAAGGCUGUAGACAAAUACUGGGACAGCUACAACCAUCCCUUCAGACAGGAUCAGAAGAACUUAGAUCAUUAUAUAAUACAAUAGC	.................((((((...((.....))..))))))..........((((.((.....)).))))............................	.................((((((...((.....))..)))))).........................................................
485	584	37	-10.5	1.01	0.82	22.93	UUUAGAGACAUCAGAAGGCUGUAGACAAAUACUGGGACAGCUACAACCAUCCCUUCAGACAGGAUCAGAAGAACUUAGAUCAUUAUAUAAUACAAUAGCA	................((((((...((.....))..))))))..........((((.((.....)).)))).............................	.................(((((...(.......)..))))).....................((((...........))))...................
486	585	37	-10.5	1.13	0.84	22.29	UUAGAGACAUCAGAAGGCUGUAGACAAAUACUGGGACAGCUACAACCAUCCCUUCAGACAGGAUCAGAAGAACUUAGAUCAUUAUAUAAUACAAUAGCAG	...............((((((...((.....))..))))))..........((((.((.....)).))))..............................	................(((((...(.......)..))))).....................((((...........))))....................
487	586	37	-10.5	0.77	0.78	22.89	UAGAGACAUCAGAAGGCUGUAGACAAAUACUGGGACAGCUACAACCAUCCCUUCAGACAGGAUCAGAAGAACUUAGAUCAUUAUAUAAUACAAUAGCAGU	..............((((((...((.....))..))))))..........((((.((.....)).))))...............................	................((((..............))))......................((((...........)))).....................
488	587	37	-11.2	0.44	0.67	23.11	AGAGACAUCAGAAGGCUGUAGACAAAUACUGGGACAGCUACAACCAUCCCUUCAGACAGGAUCAGAAGAACUUAGAUCAUUAUAUAAUACAAUAGCAGUC	.............((((((...........((((..(......)..)))).........((((...........))))................))))))	..............................((((............)))).........((((...........))))......................
489	588	37	-12.0	0.65	0.71	22.3	GAGACAUCAGAAGGCUGUAGACAAAUACUGGGACAGCUACAACCAUCCCUUCAGACAGGAUCAGAAGAACUUAGAUCAUUAUAUAAUACAAUAGCAGUCC	............((((((...........((((..(......)..)))).........((((...........))))................)))))).	............((((((...........((((............)))).........((((...........))))................)))))).
490	589	37	-12.0	0.15	0.55	25.2	AGACAUCAGAAGGCUGUAGACAAAUACUGGGACAGCUACAACCAUCCCUUCAGACAGGAUCAGAAGAACUUAGAUCAUUAUAUAAUACAAUAGCAGUCCU	...........((((((...........((((..(......)..)))).........((((...........))))................))))))..	............................(((..............))).........((((...........))))........................
491	590	37	-12.4	0.44	0.61	22.34	GACAUCAGAAGGCUGUAGACAAAUACUGGGACAGCUACAACCAUCCCUUCAGACAGGAUCAGAAGAACUUAGAUCAUUAUAUAAUACAAUAGCAGUCCUC	.......((.((((((...........((((..(......)..)))).........((((...........))))................)))))).))	............((((...........((((............)))).........((((...........))))................)))).....
492	591	37	-14.1	-0.26	0.35	11.68	ACAUCAGAAGGCUGUAGACAAAUACUGGGACAGCUACAACCAUCCCUUCAGACAGGAUCAGAAGAACUUAGAUCAUUAUAUAAUACAAUAGCAGUCCUCU	.....(((.((((((...........((((..(......)..)))).........((((...........))))................)))))).)))	.....(((.((((((...........((((..(......)..)))).........((((...........))))................)))))).)))
493	592	37	-14.6	-0.81	0.25	10.48	CAUCAGAAGGCUGUAGACAAAUACUGGGACAGCUACAACCAUCCCUUCAGACAGGAUCAGAAGAACUUAGAUCAUUAUAUAAUACAAUAGCAGUCCUCUA	....(((.((((((...........((((..(......)..)))).........((((...........))))................)))))).))).	....(((.((((((...........((((..(......)..)))).........((((...........))))................)))))).))).
494	593	37	-14.6	-0.79	0.24	10.67	AUCAGAAGGCUGUAGACAAAUACUGGGACAGCUACAACCAUCCCUUCAGACAGGAUCAGAAGAACUUAGAUCAUUAUAUAAUACAAUAGCAGUCCUCUAU	...(((.((((((...........((((..(......)..)))).........((((...........))))................)))))).)))..	...(((.((((((...........((((..(......)..)))).........((((...........))))................)))))).)))..
495	594	37	-14.6	-0.33	0.41	10.86	UCAGAAGGCUGUAGACAAAUACUGGGACAGCUACAACCAUCCCUUCAGACAGGAUCAGAAGAACUUAGAUCAUUAUAUAAUACAAUAGCAGUCCUCUAUU	..(((.((((((...........((((..(......)..)))).........((((...........))))................)))))).)))...	..(((.((((((...........((((..(......)..)))).........((((...........))))................)))))).)))...
496	595	37	-14.6	-0.2	0.35	13.91	CAGAAGGCUGUAGACAAAUACUGGGACAGCUACAACCAUCCCUUCAGACAGGAUCAGAAGAACUUAGAUCAUUAUAUAAUACAAUAGCAGUCCUCUAUUG	.(((.((((((...........((((..(......)..)))).........((((...........))))................)))))).)))....	.(((.((((((...........((((..(......)..)))).........((((...........))))................)))))).)))....
497	596	37	-14.5	0.04	0.49	25.51	AGAAGGCUGUAGACAAAUACUGGGACAGCUACAACCAUCCCUUCAGACAGGAUCAGAAGAACUUAGAUCAUUAUAUAAUACAAUAGCAGUCCUCUAUUGU	(((.((((((...........((((..(......)..)))).........((((...........))))................)))))).))).....	.(....(((.............((..............))..........((((...........)))).................)))....)......
498	597	37	-15.5	-0.25	0.37	19.14	GAAGGCUGUAGACAAAUACUGGGACAGCUACAACCAUCCCUUCAGACAGGAUCAGAAGAACUUAGAUCAUUAUAUAAUACAAUAGCAGUCCUCUAUUGUG	...((((((...((.....))..))))))..........((((.((.....)).))))...................((((((((.......))))))))	...((((((...((.....))..))))))....................((((...........)))).........((((((((.......))))))))
499	598	37	-16.9	-0.58	0.22	12.42	AAGGCUGUAGACAAAUACUGGGACAGCUACAACCAUCCCUUCAGACAGGAUCAGAAGAACUUAGAUCAUUAUAUAAUACAAUAGCAGUCCUCUAUUGUGU	..((((((...((.....))..))))))..........((((.((.....)).))))..................(((((((((.......)))))))))	..((((((...((.....))..))))))...............................................(((((((((.......)))))))))
500	599	37	-17.7	-0.66	0.22	12.02	AGGCUGUAGACAAAUACUGGGACAGCUACAACCAUCCCUUCAGACAGGAUCAGAAGAACUUAGAUCAUUAUAUAAUACAAUAGCAGUCCUCUAUUGUGUG	.((((((...((.....))..))))))..........((((.((.....)).))))..................(((((((((.......))))))))).	.((((((...((.....))..))))))...............................................(((((((((.......))))))))).
501	600	37	-17.4	-0.33	0.27	20.99	GGCUGUAGACAAAUACUGGGACAGCUACAACCAUCCCUUCAGACAGGAUCAGAAGAACUUAGAUCAUUAUAUAAUACAAUAGCAGUCCUCUAUUGUGUGC	((((((...((.....))..))))))..........((((.((.....)).))))..................(((((((((.......)))))))))..	((((((...((.....))..))))))...............................................(((((((((.......)))))))))..
502	601	37	-16.7	-0.77	0.18	17.93	GCUGUAGACAAAUACUGGGACAGCUACAACCAUCCCUUCAGACAGGAUCAGAAGAACUUAGAUCAUUAUAUAAUACAAUAGCAGUCCUCUAUUGUGUGCA	..((((.((((.....(((((.((((..............((((((.((....)).))).).))..............)))).)))))...)))).))))	..((((.(((..((..(((((.((((....................................................)))).))))).)).))).))))
503	602	37	-17.4	-0.78	0.2	15.19	CUGUAGACAAAUACUGGGACAGCUACAACCAUCCCUUCAGACAGGAUCAGAAGAACUUAGAUCAUUAUAUAAUACAAUAGCAGUCCUCUAUUGUGUGCAU	.((((.((((.....(((((.((((..............((((((.((....)).))).).))..............)))).)))))...)))).)))).	.((((.(((..((..(((((.((((....................................................)))).))))).)).))).)))).
504	603	37	-17.2	-0.88	0.24	15.1	UGUAGACAAAUACUGGGACAGCUACAACCAUCCCUUCAGACAGGAUCAGAAGAACUUAGAUCAUUAUAUAAUACAAUAGCAGUCCUCUAUUGUGUGCAUC	((((.((((.....(((((.((((..............((((((.((....)).))).).))..............)))).)))))...)))).))))..	((((.(((..((..(((((.((((....................................................)))).))))).)).))).))))..
505	604	37	-16.7	-0.45	0.25	14.85	GUAGACAAAUACUGGGACAGCUACAACCAUCCCUUCAGACAGGAUCAGAAGAACUUAGAUCAUUAUAUAAUACAAUAGCAGUCCUCUAUUGUGUGCAUCA	(((.((((.....(((((.((((..............((((((.((....)).))).).))..............)))).)))))...)))).)))....	(((.(((..((..(((((.((((....................................................)))).))))).)).))).)))....
506	605	37	-13.6	0.02	0.41	25.78	UAGACAAAUACUGGGACAGCUACAACCAUCCCUUCAGACAGGAUCAGAAGAACUUAGAUCAUUAUAUAAUACAAUAGCAGUCCUCUAUUGUGUGCAUCAA	............((((..(......)..)))).........((((...........))))........(((((((((.......))))))))).......	............(((((.((((...................((((...........))))..............)))).)))))................
507	606	37	-13.6	-0.53	0.25	25.79	AGACAAAUACUGGGACAGCUACAACCAUCCCUUCAGACAGGAUCAGAAGAACUUAGAUCAUUAUAUAAUACAAUAGCAGUCCUCUAUUGUGUGCAUCAAA	...........((((..(......)..)))).........((((...........))))........(((((((((.......)))))))))........	............((((.(((....................((((...........))))...............))).))))..................
508	607	37	-13.6	-0.04	0.39	25.55	GACAAAUACUGGGACAGCUACAACCAUCCCUUCAGACAGGAUCAGAAGAACUUAGAUCAUUAUAUAAUACAAUAGCAGUCCUCUAUUGUGUGCAUCAAAG	..........((((..(......)..)))).........((((...........))))........(((((((((.......))))))))).........	............((..((.....................((((...........))))................))..))....................
509	608	37	-13.6	-0.28	0.39	21.77	ACAAAUACUGGGACAGCUACAACCAUCCCUUCAGACAGGAUCAGAAGAACUUAGAUCAUUAUAUAAUACAAUAGCAGUCCUCUAUUGUGUGCAUCAAAGG	.........((((..(......)..)))).........((((...........))))........(((((((((.......)))))))))..........	.........((((............)))).........((((...........))))........(((((((((.......)))))))))..........
510	609	37	-13.6	-0.32	0.39	16.92	CAAAUACUGGGACAGCUACAACCAUCCCUUCAGACAGGAUCAGAAGAACUUAGAUCAUUAUAUAAUACAAUAGCAGUCCUCUAUUGUGUGCAUCAAAGGA	........((((..(......)..)))).........((((...........))))........(((((((((.......)))))))))...........	........((((............)))).........((((...........))))........(((((((((.......)))))))))...........
511	610	37	-13.6	-0.19	0.39	17.68	AAAUACUGGGACAGCUACAACCAUCCCUUCAGACAGGAUCAGAAGAACUUAGAUCAUUAUAUAAUACAAUAGCAGUCCUCUAUUGUGUGCAUCAAAGGAU	.......((((..(......)..)))).........((((...........))))........(((((((((.......)))))))))............	.......((((............)))).........((((...........))))........(((((((((.......)))))))))............
512	611	37	-13.6	-0.12	0.43	18.42	AAUACUGGGACAGCUACAACCAUCCCUUCAGACAGGAUCAGAAGAACUUAGAUCAUUAUAUAAUACAAUAGCAGUCCUCUAUUGUGUGCAUCAAAGGAUA	......((((..(......)..)))).........((((...........))))........(((((((((.......))))))))).............	......((((............)))).........((((...........))))........(((((((((.......))))))))).............
513	612	37	-13.6	0.27	0.51	23.11	AUACUGGGACAGCUACAACCAUCCCUUCAGACAGGAUCAGAAGAACUUAGAUCAUUAUAUAAUACAAUAGCAGUCCUCUAUUGUGUGCAUCAAAGGAUAG	.....((((..(......)..)))).........((((...........))))........(((((((((.......)))))))))..............	.....((((............)))).........((((...........))))........(((((((((.......)))))))))..............
514	613	37	-13.6	0.19	0.61	26.77	UACUGGGACAGCUACAACCAUCCCUUCAGACAGGAUCAGAAGAACUUAGAUCAUUAUAUAAUACAAUAGCAGUCCUCUAUUGUGUGCAUCAAAGGAUAGA	....((((..(......)..)))).........((((...........))))........(((((((((.......)))))))))...............	.....((((.((((.....................((...........))................)))).)))).(((((.............))))).
515	614	37	-13.7	0.16	0.57	25.54	ACUGGGACAGCUACAACCAUCCCUUCAGACAGGAUCAGAAGAACUUAGAUCAUUAUAUAAUACAAUAGCAGUCCUCUAUUGUGUGCAUCAAAGGAUAGAU	....((((.((((..............((((((.((....)).))).).))..............)))).))))((((((.(.........).)))))).	....((((.((((....................................................)))).)))).(((((.(.........).)))))..
516	615	37	-15.4	-0.14	0.37	24.84	CUGGGACAGCUACAACCAUCCCUUCAGACAGGAUCAGAAGAACUUAGAUCAUUAUAUAAUACAAUAGCAGUCCUCUAUUGUGUGCAUCAAAGGAUAGAUG	..((((..(......)..)))).........((((...........))))........(((((((((.......))))))))).((((........))))	..((((............)))).........((((...........))))........(((((((((.......))))))))).((((........))))
517	616	37	-17.4	-0.61	0.27	8.6	UGGGACAGCUACAACCAUCCCUUCAGACAGGAUCAGAAGAACUUAGAUCAUUAUAUAAUACAAUAGCAGUCCUCUAUUGUGUGCAUCAAAGGAUAGAUGU	.((((..(......)..)))).........((((...........))))........(((((((((.......)))))))))(((((........)))))	.((((..(......)..)))).........((((...........))))........(((((((((.......)))))))))(((((........)))))
518	617	37	-18.0	-0.9	0.12	7.84	GGGACAGCUACAACCAUCCCUUCAGACAGGAUCAGAAGAACUUAGAUCAUUAUAUAAUACAAUAGCAGUCCUCUAUUGUGUGCAUCAAAGGAUAGAUGUA	((((..(......)..)))).........((((...........))))........(((((((((.......)))))))))(((((........))))).	((((..(......)..)))).........((((...........))))........(((((((((.......)))))))))(((((........))))).
519	618	37	-15.0	-0.35	0.29	27.71	GGACAGCUACAACCAUCCCUUCAGACAGGAUCAGAAGAACUUAGAUCAUUAUAUAAUACAAUAGCAGUCCUCUAUUGUGUGCAUCAAAGGAUAGAUGUAA	((((.((((..............((((((.((....)).))).).))..............)))).)))).........((((((........)))))).	((((.(((......................................................))).))))..........(((((........)))))..
520	619	37	-14.9	-0.7	0.25	16.9	GACAGCUACAACCAUCCCUUCAGACAGGAUCAGAAGAACUUAGAUCAUUAUAUAAUACAAUAGCAGUCCUCUAUUGUGUGCAUCAAAGGAUAGAUGUAAA	......((((.(.((((((((.((.....)).))))..................(((((((((.......)))))))))........)))).).))))..	......((((.(.((((.....................................(((((((((.......)))))))))........)))).).))))..
521	620	37	-14.9	-1.07	0.16	16.3	ACAGCUACAACCAUCCCUUCAGACAGGAUCAGAAGAACUUAGAUCAUUAUAUAAUACAAUAGCAGUCCUCUAUUGUGUGCAUCAAAGGAUAGAUGUAAAA	.....((((.(.((((((((.((.....)).))))..................(((((((((.......)))))))))........)))).).))))...	.....((((.(.((((.....................................(((((((((.......)))))))))........)))).).))))...
522	621	37	-14.9	-0.58	0.27	16.23	CAGCUACAACCAUCCCUUCAGACAGGAUCAGAAGAACUUAGAUCAUUAUAUAAUACAAUAGCAGUCCUCUAUUGUGUGCAUCAAAGGAUAGAUGUAAAAG	....((((.(.((((((((.((.....)).))))..................(((((((((.......)))))))))........)))).).))))....	....((((.(.((((.....................................(((((((((.......)))))))))........)))).).))))....
523	622	37	-14.9	-1.06	0.14	16.8	AGCUACAACCAUCCCUUCAGACAGGAUCAGAAGAACUUAGAUCAUUAUAUAAUACAAUAGCAGUCCUCUAUUGUGUGCAUCAAAGGAUAGAUGUAAAAGA	...((((.(.((((((((.((.....)).))))..................(((((((((.......)))))))))........)))).).)))).....	...((((.(.((((.....................................(((((((((.......)))))))))........)))).).)))).....
524	623	37	-14.9	-0.61	0.24	16.88	GCUACAACCAUCCCUUCAGACAGGAUCAGAAGAACUUAGAUCAUUAUAUAAUACAAUAGCAGUCCUCUAUUGUGUGCAUCAAAGGAUAGAUGUAAAAGAC	..((((.(.((((((((.((.....)).))))..................(((((((((.......)))))))))........)))).).))))......	..((((.(.((((.....................................(((((((((.......)))))))))........)))).).))))......
525	624	37	-14.9	-1.11	0.14	16.77	CUACAACCAUCCCUUCAGACAGGAUCAGAAGAACUUAGAUCAUUAUAUAAUACAAUAGCAGUCCUCUAUUGUGUGCAUCAAAGGAUAGAUGUAAAAGACA	.((((.(.((((((((.((.....)).))))..................(((((((((.......)))))))))........)))).).)))).......	.((((.(.((((.....................................(((((((((.......)))))))))........)))).).)))).......
526	625	37	-14.7	-0.76	0.22	17.18	UACAACCAUCCCUUCAGACAGGAUCAGAAGAACUUAGAUCAUUAUAUAAUACAAUAGCAGUCCUCUAUUGUGUGCAUCAAAGGAUAGAUGUAAAAGACAC	((((.(.((((((((.((.....)).))))..................(((((((((.......)))))))))........)))).).))))........	((((.(.((((.....................................(((((((((.......)))))))))........)))).).))))........
527	626	37	-14.4	-0.91	0.16	15.68	ACAACCAUCCCUUCAGACAGGAUCAGAAGAACUUAGAUCAUUAUAUAAUACAAUAGCAGUCCUCUAUUGUGUGCAUCAAAGGAUAGAUGUAAAAGACACC	..........((((.((.....)).))))..................(((((((((.......)))))))))(((((........)))))..........	...............................................(((((((((.......)))))))))(((((........)))))..........
528	627	37	-14.4	-0.77	0.25	13.46	CAACCAUCCCUUCAGACAGGAUCAGAAGAACUUAGAUCAUUAUAUAAUACAAUAGCAGUCCUCUAUUGUGUGCAUCAAAGGAUAGAUGUAAAAGACACCA	.........((((.((.....)).))))..................(((((((((.......)))))))))(((((........)))))...........	..............................................(((((((((.......)))))))))(((((........)))))...........
529	628	37	-14.4	-1.09	0.12	13.31	AACCAUCCCUUCAGACAGGAUCAGAAGAACUUAGAUCAUUAUAUAAUACAAUAGCAGUCCUCUAUUGUGUGCAUCAAAGGAUAGAUGUAAAAGACACCAA	........((((.((.....)).))))..................(((((((((.......)))))))))(((((........)))))............	.............................................(((((((((.......)))))))))(((((........)))))............
530	629	37	-14.4	-0.41	0.35	13.35	ACCAUCCCUUCAGACAGGAUCAGAAGAACUUAGAUCAUUAUAUAAUACAAUAGCAGUCCUCUAUUGUGUGCAUCAAAGGAUAGAUGUAAAAGACACCAAG	.......((((.((.....)).))))..................(((((((((.......)))))))))(((((........))))).............	............................................(((((((((.......)))))))))(((((........))))).............
531	630	37	-14.8	-0.44	0.27	12.08	CCAUCCCUUCAGACAGGAUCAGAAGAACUUAGAUCAUUAUAUAAUACAAUAGCAGUCCUCUAUUGUGUGCAUCAAAGGAUAGAUGUAAAAGACACCAAGG	.....((((.......((((...........))))........(((((((((.......)))))))))(((((........)))))..........))))	.....(((........((((...........))))........(((((((((.......)))))))))(((((........)))))...........)))
532	631	37	-16.0	-0.86	0.16	10.03	CAUCCCUUCAGACAGGAUCAGAAGAACUUAGAUCAUUAUAUAAUACAAUAGCAGUCCUCUAUUGUGUGCAUCAAAGGAUAGAUGUAAAAGACACCAAGGA	....((((.......((((...........))))........(((((((((.......)))))))))(((((........)))))..........)))).	....((((.......((((...........))))........(((((((((.......)))))))))(((((........)))))..........)))).
533	632	37	-16.0	-0.89	0.24	11.17	AUCCCUUCAGACAGGAUCAGAAGAACUUAGAUCAUUAUAUAAUACAAUAGCAGUCCUCUAUUGUGUGCAUCAAAGGAUAGAUGUAAAAGACACCAAGGAA	...((((.......((((...........))))........(((((((((.......)))))))))(((((........)))))..........))))..	...(((........((((...........))))........(((((((((.......)))))))))(((((........)))))...........)))..
534	633	37	-16.0	-0.68	0.22	11.66	UCCCUUCAGACAGGAUCAGAAGAACUUAGAUCAUUAUAUAAUACAAUAGCAGUCCUCUAUUGUGUGCAUCAAAGGAUAGAUGUAAAAGACACCAAGGAAG	..((((.......((((...........))))........(((((((((.......)))))))))(((((........)))))..........))))...	..(((........((((...........))))........(((((((((.......)))))))))(((((........)))))...........)))...
535	634	37	-16.0	-0.84	0.2	9.7	CCCUUCAGACAGGAUCAGAAGAACUUAGAUCAUUAUAUAAUACAAUAGCAGUCCUCUAUUGUGUGCAUCAAAGGAUAGAUGUAAAAGACACCAAGGAAGC	.((((.......((((...........))))........(((((((((.......)))))))))(((((........)))))..........))))....	.(((........((((...........))))........(((((((((.......)))))))))(((((........)))))...........)))....
536	635	37	-15.6	-0.63	0.25	10.68	CCUUCAGACAGGAUCAGAAGAACUUAGAUCAUUAUAUAAUACAAUAGCAGUCCUCUAUUGUGUGCAUCAAAGGAUAGAUGUAAAAGACACCAAGGAAGCC	((((.......((((...........))))........(((((((((.......)))))))))(((((........)))))..........)))).....	((.........((((...........))))........(((((((((.......)))))))))(((((........)))))............)).....
537	636	37	-15.3	-0.73	0.22	10.79	CUUCAGACAGGAUCAGAAGAACUUAGAUCAUUAUAUAAUACAAUAGCAGUCCUCUAUUGUGUGCAUCAAAGGAUAGAUGUAAAAGACACCAAGGAAGCCU	((((......((((...........))))........(((((((((.......)))))))))(((((........))))).............))))...	((((......((((...........))))........(((((((((.......)))))))))(((((........))))).............))))...
538	637	37	-14.5	-0.46	0.35	10.14	UUCAGACAGGAUCAGAAGAACUUAGAUCAUUAUAUAAUACAAUAGCAGUCCUCUAUUGUGUGCAUCAAAGGAUAGAUGUAAAAGACACCAAGGAAGCCUU	.........((((...........))))........(((((((((.......)))))))))(((((........)))))..........((((...))))	.........((((...........))))........(((((((((.......)))))))))(((((........)))))...........(((...))).
539	638	37	-15.0	-0.65	0.24	8.71	UCAGACAGGAUCAGAAGAACUUAGAUCAUUAUAUAAUACAAUAGCAGUCCUCUAUUGUGUGCAUCAAAGGAUAGAUGUAAAAGACACCAAGGAAGCCUUA	........((((...........))))........(((((((((.......)))))))))(((((........)))))..........((((...)))).	........((((...........))))........(((((((((.......)))))))))(((((........)))))..........((((...)))).
540	639	37	-15.0	-0.58	0.25	8.43	CAGACAGGAUCAGAAGAACUUAGAUCAUUAUAUAAUACAAUAGCAGUCCUCUAUUGUGUGCAUCAAAGGAUAGAUGUAAAAGACACCAAGGAAGCCUUAG	.......((((...........))))........(((((((((.......)))))))))(((((........)))))..........((((...))))..	.......((((...........))))........(((((((((.......)))))))))(((((........)))))..........((((...))))..
541	640	37	-15.0	-0.46	0.24	8.14	AGACAGGAUCAGAAGAACUUAGAUCAUUAUAUAAUACAAUAGCAGUCCUCUAUUGUGUGCAUCAAAGGAUAGAUGUAAAAGACACCAAGGAAGCCUUAGA	......((((...........))))........(((((((((.......)))))))))(((((........)))))..........((((...))))...	......((((...........))))........(((((((((.......)))))))))(((((........)))))..........((((...))))...
542	641	37	-15.0	-0.39	0.27	8.67	GACAGGAUCAGAAGAACUUAGAUCAUUAUAUAAUACAAUAGCAGUCCUCUAUUGUGUGCAUCAAAGGAUAGAUGUAAAAGACACCAAGGAAGCCUUAGAU	.....((((...........))))........(((((((((.......)))))))))(((((........)))))..........((((...))))....	.....((((...........))))........(((((((((.......)))))))))(((((........)))))..........((((...))))....
543	642	37	-15.0	-0.78	0.22	8.4	ACAGGAUCAGAAGAACUUAGAUCAUUAUAUAAUACAAUAGCAGUCCUCUAUUGUGUGCAUCAAAGGAUAGAUGUAAAAGACACCAAGGAAGCCUUAGAUA	....((((...........))))........(((((((((.......)))))))))(((((........)))))..........((((...)))).....	....((((...........))))........(((((((((.......)))))))))(((((........)))))..........((((...)))).....
544	643	37	-15.0	-1.01	0.18	8.62	CAGGAUCAGAAGAACUUAGAUCAUUAUAUAAUACAAUAGCAGUCCUCUAUUGUGUGCAUCAAAGGAUAGAUGUAAAAGACACCAAGGAAGCCUUAGAUAA	...((((...........))))........(((((((((.......)))))))))(((((........)))))..........((((...))))......	...((((...........))))........(((((((((.......)))))))))(((((........)))))..........((((...))))......
545	644	37	-15.0	-0.55	0.29	8.76	AGGAUCAGAAGAACUUAGAUCAUUAUAUAAUACAAUAGCAGUCCUCUAUUGUGUGCAUCAAAGGAUAGAUGUAAAAGACACCAAGGAAGCCUUAGAUAAG	..((((...........))))........(((((((((.......)))))))))(((((........)))))..........((((...)))).......	..((((...........))))........(((((((((.......)))))))))(((((........)))))..........((((...)))).......
546	645	37	-15.0	-0.87	0.24	8.9	GGAUCAGAAGAACUUAGAUCAUUAUAUAAUACAAUAGCAGUCCUCUAUUGUGUGCAUCAAAGGAUAGAUGUAAAAGACACCAAGGAAGCCUUAGAUAAGA	.((((...........))))........(((((((((.......)))))))))(((((........)))))..........((((...))))........	.((((...........))))........(((((((((.......)))))))))(((((........)))))..........((((...))))........
547	646	37	-15.3	-0.84	0.22	8.85	GAUCAGAAGAACUUAGAUCAUUAUAUAAUACAAUAGCAGUCCUCUAUUGUGUGCAUCAAAGGAUAGAUGUAAAAGACACCAAGGAAGCCUUAGAUAAGAU	((((...........))))........(((((((((.......)))))))))(((((........)))))..........((((...)))).........	((((...........))))........(((((((((.......)))))))))(((((........)))))..........((((...)))).........
548	647	37	-13.4	-0.73	0.18	11.44	AUCAGAAGAACUUAGAUCAUUAUAUAAUACAAUAGCAGUCCUCUAUUGUGUGCAUCAAAGGAUAGAUGUAAAAGACACCAAGGAAGCCUUAGAUAAGAUA	...............(((.((((...(((((((((.......)))))))))(((((........)))))..........((((...))))..))))))).	..........................(((((((((.......)))))))))(((((........)))))..........((((...))))..........
549	648	37	-13.4	-0.09	0.39	10.99	UCAGAAGAACUUAGAUCAUUAUAUAAUACAAUAGCAGUCCUCUAUUGUGUGCAUCAAAGGAUAGAUGUAAAAGACACCAAGGAAGCCUUAGAUAAGAUAG	..............(((.((((...(((((((((.......)))))))))(((((........)))))..........((((...))))..)))))))..	.........................(((((((((.......)))))))))(((((........)))))..........((((...))))...........
550	649	37	-13.4	-0.4	0.35	10.85	CAGAAGAACUUAGAUCAUUAUAUAAUACAAUAGCAGUCCUCUAUUGUGUGCAUCAAAGGAUAGAUGUAAAAGACACCAAGGAAGCCUUAGAUAAGAUAGA	.............(((.((((...(((((((((.......)))))))))(((((........)))))..........((((...))))..)))))))...	........................(((((((((.......)))))))))(((((........)))))..........((((...))))............
551	650	37	-14.1	-0.52	0.25	11.01	AGAAGAACUUAGAUCAUUAUAUAAUACAAUAGCAGUCCUCUAUUGUGUGCAUCAAAGGAUAGAUGUAAAAGACACCAAGGAAGCCUUAGAUAAGAUAGAG	.......(((..(((.((((...(((((((((.......)))))))))(((((........)))))..........((((...))))..))))))).)))	.......(((..(((.((((...(((((((((.......)))))))))(((((........)))))..........((((...))))..))))))).)))
552	651	37	-15.2	-0.92	0.2	16.83	GAAGAACUUAGAUCAUUAUAUAAUACAAUAGCAGUCCUCUAUUGUGUGCAUCAAAGGAUAGAUGUAAAAGACACCAAGGAAGCCUUAGAUAAGAUAGAGG	......(((..(((.((((...(((((((((.......)))))))))(((((........)))))..........((((...))))..))))))).))).	...........(((.((((...(((((((((.......)))))))))(((((........)))))..........((((...))))..))))))).....
553	652	37	-16.7	-1.42	0.08	15.07	AAGAACUUAGAUCAUUAUAUAAUACAAUAGCAGUCCUCUAUUGUGUGCAUCAAAGGAUAGAUGUAAAAGACACCAAGGAAGCCUUAGAUAAGAUAGAGGA	.................................((((((((((((((((((........))))).....)))).((((...))))......)))))))))	.................................(((((((((....(((((........)))))..........((((...))))......)))))))))
554	653	37	-17.3	-1.61	0.06	11.87	AGAACUUAGAUCAUUAUAUAAUACAAUAGCAGUCCUCUAUUGUGUGCAUCAAAGGAUAGAUGUAAAAGACACCAAGGAAGCCUUAGAUAAGAUAGAGGAA	................................((((((((((((((((((........))))).....)))).((((...))))......))))))))).	................................(((((((((....(((((........)))))..........((((...))))......))))))))).
555	654	37	-17.3	-1.72	0.06	11.9	GAACUUAGAUCAUUAUAUAAUACAAUAGCAGUCCUCUAUUGUGUGCAUCAAAGGAUAGAUGUAAAAGACACCAAGGAAGCCUUAGAUAAGAUAGAGGAAG	...............................((((((((((((((((((........))))).....)))).((((...))))......)))))))))..	...............................(((((((((....(((((........)))))..........((((...))))......)))))))))..
556	655	37	-17.3	-1.67	0.06	11.94	AACUUAGAUCAUUAUAUAAUACAAUAGCAGUCCUCUAUUGUGUGCAUCAAAGGAUAGAUGUAAAAGACACCAAGGAAGCCUUAGAUAAGAUAGAGGAAGA	..............................((((((((((((((((((........))))).....)))).((((...))))......)))))))))...	..............................(((((((((....(((((........)))))..........((((...))))......)))))))))...
557	656	37	-17.3	-1.42	0.08	11.98	ACUUAGAUCAUUAUAUAAUACAAUAGCAGUCCUCUAUUGUGUGCAUCAAAGGAUAGAUGUAAAAGACACCAAGGAAGCCUUAGAUAAGAUAGAGGAAGAG	.............................((((((((((((((((((........))))).....)))).((((...))))......)))))))))....	.............................(((((((((....(((((........)))))..........((((...))))......)))))))))....
558	657	37	-17.3	-0.96	0.18	10.78	CUUAGAUCAUUAUAUAAUACAAUAGCAGUCCUCUAUUGUGUGCAUCAAAGGAUAGAUGUAAAAGACACCAAGGAAGCCUUAGAUAAGAUAGAGGAAGAGC	............................((((((((((((((((((........))))).....)))).((((...))))......))))))))).....	............................(((((((((..(.(((((........)))))......)...((((...))))......))))))))).....
559	658	37	-18.6	-2.27	0.0	8.17	UUAGAUCAUUAUAUAAUACAAUAGCAGUCCUCUAUUGUGUGCAUCAAAGGAUAGAUGUAAAAGACACCAAGGAAGCCUUAGAUAAGAUAGAGGAAGAGCA	.......................((..((((((((((((((((((........))))).....)))).((((...))))......)))))))))...)).	.......................((..((((((((((((.(((((........)))))......))).((((...))))......)))))))))...)).
560	659	37	-18.6	-1.94	0.02	8.09	UAGAUCAUUAUAUAAUACAAUAGCAGUCCUCUAUUGUGUGCAUCAAAGGAUAGAUGUAAAAGACACCAAGGAAGCCUUAGAUAAGAUAGAGGAAGAGCAA	......................((..((((((((((((((((((........))))).....)))).((((...))))......)))))))))...))..	......................((..((((((((((((.(((((........)))))......))).((((...))))......)))))))))...))..
561	660	37	-18.6	-2.79	0.0	8.02	AGAUCAUUAUAUAAUACAAUAGCAGUCCUCUAUUGUGUGCAUCAAAGGAUAGAUGUAAAAGACACCAAGGAAGCCUUAGAUAAGAUAGAGGAAGAGCAAA	.....................((..((((((((((((((((((........))))).....)))).((((...))))......)))))))))...))...	.....................((..((((((((((((.(((((........)))))......))).((((...))))......)))))))))...))...
562	661	37	-18.6	-2.12	0.0	8.02	GAUCAUUAUAUAAUACAAUAGCAGUCCUCUAUUGUGUGCAUCAAAGGAUAGAUGUAAAAGACACCAAGGAAGCCUUAGAUAAGAUAGAGGAAGAGCAAAA	....................((..((((((((((((((((((........))))).....)))).((((...))))......)))))))))...))....	....................((..((((((((((((.(((((........)))))......))).((((...))))......)))))))))...))....
563	662	37	-18.6	-2.47	0.0	7.97	AUCAUUAUAUAAUACAAUAGCAGUCCUCUAUUGUGUGCAUCAAAGGAUAGAUGUAAAAGACACCAAGGAAGCCUUAGAUAAGAUAGAGGAAGAGCAAAAC	...................((..((((((((((((((((((........))))).....)))).((((...))))......)))))))))...)).....	...................((..((((((((((((.(((((........)))))......))).((((...))))......)))))))))...)).....
564	663	37	-18.6	-2.76	0.0	7.96	UCAUUAUAUAAUACAAUAGCAGUCCUCUAUUGUGUGCAUCAAAGGAUAGAUGUAAAAGACACCAAGGAAGCCUUAGAUAAGAUAGAGGAAGAGCAAAACA	..................((..((((((((((((((((((........))))).....)))).((((...))))......)))))))))...))......	..................((..((((((((((((.(((((........)))))......))).((((...))))......)))))))))...))......
565	664	37	-18.6	-2.57	0.0	7.95	CAUUAUAUAAUACAAUAGCAGUCCUCUAUUGUGUGCAUCAAAGGAUAGAUGUAAAAGACACCAAGGAAGCCUUAGAUAAGAUAGAGGAAGAGCAAAACAA	.................((..((((((((((((((((((........))))).....)))).((((...))))......)))))))))...)).......	.................((..((((((((((((.(((((........)))))......))).((((...))))......)))))))))...)).......
566	665	37	-18.6	-2.43	0.04	7.94	AUUAUAUAAUACAAUAGCAGUCCUCUAUUGUGUGCAUCAAAGGAUAGAUGUAAAAGACACCAAGGAAGCCUUAGAUAAGAUAGAGGAAGAGCAAAACAAA	................((..((((((((((((((((((........))))).....)))).((((...))))......)))))))))...))........	................((..((((((((((((.(((((........)))))......))).((((...))))......)))))))))...))........
567	666	37	-18.6	-2.21	0.02	7.87	UUAUAUAAUACAAUAGCAGUCCUCUAUUGUGUGCAUCAAAGGAUAGAUGUAAAAGACACCAAGGAAGCCUUAGAUAAGAUAGAGGAAGAGCAAAACAAAA	...............((..((((((((((((((((((........))))).....)))).((((...))))......)))))))))...)).........	...............((..((((((((((((.(((((........)))))......))).((((...))))......)))))))))...)).........
568	667	37	-18.6	-3.06	0.0	7.78	UAUAUAAUACAAUAGCAGUCCUCUAUUGUGUGCAUCAAAGGAUAGAUGUAAAAGACACCAAGGAAGCCUUAGAUAAGAUAGAGGAAGAGCAAAACAAAAG	..............((..((((((((((((((((((........))))).....)))).((((...))))......)))))))))...))..........	..............((..((((((((((((.(((((........)))))......))).((((...))))......)))))))))...))..........
569	668	37	-18.6	-2.44	0.0	7.78	AUAUAAUACAAUAGCAGUCCUCUAUUGUGUGCAUCAAAGGAUAGAUGUAAAAGACACCAAGGAAGCCUUAGAUAAGAUAGAGGAAGAGCAAAACAAAAGU	.............((..((((((((((((((((((........))))).....)))).((((...))))......)))))))))...))...........	.............((..((((((((((((.(((((........)))))......))).((((...))))......)))))))))...))...........
570	669	37	-18.6	-3.04	0.0	8.05	UAUAAUACAAUAGCAGUCCUCUAUUGUGUGCAUCAAAGGAUAGAUGUAAAAGACACCAAGGAAGCCUUAGAUAAGAUAGAGGAAGAGCAAAACAAAAGUA	............((..((((((((((((((((((........))))).....)))).((((...))))......)))))))))...))............	............((..((((((((((((.(((((........)))))......))).((((...))))......)))))))))...))............
571	670	37	-18.6	-3.34	0.0	7.87	AUAAUACAAUAGCAGUCCUCUAUUGUGUGCAUCAAAGGAUAGAUGUAAAAGACACCAAGGAAGCCUUAGAUAAGAUAGAGGAAGAGCAAAACAAAAGUAA	...........((..((((((((((((((((((........))))).....)))).((((...))))......)))))))))...)).............	...........((..((((((((((((.(((((........)))))......))).((((...))))......)))))))))...)).............
572	671	37	-18.6	-2.47	0.02	7.86	UAAUACAAUAGCAGUCCUCUAUUGUGUGCAUCAAAGGAUAGAUGUAAAAGACACCAAGGAAGCCUUAGAUAAGAUAGAGGAAGAGCAAAACAAAAGUAAG	..........((..((((((((((((((((((........))))).....)))).((((...))))......)))))))))...))..............	..........((..((((((((((((.(((((........)))))......))).((((...))))......)))))))))...))..............
573	672	37	-18.6	-3.06	0.0	7.84	AAUACAAUAGCAGUCCUCUAUUGUGUGCAUCAAAGGAUAGAUGUAAAAGACACCAAGGAAGCCUUAGAUAAGAUAGAGGAAGAGCAAAACAAAAGUAAGA	.........((..((((((((((((((((((........))))).....)))).((((...))))......)))))))))...))...............	.........((..((((((((((((.(((((........)))))......))).((((...))))......)))))))))...))...............
574	673	37	-18.6	-2.88	0.02	7.84	AUACAAUAGCAGUCCUCUAUUGUGUGCAUCAAAGGAUAGAUGUAAAAGACACCAAGGAAGCCUUAGAUAAGAUAGAGGAAGAGCAAAACAAAAGUAAGAA	........((..((((((((((((((((((........))))).....)))).((((...))))......)))))))))...))................	........((..((((((((((((.(((((........)))))......))).((((...))))......)))))))))...))................
575	674	37	-18.6	-3.06	0.0	7.83	UACAAUAGCAGUCCUCUAUUGUGUGCAUCAAAGGAUAGAUGUAAAAGACACCAAGGAAGCCUUAGAUAAGAUAGAGGAAGAGCAAAACAAAAGUAAGAAA	.......((..((((((((((((((((((........))))).....)))).((((...))))......)))))))))...)).................	.......((..((((((((((((.(((((........)))))......))).((((...))))......)))))))))...)).................
576	675	37	-18.6	-3.1	0.0	7.79	ACAAUAGCAGUCCUCUAUUGUGUGCAUCAAAGGAUAGAUGUAAAAGACACCAAGGAAGCCUUAGAUAAGAUAGAGGAAGAGCAAAACAAAAGUAAGAAAA	......((..((((((((((((((((((........))))).....)))).((((...))))......)))))))))...))..................	......((..((((((((((((.(((((........)))))......))).((((...))))......)))))))))...))..................
577	676	37	-18.6	-3.37	0.0	7.79	CAAUAGCAGUCCUCUAUUGUGUGCAUCAAAGGAUAGAUGUAAAAGACACCAAGGAAGCCUUAGAUAAGAUAGAGGAAGAGCAAAACAAAAGUAAGAAAAA	.....((..((((((((((((((((((........))))).....)))).((((...))))......)))))))))...))...................	.....((..((((((((((((.(((((........)))))......))).((((...))))......)))))))))...))...................
578	677	37	-18.6	-3.14	0.0	7.79	AAUAGCAGUCCUCUAUUGUGUGCAUCAAAGGAUAGAUGUAAAAGACACCAAGGAAGCCUUAGAUAAGAUAGAGGAAGAGCAAAACAAAAGUAAGAAAAAG	....((..((((((((((((((((((........))))).....)))).((((...))))......)))))))))...))....................	....((..((((((((((((.(((((........)))))......))).((((...))))......)))))))))...))....................
579	678	37	-18.6	-3.33	0.0	7.79	AUAGCAGUCCUCUAUUGUGUGCAUCAAAGGAUAGAUGUAAAAGACACCAAGGAAGCCUUAGAUAAGAUAGAGGAAGAGCAAAACAAAAGUAAGAAAAAGG	...((..((((((((((((((((((........))))).....)))).((((...))))......)))))))))...)).....................	...((..((((((((((((.(((((........)))))......))).((((...))))......)))))))))...)).....................
580	679	37	-18.6	-2.57	0.02	7.85	UAGCAGUCCUCUAUUGUGUGCAUCAAAGGAUAGAUGUAAAAGACACCAAGGAAGCCUUAGAUAAGAUAGAGGAAGAGCAAAACAAAAGUAAGAAAAAGGC	..((..((((((((((((((((((........))))).....)))).((((...))))......)))))))))...))......................	..((..((((((((((((.(((((........)))))......))).((((...))))......)))))))))...))......................
581	680	37	-18.6	-3.06	0.0	8.19	AGCAGUCCUCUAUUGUGUGCAUCAAAGGAUAGAUGUAAAAGACACCAAGGAAGCCUUAGAUAAGAUAGAGGAAGAGCAAAACAAAAGUAAGAAAAAGGCA	.((..((((((((((((((((((........))))).....)))).((((...))))......)))))))))...)).......................	.((..((((((((((((.(((((........)))))......))).((((...))))......)))))))))...)).......................
582	681	37	-18.8	-2.78	0.02	8.1	GCAGUCCUCUAUUGUGUGCAUCAAAGGAUAGAUGUAAAAGACACCAAGGAAGCCUUAGAUAAGAUAGAGGAAGAGCAAAACAAAAGUAAGAAAAAGGCAC	((..((((((((((((((((((........))))).....)))).((((...))))......)))))))))...))........................	((..((((((((((((.(((((........)))))......))).((((...))))......)))))))))...))........................
583	682	37	-17.3	-1.82	0.04	8.06	CAGUCCUCUAUUGUGUGCAUCAAAGGAUAGAUGUAAAAGACACCAAGGAAGCCUUAGAUAAGAUAGAGGAAGAGCAAAACAAAAGUAAGAAAAAGGCACA	...((((((((((((((((((........))))).....)))).((((...))))......)))))))))..............................	...((((((((((((.(((((........)))))......))).((((...))))......)))))))))..............................
584	683	37	-17.3	-2.82	0.0	8.01	AGUCCUCUAUUGUGUGCAUCAAAGGAUAGAUGUAAAAGACACCAAGGAAGCCUUAGAUAAGAUAGAGGAAGAGCAAAACAAAAGUAAGAAAAAGGCACAG	..((((((((((((((((((........))))).....)))).((((...))))......)))))))))...............................	..((((((((((((.(((((........)))))......))).((((...))))......)))))))))...............................
585	684	37	-17.3	-2.53	0.0	8.18	GUCCUCUAUUGUGUGCAUCAAAGGAUAGAUGUAAAAGACACCAAGGAAGCCUUAGAUAAGAUAGAGGAAGAGCAAAACAAAAGUAAGAAAAAGGCACAGC	.((((((((((((((((((........))))).....)))).((((...))))......)))))))))................................	.((((((((((((.(((((........)))))......))).((((...))))......)))))))))................................
586	685	37	-17.3	-2.76	0.0	8.72	UCCUCUAUUGUGUGCAUCAAAGGAUAGAUGUAAAAGACACCAAGGAAGCCUUAGAUAAGAUAGAGGAAGAGCAAAACAAAAGUAAGAAAAAGGCACAGCA	((((((((((((((((((........))))).....)))).((((...))))......))))))))).................................	((((((((((((.(((((........)))))......))).((((...))))......))))))))).................................
587	686	37	-15.7	-2.59	0.02	8.55	CCUCUAUUGUGUGCAUCAAAGGAUAGAUGUAAAAGACACCAAGGAAGCCUUAGAUAAGAUAGAGGAAGAGCAAAACAAAAGUAAGAAAAAGGCACAGCAA	(((((((((((((((((........))))).....)))).((((...))))......))))))))...................................	(((((((((((.(((((........)))))......))).((((...))))......))))))))...................................
588	687	37	-12.6	-1.1	0.16	12.42	CUCUAUUGUGUGCAUCAAAGGAUAGAUGUAAAAGACACCAAGGAAGCCUUAGAUAAGAUAGAGGAAGAGCAAAACAAAAGUAAGAAAAAGGCACAGCAAG	((((((((((((((((........))))).....)))).((((...))))......))))))).....................................	((((((((((.(((((........)))))......))).((((...))))......))))))).....................................
589	688	37	-11.48	-0.97	0.2	16.04	UCUAUUGUGUGCAUCAAAGGAUAGAUGUAAAAGACACCAAGGAAGCCUUAGAUAAGAUAGAGGAAGAGCAAAACAAAAGUAAGAAAAAGGCACAGCAAGC	(((...(((((((((........))))).....))))...))).(((((.....................................))))).........	(((...(((((((((........))))).....))))...))).(((((.....................................))))).........
590	689	37	-10.18	-0.53	0.27	20.52	CUAUUGUGUGCAUCAAAGGAUAGAUGUAAAAGACACCAAGGAAGCCUUAGAUAAGAUAGAGGAAGAGCAAAACAAAAGUAAGAAAAAGGCACAGCAAGCA	.....(((((((((........))))).....)))).......(((((.....................................)))))..........	.........(((((........))))).........................................................................
591	690	37	-10.18	-0.8	0.29	20.59	UAUUGUGUGCAUCAAAGGAUAGAUGUAAAAGACACCAAGGAAGCCUUAGAUAAGAUAGAGGAAGAGCAAAACAAAAGUAAGAAAAAGGCACAGCAAGCAG	....(((((((((........))))).....)))).......(((((.....................................)))))...........	........(((((........)))))..........................................................................
592	691	37	-10.18	-0.75	0.22	20.51	AUUGUGUGCAUCAAAGGAUAGAUGUAAAAGACACCAAGGAAGCCUUAGAUAAGAUAGAGGAAGAGCAAAACAAAAGUAAGAAAAAGGCACAGCAAGCAGC	...(((((((((........))))).....)))).......(((((.....................................)))))............	.......(((((........)))))...........................................................................
593	692	37	-10.88	-1.17	0.12	18.59	UUGUGUGCAUCAAAGGAUAGAUGUAAAAGACACCAAGGAAGCCUUAGAUAAGAUAGAGGAAGAGCAAAACAAAAGUAAGAAAAAGGCACAGCAAGCAGCA	..(((((((((........))))).....)))).......(((((.....................................)))))...((.....)).	......(((((........)))))..................................................................((.....)).
594	693	37	-10.88	-1.15	0.1	16.15	UGUGUGCAUCAAAGGAUAGAUGUAAAAGACACCAAGGAAGCCUUAGAUAAGAUAGAGGAAGAGCAAAACAAAAGUAAGAAAAAGGCACAGCAAGCAGCAG	.(((((((((........))))).....)))).......(((((.....................................)))))...((.....))..	.....(((((........)))))..................................................................((.....))..
595	694	37	-10.88	-1.28	0.12	14.05	GUGUGCAUCAAAGGAUAGAUGUAAAAGACACCAAGGAAGCCUUAGAUAAGAUAGAGGAAGAGCAAAACAAAAGUAAGAAAAAGGCACAGCAAGCAGCAGC	(((((((((........))))).....)))).......(((((.....................................)))))...((.....))...	(((.(((((........)))))......))).......(((((.....................................)))))...((.....))...
596	695	37	-10.48	-0.6	0.27	16.85	UGUGCAUCAAAGGAUAGAUGUAAAAGACACCAAGGAAGCCUUAGAUAAGAUAGAGGAAGAGCAAAACAAAAGUAAGAAAAAGGCACAGCAAGCAGCAGCU	..((((((........))))))...............(((((.....................................)))))..(((........)))	..((((((........))))))...............((((.......................................))))................
597	696	37	-13.28	-2.03	0.04	5.76	GUGCAUCAAAGGAUAGAUGUAAAAGACACCAAGGAAGCCUUAGAUAAGAUAGAGGAAGAGCAAAACAAAAGUAAGAAAAAGGCACAGCAAGCAGCAGCUG	.((((((........))))))...............(((((.....................................))))).((((........))))	.((((((........))))))...............(((((.....................................))))).((((........))))
598	697	37	-13.88	-1.95	0.06	4.69	UGCAUCAAAGGAUAGAUGUAAAAGACACCAAGGAAGCCUUAGAUAAGAUAGAGGAAGAGCAAAACAAAAGUAAGAAAAAGGCACAGCAAGCAGCAGCUGA	((((((........))))))...............(((((.....................................))))).((((........)))).	((((((........))))))...............(((((.....................................))))).((((........)))).
599	698	37	-12.78	-1.96	0.02	4.68	GCAUCAAAGGAUAGAUGUAAAAGACACCAAGGAAGCCUUAGAUAAGAUAGAGGAAGAGCAAAACAAAAGUAAGAAAAAGGCACAGCAAGCAGCAGCUGAC	(((((........)))))................(((((.....................................))))).((((........))))..	(((((........)))))................(((((.....................................))))).((((........))))..
600	699	37	-10.68	-1.09	0.08	7.1	CAUCAAAGGAUAGAUGUAAAAGACACCAAGGAAGCCUUAGAUAAGAUAGAGGAAGAGCAAAACAAAAGUAAGAAAAAGGCACAGCAAGCAGCAGCUGACA	((((........)))).................(((((.....................................))))).((((........))))...	((((........)))).................(((((.....................................))))).((((........))))...
601	700	37	-8.48	-0.42	0.35	11.94	AUCAAAGGAUAGAUGUAAAAGACACCAAGGAAGCCUUAGAUAAGAUAGAGGAAGAGCAAAACAAAAGUAAGAAAAAGGCACAGCAAGCAGCAGCUGACAC	................................(((((.....................................))))).((((........))))....	................................(((((.....................................))))).((((........))))....
602	701	37	-8.48	-0.23	0.37	10.09	UCAAAGGAUAGAUGUAAAAGACACCAAGGAAGCCUUAGAUAAGAUAGAGGAAGAGCAAAACAAAAGUAAGAAAAAGGCACAGCAAGCAGCAGCUGACACA	...............................(((((.....................................))))).((((........)))).....	...............................(((((.....................................))))).((((........)))).....
603	702	37	-8.48	-0.15	0.47	8.88	CAAAGGAUAGAUGUAAAAGACACCAAGGAAGCCUUAGAUAAGAUAGAGGAAGAGCAAAACAAAAGUAAGAAAAAGGCACAGCAAGCAGCAGCUGACACAG	..............................(((((.....................................))))).((((........))))......	..............................(((((.....................................))))).((((........))))......
604	703	37	-8.48	-0.29	0.39	9.01	AAAGGAUAGAUGUAAAAGACACCAAGGAAGCCUUAGAUAAGAUAGAGGAAGAGCAAAACAAAAGUAAGAAAAAGGCACAGCAAGCAGCAGCUGACACAGG	.............................(((((.....................................))))).((((........)))).......	.............................(((((.....................................))))).((((........)))).......
605	704	37	-8.48	-0.38	0.29	9.2	AAGGAUAGAUGUAAAAGACACCAAGGAAGCCUUAGAUAAGAUAGAGGAAGAGCAAAACAAAAGUAAGAAAAAGGCACAGCAAGCAGCAGCUGACACAGGA	............................(((((.....................................))))).((((........))))........	............................(((((.....................................))))).((((........))))........
606	705	37	-8.48	-0.59	0.24	9.13	AGGAUAGAUGUAAAAGACACCAAGGAAGCCUUAGAUAAGAUAGAGGAAGAGCAAAACAAAAGUAAGAAAAAGGCACAGCAAGCAGCAGCUGACACAGGAA	...........................(((((.....................................))))).((((........)))).........	...........................(((((.....................................))))).((((........)))).........
607	706	37	-8.48	-0.67	0.24	9.17	GGAUAGAUGUAAAAGACACCAAGGAAGCCUUAGAUAAGAUAGAGGAAGAGCAAAACAAAAGUAAGAAAAAGGCACAGCAAGCAGCAGCUGACACAGGAAA	..........................(((((.....................................))))).((((........))))..........	..........................(((((.....................................))))).((((........))))..........
608	707	37	-8.48	-0.43	0.35	8.81	GAUAGAUGUAAAAGACACCAAGGAAGCCUUAGAUAAGAUAGAGGAAGAGCAAAACAAAAGUAAGAAAAAGGCACAGCAAGCAGCAGCUGACACAGGAAAC	.........................(((((.....................................))))).((((........))))...........	.........................(((((.....................................))))).((((........))))...........
609	708	37	-8.48	-0.68	0.24	9.04	AUAGAUGUAAAAGACACCAAGGAAGCCUUAGAUAAGAUAGAGGAAGAGCAAAACAAAAGUAAGAAAAAGGCACAGCAAGCAGCAGCUGACACAGGAAACA	........................(((((.....................................))))).((((........))))............	........................(((((.....................................))))).((((........))))............
610	709	37	-8.48	-0.26	0.35	9.16	UAGAUGUAAAAGACACCAAGGAAGCCUUAGAUAAGAUAGAGGAAGAGCAAAACAAAAGUAAGAAAAAGGCACAGCAAGCAGCAGCUGACACAGGAAACAA	.......................(((((.....................................))))).((((........)))).............	.......................(((((.....................................))))).((((........)))).............
611	710	37	-8.48	-0.67	0.22	9.16	AGAUGUAAAAGACACCAAGGAAGCCUUAGAUAAGAUAGAGGAAGAGCAAAACAAAAGUAAGAAAAAGGCACAGCAAGCAGCAGCUGACACAGGAAACAAC	......................(((((.....................................))))).((((........))))..............	......................(((((.....................................))))).((((........))))..............
612	711	37	-8.48	-0.66	0.27	9.78	GAUGUAAAAGACACCAAGGAAGCCUUAGAUAAGAUAGAGGAAGAGCAAAACAAAAGUAAGAAAAAGGCACAGCAAGCAGCAGCUGACACAGGAAACAACA	.....................(((((.....................................))))).((((........))))...............	.....................(((((.....................................))))).((((........))))...............
613	712	37	-8.48	-0.69	0.33	9.22	AUGUAAAAGACACCAAGGAAGCCUUAGAUAAGAUAGAGGAAGAGCAAAACAAAAGUAAGAAAAAGGCACAGCAAGCAGCAGCUGACACAGGAAACAACAG	....................(((((.....................................))))).((((........))))................	....................(((((.....................................))))).((((........))))................
614	713	37	-8.48	-0.34	0.31	9.74	UGUAAAAGACACCAAGGAAGCCUUAGAUAAGAUAGAGGAAGAGCAAAACAAAAGUAAGAAAAAGGCACAGCAAGCAGCAGCUGACACAGGAAACAACAGC	...................(((((.....................................))))).((((........)))).................	...................(((((.....................................))))).((((........)))).................
615	714	37	-8.48	-0.21	0.39	11.2	GUAAAAGACACCAAGGAAGCCUUAGAUAAGAUAGAGGAAGAGCAAAACAAAAGUAAGAAAAAGGCACAGCAAGCAGCAGCUGACACAGGAAACAACAGCC	..................(((((.....................................))))).((((........))))..................	..................(((((.....................................))))).((((........))))..................
616	715	37	-8.48	-0.52	0.29	12.65	UAAAAGACACCAAGGAAGCCUUAGAUAAGAUAGAGGAAGAGCAAAACAAAAGUAAGAAAAAGGCACAGCAAGCAGCAGCUGACACAGGAAACAACAGCCA	.................(((((.....................................))))).((((........))))...................	.................................................................((((........))))...................
617	716	37	-8.48	-0.28	0.33	12.66	AAAAGACACCAAGGAAGCCUUAGAUAAGAUAGAGGAAGAGCAAAACAAAAGUAAGAAAAAGGCACAGCAAGCAGCAGCUGACACAGGAAACAACAGCCAG	................(((((.....................................))))).((((........))))....................	................................................................((((........))))....................
618	717	37	-8.48	-0.13	0.39	13.44	AAAGACACCAAGGAAGCCUUAGAUAAGAUAGAGGAAGAGCAAAACAAAAGUAAGAAAAAGGCACAGCAAGCAGCAGCUGACACAGGAAACAACAGCCAGG	...............(((((.....................................))))).((((........)))).....................	...............((((.......................................)))).((((........)))).....................
619	718	37	-9.48	-0.76	0.2	13.69	AAGACACCAAGGAAGCCUUAGAUAAGAUAGAGGAAGAGCAAAACAAAAGUAAGAAAAAGGCACAGCAAGCAGCAGCUGACACAGGAAACAACAGCCAGGU	.....(((..((..(((((.....................................))))).((((........))))................)).)))	.....(((......((((.......................................)))).((((........))))...................)))
620	719	37	-9.78	-0.49	0.27	15.09	AGACACCAAGGAAGCCUUAGAUAAGAUAGAGGAAGAGCAAAACAAAAGUAAGAAAAAGGCACAGCAAGCAGCAGCUGACACAGGAAACAACAGCCAGGUC	....(((..((..(((((.....................................))))).((((........))))................)).))).	....(((......((((.......................................)))).((((........))))...................))).
621	720	37	-10.18	-0.34	0.29	16.14	GACACCAAGGAAGCCUUAGAUAAGAUAGAGGAAGAGCAAAACAAAAGUAAGAAAAAGGCACAGCAAGCAGCAGCUGACACAGGAAACAACAGCCAGGUCA	(((.........(((((.....................................))))).((((........)))).....((.........))..))).	(((.........((((.......................................)))).((((........))))....................))).
622	721	37	-10.28	-0.06	0.41	17.29	ACACCAAGGAAGCCUUAGAUAAGAUAGAGGAAGAGCAAAACAAAAGUAAGAAAAAGGCACAGCAAGCAGCAGCUGACACAGGAAACAACAGCCAGGUCAG	...........(((((.....................................)))))...((.....))..(((((.(.((.........)).))))))	...........(((((.....................................)))))......................((.........)).......
623	722	37	-13.68	-1.19	0.1	6.9	CACCAAGGAAGCCUUAGAUAAGAUAGAGGAAGAGCAAAACAAAAGUAAGAAAAAGGCACAGCAAGCAGCAGCUGACACAGGAAACAACAGCCAGGUCAGC	..........(((((.....................................)))))...((.....)).((((((.(.((.........)).)))))))	..........(((((.....................................)))))...((.....)).((((((.(.((.........)).)))))))
624	723	37	-14.48	-1.21	0.14	6.71	ACCAAGGAAGCCUUAGAUAAGAUAGAGGAAGAGCAAAACAAAAGUAAGAAAAAGGCACAGCAAGCAGCAGCUGACACAGGAAACAACAGCCAGGUCAGCC	.........(((((.....................................)))))...((.....)).((((((.(.((.........)).))))))).	.........(((((.....................................)))))...((.....)).((((((.(.((.........)).))))))).
625	724	37	-14.48	-1.36	0.08	6.95	CCAAGGAAGCCUUAGAUAAGAUAGAGGAAGAGCAAAACAAAAGUAAGAAAAAGGCACAGCAAGCAGCAGCUGACACAGGAAACAACAGCCAGGUCAGCCA	........(((((.....................................)))))...((.....)).((((((.(.((.........)).)))))))..	........(((((.....................................)))))...((.....)).((((((.(.((.........)).)))))))..
626	725	37	-14.48	-2.08	0.02	6.62	CAAGGAAGCCUUAGAUAAGAUAGAGGAAGAGCAAAACAAAAGUAAGAAAAAGGCACAGCAAGCAGCAGCUGACACAGGAAACAACAGCCAGGUCAGCCAA	.......(((((.....................................)))))...((.....)).((((((.(.((.........)).)))))))...	.......(((((.....................................)))))...((.....)).((((((.(.((.........)).)))))))...
627	726	37	-14.48	-2.42	0.02	6.49	AAGGAAGCCUUAGAUAAGAUAGAGGAAGAGCAAAACAAAAGUAAGAAAAAGGCACAGCAAGCAGCAGCUGACACAGGAAACAACAGCCAGGUCAGCCAAA	......(((((.....................................)))))...((.....)).((((((.(.((.........)).)))))))....	......(((((.....................................)))))...((.....)).((((((.(.((.........)).)))))))....
628	727	37	-14.48	-1.97	0.04	6.21	AGGAAGCCUUAGAUAAGAUAGAGGAAGAGCAAAACAAAAGUAAGAAAAAGGCACAGCAAGCAGCAGCUGACACAGGAAACAACAGCCAGGUCAGCCAAAA	.....(((((.....................................)))))...((.....)).((((((.(.((.........)).))))))).....	.....(((((.....................................)))))...((.....)).((((((.(.((.........)).))))))).....
629	728	37	-14.48	-2.08	0.02	6.32	GGAAGCCUUAGAUAAGAUAGAGGAAGAGCAAAACAAAAGUAAGAAAAAGGCACAGCAAGCAGCAGCUGACACAGGAAACAACAGCCAGGUCAGCCAAAAU	....(((((.....................................)))))...((.....)).((((((.(.((.........)).)))))))......	....(((((.....................................)))))...((.....)).((((((.(.((.........)).)))))))......
630	729	37	-14.48	-1.79	0.04	5.91	GAAGCCUUAGAUAAGAUAGAGGAAGAGCAAAACAAAAGUAAGAAAAAGGCACAGCAAGCAGCAGCUGACACAGGAAACAACAGCCAGGUCAGCCAAAAUU	...(((((.....................................)))))...((.....)).((((((.(.((.........)).))))))).......	...(((((.....................................)))))...((.....)).((((((.(.((.........)).))))))).......
631	730	37	-14.48	-1.81	0.04	5.79	AAGCCUUAGAUAAGAUAGAGGAAGAGCAAAACAAAAGUAAGAAAAAGGCACAGCAAGCAGCAGCUGACACAGGAAACAACAGCCAGGUCAGCCAAAAUUA	..(((((.....................................)))))...((.....)).((((((.(.((.........)).)))))))........	..(((((.....................................)))))...((.....)).((((((.(.((.........)).)))))))........
632	731	37	-14.48	-1.11	0.1	5.99	AGCCUUAGAUAAGAUAGAGGAAGAGCAAAACAAAAGUAAGAAAAAGGCACAGCAAGCAGCAGCUGACACAGGAAACAACAGCCAGGUCAGCCAAAAUUAC	.(((((.....................................)))))...((.....)).((((((.(.((.........)).))))))).........	.(((((.....................................)))))...((.....)).((((((.(.((.........)).))))))).........
633	732	37	-14.68	-1.78	0.06	5.98	GCCUUAGAUAAGAUAGAGGAAGAGCAAAACAAAAGUAAGAAAAAGGCACAGCAAGCAGCAGCUGACACAGGAAACAACAGCCAGGUCAGCCAAAAUUACC	(((((.....................................)))))...((.....)).((((((.(.((.........)).)))))))..........	(((((.....................................)))))...((.....)).((((((.(.((.........)).)))))))..........
634	733	37	-12.5	-0.97	0.16	8.59	CCUUAGAUAAGAUAGAGGAAGAGCAAAACAAAAGUAAGAAAAAGGCACAGCAAGCAGCAGCUGACACAGGAAACAACAGCCAGGUCAGCCAAAAUUACCC	((((..........))))...............................((.....)).((((((.(.((.........)).)))))))...........	((((..........)))).........................................((((((.(.((.........)).)))))))...........
635	734	37	-10.9	-0.6	0.29	10.32	CUUAGAUAAGAUAGAGGAAGAGCAAAACAAAAGUAAGAAAAAGGCACAGCAAGCAGCAGCUGACACAGGAAACAACAGCCAGGUCAGCCAAAAUUACCCU	..............(((....((....................))...((.....)).((((((.(.((.........)).))))))).........)))	................................................((.....)).((((((.(.((.........)).)))))))............
636	735	37	-11.6	-0.79	0.2	10.12	UUAGAUAAGAUAGAGGAAGAGCAAAACAAAAGUAAGAAAAAGGCACAGCAAGCAGCAGCUGACACAGGAAACAACAGCCAGGUCAGCCAAAAUUACCCUA	.............(((....((....................))...((.....)).((((((.(.((.........)).))))))).........))).	...............................................((.....)).((((((.(.((.........)).))))))).............
637	736	37	-12.4	-1.24	0.08	9.17	UAGAUAAGAUAGAGGAAGAGCAAAACAAAAGUAAGAAAAAGGCACAGCAAGCAGCAGCUGACACAGGAAACAACAGCCAGGUCAGCCAAAAUUACCCUAU	........((((.((....((....................))...((.....)).((((((.(.((.........)).)))))))........))))))	........((((.((...............................((.....)).((((((.(.((.........)).)))))))........))))))
638	737	37	-13.1	-2.19	0.02	7.87	AGAUAAGAUAGAGGAAGAGCAAAACAAAAGUAAGAAAAAGGCACAGCAAGCAGCAGCUGACACAGGAAACAACAGCCAGGUCAGCCAAAAUUACCCUAUA	.......((((.((....((....................))...((.....)).((((((.(.((.........)).)))))))........)))))).	.......((((.((...............................((.....)).((((((.(.((.........)).)))))))........)))))).
639	738	37	-13.1	-1.75	0.04	8.04	GAUAAGAUAGAGGAAGAGCAAAACAAAAGUAAGAAAAAGGCACAGCAAGCAGCAGCUGACACAGGAAACAACAGCCAGGUCAGCCAAAAUUACCCUAUAG	......((((.((....((....................))...((.....)).((((((.(.((.........)).)))))))........))))))..	......((((.((...............................((.....)).((((((.(.((.........)).)))))))........))))))..
640	739	37	-13.1	-1.44	0.1	8.11	AUAAGAUAGAGGAAGAGCAAAACAAAAGUAAGAAAAAGGCACAGCAAGCAGCAGCUGACACAGGAAACAACAGCCAGGUCAGCCAAAAUUACCCUAUAGU	.....((((.((....((....................))...((.....)).((((((.(.((.........)).)))))))........))))))...	.....((((.((...............................((.....)).((((((.(.((.........)).)))))))........))))))...
641	740	37	-13.1	-0.98	0.16	8.35	UAAGAUAGAGGAAGAGCAAAACAAAAGUAAGAAAAAGGCACAGCAAGCAGCAGCUGACACAGGAAACAACAGCCAGGUCAGCCAAAAUUACCCUAUAGUG	....((((.((....((....................))...((.....)).((((((.(.((.........)).)))))))........))))))....	....((((.((...............................((.....)).((((((.(.((.........)).)))))))........))))))....
642	741	37	-13.3	-0.91	0.25	9.99	AAGAUAGAGGAAGAGCAAAACAAAAGUAAGAAAAAGGCACAGCAAGCAGCAGCUGACACAGGAAACAACAGCCAGGUCAGCCAAAAUUACCCUAUAGUGC	....................................((((.((.....)).((((((.(.((.........)).)))))))...............))))	...((((.((...............................((.....)).((((((.(.((.........)).)))))))........)))))).....
643	742	37	-14.7	-1.49	0.12	9.03	AGAUAGAGGAAGAGCAAAACAAAAGUAAGAAAAAGGCACAGCAAGCAGCAGCUGACACAGGAAACAACAGCCAGGUCAGCCAAAAUUACCCUAUAGUGCA	...................................((((.((.....)).((((((.(.((.........)).)))))))...............)))).	...................................((((.((.....)).((((((.(.((.........)).)))))))...............)))).
644	743	37	-14.7	-1.31	0.12	9.02	GAUAGAGGAAGAGCAAAACAAAAGUAAGAAAAAGGCACAGCAAGCAGCAGCUGACACAGGAAACAACAGCCAGGUCAGCCAAAAUUACCCUAUAGUGCAG	..................................((((.((.....)).((((((.(.((.........)).)))))))...............))))..	..................................((((.((.....)).((((((.(.((.........)).)))))))...............))))..
645	744	37	-14.7	-1.85	0.02	7.81	AUAGAGGAAGAGCAAAACAAAAGUAAGAAAAAGGCACAGCAAGCAGCAGCUGACACAGGAAACAACAGCCAGGUCAGCCAAAAUUACCCUAUAGUGCAGA	.................................((((.((.....)).((((((.(.((.........)).)))))))...............))))...	.................................((((.((.....)).((((((.(.((.........)).)))))))...............))))...
646	745	37	-14.7	-1.43	0.08	5.43	UAGAGGAAGAGCAAAACAAAAGUAAGAAAAAGGCACAGCAAGCAGCAGCUGACACAGGAAACAACAGCCAGGUCAGCCAAAAUUACCCUAUAGUGCAGAA	................................((((.((.....)).((((((.(.((.........)).)))))))...............))))....	................................((((.((.....)).((((((.(.((.........)).)))))))...............))))....
647	746	37	-14.7	-1.96	0.0	4.88	AGAGGAAGAGCAAAACAAAAGUAAGAAAAAGGCACAGCAAGCAGCAGCUGACACAGGAAACAACAGCCAGGUCAGCCAAAAUUACCCUAUAGUGCAGAAC	...............................((((.((.....)).((((((.(.((.........)).)))))))...............)))).....	...............................((((.((.....)).((((((.(.((.........)).)))))))...............)))).....
648	747	37	-14.7	-1.37	0.08	5.89	GAGGAAGAGCAAAACAAAAGUAAGAAAAAGGCACAGCAAGCAGCAGCUGACACAGGAAACAACAGCCAGGUCAGCCAAAAUUACCCUAUAGUGCAGAACC	..............................((((.((.....)).((((((.(.((.........)).)))))))...............))))......	..............................((((.((.....)).((((((.(.((.........)).)))))))...............))))......
649	748	37	-14.7	-1.63	0.08	11.07	AGGAAGAGCAAAACAAAAGUAAGAAAAAGGCACAGCAAGCAGCAGCUGACACAGGAAACAACAGCCAGGUCAGCCAAAAUUACCCUAUAGUGCAGAACCU	.............................((((.((.....)).((((((.(.((.........)).)))))))...............)))).......	.............................((((.((.....)).((((((.(.((.........)).)))))))...............)))).......
650	749	37	-14.7	-0.93	0.18	8.49	GGAAGAGCAAAACAAAAGUAAGAAAAAGGCACAGCAAGCAGCAGCUGACACAGGAAACAACAGCCAGGUCAGCCAAAAUUACCCUAUAGUGCAGAACCUC	............................((((.((.....)).((((((.(.((.........)).)))))))...............))))........	............................((((.((.....)).((((((.(.((.........)).)))))))...............))))........
651	750	37	-14.7	-1.0	0.18	5.73	GAAGAGCAAAACAAAAGUAAGAAAAAGGCACAGCAAGCAGCAGCUGACACAGGAAACAACAGCCAGGUCAGCCAAAAUUACCCUAUAGUGCAGAACCUCC	...........................((((.((.....)).((((((.(.((.........)).)))))))...............)))).........	...........................((((.((.....)).((((((.(.((.........)).)))))))...............)))).........
652	751	37	-14.7	-1.68	0.04	5.71	AAGAGCAAAACAAAAGUAAGAAAAAGGCACAGCAAGCAGCAGCUGACACAGGAAACAACAGCCAGGUCAGCCAAAAUUACCCUAUAGUGCAGAACCUCCA	..........................((((.((.....)).((((((.(.((.........)).)))))))...............))))..........	..........................((((.((.....)).((((((.(.((.........)).)))))))...............))))..........
653	752	37	-14.7	-1.11	0.12	5.71	AGAGCAAAACAAAAGUAAGAAAAAGGCACAGCAAGCAGCAGCUGACACAGGAAACAACAGCCAGGUCAGCCAAAAUUACCCUAUAGUGCAGAACCUCCAG	.........................((((.((.....)).((((((.(.((.........)).)))))))...............))))...........	.........................((((.((.....)).((((((.(.((.........)).)))))))...............))))...........
654	753	37	-14.7	-1.01	0.16	6.37	GAGCAAAACAAAAGUAAGAAAAAGGCACAGCAAGCAGCAGCUGACACAGGAAACAACAGCCAGGUCAGCCAAAAUUACCCUAUAGUGCAGAACCUCCAGG	........................((((.((.....)).((((((.(.((.........)).)))))))...............))))............	........................((((.((.....)).((((((.(.((.........)).)))))))...............))))............
655	754	37	-15.0	-1.26	0.08	11.05	AGCAAAACAAAAGUAAGAAAAAGGCACAGCAAGCAGCAGCUGACACAGGAAACAACAGCCAGGUCAGCCAAAAUUACCCUAUAGUGCAGAACCUCCAGGG	.......................((((.((.....)).((((((.(.((.........)).)))))))...............))))....((....)).	............................((.....)).((((((.(.((.........)).)))))))........((((................))))
656	755	37	-16.1	-1.68	0.06	10.55	GCAAAACAAAAGUAAGAAAAAGGCACAGCAAGCAGCAGCUGACACAGGAAACAACAGCCAGGUCAGCCAAAAUUACCCUAUAGUGCAGAACCUCCAGGGG	...........................((.....)).((((((.(.((.........)).)))))))........((((..((........))..)))).	...........................((.....)).((((((.(.((.........)).)))))))........((((..((........))..)))).
657	756	37	-16.1	-1.47	0.06	11.18	CAAAACAAAAGUAAGAAAAAGGCACAGCAAGCAGCAGCUGACACAGGAAACAACAGCCAGGUCAGCCAAAAUUACCCUAUAGUGCAGAACCUCCAGGGGC	..........................((.....)).((((((.(.((.........)).)))))))........((((..((........))..))))..	..........................((.....)).((((((.(.((.........)).)))))))........((((..(..........)..))))..
658	757	37	-16.8	-1.46	0.08	11.52	AAAACAAAAGUAAGAAAAAGGCACAGCAAGCAGCAGCUGACACAGGAAACAACAGCCAGGUCAGCCAAAAUUACCCUAUAGUGCAGAACCUCCAGGGGCA	....................((((.((.....)).((((((.(.((.........)).)))))))...............)))).(..((....))..).	.........................((.....)).((((((.(.((.........)).)))))))........((((..(..........)..))))...
659	758	37	-16.8	-1.53	0.12	11.55	AAACAAAAGUAAGAAAAAGGCACAGCAAGCAGCAGCUGACACAGGAAACAACAGCCAGGUCAGCCAAAAUUACCCUAUAGUGCAGAACCUCCAGGGGCAA	...................((((.((.....)).((((((.(.((.........)).)))))))...............)))).(..((....))..)..	........................((.....)).((((((.(.((.........)).)))))))........((((..(..........)..))))....
660	759	37	-16.8	-1.5	0.1	11.59	AACAAAAGUAAGAAAAAGGCACAGCAAGCAGCAGCUGACACAGGAAACAACAGCCAGGUCAGCCAAAAUUACCCUAUAGUGCAGAACCUCCAGGGGCAAA	..................((((.((.....)).((((((.(.((.........)).)))))))...............)))).(..((....))..)...	.......................((.....)).((((((.(.((.........)).)))))))........((((..(..........)..)))).....
661	760	37	-16.8	-1.35	0.08	11.51	ACAAAAGUAAGAAAAAGGCACAGCAAGCAGCAGCUGACACAGGAAACAACAGCCAGGUCAGCCAAAAUUACCCUAUAGUGCAGAACCUCCAGGGGCAAAU	.................((((.((.....)).((((((.(.((.........)).)))))))...............)))).(..((....))..)....	......................((.....)).((((((.(.((.........)).)))))))........((((..(..........)..))))......
662	761	37	-16.8	-1.3	0.1	11.4	CAAAAGUAAGAAAAAGGCACAGCAAGCAGCAGCUGACACAGGAAACAACAGCCAGGUCAGCCAAAAUUACCCUAUAGUGCAGAACCUCCAGGGGCAAAUG	................((((.((.....)).((((((.(.((.........)).)))))))...............)))).(..((....))..).....	.....................((.....)).((((((.(.((.........)).)))))))........((((..(..........)..)))).......
663	762	37	-16.8	-0.84	0.18	11.89	AAAAGUAAGAAAAAGGCACAGCAAGCAGCAGCUGACACAGGAAACAACAGCCAGGUCAGCCAAAAUUACCCUAUAGUGCAGAACCUCCAGGGGCAAAUGG	...............((((.((.....)).((((((.(.((.........)).)))))))...............)))).(..((....))..)......	....................((.....)).((((((.(.((.........)).)))))))........((((..(..........)..))))........
664	763	37	-16.8	-0.54	0.25	14.01	AAAGUAAGAAAAAGGCACAGCAAGCAGCAGCUGACACAGGAAACAACAGCCAGGUCAGCCAAAAUUACCCUAUAGUGCAGAACCUCCAGGGGCAAAUGGU	..............((((.((.....)).((((((.(.((.........)).)))))))...............)))).(..((....))..).......	...................((.....)).((((((.(.((.........)).)))))))........((((..(..........)..)))).........
665	764	37	-16.8	-0.84	0.16	16.0	AAGUAAGAAAAAGGCACAGCAAGCAGCAGCUGACACAGGAAACAACAGCCAGGUCAGCCAAAAUUACCCUAUAGUGCAGAACCUCCAGGGGCAAAUGGUA	.............((((.((.....)).((((((.(.((.........)).)))))))...............)))).(..((....))..)........	..................((.....)).((((((.(.((.........)).)))))))........((((..((........))..))))..........
666	765	37	-16.8	-0.43	0.24	16.27	AGUAAGAAAAAGGCACAGCAAGCAGCAGCUGACACAGGAAACAACAGCCAGGUCAGCCAAAAUUACCCUAUAGUGCAGAACCUCCAGGGGCAAAUGGUAC	............((((.((.....)).((((((.(.((.........)).)))))))...............)))).(..((....))..).........	.................((.....)).((((((.(.((.........)).)))))))........((((..(..........)..))))...........
667	766	37	-17.2	-0.5	0.29	15.86	GUAAGAAAAAGGCACAGCAAGCAGCAGCUGACACAGGAAACAACAGCCAGGUCAGCCAAAAUUACCCUAUAGUGCAGAACCUCCAGGGGCAAAUGGUACA	(((........((...((.....)).((((((.(.((.........)).)))))))........((((..((........))..))))))......))).	................((.....)).((((((.(.((.........)).)))))))........((((..((........))..))))............
668	767	37	-16.8	-0.76	0.22	17.13	UAAGAAAAAGGCACAGCAAGCAGCAGCUGACACAGGAAACAACAGCCAGGUCAGCCAAAAUUACCCUAUAGUGCAGAACCUCCAGGGGCAAAUGGUACAU	..........((((.((.....)).((((((.(.((.........)).)))))))...............)))).(..((....))..)...........	...............((.....)).((((((.(.((.........)).)))))))........((((................)))).............
669	768	37	-16.8	-0.71	0.27	18.58	AAGAAAAAGGCACAGCAAGCAGCAGCUGACACAGGAAACAACAGCCAGGUCAGCCAAAAUUACCCUAUAGUGCAGAACCUCCAGGGGCAAAUGGUACAUC	.........((((.((.....)).((((((.(.((.........)).)))))))...............)))).(..((....))..)............	..............((.....)).((((((.(.((.........)).)))))))........((((................))))..............
670	769	37	-17.3	-0.79	0.16	22.29	AGAAAAAGGCACAGCAAGCAGCAGCUGACACAGGAAACAACAGCCAGGUCAGCCAAAAUUACCCUAUAGUGCAGAACCUCCAGGGGCAAAUGGUACAUCA	........((((.((.....)).((((((.(.((.........)).)))))))...............)))).((....(((........)))....)).	.......................((((((...((.........))..))))))........((((..(..........)..))))...............
671	770	37	-17.3	-0.84	0.18	22.3	GAAAAAGGCACAGCAAGCAGCAGCUGACACAGGAAACAACAGCCAGGUCAGCCAAAAUUACCCUAUAGUGCAGAACCUCCAGGGGCAAAUGGUACAUCAG	.......((((.((.....)).((((((.(.((.........)).)))))))...............)))).((....(((........)))....))..	......................((((((...((.........))..))))))........((((..(..........)..))))................
672	771	37	-17.3	-0.57	0.27	24.33	AAAAAGGCACAGCAAGCAGCAGCUGACACAGGAAACAACAGCCAGGUCAGCCAAAAUUACCCUAUAGUGCAGAACCUCCAGGGGCAAAUGGUACAUCAGG	......((((.((.....)).((((((.(.((.........)).)))))))...............)))).((....(((........)))....))...	.....................((((((.(.((.........)).)))))))........((((................)))).................
673	772	37	-20.0	-1.23	0.08	9.22	AAAAGGCACAGCAAGCAGCAGCUGACACAGGAAACAACAGCCAGGUCAGCCAAAAUUACCCUAUAGUGCAGAACCUCCAGGGGCAAAUGGUACAUCAGGC	........((((........))))...............(((.(((..((((......((((..((........))..)))).....))))..))).)))	........((((........))))...............(((.(((..((((......((((..((........))..)))).....))))..))).)))
674	773	37	-20.8	-1.09	0.14	13.98	AAAGGCACAGCAAGCAGCAGCUGACACAGGAAACAACAGCCAGGUCAGCCAAAAUUACCCUAUAGUGCAGAACCUCCAGGGGCAAAUGGUACAUCAGGCC	.......((((........))))...............(((.(((..((((......((((..((........))..)))).....))))..))).))).	.......((((........))))...............(((.(((..((((......((((..((........))..)))).....))))..))).))).
675	774	37	-20.8	-1.14	0.14	22.12	AAGGCACAGCAAGCAGCAGCUGACACAGGAAACAACAGCCAGGUCAGCCAAAAUUACCCUAUAGUGCAGAACCUCCAGGGGCAAAUGGUACAUCAGGCCA	......((((........))))...............(((.(((..((((......((((..((........))..)))).....))))..))).)))..	..(((...((.....)).((((((...((.........))..))))))........((((..((........))..))))................))).
676	775	37	-20.8	-1.21	0.08	23.03	AGGCACAGCAAGCAGCAGCUGACACAGGAAACAACAGCCAGGUCAGCCAAAAUUACCCUAUAGUGCAGAACCUCCAGGGGCAAAUGGUACAUCAGGCCAU	.....((((........))))...............(((.(((..((((......((((..((........))..)))).....))))..))).)))...	.......((.....)).((((((.(.((.........)).)))))))........((((..((........))..)))).....................
677	776	37	-20.9	-0.84	0.22	22.02	GGCACAGCAAGCAGCAGCUGACACAGGAAACAACAGCCAGGUCAGCCAAAAUUACCCUAUAGUGCAGAACCUCCAGGGGCAAAUGGUACAUCAGGCCAUA	.((((.((.....)).((((((.(.((.........)).)))))))...............)))).(..((....))..)..(((((.......))))).	......((.....)).((((((.(.((.........)).)))))))........((((..((........))..))))......................
678	777	37	-21.2	-1.03	0.14	18.54	GCACAGCAAGCAGCAGCUGACACAGGAAACAACAGCCAGGUCAGCCAAAAUUACCCUAUAGUGCAGAACCUCCAGGGGCAAAUGGUACAUCAGGCCAUAU	((((.((.....)).((((((.(.((.........)).)))))))...............)))).(..((....))..)..(((((.......)))))..	.....((.....)).((((((.(.((.........)).)))))))........((((..(..........)..))))....(((((.......)))))..
679	778	37	-20.8	-1.55	0.1	19.48	CACAGCAAGCAGCAGCUGACACAGGAAACAACAGCCAGGUCAGCCAAAAUUACCCUAUAGUGCAGAACCUCCAGGGGCAAAUGGUACAUCAGGCCAUAUC	..((((........))))...............(((.(((..((((......((((..((........))..)))).....))))..))).)))......	..............((((((..................))))))........((((..((........))..))))......((.........)).....
680	779	37	-20.8	-1.85	0.04	19.52	ACAGCAAGCAGCAGCUGACACAGGAAACAACAGCCAGGUCAGCCAAAAUUACCCUAUAGUGCAGAACCUCCAGGGGCAAAUGGUACAUCAGGCCAUAUCA	.((((........))))...............(((.(((..((((......((((..((........))..)))).....))))..))).))).......	.............((((((..................))))))........((((..((........))..))))......((.........))......
681	780	37	-20.8	-1.13	0.14	19.52	CAGCAAGCAGCAGCUGACACAGGAAACAACAGCCAGGUCAGCCAAAAUUACCCUAUAGUGCAGAACCUCCAGGGGCAAAUGGUACAUCAGGCCAUAUCAC	((((........))))...............(((.(((..((((......((((..((........))..)))).....))))..))).)))........	............((((((..................))))))........((((..((........))..))))......((.........)).......
682	781	37	-20.2	-1.64	0.1	9.95	AGCAAGCAGCAGCUGACACAGGAAACAACAGCCAGGUCAGCCAAAAUUACCCUAUAGUGCAGAACCUCCAGGGGCAAAUGGUACAUCAGGCCAUAUCACC	.((.....)).((((((.(.((.........)).)))))))........((((..((........))..))))....(((((.......)))))......	.((.....)).((((((.(.((.........)).)))))))........((((..((........))..))))....(((((.......)))))......
683	782	37	-20.4	-1.08	0.1	14.28	GCAAGCAGCAGCUGACACAGGAAACAACAGCCAGGUCAGCCAAAAUUACCCUAUAGUGCAGAACCUCCAGGGGCAAAUGGUACAUCAGGCCAUAUCACCU	((.....)).((((((.(.((.........)).)))))))........((((..((........))..))))....(((((.......))))).......	((.....)).((((((.(.((.........)).)))))))........((((..((........))..))))....(((((.......))))).......
684	783	37	-19.5	-0.88	0.2	17.86	CAAGCAGCAGCUGACACAGGAAACAACAGCCAGGUCAGCCAAAAUUACCCUAUAGUGCAGAACCUCCAGGGGCAAAUGGUACAUCAGGCCAUAUCACCUA	.........((((((.(.((.........)).)))))))........((((..((........))..))))....(((((.......)))))........	.........((((((.(.((.........)).)))))))........((((..((........))..))))....(((((.......)))))........
685	784	37	-19.5	-0.95	0.14	17.19	AAGCAGCAGCUGACACAGGAAACAACAGCCAGGUCAGCCAAAAUUACCCUAUAGUGCAGAACCUCCAGGGGCAAAUGGUACAUCAGGCCAUAUCACCUAG	........((((((.(.((.........)).)))))))........((((..((........))..))))....(((((.......))))).........	........((((((.(.((.........)).)))))))........((((..((........))..))))....(((((.......))))).........
686	785	37	-19.5	-0.75	0.22	16.09	AGCAGCAGCUGACACAGGAAACAACAGCCAGGUCAGCCAAAAUUACCCUAUAGUGCAGAACCUCCAGGGGCAAAUGGUACAUCAGGCCAUAUCACCUAGA	.......((((((.(.((.........)).)))))))........((((..((........))..))))....(((((.......)))))..........	.......((((((.(.((.........)).)))))))........((((..((........))..))))....(((((.......)))))..........
687	786	37	-19.5	-0.89	0.22	13.47	GCAGCAGCUGACACAGGAAACAACAGCCAGGUCAGCCAAAAUUACCCUAUAGUGCAGAACCUCCAGGGGCAAAUGGUACAUCAGGCCAUAUCACCUAGAA	......((((((.(.((.........)).)))))))........((((..((........))..))))....(((((.......)))))...........	......((((((.(.((.........)).)))))))........((((..((........))..))))....(((((.......)))))...........
688	787	37	-19.5	-1.55	0.06	11.73	CAGCAGCUGACACAGGAAACAACAGCCAGGUCAGCCAAAAUUACCCUAUAGUGCAGAACCUCCAGGGGCAAAUGGUACAUCAGGCCAUAUCACCUAGAAC	.....((((((.(.((.........)).)))))))........((((..((........))..))))....(((((.......)))))............	.....((((((.(.((.........)).)))))))........((((..((........))..))))....(((((.......)))))............
689	788	37	-19.5	-1.07	0.14	11.46	AGCAGCUGACACAGGAAACAACAGCCAGGUCAGCCAAAAUUACCCUAUAGUGCAGAACCUCCAGGGGCAAAUGGUACAUCAGGCCAUAUCACCUAGAACU	....((((((.(.((.........)).)))))))........((((..((........))..))))....(((((.......))))).............	....((((((.(.((.........)).)))))))........((((..((........))..))))....(((((.......))))).............
690	789	37	-19.5	-0.97	0.22	11.67	GCAGCUGACACAGGAAACAACAGCCAGGUCAGCCAAAAUUACCCUAUAGUGCAGAACCUCCAGGGGCAAAUGGUACAUCAGGCCAUAUCACCUAGAACUU	...((((((.(.((.........)).)))))))........((((..((........))..))))....(((((.......)))))..............	...((((((.(.((.........)).)))))))........((((..((........))..))))....(((((.......)))))..............
691	790	37	-19.5	-1.46	0.12	11.48	CAGCUGACACAGGAAACAACAGCCAGGUCAGCCAAAAUUACCCUAUAGUGCAGAACCUCCAGGGGCAAAUGGUACAUCAGGCCAUAUCACCUAGAACUUU	..((((((.(.((.........)).)))))))........((((..((........))..))))....(((((.......)))))...............	..((((((.(.((.........)).)))))))........((((..((........))..))))....(((((.......)))))...............
692	791	37	-19.5	-1.14	0.16	12.03	AGCUGACACAGGAAACAACAGCCAGGUCAGCCAAAAUUACCCUAUAGUGCAGAACCUCCAGGGGCAAAUGGUACAUCAGGCCAUAUCACCUAGAACUUUA	.((((((.(.((.........)).)))))))........((((..((........))..))))....(((((.......)))))................	.((((((.(.((.........)).)))))))........((((..(..........)..))))....(((((.......)))))................
693	792	37	-19.3	-1.43	0.08	12.45	GCUGACACAGGAAACAACAGCCAGGUCAGCCAAAAUUACCCUAUAGUGCAGAACCUCCAGGGGCAAAUGGUACAUCAGGCCAUAUCACCUAGAACUUUAA	((((((.(.((.........)).)))))))........((((..((........))..))))....(((((.......))))).................	((((((.(.((.........)).)))))))........((((..(..........)..))))....(((((.......))))).................
694	793	37	-17.3	-0.85	0.16	12.47	CUGACACAGGAAACAACAGCCAGGUCAGCCAAAAUUACCCUAUAGUGCAGAACCUCCAGGGGCAAAUGGUACAUCAGGCCAUAUCACCUAGAACUUUAAA	.......(((........(((.(((..((((......((((..((........))..)))).....))))..))).))).......)))...........	.......(((........(((.(((..((((......((((..((........))..)))).....))))..))).))).......)))...........
695	794	37	-17.3	-1.03	0.14	6.97	UGACACAGGAAACAACAGCCAGGUCAGCCAAAAUUACCCUAUAGUGCAGAACCUCCAGGGGCAAAUGGUACAUCAGGCCAUAUCACCUAGAACUUUAAAU	......(((........(((.(((..((((......((((..((........))..)))).....))))..))).))).......)))............	......(((........(((.(((..((((......((((..((........))..)))).....))))..))).))).......)))............
696	795	37	-17.3	-0.63	0.24	5.74	GACACAGGAAACAACAGCCAGGUCAGCCAAAAUUACCCUAUAGUGCAGAACCUCCAGGGGCAAAUGGUACAUCAGGCCAUAUCACCUAGAACUUUAAAUG	.....(((........(((.(((..((((......((((..((........))..)))).....))))..))).))).......))).............	.....(((........(((.(((..((((......((((..((........))..)))).....))))..))).))).......))).............
697	796	37	-17.3	-1.09	0.1	5.29	ACACAGGAAACAACAGCCAGGUCAGCCAAAAUUACCCUAUAGUGCAGAACCUCCAGGGGCAAAUGGUACAUCAGGCCAUAUCACCUAGAACUUUAAAUGC	....(((........(((.(((..((((......((((..((........))..)))).....))))..))).))).......)))..............	....(((........(((.(((..((((......((((..((........))..)))).....))))..))).))).......)))..............
698	797	37	-17.3	-1.24	0.12	5.34	CACAGGAAACAACAGCCAGGUCAGCCAAAAUUACCCUAUAGUGCAGAACCUCCAGGGGCAAAUGGUACAUCAGGCCAUAUCACCUAGAACUUUAAAUGCA	...(((........(((.(((..((((......((((..((........))..)))).....))))..))).))).......)))...............	...(((........(((.(((..((((......((((..((........))..)))).....))))..))).))).......)))...............
699	798	37	-17.3	-0.81	0.22	5.64	ACAGGAAACAACAGCCAGGUCAGCCAAAAUUACCCUAUAGUGCAGAACCUCCAGGGGCAAAUGGUACAUCAGGCCAUAUCACCUAGAACUUUAAAUGCAU	..(((........(((.(((..((((......((((..((........))..)))).....))))..))).))).......)))................	..(((........(((.(((..((((......((((..((........))..)))).....))))..))).))).......)))................
700	799	37	-17.3	-0.49	0.25	5.81	CAGGAAACAACAGCCAGGUCAGCCAAAAUUACCCUAUAGUGCAGAACCUCCAGGGGCAAAUGGUACAUCAGGCCAUAUCACCUAGAACUUUAAAUGCAUG	.(((........(((.(((..((((......((((..((........))..)))).....))))..))).))).......))).................	.(((........(((.(((..((((......((((..((........))..)))).....))))..))).))).......))).................
701	800	37	-17.2	-0.04	0.53	6.76	AGGAAACAACAGCCAGGUCAGCCAAAAUUACCCUAUAGUGCAGAACCUCCAGGGGCAAAUGGUACAUCAGGCCAUAUCACCUAGAACUUUAAAUGCAUGG	(((........(((.(((..((((......((((..((........))..)))).....))))..))).))).......)))..................	(((........(((.(((..((((......((((..((........))..)))).....))))..))).))).......)))..................
702	801	37	-17.3	-0.03	0.43	18.73	GGAAACAACAGCCAGGUCAGCCAAAAUUACCCUAUAGUGCAGAACCUCCAGGGGCAAAUGGUACAUCAGGCCAUAUCACCUAGAACUUUAAAUGCAUGGG	..........(((.(((..((((......((((..((........))..)))).....))))..))).))).......((((..............))))	..........(((.(((..((((......((((..((........))..)))).....))))..))).))).......((((..............))))
703	802	37	-18.8	-0.58	0.2	12.43	GAAACAACAGCCAGGUCAGCCAAAAUUACCCUAUAGUGCAGAACCUCCAGGGGCAAAUGGUACAUCAGGCCAUAUCACCUAGAACUUUAAAUGCAUGGGU	.........(((.(((..((((......((((..((........))..)))).....))))..))).)))......(((((..............)))))	.........(((.(((..((((......((((..((........))..)))).....))))..))).)))......(((((..............)))))
704	803	37	-19.3	-1.58	0.06	22.73	AAACAACAGCCAGGUCAGCCAAAAUUACCCUAUAGUGCAGAACCUCCAGGGGCAAAUGGUACAUCAGGCCAUAUCACCUAGAACUUUAAAUGCAUGGGUA	........(((.(((..((((......((((..((........))..)))).....))))..))).)))......(((((..............))))).	........(((.(((..((((......((((................)))).....))))..))).)))......(((((..............))))).
705	804	37	-19.3	-1.16	0.12	22.51	AACAACAGCCAGGUCAGCCAAAAUUACCCUAUAGUGCAGAACCUCCAGGGGCAAAUGGUACAUCAGGCCAUAUCACCUAGAACUUUAAAUGCAUGGGUAA	.......(((.(((..((((......((((..((........))..)))).....))))..))).)))......(((((..............)))))..	........................(((((....(((((.....((.(((.....(((((.......)))))....))).))........)))))))))).
706	805	37	-19.6	-1.13	0.14	19.09	ACAACAGCCAGGUCAGCCAAAAUUACCCUAUAGUGCAGAACCUCCAGGGGCAAAUGGUACAUCAGGCCAUAUCACCUAGAACUUUAAAUGCAUGGGUAAA	..........((....))....((((((....((((((((..((.(((((...(((((.......))))).)).))).))..)))...))))))))))).	......................((((((....(((((.....((.(((.....(((((.......)))))....))).))........))))))))))).
707	806	37	-19.6	-1.44	0.1	19.17	CAACAGCCAGGUCAGCCAAAAUUACCCUAUAGUGCAGAACCUCCAGGGGCAAAUGGUACAUCAGGCCAUAUCACCUAGAACUUUAAAUGCAUGGGUAAAA	.........((....))....((((((....((((((((..((.(((((...(((((.......))))).)).))).))..)))...)))))))))))..	.....................((((((....(((((.....((.(((.....(((((.......)))))....))).))........)))))))))))..
708	807	37	-19.6	-1.31	0.08	19.28	AACAGCCAGGUCAGCCAAAAUUACCCUAUAGUGCAGAACCUCCAGGGGCAAAUGGUACAUCAGGCCAUAUCACCUAGAACUUUAAAUGCAUGGGUAAAAG	........((....))....((((((....((((((((..((.(((((...(((((.......))))).)).))).))..)))...)))))))))))...	....................((((((....(((((.....((.(((.....(((((.......)))))....))).))........)))))))))))...
709	808	37	-19.6	-0.64	0.24	19.48	ACAGCCAGGUCAGCCAAAAUUACCCUAUAGUGCAGAACCUCCAGGGGCAAAUGGUACAUCAGGCCAUAUCACCUAGAACUUUAAAUGCAUGGGUAAAAGU	.......((....))....((((((....((((((((..((.(((((...(((((.......))))).)).))).))..)))...)))))))))))....	...................((((((....(((((.....((.(((.....(((((.......)))))....))).))........)))))))))))....
710	809	37	-19.6	-1.11	0.16	19.72	CAGCCAGGUCAGCCAAAAUUACCCUAUAGUGCAGAACCUCCAGGGGCAAAUGGUACAUCAGGCCAUAUCACCUAGAACUUUAAAUGCAUGGGUAAAAGUA	......((....))....((((((....((((((((..((.(((((...(((((.......))))).)).))).))..)))...))))))))))).....	..................((((((....(((((.....((.(((.....(((((.......)))))....))).))........))))))))))).....
711	810	37	-19.6	-0.65	0.27	19.85	AGCCAGGUCAGCCAAAAUUACCCUAUAGUGCAGAACCUCCAGGGGCAAAUGGUACAUCAGGCCAUAUCACCUAGAACUUUAAAUGCAUGGGUAAAAGUAG	.....((....))....((((((....((((((((..((.(((((...(((((.......))))).)).))).))..)))...)))))))))))......	.................((((((....(((((.....((.(((.....(((((.......)))))....))).))........)))))))))))......
712	811	37	-19.6	-0.36	0.29	17.78	GCCAGGUCAGCCAAAAUUACCCUAUAGUGCAGAACCUCCAGGGGCAAAUGGUACAUCAGGCCAUAUCACCUAGAACUUUAAAUGCAUGGGUAAAAGUAGU	....((....))....((((((....((((((((..((.(((((...(((((.......))))).)).))).))..)))...))))))))))).......	................((((((....(((((.(...((.(((.....(((((.......)))))....))).))...)....))))))))))).......
713	812	37	-19.6	-0.79	0.24	9.05	CCAGGUCAGCCAAAAUUACCCUAUAGUGCAGAACCUCCAGGGGCAAAUGGUACAUCAGGCCAUAUCACCUAGAACUUUAAAUGCAUGGGUAAAAGUAGUA	...((....))....((((((....((((((((..((.(((((...(((((.......))))).)).))).))..)))...)))))))))))........	...(......)....((((((....((((((((..((.(((.....(((((.......)))))....))).))..)))...)))))))))))........
714	813	37	-19.6	-0.59	0.25	9.08	CAGGUCAGCCAAAAUUACCCUAUAGUGCAGAACCUCCAGGGGCAAAUGGUACAUCAGGCCAUAUCACCUAGAACUUUAAAUGCAUGGGUAAAAGUAGUAG	..((....))....((((((....((((((((..((.(((((...(((((.......))))).)).))).))..)))...))))))))))).........	..............((((((....((((((((..((.(((.....(((((.......)))))....))).))..)))...))))))))))).........
715	814	37	-19.6	-0.85	0.24	9.74	AGGUCAGCCAAAAUUACCCUAUAGUGCAGAACCUCCAGGGGCAAAUGGUACAUCAGGCCAUAUCACCUAGAACUUUAAAUGCAUGGGUAAAAGUAGUAGA	.((....))....((((((....((((((((..((.(((((...(((((.......))))).)).))).))..)))...)))))))))))..........	.............((((((....((((((((..((.(((.....(((((.......)))))....))).))..)))...)))))))))))..........
716	815	37	-19.8	-0.68	0.2	10.01	GGUCAGCCAAAAUUACCCUAUAGUGCAGAACCUCCAGGGGCAAAUGGUACAUCAGGCCAUAUCACCUAGAACUUUAAAUGCAUGGGUAAAAGUAGUAGAA	((....))....((((((....((((((((..((.(((((...(((((.......))))).)).))).))..)))...)))))))))))...........	............((((((....((((((((..((.(((.....(((((.......)))))....))).))..)))...)))))))))))...........
717	816	37	-19.3	-0.76	0.2	9.39	GUCAGCCAAAAUUACCCUAUAGUGCAGAACCUCCAGGGGCAAAUGGUACAUCAGGCCAUAUCACCUAGAACUUUAAAUGCAUGGGUAAAAGUAGUAGAAG	...........((((((....((((((((..((.(((((...(((((.......))))).)).))).))..)))...)))))))))))............	...........((((((....((((((((..((.(((.....(((((.......)))))....))).))..)))...)))))))))))............
718	817	37	-19.3	-1.42	0.06	9.41	UCAGCCAAAAUUACCCUAUAGUGCAGAACCUCCAGGGGCAAAUGGUACAUCAGGCCAUAUCACCUAGAACUUUAAAUGCAUGGGUAAAAGUAGUAGAAGA	..........((((((....((((((((..((.(((((...(((((.......))))).)).))).))..)))...))))))))))).............	....(.....((((((....((((((((..((.(((.....(((((.......)))))....))).))..)))...))))))))))).....).......
719	818	37	-19.3	-1.11	0.16	8.55	CAGCCAAAAUUACCCUAUAGUGCAGAACCUCCAGGGGCAAAUGGUACAUCAGGCCAUAUCACCUAGAACUUUAAAUGCAUGGGUAAAAGUAGUAGAAGAG	.........((((((....((((((((..((.(((((...(((((.......))))).)).))).))..)))...)))))))))))..............	.........((((((....((((((((..((.(((.....(((((.......)))))....))).))..)))...)))))))))))..............
720	819	37	-19.3	-1.64	0.04	8.47	AGCCAAAAUUACCCUAUAGUGCAGAACCUCCAGGGGCAAAUGGUACAUCAGGCCAUAUCACCUAGAACUUUAAAUGCAUGGGUAAAAGUAGUAGAAGAGA	........((((((....((((((((..((.(((((...(((((.......))))).)).))).))..)))...)))))))))))...............	........((((((....((((((((..((.(((.....(((((.......)))))....))).))..)))...)))))))))))...............
721	820	37	-19.3	-1.24	0.1	8.28	GCCAAAAUUACCCUAUAGUGCAGAACCUCCAGGGGCAAAUGGUACAUCAGGCCAUAUCACCUAGAACUUUAAAUGCAUGGGUAAAAGUAGUAGAAGAGAA	.......((((((....((((((((..((.(((((...(((((.......))))).)).))).))..)))...)))))))))))................	.......((((((....((((((((..((.(((.....(((((.......)))))....))).))..)))...)))))))))))................
722	821	37	-19.3	-1.56	0.04	7.46	CCAAAAUUACCCUAUAGUGCAGAACCUCCAGGGGCAAAUGGUACAUCAGGCCAUAUCACCUAGAACUUUAAAUGCAUGGGUAAAAGUAGUAGAAGAGAAG	......((((((....((((((((..((.(((((...(((((.......))))).)).))).))..)))...))))))))))).................	......((((((....((((((((..((.(((.....(((((.......)))))....))).))..)))...))))))))))).................
723	822	37	-19.3	-1.25	0.12	7.41	CAAAAUUACCCUAUAGUGCAGAACCUCCAGGGGCAAAUGGUACAUCAGGCCAUAUCACCUAGAACUUUAAAUGCAUGGGUAAAAGUAGUAGAAGAGAAGG	.....((((((....((((((((..((.(((((...(((((.......))))).)).))).))..)))...)))))))))))..................	.....((((((....((((((((..((.(((.....(((((.......)))))....))).))..)))...)))))))))))..................
724	823	37	-19.3	-1.39	0.1	7.56	AAAAUUACCCUAUAGUGCAGAACCUCCAGGGGCAAAUGGUACAUCAGGCCAUAUCACCUAGAACUUUAAAUGCAUGGGUAAAAGUAGUAGAAGAGAAGGC	....((((((....((((((((..((.(((((...(((((.......))))).)).))).))..)))...)))))))))))...................	....((((((....((((((((..((.(((.....(((((.......)))))....))).))..)))...)))))))))))...................
725	824	37	-19.3	-0.69	0.14	10.54	AAAUUACCCUAUAGUGCAGAACCUCCAGGGGCAAAUGGUACAUCAGGCCAUAUCACCUAGAACUUUAAAUGCAUGGGUAAAAGUAGUAGAAGAGAAGGCU	...((((((....((((((((..((.(((((...(((((.......))))).)).))).))..)))...)))))))))))....................	...((((((....((((((((..((.(((.....(((((.......)))))....))).))..)))...)))))))))))....................
726	825	37	-19.3	-0.89	0.22	14.71	AAUUACCCUAUAGUGCAGAACCUCCAGGGGCAAAUGGUACAUCAGGCCAUAUCACCUAGAACUUUAAAUGCAUGGGUAAAAGUAGUAGAAGAGAAGGCUU	..((((((....((((((((..((.(((((...(((((.......))))).)).))).))..)))...))))))))))).....................	..((((((....((((((((..((.(((.....(((((.......)))))....))).))..)))...))))))))))).....................
727	826	37	-19.3	-0.63	0.24	14.8	AUUACCCUAUAGUGCAGAACCUCCAGGGGCAAAUGGUACAUCAGGCCAUAUCACCUAGAACUUUAAAUGCAUGGGUAAAAGUAGUAGAAGAGAAGGCUUU	.((((((....((((((((..((.(((((...(((((.......))))).)).))).))..)))...)))))))))))......................	.((((((....((((((((..((.(((.....(((((.......)))))....))).))..)))...)))))))))))......................
728	827	37	-19.7	-0.42	0.24	14.47	UUACCCUAUAGUGCAGAACCUCCAGGGGCAAAUGGUACAUCAGGCCAUAUCACCUAGAACUUUAAAUGCAUGGGUAAAAGUAGUAGAAGAGAAGGCUUUC	((((((....((((((((..((.(((((...(((((.......))))).)).))).))..)))...)))))))))))........((((......)))).	((((((....((((((((..((.(((.....(((((.......)))))....))).))..)))...))))))))))).......................
729	828	37	-19.1	-0.58	0.22	16.83	UACCCUAUAGUGCAGAACCUCCAGGGGCAAAUGGUACAUCAGGCCAUAUCACCUAGAACUUUAAAUGCAUGGGUAAAAGUAGUAGAAGAGAAGGCUUUCA	(((((....((((((((..((.(((((...(((((.......))))).)).))).))..)))...))))))))))............((((....)))).	(((((....((((((((..((.(((.....(((((.......)))))....))).))..)))...)))))))))).........................
730	829	37	-18.2	-0.06	0.47	28.71	ACCCUAUAGUGCAGAACCUCCAGGGGCAAAUGGUACAUCAGGCCAUAUCACCUAGAACUUUAAAUGCAUGGGUAAAAGUAGUAGAAGAGAAGGCUUUCAG	.((((..((........))..))))..............(((((...((..(((..(((((...(((....))))))))..)))..))...)))))....	((((....(((((.....((.(((.....(((((.......)))))....))).))........)))))))))...........................
731	830	37	-17.9	0.34	0.55	23.25	CCCUAUAGUGCAGAACCUCCAGGGGCAAAUGGUACAUCAGGCCAUAUCACCUAGAACUUUAAAUGCAUGGGUAAAAGUAGUAGAAGAGAAGGCUUUCAGC	((((..((........))..))))..............(((((...((..(((..(((((...(((....))))))))..)))..))...))))).....	((((................))))..............(((((...((..(((..(((((...(((....))))))))..)))..))...))))).....
732	831	37	-17.1	0.39	0.63	29.83	CCUAUAGUGCAGAACCUCCAGGGGCAAAUGGUACAUCAGGCCAUAUCACCUAGAACUUUAAAUGCAUGGGUAAAAGUAGUAGAAGAGAAGGCUUUCAGCC	......((((....(((....)))......))))...(((((...((..(((..(((((...(((....))))))))..)))..))...)))))......	.......((((......(.........(((((.......)))))........).........)))).......................(((.....)))
733	832	37	-17.7	0.13	0.49	28.38	CUAUAGUGCAGAACCUCCAGGGGCAAAUGGUACAUCAGGCCAUAUCACCUAGAACUUUAAAUGCAUGGGUAAAAGUAGUAGAAGAGAAGGCUUUCAGCCC	.....((((((((..((.(((((...(((((.......))))).)).))).))..)))...)))))((((.(((((.............)))))..))))	.....(((((.....((.(((.....(((((.......)))))....))).))........)))))((((..((((.............))))...))))
734	833	37	-19.2	-0.35	0.43	17.53	UAUAGUGCAGAACCUCCAGGGGCAAAUGGUACAUCAGGCCAUAUCACCUAGAACUUUAAAUGCAUGGGUAAAAGUAGUAGAAGAGAAGGCUUUCAGCCCA	....((((((((..((.(((((...(((((.......))))).)).))).))..)))...)))))((((.(((((.............)))))..)))).	....((((((((..((.(((.....(((((.......)))))....))).))..)))...)))))((((.(((((.............)))))..)))).
735	834	37	-19.2	-0.16	0.41	16.54	AUAGUGCAGAACCUCCAGGGGCAAAUGGUACAUCAGGCCAUAUCACCUAGAACUUUAAAUGCAUGGGUAAAAGUAGUAGAAGAGAAGGCUUUCAGCCCAG	...((((((((..((.(((((...(((((.......))))).)).))).))..)))...)))))((((.(((((.............)))))..))))..	....(((((((..((.(((.....(((((.......)))))....))).))..)))...)))).((((.(((((.............)))))..))))..
736	835	37	-19.2	-0.18	0.53	17.69	UAGUGCAGAACCUCCAGGGGCAAAUGGUACAUCAGGCCAUAUCACCUAGAACUUUAAAUGCAUGGGUAAAAGUAGUAGAAGAGAAGGCUUUCAGCCCAGA	..((((((((..((.(((((...(((((.......))))).)).))).))..)))...)))))((((.(((((.............)))))..))))...	...(((((((..((.(((.....(((((.......)))))....))).))..)))...)))).((((.(((((.............)))))..))))...
737	836	37	-19.2	-0.34	0.29	18.47	AGUGCAGAACCUCCAGGGGCAAAUGGUACAUCAGGCCAUAUCACCUAGAACUUUAAAUGCAUGGGUAAAAGUAGUAGAAGAGAAGGCUUUCAGCCCAGAA	.((((((((..((.(((((...(((((.......))))).)).))).))..)))...)))))((((.(((((.............)))))..))))....	..((((((...((.(((.....(((((.......)))))....))).))...))...)))).((((.(((((.............)))))..))))....
738	837	37	-19.4	-0.21	0.45	18.19	GUGCAGAACCUCCAGGGGCAAAUGGUACAUCAGGCCAUAUCACCUAGAACUUUAAAUGCAUGGGUAAAAGUAGUAGAAGAGAAGGCUUUCAGCCCAGAAG	((((((((..((.(((((...(((((.......))))).)).))).))..)))...)))))((((.(((((.............)))))..)))).....	((((((((..((.(((.....(((((.......)))))....))).))..)))...)))))((((.(((((.............)))))..)))).....
739	838	37	-18.8	-0.43	0.41	26.18	UGCAGAACCUCCAGGGGCAAAUGGUACAUCAGGCCAUAUCACCUAGAACUUUAAAUGCAUGGGUAAAAGUAGUAGAAGAGAAGGCUUUCAGCCCAGAAGU	(((((((..((.(((((...(((((.......))))).)).))).))..)))...))))(((((.(((((.............)))))..))))).....	((((.....((.(((.....(((((.......)))))....))).))........))))(((((.(((((.............)))))..))))).....
740	839	37	-18.8	0.01	0.43	30.29	GCAGAACCUCCAGGGGCAAAUGGUACAUCAGGCCAUAUCACCUAGAACUUUAAAUGCAUGGGUAAAAGUAGUAGAAGAGAAGGCUUUCAGCCCAGAAGUA	.....((.((...((((...(((......(((((...((..(((..(((((...(((....))))))))..)))..))...)))))))))))).)).)).	.............((((...(((.........)))......(((..(((((.............)))))..)))...............)))).......
741	840	37	-18.8	-0.67	0.22	21.88	CAGAACCUCCAGGGGCAAAUGGUACAUCAGGCCAUAUCACCUAGAACUUUAAAUGCAUGGGUAAAAGUAGUAGAAGAGAAGGCUUUCAGCCCAGAAGUAA	....((.((...((((...(((......(((((...((..(((..(((((...(((....))))))))..)))..))...)))))))))))).)).))..	............((((............(((((...((..(((..(((((...(((....))))))))..)))..))...)))))...))))........
742	841	37	-18.8	-0.69	0.22	21.97	AGAACCUCCAGGGGCAAAUGGUACAUCAGGCCAUAUCACCUAGAACUUUAAAUGCAUGGGUAAAAGUAGUAGAAGAGAAGGCUUUCAGCCCAGAAGUAAU	...((.((...((((...(((......(((((...((..(((..(((((...(((....))))))))..)))..))...)))))))))))).)).))...	...........((((............(((((...((..(((..(((((...(((....))))))))..)))..))...)))))...)))).........
743	842	37	-18.8	-0.59	0.22	21.7	GAACCUCCAGGGGCAAAUGGUACAUCAGGCCAUAUCACCUAGAACUUUAAAUGCAUGGGUAAAAGUAGUAGAAGAGAAGGCUUUCAGCCCAGAAGUAAUA	..((.((...((((...(((......(((((...((..(((..(((((...(((....))))))))..)))..))...)))))))))))).)).))....	..........((((............(((((...((..(((..(((((...(((....))))))))..)))..))...)))))...))))..........
744	843	37	-18.8	-0.85	0.2	20.69	AACCUCCAGGGGCAAAUGGUACAUCAGGCCAUAUCACCUAGAACUUUAAAUGCAUGGGUAAAAGUAGUAGAAGAGAAGGCUUUCAGCCCAGAAGUAAUAC	.((.((...((((...(((......(((((...((..(((..(((((...(((....))))))))..)))..))...)))))))))))).)).)).....	.........((((............(((((...((..(((..(((((...(((....))))))))..)))..))...)))))...))))...........
745	844	37	-18.6	-0.39	0.37	21.54	ACCUCCAGGGGCAAAUGGUACAUCAGGCCAUAUCACCUAGAACUUUAAAUGCAUGGGUAAAAGUAGUAGAAGAGAAGGCUUUCAGCCCAGAAGUAAUACC	........((((...(((......(((((...((..(((..(((((...(((....))))))))..)))..))...))))))))))))............	........((((............(((((...((..(((..(((((...(((....))))))))..)))..))...)))))...))))............
746	845	37	-18.6	-0.07	0.41	23.49	CCUCCAGGGGCAAAUGGUACAUCAGGCCAUAUCACCUAGAACUUUAAAUGCAUGGGUAAAAGUAGUAGAAGAGAAGGCUUUCAGCCCAGAAGUAAUACCC	.......((((...(((......(((((...((..(((..(((((...(((....))))))))..)))..))...)))))))))))).............	.......((((............(((((...((..(((..(((((...(((....))))))))..)))..))...)))))...)))).............
747	846	37	-19.0	-0.55	0.25	23.28	CUCCAGGGGCAAAUGGUACAUCAGGCCAUAUCACCUAGAACUUUAAAUGCAUGGGUAAAAGUAGUAGAAGAGAAGGCUUUCAGCCCAGAAGUAAUACCCA	.....(((((...(((......(((((...((..(((..(((((...(((....))))))))..)))..))...))))).....)))...))....))).	......................(((((...((..(((..(((((...(((....))))))))..)))..))...))))).....................
748	847	37	-19.0	-0.37	0.33	24.83	UCCAGGGGCAAAUGGUACAUCAGGCCAUAUCACCUAGAACUUUAAAUGCAUGGGUAAAAGUAGUAGAAGAGAAGGCUUUCAGCCCAGAAGUAAUACCCAU	....(((((...(((......(((((...((..(((..(((((...(((....))))))))..)))..))...))))).....)))...))....)))..	.....................(((((...((..(((..(((((...(((....))))))))..)))..))...)))))......................
749	848	37	-19.0	-0.54	0.27	27.86	CCAGGGGCAAAUGGUACAUCAGGCCAUAUCACCUAGAACUUUAAAUGCAUGGGUAAAAGUAGUAGAAGAGAAGGCUUUCAGCCCAGAAGUAAUACCCAUG	...(((((...(((......(((((...((..(((..(((((...(((....))))))))..)))..))...))))).....)))...))....)))...	..........(((((.......)))))....................((((((((.....................................))))))))
750	849	37	-20.8	-1.3	0.12	12.75	CAGGGGCAAAUGGUACAUCAGGCCAUAUCACCUAGAACUUUAAAUGCAUGGGUAAAAGUAGUAGAAGAGAAGGCUUUCAGCCCAGAAGUAAUACCCAUGU	..(((....(((((.......)))))....)))............(((((((((.................((((...)))).........)))))))))	..(((....(((((.......)))))....)))............(((((((((.................((((...)))).........)))))))))
751	850	37	-21.1	-0.91	0.16	11.41	AGGGGCAAAUGGUACAUCAGGCCAUAUCACCUAGAACUUUAAAUGCAUGGGUAAAAGUAGUAGAAGAGAAGGCUUUCAGCCCAGAAGUAAUACCCAUGUU	.(((....(((((.......)))))....)))............(((((((((.................((((...)))).........))))))))).	.(((....(((((.......)))))....)))............(((((((((.................((((...)))).........))))))))).
752	851	37	-20.8	-0.72	0.24	11.73	GGGGCAAAUGGUACAUCAGGCCAUAUCACCUAGAACUUUAAAUGCAUGGGUAAAAGUAGUAGAAGAGAAGGCUUUCAGCCCAGAAGUAAUACCCAUGUUU	(((....(((((.......)))))....)))............(((((((((.................((((...)))).........)))))))))..	(((....(((((.......)))))....)))............(((((((((.................((((...)))).........)))))))))..
753	852	37	-19.7	-0.68	0.18	14.4	GGGCAAAUGGUACAUCAGGCCAUAUCACCUAGAACUUUAAAUGCAUGGGUAAAAGUAGUAGAAGAGAAGGCUUUCAGCCCAGAAGUAAUACCCAUGUUUU	((....(((((.......)))))....)).............(((((((((.................((((...)))).........)))))))))...	((....(((((.......)))))....)).............(((((((((.................((((...)))).........)))))))))...
754	853	37	-18.3	-0.37	0.33	13.35	GGCAAAUGGUACAUCAGGCCAUAUCACCUAGAACUUUAAAUGCAUGGGUAAAAGUAGUAGAAGAGAAGGCUUUCAGCCCAGAAGUAAUACCCAUGUUUUC	((...(((((.......)))))....)).............(((((((((.................((((...)))).........)))))))))....	((...(((((.......)))))....)).............(((((((((.................((((...)))).........)))))))))....
755	854	37	-17.7	-0.49	0.35	11.38	GCAAAUGGUACAUCAGGCCAUAUCACCUAGAACUUUAAAUGCAUGGGUAAAAGUAGUAGAAGAGAAGGCUUUCAGCCCAGAAGUAAUACCCAUGUUUUCA	....(((((.......)))))...................(((((((((.................((((...)))).........))))))))).....	....(((((.......)))))...................(((((((((.................((((...)))).........))))))))).....
756	855	37	-17.7	-0.47	0.37	11.25	CAAAUGGUACAUCAGGCCAUAUCACCUAGAACUUUAAAUGCAUGGGUAAAAGUAGUAGAAGAGAAGGCUUUCAGCCCAGAAGUAAUACCCAUGUUUUCAG	...(((((.......)))))...................(((((((((.................((((...)))).........)))))))))......	...(((((.......)))))...................(((((((((.................((((...)))).........)))))))))......
757	856	37	-17.7	-0.28	0.37	11.57	AAAUGGUACAUCAGGCCAUAUCACCUAGAACUUUAAAUGCAUGGGUAAAAGUAGUAGAAGAGAAGGCUUUCAGCCCAGAAGUAAUACCCAUGUUUUCAGC	..(((((.......)))))...................(((((((((.................((((...)))).........))))))))).......	..(((((.......)))))...................(((((((((.................((((...)))).........))))))))).......
758	857	37	-17.7	-0.69	0.27	11.77	AAUGGUACAUCAGGCCAUAUCACCUAGAACUUUAAAUGCAUGGGUAAAAGUAGUAGAAGAGAAGGCUUUCAGCCCAGAAGUAAUACCCAUGUUUUCAGCA	.(((((.......)))))...................(((((((((.................((((...)))).........)))))))))........	.(((((.......)))))...................(((((((((.................((((...)))).........)))))))))........
759	858	37	-17.4	-0.46	0.27	13.16	AUGGUACAUCAGGCCAUAUCACCUAGAACUUUAAAUGCAUGGGUAAAAGUAGUAGAAGAGAAGGCUUUCAGCCCAGAAGUAAUACCCAUGUUUUCAGCAU	(((((.......)))))...................(((((((((.................((((...)))).........))))))))).........	(((((.......)))))...................(((((((((.................((((...)))).........))))))))).........
760	859	37	-16.2	0.22	0.51	19.82	UGGUACAUCAGGCCAUAUCACCUAGAACUUUAAAUGCAUGGGUAAAAGUAGUAGAAGAGAAGGCUUUCAGCCCAGAAGUAAUACCCAUGUUUUCAGCAUU	((((.......))))....................(((((((((.................((((...)))).........)))))))))..........	.(((.......))).....................(((((((((.................((((...)))).........)))))))))..........
761	860	37	-15.7	0.26	0.63	21.0	GGUACAUCAGGCCAUAUCACCUAGAACUUUAAAUGCAUGGGUAAAAGUAGUAGAAGAGAAGGCUUUCAGCCCAGAAGUAAUACCCAUGUUUUCAGCAUUA	(((.......))).....................(((((((((.................((((...)))).........)))))))))...........	..................................(((((((((.................((((...)))).........)))))))))...........
762	861	37	-15.6	-0.03	0.45	13.33	GUACAUCAGGCCAUAUCACCUAGAACUUUAAAUGCAUGGGUAAAAGUAGUAGAAGAGAAGGCUUUCAGCCCAGAAGUAAUACCCAUGUUUUCAGCAUUAU	.....(((((........))).)).........(((((((((.................((((...)))).........)))))))))............	.....(((((........))).)).........(((((((((.................((((...)))).........)))))))))............
763	862	37	-15.6	-0.16	0.37	13.12	UACAUCAGGCCAUAUCACCUAGAACUUUAAAUGCAUGGGUAAAAGUAGUAGAAGAGAAGGCUUUCAGCCCAGAAGUAAUACCCAUGUUUUCAGCAUUAUC	....(((((........))).)).........(((((((((.................((((...)))).........))))))))).............	....(((((........))).)).........(((((((((.................((((...)))).........))))))))).............
764	863	37	-15.6	-0.03	0.43	12.87	ACAUCAGGCCAUAUCACCUAGAACUUUAAAUGCAUGGGUAAAAGUAGUAGAAGAGAAGGCUUUCAGCCCAGAAGUAAUACCCAUGUUUUCAGCAUUAUCA	...(((((........))).)).........(((((((((.................((((...)))).........)))))))))..............	...(((((........))).)).........(((((((((.................((((...)))).........)))))))))..............
765	864	37	-15.6	0.34	0.69	12.92	CAUCAGGCCAUAUCACCUAGAACUUUAAAUGCAUGGGUAAAAGUAGUAGAAGAGAAGGCUUUCAGCCCAGAAGUAAUACCCAUGUUUUCAGCAUUAUCAG	..(((((........))).)).........(((((((((.................((((...)))).........)))))))))...............	..(((((........))).)).........(((((((((.................((((...)))).........)))))))))...............
766	865	37	-15.6	0.04	0.43	13.16	AUCAGGCCAUAUCACCUAGAACUUUAAAUGCAUGGGUAAAAGUAGUAGAAGAGAAGGCUUUCAGCCCAGAAGUAAUACCCAUGUUUUCAGCAUUAUCAGA	.(((((........))).)).........(((((((((.................((((...)))).........)))))))))................	.(((((........))).)).........(((((((((.................((((...)))).........)))))))))................
767	866	37	-15.6	0.25	0.57	13.28	UCAGGCCAUAUCACCUAGAACUUUAAAUGCAUGGGUAAAAGUAGUAGAAGAGAAGGCUUUCAGCCCAGAAGUAAUACCCAUGUUUUCAGCAUUAUCAGAA	(((((........))).)).........(((((((((.................((((...)))).........))))))))).................	(((((........))).)).........(((((((((.................((((...)))).........))))))))).................
768	867	37	-14.9	0.37	0.63	16.43	CAGGCCAUAUCACCUAGAACUUUAAAUGCAUGGGUAAAAGUAGUAGAAGAGAAGGCUUUCAGCCCAGAAGUAAUACCCAUGUUUUCAGCAUUAUCAGAAG	.(((........)))............(((((((((.................((((...)))).........)))))))))..................	.(((........)))............(((((((((.................((((...)))).........)))))))))..................
769	868	37	-14.8	0.36	0.55	17.11	AGGCCAUAUCACCUAGAACUUUAAAUGCAUGGGUAAAAGUAGUAGAAGAGAAGGCUUUCAGCCCAGAAGUAAUACCCAUGUUUUCAGCAUUAUCAGAAGG	(((........)))............(((((((((.................((((...)))).........)))))))))...................	(((........)))............(((((((((.................((((...)))).........)))))))))...................
770	869	37	-14.2	0.61	0.71	17.8	GGCCAUAUCACCUAGAACUUUAAAUGCAUGGGUAAAAGUAGUAGAAGAGAAGGCUUUCAGCCCAGAAGUAAUACCCAUGUUUUCAGCAUUAUCAGAAGGA	..........(((.((.........(((((((((.................((((...)))).........)))))))))...........))...))).	.........................(((((((((.................((((...)))).........)))))))))....................
771	870	37	-14.2	0.72	0.75	16.42	GCCAUAUCACCUAGAACUUUAAAUGCAUGGGUAAAAGUAGUAGAAGAGAAGGCUUUCAGCCCAGAAGUAAUACCCAUGUUUUCAGCAUUAUCAGAAGGAG	.........(((.((.........(((((((((.................((((...)))).........)))))))))...........))...)))..	........................(((((((((.................((((...)))).........))))))))).....................
772	871	37	-14.2	0.39	0.69	14.88	CCAUAUCACCUAGAACUUUAAAUGCAUGGGUAAAAGUAGUAGAAGAGAAGGCUUUCAGCCCAGAAGUAAUACCCAUGUUUUCAGCAUUAUCAGAAGGAGC	........(((.((.........(((((((((.................((((...)))).........)))))))))...........))...)))...	.......................(((((((((.................((((...)))).........)))))))))......................
773	872	37	-14.2	0.57	0.65	14.52	CAUAUCACCUAGAACUUUAAAUGCAUGGGUAAAAGUAGUAGAAGAGAAGGCUUUCAGCCCAGAAGUAAUACCCAUGUUUUCAGCAUUAUCAGAAGGAGCC	.......(((.((.........(((((((((.................((((...)))).........)))))))))...........))...)))....	......................(((((((((.................((((...)))).........))))))))).......................
774	873	37	-14.2	0.4	0.63	14.82	AUAUCACCUAGAACUUUAAAUGCAUGGGUAAAAGUAGUAGAAGAGAAGGCUUUCAGCCCAGAAGUAAUACCCAUGUUUUCAGCAUUAUCAGAAGGAGCCA	......(((.((.........(((((((((.................((((...)))).........)))))))))...........))...))).....	.....................(((((((((.................((((...)))).........)))))))))........................
775	874	37	-14.2	0.57	0.73	14.82	UAUCACCUAGAACUUUAAAUGCAUGGGUAAAAGUAGUAGAAGAGAAGGCUUUCAGCCCAGAAGUAAUACCCAUGUUUUCAGCAUUAUCAGAAGGAGCCAC	.....(((.((.........(((((((((.................((((...)))).........)))))))))...........))...)))......	....................(((((((((.................((((...)))).........))))))))).........................
776	875	37	-14.2	0.69	0.73	14.88	AUCACCUAGAACUUUAAAUGCAUGGGUAAAAGUAGUAGAAGAGAAGGCUUUCAGCCCAGAAGUAAUACCCAUGUUUUCAGCAUUAUCAGAAGGAGCCACC	....(((.((.........(((((((((.................((((...)))).........)))))))))...........))...))).......	...................(((((((((.................((((...)))).........)))))))))..........................
777	876	37	-14.2	0.82	0.76	15.15	UCACCUAGAACUUUAAAUGCAUGGGUAAAAGUAGUAGAAGAGAAGGCUUUCAGCCCAGAAGUAAUACCCAUGUUUUCAGCAUUAUCAGAAGGAGCCACCC	...(((.((.........(((((((((.................((((...)))).........)))))))))...........))...)))........	..................(((((((((.................((((...)))).........)))))))))...........................
778	877	37	-14.2	0.7	0.76	14.74	CACCUAGAACUUUAAAUGCAUGGGUAAAAGUAGUAGAAGAGAAGGCUUUCAGCCCAGAAGUAAUACCCAUGUUUUCAGCAUUAUCAGAAGGAGCCACCCC	..(((.((.........(((((((((.................((((...)))).........)))))))))...........))...))).........	.................(((((((((.................((((...)))).........)))))))))............................
779	878	37	-14.2	0.46	0.69	14.8	ACCUAGAACUUUAAAUGCAUGGGUAAAAGUAGUAGAAGAGAAGGCUUUCAGCCCAGAAGUAAUACCCAUGUUUUCAGCAUUAUCAGAAGGAGCCACCCCA	.(((.((.........(((((((((.................((((...)))).........)))))))))...........))...)))..........	................(((((((((.................((((...)))).........))))))))).............................
780	879	37	-14.2	1.25	0.9	14.79	CCUAGAACUUUAAAUGCAUGGGUAAAAGUAGUAGAAGAGAAGGCUUUCAGCCCAGAAGUAAUACCCAUGUUUUCAGCAUUAUCAGAAGGAGCCACCCCAC	(((.((.........(((((((((.................((((...)))).........)))))))))...........))...)))...........	...............(((((((((.................((((...)))).........)))))))))..............................
781	880	37	-14.0	0.53	0.75	14.06	CUAGAACUUUAAAUGCAUGGGUAAAAGUAGUAGAAGAGAAGGCUUUCAGCCCAGAAGUAAUACCCAUGUUUUCAGCAUUAUCAGAAGGAGCCACCCCACA	..............(((((((((.................((((...)))).........))))))))).................((......))....	..............(((((((((.................((((...)))).........)))))))))...............................
782	881	37	-14.0	0.42	0.65	13.66	UAGAACUUUAAAUGCAUGGGUAAAAGUAGUAGAAGAGAAGGCUUUCAGCCCAGAAGUAAUACCCAUGUUUUCAGCAUUAUCAGAAGGAGCCACCCCACAA	.............(((((((((.................((((...)))).........))))))))).................((......)).....	.............(((((((((.................((((...)))).........)))))))))................................
783	882	37	-14.0	0.69	0.78	13.58	AGAACUUUAAAUGCAUGGGUAAAAGUAGUAGAAGAGAAGGCUUUCAGCCCAGAAGUAAUACCCAUGUUUUCAGCAUUAUCAGAAGGAGCCACCCCACAAG	............(((((((((.................((((...)))).........))))))))).................((......))......	............(((((((((.................((((...)))).........))))))))).................................
784	883	37	-14.0	0.66	0.75	13.76	GAACUUUAAAUGCAUGGGUAAAAGUAGUAGAAGAGAAGGCUUUCAGCCCAGAAGUAAUACCCAUGUUUUCAGCAUUAUCAGAAGGAGCCACCCCACAAGA	...........(((((((((.................((((...)))).........))))))))).................((......)).......	...........(((((((((.................((((...)))).........)))))))))..................................
785	884	37	-14.0	0.61	0.73	14.09	AACUUUAAAUGCAUGGGUAAAAGUAGUAGAAGAGAAGGCUUUCAGCCCAGAAGUAAUACCCAUGUUUUCAGCAUUAUCAGAAGGAGCCACCCCACAAGAU	..........(((((((((.................((((...)))).........))))))))).................((......))........	..........(((((((((.................((((...)))).........)))))))))...................................
786	885	37	-14.0	0.58	0.63	14.22	ACUUUAAAUGCAUGGGUAAAAGUAGUAGAAGAGAAGGCUUUCAGCCCAGAAGUAAUACCCAUGUUUUCAGCAUUAUCAGAAGGAGCCACCCCACAAGAUU	.........(((((((((.................((((...)))).........))))))))).................((......)).........	.........(((((((((.................((((...)))).........)))))))))....................................
787	886	37	-14.0	0.87	0.76	13.94	CUUUAAAUGCAUGGGUAAAAGUAGUAGAAGAGAAGGCUUUCAGCCCAGAAGUAAUACCCAUGUUUUCAGCAUUAUCAGAAGGAGCCACCCCACAAGAUUU	........(((((((((.................((((...)))).........))))))))).................((......))..........	........(((((((((.................((((...)))).........))))))))).....................................
788	887	37	-14.0	0.42	0.63	13.56	UUUAAAUGCAUGGGUAAAAGUAGUAGAAGAGAAGGCUUUCAGCCCAGAAGUAAUACCCAUGUUUUCAGCAUUAUCAGAAGGAGCCACCCCACAAGAUUUA	.......(((((((((.................((((...)))).........))))))))).................((......))...........	.......(((((((((.................((((...)))).........)))))))))......................................
789	888	37	-14.0	0.66	0.69	14.49	UUAAAUGCAUGGGUAAAAGUAGUAGAAGAGAAGGCUUUCAGCCCAGAAGUAAUACCCAUGUUUUCAGCAUUAUCAGAAGGAGCCACCCCACAAGAUUUAA	......(((((((((.................((((...)))).........))))))))).................((......))............	......(((((((((.................((((...)))).........))))))))).......................................
790	889	37	-14.0	0.27	0.61	13.71	UAAAUGCAUGGGUAAAAGUAGUAGAAGAGAAGGCUUUCAGCCCAGAAGUAAUACCCAUGUUUUCAGCAUUAUCAGAAGGAGCCACCCCACAAGAUUUAAA	.....(((((((((.................((((...)))).........))))))))).................((......)).............	.....(((((((((.................((((...)))).........)))))))))........................................
791	890	37	-14.0	0.34	0.61	13.06	AAAUGCAUGGGUAAAAGUAGUAGAAGAGAAGGCUUUCAGCCCAGAAGUAAUACCCAUGUUUUCAGCAUUAUCAGAAGGAGCCACCCCACAAGAUUUAAAU	....(((((((((.................((((...)))).........))))))))).................((......))..............	....(((((((((.................((((...)))).........))))))))).........................................
792	891	37	-14.0	0.24	0.55	12.58	AAUGCAUGGGUAAAAGUAGUAGAAGAGAAGGCUUUCAGCCCAGAAGUAAUACCCAUGUUUUCAGCAUUAUCAGAAGGAGCCACCCCACAAGAUUUAAAUA	...(((((((((.................((((...)))).........))))))))).................((......))...............	...(((((((((.................((((...)))).........)))))))))..........................................
793	892	37	-14.0	0.45	0.61	11.68	AUGCAUGGGUAAAAGUAGUAGAAGAGAAGGCUUUCAGCCCAGAAGUAAUACCCAUGUUUUCAGCAUUAUCAGAAGGAGCCACCCCACAAGAUUUAAAUAC	..(((((((((.................((((...)))).........))))))))).................((......))................	..(((((((((.................((((...)))).........)))))))))...........................................
794	893	37	-14.0	0.89	0.78	11.61	UGCAUGGGUAAAAGUAGUAGAAGAGAAGGCUUUCAGCCCAGAAGUAAUACCCAUGUUUUCAGCAUUAUCAGAAGGAGCCACCCCACAAGAUUUAAAUACC	.(((((((((.................((((...)))).........))))))))).................((......)).................	.(((((((((.................((((...)))).........)))))))))............................................
795	894	37	-13.6	0.66	0.73	11.76	GCAUGGGUAAAAGUAGUAGAAGAGAAGGCUUUCAGCCCAGAAGUAAUACCCAUGUUUUCAGCAUUAUCAGAAGGAGCCACCCCACAAGAUUUAAAUACCA	(((((((((.................((((...)))).........))))))))).................((......))..................	(((((((((.................((((...)))).........))))))))).............................................
796	895	37	-12.1	1.3	0.94	12.58	CAUGGGUAAAAGUAGUAGAAGAGAAGGCUUUCAGCCCAGAAGUAAUACCCAUGUUUUCAGCAUUAUCAGAAGGAGCCACCCCACAAGAUUUAAAUACCAU	((((((((.................((((...)))).........))))))))..................((......))...................	((((((((.................((((...)))).........))))))))...............................................
797	896	37	-9.6	1.83	0.96	24.38	AUGGGUAAAAGUAGUAGAAGAGAAGGCUUUCAGCCCAGAAGUAAUACCCAUGUUUUCAGCAUUAUCAGAAGGAGCCACCCCACAAGAUUUAAAUACCAUG	(((((((.................((((...)))).........)))))))...................((......))....................	..((((..................(((.....)))..........))))...................................................
798	897	37	-8.9	2.07	0.98	26.99	UGGGUAAAAGUAGUAGAAGAGAAGGCUUUCAGCCCAGAAGUAAUACCCAUGUUUUCAGCAUUAUCAGAAGGAGCCACCCCACAAGAUUUAAAUACCAUGC	(((((.(((((.............)))))..)))))............(((((...)))))........((......)).....................	....................................................................................................
799	898	37	-9.1	2.15	0.98	27.24	GGGUAAAAGUAGUAGAAGAGAAGGCUUUCAGCCCAGAAGUAAUACCCAUGUUUUCAGCAUUAUCAGAAGGAGCCACCCCACAAGAUUUAAAUACCAUGCU	(((((.................((((...)))).........)))))........((((((((..(((((......)).......)))..)))..)))))	........................................................(((.....................................))).
800	899	37	-8.0	2.22	0.98	25.3	GGUAAAAGUAGUAGAAGAGAAGGCUUUCAGCCCAGAAGUAAUACCCAUGUUUUCAGCAUUAUCAGAAGGAGCCACCCCACAAGAUUUAAAUACCAUGCUA	((((......(((........((((...)))).........)))..(((((...)))))........((......)).............))))......	((((.................(((.....)))..........................................................))))......
801	900	37	-6.6	2.26	0.98	26.22	GUAAAAGUAGUAGAAGAGAAGGCUUUCAGCCCAGAAGUAAUACCCAUGUUUUCAGCAUUAUCAGAAGGAGCCACCCCACAAGAUUUAAAUACCAUGCUAA	.......(((((........((((...))))..............(((((...)))))........((......))..................))))).	....................((((...)))).....................................................................
802	901	37	-6.6	2.15	0.98	25.86	UAAAAGUAGUAGAAGAGAAGGCUUUCAGCCCAGAAGUAAUACCCAUGUUUUCAGCAUUAUCAGAAGGAGCCACCCCACAAGAUUUAAAUACCAUGCUAAA	......(((((........((((...))))..............(((((...)))))........((......))..................)))))..	...................((((...))))......................................................................
803	902	37	-6.6	2.46	0.98	25.92	AAAAGUAGUAGAAGAGAAGGCUUUCAGCCCAGAAGUAAUACCCAUGUUUUCAGCAUUAUCAGAAGGAGCCACCCCACAAGAUUUAAAUACCAUGCUAAAC	.....(((((........((((...))))..............(((((...)))))........((......))..................)))))...	..................((((...)))).......................................................................
804	903	37	-7.9	1.96	0.98	19.69	AAAGUAGUAGAAGAGAAGGCUUUCAGCCCAGAAGUAAUACCCAUGUUUUCAGCAUUAUCAGAAGGAGCCACCCCACAAGAUUUAAAUACCAUGCUAAACA	......(((........((((...)))).........)))...(((((..((((((((..(((((......)).......)))..)))..))))))))))	.................((((...))))................((((..(((((...................................))))))))).
805	904	37	-8.2	1.66	0.98	18.4	AAGUAGUAGAAGAGAAGGCUUUCAGCCCAGAAGUAAUACCCAUGUUUUCAGCAUUAUCAGAAGGAGCCACCCCACAAGAUUUAAAUACCAUGCUAAACAC	.....(((........((((...)))).........)))...(((((..((((((((..(((((......)).......)))..)))..)))))))))).	................((((...))))...............(((((..(((((...................................)))))))))).
806	905	37	-8.2	1.46	0.94	19.09	AGUAGUAGAAGAGAAGGCUUUCAGCCCAGAAGUAAUACCCAUGUUUUCAGCAUUAUCAGAAGGAGCCACCCCACAAGAUUUAAAUACCAUGCUAAACACA	....(((........((((...)))).........)))...(((((..((((((((..(((((......)).......)))..)))..))))))))))..	...............((((...))))...............(((((..(((((...................................))))))))))..
807	906	37	-8.2	2.04	0.98	19.01	GUAGUAGAAGAGAAGGCUUUCAGCCCAGAAGUAAUACCCAUGUUUUCAGCAUUAUCAGAAGGAGCCACCCCACAAGAUUUAAAUACCAUGCUAAACACAG	...(((........((((...)))).........)))...(((((..((((((((..(((((......)).......)))..)))..))))))))))...	..............((((...))))................(((...(((((...................................))))).)))....
808	907	37	-8.2	1.92	0.98	18.01	UAGUAGAAGAGAAGGCUUUCAGCCCAGAAGUAAUACCCAUGUUUUCAGCAUUAUCAGAAGGAGCCACCCCACAAGAUUUAAAUACCAUGCUAAACACAGU	..(((........((((...)))).........)))...(((((..((((((((..(((((......)).......)))..)))..))))))))))....	.............((((...))))...............((((...(((((...................................))))).))))....
809	908	37	-8.2	1.9	0.94	18.02	AGUAGAAGAGAAGGCUUUCAGCCCAGAAGUAAUACCCAUGUUUUCAGCAUUAUCAGAAGGAGCCACCCCACAAGAUUUAAAUACCAUGCUAAACACAGUG	.(((........((((...)))).........)))...(((((..((((((((..(((((......)).......)))..)))..)))))))))).....	............((((...))))...............((((...(((((...................................))))).)))).....
810	909	37	-10.1	1.71	0.98	17.58	GUAGAAGAGAAGGCUUUCAGCCCAGAAGUAAUACCCAUGUUUUCAGCAUUAUCAGAAGGAGCCACCCCACAAGAUUUAAAUACCAUGCUAAACACAGUGG	...........((((...))))............((((((.((.((((((((..(((((......)).......)))..)))..))))).)).))).)))	...........((((...))))............(((.((....(((((...................................)))))....))..)))
811	910	37	-13.6	0.66	0.73	15.05	UAGAAGAGAAGGCUUUCAGCCCAGAAGUAAUACCCAUGUUUUCAGCAUUAUCAGAAGGAGCCACCCCACAAGAUUUAAAUACCAUGCUAAACACAGUGGG	..........((((...))))...........(((((((.((.((((((((..(((((......)).......)))..)))..))))).)).))).))))	..........((((...))))...........((((.((....(((((...................................)))))....))..))))
812	911	37	-14.7	0.45	0.59	26.07	AGAAGAGAAGGCUUUCAGCCCAGAAGUAAUACCCAUGUUUUCAGCAUUAUCAGAAGGAGCCACCCCACAAGAUUUAAAUACCAUGCUAAACACAGUGGGG	.........((((...))))...........(((((((.((.((((((((..(((((......)).......)))..)))..))))).)).))).)))).	.........((((...))))...........((((.......(((((...................................)))))........)))).
813	912	37	-14.9	0.81	0.78	28.03	GAAGAGAAGGCUUUCAGCCCAGAAGUAAUACCCAUGUUUUCAGCAUUAUCAGAAGGAGCCACCCCACAAGAUUUAAAUACCAUGCUAAACACAGUGGGGG	........((((((..((...((((............)))).))..........)))))).((((((....((((..........))))....)))))).	........((((............................................)))).((((((..........................)))))).
814	913	37	-15.7	0.71	0.76	24.94	AAGAGAAGGCUUUCAGCCCAGAAGUAAUACCCAUGUUUUCAGCAUUAUCAGAAGGAGCCACCCCACAAGAUUUAAAUACCAUGCUAAACACAGUGGGGGG	.......((((...))))..............(((((...)))))............((.((((((....((((..........))))....))))))))	.......(((.....)))..........................................((((((......(............)......))))))..
815	914	37	-16.8	0.38	0.53	18.16	AGAGAAGGCUUUCAGCCCAGAAGUAAUACCCAUGUUUUCAGCAUUAUCAGAAGGAGCCACCCCACAAGAUUUAAAUACCAUGCUAAACACAGUGGGGGGA	......((((...))))..............(((((...)))))............((.((((((....((((..........))))....)))))))).	......((((...)))).......................................((.((((((.....(((..........))).....)))))))).
816	915	37	-16.8	0.35	0.59	18.63	GAGAAGGCUUUCAGCCCAGAAGUAAUACCCAUGUUUUCAGCAUUAUCAGAAGGAGCCACCCCACAAGAUUUAAAUACCAUGCUAAACACAGUGGGGGGAC	.....((((...))))..............(((((...)))))............((.((((((....((((..........))))....))))))))..	.....((((...)))).......................................((.((((((.....(((..........))).....))))))))..
817	916	37	-16.8	-0.05	0.43	19.63	AGAAGGCUUUCAGCCCAGAAGUAAUACCCAUGUUUUCAGCAUUAUCAGAAGGAGCCACCCCACAAGAUUUAAAUACCAUGCUAAACACAGUGGGGGGACA	....((((...))))..............(((((...)))))............((.((((((....((((..........))))....))))))))...	....((((...)))).......................................((.((((((.....(((..........))).....))))))))...
818	917	37	-16.8	0.25	0.67	19.69	GAAGGCUUUCAGCCCAGAAGUAAUACCCAUGUUUUCAGCAUUAUCAGAAGGAGCCACCCCACAAGAUUUAAAUACCAUGCUAAACACAGUGGGGGGACAU	...((((...))))..............(((((...)))))............((.((((((....((((..........))))....))))))))....	...((((...)))).......................................((.((((((.....(((..........))).....))))))))....
819	918	37	-16.8	0.34	0.57	20.96	AAGGCUUUCAGCCCAGAAGUAAUACCCAUGUUUUCAGCAUUAUCAGAAGGAGCCACCCCACAAGAUUUAAAUACCAUGCUAAACACAGUGGGGGGACAUC	..((((...))))..............(((((...)))))............((.((((((....((((..........))))....)))))))).....	..((((...)))).......................................((.((((((.....((............)).....)))))))).....
820	919	37	-17.5	-0.39	0.37	23.31	AGGCUUUCAGCCCAGAAGUAAUACCCAUGUUUUCAGCAUUAUCAGAAGGAGCCACCCCACAAGAUUUAAAUACCAUGCUAAACACAGUGGGGGGACAUCA	.((((...))))..............(((((...)))))........((.(((.((((((....((((..........))))....)))))))).).)).	.((((...)))).......................................((.((((((..........................))))))))......
821	920	37	-17.3	-0.33	0.31	23.71	GGCUUUCAGCCCAGAAGUAAUACCCAUGUUUUCAGCAUUAUCAGAAGGAGCCACCCCACAAGAUUUAAAUACCAUGCUAAACACAGUGGGGGGACAUCAA	((((...))))..............(((((...)))))........((.(((.((((((....((((..........))))....)))))))).).))..	((((...)))).......................................((.((((((..........................)))))))).......
822	921	37	-14.8	0.58	0.69	21.27	GCUUUCAGCCCAGAAGUAAUACCCAUGUUUUCAGCAUUAUCAGAAGGAGCCACCCCACAAGAUUUAAAUACCAUGCUAAACACAGUGGGGGGACAUCAAG	(((((.......))))).......(((((...)))))........((.(((.((((((....((((..........))))....)))))))).).))...	................................................(((.((((((.....(((..........))).....)))))))).)......
823	922	37	-13.9	0.58	0.61	22.86	CUUUCAGCCCAGAAGUAAUACCCAUGUUUUCAGCAUUAUCAGAAGGAGCCACCCCACAAGAUUUAAAUACCAUGCUAAACACAGUGGGGGGACAUCAAGC	......((...((((............)))).))..........((.(((.((((((....((((..........))))....)))))))).).))....	...............................................(((.((((((.....(((..........))).....)))))))).).......
824	923	37	-13.9	0.25	0.59	26.17	UUUCAGCCCAGAAGUAAUACCCAUGUUUUCAGCAUUAUCAGAAGGAGCCACCCCACAAGAUUUAAAUACCAUGCUAAACACAGUGGGGGGACAUCAAGCA	.....((...((((............)))).))..........((.(((.((((((....((((..........))))....)))))))).).)).....	...............................................((.((((((..........................))))))))..........
825	924	37	-13.9	0.67	0.71	27.15	UUCAGCCCAGAAGUAAUACCCAUGUUUUCAGCAUUAUCAGAAGGAGCCACCCCACAAGAUUUAAAUACCAUGCUAAACACAGUGGGGGGACAUCAAGCAG	....((...((((............)))).))..........((.(((.((((((....((((..........))))....)))))))).).))......	..............................................((.((((((..........................))))))))...........
826	925	37	-13.9	0.61	0.71	27.68	UCAGCCCAGAAGUAAUACCCAUGUUUUCAGCAUUAUCAGAAGGAGCCACCCCACAAGAUUUAAAUACCAUGCUAAACACAGUGGGGGGACAUCAAGCAGC	...((...((((............)))).))..........((.(((.((((((....((((..........))))....)))))))).).)).......	.............................................((.((((((..........................))))))))............
827	926	37	-13.9	0.78	0.78	28.02	CAGCCCAGAAGUAAUACCCAUGUUUUCAGCAUUAUCAGAAGGAGCCACCCCACAAGAUUUAAAUACCAUGCUAAACACAGUGGGGGGACAUCAAGCAGCC	..((...((((............)))).))..........((.(((.((((((....((((..........))))....)))))))).).))........	............................................((.((((((..........................)))))))).............
828	927	37	-13.9	0.38	0.61	28.07	AGCCCAGAAGUAAUACCCAUGUUUUCAGCAUUAUCAGAAGGAGCCACCCCACAAGAUUUAAAUACCAUGCUAAACACAGUGGGGGGACAUCAAGCAGCCA	.((...((((............)))).))..........((.(((.((((((....((((..........))))....)))))))).).)).........	...........................................((.((((((..........................))))))))..............
829	928	37	-14.1	0.74	0.76	28.17	GCCCAGAAGUAAUACCCAUGUUUUCAGCAUUAUCAGAAGGAGCCACCCCACAAGAUUUAAAUACCAUGCUAAACACAGUGGGGGGACAUCAAGCAGCCAU	((...((((............)))).))..........((.(((.((((((....((((..........))))....)))))))).).))..........	..........................................((.((((((..........................))))))))...............
830	929	37	-13.6	0.73	0.71	23.84	CCCAGAAGUAAUACCCAUGUUUUCAGCAUUAUCAGAAGGAGCCACCCCACAAGAUUUAAAUACCAUGCUAAACACAGUGGGGGGACAUCAAGCAGCCAUG	................(((((...)))))........((.(((.((((((....((((..........))))....)))))))).).))...........	.........................................((.((((((..........................))))))))................
831	930	37	-14.9	0.56	0.73	23.19	CCAGAAGUAAUACCCAUGUUUUCAGCAUUAUCAGAAGGAGCCACCCCACAAGAUUUAAAUACCAUGCUAAACACAGUGGGGGGACAUCAAGCAGCCAUGC	...............(((((...)))))........((.(((.((((((....((((..........))))....)))))))).).))..(((....)))	.......................................(((.((((((.....((............)).....)))))))).).....(((....)))
832	931	37	-16.2	-0.17	0.39	22.96	CAGAAGUAAUACCCAUGUUUUCAGCAUUAUCAGAAGGAGCCACCCCACAAGAUUUAAAUACCAUGCUAAACACAGUGGGGGGACAUCAAGCAGCCAUGCA	..............(((((...)))))........((.(((.((((((....((((..........))))....)))))))).).))..(((....))).	......................................(((.((((((.....((............)).....)))))))).).....(((....))).
833	932	37	-16.2	-0.43	0.24	22.99	AGAAGUAAUACCCAUGUUUUCAGCAUUAUCAGAAGGAGCCACCCCACAAGAUUUAAAUACCAUGCUAAACACAGUGGGGGGACAUCAAGCAGCCAUGCAA	.............(((((...)))))........((.(((.((((((....((((..........))))....)))))))).).))..(((....)))..	.....................................(((.((((((.....((............)).....)))))))).).....(((....)))..
834	933	37	-16.2	-0.13	0.43	24.06	GAAGUAAUACCCAUGUUUUCAGCAUUAUCAGAAGGAGCCACCCCACAAGAUUUAAAUACCAUGCUAAACACAGUGGGGGGACAUCAAGCAGCCAUGCAAA	............(((((...)))))........((.(((.((((((....((((..........))))....)))))))).).))..(((....)))...	....................................(((.((((((..........................)))))))).).....(((....)))...
835	934	37	-16.2	-0.86	0.16	15.52	AAGUAAUACCCAUGUUUUCAGCAUUAUCAGAAGGAGCCACCCCACAAGAUUUAAAUACCAUGCUAAACACAGUGGGGGGACAUCAAGCAGCCAUGCAAAU	...........(((((...)))))........((.(((.((((((....((((..........))))....)))))))).).))..(((....)))....	...................................(((.((((((....((((..........))))....)))))))).).....(((....)))....
836	935	37	-16.2	-0.26	0.39	15.9	AGUAAUACCCAUGUUUUCAGCAUUAUCAGAAGGAGCCACCCCACAAGAUUUAAAUACCAUGCUAAACACAGUGGGGGGACAUCAAGCAGCCAUGCAAAUG	..........(((((...)))))........((.(((.((((((....((((..........))))....)))))))).).))..(((....))).....	..................................(((.((((((....((((..........))))....)))))))).).....(((....))).....
837	936	37	-16.2	-0.0	0.37	18.08	GUAAUACCCAUGUUUUCAGCAUUAUCAGAAGGAGCCACCCCACAAGAUUUAAAUACCAUGCUAAACACAGUGGGGGGACAUCAAGCAGCCAUGCAAAUGU	.........(((((...)))))........((.(((.((((((....((((..........))))....)))))))).).))..(((....)))......	..................................((.((((((....((((..........))))....)))))))).......(((....)))......
838	937	37	-16.6	-0.48	0.29	21.19	UAAUACCCAUGUUUUCAGCAUUAUCAGAAGGAGCCACCCCACAAGAUUUAAAUACCAUGCUAAACACAGUGGGGGGACAUCAAGCAGCCAUGCAAAUGUU	................((((((.......((.(((.((((((....((((..........))))....)))))))).).))..(((....))).))))))	.................................((.((((((.....(((..........))).....)))))))).......(((....))).......
839	938	37	-17.1	-0.56	0.24	24.47	AAUACCCAUGUUUUCAGCAUUAUCAGAAGGAGCCACCCCACAAGAUUUAAAUACCAUGCUAAACACAGUGGGGGGACAUCAAGCAGCCAUGCAAAUGUUA	...............((((((.......((.(((.((((((....((((..........))))....)))))))).).))..(((....))).)))))).	................................((.((((((..........................)))))))).......(((....)))........
840	939	37	-17.1	-0.36	0.29	24.41	AUACCCAUGUUUUCAGCAUUAUCAGAAGGAGCCACCCCACAAGAUUUAAAUACCAUGCUAAACACAGUGGGGGGACAUCAAGCAGCCAUGCAAAUGUUAA	..............((((((.......((.(((.((((((....((((..........))))....)))))))).).))..(((....))).))))))..	...............................((.((((((..........................)))))))).......(((....))).........
841	940	37	-17.1	-0.44	0.24	24.05	UACCCAUGUUUUCAGCAUUAUCAGAAGGAGCCACCCCACAAGAUUUAAAUACCAUGCUAAACACAGUGGGGGGACAUCAAGCAGCCAUGCAAAUGUUAAA	.............((((((.......((.(((.((((((....((((..........))))....)))))))).).))..(((....))).))))))...	..............................((.((((((..........................)))))))).......(((....)))..........
842	941	37	-17.1	-0.54	0.25	22.39	ACCCAUGUUUUCAGCAUUAUCAGAAGGAGCCACCCCACAAGAUUUAAAUACCAUGCUAAACACAGUGGGGGGACAUCAAGCAGCCAUGCAAAUGUUAAAA	............((((((.......((.(((.((((((....((((..........))))....)))))))).).))..(((....))).))))))....	.............((((............((.((((((.....((............)).....)))))))).......(((....)))..)))).....
843	942	37	-17.3	-0.71	0.18	17.89	CCCAUGUUUUCAGCAUUAUCAGAAGGAGCCACCCCACAAGAUUUAAAUACCAUGCUAAACACAGUGGGGGGACAUCAAGCAGCCAUGCAAAUGUUAAAAG	......((((.((((((.......((.(((.((((((....((((..........))))....)))))))).).))..(((....))).)))))))))).	...........((((((..........(((.((((((.....(((..........))).....)))))))).).....(((....))).)))))).....
844	943	37	-17.6	-0.8	0.24	13.44	CCAUGUUUUCAGCAUUAUCAGAAGGAGCCACCCCACAAGAUUUAAAUACCAUGCUAAACACAGUGGGGGGACAUCAAGCAGCCAUGCAAAUGUUAAAAGA	.....((((.((((((.......((.(((.((((((....((((..........))))....)))))))).).))..(((....))).)))))).)))).	..........((((((..........(((.((((((....((((..........))))....)))))))).).....(((....))).))))))......
845	944	37	-18.0	-0.72	0.24	13.08	CAUGUUUUCAGCAUUAUCAGAAGGAGCCACCCCACAAGAUUUAAAUACCAUGCUAAACACAGUGGGGGGACAUCAAGCAGCCAUGCAAAUGUUAAAAGAG	..(.((((.((((((.......((.(((.((((((....((((..........))))....)))))))).).))..(((....))).)))))))))).).	.........((((((..........(((.((((((....((((..........))))....)))))))).).....(((....))).)))))).......
846	945	37	-18.0	-0.86	0.16	13.04	AUGUUUUCAGCAUUAUCAGAAGGAGCCACCCCACAAGAUUUAAAUACCAUGCUAAACACAGUGGGGGGACAUCAAGCAGCCAUGCAAAUGUUAAAAGAGA	.(.((((.((((((.......((.(((.((((((....((((..........))))....)))))))).).))..(((....))).)))))))))).)..	........((((((..........(((.((((((....((((..........))))....)))))))).).....(((....))).))))))........
847	946	37	-18.0	-0.74	0.18	13.48	UGUUUUCAGCAUUAUCAGAAGGAGCCACCCCACAAGAUUUAAAUACCAUGCUAAACACAGUGGGGGGACAUCAAGCAGCCAUGCAAAUGUUAAAAGAGAC	(.((((.((((((.......((.(((.((((((....((((..........))))....)))))))).).))..(((....))).)))))))))).)...	.......((((((..........(((.((((((....((((..........))))....)))))))).).....(((....))).)))))).........
848	947	37	-17.8	-0.61	0.2	13.66	GUUUUCAGCAUUAUCAGAAGGAGCCACCCCACAAGAUUUAAAUACCAUGCUAAACACAGUGGGGGGACAUCAAGCAGCCAUGCAAAUGUUAAAAGAGACC	(((((.((((((.......((.(((.((((((....((((..........))))....)))))))).).))..(((....))).))))))....))))).	......((((((..........(((.((((((....((((..........))))....)))))))).).....(((....))).))))))..........
849	948	37	-17.6	-0.93	0.16	12.54	UUUUCAGCAUUAUCAGAAGGAGCCACCCCACAAGAUUUAAAUACCAUGCUAAACACAGUGGGGGGACAUCAAGCAGCCAUGCAAAUGUUAAAAGAGACCA	((((.((((((.......((.(((.((((((....((((..........))))....)))))))).).))..(((....))).)))))).))))......	.....((((((..........(((.((((((....((((..........))))....)))))))).).....(((....))).))))))...........
850	949	37	-17.1	-0.95	0.2	12.38	UUUCAGCAUUAUCAGAAGGAGCCACCCCACAAGAUUUAAAUACCAUGCUAAACACAGUGGGGGGACAUCAAGCAGCCAUGCAAAUGUUAAAAGAGACCAU	....((((((.......((.(((.((((((....((((..........))))....)))))))).).))..(((....))).))))))............	....((((((..........(((.((((((....((((..........))))....)))))))).).....(((....))).))))))............
851	950	37	-17.1	-1.26	0.1	12.15	UUCAGCAUUAUCAGAAGGAGCCACCCCACAAGAUUUAAAUACCAUGCUAAACACAGUGGGGGGACAUCAAGCAGCCAUGCAAAUGUUAAAAGAGACCAUC	...((((((.......((.(((.((((((....((((..........))))....)))))))).).))..(((....))).)))))).............	...((((((..........(((.((((((....((((..........))))....)))))))).).....(((....))).)))))).............
852	951	37	-17.1	-0.94	0.22	12.9	UCAGCAUUAUCAGAAGGAGCCACCCCACAAGAUUUAAAUACCAUGCUAAACACAGUGGGGGGACAUCAAGCAGCCAUGCAAAUGUUAAAAGAGACCAUCA	..((((((.......((.(((.((((((....((((..........))))....)))))))).).))..(((....))).))))))..............	..((((((..........(((.((((((....((((..........))))....)))))))).).....(((....))).))))))..............
853	952	37	-17.1	-1.5	0.02	12.91	CAGCAUUAUCAGAAGGAGCCACCCCACAAGAUUUAAAUACCAUGCUAAACACAGUGGGGGGACAUCAAGCAGCCAUGCAAAUGUUAAAAGAGACCAUCAA	.((((((.......((.(((.((((((....((((..........))))....)))))))).).))..(((....))).))))))...............	.((((((..........(((.((((((....((((..........))))....)))))))).).....(((....))).))))))...............
854	953	37	-17.0	-1.26	0.12	13.19	AGCAUUAUCAGAAGGAGCCACCCCACAAGAUUUAAAUACCAUGCUAAACACAGUGGGGGGACAUCAAGCAGCCAUGCAAAUGUUAAAAGAGACCAUCAAU	((((((.......((.(((.((((((....((((..........))))....)))))))).).))..(((....))).))))))................	.(((((..........(((.((((((....((((..........))))....)))))))).).....(((....))).))))).................
855	954	37	-16.3	-0.57	0.25	15.28	GCAUUAUCAGAAGGAGCCACCCCACAAGAUUUAAAUACCAUGCUAAACACAGUGGGGGGACAUCAAGCAGCCAUGCAAAUGUUAAAAGAGACCAUCAAUG	.........((.((..((.((((((....((((..........))))....))))))))((((...(((....)))..)))).........)).))....	...............(((.((((((....((((..........))))....)))))))).).....(((....)))........................
856	955	37	-16.3	-1.12	0.12	13.93	CAUUAUCAGAAGGAGCCACCCCACAAGAUUUAAAUACCAUGCUAAACACAGUGGGGGGACAUCAAGCAGCCAUGCAAAUGUUAAAAGAGACCAUCAAUGA	........((.((..((.((((((....((((..........))))....))))))))((((...(((....)))..)))).........)).)).....	...............((.((((((....((((..........))))....)))))))).((....(((....)))...))....................
857	956	37	-16.3	-0.49	0.27	12.76	AUUAUCAGAAGGAGCCACCCCACAAGAUUUAAAUACCAUGCUAAACACAGUGGGGGGACAUCAAGCAGCCAUGCAAAUGUUAAAAGAGACCAUCAAUGAG	.......((.((..((.((((((....((((..........))))....))))))))((((...(((....)))..)))).........)).))......	.......(..((..((.((((((....((((..........))))....))))))))(((....(((....)))...))).........))..)......
858	957	37	-16.3	-0.29	0.31	13.29	UUAUCAGAAGGAGCCACCCCACAAGAUUUAAAUACCAUGCUAAACACAGUGGGGGGACAUCAAGCAGCCAUGCAAAUGUUAAAAGAGACCAUCAAUGAGG	......((.((..((.((((((....((((..........))))....))))))))((((...(((....)))..)))).........)).)).......	.............((.((((((....((((..........))))....)))))))).((....(((....)))...))......................
859	958	37	-16.3	-0.53	0.33	13.24	UAUCAGAAGGAGCCACCCCACAAGAUUUAAAUACCAUGCUAAACACAGUGGGGGGACAUCAAGCAGCCAUGCAAAUGUUAAAAGAGACCAUCAAUGAGGA	.....((.((..((.((((((....((((..........))))....))))))))((((...(((....)))..)))).........)).))........	............((.((((((....((((..........))))....)))))))).((....(((....)))...)).......................
860	959	37	-16.3	-1.0	0.16	13.2	AUCAGAAGGAGCCACCCCACAAGAUUUAAAUACCAUGCUAAACACAGUGGGGGGACAUCAAGCAGCCAUGCAAAUGUUAAAAGAGACCAUCAAUGAGGAA	....((.((..((.((((((....((((..........))))....))))))))((((...(((....)))..)))).........)).)).........	...........((.((((((....((((..........))))....)))))))).((....(((....)))...))........................
861	960	37	-16.3	-0.47	0.27	13.23	UCAGAAGGAGCCACCCCACAAGAUUUAAAUACCAUGCUAAACACAGUGGGGGGACAUCAAGCAGCCAUGCAAAUGUUAAAAGAGACCAUCAAUGAGGAAG	...((.((..((.((((((....((((..........))))....))))))))((((...(((....)))..)))).........)).))..........	..........((.((((((....((((..........))))....)))))))).((....(((....)))...)).........................
862	961	37	-16.3	-0.65	0.25	13.22	CAGAAGGAGCCACCCCACAAGAUUUAAAUACCAUGCUAAACACAGUGGGGGGACAUCAAGCAGCCAUGCAAAUGUUAAAAGAGACCAUCAAUGAGGAAGC	..((.((..((.((((((....((((..........))))....))))))))((((...(((....)))..)))).........)).))...........	.........((.((((((....((((..........))))....)))))))).......(((....)))...............................
863	962	37	-16.3	-0.76	0.18	17.8	AGAAGGAGCCACCCCACAAGAUUUAAAUACCAUGCUAAACACAGUGGGGGGACAUCAAGCAGCCAUGCAAAUGUUAAAAGAGACCAUCAAUGAGGAAGCU	.((.((..((.((((((....((((..........))))....))))))))((((...(((....)))..)))).........)).))............	........((.((((((....((((..........))))....)))))))).......((......))................................
864	963	37	-17.0	-0.72	0.2	18.6	GAAGGAGCCACCCCACAAGAUUUAAAUACCAUGCUAAACACAGUGGGGGGACAUCAAGCAGCCAUGCAAAUGUUAAAAGAGACCAUCAAUGAGGAAGCUG	...((.(((.((((((....((((..........))))....)))))))).).)).(((..((........(((......))).........))..))).	......(((.((((((....((((..........))))....)))))))).)....(((..((.............................))..))).
865	964	37	-19.2	-1.15	0.12	14.76	AAGGAGCCACCCCACAAGAUUUAAAUACCAUGCUAAACACAGUGGGGGGACAUCAAGCAGCCAUGCAAAUGUUAAAAGAGACCAUCAAUGAGGAAGCUGC	..((.(((.((((((....((((..........))))....)))))))).).))..((((((((......(((......))).....))).....)))))	.....(((.((((((....((((..........))))....)))))))).).....(((((..................................)))))
866	965	37	-20.5	-1.83	0.08	13.97	AGGAGCCACCCCACAAGAUUUAAAUACCAUGCUAAACACAGUGGGGGGACAUCAAGCAGCCAUGCAAAUGUUAAAAGAGACCAUCAAUGAGGAAGCUGCA	.((.(((.((((((....((((..........))))....)))))))).).))..((((((((......(((......))).....))).....))))).	....(((.((((((....((((..........))))....)))))))).).....(((((..................................))))).
867	966	37	-20.7	-1.24	0.14	14.01	GGAGCCACCCCACAAGAUUUAAAUACCAUGCUAAACACAGUGGGGGGACAUCAAGCAGCCAUGCAAAUGUUAAAAGAGACCAUCAAUGAGGAAGCUGCAG	((.(((.((((((....((((..........))))....)))))))).).))..((((((((......(((......))).....))).....)))))..	(..(((.((((((....((((..........))))....)))))))).)..)..(((((..................................)))))..
868	967	37	-20.5	-1.5	0.08	12.52	GAGCCACCCCACAAGAUUUAAAUACCAUGCUAAACACAGUGGGGGGACAUCAAGCAGCCAUGCAAAUGUUAAAAGAGACCAUCAAUGAGGAAGCUGCAGA	(((((.((((((....((((..........))))....)))))))).).))..((((((((......(((......))).....))).....)))))...	(((((.((((((....((((..........))))....)))))))).).))..(((((..................................)))))...
869	968	37	-19.8	-1.76	0.04	12.09	AGCCACCCCACAAGAUUUAAAUACCAUGCUAAACACAGUGGGGGGACAUCAAGCAGCCAUGCAAAUGUUAAAAGAGACCAUCAAUGAGGAAGCUGCAGAA	..((.((((((....((((..........))))....)))))))).......((((((((......(((......))).....))).....)))))....	..((.((((((....((((..........))))....)))))))).......(((((..................................)))))....
870	969	37	-19.8	-1.29	0.14	12.09	GCCACCCCACAAGAUUUAAAUACCAUGCUAAACACAGUGGGGGGACAUCAAGCAGCCAUGCAAAUGUUAAAAGAGACCAUCAAUGAGGAAGCUGCAGAAU	.((.((((((....((((..........))))....)))))))).......((((((((......(((......))).....))).....))))).....	.((.((((((....((((..........))))....)))))))).......(((((..................................))))).....
871	970	37	-19.6	-1.15	0.16	13.02	CCACCCCACAAGAUUUAAAUACCAUGCUAAACACAGUGGGGGGACAUCAAGCAGCCAUGCAAAUGUUAAAAGAGACCAUCAAUGAGGAAGCUGCAGAAUG	((.((((((....((((..........))))....)))))))).......((((((((......(((......))).....))).....)))))......	((.((((((....((((..........))))....)))))))).......(((((..................................)))))......
872	971	37	-18.5	-1.14	0.1	20.55	CACCCCACAAGAUUUAAAUACCAUGCUAAACACAGUGGGGGGACAUCAAGCAGCCAUGCAAAUGUUAAAAGAGACCAUCAAUGAGGAAGCUGCAGAAUGG	..((((((....((((..........))))....)))))).(((((...(((....)))..)))))........((((...((((....)).))..))))	..((((((....((((..........))))....))))))...((....(((((..................................)))))....)).
873	972	37	-19.6	-1.53	0.1	15.43	ACCCCACAAGAUUUAAAUACCAUGCUAAACACAGUGGGGGGACAUCAAGCAGCCAUGCAAAUGUUAAAAGAGACCAUCAAUGAGGAAGCUGCAGAAUGGG	.((((((....((((..........))))....)))))).(((((...(((....)))..)))))........((((...((((....)).))..)))).	.((((((....((((..........))))....)))))).(((((...(((....)))..)))))........((((...((((....)).))..)))).
874	973	37	-19.3	-1.51	0.06	15.67	CCCCACAAGAUUUAAAUACCAUGCUAAACACAGUGGGGGGACAUCAAGCAGCCAUGCAAAUGUUAAAAGAGACCAUCAAUGAGGAAGCUGCAGAAUGGGA	((((((....((((..........))))....)))))).(((((...(((....)))..)))))........((((...((((....)).))..))))..	((((((....((((..........))))....)))))).(((((...(((....)))..)))))........((((...((((....)).))..))))..
875	974	37	-16.0	-0.11	0.45	24.13	CCCACAAGAUUUAAAUACCAUGCUAAACACAGUGGGGGGACAUCAAGCAGCCAUGCAAAUGUUAAAAGAGACCAUCAAUGAGGAAGCUGCAGAAUGGGAU	(((((....((((..........))))....)))))..(((((...(((....)))..)))))........((((...((((....)).))..))))...	(((((..........................)))))..(((((...(((....)))..)))))........(((......((....))......)))...
876	975	37	-13.2	0.67	0.71	23.45	CCACAAGAUUUAAAUACCAUGCUAAACACAGUGGGGGGACAUCAAGCAGCCAUGCAAAUGUUAAAAGAGACCAUCAAUGAGGAAGCUGCAGAAUGGGAUA	................((..(((......)))..)).(((((...(((....)))..))))).....(..((((...((((....)).))..))))..).	....................((........)).....(((((...(((....)))..)))))........((((.....((....)).....))))....
877	976	37	-13.2	0.62	0.69	18.85	CACAAGAUUUAAAUACCAUGCUAAACACAGUGGGGGGACAUCAAGCAGCCAUGCAAAUGUUAAAAGAGACCAUCAAUGAGGAAGCUGCAGAAUGGGAUAG	...............((..(((......)))..)).(((((...(((....)))..))))).....(..((((...((((....)).))..))))..)..	...................(((......))).....(((((...(((....)))..)))))........((((...((((....)).))..)))).....
878	977	37	-13.2	0.05	0.47	19.12	ACAAGAUUUAAAUACCAUGCUAAACACAGUGGGGGGACAUCAAGCAGCCAUGCAAAUGUUAAAAGAGACCAUCAAUGAGGAAGCUGCAGAAUGGGAUAGA	..............((..(((......)))..)).(((((...(((....)))..))))).....(..((((...((((....)).))..))))..)...	..................(((......))).....(((((...(((....)))..)))))........((((...((((....)).))..))))......
879	978	37	-13.2	0.6	0.69	20.69	CAAGAUUUAAAUACCAUGCUAAACACAGUGGGGGGACAUCAAGCAGCCAUGCAAAUGUUAAAAGAGACCAUCAAUGAGGAAGCUGCAGAAUGGGAUAGAU	.............((..(((......)))..)).(((((...(((....)))..))))).....(..((((...((((....)).))..))))..)....	.................(((......))).....(((((...(((....)))..)))))........((((...((((....)).))..)))).......
880	979	37	-13.2	0.3	0.61	24.68	AAGAUUUAAAUACCAUGCUAAACACAGUGGGGGGACAUCAAGCAGCCAUGCAAAUGUUAAAAGAGACCAUCAAUGAGGAAGCUGCAGAAUGGGAUAGAUU	............((..(((......)))..)).(((((...(((....)))..))))).....(..((((...((((....)).))..))))..).....	................(((......))).....(((((...(((....)))..)))))........((((.....((....)).....))))........
881	980	37	-13.3	0.59	0.67	25.03	AGAUUUAAAUACCAUGCUAAACACAGUGGGGGGACAUCAAGCAGCCAUGCAAAUGUUAAAAGAGACCAUCAAUGAGGAAGCUGCAGAAUGGGAUAGAUUG	.((((((....((..(((......)))..)).(((((...(((....)))..)))))........((((...((((....)).))..))))..)))))).	..((((.........(((......))).....(((((...(((....)))..)))))........((((.....((....)).....))))...))))..
882	981	37	-13.5	0.83	0.8	25.47	GAUUUAAAUACCAUGCUAAACACAGUGGGGGGACAUCAAGCAGCCAUGCAAAUGUUAAAAGAGACCAUCAAUGAGGAAGCUGCAGAAUGGGAUAGAUUGC	((((((....((..(((......)))..)).(((((...(((....)))..)))))........((((...((((....)).))..))))..))))))..	(((((.........(((......))).....(((((...(((....)))..)))))........((((.....((....)).....))))...)))))..
883	982	37	-13.2	0.92	0.75	21.57	AUUUAAAUACCAUGCUAAACACAGUGGGGGGACAUCAAGCAGCCAUGCAAAUGUUAAAAGAGACCAUCAAUGAGGAAGCUGCAGAAUGGGAUAGAUUGCA	.........((..(((......)))..)).(((((...(((....)))..))))).....(..((((...((((....)).))..))))..)........	.............(((......))).....(((((...(((....)))..)))))........((((...((((....)).))..))))...........
884	983	37	-13.2	0.68	0.71	23.84	UUUAAAUACCAUGCUAAACACAGUGGGGGGACAUCAAGCAGCCAUGCAAAUGUUAAAAGAGACCAUCAAUGAGGAAGCUGCAGAAUGGGAUAGAUUGCAU	........((..(((......)))..)).(((((...(((....)))..))))).....(..((((...((((....)).))..))))..).........	............(((......)))......(((....(((....)))...))).........((((...((((....)).))..))))............
885	984	37	-13.2	0.82	0.76	24.61	UUAAAUACCAUGCUAAACACAGUGGGGGGACAUCAAGCAGCCAUGCAAAUGUUAAAAGAGACCAUCAAUGAGGAAGCUGCAGAAUGGGAUAGAUUGCAUC	.......((..(((......)))..)).(((((...(((....)))..))))).....(..((((...((((....)).))..))))..)..........	...........(((......))).............(((....)))...............((((...((((....)).))..)))).............
886	985	37	-13.2	0.84	0.82	29.39	UAAAUACCAUGCUAAACACAGUGGGGGGACAUCAAGCAGCCAUGCAAAUGUUAAAAGAGACCAUCAAUGAGGAAGCUGCAGAAUGGGAUAGAUUGCAUCC	......((..(((......)))..)).(((((...(((....)))..))))).....(..((((...((((....)).))..))))..)...........	..........(((......)))......................................(((....................)))..............
887	986	37	-13.9	0.62	0.67	27.1	AAAUACCAUGCUAAACACAGUGGGGGGACAUCAAGCAGCCAUGCAAAUGUUAAAAGAGACCAUCAAUGAGGAAGCUGCAGAAUGGGAUAGAUUGCAUCCA	.....((..(((......)))..))...(((...((((((((......(((......))).....))).....)))))...)))((((.......)))).	.........(((......))).............(((((..................................)))))......((((.......)))).
888	987	37	-13.9	0.8	0.73	27.18	AAUACCAUGCUAAACACAGUGGGGGGACAUCAAGCAGCCAUGCAAAUGUUAAAAGAGACCAUCAAUGAGGAAGCUGCAGAAUGGGAUAGAUUGCAUCCAG	....((..(((......)))..))...(((...((((((((......(((......))).....))).....)))))...)))((((.......))))..	........(((......))).............(((((..................................)))))......((((.......))))..
889	988	37	-13.9	0.86	0.82	27.72	AUACCAUGCUAAACACAGUGGGGGGACAUCAAGCAGCCAUGCAAAUGUUAAAAGAGACCAUCAAUGAGGAAGCUGCAGAAUGGGAUAGAUUGCAUCCAGU	...((..(((......)))..))...(((...((((((((......(((......))).....))).....)))))...)))((((.......))))...	.......(((......))).............(((((..................................)))))......((((.......))))...
890	989	37	-13.9	1.4	0.92	31.37	UACCAUGCUAAACACAGUGGGGGGACAUCAAGCAGCCAUGCAAAUGUUAAAAGAGACCAUCAAUGAGGAAGCUGCAGAAUGGGAUAGAUUGCAUCCAGUG	..((..(((......)))..))...(((...((((((((......(((......))).....))).....)))))...)))((((.......))))....	......(((......))).............(((((..................................))))).........................
891	990	37	-14.5	1.18	0.84	32.84	ACCAUGCUAAACACAGUGGGGGGACAUCAAGCAGCCAUGCAAAUGUUAAAAGAGACCAUCAAUGAGGAAGCUGCAGAAUGGGAUAGAUUGCAUCCAGUGC	.((..(((......)))..)).........(((...((((((.((((........((((...((((....)).))..))))))))..))))))....)))	.......................................................(((....................)))...................
892	991	37	-15.7	0.98	0.8	29.47	CCAUGCUAAACACAGUGGGGGGACAUCAAGCAGCCAUGCAAAUGUUAAAAGAGACCAUCAAUGAGGAAGCUGCAGAAUGGGAUAGAUUGCAUCCAGUGCA	((..(((......)))..)).(((((...(((....)))..))))).....(..((((...((((....)).))..))))..)....(((((...)))))	....(((......))).....(((((...(((....)))..)))))........((((.....((....)).....))))........(((.....))).
893	992	37	-15.1	1.24	0.9	30.81	CAUGCUAAACACAGUGGGGGGACAUCAAGCAGCCAUGCAAAUGUUAAAAGAGACCAUCAAUGAGGAAGCUGCAGAAUGGGAUAGAUUGCAUCCAGUGCAU	...(((...(.((.(((.(((((((...(((....)))..)))))........)).))).)).)..)))((((.....((((.......))))..)))).	....................(((((...(((....)))..))))).......................................................
894	993	37	-15.1	1.34	0.86	33.92	AUGCUAAACACAGUGGGGGGACAUCAAGCAGCCAUGCAAAUGUUAAAAGAGACCAUCAAUGAGGAAGCUGCAGAAUGGGAUAGAUUGCAUCCAGUGCAUG	..(((...(.((.(((.(((((((...(((....)))..)))))........)).))).)).)..)))((((.....((((.......))))..))))..	.....................(.....(((....)))....)..........................................................
895	994	37	-15.1	1.26	0.88	34.18	UGCUAAACACAGUGGGGGGACAUCAAGCAGCCAUGCAAAUGUUAAAAGAGACCAUCAAUGAGGAAGCUGCAGAAUGGGAUAGAUUGCAUCCAGUGCAUGC	.(((...(.((.(((.(((((((...(((....)))..)))))........)).))).)).)..)))((((.....((((.......))))..))))...	..........................(((....)))...............(((....................))).......................
896	995	37	-16.1	0.5	0.69	32.32	GCUAAACACAGUGGGGGGACAUCAAGCAGCCAUGCAAAUGUUAAAAGAGACCAUCAAUGAGGAAGCUGCAGAAUGGGAUAGAUUGCAUCCAGUGCAUGCA	..........((((...(((((...(((....)))..)))))........))))..........((((((.....((((.......))))..)))).)).	.................(((((...(((....)))..))))).................................((((.......))))..........
897	996	37	-16.4	0.32	0.65	24.18	CUAAACACAGUGGGGGGACAUCAAGCAGCCAUGCAAAUGUUAAAAGAGACCAUCAAUGAGGAAGCUGCAGAAUGGGAUAGAUUGCAUCCAGUGCAUGCAG	.........((((...(((((...(((....)))..)))))........))))...........(((((..((.((((.......)))).))...)))))	................(((((...(((....)))..))))).......................(((((.....((((.......))))......)))))
898	997	37	-17.6	0.09	0.49	15.48	UAAACACAGUGGGGGGACAUCAAGCAGCCAUGCAAAUGUUAAAAGAGACCAUCAAUGAGGAAGCUGCAGAAUGGGAUAGAUUGCAUCCAGUGCAUGCAGG	........((((...(((((...(((....)))..)))))........))))...........(((((..((.((((.......)))).))...))))).	...............(((((...(((....)))..))))).......................(((((..(..((((.......))))..)...))))).
899	998	37	-17.6	0.11	0.55	15.77	AAACACAGUGGGGGGACAUCAAGCAGCCAUGCAAAUGUUAAAAGAGACCAUCAAUGAGGAAGCUGCAGAAUGGGAUAGAUUGCAUCCAGUGCAUGCAGGG	.......((((...(((((...(((....)))..)))))........))))...........(((((..((.((((.......)))).))...)))))..	..............(((((...(((....)))..))))).......................(((((..(..((((.......))))..)...)))))..
900	999	37	-17.6	0.44	0.59	21.68	AACACAGUGGGGGGACAUCAAGCAGCCAUGCAAAUGUUAAAAGAGACCAUCAAUGAGGAAGCUGCAGAAUGGGAUAGAUUGCAUCCAGUGCAUGCAGGGC	......((((...(((((...(((....)))..)))))........))))...........(((((..((.((((.......)))).))...)))))...	.............(((((...(((....)))..))))).......................(((((.....((((.......))))......)))))...
901	1000	37	-17.8	0.93	0.8	24.36	ACACAGUGGGGGGACAUCAAGCAGCCAUGCAAAUGUUAAAAGAGACCAUCAAUGAGGAAGCUGCAGAAUGGGAUAGAUUGCAUCCAGUGCAUGCAGGGCC	.....((((...(((((...(((....)))..)))))........))))......((...(((((..((.((((.......)))).))...)))))..))	............(((((...(((....)))..))))).......................(((((.....((((.......))))......)))))....
902	1001	37	-19.6	0.11	0.55	14.21	CACAGUGGGGGGACAUCAAGCAGCCAUGCAAAUGUUAAAAGAGACCAUCAAUGAGGAAGCUGCAGAAUGGGAUAGAUUGCAUCCAGUGCAUGCAGGGCCU	....((((...(((((...(((....)))..)))))........)))).....(((...(((((..((.((((.......)))).))...)))))..)))	.....(((...(((((...(((....)))..)))))........)))......(((...(((((..((.((((.......)))).))...)))))..)))
903	1002	37	-20.3	-0.27	0.35	13.28	ACAGUGGGGGGACAUCAAGCAGCCAUGCAAAUGUUAAAAGAGACCAUCAAUGAGGAAGCUGCAGAAUGGGAUAGAUUGCAUCCAGUGCAUGCAGGGCCUA	...((((...(((((...(((....)))..)))))........)))).....(((...(((((..((.((((.......)))).))...)))))..))).	.....((...(((((...(((....)))..)))))........)).......(((...(((((..((.((((.......)))).))...)))))..))).
904	1003	37	-20.3	0.57	0.67	16.19	CAGUGGGGGGACAUCAAGCAGCCAUGCAAAUGUUAAAAGAGACCAUCAAUGAGGAAGCUGCAGAAUGGGAUAGAUUGCAUCCAGUGCAUGCAGGGCCUAU	..((((...(((((...(((....)))..)))))........)))).....(((...(((((..((.((((.......)))).))...)))))..)))..	.........(((((...(((....)))..))))).................(((...(((((..(..((((.......))))..)...)))))..)))..
905	1004	37	-20.3	0.0	0.55	19.45	AGUGGGGGGACAUCAAGCAGCCAUGCAAAUGUUAAAAGAGACCAUCAAUGAGGAAGCUGCAGAAUGGGAUAGAUUGCAUCCAGUGCAUGCAGGGCCUAUU	.((((...(((((...(((....)))..)))))........)))).....(((...(((((..((.((((.......)))).))...)))))..)))...	........(((((...(((....)))..))))).......................(((((..(..((((.......))))..)...)))))........
906	1005	37	-20.8	-0.0	0.41	14.75	GUGGGGGGACAUCAAGCAGCCAUGCAAAUGUUAAAAGAGACCAUCAAUGAGGAAGCUGCAGAAUGGGAUAGAUUGCAUCCAGUGCAUGCAGGGCCUAUUG	((((...(((((...(((....)))..)))))........))))((((.(((...(((((..((.((((.......)))).))...)))))..)))))))	((((...(((((...(((....)))..)))))........))))((((.(((...(((((..(..((((.......))))..)...)))))..)))))))
907	1006	37	-20.3	0.26	0.51	13.77	UGGGGGGACAUCAAGCAGCCAUGCAAAUGUUAAAAGAGACCAUCAAUGAGGAAGCUGCAGAAUGGGAUAGAUUGCAUCCAGUGCAUGCAGGGCCUAUUGC	(((...(((((...(((....)))..)))))........))).((((.(((...(((((..((.((((.......)))).))...)))))..))))))).	......(((((...(((....)))..)))))............((((.(((...(((((..(..((((.......))))..)...)))))..))))))).
908	1007	37	-19.9	0.08	0.43	18.92	GGGGGGACAUCAAGCAGCCAUGCAAAUGUUAAAAGAGACCAUCAAUGAGGAAGCUGCAGAAUGGGAUAGAUUGCAUCCAGUGCAUGCAGGGCCUAUUGCA	.....(((((...(((....)))..)))))............((((.(((...(((((..((.((((.......)))).))...)))))..)))))))..	.....(((((...(((....)))..)))))............((((.(((...(((((..(..((((.......))))..)...)))))..)))))))..
909	1008	37	-19.9	0.24	0.53	20.58	GGGGGACAUCAAGCAGCCAUGCAAAUGUUAAAAGAGACCAUCAAUGAGGAAGCUGCAGAAUGGGAUAGAUUGCAUCCAGUGCAUGCAGGGCCUAUUGCAC	....(((((...(((....)))..)))))............((((.(((...(((((..((.((((.......)))).))...)))))..)))))))...	....(((((...(((....)))..)))))............((((.(((...(((((.....((((.......))))......)))))..)))))))...
910	1009	37	-19.9	0.32	0.57	26.42	GGGGACAUCAAGCAGCCAUGCAAAUGUUAAAAGAGACCAUCAAUGAGGAAGCUGCAGAAUGGGAUAGAUUGCAUCCAGUGCAUGCAGGGCCUAUUGCACC	...(((((...(((....)))..)))))............((((.(((...(((((..((.((((.......)))).))...)))))..)))))))....	...(((((...(((....)))..)))))............((((..((...(((((.....((((.......))))......)))))..)).))))....
911	1010	37	-19.9	0.07	0.51	32.36	GGGACAUCAAGCAGCCAUGCAAAUGUUAAAAGAGACCAUCAAUGAGGAAGCUGCAGAAUGGGAUAGAUUGCAUCCAGUGCAUGCAGGGCCUAUUGCACCA	..(((((...(((....)))..)))))............((((.(((...(((((..((.((((.......)))).))...)))))..))))))).....	(((((((...(((....)))..)))))......................................................................)).
912	1011	37	-19.9	0.09	0.53	27.48	GGACAUCAAGCAGCCAUGCAAAUGUUAAAAGAGACCAUCAAUGAGGAAGCUGCAGAAUGGGAUAGAUUGCAUCCAGUGCAUGCAGGGCCUAUUGCACCAG	.(((((...(((....)))..)))))............((((.(((...(((((..((.((((.......)))).))...)))))..)))))))......	.(((((...(((....)))..)))))..................((...(((((.....((((.......))))......)))))..))...........
913	1012	37	-19.5	0.25	0.53	26.18	GACAUCAAGCAGCCAUGCAAAUGUUAAAAGAGACCAUCAAUGAGGAAGCUGCAGAAUGGGAUAGAUUGCAUCCAGUGCAUGCAGGGCCUAUUGCACCAGG	(((((...(((....)))..)))))............((((.(((...(((((..((.((((.......)))).))...)))))..))))))).......	(((((...(((....)))..)))))............(((...((...(((((.....((((.......))))......)))))..))..))).......
914	1013	37	-18.8	0.43	0.65	31.93	ACAUCAAGCAGCCAUGCAAAUGUUAAAAGAGACCAUCAAUGAGGAAGCUGCAGAAUGGGAUAGAUUGCAUCCAGUGCAUGCAGGGCCUAUUGCACCAGGC	..........(((.(((((..(((......)))........(((...(((((..((.((((.......)))).))...)))))..))).)))))...)))	..........................................((...(((((.....((((.......))))......)))))..)).............
915	1014	37	-20.5	0.11	0.47	29.99	CAUCAAGCAGCCAUGCAAAUGUUAAAAGAGACCAUCAAUGAGGAAGCUGCAGAAUGGGAUAGAUUGCAUCCAGUGCAUGCAGGGCCUAUUGCACCAGGCC	......(((....)))...............((........))...(((((..((.((((.......)))).))...)))))(((((........)))))	..................................................................................(((((........)))))
916	1015	37	-21.9	-0.64	0.25	25.72	AUCAAGCAGCCAUGCAAAUGUUAAAAGAGACCAUCAAUGAGGAAGCUGCAGAAUGGGAUAGAUUGCAUCCAGUGCAUGCAGGGCCUAUUGCACCAGGCCA	.....(((....)))...............((........))...(((((..((.((((.......)))).))...)))))(((((........))))).	..............................(((....................))).........................(((((........))))).
917	1016	37	-21.9	-0.34	0.33	25.71	UCAAGCAGCCAUGCAAAUGUUAAAAGAGACCAUCAAUGAGGAAGCUGCAGAAUGGGAUAGAUUGCAUCCAGUGCAUGCAGGGCCUAUUGCACCAGGCCAG	....(((....)))...............((........))...(((((..((.((((.......)))).))...)))))(((((........)))))..	.............................(((....................))).........................(((((........)))))..
918	1017	37	-21.9	-0.46	0.29	25.49	CAAGCAGCCAUGCAAAUGUUAAAAGAGACCAUCAAUGAGGAAGCUGCAGAAUGGGAUAGAUUGCAUCCAGUGCAUGCAGGGCCUAUUGCACCAGGCCAGA	...(((....)))...............((........))...(((((..((.((((.......)))).))...)))))(((((........)))))...	............................(((....................))).........................(((((........)))))...
919	1018	37	-21.9	-0.74	0.2	25.27	AAGCAGCCAUGCAAAUGUUAAAAGAGACCAUCAAUGAGGAAGCUGCAGAAUGGGAUAGAUUGCAUCCAGUGCAUGCAGGGCCUAUUGCACCAGGCCAGAU	..(((....)))...............((........))...(((((..((.((((.......)))).))...)))))(((((........)))))....	...........................(((....................))).........................(((((........)))))....
920	1019	37	-22.3	-0.28	0.33	24.7	AGCAGCCAUGCAAAUGUUAAAAGAGACCAUCAAUGAGGAAGCUGCAGAAUGGGAUAGAUUGCAUCCAGUGCAUGCAGGGCCUAUUGCACCAGGCCAGAUG	.(((....)))................((((..........(((((..((.((((.......)))).))...)))))(((((........))))).))))	.((......))..............................(((((.....((((.......))))......)))))(((((........))))).....
921	1020	37	-23.7	-0.95	0.18	15.52	GCAGCCAUGCAAAUGUUAAAAGAGACCAUCAAUGAGGAAGCUGCAGAAUGGGAUAGAUUGCAUCCAGUGCAUGCAGGGCCUAUUGCACCAGGCCAGAUGA	(((....)))................((((..........(((((..((.((((.......)))).))...)))))(((((........))))).)))).	(((....)))................((((..........(((((.....((((.......))))......)))))(((((........))))).)))).
922	1021	37	-21.6	-0.21	0.35	20.68	CAGCCAUGCAAAUGUUAAAAGAGACCAUCAAUGAGGAAGCUGCAGAAUGGGAUAGAUUGCAUCCAGUGCAUGCAGGGCCUAUUGCACCAGGCCAGAUGAG	..((.(((((.((((......(..((((...((((....)).))..))))..).....))))....)))))))..(((((........))))).......	..(..(((((..(((......(..((((....(((....)).)...))))..).....))).....))))).)..(((((........))))).......
923	1022	37	-21.6	-0.51	0.31	21.34	AGCCAUGCAAAUGUUAAAAGAGACCAUCAAUGAGGAAGCUGCAGAAUGGGAUAGAUUGCAUCCAGUGCAUGCAGGGCCUAUUGCACCAGGCCAGAUGAGA	.((.(((((.((((......(..((((...((((....)).))..))))..).....))))....)))))))..(((((........)))))........	....(((((..(((.........((((.....((....)).....))))........))).....)))))....(((((........)))))........
924	1023	37	-21.8	-0.39	0.29	19.32	GCCAUGCAAAUGUUAAAAGAGACCAUCAAUGAGGAAGCUGCAGAAUGGGAUAGAUUGCAUCCAGUGCAUGCAGGGCCUAUUGCACCAGGCCAGAUGAGAG	((.(((((.((((......(..((((...((((....)).))..))))..).....))))....)))))))..(((((........))))).........	(..(((((..(((......(..((((...((((....)).))..))))..).....))).....))))).)..(((((........))))).........
925	1024	37	-21.2	-0.25	0.33	21.81	CCAUGCAAAUGUUAAAAGAGACCAUCAAUGAGGAAGCUGCAGAAUGGGAUAGAUUGCAUCCAGUGCAUGCAGGGCCUAUUGCACCAGGCCAGAUGAGAGA	.((((((.((((......(..((((...((((....)).))..))))..).....))))....))))))...(((((........)))))..........	....................................(((((.....(((.........)))......)))))(((((........)))))..........
926	1025	37	-20.9	-0.65	0.31	21.1	CAUGCAAAUGUUAAAAGAGACCAUCAAUGAGGAAGCUGCAGAAUGGGAUAGAUUGCAUCCAGUGCAUGCAGGGCCUAUUGCACCAGGCCAGAUGAGAGAA	((((((.((((......(..((((...((((....)).))..))))..).....))))....))))))...(((((........)))))...........	...................................(((((.....((((.......))))......)))))(((((........)))))...........
927	1026	37	-20.9	-0.95	0.2	9.85	AUGCAAAUGUUAAAAGAGACCAUCAAUGAGGAAGCUGCAGAAUGGGAUAGAUUGCAUCCAGUGCAUGCAGGGCCUAUUGCACCAGGCCAGAUGAGAGAAC	....................((((..........(((((..((.((((.......)))).))...)))))(((((........))))).)))).......	....................((((..........(((((..(..((((.......))))..)...)))))(((((........))))).)))).......
928	1027	37	-20.9	-0.26	0.39	8.75	UGCAAAUGUUAAAAGAGACCAUCAAUGAGGAAGCUGCAGAAUGGGAUAGAUUGCAUCCAGUGCAUGCAGGGCCUAUUGCACCAGGCCAGAUGAGAGAACC	...................((((..........(((((..((.((((.......)))).))...)))))(((((........))))).))))........	...................((((..........(((((..(..((((.......))))..)...)))))(((((........))))).))))........
929	1028	37	-20.9	-0.62	0.29	8.32	GCAAAUGUUAAAAGAGACCAUCAAUGAGGAAGCUGCAGAAUGGGAUAGAUUGCAUCCAGUGCAUGCAGGGCCUAUUGCACCAGGCCAGAUGAGAGAACCA	..................((((..........(((((..((.((((.......)))).))...)))))(((((........))))).)))).........	..................((((..........(((((..(..((((.......))))..)...)))))(((((........))))).)))).........
930	1029	37	-20.9	-1.03	0.14	7.96	CAAAUGUUAAAAGAGACCAUCAAUGAGGAAGCUGCAGAAUGGGAUAGAUUGCAUCCAGUGCAUGCAGGGCCUAUUGCACCAGGCCAGAUGAGAGAACCAA	.................((((..........(((((..((.((((.......)))).))...)))))(((((........))))).))))..........	.................((((..........(((((..((.((((.......)))).))...)))))(((((........))))).))))..........
931	1030	37	-20.9	-0.75	0.25	7.85	AAAUGUUAAAAGAGACCAUCAAUGAGGAAGCUGCAGAAUGGGAUAGAUUGCAUCCAGUGCAUGCAGGGCCUAUUGCACCAGGCCAGAUGAGAGAACCAAG	................((((..........(((((..((.((((.......)))).))...)))))(((((........))))).))))...........	................((((..........(((((..((.((((.......)))).))...)))))(((((........))))).))))...........
932	1031	37	-20.9	-0.65	0.25	7.93	AAUGUUAAAAGAGACCAUCAAUGAGGAAGCUGCAGAAUGGGAUAGAUUGCAUCCAGUGCAUGCAGGGCCUAUUGCACCAGGCCAGAUGAGAGAACCAAGG	...............((((..........(((((..((.((((.......)))).))...)))))(((((........))))).))))............	...............((((..........(((((..((.((((.......)))).))...)))))(((((........))))).))))............
933	1032	37	-20.9	-0.2	0.39	8.43	AUGUUAAAAGAGACCAUCAAUGAGGAAGCUGCAGAAUGGGAUAGAUUGCAUCCAGUGCAUGCAGGGCCUAUUGCACCAGGCCAGAUGAGAGAACCAAGGG	..............((((..........(((((..((.((((.......)))).))...)))))(((((........))))).)))).............	..............((((..........(((((..((.((((.......)))).))...)))))(((((........))))).)))).............
934	1033	37	-20.9	0.11	0.45	9.37	UGUUAAAAGAGACCAUCAAUGAGGAAGCUGCAGAAUGGGAUAGAUUGCAUCCAGUGCAUGCAGGGCCUAUUGCACCAGGCCAGAUGAGAGAACCAAGGGG	.............((((..........(((((..((.((((.......)))).))...)))))(((((........))))).))))..............	.............((((..........(((((..((.((((.......)))).))...)))))(((((........))))).))))..............
935	1034	37	-21.1	-0.2	0.35	9.2	GUUAAAAGAGACCAUCAAUGAGGAAGCUGCAGAAUGGGAUAGAUUGCAUCCAGUGCAUGCAGGGCCUAUUGCACCAGGCCAGAUGAGAGAACCAAGGGGA	............((((..........(((((..((.((((.......)))).))...)))))(((((........))))).))))......((....)).	............((((..........(((((..((.((((.......)))).))...)))))(((((........))))).))))...............
936	1035	37	-21.1	-0.72	0.22	8.55	UUAAAAGAGACCAUCAAUGAGGAAGCUGCAGAAUGGGAUAGAUUGCAUCCAGUGCAUGCAGGGCCUAUUGCACCAGGCCAGAUGAGAGAACCAAGGGGAA	...........((((..........(((((..((.((((.......)))).))...)))))(((((........))))).))))......((....))..	...........((((..........(((((..((.((((.......)))).))...)))))(((((........))))).))))................
937	1036	37	-21.1	-1.14	0.12	8.47	UAAAAGAGACCAUCAAUGAGGAAGCUGCAGAAUGGGAUAGAUUGCAUCCAGUGCAUGCAGGGCCUAUUGCACCAGGCCAGAUGAGAGAACCAAGGGGAAG	..........((((..........(((((..((.((((.......)))).))...)))))(((((........))))).))))......((....))...	..........((((..........(((((..((.((((.......)))).))...)))))(((((........))))).)))).................
938	1037	37	-21.1	-0.86	0.16	8.55	AAAAGAGACCAUCAAUGAGGAAGCUGCAGAAUGGGAUAGAUUGCAUCCAGUGCAUGCAGGGCCUAUUGCACCAGGCCAGAUGAGAGAACCAAGGGGAAGU	.........((((..........(((((..((.((((.......)))).))...)))))(((((........))))).))))......((....))....	.........((((..........(((((..((.((((.......)))).))...)))))(((((........))))).))))..................
939	1038	37	-21.1	-0.27	0.39	8.76	AAAGAGACCAUCAAUGAGGAAGCUGCAGAAUGGGAUAGAUUGCAUCCAGUGCAUGCAGGGCCUAUUGCACCAGGCCAGAUGAGAGAACCAAGGGGAAGUG	........((((..........(((((..((.((((.......)))).))...)))))(((((........))))).))))......((....)).....	........((((..........(((((..((.((((.......)))).))...)))))(((((........))))).))))...................
940	1039	37	-21.1	-0.46	0.27	9.16	AAGAGACCAUCAAUGAGGAAGCUGCAGAAUGGGAUAGAUUGCAUCCAGUGCAUGCAGGGCCUAUUGCACCAGGCCAGAUGAGAGAACCAAGGGGAAGUGA	.......((((..........(((((..((.((((.......)))).))...)))))(((((........))))).))))......((....))......	.......((((..........(((((..((.((((.......)))).))...)))))(((((........))))).))))....................
941	1040	37	-21.1	-0.23	0.37	9.22	AGAGACCAUCAAUGAGGAAGCUGCAGAAUGGGAUAGAUUGCAUCCAGUGCAUGCAGGGCCUAUUGCACCAGGCCAGAUGAGAGAACCAAGGGGAAGUGAC	......((((..........(((((..((.((((.......)))).))...)))))(((((........))))).))))......((....)).......	......((((..........(((((..((.((((.......)))).))...)))))(((((........))))).)))).....................
942	1041	37	-21.1	0.03	0.49	9.72	GAGACCAUCAAUGAGGAAGCUGCAGAAUGGGAUAGAUUGCAUCCAGUGCAUGCAGGGCCUAUUGCACCAGGCCAGAUGAGAGAACCAAGGGGAAGUGACA	.....((((..........(((((..((.((((.......)))).))...)))))(((((........))))).))))......((....))........	.....((((..........(((((..((.((((.......)))).))...)))))(((((........))))).))))......................
943	1042	37	-21.1	-0.25	0.35	10.03	AGACCAUCAAUGAGGAAGCUGCAGAAUGGGAUAGAUUGCAUCCAGUGCAUGCAGGGCCUAUUGCACCAGGCCAGAUGAGAGAACCAAGGGGAAGUGACAU	....((((..........(((((..((.((((.......)))).))...)))))(((((........))))).))))......((....)).........	....((((..........(((((..((.((((.......)))).))...)))))(((((........))))).)))).......................
944	1043	37	-21.1	-0.05	0.47	10.89	GACCAUCAAUGAGGAAGCUGCAGAAUGGGAUAGAUUGCAUCCAGUGCAUGCAGGGCCUAUUGCACCAGGCCAGAUGAGAGAACCAAGGGGAAGUGACAUA	...((((..........(((((..((.((((.......)))).))...)))))(((((........))))).))))......((....))..........	...((((..........(((((..((.((((.......)))).))...)))))(((((........))))).))))........................
945	1044	37	-21.1	-0.02	0.45	10.82	ACCAUCAAUGAGGAAGCUGCAGAAUGGGAUAGAUUGCAUCCAGUGCAUGCAGGGCCUAUUGCACCAGGCCAGAUGAGAGAACCAAGGGGAAGUGACAUAG	..((((..........(((((..((.((((.......)))).))...)))))(((((........))))).))))......((....))...........	..((((..........(((((..((.((((.......)))).))...)))))(((((........))))).)))).........................
946	1045	37	-21.1	0.51	0.69	10.7	CCAUCAAUGAGGAAGCUGCAGAAUGGGAUAGAUUGCAUCCAGUGCAUGCAGGGCCUAUUGCACCAGGCCAGAUGAGAGAACCAAGGGGAAGUGACAUAGC	.((((..........(((((..((.((((.......)))).))...)))))(((((........))))).))))......((....))............	.((((..........(((((..((.((((.......)))).))...)))))(((((........))))).))))..........................
947	1046	37	-20.7	0.2	0.55	10.04	CAUCAAUGAGGAAGCUGCAGAAUGGGAUAGAUUGCAUCCAGUGCAUGCAGGGCCUAUUGCACCAGGCCAGAUGAGAGAACCAAGGGGAAGUGACAUAGCA	((((..........(((((..((.((((.......)))).))...)))))(((((........))))).))))......((....)).............	((((..........(((((..((.((((.......)))).))...)))))(((((........))))).))))...........................
948	1047	37	-19.5	0.47	0.63	13.23	AUCAAUGAGGAAGCUGCAGAAUGGGAUAGAUUGCAUCCAGUGCAUGCAGGGCCUAUUGCACCAGGCCAGAUGAGAGAACCAAGGGGAAGUGACAUAGCAG	.............(((((..((.((((.......)))).))...)))))(((((........)))))..(((..(...((....))...)..))).....	.............(((((..(..((((.......))))..)...)))))(((((........)))))...........((....))..............
949	1048	37	-19.5	0.99	0.8	17.41	UCAAUGAGGAAGCUGCAGAAUGGGAUAGAUUGCAUCCAGUGCAUGCAGGGCCUAUUGCACCAGGCCAGAUGAGAGAACCAAGGGGAAGUGACAUAGCAGG	............(((((..((.((((.......)))).))...)))))(((((........)))))..(((..(...((....))...)..)))......	............(((((..(..((((.......))))..)...)))))(((((........)))))...........((....))...............
950	1049	37	-19.5	0.43	0.57	18.52	CAAUGAGGAAGCUGCAGAAUGGGAUAGAUUGCAUCCAGUGCAUGCAGGGCCUAUUGCACCAGGCCAGAUGAGAGAACCAAGGGGAAGUGACAUAGCAGGA	...........(((((..((.((((.......)))).))...)))))(((((........)))))..(((..(...((....))...)..))).......	...........(((((..(..((((.......))))..)...)))))(((((........)))))...........((....))................
951	1050	37	-19.5	0.25	0.51	16.11	AAUGAGGAAGCUGCAGAAUGGGAUAGAUUGCAUCCAGUGCAUGCAGGGCCUAUUGCACCAGGCCAGAUGAGAGAACCAAGGGGAAGUGACAUAGCAGGAA	..........(((((..((.((((.......)))).))...)))))(((((........)))))..(((..(...((....))...)..)))........	..........(((((.....((((.......))))......)))))(((((........)))))...........((....)).................
952	1051	37	-19.5	0.48	0.71	16.1	AUGAGGAAGCUGCAGAAUGGGAUAGAUUGCAUCCAGUGCAUGCAGGGCCUAUUGCACCAGGCCAGAUGAGAGAACCAAGGGGAAGUGACAUAGCAGGAAC	.........(((((..((.((((.......)))).))...)))))(((((........)))))..(((..(...((....))...)..))).........	.........(((((.....((((.......))))......)))))(((((........)))))...........((....))..................
953	1052	37	-20.2	0.35	0.61	16.11	UGAGGAAGCUGCAGAAUGGGAUAGAUUGCAUCCAGUGCAUGCAGGGCCUAUUGCACCAGGCCAGAUGAGAGAACCAAGGGGAAGUGACAUAGCAGGAACU	........(((((..((.((((.......)))).))...)))))(((((........)))))...........((....)).(((..(......)..)))	........(((((.....((((.......))))......)))))(((((........))))).....................((............)).
954	1053	37	-20.9	-0.07	0.45	15.25	GAGGAAGCUGCAGAAUGGGAUAGAUUGCAUCCAGUGCAUGCAGGGCCUAUUGCACCAGGCCAGAUGAGAGAACCAAGGGGAAGUGACAUAGCAGGAACUA	.......(((((..((.((((.......)))).))...)))))(((((........)))))...........((....)).(((..(......)..))).	.......(((((..(..((((.......))))..)...)))))(((((........)))))....................(((..(......)..))).
955	1054	37	-20.9	0.27	0.45	13.99	AGGAAGCUGCAGAAUGGGAUAGAUUGCAUCCAGUGCAUGCAGGGCCUAUUGCACCAGGCCAGAUGAGAGAACCAAGGGGAAGUGACAUAGCAGGAACUAC	......(((((..((.((((.......)))).))...)))))(((((........)))))...........((....)).(((..(......)..)))..	......(((((..(..((((.......))))..)...)))))(((((........)))))....................(((..(......)..)))..
956	1055	37	-21.0	0.35	0.63	11.15	GGAAGCUGCAGAAUGGGAUAGAUUGCAUCCAGUGCAUGCAGGGCCUAUUGCACCAGGCCAGAUGAGAGAACCAAGGGGAAGUGACAUAGCAGGAACUACU	.....(((((..((.((((.......)))).))...)))))(((((........))))).................((.(((..(......)..))).))	.....(((((..(..((((.......))))..)...)))))(((((........)))))....................(((..(......)..)))...
957	1056	37	-21.7	-0.24	0.37	9.27	GAAGCUGCAGAAUGGGAUAGAUUGCAUCCAGUGCAUGCAGGGCCUAUUGCACCAGGCCAGAUGAGAGAACCAAGGGGAAGUGACAUAGCAGGAACUACUA	....(((((..((.((((.......)))).))...)))))(((((........))))).................((.(((..(......)..))).)).	....(((((..((.((((.......)))).))...)))))(((((........)))))....................(((..(......)..)))....
958	1057	37	-21.7	-0.13	0.47	9.23	AAGCUGCAGAAUGGGAUAGAUUGCAUCCAGUGCAUGCAGGGCCUAUUGCACCAGGCCAGAUGAGAGAACCAAGGGGAAGUGACAUAGCAGGAACUACUAG	...(((((..((.((((.......)))).))...)))))(((((........))))).................((.(((..(......)..))).))..	...(((((..((.((((.......)))).))...)))))(((((........)))))....................(((..(......)..))).....
959	1058	37	-21.7	0.25	0.53	9.9	AGCUGCAGAAUGGGAUAGAUUGCAUCCAGUGCAUGCAGGGCCUAUUGCACCAGGCCAGAUGAGAGAACCAAGGGGAAGUGACAUAGCAGGAACUACUAGU	..(((((..((.((((.......)))).))...)))))(((((........))))).................((.(((..(......)..))).))...	..(((((..((.((((.......)))).))...)))))(((((........)))))....................(((..(......)..)))......
960	1059	37	-21.7	0.11	0.39	11.36	GCUGCAGAAUGGGAUAGAUUGCAUCCAGUGCAUGCAGGGCCUAUUGCACCAGGCCAGAUGAGAGAACCAAGGGGAAGUGACAUAGCAGGAACUACUAGUA	.(((((..((.((((.......)))).))...)))))(((((........))))).................((.(((..(......)..))).))....	.(((((..(..((((.......))))..)...)))))(((((........)))))....................(((..(......)..))).......
961	1060	37	-21.6	0.43	0.63	9.98	CUGCAGAAUGGGAUAGAUUGCAUCCAGUGCAUGCAGGGCCUAUUGCACCAGGCCAGAUGAGAGAACCAAGGGGAAGUGACAUAGCAGGAACUACUAGUAC	(((((..((.((((.......)))).))...)))))(((((........))))).................((.(((..(......)..))).)).....	(((((..((.((((.......)))).))...)))))(((((........)))))....................(((..(......)..)))........
962	1061	37	-18.5	1.34	0.9	20.62	UGCAGAAUGGGAUAGAUUGCAUCCAGUGCAUGCAGGGCCUAUUGCACCAGGCCAGAUGAGAGAACCAAGGGGAAGUGACAUAGCAGGAACUACUAGUACC	((((..((.((((.......)))).))...)))).(((((........))))).................((.(((..(......)..))).))......	((((.....((((.......))))......)))).(((((........)))))....................(((..(......)..))).........
963	1062	37	-18.1	0.98	0.82	24.18	GCAGAAUGGGAUAGAUUGCAUCCAGUGCAUGCAGGGCCUAUUGCACCAGGCCAGAUGAGAGAACCAAGGGGAAGUGACAUAGCAGGAACUACUAGUACCC	.......(((...(..(((((...)))))..)..(((((........)))))...........((....)).(((..(......)..))).......)))	........((((.......))))...........(((((........))))).....................((..(......)..))...........
964	1063	37	-19.3	0.67	0.67	19.92	CAGAAUGGGAUAGAUUGCAUCCAGUGCAUGCAGGGCCUAUUGCACCAGGCCAGAUGAGAGAACCAAGGGGAAGUGACAUAGCAGGAACUACUAGUACCCU	......(((...(..(((((...)))))..)..(((((........)))))...........((....)).(((..(......)..))).......))).	......(((...(..(((((...)))))..)..(((((........)))))....................(((..(......)..))).......))).
965	1064	37	-19.3	0.78	0.82	21.93	AGAAUGGGAUAGAUUGCAUCCAGUGCAUGCAGGGCCUAUUGCACCAGGCCAGAUGAGAGAACCAAGGGGAAGUGACAUAGCAGGAACUACUAGUACCCUU	.....(((...(..(((((...)))))..)..(((((........)))))...........((....)).(((..(......)..))).......)))..	...........(..(((((...)))))..)..(((((........)))))....................(((..(......)..)))............
966	1065	37	-19.7	0.99	0.8	22.61	GAAUGGGAUAGAUUGCAUCCAGUGCAUGCAGGGCCUAUUGCACCAGGCCAGAUGAGAGAACCAAGGGGAAGUGACAUAGCAGGAACUACUAGUACCCUUC	(((.(((...(..(((((...)))))..)..(((((........)))))...........((....)).(((..(......)..))).......))))))	....(((...(..(((((...)))))..)..(((((........)))))....................(((..(......)..))).......)))...
967	1066	37	-19.3	0.71	0.76	22.49	AAUGGGAUAGAUUGCAUCCAGUGCAUGCAGGGCCUAUUGCACCAGGCCAGAUGAGAGAACCAAGGGGAAGUGACAUAGCAGGAACUACUAGUACCCUUCA	...(((...(..(((((...)))))..)..(((((........)))))...........((....)).(((..(......)..))).......)))....	.........(..(((((...)))))..)..(((((........)))))....................................................
968	1067	37	-19.3	0.92	0.82	22.29	AUGGGAUAGAUUGCAUCCAGUGCAUGCAGGGCCUAUUGCACCAGGCCAGAUGAGAGAACCAAGGGGAAGUGACAUAGCAGGAACUACUAGUACCCUUCAG	..(((...(..(((((...)))))..)..(((((........)))))...........((....)).(((..(......)..))).......))).....	........(..(((((...)))))..)..(((((........))))).....................................................
969	1068	37	-19.5	1.19	0.9	22.44	UGGGAUAGAUUGCAUCCAGUGCAUGCAGGGCCUAUUGCACCAGGCCAGAUGAGAGAACCAAGGGGAAGUGACAUAGCAGGAACUACUAGUACCCUUCAGG	.......(..(((((...)))))..)..(((((........)))))...........(((((((..(((..(......)..))).......)))))..))	.......(..(((((...)))))..)..(((((........)))))...............(((...........................)))......
970	1069	37	-20.1	0.69	0.73	21.08	GGGAUAGAUUGCAUCCAGUGCAUGCAGGGCCUAUUGCACCAGGCCAGAUGAGAGAACCAAGGGGAAGUGACAUAGCAGGAACUACUAGUACCCUUCAGGA	......(..(((((...)))))..)..(((((........)))))...........(((((((..(((..(......)..))).......)))))..)).	......(..(((((...)))))..)..(((((........)))))...........((.((((...........................))))...)).
971	1070	37	-20.1	0.62	0.73	19.93	GGAUAGAUUGCAUCCAGUGCAUGCAGGGCCUAUUGCACCAGGCCAGAUGAGAGAACCAAGGGGAAGUGACAUAGCAGGAACUACUAGUACCCUUCAGGAA	.....(..(((((...)))))..)..(((((........)))))...........(((((((..(((..(......)..))).......)))))..))..	.....(..((((.....))))..)..(((((........)))))...........(((((((...........................)))))..))..
972	1071	37	-20.1	0.55	0.61	16.79	GAUAGAUUGCAUCCAGUGCAUGCAGGGCCUAUUGCACCAGGCCAGAUGAGAGAACCAAGGGGAAGUGACAUAGCAGGAACUACUAGUACCCUUCAGGAAC	....(..(((((...)))))..)..(((((........)))))...........(((((((..(((..(......)..))).......)))))..))...	....(..(((((...)))))..)..(((((........)))))...........(((((((...........................)))))..))...
973	1072	37	-20.1	0.26	0.57	16.89	AUAGAUUGCAUCCAGUGCAUGCAGGGCCUAUUGCACCAGGCCAGAUGAGAGAACCAAGGGGAAGUGACAUAGCAGGAACUACUAGUACCCUUCAGGAACA	...(..(((((...)))))..)..(((((........)))))...........(((((((..(((..(......)..))).......)))))..))....	...(..(((((...)))))..)..(((((........)))))...........(((((((...........................)))))..))....
974	1073	37	-20.1	0.32	0.57	16.93	UAGAUUGCAUCCAGUGCAUGCAGGGCCUAUUGCACCAGGCCAGAUGAGAGAACCAAGGGGAAGUGACAUAGCAGGAACUACUAGUACCCUUCAGGAACAA	..(..(((((...)))))..)..(((((........)))))...........(((((((..(((..(......)..))).......)))))..)).....	..(..(((((...)))))..)..(((((........)))))...........(((((((...........................)))))..)).....
975	1074	37	-20.1	0.17	0.61	16.95	AGAUUGCAUCCAGUGCAUGCAGGGCCUAUUGCACCAGGCCAGAUGAGAGAACCAAGGGGAAGUGACAUAGCAGGAACUACUAGUACCCUUCAGGAACAAA	.(..(((((...)))))..)..(((((........)))))...........(((((((..(((..(......)..))).......)))))..))......	.(..(((((...)))))..)..(((((........)))))...........(((((((...........................)))))..))......
976	1075	37	-20.3	0.14	0.49	16.31	GAUUGCAUCCAGUGCAUGCAGGGCCUAUUGCACCAGGCCAGAUGAGAGAACCAAGGGGAAGUGACAUAGCAGGAACUACUAGUACCCUUCAGGAACAAAU	(..(((((...)))))..)..(((((........)))))...........(((((((..(((..(......)..))).......)))))..)).......	(..(((((...)))))..)..(((((........)))))...........(((((((...........................)))))..)).......
977	1076	37	-18.7	0.49	0.67	18.46	AUUGCAUCCAGUGCAUGCAGGGCCUAUUGCACCAGGCCAGAUGAGAGAACCAAGGGGAAGUGACAUAGCAGGAACUACUAGUACCCUUCAGGAACAAAUA	.((((((.......))))))(((((........)))))...........(((((((..(((..(......)..))).......)))))..))........	..(((((.......))))).(((((........)))))...........(((((((...........................)))))..))........
978	1077	37	-18.9	0.49	0.71	18.04	UUGCAUCCAGUGCAUGCAGGGCCUAUUGCACCAGGCCAGAUGAGAGAACCAAGGGGAAGUGACAUAGCAGGAACUACUAGUACCCUUCAGGAACAAAUAG	((((((.......))))))(((((........)))))...........(((((((..(((..(......)..))).......)))))..)).........	.(((((.......))))).(((((........)))))...........(((((((...........................)))))..)).........
979	1078	37	-18.4	0.86	0.78	18.78	UGCAUCCAGUGCAUGCAGGGCCUAUUGCACCAGGCCAGAUGAGAGAACCAAGGGGAAGUGACAUAGCAGGAACUACUAGUACCCUUCAGGAACAAAUAGG	(((((...))))).....(((((........)))))...........(((((((..(((..(......)..))).......)))))..))..........	..................(((((........)))))...........(((((((...........................)))))..))..........
980	1079	37	-17.9	0.67	0.67	19.63	GCAUCCAGUGCAUGCAGGGCCUAUUGCACCAGGCCAGAUGAGAGAACCAAGGGGAAGUGACAUAGCAGGAACUACUAGUACCCUUCAGGAACAAAUAGGA	((((...))))......(((((........)))))...........(((((((..(((..(......)..))).......)))))..))...........	.................(((((........)))))...........(((((((...........................)))))..))...........
981	1080	37	-17.7	0.8	0.73	17.85	CAUCCAGUGCAUGCAGGGCCUAUUGCACCAGGCCAGAUGAGAGAACCAAGGGGAAGUGACAUAGCAGGAACUACUAGUACCCUUCAGGAACAAAUAGGAU	.((((....(((....(((((........)))))..)))......(((((((..(((..(......)..))).......)))))..))........))))	.((((....(((....(((((........)))))..)))......(((((((...........................)))))..))........))))
982	1081	37	-18.1	0.84	0.75	16.65	AUCCAGUGCAUGCAGGGCCUAUUGCACCAGGCCAGAUGAGAGAACCAAGGGGAAGUGACAUAGCAGGAACUACUAGUACCCUUCAGGAACAAAUAGGAUG	((((....(((....(((((........)))))..)))......(((((((..(((..(......)..))).......)))))..))........)))).	((((....(((....(((((........)))))..)))......(((((((...........................)))))..))........)))).
983	1082	37	-16.9	1.73	0.96	19.86	UCCAGUGCAUGCAGGGCCUAUUGCACCAGGCCAGAUGAGAGAACCAAGGGGAAGUGACAUAGCAGGAACUACUAGUACCCUUCAGGAACAAAUAGGAUGG	(((....(((....(((((........)))))..)))......(((((((..(((..(......)..))).......)))))..))........)))...	.((....(((....(((((........)))))..)))......((.((((...........................))))...))........))....
984	1083	37	-16.4	1.32	0.92	20.66	CCAGUGCAUGCAGGGCCUAUUGCACCAGGCCAGAUGAGAGAACCAAGGGGAAGUGACAUAGCAGGAACUACUAGUACCCUUCAGGAACAAAUAGGAUGGA	(((...(((....(((((........)))))..)))......(((((((..(((..(......)..))).......)))))..))...........))).	......(((....(((((........)))))..)))......((.((((...........................))))...))...............
985	1084	37	-17.3	0.82	0.8	17.47	CAGUGCAUGCAGGGCCUAUUGCACCAGGCCAGAUGAGAGAACCAAGGGGAAGUGACAUAGCAGGAACUACUAGUACCCUUCAGGAACAAAUAGGAUGGAU	..((.(((.(..(((((........)))))...........(((((((..(((..(......)..))).......)))))..))........).))).))	..((.(((.(..(((((........)))))...........((.((((...........................))))...))........).))).))
986	1085	37	-17.5	0.72	0.78	17.71	AGUGCAUGCAGGGCCUAUUGCACCAGGCCAGAUGAGAGAACCAAGGGGAAGUGACAUAGCAGGAACUACUAGUACCCUUCAGGAACAAAUAGGAUGGAUG	.((.(((.(..(((((........)))))...........(((((((..(((..(......)..))).......)))))..))........).))).)).	.((.(((.(..(((((........)))))...........((.((((...........................))))...))........).))).)).
987	1086	37	-17.7	0.65	0.76	19.49	GUGCAUGCAGGGCCUAUUGCACCAGGCCAGAUGAGAGAACCAAGGGGAAGUGACAUAGCAGGAACUACUAGUACCCUUCAGGAACAAAUAGGAUGGAUGA	((.(((.(..(((((........)))))...........(((((((..(((..(......)..))).......)))))..))........).))).))..	((.(((.(..(((((........)))))...........((.((((...........................))))...))........).))).))..
988	1087	37	-16.9	1.0	0.78	20.51	UGCAUGCAGGGCCUAUUGCACCAGGCCAGAUGAGAGAACCAAGGGGAAGUGACAUAGCAGGAACUACUAGUACCCUUCAGGAACAAAUAGGAUGGAUGAC	..(((.((.(((((........)))))...........(((((((..(((..(......)..))).......)))))..))...........)).)))..	..(((.(..(((((........)))))...........((.((((...........................))))...))............).)))..
989	1088	37	-16.9	1.1	0.82	19.87	GCAUGCAGGGCCUAUUGCACCAGGCCAGAUGAGAGAACCAAGGGGAAGUGACAUAGCAGGAACUACUAGUACCCUUCAGGAACAAAUAGGAUGGAUGACA	.(((.((.(((((........)))))...........(((((((..(((..(......)..))).......)))))..))...........)).)))...	.(((.((.(((((........)))))...........((.((((...........................))))...))...........)).)))...
990	1089	37	-16.7	1.13	0.8	20.57	CAUGCAGGGCCUAUUGCACCAGGCCAGAUGAGAGAACCAAGGGGAAGUGACAUAGCAGGAACUACUAGUACCCUUCAGGAACAAAUAGGAUGGAUGACAC	(((.((.(((((........)))))...........(((((((..(((..(......)..))).......)))))..))...........)).)))....	(((.(..(((((........)))))...........((.((((...........................))))...))............).)))....
991	1090	37	-15.3	0.86	0.76	21.87	AUGCAGGGCCUAUUGCACCAGGCCAGAUGAGAGAACCAAGGGGAAGUGACAUAGCAGGAACUACUAGUACCCUUCAGGAACAAAUAGGAUGGAUGACACA	......(((((........)))))...........((....))..(((.(((..((....(((...((.((.....)).))...)))..)).))).))).	......(((((........)))))...........((.((((...........................))))...))......................
992	1091	37	-15.3	1.23	0.9	21.27	UGCAGGGCCUAUUGCACCAGGCCAGAUGAGAGAACCAAGGGGAAGUGACAUAGCAGGAACUACUAGUACCCUUCAGGAACAAAUAGGAUGGAUGACACAU	.....(((((........)))))...........((....))..(((.(((..((....(((...((.((.....)).))...)))..)).))).)))..	.....(((((........)))))...........((.((((...........................))))...)).......................
993	1092	37	-15.5	0.92	0.75	19.62	GCAGGGCCUAUUGCACCAGGCCAGAUGAGAGAACCAAGGGGAAGUGACAUAGCAGGAACUACUAGUACCCUUCAGGAACAAAUAGGAUGGAUGACACAUA	....(((((........)))))...........(((((((..(((..(......)..))).......)))))..))..........(((.......))).	....(((((........)))))...........((.((((...........................))))...))........................
994	1093	37	-15.5	0.69	0.75	18.98	CAGGGCCUAUUGCACCAGGCCAGAUGAGAGAACCAAGGGGAAGUGACAUAGCAGGAACUACUAGUACCCUUCAGGAACAAAUAGGAUGGAUGACACAUAA	...(((((........)))))...........(((((((..(((..(......)..))).......)))))..))..........(((.......)))..	...(((((........)))))...........((.((((...........................))))...)).........................
995	1094	37	-15.5	0.68	0.67	18.48	AGGGCCUAUUGCACCAGGCCAGAUGAGAGAACCAAGGGGAAGUGACAUAGCAGGAACUACUAGUACCCUUCAGGAACAAAUAGGAUGGAUGACACAUAAU	..(((((........)))))...........(((((((..(((..(......)..))).......)))))..))..........(((.......)))...	..(((((........)))))...........((.((((...........................))))...))..........................
996	1095	37	-15.5	1.15	0.86	18.96	GGGCCUAUUGCACCAGGCCAGAUGAGAGAACCAAGGGGAAGUGACAUAGCAGGAACUACUAGUACCCUUCAGGAACAAAUAGGAUGGAUGACACAUAAUC	.(((((........)))))...........(((((((..(((..(......)..))).......)))))..))..........(((.......)))....	.(((((........)))))...........((.((((...........................))))...))...........................
997	1096	37	-18.3	0.23	0.55	17.95	GGCCUAUUGCACCAGGCCAGAUGAGAGAACCAAGGGGAAGUGACAUAGCAGGAACUACUAGUACCCUUCAGGAACAAAUAGGAUGGAUGACACAUAAUCC	(((((........)))))...........(((((((..(((..(......)..))).......)))))..))............((((........))))	(((((........)))))...........(((((((...........................)))))..))............((((........))))
998	1097	37	-16.0	0.52	0.69	23.63	GCCUAUUGCACCAGGCCAGAUGAGAGAACCAAGGGGAAGUGACAUAGCAGGAACUACUAGUACCCUUCAGGAACAAAUAGGAUGGAUGACACAUAAUCCA	((((........))))............(((((((..(((..(......)..))).......)))))..))...........(((((........)))))	.(((((.........................((((...........................))))..........))))).(((((........)))))
999	1098	37	-15.6	0.35	0.59	20.34	CCUAUUGCACCAGGCCAGAUGAGAGAACCAAGGGGAAGUGACAUAGCAGGAACUACUAGUACCCUUCAGGAACAAAUAGGAUGGAUGACACAUAAUCCAC	((((((...((.((.............))(((((..(((..(......)..))).......)))))..))....)))))).(((((........))))).	((((((...((...................((((...........................))))...))....)))))).(((((........))))).
1000	1099	37	-13.7	0.82	0.75	23.88	CUAUUGCACCAGGCCAGAUGAGAGAACCAAGGGGAAGUGACAUAGCAGGAACUACUAGUACCCUUCAGGAACAAAUAGGAUGGAUGACACAUAAUCCACC	..........................(((((((..(((..(......)..))).......)))))..))........((.(((((........)))))))	..........................((.((((...........................))))...))........((.(((((........)))))))
1001	1100	37	-15.3	0.58	0.61	18.26	UAUUGCACCAGGCCAGAUGAGAGAACCAAGGGGAAGUGACAUAGCAGGAACUACUAGUACCCUUCAGGAACAAAUAGGAUGGAUGACACAUAAUCCACCU	.........................(((((((..(((..(......)..))).......)))))..)).......(((.(((((........))))))))	.........................((.((((...........................))))...)).......(((.(((((........))))))))
1002	1101	37	-16.7	-0.13	0.49	17.35	AUUGCACCAGGCCAGAUGAGAGAACCAAGGGGAAGUGACAUAGCAGGAACUACUAGUACCCUUCAGGAACAAAUAGGAUGGAUGACACAUAAUCCACCUA	........................(((((((..(((..(......)..))).......)))))..))......((((.(((((........)))))))))	........................((.((((...........................))))...))......((((.(((((........)))))))))
1003	1102	37	-17.8	-0.34	0.35	17.29	UUGCACCAGGCCAGAUGAGAGAACCAAGGGGAAGUGACAUAGCAGGAACUACUAGUACCCUUCAGGAACAAAUAGGAUGGAUGACACAUAAUCCACCUAU	.......................(((((((..(((..(......)..))).......)))))..)).....(((((.(((((........))))))))))	.......................((.((((...........................))))...)).....(((((.(((((........))))))))))
1004	1103	37	-18.2	-0.46	0.27	15.95	UGCACCAGGCCAGAUGAGAGAACCAAGGGGAAGUGACAUAGCAGGAACUACUAGUACCCUUCAGGAACAAAUAGGAUGGAUGACACAUAAUCCACCUAUC	......................(((((((..(((..(......)..))).......)))))..)).....(((((.(((((........)))))))))).	......................((.((((...........................))))...)).....(((((.(((((........)))))))))).
1005	1104	37	-18.2	-0.24	0.29	16.31	GCACCAGGCCAGAUGAGAGAACCAAGGGGAAGUGACAUAGCAGGAACUACUAGUACCCUUCAGGAACAAAUAGGAUGGAUGACACAUAAUCCACCUAUCC	.....................(((((((..(((..(......)..))).......)))))..)).....(((((.(((((........))))))))))..	.....................((.((((...........................))))...)).....(((((.(((((........))))))))))..
1006	1105	37	-18.2	-0.58	0.31	18.31	CACCAGGCCAGAUGAGAGAACCAAGGGGAAGUGACAUAGCAGGAACUACUAGUACCCUUCAGGAACAAAUAGGAUGGAUGACACAUAAUCCACCUAUCCC	....................(((((((..(((..(......)..))).......)))))..)).....(((((.(((((........))))))))))...	.......................((((...........................))))..........(((((.(((((........))))))))))...
1007	1106	37	-18.5	-0.58	0.27	20.42	ACCAGGCCAGAUGAGAGAACCAAGGGGAAGUGACAUAGCAGGAACUACUAGUACCCUUCAGGAACAAAUAGGAUGGAUGACACAUAAUCCACCUAUCCCA	.......................(((((((.(((.(((.((...)).))))).).))))........(((((.(((((........))))))))))))).	...................................................................(((((.(((((........))))))))))....
1008	1107	37	-18.5	-0.45	0.25	20.38	CCAGGCCAGAUGAGAGAACCAAGGGGAAGUGACAUAGCAGGAACUACUAGUACCCUUCAGGAACAAAUAGGAUGGAUGACACAUAAUCCACCUAUCCCAG	......................(((((((.(((.(((.((...)).))))).).))))........(((((.(((((........)))))))))))))..	..................................................................(((((.(((((........)))))))))).....
1009	1108	37	-18.5	-0.41	0.24	20.16	CAGGCCAGAUGAGAGAACCAAGGGGAAGUGACAUAGCAGGAACUACUAGUACCCUUCAGGAACAAAUAGGAUGGAUGACACAUAAUCCACCUAUCCCAGU	.....................(((((((.(((.(((.((...)).))))).).))))........(((((.(((((........)))))))))))))...	.................................................................(((((.(((((........))))))))))......
1010	1109	37	-18.5	-0.87	0.18	20.17	AGGCCAGAUGAGAGAACCAAGGGGAAGUGACAUAGCAGGAACUACUAGUACCCUUCAGGAACAAAUAGGAUGGAUGACACAUAAUCCACCUAUCCCAGUA	....................(((((((.(((.(((.((...)).))))).).))))........(((((.(((((........)))))))))))))....	................................................................(((((.(((((........)))))))))).......
1011	1110	37	-18.5	-0.62	0.22	20.43	GGCCAGAUGAGAGAACCAAGGGGAAGUGACAUAGCAGGAACUACUAGUACCCUUCAGGAACAAAUAGGAUGGAUGACACAUAAUCCACCUAUCCCAGUAG	...................(((((((.(((.(((.((...)).))))).).))))........(((((.(((((........))))))))))))).....	...............................................................(((((.(((((........))))))))))........
1012	1111	37	-18.5	-0.43	0.35	21.58	GCCAGAUGAGAGAACCAAGGGGAAGUGACAUAGCAGGAACUACUAGUACCCUUCAGGAACAAAUAGGAUGGAUGACACAUAAUCCACCUAUCCCAGUAGG	..................(((((((.(((.(((.((...)).))))).).))))........(((((.(((((........)))))))))))))......	..............................................................(((((.(((((........)))))))))).........
1013	1112	37	-19.1	-0.89	0.2	21.38	CCAGAUGAGAGAACCAAGGGGAAGUGACAUAGCAGGAACUACUAGUACCCUUCAGGAACAAAUAGGAUGGAUGACACAUAAUCCACCUAUCCCAGUAGGA	.............((...(((((((..(......)..)))....((.((.....)).))...((((.(((((........)))))))))))))....)).	.............................................................(((((.(((((........))))))))))..........
1014	1113	37	-19.1	-1.08	0.14	20.37	CAGAUGAGAGAACCAAGGGGAAGUGACAUAGCAGGAACUACUAGUACCCUUCAGGAACAAAUAGGAUGGAUGACACAUAAUCCACCUAUCCCAGUAGGAG	............((...(((((((..(......)..)))....((.((.....)).))...((((.(((((........)))))))))))))....))..	............................................................(((((.(((((........))))))))))...........
1015	1114	37	-19.1	-1.17	0.12	20.26	AGAUGAGAGAACCAAGGGGAAGUGACAUAGCAGGAACUACUAGUACCCUUCAGGAACAAAUAGGAUGGAUGACACAUAAUCCACCUAUCCCAGUAGGAGA	...........((...(((((((..(......)..)))....((.((.....)).))...((((.(((((........)))))))))))))....))...	...........................................................(((((.(((((........))))))))))............
1016	1115	37	-19.1	-1.28	0.06	20.26	GAUGAGAGAACCAAGGGGAAGUGACAUAGCAGGAACUACUAGUACCCUUCAGGAACAAAUAGGAUGGAUGACACAUAAUCCACCUAUCCCAGUAGGAGAA	..........((...(((((((..(......)..)))....((.((.....)).))...((((.(((((........)))))))))))))....))....	..........................................................(((((.(((((........)))))))))).............
1017	1116	37	-19.1	-1.54	0.1	20.23	AUGAGAGAACCAAGGGGAAGUGACAUAGCAGGAACUACUAGUACCCUUCAGGAACAAAUAGGAUGGAUGACACAUAAUCCACCUAUCCCAGUAGGAGAAA	.........((...(((((((..(......)..)))....((.((.....)).))...((((.(((((........)))))))))))))....)).....	.........................................................(((((.(((((........))))))))))..............
1018	1117	37	-19.1	-1.26	0.08	20.22	UGAGAGAACCAAGGGGAAGUGACAUAGCAGGAACUACUAGUACCCUUCAGGAACAAAUAGGAUGGAUGACACAUAAUCCACCUAUCCCAGUAGGAGAAAU	........((...(((((((..(......)..)))....((.((.....)).))...((((.(((((........)))))))))))))....))......	........................................................(((((.(((((........))))))))))...............
1019	1118	37	-19.1	-1.08	0.1	20.7	GAGAGAACCAAGGGGAAGUGACAUAGCAGGAACUACUAGUACCCUUCAGGAACAAAUAGGAUGGAUGACACAUAAUCCACCUAUCCCAGUAGGAGAAAUC	.......((...(((((((..(......)..)))....((.((.....)).))...((((.(((((........)))))))))))))....)).......	.......................................................(((((.(((((........))))))))))................
1020	1119	37	-19.1	-1.31	0.14	22.32	AGAGAACCAAGGGGAAGUGACAUAGCAGGAACUACUAGUACCCUUCAGGAACAAAUAGGAUGGAUGACACAUAAUCCACCUAUCCCAGUAGGAGAAAUCU	......((...(((((((..(......)..)))....((.((.....)).))...((((.(((((........)))))))))))))....))........	......................................................(((((.(((((........)))))))))).................
1021	1120	37	-19.1	-1.25	0.16	22.5	GAGAACCAAGGGGAAGUGACAUAGCAGGAACUACUAGUACCCUUCAGGAACAAAUAGGAUGGAUGACACAUAAUCCACCUAUCCCAGUAGGAGAAAUCUA	.....((...(((((((..(......)..)))....((.((.....)).))...((((.(((((........)))))))))))))....)).........	.....................................................(((((.(((((........))))))))))..................
1022	1121	37	-19.1	-1.12	0.08	23.01	AGAACCAAGGGGAAGUGACAUAGCAGGAACUACUAGUACCCUUCAGGAACAAAUAGGAUGGAUGACACAUAAUCCACCUAUCCCAGUAGGAGAAAUCUAU	....((...(((((((..(......)..)))....((.((.....)).))...((((.(((((........)))))))))))))....))..........	....................................................(((((.(((((........))))))))))...................
1023	1122	37	-19.4	-1.55	0.06	22.9	GAACCAAGGGGAAGUGACAUAGCAGGAACUACUAGUACCCUUCAGGAACAAAUAGGAUGGAUGACACAUAAUCCACCUAUCCCAGUAGGAGAAAUCUAUA	.......(((((((.(((.(((.((...)).))))).).))))........(((((.(((((........))))))))))))).(((((.....))))).	...................................................(((((.(((((........))))))))))....................
1024	1123	37	-19.4	-1.64	0.08	22.93	AACCAAGGGGAAGUGACAUAGCAGGAACUACUAGUACCCUUCAGGAACAAAUAGGAUGGAUGACACAUAAUCCACCUAUCCCAGUAGGAGAAAUCUAUAA	......(((((((.(((.(((.((...)).))))).).))))........(((((.(((((........))))))))))))).(((((.....)))))..	..................................................(((((.(((((........)))))))))).....................
1025	1124	37	-19.4	-1.96	0.06	22.9	ACCAAGGGGAAGUGACAUAGCAGGAACUACUAGUACCCUUCAGGAACAAAUAGGAUGGAUGACACAUAAUCCACCUAUCCCAGUAGGAGAAAUCUAUAAA	.....(((((((.(((.(((.((...)).))))).).))))........(((((.(((((........))))))))))))).(((((.....)))))...	.................................................(((((.(((((........))))))))))......................
1026	1125	37	-19.4	-2.14	0.0	22.82	CCAAGGGGAAGUGACAUAGCAGGAACUACUAGUACCCUUCAGGAACAAAUAGGAUGGAUGACACAUAAUCCACCUAUCCCAGUAGGAGAAAUCUAUAAAA	....(((((((.(((.(((.((...)).))))).).))))........(((((.(((((........))))))))))))).(((((.....)))))....	................................................(((((.(((((........)))))))))).......................
1027	1126	37	-19.4	-1.75	0.06	22.17	CAAGGGGAAGUGACAUAGCAGGAACUACUAGUACCCUUCAGGAACAAAUAGGAUGGAUGACACAUAAUCCACCUAUCCCAGUAGGAGAAAUCUAUAAAAG	...(((((((.(((.(((.((...)).))))).).))))........(((((.(((((........))))))))))))).(((((.....))))).....	...............................................(((((.(((((........))))))))))....((((.......)))).....
1028	1127	37	-19.4	-2.11	0.02	22.18	AAGGGGAAGUGACAUAGCAGGAACUACUAGUACCCUUCAGGAACAAAUAGGAUGGAUGACACAUAAUCCACCUAUCCCAGUAGGAGAAAUCUAUAAAAGA	..(((((((.(((.(((.((...)).))))).).))))........(((((.(((((........))))))))))))).(((((.....)))))......	..............................................(((((.(((((........))))))))))....((((.......))))......
1029	1128	37	-19.4	-1.95	0.02	21.99	AGGGGAAGUGACAUAGCAGGAACUACUAGUACCCUUCAGGAACAAAUAGGAUGGAUGACACAUAAUCCACCUAUCCCAGUAGGAGAAAUCUAUAAAAGAU	.(((((((.(((.(((.((...)).))))).).))))........(((((.(((((........))))))))))))).(((((.....))))).......	.(((.........................................(((((.(((((........))))))))))))).((((.......)))).......
1030	1129	37	-19.7	-1.28	0.1	21.36	GGGGAAGUGACAUAGCAGGAACUACUAGUACCCUUCAGGAACAAAUAGGAUGGAUGACACAUAAUCCACCUAUCCCAGUAGGAGAAAUCUAUAAAAGAUG	(((((((.(((.(((.((...)).))))).).))))........(((((.(((((........)))))))))))))..........((((.....)))).	(((.........................................(((((.(((((........)))))))))))))........................
1031	1130	37	-19.3	-0.83	0.24	18.43	GGGAAGUGACAUAGCAGGAACUACUAGUACCCUUCAGGAACAAAUAGGAUGGAUGACACAUAAUCCACCUAUCCCAGUAGGAGAAAUCUAUAAAAGAUGG	(((((((..(......)..)))....((.((.....)).))...((((.(((((........)))))))))))))..........((((.....))))..	(((.(((..(......)..)))......................((((.(((((........))))))))).))).........................
1032	1131	37	-18.4	-1.11	0.12	22.25	GGAAGUGACAUAGCAGGAACUACUAGUACCCUUCAGGAACAAAUAGGAUGGAUGACACAUAAUCCACCUAUCCCAGUAGGAGAAAUCUAUAAAAGAUGGA	((.(((..(......)..))).)).....(((...(((.....((((.(((((........))))))))))))....))).....(((((.....)))))	....((..(......)..))......................(((((.(((((........)))))))))).............................
1033	1132	37	-18.9	-1.47	0.04	19.56	GAAGUGACAUAGCAGGAACUACUAGUACCCUUCAGGAACAAAUAGGAUGGAUGACACAUAAUCCACCUAUCCCAGUAGGAGAAAUCUAUAAAAGAUGGAU	..(((..(......)..)))........(((...(((.....((((.(((((........))))))))))))....)))....((((((.....))))))	((((.....(((.........))).....))))........(((((.(((((........)))))))))).............((((((.....))))))
1034	1133	37	-19.6	-2.43	0.02	15.07	AAGUGACAUAGCAGGAACUACUAGUACCCUUCAGGAACAAAUAGGAUGGAUGACACAUAAUCCACCUAUCCCAGUAGGAGAAAUCUAUAAAAGAUGGAUA	.(((..(......)..)))........(((...(((.....((((.(((((........))))))))))))....)))....((((((.....)))))).	..((..(......)..)).........(((...((......((((.(((((........))))))))).))....)))....((((((.....)))))).
1035	1134	37	-19.3	-2.27	0.0	16.04	AGUGACAUAGCAGGAACUACUAGUACCCUUCAGGAACAAAUAGGAUGGAUGACACAUAAUCCACCUAUCCCAGUAGGAGAAAUCUAUAAAAGAUGGAUAA	(((..(......)..)))........(((...(((.....((((.(((((........))))))))))))....)))....((((((.....))))))..	..........................(((...((......((((.(((((........))))))))).))....)))....((((((.....))))))..
1036	1135	37	-18.4	-1.59	0.06	17.68	GUGACAUAGCAGGAACUACUAGUACCCUUCAGGAACAAAUAGGAUGGAUGACACAUAAUCCACCUAUCCCAGUAGGAGAAAUCUAUAAAAGAUGGAUAAU	...............(((((.((.((.....)).))..(((((.(((((........))))))))))...))))).....((((((.....))))))...	.........................(((..........(((((.(((((........))))))))))......)))....((((((.....))))))...
1037	1136	37	-18.4	-1.69	0.06	16.27	UGACAUAGCAGGAACUACUAGUACCCUUCAGGAACAAAUAGGAUGGAUGACACAUAAUCCACCUAUCCCAGUAGGAGAAAUCUAUAAAAGAUGGAUAAUC	..............(((((.((.((.....)).))..(((((.(((((........))))))))))...))))).....((((((.....))))))....	........................(((..........(((((.(((((........))))))))))......)))....((((((.....))))))....
1038	1137	37	-18.7	-1.8	0.06	17.41	GACAUAGCAGGAACUACUAGUACCCUUCAGGAACAAAUAGGAUGGAUGACACAUAAUCCACCUAUCCCAGUAGGAGAAAUCUAUAAAAGAUGGAUAAUCC	.........((.(((...))).)).....(((.....((((.(((((........)))))))))))).....(((...((((((.....))))))..)))	....................................(((((.(((((........)))))))))).............((((((.....)))))).....
1039	1138	37	-20.3	-2.33	0.04	15.93	ACAUAGCAGGAACUACUAGUACCCUUCAGGAACAAAUAGGAUGGAUGACACAUAAUCCACCUAUCCCAGUAGGAGAAAUCUAUAAAAGAUGGAUAAUCCU	........((.(((...))).)).....(((.....((((.(((((........))))))))))))....((((...((((((.....))))))..))))	...................................(((((.(((((........))))))))))......((((...((((((.....))))))..))))
1040	1139	37	-22.2	-2.84	0.0	18.43	CAUAGCAGGAACUACUAGUACCCUUCAGGAACAAAUAGGAUGGAUGACACAUAAUCCACCUAUCCCAGUAGGAGAAAUCUAUAAAAGAUGGAUAAUCCUG	.....(((((.(((((.((.((.....)).))..(((((.(((((........))))))))))...))))).....((((((.....))))))..)))))	.....(((((........................(((((.(((((........)))))))))).............((((((.....))))))..)))))
1041	1140	37	-23.4	-2.26	0.0	18.48	AUAGCAGGAACUACUAGUACCCUUCAGGAACAAAUAGGAUGGAUGACACAUAAUCCACCUAUCCCAGUAGGAGAAAUCUAUAAAAGAUGGAUAAUCCUGG	....(((((.(((((.((.((.....)).))..(((((.(((((........))))))))))...))))).....((((((.....))))))..))))).	....(((((........................(((((.(((((........)))))))))).............((((((.....))))))..))))).
1042	1141	37	-23.4	-2.14	0.02	20.19	UAGCAGGAACUACUAGUACCCUUCAGGAACAAAUAGGAUGGAUGACACAUAAUCCACCUAUCCCAGUAGGAGAAAUCUAUAAAAGAUGGAUAAUCCUGGG	...(((((.(((((.((.((.....)).))..(((((.(((((........))))))))))...))))).....((((((.....))))))..)))))..	................................(((((.(((((........)))))))))).............((((((.....)))))).........
1043	1142	37	-24.6	-3.23	0.0	14.92	AGCAGGAACUACUAGUACCCUUCAGGAACAAAUAGGAUGGAUGACACAUAAUCCACCUAUCCCAGUAGGAGAAAUCUAUAAAAGAUGGAUAAUCCUGGGA	....((.(((...))).))............(((((.(((((........))))))))))((((...(((...((((((.....))))))..))))))).	.......((.....))...............(((((.(((((........))))))))))(((....(((...((((((.....))))))..))).))).
1044	1143	37	-24.6	-2.82	0.0	14.3	GCAGGAACUACUAGUACCCUUCAGGAACAAAUAGGAUGGAUGACACAUAAUCCACCUAUCCCAGUAGGAGAAAUCUAUAAAAGAUGGAUAAUCCUGGGAU	...((.(((...))).))............(((((.(((((........))))))))))((((...(((...((((((.....))))))..)))))))..	......((.....))................((((.(((((........))))))))).((((...(((...((((((.....))))))..)))))))..
1045	1144	37	-24.6	-2.83	0.0	14.19	CAGGAACUACUAGUACCCUUCAGGAACAAAUAGGAUGGAUGACACAUAAUCCACCUAUCCCAGUAGGAGAAAUCUAUAAAAGAUGGAUAAUCCUGGGAUU	..((.(((...))).))............(((((.(((((........))))))))))((((...(((...((((((.....))))))..)))))))...	.....((.....))................((((.(((((........))))))))).((((...(((...((((((.....))))))..)))))))...
1046	1145	37	-24.6	-3.8	0.0	13.31	AGGAACUACUAGUACCCUUCAGGAACAAAUAGGAUGGAUGACACAUAAUCCACCUAUCCCAGUAGGAGAAAUCUAUAAAAGAUGGAUAAUCCUGGGAUUA	.((.(((...))).))............(((((.(((((........))))))))))((((...(((...((((((.....))))))..)))))))....	....((.....))................((((.(((((........)))))))))(((((...(((...((((((.....))))))..))))))))...
1047	1146	37	-24.4	-2.87	0.0	13.4	GGAACUACUAGUACCCUUCAGGAACAAAUAGGAUGGAUGACACAUAAUCCACCUAUCCCAGUAGGAGAAAUCUAUAAAAGAUGGAUAAUCCUGGGAUUAA	((.(((...))).))............(((((.(((((........))))))))))((((...(((...((((((.....))))))..))))))).....	...((.....))................((((.(((((........))))))))).((((...(((...((((((.....))))))..))))))).....
1048	1147	37	-24.2	-3.99	0.0	11.35	GAACUACUAGUACCCUUCAGGAACAAAUAGGAUGGAUGACACAUAAUCCACCUAUCCCAGUAGGAGAAAUCUAUAAAAGAUGGAUAAUCCUGGGAUUAAA	.........((.((.....)).))..(((((.(((((........))))))))))((((...(((...((((((.....))))))..)))))))......	.........((.((.....)).))...((((.(((((........)))))))))(((((...(((...((((((.....))))))..)))))))).....
1049	1148	37	-24.2	-3.41	0.0	11.22	AACUACUAGUACCCUUCAGGAACAAAUAGGAUGGAUGACACAUAAUCCACCUAUCCCAGUAGGAGAAAUCUAUAAAAGAUGGAUAAUCCUGGGAUUAAAU	........((.((.....)).))..(((((.(((((........))))))))))((((...(((...((((((.....))))))..))))))).......	........((.((.....)).))...((((.(((((........)))))))))(((((...(((...((((((.....))))))..))))))))......
1050	1149	37	-24.2	-3.81	0.0	11.12	ACUACUAGUACCCUUCAGGAACAAAUAGGAUGGAUGACACAUAAUCCACCUAUCCCAGUAGGAGAAAUCUAUAAAAGAUGGAUAAUCCUGGGAUUAAAUA	.......((.((.....)).))..(((((.(((((........))))))))))((((...(((...((((((.....))))))..)))))))........	.......((.((.....)).))...((((.(((((........)))))))))(((((...(((...((((((.....))))))..)))))))).......
1051	1150	37	-24.2	-3.01	0.0	10.93	CUACUAGUACCCUUCAGGAACAAAUAGGAUGGAUGACACAUAAUCCACCUAUCCCAGUAGGAGAAAUCUAUAAAAGAUGGAUAAUCCUGGGAUUAAAUAA	......((.((.....)).))..(((((.(((((........))))))))))((((...(((...((((((.....))))))..))))))).........	......((.((.....)).))...((((.(((((........))))))))).((((...(((...((((((.....))))))..))))))).........
1052	1151	37	-24.2	-3.82	0.0	10.86	UACUAGUACCCUUCAGGAACAAAUAGGAUGGAUGACACAUAAUCCACCUAUCCCAGUAGGAGAAAUCUAUAAAAGAUGGAUAAUCCUGGGAUUAAAUAAA	.....((.((.....)).))..(((((.(((((........))))))))))((((...(((...((((((.....))))))..)))))))..........	.....((.((.....)).))...((((.(((((........))))))))).((((...(((...((((((.....))))))..)))))))..........
1053	1152	37	-24.2	-3.68	0.0	10.81	ACUAGUACCCUUCAGGAACAAAUAGGAUGGAUGACACAUAAUCCACCUAUCCCAGUAGGAGAAAUCUAUAAAAGAUGGAUAAUCCUGGGAUUAAAUAAAA	....((.((.....)).))..(((((.(((((........))))))))))((((...(((...((((((.....))))))..)))))))...........	....((.((.....)).))...((((.(((((........))))))))).((((...(((...((((((.....))))))..)))))))...........
1054	1153	37	-24.2	-3.58	0.0	10.81	CUAGUACCCUUCAGGAACAAAUAGGAUGGAUGACACAUAAUCCACCUAUCCCAGUAGGAGAAAUCUAUAAAAGAUGGAUAAUCCUGGGAUUAAAUAAAAU	...((.((.....)).))..(((((.(((((........))))))))))((((...(((...((((((.....))))))..)))))))............	...((.((.....)).))...((((.(((((........))))))))).((((...(((...((((((.....))))))..)))))))............
1055	1154	37	-24.2	-3.15	0.0	10.38	UAGUACCCUUCAGGAACAAAUAGGAUGGAUGACACAUAAUCCACCUAUCCCAGUAGGAGAAAUCUAUAAAAGAUGGAUAAUCCUGGGAUUAAAUAAAAUA	..((.((.....)).))..(((((.(((((........))))))))))((((...(((...((((((.....))))))..))))))).............	..((.((.....)).))...((((.(((((........)))))))))(((((...(((...((((((.....))))))..))))))))............
1056	1155	37	-24.2	-4.02	0.0	8.96	AGUACCCUUCAGGAACAAAUAGGAUGGAUGACACAUAAUCCACCUAUCCCAGUAGGAGAAAUCUAUAAAAGAUGGAUAAUCCUGGGAUUAAAUAAAAUAG	.((.((.....)).))..(((((.(((((........))))))))))((((...(((...((((((.....))))))..)))))))..............	.((.((.....)).))...((((.(((((........)))))))))(((((...(((...((((((.....))))))..)))))))).............
1057	1156	37	-24.4	-3.98	0.0	8.46	GUACCCUUCAGGAACAAAUAGGAUGGAUGACACAUAAUCCACCUAUCCCAGUAGGAGAAAUCUAUAAAAGAUGGAUAAUCCUGGGAUUAAAUAAAAUAGU	((.((.....)).))..(((((.(((((........))))))))))((((...(((...((((((.....))))))..)))))))...............	((.((.....)).))...((((.(((((........)))))))))(((((...(((...((((((.....))))))..))))))))..............
1058	1157	37	-23.3	-3.66	0.0	9.92	UACCCUUCAGGAACAAAUAGGAUGGAUGACACAUAAUCCACCUAUCCCAGUAGGAGAAAUCUAUAAAAGAUGGAUAAUCCUGGGAUUAAAUAAAAUAGUA	...((....)).....(((((.(((((........))))))))))((((...(((...((((((.....))))))..)))))))................	.................((((.(((((........))))))))).((((...(((...((((((.....))))))..)))))))................
1059	1158	37	-23.3	-3.75	0.0	9.76	ACCCUUCAGGAACAAAUAGGAUGGAUGACACAUAAUCCACCUAUCCCAGUAGGAGAAAUCUAUAAAAGAUGGAUAAUCCUGGGAUUAAAUAAAAUAGUAA	..((....)).....(((((.(((((........))))))))))((((...(((...((((((.....))))))..))))))).................	................((((.(((((........))))))))).((((...(((...((((((.....))))))..))))))).................
1060	1159	37	-23.3	-4.02	0.0	9.77	CCCUUCAGGAACAAAUAGGAUGGAUGACACAUAAUCCACCUAUCCCAGUAGGAGAAAUCUAUAAAAGAUGGAUAAUCCUGGGAUUAAAUAAAAUAGUAAG	.((....)).....(((((.(((((........))))))))))((((...(((...((((((.....))))))..)))))))..................	...............((((.(((((........))))))))).((((...(((...((((((.....))))))..)))))))..................
1061	1160	37	-23.1	-3.11	0.0	9.68	CCUUCAGGAACAAAUAGGAUGGAUGACACAUAAUCCACCUAUCCCAGUAGGAGAAAUCUAUAAAAGAUGGAUAAUCCUGGGAUUAAAUAAAAUAGUAAGA	.............(((((.(((((........))))))))))((((...(((...((((((.....))))))..)))))))...................	..............((((.(((((........))))))))).((((...(((...((((((.....))))))..)))))))...................
1062	1161	37	-23.1	-4.04	0.0	9.57	CUUCAGGAACAAAUAGGAUGGAUGACACAUAAUCCACCUAUCCCAGUAGGAGAAAUCUAUAAAAGAUGGAUAAUCCUGGGAUUAAAUAAAAUAGUAAGAA	............(((((.(((((........))))))))))((((...(((...((((((.....))))))..)))))))....................	.............((((.(((((........))))))))).((((...(((...((((((.....))))))..)))))))....................
1063	1162	37	-23.1	-4.16	0.0	8.93	UUCAGGAACAAAUAGGAUGGAUGACACAUAAUCCACCUAUCCCAGUAGGAGAAAUCUAUAAAAGAUGGAUAAUCCUGGGAUUAAAUAAAAUAGUAAGAAU	...........(((((.(((((........))))))))))((((...(((...((((((.....))))))..))))))).....................	............((((.(((((........))))))))).((((...(((...((((((.....))))))..))))))).....................
1064	1163	37	-23.1	-3.77	0.0	7.16	UCAGGAACAAAUAGGAUGGAUGACACAUAAUCCACCUAUCCCAGUAGGAGAAAUCUAUAAAAGAUGGAUAAUCCUGGGAUUAAAUAAAAUAGUAAGAAUG	..........(((((.(((((........))))))))))((((...(((...((((((.....))))))..)))))))......................	...........((((.(((((........)))))))))(((((...(((...((((((.....))))))..)))))))).....................
1065	1164	37	-23.1	-3.77	0.0	6.62	CAGGAACAAAUAGGAUGGAUGACACAUAAUCCACCUAUCCCAGUAGGAGAAAUCUAUAAAAGAUGGAUAAUCCUGGGAUUAAAUAAAAUAGUAAGAAUGU	.........(((((.(((((........))))))))))((((...(((...((((((.....))))))..))))))).......................	..........((((.(((((........)))))))))(((((...(((...((((((.....))))))..))))))))......................
1066	1165	37	-23.1	-4.18	0.0	6.82	AGGAACAAAUAGGAUGGAUGACACAUAAUCCACCUAUCCCAGUAGGAGAAAUCUAUAAAAGAUGGAUAAUCCUGGGAUUAAAUAAAAUAGUAAGAAUGUA	........(((((.(((((........))))))))))((((...(((...((((((.....))))))..)))))))........................	.........((((.(((((........)))))))))(((((...(((...((((((.....))))))..)))))))).......................
1067	1166	37	-23.1	-3.7	0.0	6.93	GGAACAAAUAGGAUGGAUGACACAUAAUCCACCUAUCCCAGUAGGAGAAAUCUAUAAAAGAUGGAUAAUCCUGGGAUUAAAUAAAAUAGUAAGAAUGUAU	.......(((((.(((((........))))))))))((((...(((...((((((.....))))))..))))))).........................	........((((.(((((........)))))))))(((((...(((...((((((.....))))))..))))))))........................
1068	1167	37	-23.1	-4.09	0.0	7.11	GAACAAAUAGGAUGGAUGACACAUAAUCCACCUAUCCCAGUAGGAGAAAUCUAUAAAAGAUGGAUAAUCCUGGGAUUAAAUAAAAUAGUAAGAAUGUAUA	......(((((.(((((........))))))))))((((...(((...((((((.....))))))..)))))))..........................	.......((((.(((((........)))))))))(((((...(((...((((((.....))))))..)))))))).........................
1069	1168	37	-23.1	-4.33	0.0	7.12	AACAAAUAGGAUGGAUGACACAUAAUCCACCUAUCCCAGUAGGAGAAAUCUAUAAAAGAUGGAUAAUCCUGGGAUUAAAUAAAAUAGUAAGAAUGUAUAG	.....(((((.(((((........))))))))))((((...(((...((((((.....))))))..)))))))...........................	......((((.(((((........)))))))))(((((...(((...((((((.....))))))..))))))))..........................
1070	1169	37	-23.1	-3.35	0.0	6.97	ACAAAUAGGAUGGAUGACACAUAAUCCACCUAUCCCAGUAGGAGAAAUCUAUAAAAGAUGGAUAAUCCUGGGAUUAAAUAAAAUAGUAAGAAUGUAUAGC	....(((((.(((((........))))))))))((((...(((...((((((.....))))))..)))))))............................	.....((((.(((((........)))))))))(((((...(((...((((((.....))))))..))))))))...........................
1071	1170	37	-23.1	-3.95	0.0	6.65	CAAAUAGGAUGGAUGACACAUAAUCCACCUAUCCCAGUAGGAGAAAUCUAUAAAAGAUGGAUAAUCCUGGGAUUAAAUAAAAUAGUAAGAAUGUAUAGCC	...(((((.(((((........))))))))))((((...(((...((((((.....))))))..))))))).............................	....((((.(((((........)))))))))(((((...(((...((((((.....))))))..))))))))............................
1072	1171	37	-23.1	-3.58	0.0	6.72	AAAUAGGAUGGAUGACACAUAAUCCACCUAUCCCAGUAGGAGAAAUCUAUAAAAGAUGGAUAAUCCUGGGAUUAAAUAAAAUAGUAAGAAUGUAUAGCCC	..(((((.(((((........))))))))))((((...(((...((((((.....))))))..)))))))..............................	...((((.(((((........)))))))))(((((...(((...((((((.....))))))..)))))))).............................
1073	1172	37	-23.1	-3.49	0.0	7.17	AAUAGGAUGGAUGACACAUAAUCCACCUAUCCCAGUAGGAGAAAUCUAUAAAAGAUGGAUAAUCCUGGGAUUAAAUAAAAUAGUAAGAAUGUAUAGCCCU	.(((((.(((((........))))))))))((((...(((...((((((.....))))))..)))))))...............................	..((((.(((((........)))))))))(((((...(((...((((((.....))))))..))))))))..............................
1074	1173	37	-22.9	-3.57	0.0	7.15	AUAGGAUGGAUGACACAUAAUCCACCUAUCCCAGUAGGAGAAAUCUAUAAAAGAUGGAUAAUCCUGGGAUUAAAUAAAAUAGUAAGAAUGUAUAGCCCUA	.((((.(((((........)))))))))(((((...(((...((((((.....))))))..))))))))...............................	.((((.(((((........)))))))))(((((...(((...((((((.....))))))..))))))))...............................
1075	1174	37	-22.9	-3.32	0.0	7.06	UAGGAUGGAUGACACAUAAUCCACCUAUCCCAGUAGGAGAAAUCUAUAAAAGAUGGAUAAUCCUGGGAUUAAAUAAAAUAGUAAGAAUGUAUAGCCCUAC	((((.(((((........)))))))))(((((...(((...((((((.....))))))..))))))))................................	.(((.(((((........)))))))).(((((...(((...((((((.....))))))..))))))))................................
1076	1175	37	-22.7	-2.8	0.02	6.93	AGGAUGGAUGACACAUAAUCCACCUAUCCCAGUAGGAGAAAUCUAUAAAAGAUGGAUAAUCCUGGGAUUAAAUAAAAUAGUAAGAAUGUAUAGCCCUACC	(((.(((((........))))))))((((((...(((...((((((.....))))))..)))))))))................................	(((.(((((........))))))))((((((...(((...((((((.....))))))..)))))))))................................
1077	1176	37	-21.6	-2.32	0.02	7.42	GGAUGGAUGACACAUAAUCCACCUAUCCCAGUAGGAGAAAUCUAUAAAAGAUGGAUAAUCCUGGGAUUAAAUAAAAUAGUAAGAAUGUAUAGCCCUACCA	((.(((((........))))))).((((((...(((...((((((.....))))))..))))))))).................................	((.(((((........))))))).((((((...(((...((((((.....))))))..))))))))).................................
1078	1177	37	-18.8	-2.17	0.02	7.82	GAUGGAUGACACAUAAUCCACCUAUCCCAGUAGGAGAAAUCUAUAAAAGAUGGAUAAUCCUGGGAUUAAAUAAAAUAGUAAGAAUGUAUAGCCCUACCAG	..(((((........)))))...((((((...(((...((((((.....))))))..)))))))))..................................	..(((((........)))))...((((((...(((...((((((.....))))))..)))))))))..................................
1079	1178	37	-18.8	-1.81	0.04	7.54	AUGGAUGACACAUAAUCCACCUAUCCCAGUAGGAGAAAUCUAUAAAAGAUGGAUAAUCCUGGGAUUAAAUAAAAUAGUAAGAAUGUAUAGCCCUACCAGC	.(((((........)))))...((((((...(((...((((((.....))))))..)))))))))...................................	.(((((........)))))...((((((...(((...((((((.....))))))..)))))))))...................................
1080	1179	37	-18.7	-2.27	0.0	8.03	UGGAUGACACAUAAUCCACCUAUCCCAGUAGGAGAAAUCUAUAAAAGAUGGAUAAUCCUGGGAUUAAAUAAAAUAGUAAGAAUGUAUAGCCCUACCAGCA	(((((........)))))...((((((...(((...((((((.....))))))..)))))))))....................................	(((((........)))))...((((((...(((...((((((.....))))))..)))))))))....................................
1081	1180	37	-18.3	-2.04	0.0	8.28	GGAUGACACAUAAUCCACCUAUCCCAGUAGGAGAAAUCUAUAAAAGAUGGAUAAUCCUGGGAUUAAAUAAAAUAGUAAGAAUGUAUAGCCCUACCAGCAU	((((........))))....((((((...(((...((((((.....))))))..))))))))).....................................	((((........))))....((((((...(((...((((((.....))))))..))))))))).....................................
1082	1181	37	-14.4	-0.75	0.2	12.32	GAUGACACAUAAUCCACCUAUCCCAGUAGGAGAAAUCUAUAAAAGAUGGAUAAUCCUGGGAUUAAAUAAAAUAGUAAGAAUGUAUAGCCCUACCAGCAUU	(((........))).....((((((...(((...((((((.....))))))..)))))))))................(((((............)))))	...................((((((...(((...((((((.....))))))..)))))))))......................................
1083	1182	37	-16.8	-1.79	0.06	7.15	AUGACACAUAAUCCACCUAUCCCAGUAGGAGAAAUCUAUAAAAGAUGGAUAAUCCUGGGAUUAAAUAAAAUAGUAAGAAUGUAUAGCCCUACCAGCAUUC	..................((((((...(((...((((((.....))))))..)))))))))...............((((((............))))))	..................((((((...(((...((((((.....))))))..)))))))))...............((((((............))))))
1084	1183	37	-18.5	-2.06	0.0	6.86	UGACACAUAAUCCACCUAUCCCAGUAGGAGAAAUCUAUAAAAGAUGGAUAAUCCUGGGAUUAAAUAAAAUAGUAAGAAUGUAUAGCCCUACCAGCAUUCU	.................((((((...(((...((((((.....))))))..)))))))))..............(((((((............)))))))	.................((((((...(((...((((((.....))))))..)))))))))..............(((((((............)))))))
1085	1184	37	-19.3	-1.66	0.04	6.62	GACACAUAAUCCACCUAUCCCAGUAGGAGAAAUCUAUAAAAGAUGGAUAAUCCUGGGAUUAAAUAAAAUAGUAAGAAUGUAUAGCCCUACCAGCAUUCUG	................((((((...(((...((((((.....))))))..)))))))))..............(((((((............))))))).	................((((((...(((...((((((.....))))))..)))))))))..............(((((((............))))))).
1086	1185	37	-19.3	-2.34	0.02	7.32	ACACAUAAUCCACCUAUCCCAGUAGGAGAAAUCUAUAAAAGAUGGAUAAUCCUGGGAUUAAAUAAAAUAGUAAGAAUGUAUAGCCCUACCAGCAUUCUGG	...............((((((...(((...((((((.....))))))..)))))))))..............(((((((............)))))))..	...............((((((...(((...((((((.....))))))..)))))))))..............(((((((............)))))))..
1087	1186	37	-19.7	-2.15	0.04	7.97	CACAUAAUCCACCUAUCCCAGUAGGAGAAAUCUAUAAAAGAUGGAUAAUCCUGGGAUUAAAUAAAAUAGUAAGAAUGUAUAGCCCUACCAGCAUUCUGGA	.......(((....((((((...(((...((((((.....))))))..)))))))))..............(((((((............))))))))))	.......(((....((((((...(((...((((((.....))))))..)))))))))..............(((((((............))))))))))
1088	1187	37	-20.0	-2.17	0.02	7.82	ACAUAAUCCACCUAUCCCAGUAGGAGAAAUCUAUAAAAGAUGGAUAAUCCUGGGAUUAAAUAAAAUAGUAAGAAUGUAUAGCCCUACCAGCAUUCUGGAC	......(((....((((((...(((...((((((.....))))))..)))))))))..............(((((((............)))))))))).	......(((....((((((...(((...((((((.....))))))..)))))))))..............(((((((............)))))))))).
1089	1188	37	-20.0	-1.92	0.02	8.43	CAUAAUCCACCUAUCCCAGUAGGAGAAAUCUAUAAAAGAUGGAUAAUCCUGGGAUUAAAUAAAAUAGUAAGAAUGUAUAGCCCUACCAGCAUUCUGGACA	.....(((....((((((...(((...((((((.....))))))..)))))))))..............(((((((............))))))))))..	......((....((((((...(((...((((((.....))))))..)))))))))..............(((((((............)))))))))...
1090	1189	37	-20.0	-2.76	0.02	8.5	AUAAUCCACCUAUCCCAGUAGGAGAAAUCUAUAAAAGAUGGAUAAUCCUGGGAUUAAAUAAAAUAGUAAGAAUGUAUAGCCCUACCAGCAUUCUGGACAU	....(((....((((((...(((...((((((.....))))))..)))))))))..............(((((((............))))))))))...	.....((....((((((...(((...((((((.....))))))..)))))))))..............(((((((............)))))))))....
1091	1190	37	-20.0	-2.9	0.0	8.67	UAAUCCACCUAUCCCAGUAGGAGAAAUCUAUAAAAGAUGGAUAAUCCUGGGAUUAAAUAAAAUAGUAAGAAUGUAUAGCCCUACCAGCAUUCUGGACAUA	...(((....((((((...(((...((((((.....))))))..)))))))))..............(((((((............))))))))))....	....((....((((((...(((...((((((.....))))))..)))))))))..............(((((((............))))))))).....
1092	1191	37	-20.0	-3.3	0.0	8.28	AAUCCACCUAUCCCAGUAGGAGAAAUCUAUAAAAGAUGGAUAAUCCUGGGAUUAAAUAAAAUAGUAAGAAUGUAUAGCCCUACCAGCAUUCUGGACAUAA	..(((....((((((...(((...((((((.....))))))..)))))))))..............(((((((............)))))))))).....	...((....((((((...(((...((((((.....))))))..)))))))))..............(((((((............)))))))))......
1093	1192	37	-20.0	-2.61	0.0	8.23	AUCCACCUAUCCCAGUAGGAGAAAUCUAUAAAAGAUGGAUAAUCCUGGGAUUAAAUAAAAUAGUAAGAAUGUAUAGCCCUACCAGCAUUCUGGACAUAAG	.(((....((((((...(((...((((((.....))))))..)))))))))..............(((((((............))))))))))......	..((....((((((...(((...((((((.....))))))..)))))))))..............(((((((............))))))))).......
1094	1193	37	-19.9	-1.96	0.04	8.3	UCCACCUAUCCCAGUAGGAGAAAUCUAUAAAAGAUGGAUAAUCCUGGGAUUAAAUAAAAUAGUAAGAAUGUAUAGCCCUACCAGCAUUCUGGACAUAAGA	(((....((((((...(((...((((((.....))))))..)))))))))..............(((((((............)))))))))).......	.((....((((((...(((...((((((.....))))))..)))))))))..............(((((((............)))))))))........
1095	1194	37	-19.8	-2.84	0.0	7.29	CCACCUAUCCCAGUAGGAGAAAUCUAUAAAAGAUGGAUAAUCCUGGGAUUAAAUAAAAUAGUAAGAAUGUAUAGCCCUACCAGCAUUCUGGACAUAAGAC	......((((((...(((...((((((.....))))))..)))))))))...........((.(((((((............)))))))..)).......	......((((((...(((...((((((.....))))))..)))))))))...........((.(((((((............)))))))..)).......
1096	1195	37	-19.8	-1.97	0.04	7.07	CACCUAUCCCAGUAGGAGAAAUCUAUAAAAGAUGGAUAAUCCUGGGAUUAAAUAAAAUAGUAAGAAUGUAUAGCCCUACCAGCAUUCUGGACAUAAGACA	.....((((((...(((...((((((.....))))))..)))))))))...........((.(((((((............)))))))..))........	.....((((((...(((...((((((.....))))))..)))))))))...........((.(((((((............)))))))..))........
1097	1196	37	-19.8	-2.77	0.02	7.13	ACCUAUCCCAGUAGGAGAAAUCUAUAAAAGAUGGAUAAUCCUGGGAUUAAAUAAAAUAGUAAGAAUGUAUAGCCCUACCAGCAUUCUGGACAUAAGACAA	....((((((...(((...((((((.....))))))..)))))))))...........((.(((((((............)))))))..)).........	....((((((...(((...((((((.....))))))..)))))))))...........((.(((((((............)))))))..)).........
1098	1197	37	-19.8	-2.54	0.0	7.13	CCUAUCCCAGUAGGAGAAAUCUAUAAAAGAUGGAUAAUCCUGGGAUUAAAUAAAAUAGUAAGAAUGUAUAGCCCUACCAGCAUUCUGGACAUAAGACAAG	...((((((...(((...((((((.....))))))..)))))))))...........((.(((((((............)))))))..))..........	...((((((...(((...((((((.....))))))..)))))))))...........((.(((((((............)))))))..))..........
1099	1198	37	-19.8	-1.89	0.04	6.96	CUAUCCCAGUAGGAGAAAUCUAUAAAAGAUGGAUAAUCCUGGGAUUAAAUAAAAUAGUAAGAAUGUAUAGCCCUACCAGCAUUCUGGACAUAAGACAAGG	..((((((...(((...((((((.....))))))..)))))))))...........((.(((((((............)))))))..))...........	..((((((...(((...((((((.....))))))..)))))))))...........((.(((((((............)))))))..))...........
1100	1199	37	-19.8	-2.31	0.0	6.93	UAUCCCAGUAGGAGAAAUCUAUAAAAGAUGGAUAAUCCUGGGAUUAAAUAAAAUAGUAAGAAUGUAUAGCCCUACCAGCAUUCUGGACAUAAGACAAGGA	.((((((...(((...((((((.....))))))..)))))))))...........((.(((((((............)))))))..))............	.((((((...(((...((((((.....))))))..)))))))))...........((.(((((((............)))))))..))............
1101	1200	37	-19.4	-2.43	0.04	7.03	AUCCCAGUAGGAGAAAUCUAUAAAAGAUGGAUAAUCCUGGGAUUAAAUAAAAUAGUAAGAAUGUAUAGCCCUACCAGCAUUCUGGACAUAAGACAAGGAC	((((((...(((...((((((.....))))))..)))))))))...........((.(((((((............)))))))..)).............	((((((...(((...((((((.....))))))..)))))))))...........((.(((((((............)))))))..)).............
1102	1201	37	-18.8	-1.73	0.04	7.17	UCCCAGUAGGAGAAAUCUAUAAAAGAUGGAUAAUCCUGGGAUUAAAUAAAAUAGUAAGAAUGUAUAGCCCUACCAGCAUUCUGGACAUAAGACAAGGACC	(((((...(((...((((((.....))))))..))))))))............((.(((((((............)))))))..))..............	(((((...(((...((((((.....))))))..))))))))............((.(((((((............)))))))..))..............
1103	1202	37	-17.4	-1.57	0.06	8.42	CCCAGUAGGAGAAAUCUAUAAAAGAUGGAUAAUCCUGGGAUUAAAUAAAAUAGUAAGAAUGUAUAGCCCUACCAGCAUUCUGGACAUAAGACAAGGACCA	((((...(((...((((((.....))))))..))))))).............((.(((((((............)))))))..))...............	((((...(((...((((((.....))))))..))))))).............((.(((((((............)))))))..))...............
1104	1203	37	-15.5	-1.06	0.14	10.78	CCAGUAGGAGAAAUCUAUAAAAGAUGGAUAAUCCUGGGAUUAAAUAAAAUAGUAAGAAUGUAUAGCCCUACCAGCAUUCUGGACAUAAGACAAGGACCAA	((..(((((...((((((.....))))))..))))))).............((.(((((((............)))))))..))................	....(((((...((((((.....))))))..)))))..................(((((((............)))))))....................
1105	1204	37	-14.7	-1.23	0.1	10.56	CAGUAGGAGAAAUCUAUAAAAGAUGGAUAAUCCUGGGAUUAAAUAAAAUAGUAAGAAUGUAUAGCCCUACCAGCAUUCUGGACAUAAGACAAGGACCAAA	...(((((...((((((.....))))))..)))))...............((.(((((((............)))))))..)).................	...(((((...((((((.....))))))..)))))..................(((((((............))))))).....................
1106	1205	37	-14.7	-1.52	0.1	10.66	AGUAGGAGAAAUCUAUAAAAGAUGGAUAAUCCUGGGAUUAAAUAAAAUAGUAAGAAUGUAUAGCCCUACCAGCAUUCUGGACAUAAGACAAGGACCAAAG	..(((((...((((((.....))))))..)))))...............((.(((((((............)))))))..))..................	..(((((...((((((.....))))))..)))))..................(((((((............)))))))......................
1107	1206	37	-14.7	-1.26	0.1	10.91	GUAGGAGAAAUCUAUAAAAGAUGGAUAAUCCUGGGAUUAAAUAAAAUAGUAAGAAUGUAUAGCCCUACCAGCAUUCUGGACAUAAGACAAGGACCAAAGG	.(((((...((((((.....))))))..)))))...............((.(((((((............)))))))..))...................	.(((((...((((((.....))))))..)))))..................(((((((............))))))).......................
1108	1207	37	-14.7	-1.05	0.12	11.24	UAGGAGAAAUCUAUAAAAGAUGGAUAAUCCUGGGAUUAAAUAAAAUAGUAAGAAUGUAUAGCCCUACCAGCAUUCUGGACAUAAGACAAGGACCAAAGGA	(((((...((((((.....))))))..)))))...............((.(((((((............)))))))..))....................	(((((...((((((.....))))))..)))))..................(((((((............)))))))........................
1109	1208	37	-13.8	-1.06	0.18	15.1	AGGAGAAAUCUAUAAAAGAUGGAUAAUCCUGGGAUUAAAUAAAAUAGUAAGAAUGUAUAGCCCUACCAGCAUUCUGGACAUAAGACAAGGACCAAAGGAA	((((...((((((.....))))))..))))((..((.............(((((((............)))))))............))..)).......	((((...((((((.....))))))..))))...................(((((((............))))))).........................
1110	1209	37	-13.8	-1.01	0.16	13.86	GGAGAAAUCUAUAAAAGAUGGAUAAUCCUGGGAUUAAAUAAAAUAGUAAGAAUGUAUAGCCCUACCAGCAUUCUGGACAUAAGACAAGGACCAAAGGAAC	(((...((((((.....))))))..)))(((..((.............(((((((............)))))))............))..))).......	(((...((((((.....))))))..))).((.................(((((((............)))))))................))........
1111	1210	37	-13.5	-0.83	0.2	10.26	GAGAAAUCUAUAAAAGAUGGAUAAUCCUGGGAUUAAAUAAAAUAGUAAGAAUGUAUAGCCCUACCAGCAUUCUGGACAUAAGACAAGGACCAAAGGAACC	.....((((((.....))))))..((((.((.((..........((.(((((((............)))))))..))..........))))..))))...	.....((((((.....))))))..((((.((.............((.(((((((............)))))))..))............))..))))...
1112	1211	37	-13.5	-0.92	0.2	10.61	AGAAAUCUAUAAAAGAUGGAUAAUCCUGGGAUUAAAUAAAAUAGUAAGAAUGUAUAGCCCUACCAGCAUUCUGGACAUAAGACAAGGACCAAAGGAACCC	....((((((.....))))))..((((.((.((..........((.(((((((............)))))))..))..........))))..))))....	....((((((.....))))))..((((.((.............((.(((((((............)))))))..))............))..))))....
1113	1212	37	-13.5	-0.53	0.31	12.65	GAAAUCUAUAAAAGAUGGAUAAUCCUGGGAUUAAAUAAAAUAGUAAGAAUGUAUAGCCCUACCAGCAUUCUGGACAUAAGACAAGGACCAAAGGAACCCU	...((((((.....))))))..((((.((.((..........((.(((((((............)))))))..))..........))))..)))).....	...((((((.....))))))..((((.((.............(..(((((((............)))))))...)............))..)))).....
1114	1213	37	-13.5	-0.79	0.18	16.0	AAAUCUAUAAAAGAUGGAUAAUCCUGGGAUUAAAUAAAAUAGUAAGAAUGUAUAGCCCUACCAGCAUUCUGGACAUAAGACAAGGACCAAAGGAACCCUU	..((((((.....))))))..((((.((.((..........((.(((((((............)))))))..))..........))))..))))......	..((((((.....))))))..((((................(..(((((((............)))))))...)................))))......
1115	1214	37	-13.5	-0.57	0.22	20.26	AAUCUAUAAAAGAUGGAUAAUCCUGGGAUUAAAUAAAAUAGUAAGAAUGUAUAGCCCUACCAGCAUUCUGGACAUAAGACAAGGACCAAAGGAACCCUUU	.((((((.....))))))..((((.((.((..........((.(((((((............)))))))..))..........))))..)))).......	.((((((.....))))))...((....................(((((((............))))))).....................))........
1116	1215	37	-13.2	-0.48	0.27	21.11	AUCUAUAAAAGAUGGAUAAUCCUGGGAUUAAAUAAAAUAGUAAGAAUGUAUAGCCCUACCAGCAUUCUGGACAUAAGACAAGGACCAAAGGAACCCUUUA	((((((.....))))))..((((.((.((..........((.(((((((............)))))))..))..........))))..))))........	((((((.....))))))...((....................(((((((............))))))).............)).....(((...)))...
1117	1216	37	-12.0	0.04	0.53	23.12	UCUAUAAAAGAUGGAUAAUCCUGGGAUUAAAUAAAAUAGUAAGAAUGUAUAGCCCUACCAGCAUUCUGGACAUAAGACAAGGACCAAAGGAACCCUUUAG	(((((.....)))))...((((.((.((..........((.(((((((............)))))))..))..........))))..)))).........	(((((.....)))))..........................(((((((............)))))))....................(((...)))....
1118	1217	37	-11.1	0.53	0.67	23.91	CUAUAAAAGAUGGAUAAUCCUGGGAUUAAAUAAAAUAGUAAGAAUGUAUAGCCCUACCAGCAUUCUGGACAUAAGACAAGGACCAAAGGAACCCUUUAGA	...........((....((((.(..(((............(((((((............))))))).....)))..).))))))(((((...)))))...	........................................(((((((............)))))))..................................
1119	1218	37	-11.1	0.19	0.59	22.59	UAUAAAAGAUGGAUAAUCCUGGGAUUAAAUAAAAUAGUAAGAAUGUAUAGCCCUACCAGCAUUCUGGACAUAAGACAAGGACCAAAGGAACCCUUUAGAG	..........((....((((.(..(((............(((((((............))))))).....)))..).))))))(((((...)))))....	.......................................(((((((............)))))))...................................
1120	1219	37	-11.1	0.31	0.65	22.58	AUAAAAGAUGGAUAAUCCUGGGAUUAAAUAAAAUAGUAAGAAUGUAUAGCCCUACCAGCAUUCUGGACAUAAGACAAGGACCAAAGGAACCCUUUAGAGA	.........((....((((.(..(((............(((((((............))))))).....)))..).))))))(((((...))))).....	......................................(((((((............)))))))....................................
1121	1220	37	-11.1	0.37	0.55	22.6	UAAAAGAUGGAUAAUCCUGGGAUUAAAUAAAAUAGUAAGAAUGUAUAGCCCUACCAGCAUUCUGGACAUAAGACAAGGACCAAAGGAACCCUUUAGAGAC	........((....((((.(..(((............(((((((............))))))).....)))..).))))))(((((...)))))......	.....................................(((((((............))))))).....................................
1122	1221	37	-11.1	0.53	0.69	22.74	AAAAGAUGGAUAAUCCUGGGAUUAAAUAAAAUAGUAAGAAUGUAUAGCCCUACCAGCAUUCUGGACAUAAGACAAGGACCAAAGGAACCCUUUAGAGACU	.......((....((((.(..(((............(((((((............))))))).....)))..).))))))(((((...))))).......	....................................(((((((............)))))))......................................
1123	1222	37	-11.1	0.58	0.65	23.15	AAAGAUGGAUAAUCCUGGGAUUAAAUAAAAUAGUAAGAAUGUAUAGCCCUACCAGCAUUCUGGACAUAAGACAAGGACCAAAGGAACCCUUUAGAGACUA	......((....((((.(..(((............(((((((............))))))).....)))..).))))))(((((...)))))........	...................................(((((((............))))))).......................................
1124	1223	37	-11.1	0.76	0.76	23.65	AAGAUGGAUAAUCCUGGGAUUAAAUAAAAUAGUAAGAAUGUAUAGCCCUACCAGCAUUCUGGACAUAAGACAAGGACCAAAGGAACCCUUUAGAGACUAU	.....((....((((.(..(((............(((((((............))))))).....)))..).))))))(((((...))))).........	..................................(((((((............)))))))....................(((...)))...........
1125	1224	37	-11.1	0.78	0.8	24.74	AGAUGGAUAAUCCUGGGAUUAAAUAAAAUAGUAAGAAUGUAUAGCCCUACCAGCAUUCUGGACAUAAGACAAGGACCAAAGGAACCCUUUAGAGACUAUG	....((....((((.(..(((............(((((((............))))))).....)))..).))))))(((((...)))))..........	.................................(((((((............)))))))...................((((...))))...........
1126	1225	37	-11.1	1.53	0.92	27.14	GAUGGAUAAUCCUGGGAUUAAAUAAAAUAGUAAGAAUGUAUAGCCCUACCAGCAUUCUGGACAUAAGACAAGGACCAAAGGAACCCUUUAGAGACUAUGU	...((....((((.(..(((............(((((((............))))))).....)))..).))))))(((((...)))))...........	................................(((((((............)))))))...................((((...))))............
1127	1226	37	-11.3	1.06	0.84	28.07	AUGGAUAAUCCUGGGAUUAAAUAAAAUAGUAAGAAUGUAUAGCCCUACCAGCAUUCUGGACAUAAGACAAGGACCAAAGGAACCCUUUAGAGACUAUGUA	.....(((((....))))).........((.(((((((............)))))))..)).....(((.((.(((((((...))))).).).)).))).	...............................(((((((............)))))))..................(((((...)))))............
1128	1227	37	-11.3	0.96	0.84	28.26	UGGAUAAUCCUGGGAUUAAAUAAAAUAGUAAGAAUGUAUAGCCCUACCAGCAUUCUGGACAUAAGACAAGGACCAAAGGAACCCUUUAGAGACUAUGUAG	....(((((....))))).........((.(((((((............)))))))..)).....(((.((.(((((((...))))).).).)).)))..	..............................(((((((............)))))))..................(((((...))))).............
1129	1228	37	-11.3	0.64	0.71	28.04	GGAUAAUCCUGGGAUUAAAUAAAAUAGUAAGAAUGUAUAGCCCUACCAGCAUUCUGGACAUAAGACAAGGACCAAAGGAACCCUUUAGAGACUAUGUAGA	((....((((.(..(((............(((((((............))))))).....)))..).))))))(((((...)))))..............	.............................(((((((............)))))))..................(((((...)))))..............
1130	1229	37	-11.3	0.84	0.78	23.47	GAUAAUCCUGGGAUUAAAUAAAAUAGUAAGAAUGUAUAGCCCUACCAGCAUUCUGGACAUAAGACAAGGACCAAAGGAACCCUUUAGAGACUAUGUAGAC	..(((((....))))).........((.(((((((............)))))))..)).....(((.((.(((((((...))))).).).)).)))....	...((((....)))).............(((((((............)))))))..................(((((...)))))...............
1131	1230	37	-11.3	0.47	0.67	23.46	AUAAUCCUGGGAUUAAAUAAAAUAGUAAGAAUGUAUAGCCCUACCAGCAUUCUGGACAUAAGACAAGGACCAAAGGAACCCUUUAGAGACUAUGUAGACC	.(((((....))))).........((.(((((((............)))))))..)).....(((.((.(((((((...))))).).).)).))).....	..((((....)))).............(((((((............)))))))..................(((((...)))))................
1132	1231	37	-11.3	0.81	0.69	23.9	UAAUCCUGGGAUUAAAUAAAAUAGUAAGAAUGUAUAGCCCUACCAGCAUUCUGGACAUAAGACAAGGACCAAAGGAACCCUUUAGAGACUAUGUAGACCG	(((((....))))).........((.(((((((............)))))))..)).....(((.((.(((((((...))))).).).)).)))......	.((((....)))).............(((((((............)))))))..................(((((...))))).................
1133	1232	37	-10.5	0.91	0.82	24.96	AAUCCUGGGAUUAAAUAAAAUAGUAAGAAUGUAUAGCCCUACCAGCAUUCUGGACAUAAGACAAGGACCAAAGGAACCCUUUAGAGACUAUGUAGACCGA	..((((.((.((..........((.(((((((............)))))))..))..........))))..)))).........................	.........................(((((((............)))))))..................(((((...)))))..................
1134	1233	37	-10.5	1.03	0.84	25.03	AUCCUGGGAUUAAAUAAAAUAGUAAGAAUGUAUAGCCCUACCAGCAUUCUGGACAUAAGACAAGGACCAAAGGAACCCUUUAGAGACUAUGUAGACCGAU	.((((.((.((..........((.(((((((............)))))))..))..........))))..))))..........................	........................(((((((............)))))))..................(((((...)))))...................
1135	1234	37	-10.5	1.31	0.88	24.94	UCCUGGGAUUAAAUAAAAUAGUAAGAAUGUAUAGCCCUACCAGCAUUCUGGACAUAAGACAAGGACCAAAGGAACCCUUUAGAGACUAUGUAGACCGAUU	((((.((.((..........((.(((((((............)))))))..))..........))))..))))...........................	.......................(((((((............)))))))..................(((((...)))))....................
1136	1235	37	-10.2	1.75	0.96	24.35	CCUGGGAUUAAAUAAAAUAGUAAGAAUGUAUAGCCCUACCAGCAUUCUGGACAUAAGACAAGGACCAAAGGAACCCUUUAGAGACUAUGUAGACCGAUUC	....(((((.......(((((.(((((((............)))))))..................(((((...)))))....))))).......)))))	......................(((((((............)))))))..................(((((...))))).....................
1137	1236	37	-12.0	0.96	0.82	16.41	CUGGGAUUAAAUAAAAUAGUAAGAAUGUAUAGCCCUACCAGCAUUCUGGACAUAAGACAAGGACCAAAGGAACCCUUUAGAGACUAUGUAGACCGAUUCU	..((((((.......(((((.(((((((............)))))))..................(((((...)))))....))))).......))))))	..((((((.......(((((.(((((((............)))))))..................(((((...)))))....))))).......))))))
1138	1237	37	-12.8	0.55	0.69	13.15	UGGGAUUAAAUAAAAUAGUAAGAAUGUAUAGCCCUACCAGCAUUCUGGACAUAAGACAAGGACCAAAGGAACCCUUUAGAGACUAUGUAGACCGAUUCUA	(((((((.......(((((.(((((((............)))))))..................(((((...)))))....))))).......)))))))	(((((((.......(((((.(((((((............)))))))..................(((((...)))))....))))).......)))))))
1139	1238	37	-12.5	0.6	0.67	15.06	GGGAUUAAAUAAAAUAGUAAGAAUGUAUAGCCCUACCAGCAUUCUGGACAUAAGACAAGGACCAAAGGAACCCUUUAGAGACUAUGUAGACCGAUUCUAU	((((((.......(((((.(((((((............)))))))..................(((((...)))))....))))).......))))))..	((((((.......(((((.(((((((............)))))))..................(((((...)))))....))))).......))))))..
1140	1239	37	-11.4	0.47	0.67	19.73	GGAUUAAAUAAAAUAGUAAGAAUGUAUAGCCCUACCAGCAUUCUGGACAUAAGACAAGGACCAAAGGAACCCUUUAGAGACUAUGUAGACCGAUUCUAUA	(((((.......(((((.(((((((............)))))))..................(((((...)))))....))))).......)))))....	............(((((.(((((((............)))))))..................(((((...)))))....)))))................
1141	1240	37	-11.1	0.7	0.69	16.43	GAUUAAAUAAAAUAGUAAGAAUGUAUAGCCCUACCAGCAUUCUGGACAUAAGACAAGGACCAAAGGAACCCUUUAGAGACUAUGUAGACCGAUUCUAUAA	..............((.(((((((............)))))))..))..............(((((...)))))........((((((.....)))))).	.................(((((((............)))))))..................(((((...)))))........((((((.....)))))).
1142	1241	37	-11.1	0.27	0.47	16.18	AUUAAAUAAAAUAGUAAGAAUGUAUAGCCCUACCAGCAUUCUGGACAUAAGACAAGGACCAAAGGAACCCUUUAGAGACUAUGUAGACCGAUUCUAUAAA	.............((.(((((((............)))))))..))..............(((((...)))))........((((((.....))))))..	................(((((((............)))))))..................(((((...)))))........((((((.....))))))..
1143	1242	37	-11.1	0.09	0.53	16.05	UUAAAUAAAAUAGUAAGAAUGUAUAGCCCUACCAGCAUUCUGGACAUAAGACAAGGACCAAAGGAACCCUUUAGAGACUAUGUAGACCGAUUCUAUAAAA	............((.(((((((............)))))))..))..............(((((...)))))........((((((.....))))))...	...............(((((((............)))))))..................(((((...)))))........((((((.....))))))...
1144	1243	37	-11.1	-0.1	0.49	16.01	UAAAUAAAAUAGUAAGAAUGUAUAGCCCUACCAGCAUUCUGGACAUAAGACAAGGACCAAAGGAACCCUUUAGAGACUAUGUAGACCGAUUCUAUAAAAC	...........((.(((((((............)))))))..))..............(((((...)))))........((((((.....))))))....	..............(((((((............)))))))..................(((((...)))))........((((((.....))))))....
1145	1244	37	-11.1	0.08	0.53	16.14	AAAUAAAAUAGUAAGAAUGUAUAGCCCUACCAGCAUUCUGGACAUAAGACAAGGACCAAAGGAACCCUUUAGAGACUAUGUAGACCGAUUCUAUAAAACU	..........((.(((((((............)))))))..))..............(((((...)))))........((((((.....)))))).....	.............(((((((............)))))))..................(((((...)))))........((((((.....)))))).....
1146	1245	37	-12.1	-0.3	0.35	15.27	AAUAAAAUAGUAAGAAUGUAUAGCCCUACCAGCAUUCUGGACAUAAGACAAGGACCAAAGGAACCCUUUAGAGACUAUGUAGACCGAUUCUAUAAAACUC	.........((.(((((((............)))))))..))..............(((((...))))).(((....((((((.....))))))...)))	............(((((((............)))))))...................((((...)))).........((((((.....))))))......
1147	1246	37	-13.7	-0.61	0.24	11.17	AUAAAAUAGUAAGAAUGUAUAGCCCUACCAGCAUUCUGGACAUAAGACAAGGACCAAAGGAACCCUUUAGAGACUAUGUAGACCGAUUCUAUAAAACUCU	........((.(((((((............)))))))..))..............(((((...)))))((((....((((((.....))))))...))))	........((.(((((((............)))))))..))...........................((((....((((((.....))))))...))))
1148	1247	37	-14.9	-0.67	0.22	9.71	UAAAAUAGUAAGAAUGUAUAGCCCUACCAGCAUUCUGGACAUAAGACAAGGACCAAAGGAACCCUUUAGAGACUAUGUAGACCGAUUCUAUAAAACUCUA	.......((.(((((((............)))))))..)).......((((.((...))...))))(((((....((((((.....))))))...)))))	.......((.(((((((............)))))))..))........(((.((...))...))).(((((....((((((.....))))))...)))))
1149	1248	37	-15.7	-1.13	0.12	8.7	AAAAUAGUAAGAAUGUAUAGCCCUACCAGCAUUCUGGACAUAAGACAAGGACCAAAGGAACCCUUUAGAGACUAUGUAGACCGAUUCUAUAAAACUCUAA	......((.(((((((............)))))))..)).......((((.((...))...))))(((((....((((((.....))))))...))))).	......((.(((((((............)))))))..))........(((.((...))...))).(((((....((((((.....))))))...))))).
1150	1249	37	-15.8	-0.72	0.18	8.88	AAAUAGUAAGAAUGUAUAGCCCUACCAGCAUUCUGGACAUAAGACAAGGACCAAAGGAACCCUUUAGAGACUAUGUAGACCGAUUCUAUAAAACUCUAAG	.....((.(((((((............)))))))..))........(((.((...))...)))((((((....((((((.....))))))...)))))).	.....((.(((((((............)))))))..))........(((.((...))...)))((((((....((((((.....))))))...)))))).
1151	1250	37	-15.8	-1.0	0.16	9.41	AAUAGUAAGAAUGUAUAGCCCUACCAGCAUUCUGGACAUAAGACAAGGACCAAAGGAACCCUUUAGAGACUAUGUAGACCGAUUCUAUAAAACUCUAAGA	....((.(((((((............)))))))..))........(((.((...))...)))((((((....((((((.....))))))...))))))..	....((.(((((((............)))))))..)).........((.((...))...)).((((((....((((((.....))))))...))))))..
1152	1251	37	-15.8	-0.79	0.18	9.71	AUAGUAAGAAUGUAUAGCCCUACCAGCAUUCUGGACAUAAGACAAGGACCAAAGGAACCCUUUAGAGACUAUGUAGACCGAUUCUAUAAAACUCUAAGAG	...((.(((((((............)))))))..))........(((.((...))...)))((((((....((((((.....))))))...))))))...	...((.(((((((............)))))))..))............((...))......((((((....((((((.....))))))...))))))...
1153	1252	37	-15.8	-0.34	0.35	10.06	UAGUAAGAAUGUAUAGCCCUACCAGCAUUCUGGACAUAAGACAAGGACCAAAGGAACCCUUUAGAGACUAUGUAGACCGAUUCUAUAAAACUCUAAGAGC	..((.(((((((............)))))))..))........(((.((...))...)))((((((....((((((.....))))))...))))))....	..((.(((((((............)))))))..))............((...))......((((((....((((((.....))))))...))))))....
1154	1253	37	-15.8	-0.48	0.27	10.81	AGUAAGAAUGUAUAGCCCUACCAGCAUUCUGGACAUAAGACAAGGACCAAAGGAACCCUUUAGAGACUAUGUAGACCGAUUCUAUAAAACUCUAAGAGCC	.((.(((((((............)))))))..))........(((.((...))...)))((((((....((((((.....))))))...)))))).....	.((.(((((((............)))))))..)).........................((((((....((((((.....))))))...)))))).....
1155	1254	37	-16.0	-0.15	0.43	11.49	GUAAGAAUGUAUAGCCCUACCAGCAUUCUGGACAUAAGACAAGGACCAAAGGAACCCUUUAGAGACUAUGUAGACCGAUUCUAUAAAACUCUAAGAGCCG	((.(((((((............)))))))..))........(((.((...))...)))((((((....((((((.....))))))...))))))......	((.(((((((............)))))))..)).........................((((((....((((((.....))))))...))))))......
1156	1255	37	-15.3	-0.56	0.22	12.39	UAAGAAUGUAUAGCCCUACCAGCAUUCUGGACAUAAGACAAGGACCAAAGGAACCCUUUAGAGACUAUGUAGACCGAUUCUAUAAAACUCUAAGAGCCGA	..(((((((............)))))))............(((.((...))...)))((((((....((((((.....))))))...)))))).......	..(((((((............))))))).............................((((((....((((((.....))))))...)))))).......
1157	1256	37	-15.3	-0.29	0.39	12.48	AAGAAUGUAUAGCCCUACCAGCAUUCUGGACAUAAGACAAGGACCAAAGGAACCCUUUAGAGACUAUGUAGACCGAUUCUAUAAAACUCUAAGAGCCGAG	.(((((((............)))))))............(((.((...))...)))((((((....((((((.....))))))...))))))........	.(((((((............))))))).............................((((((....((((((.....))))))...))))))........
1158	1257	37	-14.9	0.03	0.39	14.04	AGAAUGUAUAGCCCUACCAGCAUUCUGGACAUAAGACAAGGACCAAAGGAACCCUUUAGAGACUAUGUAGACCGAUUCUAUAAAACUCUAAGAGCCGAGC	(((((((............)))))))............(((.((...))...)))((((((....((((((.....))))))...)))))).........	(((((((............))))))).............................((((((....((((((.....))))))...)))))).........
1159	1258	37	-14.9	0.14	0.47	19.07	GAAUGUAUAGCCCUACCAGCAUUCUGGACAUAAGACAAGGACCAAAGGAACCCUUUAGAGACUAUGUAGACCGAUUCUAUAAAACUCUAAGAGCCGAGCA	...(((...((.((.((((....)))).........((((.((...))...))))(((((....((((((.....))))))...))))))).))...)))	...............((((....))))............................(((((....((((((.....))))))...)))))...........
1160	1259	37	-15.4	-0.4	0.31	12.03	AAUGUAUAGCCCUACCAGCAUUCUGGACAUAAGACAAGGACCAAAGGAACCCUUUAGAGACUAUGUAGACCGAUUCUAUAAAACUCUAAGAGCCGAGCAA	..(((...((.((.((((....)))).........((((.((...))...))))(((((....((((((.....))))))...))))))).))...))).	..(((...((.(..((((....))))..........(((.((...))...))).(((((....((((((.....))))))...))))).).))...))).
1161	1260	37	-15.4	-0.07	0.41	11.91	AUGUAUAGCCCUACCAGCAUUCUGGACAUAAGACAAGGACCAAAGGAACCCUUUAGAGACUAUGUAGACCGAUUCUAUAAAACUCUAAGAGCCGAGCAAG	.(((...((.((.((((....)))).........((((.((...))...))))(((((....((((((.....))))))...))))))).))...)))..	.(((...((.(..((((....))))..........(((.((...))...))).(((((....((((((.....))))))...))))).).))...)))..
1162	1261	37	-15.4	0.12	0.53	12.03	UGUAUAGCCCUACCAGCAUUCUGGACAUAAGACAAGGACCAAAGGAACCCUUUAGAGACUAUGUAGACCGAUUCUAUAAAACUCUAAGAGCCGAGCAAGC	(((...((.((.((((....)))).........((((.((...))...))))(((((....((((((.....))))))...))))))).))...)))...	(((...((.(..((((....))))..........(((.((...))...))).(((((....((((((.....))))))...))))).).))...)))...
1163	1262	37	-14.7	0.21	0.59	15.32	GUAUAGCCCUACCAGCAUUCUGGACAUAAGACAAGGACCAAAGGAACCCUUUAGAGACUAUGUAGACCGAUUCUAUAAAACUCUAAGAGCCGAGCAAGCU	((...((.((.((((....)))).........((((.((...))...))))(((((....((((((.....))))))...))))))).))...)).....	...........((((....))))...........((.((...))...))..(((((....((((((.....))))))...)))))...............
1164	1263	37	-14.9	0.23	0.53	14.71	UAUAGCCCUACCAGCAUUCUGGACAUAAGACAAGGACCAAAGGAACCCUUUAGAGACUAUGUAGACCGAUUCUAUAAAACUCUAAGAGCCGAGCAAGCUU	..........((((....))))..........(((.((...))...)))((((((....((((((.....))))))...))))))((((.......))))	..........((((....))))...........................((((((....((((((.....))))))...))))))...............
1165	1264	37	-15.3	0.11	0.47	14.37	AUAGCCCUACCAGCAUUCUGGACAUAAGACAAGGACCAAAGGAACCCUUUAGAGACUAUGUAGACCGAUUCUAUAAAACUCUAAGAGCCGAGCAAGCUUC	.........((((....))))..........(((.((...))...)))((((((....((((((.....))))))...))))))((((.......)))).	.........((((....))))...........((...........)).((((((....((((((.....))))))...))))))................
1166	1265	37	-15.3	-0.27	0.41	14.49	UAGCCCUACCAGCAUUCUGGACAUAAGACAAGGACCAAAGGAACCCUUUAGAGACUAUGUAGACCGAUUCUAUAAAACUCUAAGAGCCGAGCAAGCUUCA	........((((....))))..........(((.((...))...)))((((((....((((((.....))))))...))))))((((.......))))..	........((((....))))...........((...........)).((((((....((((((.....))))))...)))))).................
1167	1266	37	-15.3	-0.21	0.43	14.2	AGCCCUACCAGCAUUCUGGACAUAAGACAAGGACCAAAGGAACCCUUUAGAGACUAUGUAGACCGAUUCUAUAAAACUCUAAGAGCCGAGCAAGCUUCAC	.......((((....))))..........(((.((...))...)))((((((....((((((.....))))))...))))))((((.......))))...	.......((((....))))...........((...........)).((((((....((((((.....))))))...))))))..................
1168	1267	37	-15.3	-0.18	0.39	13.7	GCCCUACCAGCAUUCUGGACAUAAGACAAGGACCAAAGGAACCCUUUAGAGACUAUGUAGACCGAUUCUAUAAAACUCUAAGAGCCGAGCAAGCUUCACA	......((((....))))..........(((.((...))...)))((((((....((((((.....))))))...))))))((((.......))))....	......((((....))))...........((...........)).((((((....((((((.....))))))...)))))).(((.......))).....
1169	1268	37	-15.3	-0.59	0.2	12.39	CCCUACCAGCAUUCUGGACAUAAGACAAGGACCAAAGGAACCCUUUAGAGACUAUGUAGACCGAUUCUAUAAAACUCUAAGAGCCGAGCAAGCUUCACAA	.....((((....))))..........(((.((...))...)))((((((....((((((.....))))))...))))))((((.......)))).....	.....((((....))))...........((...........)).((((((....((((((.....))))))...)))))).(((.......)))......
1170	1269	37	-15.3	-0.47	0.25	12.14	CCUACCAGCAUUCUGGACAUAAGACAAGGACCAAAGGAACCCUUUAGAGACUAUGUAGACCGAUUCUAUAAAACUCUAAGAGCCGAGCAAGCUUCACAAG	....((((....))))..........(((.((...))...)))((((((....((((((.....))))))...))))))((((.......))))......	....((((....))))...........((...........)).((((((....((((((.....))))))...)))))).(((.......))).......
1171	1270	37	-15.3	-0.2	0.35	11.99	CUACCAGCAUUCUGGACAUAAGACAAGGACCAAAGGAACCCUUUAGAGACUAUGUAGACCGAUUCUAUAAAACUCUAAGAGCCGAGCAAGCUUCACAAGA	...((((....))))..........(((.((...))...)))((((((....((((((.....))))))...))))))((((.......)))).......	...((((....))))..........(((.((...))...)))((((((....((((((.....))))))...)))))).(((.......)))........
1172	1271	37	-15.3	-0.1	0.41	12.85	UACCAGCAUUCUGGACAUAAGACAAGGACCAAAGGAACCCUUUAGAGACUAUGUAGACCGAUUCUAUAAAACUCUAAGAGCCGAGCAAGCUUCACAAGAG	..((((....))))..........(((.((...))...)))((((((....((((((.....))))))...))))))((((.......))))........	..((((....))))...........((...........)).((((((....((((((.....))))))...)))))).(((.......))).........
1173	1272	37	-15.3	0.02	0.43	16.44	ACCAGCAUUCUGGACAUAAGACAAGGACCAAAGGAACCCUUUAGAGACUAUGUAGACCGAUUCUAUAAAACUCUAAGAGCCGAGCAAGCUUCACAAGAGG	.((((....))))..........(((.((...))...)))((((((....((((((.....))))))...))))))((((.......)))).........	.((((....))))...........................((((((....((((((.....))))))...))))))..((.......))...........
1174	1273	37	-16.6	-0.12	0.39	13.52	CCAGCAUUCUGGACAUAAGACAAGGACCAAAGGAACCCUUUAGAGACUAUGUAGACCGAUUCUAUAAAACUCUAAGAGCCGAGCAAGCUUCACAAGAGGU	((((....))))..........(((.((...))...)))((((((....((((((.....))))))...))))))...........(((((....)))))	((((....))))...........................((((((....((((((.....))))))...))))))...........(((((....)))))
1175	1274	37	-14.7	0.06	0.49	17.39	CAGCAUUCUGGACAUAAGACAAGGACCAAAGGAACCCUUUAGAGACUAUGUAGACCGAUUCUAUAAAACUCUAAGAGCCGAGCAAGCUUCACAAGAGGUA	..((..(((.......)))..(((.((...))...)))((((((....((((((.....))))))...)))))).......))..(((((....))))).	......................................((((((....((((((.....))))))...))))))...........(((((....))))).
1176	1275	37	-14.7	-0.03	0.47	17.07	AGCAUUCUGGACAUAAGACAAGGACCAAAGGAACCCUUUAGAGACUAUGUAGACCGAUUCUAUAAAACUCUAAGAGCCGAGCAAGCUUCACAAGAGGUAA	.((..(((.......)))..(((.((...))...)))((((((....((((((.....))))))...)))))).......))..(((((....)))))..	.....................................((((((....((((((.....))))))...))))))...........(((((....)))))..
[truncated: 7,898 more rows]
