# Supplementary material for: ScanFold: an approach for genome-wide discovery of local RNA structural elements—applications to Zika virus and HIV
Source: PeerJ. 2018 Dec 18;6:e6136. doi: 10.7717/peerj.6136 (PMC6317755; doi:10.7717/peerj.6136)
Supplement: Supplemental Information 15 — All ScanFold analysis files needed to recapitulate results for HIV-1. [file peerj-06-6136-s015.zip › RawData_HIV-1/ScanFold-Fold_HIV-1/LogFiles/DS2seqWatts2008.fasta.forward.win_150.stp_1.rnd_50.shfl_mono.txtfinal_partners.log]

i	bp(i)	bp(j)	avgMFE	avgZ	avgED	*Indicates most favorable bp has more favorable partner or is more likely to be unpaired (competing coordinates are reported)
nt-1:	1	57	-58.6	-3.88	9.12
nt-2*:	56	106	-48.79	-2.16	16.13
nt-3:	3	3	-57.7	-3.4	7.06
nt-4:	4	4	-57.92	-3.67	7.49
nt-5:	5	54	-57.84	-3.56	7.39
nt-6:	6	53	-57.52	-3.69	7.65
nt-7:	7	52	-57.52	-3.69	7.65
nt-8:	8	51	-57.52	-3.69	7.65
nt-9:	9	50	-56.92	-3.72	7.35
nt-10:	10	49	-56.68	-3.68	7.17
nt-11:	11	48	-56.38	-3.68	7.01
nt-12:	12	47	-55.85	-3.56	7.2
nt-13:	13	46	-55.35	-3.49	7.77
nt-14:	14	45	-55.35	-3.49	7.77
nt-15:	15	44	-55.35	-3.49	7.77
nt-16:	16	16	-54.04	-3.27	10.69
nt-17:	17	43	-55.35	-3.49	7.77
nt-18:	18	42	-55.35	-3.49	7.77
nt-19:	19	41	-55.35	-3.49	7.77
nt-20:	20	40	-55.35	-3.49	7.77
nt-21:	21	39	-55.35	-3.49	7.77
nt-22:	22	22	-52.37	-2.82	12.25
nt-23:	23	23	-52.18	-2.77	12.16
nt-24:	24	24	-52.0	-2.75	12.02
nt-25:	25	38	-52.51	-2.83	10.07
nt-26:	26	37	-52.51	-2.83	10.07
nt-27:	27	36	-52.51	-2.83	10.07
nt-28:	28	35	-52.51	-2.83	10.07
nt-29:	29	29	-51.68	-2.75	10.41
nt-30:	30	30	-51.52	-2.73	10.56
nt-31:	31	31	-52.51	-2.83	10.07
nt-32:	32	32	-52.51	-2.83	10.07
nt-33:	33	33	-51.84	-2.73	11.91
nt-34:	34	34	-51.55	-2.69	12.21
nt-35:	28	35	-52.51	-2.83	10.07
nt-36:	27	36	-52.51	-2.83	10.07
nt-37:	26	37	-52.51	-2.83	10.07
nt-38:	25	38	-52.51	-2.83	10.07
nt-39:	21	39	-55.35	-3.49	7.77
nt-40:	20	40	-55.35	-3.49	7.77
nt-41:	19	41	-55.35	-3.49	7.77
nt-42:	18	42	-55.35	-3.49	7.77
nt-43:	17	43	-55.35	-3.49	7.77
nt-44:	15	44	-55.35	-3.49	7.77
nt-45:	14	45	-55.35	-3.49	7.77
nt-46:	13	46	-55.35	-3.49	7.77
nt-47:	12	47	-47.25	-1.95	16.13
nt-48:	11	48	-47.28	-1.97	16.32
nt-49:	10	49	-47.52	-2.03	16.08
nt-50:	9	50	-47.76	-2.07	15.87
nt-51:	8	51	-48.37	-2.19	15.27
nt-52:	7	52	-48.37	-2.19	15.27
nt-53:	6	53	-48.37	-2.19	15.27
nt-54:	5	54	-48.29	-2.17	16.14
nt-55:	55	107	-48.79	-2.24	16.13
nt-56:	56	106	-48.79	-2.24	16.13
nt-57:	1	57	-48.58	-2.2	16.89
nt-58:	58	104	-48.65	-2.21	17.01
nt-59:	59	103	-48.51	-2.17	17.25
nt-60:	60	102	-48.35	-2.13	17.45
nt-61:	61	101	-48.35	-2.13	17.45
nt-62:	62	100	-48.35	-2.13	17.45
nt-63:	63	99	-48.35	-2.13	17.45
nt-64:	64	98	-48.35	-2.13	17.45
nt-65:	65	97	-48.35	-2.13	17.45
nt-66:	66	66	-47.77	-2.0	18.56
nt-67:	67	94	-47.55	-1.95	19.11
nt-68:	68	93	-47.55	-1.95	19.11
nt-69:	69	92	-47.55	-1.95	19.11
nt-70:	70	90	-47.55	-1.95	19.11
nt-71:	71	89	-47.55	-1.95	19.11
nt-72:	72	88	-47.55	-1.95	19.11
nt-73:	73	87	-47.55	-1.95	19.11
nt-74:	74	86	-47.55	-1.95	19.11
nt-75:	75	75	-45.87	-1.57	21.23
nt-76:	76	76	-45.76	-1.54	21.41
nt-77:	77	77	-45.65	-1.51	21.59
nt-78:	78	78	-45.54	-1.47	21.78
nt-79:	79	79	-47.34	-1.9	19.49
nt-80:	80	80	-47.16	-1.85	19.96
nt-81:	81	81	-47.55	-1.95	19.11
nt-82:	82	82	-47.55	-1.95	19.11
nt-83:	83	83	-46.03	-1.58	20.59
nt-84:	84	84	-45.49	-1.44	21.71
nt-85:	85	85	-47.07	-1.82	19.92
nt-86:	74	86	-47.55	-1.95	19.11
nt-87:	73	87	-47.55	-1.95	19.11
nt-88:	72	88	-47.55	-1.95	19.11
nt-89:	71	89	-47.55	-1.95	19.11
nt-90:	70	90	-47.55	-1.95	19.11
nt-91:	91	91	-47.08	-1.83	19.96
nt-92:	69	92	-47.55	-1.95	19.11
nt-93:	68	93	-47.55	-1.95	19.11
nt-94:	67	94	-47.55	-1.95	19.11
nt-95:	95	95	-46.09	-1.55	21.26
nt-96:	96	96	-46.03	-1.53	21.35
nt-97:	65	97	-48.35	-2.13	17.45
nt-98:	64	98	-48.35	-2.13	17.45
nt-99:	63	99	-48.35	-2.13	17.45
nt-100:	62	100	-48.35	-2.13	17.45
nt-101:	61	101	-48.35	-2.13	17.45
nt-102:	60	102	-48.35	-2.13	17.45
nt-103:	59	103	-48.51	-2.17	17.25
nt-104:	58	104	-48.65	-2.21	17.01
nt-105:	105	105	-44.96	-1.24	23.31
nt-106:	56	106	-48.79	-2.24	16.13
nt-107:	55	107	-48.79	-2.24	16.13
nt-108:	108	108	-46.99	-1.78	20.12
nt-109*:	6	53	-57.52	-3.69	7.65
nt-110*:	7	52	-57.52	-3.16	7.65
nt-111*:	8	51	-57.52	-2.77	7.65
nt-112:	112	150	-45.46	-1.4	22.92
nt-113:	113	149	-45.46	-1.4	22.92
nt-114:	114	148	-45.46	-1.4	22.92
nt-115:	115	147	-45.46	-1.4	22.92
nt-116:	116	146	-45.46	-1.4	22.92
nt-117:	117	117	-44.28	-0.98	26.48
nt-118:	118	118	-44.4	-1.1	24.61
nt-119:	119	144	-45.46	-1.4	22.92
nt-120:	120	120	-44.13	-1.03	24.93
nt-121:	121	143	-45.46	-1.4	22.92
nt-122:	122	122	-44.43	-1.11	24.51
nt-123:	123	142	-45.46	-1.4	22.92
nt-124:	124	141	-45.46	-1.4	22.92
nt-125:	125	139	-45.46	-1.4	22.92
nt-126:	126	138	-45.46	-1.4	22.92
nt-127:	127	137	-45.46	-1.4	22.92
nt-128:	128	136	-45.46	-1.4	22.92
nt-129:	129	135	-45.46	-1.4	22.92
nt-130:	130	134	-45.46	-1.4	22.92
nt-131:	131	131	-45.46	-1.39	23.15
nt-132:	132	132	-44.67	-1.01	26.58
nt-133:	133	133	-44.37	-0.94	26.79
nt-134:	130	134	-45.46	-1.4	22.92
nt-135:	129	135	-45.46	-1.4	22.92
nt-136:	128	136	-45.46	-1.4	22.92
nt-137:	127	137	-45.46	-1.4	22.92
nt-138:	126	138	-45.46	-1.4	22.92
nt-139:	125	139	-45.46	-1.4	22.92
nt-140:	140	140	-45.43	-1.36	23.32
nt-141:	124	141	-45.46	-1.4	22.92
nt-142:	123	142	-45.46	-1.4	22.92
nt-143:	121	143	-45.46	-1.4	22.92
nt-144:	119	144	-45.46	-1.4	22.92
nt-145:	145	145	-44.76	-1.07	27.22
nt-146:	116	146	-45.46	-1.4	22.92
nt-147:	115	147	-45.46	-1.4	22.92
nt-148:	114	148	-45.46	-1.4	22.92
nt-149:	113	149	-45.46	-1.4	22.92
nt-150:	112	150	-45.46	-1.4	22.92
nt-151:	151	151	-44.03	-0.72	27.94
nt-152:	152	152	-44.0	-0.7	27.99
nt-153:	153	153	-43.92	-0.68	28.16
nt-154:	154	154	-43.85	-0.66	28.33
nt-155*:	12	47	-55.85	-3.56	7.2
nt-156:	156	156	-43.07	-0.37	30.98
nt-157*:	14	45	-55.35	-3.24	7.77
nt-158*:	15	44	-55.35	-3.03	7.77
nt-159*:	17	43	-55.35	-2.67	7.77
nt-160*:	18	42	-55.35	-2.52	7.77
nt-161*:	19	41	-55.35	-2.39	7.77
nt-162*:	20	40	-55.35	-2.27	7.77
nt-163:	163	163	-47.34	-1.91	17.54
nt-164:	164	164	-47.41	-1.94	15.0
nt-165:	165	165	-44.72	-0.91	28.84
nt-166:	166	176	-42.0	-0.33	28.2
nt-167:	167	175	-42.0	-0.33	28.2
nt-168:	168	174	-42.0	-0.33	28.2
nt-169:	169	169	-43.06	-0.37	31.39
nt-170:	170	170	-43.02	-0.36	31.67
nt-171:	171	171	-42.64	-0.5	28.01
nt-172:	172	172	-42.28	-0.39	28.74
nt-173:	173	173	-42.14	-0.38	27.73
nt-174:	168	174	-42.0	-0.33	28.2
nt-175:	167	175	-42.0	-0.33	28.2
nt-176:	166	176	-42.0	-0.33	28.2
nt-177*:	165	165	-44.72	-0.24	28.84
nt-178:	178	178	-42.88	-0.32	31.12
nt-179*:	164	164	-47.41	-0.22	15.0
nt-180*:	163	163	-47.34	-0.27	17.54
nt-181:	181	181	-42.79	-0.23	33.09
nt-182*:	19	41	-55.35	-2.39	7.77
nt-183*:	18	42	-55.35	-2.52	7.77
nt-184*:	17	43	-55.35	-2.67	7.77
nt-185*:	15	44	-55.35	-3.03	7.77
nt-186:	186	186	-42.42	-0.08	34.66
nt-187*:	17	43	-55.35	-2.67	7.77
nt-188:	188	188	-45.66	-1.79	20.95
nt-189:	189	189	-46.38	-1.88	15.77
nt-190:	190	190	-42.64	-0.14	35.01
nt-191:	191	191	-42.57	-0.12	35.19
nt-192:	192	192	-42.54	-0.12	35.27
nt-193:	193	193	-42.53	-0.12	35.29
nt-194:	194	194	-42.52	-0.11	35.32
nt-195:	195	195	-43.2	-0.72	31.64
nt-196*:	353	403	-25.71	-0.49	23.14
nt-197*:	354	402	-25.82	-0.5	23.24
nt-198:	198	198	-41.04	-0.38	29.44
nt-199*:	355	401	-25.82	-0.5	23.24
nt-200*:	216	216	-43.62	-0.21	35.74
nt-201*:	215	215	-43.41	-0.16	36.02
nt-202:	202	202	-42.91	-0.14	36.01
nt-203:	203	203	-42.92	-0.15	36.04
nt-204:	204	204	-42.46	-0.08	35.7
nt-205:	205	205	-42.54	-0.09	35.67
nt-206:	206	206	-43.07	-0.11	35.88
nt-207:	207	207	-43.05	-0.12	35.67
nt-208:	208	208	-42.6	-0.11	35.43
nt-209:	209	209	-42.53	-0.11	35.42
nt-210:	210	210	-43.9	-1.06	29.64
nt-211:	211	211	-44.47	-1.24	28.11
nt-212:	212	212	-44.99	-1.32	27.51
nt-213:	213	213	-41.69	-0.52	29.08
nt-214:	214	214	-42.8	-0.15	35.16
nt-215:	215	215	-43.41	-0.2	36.02
nt-216:	216	216	-43.62	-0.24	35.74
nt-217*:	355	401	-25.82	-0.5	23.24
nt-218*:	354	402	-25.82	-0.5	23.24
nt-219*:	353	403	-25.71	-0.49	23.14
nt-220:	220	220	-43.13	-0.43	30.14
nt-221:	221	221	-43.53	-0.37	34.57
nt-222:	222	222	-43.8	-0.4	35.94
nt-223:	223	223	-44.71	-0.93	32.39
nt-224:	224	224	-43.61	-0.57	36.65
nt-225:	225	225	-43.69	-0.47	32.8
nt-226:	226	226	-44.65	-0.74	35.71
nt-227:	227	227	-44.4	-0.5	39.85
nt-228:	228	228	-44.08	-0.35	40.49
nt-229*:	287	294	-42.3	-0.76	29.58
nt-230*:	347	347	-28.63	-0.54	24.12
nt-231*:	346	346	-30.08	-0.88	25.22
nt-232*:	345	345	-31.24	-0.89	25.77
nt-233*:	344	344	-29.67	-0.67	26.96
nt-234:	234	234	-43.66	-0.33	35.65
nt-235:	235	235	-44.12	-0.5	35.53
nt-236*:	285	297	-42.3	-0.76	29.58
nt-237:	237	237	-44.87	-0.94	33.6
nt-238*:	338	338	-30.53	-0.48	23.78
nt-239:	239	239	-44.11	-0.42	34.82
nt-240:	240	240	-44.56	-0.6	34.53
nt-241:	241	241	-44.54	-0.78	33.33
nt-242:	242	242	-44.66	-0.81	33.72
nt-243*:	277	277	-40.61	-0.75	30.21
nt-244*:	276	276	-40.75	-0.73	30.81
nt-245*:	275	275	-36.85	-0.43	25.91
nt-246:	246	246	-44.41	-0.83	32.36
nt-247:	247	247	-44.69	-0.57	34.96
nt-248*:	270	270	-42.09	-0.57	30.53
nt-249*:	269	269	-41.64	-0.64	30.51
nt-250*:	268	268	-41.79	-0.62	31.36
nt-251*:	272	272	-41.99	-0.63	30.58
nt-252*:	266	266	-42.53	-0.54	30.98
nt-253:	253	253	-44.97	-0.67	37.2
nt-254:	254	254	-44.77	-0.65	37.58
nt-255:	255	255	-43.98	-0.43	36.35
nt-256:	256	256	-43.06	-0.67	33.3
nt-257:	257	257	-44.02	-0.58	35.08
nt-258:	258	258	-44.16	-0.66	33.65
nt-259:	259	259	-43.44	-0.76	31.92
nt-260*:	274	280	-37.76	-0.32	25.62
nt-261:	261	261	-44.6	-0.7	34.48
nt-262*:	278	278	-41.68	-0.61	31.3
nt-263:	263	263	-44.39	-0.7	34.45
nt-264*:	275	275	-36.85	-0.43	25.91
nt-265*:	274	280	-37.76	-0.32	25.62
nt-266:	266	266	-42.53	-1.13	30.98
nt-267*:	272	272	-41.99	-0.63	30.58
nt-268:	268	268	-41.79	-1.11	31.36
nt-269:	269	269	-41.64	-1.19	30.51
nt-270:	270	270	-42.09	-1.18	30.53
nt-271:	271	271	-43.27	-0.92	32.11
nt-272:	272	272	-41.99	-1.01	30.58
nt-273:	273	273	-44.7	-0.78	34.15
nt-274:	274	280	-37.76	-1.5	25.62
nt-275:	275	275	-36.85	-1.6	25.91
nt-276:	276	276	-40.75	-1.26	30.81
nt-277:	277	277	-40.61	-1.32	30.21
nt-278:	278	278	-41.68	-0.99	31.3
nt-279:	279	279	-41.9	-1.03	31.56
nt-280:	274	280	-37.76	-1.5	25.62
nt-281*:	273	273	-44.7	-0.55	34.15
nt-282:	282	300	-42.28	-1.25	29.55
nt-283:	283	299	-42.3	-1.23	29.58
nt-284:	284	298	-42.3	-1.23	29.58
nt-285:	285	297	-42.3	-1.23	29.58
nt-286:	286	295	-42.3	-1.23	29.58
nt-287:	287	294	-42.3	-1.23	29.58
nt-288:	288	293	-42.3	-1.23	29.58
nt-289:	289	289	-41.19	-1.31	29.85
nt-290:	290	290	-40.71	-1.28	30.21
nt-291:	291	291	-40.91	-1.31	29.92
nt-292:	292	292	-40.46	-1.26	30.54
nt-293:	288	293	-42.3	-1.23	29.58
nt-294:	287	294	-42.3	-1.23	29.58
nt-295:	286	295	-42.3	-1.23	29.58
nt-296:	296	296	-42.15	-0.99	32.12
nt-297:	285	297	-42.3	-1.23	29.58
nt-298:	284	298	-42.3	-1.23	29.58
nt-299:	283	299	-42.3	-1.23	29.58
nt-300:	282	300	-42.28	-1.25	29.55
nt-301:	301	301	-41.06	-1.22	29.43
nt-302:	302	302	-39.25	-1.24	30.41
nt-303:	303	303	-39.06	-1.24	30.38
nt-304:	304	304	-38.88	-1.23	30.34
nt-305:	305	305	-38.7	-1.22	30.31
nt-306:	306	306	-40.32	-1.04	31.38
nt-307:	307	330	-37.74	-1.32	28.04
nt-308:	308	329	-37.74	-1.32	28.04
nt-309:	309	328	-37.74	-1.32	28.04
nt-310:	310	310	-37.76	-1.25	29.54
nt-311:	311	311	-37.6	-1.23	29.82
nt-312:	312	325	-37.28	-1.36	28.04
nt-313:	313	324	-37.28	-1.36	28.04
nt-314:	314	323	-37.15	-1.35	28.02
nt-315:	315	322	-37.15	-1.35	28.02
nt-316:	316	321	-37.15	-1.35	28.02
nt-317:	317	317	-36.53	-1.25	28.61
nt-318:	318	318	-36.85	-1.3	28.41
nt-319:	319	319	-36.71	-1.29	28.39
nt-320:	320	320	-36.38	-1.25	28.41
nt-321:	316	321	-37.15	-1.35	28.02
nt-322:	315	322	-37.15	-1.35	28.02
nt-323:	314	323	-37.15	-1.35	28.02
nt-324:	313	324	-37.28	-1.36	28.04
nt-325:	312	325	-37.28	-1.36	28.04
nt-326:	326	326	-35.31	-1.22	27.36
nt-327:	327	327	-35.16	-1.22	27.17
nt-328:	309	328	-37.74	-1.32	28.04
nt-329:	308	329	-37.74	-1.32	28.04
nt-330:	307	330	-37.74	-1.32	28.04
nt-331*:	307	330	-37.74	-0.63	28.04
nt-332*:	306	306	-40.32	-0.77	31.38
nt-333:	333	333	-30.56	-1.21	25.25
nt-334:	334	334	-33.07	-1.21	26.43
nt-335:	335	335	-33.34	-1.23	26.47
nt-336:	336	336	-33.65	-1.27	26.19
nt-337*:	301	301	-41.06	-0.8	29.43
nt-338:	338	338	-30.53	-0.93	23.78
nt-339:	339	339	-39.94	-1.34	26.23
nt-340*:	285	297	-42.3	-0.76	29.58
nt-341*:	296	296	-42.15	-0.75	32.12
nt-342*:	286	295	-42.3	-0.76	29.58
nt-343*:	287	294	-42.3	-0.76	29.58
nt-344:	344	344	-29.67	-1.08	26.96
nt-345:	345	345	-31.24	-1.17	25.77
nt-346:	346	346	-30.08	-1.04	25.22
nt-347:	347	347	-28.63	-0.85	24.12
nt-348*:	287	294	-42.3	-0.76	29.58
nt-349*:	285	297	-42.3	-0.76	29.58
nt-350:	350	350	-33.3	-1.04	24.31
nt-351*:	283	299	-42.3	-0.76	29.58
nt-352*:	282	300	-42.28	-0.77	29.55
nt-353:	353	403	-25.71	-1.04	23.14
nt-354:	354	402	-25.82	-1.05	23.24
nt-355:	355	401	-25.82	-1.05	23.24
nt-356:	356	356	-30.07	-0.89	27.26
nt-357:	357	399	-26.32	-1.05	24.03
nt-358:	358	398	-26.22	-0.92	24.55
nt-359:	359	397	-26.22	-0.92	24.55
nt-360:	360	396	-26.22	-0.92	24.55
nt-361:	361	361	-28.1	-0.85	26.04
nt-362:	362	394	-26.22	-0.92	24.55
nt-363:	363	393	-26.22	-0.92	24.55
nt-364:	364	392	-26.22	-0.92	24.55
nt-365:	365	391	-26.22	-0.92	24.55
nt-366:	366	366	-26.63	-0.8	25.6
nt-367:	367	367	-28.27	-0.81	25.74
nt-368:	368	368	-28.1	-0.81	25.67
nt-369:	369	369	-27.72	-0.79	25.62
nt-370:	370	370	-27.54	-0.78	25.54
nt-371:	371	371	-28.48	-0.8	26.41
nt-372:	372	383	-26.22	-0.92	24.55
nt-373:	373	382	-26.22	-0.92	24.55
nt-374:	374	381	-26.22	-0.92	24.55
nt-375:	375	375	-27.99	-0.77	26.33
nt-376:	376	376	-27.85	-0.76	26.2
nt-377:	377	377	-27.72	-0.76	26.06
nt-378:	378	378	-27.59	-0.76	25.93
nt-379:	379	379	-28.57	-1.01	24.26
nt-380:	380	380	-28.43	-1.01	24.04
nt-381:	374	381	-26.22	-0.92	24.55
nt-382:	373	382	-26.22	-0.92	24.55
nt-383:	372	383	-26.22	-0.92	24.55
nt-384:	384	384	-27.95	-1.01	23.44
nt-385:	385	385	-27.84	-1.01	23.46
nt-386:	386	386	-26.85	-0.76	25.21
nt-387:	387	387	-26.76	-0.75	25.26
nt-388:	388	388	-26.68	-0.75	25.33
nt-389:	389	389	-26.39	-0.72	25.46
nt-390:	390	390	-26.3	-0.7	25.65
nt-391:	365	391	-26.22	-0.92	24.55
nt-392:	364	392	-26.22	-0.92	24.55
nt-393:	363	393	-26.22	-0.92	24.55
nt-394:	362	394	-26.22	-0.92	24.55
nt-395:	395	395	-26.52	-0.93	24.45
nt-396:	360	396	-26.22	-0.92	24.55
nt-397:	359	397	-26.22	-0.92	24.55
nt-398:	358	398	-26.22	-0.92	24.55
nt-399:	357	399	-26.32	-1.05	24.03
nt-400:	400	400	-26.32	-1.06	24.76
nt-401:	355	401	-25.82	-1.05	23.24
nt-402:	354	402	-25.82	-1.05	23.24
nt-403:	353	403	-25.71	-1.04	23.14
nt-404:	404	404	-25.84	-0.98	24.25
nt-405:	405	405	-26.26	-1.11	25.97
nt-406:	406	406	-25.87	-1.04	26.85
nt-407:	407	407	-25.21	-0.93	24.63
nt-408:	408	408	-25.5	-0.5	28.62
nt-409:	409	409	-25.18	-0.52	27.15
nt-410:	410	410	-25.1	-0.52	27.27
nt-411:	411	411	-25.1	-0.48	27.63
nt-412:	412	412	-25.05	-0.47	27.72
nt-413:	413	413	-24.61	-0.74	26.17
nt-414:	414	414	-24.52	-0.72	26.24
nt-415:	415	415	-24.42	-0.7	26.34
nt-416:	416	416	-24.83	-0.41	27.93
nt-417:	417	417	-24.26	-0.65	26.52
nt-418:	418	418	-24.74	-0.38	28.01
nt-419:	419	419	-24.7	-0.36	28.05
nt-420:	420	420	-24.65	-0.35	28.11
nt-421:	421	421	-24.61	-0.33	28.14
nt-422:	422	422	-24.57	-0.31	28.19
nt-423:	423	423	-24.53	-0.3	28.27
nt-424:	424	424	-24.5	-0.28	28.38
nt-425:	425	425	-27.82	-1.45	25.99
nt-426:	426	426	-27.62	-1.34	26.73
nt-427:	427	427	-27.42	-1.25	27.46
nt-428:	428	428	-27.22	-1.18	28.2
nt-429:	429	429	-24.37	-0.22	28.86
nt-430:	430	430	-24.35	-0.2	29.0
nt-431:	431	431	-24.32	-0.19	29.15
nt-432:	432	432	-24.29	-0.17	29.31
nt-433:	433	433	-24.11	-0.17	28.5
nt-434:	434	434	-24.08	-0.16	28.53
nt-435:	435	435	-24.07	-0.14	28.68
nt-436*:	428	428	-27.22	-0.15	28.2
nt-437*:	427	427	-27.42	-0.16	27.46
nt-438*:	426	426	-27.62	-0.17	26.73
nt-439*:	425	425	-27.82	-0.18	25.99
nt-440:	440	440	-24.24	-0.08	29.8
nt-441:	441	441	-24.29	-0.07	29.87
nt-442:	442	442	-24.15	-0.12	32.07
nt-443*:	282	300	-42.28	-0.77	29.55
nt-444*:	283	299	-42.3	-0.76	29.58
nt-445*:	284	298	-42.3	-0.76	29.58
nt-446:	446	446	-24.41	-0.01	30.69
nt-447*:	314	323	-37.15	-1.23	28.02
nt-448*:	315	322	-37.15	-1.23	28.02
nt-449*:	316	321	-37.15	-1.23	28.02
nt-450:	450	450	-23.76	-0.02	28.7
nt-451*:	518	537	-27.31	-0.4	30.21
nt-452*:	519	536	-27.25	-0.4	30.18
nt-453*:	520	535	-27.25	-0.4	30.18
nt-454*:	521	534	-27.25	-0.4	30.18
nt-455:	455	455	-27.54	-0.16	28.7
nt-456:	456	456	-27.92	-0.17	28.73
nt-457:	457	457	-28.46	-0.25	29.82
nt-458:	458	458	-25.13	-0.01	31.12
nt-459:	459	459	-27.73	-0.21	31.56
nt-460:	460	460	-24.89	-0.06	29.38
nt-461:	461	461	-24.96	-0.06	29.42
nt-462:	462	462	-26.91	-0.05	34.91
nt-463*:	417	417	-24.26	-0.38	26.52
nt-464:	464	464	-25.43	-0.02	31.35
nt-465:	465	465	-25.22	-0.1	28.95
nt-466:	466	466	-25.88	-0.14	33.72
nt-467:	467	467	-26.71	-0.26	34.45
nt-468:	468	468	-26.3	-0.08	32.73
nt-469:	469	469	-26.19	-0.1	33.32
nt-470:	470	470	-26.33	-0.19	31.65
nt-471:	471	471	-25.54	-0.18	29.96
nt-472:	472	472	-26.19	-0.21	31.41
nt-473:	473	473	-26.5	-0.22	30.84
nt-474:	474	474	-26.58	-0.17	32.63
nt-475*:	563	563	-25.06	-0.4	25.97
nt-476*:	564	564	-24.84	-0.4	24.92
nt-477*:	565	565	-24.82	-0.41	24.45
nt-478*:	546	546	-25.57	-0.42	26.58
nt-479*:	545	545	-25.6	-0.41	26.83
nt-480*:	544	544	-25.7	-0.39	27.47
nt-481:	481	503	-27.76	-0.37	34.99
nt-482:	482	502	-27.76	-0.37	34.99
nt-483:	483	501	-27.72	-0.37	35.11
nt-484:	484	500	-27.72	-0.37	35.11
nt-485:	485	499	-27.72	-0.37	35.11
nt-486:	486	498	-27.72	-0.37	35.11
nt-487:	487	497	-27.72	-0.37	35.11
nt-488:	488	488	-27.06	-0.27	33.3
nt-489:	489	496	-27.58	-0.34	34.72
nt-490:	490	495	-27.58	-0.34	34.72
nt-491:	491	491	-27.15	-0.31	33.07
nt-492:	492	492	-26.87	-0.29	32.87
nt-493:	493	493	-27.2	-0.33	32.97
nt-494:	494	494	-26.87	-0.28	33.1
nt-495:	490	495	-27.58	-0.34	34.72
nt-496:	489	496	-27.58	-0.34	34.72
nt-497:	487	497	-27.72	-0.37	35.11
nt-498:	486	498	-27.72	-0.37	35.11
nt-499:	485	499	-27.72	-0.37	35.11
nt-500:	484	500	-27.72	-0.37	35.11
nt-501:	483	501	-27.72	-0.37	35.11
nt-502:	482	502	-27.76	-0.37	34.99
nt-503:	481	503	-27.76	-0.37	34.99
nt-504:	504	504	-27.14	-0.3	37.29
nt-505:	505	516	-27.73	-0.57	33.16
nt-506:	506	515	-27.73	-0.57	33.16
nt-507:	507	514	-27.73	-0.57	33.16
nt-508:	508	508	-27.34	-0.47	32.61
nt-509:	509	509	-27.43	-0.45	32.06
nt-510:	510	510	-26.97	-0.42	31.77
nt-511:	511	511	-26.99	-0.43	31.61
nt-512:	512	512	-27.17	-0.44	31.6
nt-513:	513	513	-27.2	-0.44	31.47
nt-514:	507	514	-27.73	-0.57	33.16
nt-515:	506	515	-27.73	-0.57	33.16
nt-516:	505	516	-27.73	-0.57	33.16
nt-517:	517	517	-27.2	-0.62	30.43
nt-518:	518	537	-27.31	-0.65	30.21
nt-519:	519	536	-27.25	-0.65	30.18
nt-520:	520	535	-27.25	-0.65	30.18
nt-521:	521	534	-27.25	-0.65	30.18
nt-522:	522	522	-27.12	-0.52	30.38
nt-523:	523	523	-27.13	-0.52	30.26
nt-524:	524	531	-27.25	-0.65	30.18
nt-525:	525	525	-27.05	-0.53	30.08
nt-526:	526	526	-26.98	-0.54	30.13
nt-527:	527	527	-27.14	-0.51	30.43
nt-528:	528	528	-27.11	-0.51	30.42
nt-529:	529	529	-26.88	-0.52	30.32
nt-530:	530	530	-26.83	-0.52	30.33
nt-531:	524	531	-27.25	-0.65	30.18
nt-532:	532	532	-26.74	-0.55	30.09
nt-533:	533	533	-26.89	-0.54	30.21
nt-534:	521	534	-27.25	-0.65	30.18
nt-535:	520	535	-27.25	-0.65	30.18
nt-536:	519	536	-27.25	-0.65	30.18
nt-537:	518	537	-27.31	-0.65	30.21
nt-538:	538	538	-27.43	-0.59	31.05
nt-539:	539	539	-27.41	-0.51	30.93
nt-540:	540	540	-27.29	-0.53	30.93
nt-541:	541	541	-26.44	-0.53	29.94
nt-542:	542	542	-27.1	-0.51	30.54
nt-543:	543	543	-27.06	-0.52	30.39
nt-544:	544	544	-25.7	-0.5	27.47
nt-545:	545	545	-25.6	-0.54	26.83
nt-546:	546	546	-25.57	-0.55	26.58
nt-547*:	565	565	-24.82	-0.41	24.45
nt-548*:	564	564	-24.84	-0.4	24.92
nt-549*:	563	563	-25.06	-0.4	25.97
nt-550*:	562	562	-24.92	-0.38	26.15
nt-551:	551	551	-26.09	-0.63	28.12
nt-552:	552	552	-26.74	-0.63	28.4
nt-553:	553	553	-26.71	-0.64	28.25
nt-554:	554	554	-26.68	-0.65	28.1
nt-555:	555	555	-26.65	-0.67	28.04
nt-556:	556	556	-25.88	-0.69	27.2
nt-557:	557	557	-25.89	-0.69	27.08
nt-558:	558	558	-25.85	-0.71	26.81
nt-559:	559	559	-25.81	-0.72	26.54
nt-560:	560	560	-25.88	-0.73	26.65
nt-561:	561	561	-25.91	-0.73	26.58
nt-562:	562	562	-24.92	-1.01	26.15
nt-563:	563	563	-25.06	-1.02	25.97
nt-564:	564	564	-24.84	-1.09	24.92
nt-565:	565	565	-24.82	-1.13	24.45
nt-566:	566	566	-25.84	-0.86	24.45
nt-567:	567	567	-25.84	-0.87	24.3
nt-568:	568	568	-25.84	-0.88	24.25
nt-569:	569	569	-25.83	-0.89	24.09
nt-570:	570	570	-25.82	-0.91	23.82
nt-571:	571	571	-25.81	-0.93	23.69
nt-572:	572	572	-25.81	-0.94	23.57
nt-573:	573	573	-25.88	-0.89	24.68
nt-574:	574	574	-24.22	-0.89	21.26
nt-575:	575	575	-24.18	-0.93	20.99
nt-576:	576	576	-24.16	-0.96	20.61
nt-577:	577	577	-24.19	-0.99	20.3
nt-578:	578	578	-24.29	-0.94	20.64
nt-579:	579	579	-24.32	-0.97	20.19
nt-580:	580	580	-24.13	-1.05	18.94
nt-581:	581	581	-24.16	-1.08	18.62
nt-582:	582	657	-23.79	-1.36	16.26
nt-583:	583	656	-23.79	-1.36	16.26
nt-584:	584	584	-26.07	-1.06	22.67
nt-585:	585	585	-25.97	-1.11	22.32
nt-586:	586	652	-24.0	-1.32	16.24
nt-587:	587	651	-24.03	-1.32	16.42
nt-588:	588	650	-24.03	-1.32	16.43
nt-589:	589	649	-24.03	-1.32	16.43
nt-590:	590	648	-24.03	-1.32	16.43
nt-591:	591	647	-24.03	-1.32	16.43
nt-592:	592	646	-24.03	-1.32	16.43
nt-593:	593	645	-24.03	-1.32	16.43
nt-594:	594	644	-24.03	-1.32	16.43
nt-595:	595	625	-23.98	-1.31	16.56
nt-596:	596	624	-23.98	-1.31	16.56
nt-597:	597	623	-23.98	-1.31	16.56
nt-598:	598	622	-23.98	-1.31	16.56
nt-599:	599	616	-25.11	-1.27	20.12
nt-600:	600	615	-25.07	-1.27	20.15
nt-601:	601	614	-25.07	-1.27	20.15
nt-602:	602	613	-25.07	-1.27	20.15
nt-603:	603	612	-25.07	-1.27	20.15
nt-604:	604	604	-25.27	-1.21	21.26
nt-605:	605	605	-25.29	-1.21	21.19
nt-606:	606	606	-24.99	-1.23	20.67
nt-607:	607	607	-24.93	-1.22	20.59
nt-608:	608	608	-24.88	-1.22	20.52
nt-609:	609	609	-24.75	-1.21	20.47
nt-610:	610	610	-24.72	-1.21	20.51
nt-611:	611	611	-24.9	-1.19	20.8
nt-612:	603	612	-25.07	-1.27	20.15
nt-613:	602	613	-25.07	-1.27	20.15
nt-614:	601	614	-25.07	-1.27	20.15
nt-615:	600	615	-25.07	-1.27	20.15
nt-616:	599	616	-25.11	-1.27	20.12
nt-617:	617	617	-24.63	-1.18	20.63
nt-618:	618	618	-24.5	-1.18	20.63
nt-619:	619	619	-24.44	-1.18	20.54
nt-620:	620	620	-24.31	-1.16	20.33
nt-621:	621	621	-24.26	-1.16	20.22
nt-622:	598	622	-23.98	-1.31	16.56
nt-623:	597	623	-23.98	-1.31	16.56
nt-624:	596	624	-23.98	-1.31	16.56
nt-625:	595	625	-23.98	-1.31	16.56
nt-626:	626	626	-24.34	-1.18	19.68
nt-627:	627	637	-23.86	-1.29	16.76
nt-628:	628	636	-23.86	-1.29	16.76
nt-629:	629	635	-23.86	-1.29	16.76
nt-630:	630	634	-23.86	-1.29	16.76
nt-631:	631	631	-24.1	-1.15	19.76
nt-632:	632	632	-23.54	-1.13	19.72
nt-633:	633	633	-23.54	-1.18	17.9
nt-634:	630	634	-23.86	-1.29	16.76
nt-635:	629	635	-23.86	-1.29	16.76
nt-636:	628	636	-23.86	-1.29	16.76
nt-637:	627	637	-23.86	-1.29	16.76
nt-638:	638	638	-23.93	-1.14	19.7
nt-639:	639	639	-23.88	-1.14	19.67
nt-640:	640	640	-23.86	-1.14	19.68
nt-641:	641	641	-23.81	-1.13	19.74
nt-642:	642	642	-23.86	-1.13	19.76
nt-643:	643	643	-23.83	-1.13	19.8
nt-644:	594	644	-24.03	-1.32	16.43
nt-645:	593	645	-24.03	-1.32	16.43
nt-646:	592	646	-24.03	-1.32	16.43
nt-647:	591	647	-24.03	-1.32	16.43
nt-648:	590	648	-24.03	-1.32	16.43
nt-649:	589	649	-24.03	-1.32	16.43
nt-650:	588	650	-24.03	-1.32	16.43
nt-651:	587	651	-24.03	-1.32	16.42
nt-652:	586	652	-24.0	-1.32	16.24
nt-653:	653	653	-23.73	-1.12	19.84
nt-654:	654	654	-23.76	-1.13	19.79
nt-655:	655	655	-23.8	-1.15	19.75
nt-656:	583	656	-23.79	-1.36	16.26
nt-657:	582	657	-23.79	-1.36	16.26
nt-658:	658	658	-23.93	-1.27	18.47
nt-659:	659	659	-23.96	-1.19	19.64
nt-660:	660	660	-23.99	-1.2	19.62
nt-661:	661	661	-24.02	-1.21	19.61
nt-662:	662	662	-24.06	-1.22	19.59
nt-663:	663	663	-24.09	-1.22	19.58
nt-664:	664	664	-24.11	-1.24	19.35
nt-665:	665	665	-24.14	-1.24	19.34
nt-666:	666	666	-24.17	-1.25	19.33
nt-667:	667	667	-24.3	-1.34	18.32
nt-668:	668	668	-24.34	-1.34	18.32
nt-669:	669	669	-24.42	-1.34	18.49
nt-670:	670	670	-24.49	-1.35	18.37
nt-671:	671	671	-24.43	-1.27	19.23
nt-672:	672	672	-24.48	-1.27	19.13
nt-673:	673	673	-24.54	-1.28	19.03
nt-674:	674	674	-24.6	-1.28	18.93
nt-675:	675	675	-24.95	-1.34	17.68
nt-676:	676	676	-25.03	-1.34	17.66
nt-677:	677	677	-25.0	-1.32	17.93
nt-678:	678	678	-25.56	-1.41	16.97
nt-679:	679	679	-25.65	-1.41	16.93
nt-680:	680	680	-25.22	-1.33	18.19
nt-681:	681	681	-25.68	-1.29	18.44
nt-682:	682	682	-25.43	-1.23	19.21
nt-683:	683	691	-25.71	-1.28	19.26
nt-684:	684	690	-25.71	-1.28	19.26
nt-685:	685	685	-25.21	-1.3	18.61
nt-686:	686	686	-25.29	-1.3	18.55
nt-687:	687	687	-25.47	-1.32	18.57
nt-688:	688	688	-25.55	-1.32	18.53
nt-689:	689	689	-25.69	-1.31	18.46
nt-690:	684	690	-25.71	-1.28	19.26
nt-691:	683	691	-25.71	-1.28	19.26
nt-692:	692	692	-25.93	-1.32	18.4
nt-693:	693	722	-26.66	-1.28	18.77
nt-694:	694	721	-26.67	-1.28	18.75
nt-695:	695	720	-26.68	-1.27	18.8
nt-696:	696	719	-26.68	-1.27	18.8
nt-697:	697	718	-26.68	-1.27	18.8
nt-698:	698	717	-26.68	-1.27	18.8
nt-699:	699	699	-26.18	-1.27	18.91
nt-700:	700	716	-26.68	-1.27	18.8
nt-701:	701	701	-26.2	-1.3	18.48
nt-702:	702	714	-26.68	-1.27	18.8
nt-703:	703	713	-26.68	-1.27	18.8
nt-704:	704	704	-26.41	-1.25	18.82
nt-705:	705	705	-26.45	-1.24	18.8
nt-706:	706	706	-26.49	-1.23	18.78
nt-707:	707	707	-26.63	-1.2	19.04
nt-708:	708	708	-26.58	-1.22	18.77
nt-709:	709	709	-26.62	-1.21	18.78
nt-710:	710	710	-26.66	-1.2	18.8
nt-711:	711	711	-26.71	-1.19	18.83
nt-712:	712	712	-26.62	-1.27	18.7
nt-713:	703	713	-26.68	-1.27	18.8
nt-714:	702	714	-26.68	-1.27	18.8
nt-715:	715	715	-26.84	-1.15	19.11
nt-716:	700	716	-26.68	-1.27	18.8
nt-717:	698	717	-26.68	-1.27	18.8
nt-718:	697	718	-26.68	-1.27	18.8
nt-719:	696	719	-26.68	-1.27	18.8
nt-720:	695	720	-26.68	-1.27	18.8
nt-721:	694	721	-26.67	-1.28	18.75
nt-722:	693	722	-26.66	-1.28	18.77
nt-723:	723	723	-26.82	-1.22	18.88
nt-724:	724	724	-26.87	-1.17	19.03
nt-725:	725	725	-27.05	-1.05	19.52
nt-726:	726	726	-27.06	-1.04	19.57
nt-727:	727	727	-27.06	-1.02	19.62
nt-728:	728	728	-26.12	-0.85	21.22
nt-729:	729	729	-26.1	-0.81	21.43
nt-730:	730	730	-26.09	-0.79	21.63
nt-731:	731	801	-30.74	-1.44	13.95
nt-732:	732	800	-30.74	-1.44	13.95
nt-733:	733	799	-30.74	-1.44	13.95
nt-734:	734	734	-27.3	-1.09	18.94
nt-735:	735	735	-26.71	-1.01	20.0
nt-736:	736	736	-26.7	-1.01	20.06
nt-737:	737	737	-26.76	-1.11	19.33
nt-738:	738	798	-30.74	-1.44	13.95
nt-739:	739	797	-30.74	-1.44	13.95
nt-740:	740	796	-30.74	-1.44	13.95
nt-741:	741	795	-30.74	-1.44	13.95
nt-742:	742	794	-30.74	-1.44	13.95
nt-743:	743	790	-30.74	-1.44	13.95
nt-744:	744	789	-30.74	-1.44	13.95
nt-745:	745	788	-30.74	-1.44	13.95
nt-746:	746	746	-27.89	-0.77	20.07
nt-747:	747	747	-28.41	-0.83	19.14
nt-748:	748	785	-29.83	-1.01	17.02
nt-749:	749	784	-29.83	-1.01	17.02
nt-750:	750	750	-27.65	-0.76	20.59
nt-751:	751	782	-29.83	-1.01	17.02
nt-752:	752	781	-29.83	-1.01	17.02
nt-753:	753	780	-29.83	-1.01	17.02
nt-754:	754	778	-29.83	-1.01	17.02
nt-755:	755	777	-29.83	-1.01	17.02
nt-756:	756	756	-27.64	-0.71	20.75
nt-757:	757	757	-27.53	-0.72	21.03
nt-758:	758	758	-27.44	-0.69	21.1
nt-759:	759	775	-28.72	-0.95	18.69
nt-760:	760	774	-28.72	-0.95	18.69
nt-761:	761	773	-28.72	-0.95	18.69
nt-762:	762	772	-28.72	-0.95	18.69
nt-763:	763	771	-28.72	-0.95	18.69
nt-764:	764	764	-27.82	-0.7	20.94
nt-765:	765	765	-27.57	-0.63	21.2
nt-766:	766	766	-27.51	-0.65	21.06
nt-767:	767	767	-28.32	-0.88	19.35
nt-768:	768	768	-28.36	-0.87	19.38
nt-769:	769	769	-28.43	-0.84	19.51
nt-770:	770	770	-28.61	-0.94	18.8
nt-771:	763	771	-28.72	-0.95	18.69
nt-772:	762	772	-28.72	-0.95	18.69
nt-773:	761	773	-28.72	-0.95	18.69
nt-774:	760	774	-28.72	-0.95	18.69
nt-775:	759	775	-28.72	-0.95	18.69
nt-776:	776	776	-27.82	-0.58	20.79
nt-777:	755	777	-29.83	-1.01	17.02
nt-778:	754	778	-29.83	-1.01	17.02
nt-779:	779	779	-27.85	-0.55	20.62
nt-780:	753	780	-29.83	-1.01	17.02
nt-781:	752	781	-29.83	-1.01	17.02
nt-782:	751	782	-29.83	-1.01	17.02
nt-783:	783	783	-28.02	-0.57	20.19
nt-784:	749	784	-29.83	-1.01	17.02
nt-785:	748	785	-29.83	-1.01	17.02
nt-786:	786	786	-28.25	-0.57	19.65
nt-787:	787	787	-28.28	-0.57	19.69
nt-788:	745	788	-30.74	-1.44	13.95
nt-789:	744	789	-30.74	-1.44	13.95
nt-790:	743	790	-30.74	-1.44	13.95
nt-791:	791	791	-28.22	-0.55	20.47
nt-792:	792	792	-28.26	-0.55	20.43
nt-793:	793	793	-28.3	-0.55	20.39
nt-794:	742	794	-30.74	-1.44	13.95
nt-795:	741	795	-30.74	-1.44	13.95
nt-796:	740	796	-30.74	-1.44	13.95
nt-797:	739	797	-30.74	-1.44	13.95
nt-798:	738	798	-30.74	-1.44	13.95
nt-799:	733	799	-30.74	-1.44	13.95
nt-800:	732	800	-30.74	-1.44	13.95
nt-801:	731	801	-30.74	-1.44	13.95
nt-802*:	730	730	-26.09	-0.43	21.63
nt-803*:	729	729	-26.1	-0.45	21.43
nt-804*:	728	728	-26.12	-0.47	21.22
nt-805:	805	805	-28.42	-0.5	20.01
nt-806:	806	806	-28.37	-0.48	20.14
nt-807:	807	807	-28.33	-0.46	20.27
nt-808:	808	808	-28.28	-0.44	20.39
nt-809:	809	809	-28.1	-0.39	21.13
nt-810:	810	810	-28.38	-0.43	20.7
nt-811:	811	811	-28.42	-0.43	20.59
nt-812:	812	812	-28.38	-0.41	20.75
nt-813:	813	813	-28.01	-0.34	21.46
nt-814:	814	814	-27.91	-0.31	21.81
nt-815:	815	815	-27.88	-0.3	21.95
nt-816:	816	816	-27.93	-0.3	21.92
nt-817:	817	817	-27.91	-0.29	22.08
nt-818:	818	818	-27.81	-0.26	22.43
nt-819:	819	819	-27.79	-0.25	22.52
nt-820:	820	820	-27.78	-0.24	22.56
nt-821:	821	831	-27.68	-0.21	22.37
nt-822:	822	830	-27.68	-0.21	22.37
nt-823:	823	829	-27.68	-0.21	22.37
nt-824:	824	828	-27.68	-0.21	22.37
nt-825:	825	825	-27.75	-0.22	22.32
nt-826:	826	826	-27.75	-0.22	22.43
nt-827:	827	827	-27.64	-0.21	22.81
nt-828:	824	828	-27.68	-0.21	22.37
nt-829:	823	829	-27.68	-0.21	22.37
nt-830:	822	830	-27.68	-0.21	22.37
nt-831:	821	831	-27.68	-0.21	22.37
nt-832:	832	832	-27.81	-0.25	22.13
nt-833:	833	833	-27.79	-0.25	22.18
nt-834:	834	834	-27.69	-0.24	22.49
nt-835:	835	835	-27.68	-0.24	22.53
nt-836:	836	836	-27.67	-0.23	22.57
nt-837:	837	837	-27.49	-0.18	22.8
nt-838:	838	838	-27.51	-0.18	22.77
nt-839:	839	839	-27.47	-0.17	23.11
nt-840:	840	840	-27.45	-0.17	23.16
nt-841*:	729	729	-26.1	-0.45	21.43
nt-842:	842	842	-28.42	-0.45	24.08
nt-843:	843	972	-31.18	-1.11	17.55
nt-844:	844	971	-31.01	-1.01	17.81
nt-845:	845	970	-31.01	-1.01	17.81
nt-846:	846	969	-31.01	-1.01	17.81
nt-847:	847	968	-31.01	-1.01	17.81
nt-848:	848	848	-29.67	-0.68	21.79
nt-849:	849	967	-31.01	-1.01	17.81
nt-850:	850	966	-31.01	-1.01	17.81
nt-851:	851	965	-31.01	-1.01	17.81
nt-852:	852	852	-28.41	-0.38	21.43
nt-853:	853	963	-29.87	-0.7	22.05
nt-854:	854	962	-29.87	-0.7	22.05
nt-855:	855	961	-29.87	-0.7	22.05
nt-856:	856	960	-29.87	-0.7	22.05
nt-857:	857	857	-27.83	-0.19	24.23
nt-858:	858	958	-29.87	-0.7	22.05
nt-859:	859	957	-29.87	-0.7	22.05
nt-860:	860	860	-27.66	-0.18	25.27
nt-861:	861	955	-29.87	-0.7	22.05
nt-862:	862	954	-29.87	-0.7	22.05
nt-863:	863	953	-29.87	-0.7	22.05
nt-864:	864	950	-29.75	-0.62	22.86
nt-865:	865	949	-29.75	-0.62	22.86
nt-866:	866	866	-28.2	-0.25	25.26
nt-867:	867	947	-29.75	-0.62	22.86
nt-868:	868	946	-29.75	-0.62	22.86
nt-869:	869	869	-28.11	-0.2	25.67
nt-870:	870	870	-28.81	-0.34	23.91
nt-871:	871	913	-28.71	-0.41	23.77
nt-872:	872	912	-28.71	-0.41	23.77
nt-873:	873	873	-28.61	-0.28	25.24
nt-874:	874	911	-29.17	-0.39	25.32
nt-875:	875	910	-29.2	-0.39	25.27
nt-876:	876	909	-29.2	-0.39	25.27
nt-877:	877	908	-29.2	-0.39	25.27
nt-878:	878	907	-29.2	-0.39	25.27
nt-879:	879	906	-29.2	-0.39	25.27
nt-880:	880	880	-28.32	-0.21	25.81
nt-881:	881	881	-28.32	-0.21	25.84
nt-882:	882	882	-28.32	-0.2	25.88
nt-883:	883	883	-28.32	-0.2	25.92
nt-884:	884	901	-29.2	-0.39	25.27
nt-885:	885	900	-29.2	-0.39	25.27
nt-886:	886	899	-29.2	-0.39	25.27
nt-887:	887	898	-29.2	-0.39	25.27
nt-888:	888	888	-28.4	-0.2	26.0
nt-889:	889	889	-28.51	-0.22	25.83
nt-890:	890	890	-28.87	-0.26	25.78
nt-891:	891	891	-28.91	-0.26	25.77
nt-892:	892	892	-28.76	-0.31	25.82
nt-893:	893	893	-28.79	-0.31	25.79
nt-894:	894	894	-29.0	-0.25	25.73
nt-895:	895	895	-29.03	-0.25	25.71
nt-896:	896	896	-28.73	-0.32	25.63
nt-897:	897	897	-28.76	-0.32	25.64
nt-898:	887	898	-29.2	-0.39	25.27
nt-899:	886	899	-29.2	-0.39	25.27
nt-900:	885	900	-29.2	-0.39	25.27
nt-901:	884	901	-29.2	-0.39	25.27
nt-902:	902	902	-28.77	-0.2	25.82
nt-903:	903	903	-28.91	-0.2	25.7
nt-904:	904	904	-28.94	-0.25	25.6
nt-905:	905	905	-28.95	-0.26	25.67
nt-906:	879	906	-29.2	-0.39	25.27
nt-907:	878	907	-29.2	-0.39	25.27
nt-908:	877	908	-29.2	-0.39	25.27
nt-909:	876	909	-29.2	-0.39	25.27
nt-910:	875	910	-29.2	-0.39	25.27
nt-911:	874	911	-29.17	-0.39	25.32
nt-912:	872	912	-28.71	-0.41	23.77
nt-913:	871	913	-28.71	-0.41	23.77
nt-914:	914	936	-30.34	-0.3	26.85
nt-915:	915	935	-30.34	-0.3	26.85
nt-916:	916	934	-30.34	-0.3	26.85
nt-917:	917	933	-30.34	-0.3	26.85
nt-918:	918	918	-30.27	-0.27	27.18
nt-919:	919	919	-29.38	-0.16	26.3
nt-920:	920	920	-29.41	-0.16	26.35
nt-921:	921	930	-29.63	-0.15	27.07
nt-922:	922	929	-29.63	-0.15	27.07
nt-923:	923	928	-29.63	-0.15	27.07
nt-924:	924	924	-29.49	-0.14	26.76
nt-925:	925	925	-29.51	-0.17	26.61
nt-926:	926	926	-29.53	-0.16	26.75
nt-927:	927	927	-29.53	-0.11	27.17
nt-928:	923	928	-29.63	-0.15	27.07
nt-929:	922	929	-29.63	-0.15	27.07
nt-930:	921	930	-29.63	-0.15	27.07
nt-931:	931	931	-29.55	-0.13	27.19
nt-932:	932	932	-30.13	-0.12	27.74
nt-933:	917	933	-30.34	-0.3	26.85
nt-934:	916	934	-30.34	-0.3	26.85
nt-935:	915	935	-30.34	-0.3	26.85
nt-936:	914	936	-30.34	-0.3	26.85
nt-937:	937	937	-30.05	-0.2	25.92
nt-938:	938	938	-29.65	-0.12	26.92
nt-939:	939	939	-29.64	-0.07	27.46
nt-940:	940	940	-29.65	-0.06	27.46
nt-941:	941	941	-29.65	-0.05	27.46
nt-942:	942	942	-30.19	-0.11	27.08
nt-943:	943	943	-30.26	-0.13	26.84
nt-944:	944	944	-30.17	-0.11	27.02
nt-945:	945	945	-30.23	-0.11	27.02
nt-946:	868	946	-29.75	-0.62	22.86
nt-947:	867	947	-29.75	-0.62	22.86
nt-948:	948	948	-29.97	-0.2	27.9
nt-949:	865	949	-29.75	-0.62	22.86
nt-950:	864	950	-29.75	-0.62	22.86
nt-951:	951	951	-29.87	-0.06	27.05
nt-952:	952	952	-30.14	-0.09	26.9
nt-953:	863	953	-29.87	-0.7	22.05
nt-954:	862	954	-29.87	-0.7	22.05
nt-955:	861	955	-29.87	-0.7	22.05
nt-956:	956	956	-30.26	-0.21	24.29
nt-957:	859	957	-29.87	-0.7	22.05
nt-958:	858	958	-29.87	-0.7	22.05
nt-959:	959	959	-30.65	-0.15	26.88
nt-960:	856	960	-29.87	-0.7	22.05
nt-961:	855	961	-29.87	-0.7	22.05
nt-962:	854	962	-29.87	-0.7	22.05
nt-963:	853	963	-29.87	-0.7	22.05
nt-964:	964	964	-30.59	-0.76	21.96
nt-965:	851	965	-31.01	-1.01	17.81
nt-966:	850	966	-31.01	-1.01	17.81
nt-967:	849	967	-31.01	-1.01	17.81
nt-968:	847	968	-31.01	-1.01	17.81
nt-969:	846	969	-31.01	-1.01	17.81
nt-970:	845	970	-31.01	-1.01	17.81
nt-971:	844	971	-31.01	-1.01	17.81
nt-972:	843	972	-31.18	-1.11	17.55
nt-973:	973	973	-30.92	-0.85	21.42
nt-974:	974	974	-31.0	-1.0	19.86
nt-975:	975	975	-31.11	-0.18	26.95
nt-976:	976	976	-31.15	-0.17	26.86
nt-977:	977	977	-31.55	-0.19	27.38
nt-978:	978	978	-31.56	-0.19	27.43
nt-979:	979	991	-34.63	-1.04	25.95
nt-980:	980	990	-34.29	-1.0	25.94
nt-981:	981	989	-34.29	-1.0	25.94
nt-982:	982	988	-34.29	-1.0	25.94
nt-983:	983	987	-34.29	-1.0	25.94
nt-984:	984	984	-33.05	-0.87	25.64
nt-985:	985	985	-32.99	-0.83	26.13
nt-986:	986	986	-31.59	-0.22	27.79
nt-987:	983	987	-34.29	-1.0	25.94
nt-988:	982	988	-34.29	-1.0	25.94
nt-989:	981	989	-34.29	-1.0	25.94
nt-990:	980	990	-34.29	-1.0	25.94
nt-991:	979	991	-34.63	-1.04	25.95
nt-992:	992	992	-34.67	-1.07	26.58
nt-993:	993	993	-34.33	-1.16	27.11
nt-994:	994	994	-33.76	-1.26	27.24
nt-995:	995	995	-34.46	-1.19	27.18
nt-996:	996	996	-34.69	-1.25	26.78
nt-997:	997	1014	-32.24	-0.38	26.73
nt-998:	998	1013	-32.25	-0.4	26.67
nt-999:	999	1012	-32.24	-0.4	26.71
nt-1000:	1000	1011	-32.24	-0.4	26.71
nt-1001:	1001	1010	-32.24	-0.4	26.71
nt-1002:	1002	1002	-32.13	-0.41	27.61
nt-1003:	1003	1003	-32.13	-0.42	27.6
nt-1004:	1004	1004	-32.12	-0.43	27.59
nt-1005:	1005	1005	-32.11	-0.44	27.53
nt-1006:	1006	1006	-32.1	-0.45	27.56
nt-1007:	1007	1007	-32.09	-0.46	27.5
nt-1008:	1008	1008	-32.2	-0.4	27.33
nt-1009:	1009	1009	-32.19	-0.42	27.19
nt-1010:	1001	1010	-32.24	-0.4	26.71
nt-1011:	1000	1011	-32.24	-0.4	26.71
nt-1012:	999	1012	-32.24	-0.4	26.71
nt-1013:	998	1013	-32.25	-0.4	26.67
nt-1014:	997	1014	-32.24	-0.38	26.73
nt-1015:	1015	1015	-31.99	-0.57	26.46
nt-1016:	1016	1016	-33.02	-1.04	25.71
nt-1017:	1017	1017	-32.85	-1.03	25.2
nt-1018:	1018	1018	-32.79	-1.05	25.04
nt-1019:	1019	1019	-32.73	-1.06	24.93
nt-1020:	1020	1020	-31.8	-0.61	25.97
nt-1021:	1021	1021	-31.75	-0.6	25.98
nt-1022:	1022	1022	-31.71	-0.61	26.02
nt-1023:	1023	1023	-31.69	-0.63	26.22
nt-1024:	1024	1024	-31.67	-0.64	26.24
nt-1025:	1025	1025	-31.68	-0.65	26.27
nt-1026:	1026	1068	-32.47	-1.1	24.07
nt-1027:	1027	1067	-32.47	-1.1	24.07
nt-1028:	1028	1064	-32.35	-1.03	24.53
nt-1029:	1029	1063	-32.32	-1.01	24.57
nt-1030:	1030	1062	-32.28	-0.99	24.65
nt-1031:	1031	1061	-32.28	-0.99	24.65
nt-1032:	1032	1060	-32.28	-0.99	24.65
nt-1033:	1033	1033	-31.97	-0.83	25.04
nt-1034:	1034	1034	-31.57	-0.75	25.52
nt-1035:	1035	1052	-31.97	-0.85	25.57
nt-1036:	1036	1051	-31.97	-0.89	25.44
nt-1037:	1037	1050	-31.97	-0.89	25.44
nt-1038:	1038	1038	-31.74	-0.79	25.62
nt-1039:	1039	1039	-31.77	-0.93	25.34
nt-1040:	1040	1047	-31.97	-0.89	25.44
nt-1041:	1041	1041	-32.03	-0.91	25.61
nt-1042:	1042	1042	-31.81	-0.9	25.42
nt-1043:	1043	1043	-31.74	-0.96	25.55
nt-1044:	1044	1044	-31.83	-0.96	25.33
nt-1045:	1045	1045	-32.11	-1.02	25.47
nt-1046:	1046	1046	-31.86	-0.99	25.28
nt-1047:	1040	1047	-31.97	-0.89	25.44
nt-1048:	1048	1048	-32.15	-1.18	25.06
nt-1049:	1049	1049	-32.05	-1.13	25.3
nt-1050:	1037	1050	-31.97	-0.89	25.44
nt-1051:	1036	1051	-31.97	-0.89	25.44
nt-1052:	1035	1052	-31.97	-0.85	25.57
nt-1053:	1053	1053	-32.19	-1.0	25.76
nt-1054:	1054	1054	-32.09	-0.95	25.54
nt-1055:	1055	1055	-32.11	-0.98	25.39
nt-1056:	1056	1056	-31.98	-1.04	25.22
nt-1057:	1057	1057	-32.09	-1.0	24.37
nt-1058:	1058	1058	-32.12	-1.04	24.22
nt-1059:	1059	1059	-32.21	-1.35	24.4
nt-1060:	1032	1060	-32.28	-0.99	24.65
nt-1061:	1031	1061	-32.28	-0.99	24.65
nt-1062:	1030	1062	-32.28	-0.99	24.65
nt-1063:	1029	1063	-32.32	-1.01	24.57
nt-1064:	1028	1064	-32.35	-1.03	24.53
nt-1065:	1065	1065	-32.1	-1.48	23.61
nt-1066:	1066	1066	-32.34	-1.5	23.77
nt-1067:	1027	1067	-32.47	-1.1	24.07
nt-1068:	1026	1068	-32.47	-1.1	24.07
nt-1069:	1069	1069	-32.37	-1.58	23.26
nt-1070:	1070	1070	-32.64	-1.53	22.62
nt-1071:	1071	1071	-32.66	-1.42	23.26
nt-1072:	1072	1072	-32.39	-1.64	22.87
nt-1073:	1073	1073	-32.41	-1.66	22.71
nt-1074:	1074	1102	-32.41	-2.26	21.36
nt-1075:	1075	1101	-32.46	-2.13	22.07
nt-1076:	1076	1100	-32.47	-2.11	22.04
nt-1077:	1077	1099	-32.83	-2.04	22.22
nt-1078:	1078	1098	-32.83	-2.04	22.22
nt-1079:	1079	1079	-32.61	-1.93	22.37
nt-1080:	1080	1097	-32.71	-2.0	22.23
nt-1081:	1081	1096	-32.65	-1.98	22.25
nt-1082:	1082	1095	-32.65	-1.98	22.25
nt-1083:	1083	1094	-32.65	-1.98	22.25
nt-1084:	1084	1093	-32.65	-1.98	22.25
nt-1085:	1085	1085	-32.36	-1.82	22.05
nt-1086:	1086	1086	-32.31	-1.83	22.06
nt-1087:	1087	1087	-32.27	-1.83	22.07
nt-1088:	1088	1088	-32.59	-1.88	22.14
nt-1089:	1089	1089	-32.54	-1.88	22.18
nt-1090:	1090	1090	-32.49	-1.89	22.19
nt-1091:	1091	1091	-32.45	-1.9	22.19
nt-1092:	1092	1092	-32.41	-1.91	22.18
nt-1093:	1084	1093	-32.65	-1.98	22.25
nt-1094:	1083	1094	-32.65	-1.98	22.25
nt-1095:	1082	1095	-32.65	-1.98	22.25
nt-1096:	1081	1096	-32.65	-1.98	22.25
nt-1097:	1080	1097	-32.71	-2.0	22.23
nt-1098:	1078	1098	-32.83	-2.04	22.22
nt-1099:	1077	1099	-32.83	-2.04	22.22
nt-1100:	1076	1100	-32.47	-2.11	22.04
nt-1101:	1075	1101	-32.46	-2.13	22.07
nt-1102:	1074	1102	-32.41	-2.26	21.36
nt-1103:	1103	1141	-30.59	-2.27	18.98
nt-1104:	1104	1140	-30.59	-2.27	18.98
nt-1105:	1105	1139	-30.59	-2.27	18.98
nt-1106:	1106	1138	-30.59	-2.27	18.98
nt-1107:	1107	1107	-31.32	-1.96	21.44
nt-1108:	1108	1108	-31.24	-2.02	21.14
nt-1109:	1109	1109	-31.32	-2.01	21.28
nt-1110:	1110	1137	-30.38	-2.16	19.23
nt-1111:	1111	1136	-30.38	-2.16	19.23
nt-1112:	1112	1135	-30.38	-2.16	19.23
nt-1113:	1113	1113	-30.81	-1.92	21.2
nt-1114:	1114	1114	-30.72	-1.92	21.17
nt-1115:	1115	1115	-30.46	-1.93	20.92
nt-1116:	1116	1132	-30.07	-2.02	20.2
nt-1117:	1117	1131	-30.01	-2.0	20.23
nt-1118:	1118	1130	-30.01	-2.0	20.23
nt-1119:	1119	1129	-30.01	-2.0	20.23
nt-1120:	1120	1128	-30.01	-2.0	20.23
nt-1121:	1121	1127	-30.01	-2.0	20.23
nt-1122:	1122	1122	-29.94	-1.86	21.17
nt-1123:	1123	1123	-29.84	-1.84	21.2
nt-1124:	1124	1124	-29.76	-1.83	21.2
nt-1125:	1125	1125	-29.64	-1.84	20.99
nt-1126:	1126	1126	-29.57	-1.84	20.88
nt-1127:	1121	1127	-30.01	-2.0	20.23
nt-1128:	1120	1128	-30.01	-2.0	20.23
nt-1129:	1119	1129	-30.01	-2.0	20.23
nt-1130:	1118	1130	-30.01	-2.0	20.23
nt-1131:	1117	1131	-30.01	-2.0	20.23
nt-1132:	1116	1132	-30.07	-2.02	20.2
nt-1133:	1133	1133	-29.26	-1.81	20.71
nt-1134:	1134	1134	-29.22	-1.81	20.61
nt-1135:	1112	1135	-30.38	-2.16	19.23
nt-1136:	1111	1136	-30.38	-2.16	19.23
nt-1137:	1110	1137	-30.38	-2.16	19.23
nt-1138:	1106	1138	-30.59	-2.27	18.98
nt-1139:	1105	1139	-30.59	-2.27	18.98
nt-1140:	1104	1140	-30.59	-2.27	18.98
nt-1141:	1103	1141	-30.59	-2.27	18.98
nt-1142:	1142	1142	-29.01	-1.79	20.57
nt-1143:	1143	1143	-30.56	-2.23	19.79
nt-1144:	1144	1144	-29.64	-2.05	19.65
nt-1145:	1145	1145	-28.35	-1.71	20.25
nt-1146:	1146	1146	-28.25	-1.7	20.26
nt-1147:	1147	1147	-28.14	-1.69	20.27
nt-1148:	1148	1148	-28.06	-1.67	20.28
nt-1149:	1149	1149	-28.03	-1.67	20.15
nt-1150:	1150	1150	-28.01	-1.67	20.02
nt-1151:	1151	1151	-28.0	-1.66	19.9
nt-1152:	1152	1152	-28.0	-1.65	19.76
nt-1153:	1153	1153	-27.42	-1.49	19.6
nt-1154:	1154	1154	-27.42	-1.49	19.58
nt-1155:	1155	1187	-26.52	-1.29	18.68
nt-1156:	1156	1186	-26.52	-1.29	18.68
nt-1157:	1157	1157	-27.49	-1.51	19.48
nt-1158:	1158	1183	-27.44	-1.52	19.07
nt-1159:	1159	1182	-27.51	-1.53	19.07
nt-1160:	1160	1181	-27.51	-1.53	19.07
nt-1161:	1161	1180	-27.51	-1.53	19.07
nt-1162:	1162	1179	-27.51	-1.53	19.07
nt-1163:	1163	1178	-27.51	-1.53	19.07
nt-1164:	1164	1177	-27.51	-1.53	19.07
nt-1165:	1165	1165	-27.89	-1.58	19.11
nt-1166:	1166	1166	-27.93	-1.58	19.05
nt-1167:	1167	1167	-28.24	-1.64	19.21
nt-1168:	1168	1168	-28.28	-1.64	19.15
nt-1169:	1169	1169	-28.04	-1.59	18.86
nt-1170:	1170	1170	-28.09	-1.6	18.81
nt-1171:	1171	1171	-28.12	-1.6	18.73
nt-1172:	1172	1172	-28.18	-1.61	18.63
nt-1173:	1173	1173	-28.43	-1.67	18.69
nt-1174:	1174	1174	-28.38	-1.67	18.57
nt-1175:	1175	1175	-28.4	-1.67	18.51
nt-1176:	1176	1176	-28.43	-1.67	18.54
nt-1177:	1164	1177	-27.51	-1.53	19.07
nt-1178:	1163	1178	-27.51	-1.53	19.07
nt-1179:	1162	1179	-27.51	-1.53	19.07
nt-1180:	1161	1180	-27.51	-1.53	19.07
nt-1181:	1160	1181	-27.51	-1.53	19.07
nt-1182:	1159	1182	-27.51	-1.53	19.07
nt-1183:	1158	1183	-27.44	-1.52	19.07
nt-1184:	1184	1184	-27.41	-1.51	19.08
nt-1185:	1185	1185	-27.41	-1.49	19.18
nt-1186:	1156	1186	-26.52	-1.29	18.68
nt-1187:	1155	1187	-26.52	-1.29	18.68
nt-1188:	1188	1188	-28.44	-1.61	18.14
nt-1189:	1189	1189	-28.42	-1.61	18.09
nt-1190:	1190	1190	-28.4	-1.59	18.15
nt-1191:	1191	1191	-28.38	-1.58	18.09
nt-1192:	1192	1192	-27.63	-1.48	18.76
nt-1193:	1193	1193	-27.51	-1.45	18.73
nt-1194:	1194	1194	-27.5	-1.44	18.74
nt-1195:	1195	1195	-27.36	-1.39	18.88
nt-1196:	1196	1196	-28.02	-1.52	18.87
nt-1197:	1197	1197	-25.63	-1.03	20.9
nt-1198:	1198	1198	-29.04	-2.05	17.77
nt-1199:	1199	1199	-29.03	-1.81	16.85
nt-1200:	1200	1200	-29.81	-1.88	16.44
nt-1201:	1201	1201	-29.75	-1.85	16.47
nt-1202:	1202	1202	-27.51	-1.3	18.12
nt-1203:	1203	1203	-27.0	-1.14	18.56
nt-1204:	1204	1212	-29.82	-1.93	16.5
nt-1205:	1205	1211	-29.82	-1.93	16.5
nt-1206:	1206	1210	-29.82	-1.93	16.5
nt-1207:	1207	1207	-29.16	-1.66	17.23
nt-1208:	1208	1208	-28.17	-1.42	18.22
nt-1209:	1209	1209	-28.24	-1.43	18.14
nt-1210:	1206	1210	-29.82	-1.93	16.5
nt-1211:	1205	1211	-29.82	-1.93	16.5
nt-1212:	1204	1212	-29.82	-1.93	16.5
nt-1213:	1213	1248	-28.12	-1.23	18.36
nt-1214:	1214	1247	-28.16	-1.24	18.28
nt-1215:	1215	1246	-28.16	-1.25	18.29
nt-1216:	1216	1245	-28.15	-1.24	18.38
nt-1217:	1217	1244	-28.15	-1.24	18.38
nt-1218:	1218	1243	-28.15	-1.24	18.38
nt-1219:	1219	1219	-28.18	-1.29	18.7
nt-1220:	1220	1220	-27.92	-1.23	18.92
nt-1221:	1221	1221	-28.06	-1.23	18.93
nt-1222:	1222	1222	-28.09	-1.25	19.06
nt-1223:	1223	1239	-27.98	-1.2	19.18
nt-1224:	1224	1238	-27.95	-1.19	19.23
nt-1225:	1225	1237	-27.95	-1.19	19.23
nt-1226:	1226	1236	-27.95	-1.19	19.23
nt-1227:	1227	1235	-27.95	-1.19	19.23
nt-1228:	1228	1234	-27.95	-1.19	19.23
nt-1229:	1229	1229	-27.73	-1.16	19.75
nt-1230:	1230	1230	-27.72	-1.15	19.79
nt-1231:	1231	1231	-27.7	-1.15	19.82
nt-1232:	1232	1232	-27.71	-1.14	19.83
nt-1233:	1233	1233	-27.83	-1.19	19.3
nt-1234:	1228	1234	-27.95	-1.19	19.23
nt-1235:	1227	1235	-27.95	-1.19	19.23
nt-1236:	1226	1236	-27.95	-1.19	19.23
nt-1237:	1225	1237	-27.95	-1.19	19.23
nt-1238:	1224	1238	-27.95	-1.19	19.23
nt-1239:	1223	1239	-27.98	-1.2	19.18
nt-1240:	1240	1240	-27.76	-1.1	20.09
nt-1241:	1241	1241	-27.77	-1.1	20.13
nt-1242:	1242	1242	-27.78	-1.09	20.18
nt-1243:	1218	1243	-28.15	-1.24	18.38
nt-1244:	1217	1244	-28.15	-1.24	18.38
nt-1245:	1216	1245	-28.15	-1.24	18.38
nt-1246:	1215	1246	-28.16	-1.25	18.29
nt-1247:	1214	1247	-28.16	-1.24	18.28
nt-1248:	1213	1248	-28.12	-1.23	18.36
nt-1249:	1249	1249	-28.33	-1.03	20.65
nt-1250:	1250	1250	-28.28	-1.09	20.14
nt-1251:	1251	1251	-28.27	-1.08	20.19
nt-1252:	1252	1283	-28.99	-1.14	20.09
nt-1253:	1253	1282	-28.99	-1.14	20.09
nt-1254:	1254	1281	-28.99	-1.14	20.09
nt-1255:	1255	1280	-28.99	-1.14	20.09
nt-1256:	1256	1256	-27.9	-0.95	20.97
nt-1257:	1257	1257	-27.94	-0.95	21.03
nt-1258:	1258	1258	-27.98	-0.94	21.1
nt-1259:	1259	1259	-28.04	-0.94	21.11
nt-1260:	1260	1273	-28.57	-1.08	20.33
nt-1261:	1261	1272	-28.57	-1.08	20.33
nt-1262:	1262	1271	-28.57	-1.08	20.33
nt-1263:	1263	1270	-28.57	-1.08	20.33
nt-1264:	1264	1269	-28.57	-1.08	20.33
nt-1265:	1265	1265	-28.27	-0.93	21.26
nt-1266:	1266	1266	-28.3	-0.92	21.29
nt-1267:	1267	1267	-28.34	-0.92	21.29
nt-1268:	1268	1268	-28.4	-0.93	21.2
nt-1269:	1264	1269	-28.57	-1.08	20.33
nt-1270:	1263	1270	-28.57	-1.08	20.33
nt-1271:	1262	1271	-28.57	-1.08	20.33
nt-1272:	1261	1272	-28.57	-1.08	20.33
nt-1273:	1260	1273	-28.57	-1.08	20.33
nt-1274:	1274	1274	-28.73	-0.95	20.9
nt-1275:	1275	1275	-28.79	-0.96	20.85
nt-1276:	1276	1276	-28.85	-0.96	20.8
nt-1277:	1277	1277	-28.91	-0.96	20.76
nt-1278:	1278	1278	-28.99	-0.97	20.7
nt-1279:	1279	1279	-29.05	-0.97	20.76
nt-1280:	1255	1280	-28.99	-1.14	20.09
nt-1281:	1254	1281	-28.99	-1.14	20.09
nt-1282:	1253	1282	-28.99	-1.14	20.09
nt-1283:	1252	1283	-28.99	-1.14	20.09
nt-1284:	1284	1284	-29.35	-0.94	21.15
nt-1285:	1285	1285	-29.4	-0.94	21.27
nt-1286:	1286	1286	-29.58	-0.96	20.98
nt-1287:	1287	1287	-29.71	-0.97	21.05
nt-1288:	1288	1288	-29.49	-1.18	19.27
nt-1289:	1289	1289	-30.09	-1.32	17.78
nt-1290:	1290	1290	-30.13	-1.34	17.84
nt-1291:	1291	1291	-29.74	-1.09	20.05
nt-1292:	1292	1292	-29.42	-1.02	21.13
nt-1293:	1293	1293	-29.89	-1.08	21.32
nt-1294*:	1206	1210	-29.82	-0.72	16.5
nt-1295*:	1205	1211	-29.82	-0.72	16.5
nt-1296*:	1204	1212	-29.82	-0.72	16.5
nt-1297:	1297	1297	-30.77	-1.73	16.92
nt-1298:	1298	1298	-29.52	-0.84	22.75
nt-1299*:	1203	1203	-27.0	-0.63	18.56
nt-1300*:	1202	1202	-27.51	-0.76	18.12
nt-1301:	1301	1351	-29.96	-0.49	24.82
nt-1302:	1302	1350	-29.94	-0.49	24.81
nt-1303:	1303	1349	-29.94	-0.49	24.81
nt-1304:	1304	1348	-29.94	-0.49	24.81
nt-1305:	1305	1347	-29.94	-0.49	24.81
nt-1306:	1306	1306	-29.96	-0.69	23.48
nt-1307:	1307	1307	-30.39	-0.85	22.44
nt-1308:	1308	1345	-29.88	-0.52	24.55
nt-1309:	1309	1344	-29.88	-0.53	24.47
nt-1310:	1310	1343	-29.88	-0.53	24.47
nt-1311:	1311	1342	-29.88	-0.53	24.47
nt-1312:	1312	1341	-29.88	-0.53	24.47
nt-1313:	1313	1313	-30.27	-0.69	23.41
nt-1314:	1314	1314	-30.22	-0.67	23.49
nt-1315:	1315	1315	-30.04	-0.7	22.97
nt-1316:	1316	1316	-30.32	-0.84	22.44
nt-1317:	1317	1317	-30.09	-0.75	22.88
nt-1318:	1318	1318	-30.01	-0.72	23.09
nt-1319:	1319	1335	-29.88	-0.53	24.47
nt-1320:	1320	1334	-29.88	-0.53	24.47
nt-1321:	1321	1333	-29.88	-0.53	24.47
nt-1322:	1322	1332	-29.88	-0.53	24.47
nt-1323:	1323	1323	-29.8	-0.54	24.48
nt-1324:	1324	1330	-29.88	-0.53	24.47
nt-1325:	1325	1329	-29.88	-0.53	24.47
nt-1326:	1326	1326	-29.35	-0.35	25.22
nt-1327:	1327	1327	-29.22	-0.4	24.53
nt-1328:	1328	1328	-29.15	-0.38	24.66
nt-1329:	1325	1329	-29.88	-0.53	24.47
nt-1330:	1324	1330	-29.88	-0.53	24.47
nt-1331:	1331	1331	-28.99	-0.32	25.07
nt-1332:	1322	1332	-29.88	-0.53	24.47
nt-1333:	1321	1333	-29.88	-0.53	24.47
nt-1334:	1320	1334	-29.88	-0.53	24.47
nt-1335:	1319	1335	-29.88	-0.53	24.47
nt-1336:	1336	1336	-28.84	-0.24	25.59
nt-1337:	1337	1337	-28.82	-0.23	25.73
nt-1338:	1338	1338	-28.79	-0.21	25.87
nt-1339:	1339	1339	-28.77	-0.19	26.02
nt-1340:	1340	1340	-28.74	-0.18	26.17
nt-1341:	1312	1341	-29.88	-0.53	24.47
nt-1342:	1311	1342	-29.88	-0.53	24.47
nt-1343:	1310	1343	-29.88	-0.53	24.47
nt-1344:	1309	1344	-29.88	-0.53	24.47
nt-1345:	1308	1345	-29.88	-0.52	24.55
nt-1346:	1346	1346	-29.92	-0.49	24.75
nt-1347:	1305	1347	-29.94	-0.49	24.81
nt-1348:	1304	1348	-29.94	-0.49	24.81
nt-1349:	1303	1349	-29.94	-0.49	24.81
nt-1350:	1302	1350	-29.94	-0.49	24.81
nt-1351:	1301	1351	-29.96	-0.49	24.82
nt-1352*:	1202	1202	-27.51	-0.76	18.12
nt-1353*:	1203	1203	-27.0	-0.63	18.56
nt-1354:	1354	1354	-30.03	-0.37	25.11
nt-1355*:	1297	1297	-30.77	-0.31	16.92
nt-1356*:	1204	1212	-29.82	-0.72	16.5
nt-1357:	1357	1357	-28.33	-0.05	27.26
nt-1358:	1358	1358	-28.09	0.06	27.42
nt-1359:	1359	1359	-28.03	0.07	27.51
nt-1360*:	1394	1394	-30.0	0.0	28.71
nt-1361:	1361	1361	-28.58	-0.12	26.27
nt-1362*:	1299	1203	-30.77	-0.31	16.92
nt-1363*:	1300	1202	-30.77	-0.31	16.92
nt-1364*:	1226	1236	-27.95	-1.07	19.23
nt-1365*:	1227	1235	-27.95	-1.07	19.23
nt-1366*:	1228	1234	-27.95	-1.07	19.23
nt-1367*:	1233	1233	-27.83	-1.11	19.3
nt-1368*:	1261	1272	-28.57	-0.92	20.33
nt-1369:	1369	1369	-27.75	0.16	28.06
nt-1370:	1370	1370	-27.75	0.16	28.02
nt-1371:	1371	1371	-27.76	0.17	28.0
nt-1372:	1372	1372	-27.76	0.18	28.02
nt-1373:	1373	1373	-27.79	0.18	27.97
nt-1374:	1374	1374	-27.83	0.17	27.96
nt-1375:	1375	1375	-25.54	-0.27	27.24
nt-1376:	1376	1376	-25.55	-0.26	26.87
nt-1377:	1377	1377	-25.86	-0.28	26.78
nt-1378:	1378	1378	-26.17	-0.22	26.74
nt-1379:	1379	1379	-26.48	-0.25	26.72
nt-1380:	1380	1380	-27.99	0.17	27.88
nt-1381:	1381	1381	-28.01	0.17	27.91
nt-1382:	1382	1382	-28.03	0.18	27.95
nt-1383:	1383	1383	-27.57	-0.17	28.77
nt-1384:	1384	1384	-28.02	-0.16	29.94
nt-1385:	1385	1385	-28.58	-0.22	31.15
nt-1386:	1386	1386	-29.14	-0.24	32.63
nt-1387:	1387	1387	-29.35	-0.34	32.24
nt-1388:	1388	1388	-28.19	0.16	28.39
nt-1389:	1389	1389	-28.95	-0.13	27.1
nt-1390:	1390	1390	-29.02	-0.14	27.45
nt-1391*:	1217	1244	-28.15	-1.0	18.38
nt-1392*:	1218	1243	-28.15	-1.0	18.38
nt-1393:	1393	1393	-27.7	-0.11	25.9
nt-1394:	1394	1394	-30.0	0.05	28.71
nt-1395*:	1403	1403	-27.43	-0.03	30.02
nt-1396*:	1402	1402	-28.13	-0.05	31.35
nt-1397*:	1401	1401	-28.11	-0.04	28.0
nt-1398*:	1357	1357	-28.33	-0.04	27.26
nt-1399:	1399	1399	-28.34	0.11	28.47
nt-1400:	1400	1400	-28.34	0.1	28.48
nt-1401:	1401	1401	-28.11	-0.79	28.0
nt-1402:	1402	1402	-28.13	-1.14	31.35
nt-1403:	1403	1403	-27.43	-0.76	30.02
nt-1404:	1404	1404	-29.28	-0.99	26.27
nt-1405*:	1523	1549	-33.28	-0.76	27.49
nt-1406*:	1522	1550	-33.28	-0.76	27.49
nt-1407*:	1521	1521	-32.87	-0.73	27.97
nt-1408*:	1534	1534	-34.03	-1.13	29.73
nt-1409*:	1535	1535	-34.25	-1.15	29.62
nt-1410*:	1536	1536	-34.47	-1.18	29.5
nt-1411*:	1517	1517	-31.05	-1.26	26.51
nt-1412*:	1457	1457	-28.9	-0.3	27.31
nt-1413*:	1573	1573	-35.64	-1.08	27.17
nt-1414*:	1574	1701	-53.6	-0.64	19.03
nt-1415*:	1297	1297	-30.77	-0.31	16.92
nt-1416*:	1204	1212	-29.82	-0.72	16.5
nt-1417*:	1577	1577	-38.84	-1.01	28.96
nt-1418*:	1578	1578	-39.79	-2.23	27.26
nt-1419*:	1582	1582	-50.04	-0.85	21.93
nt-1420*:	1583	1694	-53.6	-0.64	19.03
nt-1421*:	1445	1445	-28.74	-0.2	27.3
nt-1422*:	1442	1442	-31.89	-0.29	20.88
nt-1423*:	1289	1289	-30.09	-0.74	17.78
nt-1424*:	1288	1288	-29.49	-0.78	19.27
nt-1425*:	1439	1439	-32.83	-0.15	17.44
nt-1426*:	1438	1438	-32.74	-0.13	18.54
nt-1427*:	1437	1437	-31.56	-0.18	23.52
nt-1428:	1428	1428	-28.17	-0.07	29.91
nt-1429:	1429	1429	-31.47	-0.72	30.54
nt-1430:	1430	1430	-28.24	-0.13	29.76
nt-1431:	1431	1431	-27.96	-0.07	29.61
nt-1432:	1432	1432	-27.95	-0.08	29.55
nt-1433:	1433	1433	-28.22	-0.16	29.51
nt-1434:	1434	1434	-28.22	-0.17	29.41
nt-1435:	1435	1435	-31.47	-1.41	25.29
nt-1436:	1436	1436	-28.23	-0.2	29.2
nt-1437:	1437	1437	-31.56	-1.68	23.52
nt-1438:	1438	1438	-32.74	-2.01	18.54
nt-1439:	1439	1439	-32.83	-2.22	17.44
nt-1440:	1440	1440	-31.63	-1.93	21.68
nt-1441:	1441	1441	-31.76	-1.95	21.27
nt-1442:	1442	1442	-31.89	-1.96	20.88
nt-1443:	1443	1443	-28.75	-0.59	27.8
nt-1444:	1444	1444	-28.95	-0.63	27.64
nt-1445:	1445	1445	-28.74	-0.5	27.3
nt-1446*:	1694	1694	-45.54	-1.77	29.11
nt-1447*:	1582	1582	-50.04	-0.85	21.93
nt-1448*:	1581	1581	-38.56	-0.98	30.03
nt-1449:	1449	1449	-28.15	-0.38	28.88
nt-1450:	1450	1450	-28.15	-0.39	28.91
nt-1451*:	1578	1578	-39.79	-2.23	27.26
nt-1452*:	1577	1577	-38.84	-1.01	28.96
nt-1453*:	1576	1576	-37.41	-0.82	29.68
nt-1454*:	1700	1700	-44.94	-1.73	29.71
nt-1455*:	1701	1701	-44.98	-1.62	29.8
nt-1456*:	1573	1573	-35.64	-1.08	27.17
nt-1457:	1457	1457	-28.9	-0.73	27.31
nt-1458:	1458	1458	-28.31	-0.51	28.59
nt-1459:	1459	1459	-29.2	-0.93	27.26
nt-1460:	1460	1460	-29.23	-0.96	27.18
nt-1461:	1461	1461	-28.08	-0.46	28.24
nt-1462:	1462	1462	-28.8	-0.8	26.94
nt-1463:	1463	1463	-28.8	-0.83	26.88
nt-1464:	1464	1464	-28.95	-0.94	26.72
nt-1465:	1465	1465	-28.96	-0.96	26.85
nt-1466:	1466	1466	-28.97	-0.98	26.94
nt-1467:	1467	1467	-28.3	-0.69	28.05
nt-1468:	1468	1468	-28.43	-0.69	28.49
nt-1469:	1469	1469	-28.37	-0.72	27.98
nt-1470:	1470	1470	-28.38	-0.73	27.94
nt-1471:	1471	1471	-28.42	-0.75	27.89
nt-1472:	1472	1472	-28.54	-0.75	28.33
nt-1473:	1473	1473	-28.58	-0.79	28.27
nt-1474:	1474	1474	-28.61	-0.81	28.23
nt-1475:	1475	1475	-28.64	-0.83	28.22
nt-1476:	1476	1476	-28.37	-0.85	27.63
nt-1477*:	1522	1550	-33.28	-0.76	27.49
nt-1478*:	1523	1549	-33.28	-0.76	27.49
nt-1479*:	1524	1524	-31.1	-0.94	27.83
nt-1480*:	1525	1525	-31.27	-0.96	27.93
nt-1481*:	1546	1546	-36.78	-1.43	28.29
nt-1482*:	1545	1545	-36.57	-1.41	28.19
nt-1483*:	1544	1544	-36.05	-1.42	29.33
nt-1484*:	1543	1543	-35.9	-1.41	29.21
nt-1485:	1485	1485	-29.3	-1.06	27.59
nt-1486*:	1531	1541	-34.73	-1.07	27.67
nt-1487*:	1532	1540	-34.73	-1.07	27.67
nt-1488:	1488	1488	-29.01	-1.02	28.27
nt-1489:	1489	1489	-29.06	-1.04	28.19
nt-1490:	1490	1490	-29.06	-1.12	27.59
nt-1491:	1491	1491	-29.14	-1.15	27.47
nt-1492:	1492	1492	-29.23	-1.12	27.9
nt-1493:	1493	1493	-29.25	-1.11	27.82
nt-1494:	1494	1494	-29.36	-1.16	27.74
nt-1495:	1495	1514	-30.31	-1.53	26.7
nt-1496:	1496	1513	-30.26	-1.52	26.8
nt-1497:	1497	1512	-30.2	-1.5	26.9
nt-1498:	1498	1511	-30.2	-1.5	26.9
nt-1499:	1499	1499	-29.57	-1.29	27.53
nt-1500:	1500	1509	-30.05	-1.45	26.98
nt-1501:	1501	1508	-30.05	-1.45	26.98
nt-1502:	1502	1507	-30.05	-1.45	26.98
nt-1503:	1503	1503	-29.76	-1.33	27.93
nt-1504:	1504	1504	-29.83	-1.35	28.14
nt-1505:	1505	1505	-29.94	-1.36	28.33
nt-1506:	1506	1506	-30.0	-1.32	28.87
nt-1507:	1502	1507	-30.05	-1.45	26.98
nt-1508:	1501	1508	-30.05	-1.45	26.98
nt-1509:	1500	1509	-30.05	-1.45	26.98
nt-1510:	1510	1510	-30.43	-1.45	28.26
nt-1511:	1498	1511	-30.2	-1.5	26.9
nt-1512:	1497	1512	-30.2	-1.5	26.9
nt-1513:	1496	1513	-30.26	-1.52	26.8
nt-1514:	1495	1514	-30.31	-1.53	26.7
nt-1515:	1515	1515	-30.59	-1.54	27.16
nt-1516:	1516	1516	-30.84	-1.63	26.81
nt-1517:	1517	1517	-31.05	-1.81	26.51
nt-1518*:	1536	1536	-34.47	-1.18	29.5
nt-1519*:	1535	1535	-34.25	-1.15	29.62
nt-1520*:	1534	1534	-34.03	-1.13	29.73
nt-1521:	1521	1521	-32.87	-1.96	27.97
nt-1522:	1522	1550	-33.28	-2.05	27.49
nt-1523:	1523	1549	-33.28	-2.05	27.49
nt-1524:	1524	1524	-31.1	-1.5	27.83
nt-1525:	1525	1525	-31.27	-1.54	27.93
nt-1526:	1526	1526	-32.27	-1.81	27.42
nt-1527:	1527	1527	-32.41	-1.84	27.43
nt-1528:	1528	1528	-32.39	-1.8	27.86
nt-1529:	1529	1529	-32.52	-1.82	27.89
nt-1530:	1530	1530	-32.82	-1.91	27.53
nt-1531:	1531	1541	-34.73	-2.17	27.67
nt-1532:	1532	1540	-34.73	-2.17	27.67
nt-1533:	1533	1539	-34.73	-2.17	27.67
nt-1534:	1534	1534	-34.03	-1.97	29.73
nt-1535:	1535	1535	-34.25	-2.01	29.62
nt-1536:	1536	1536	-34.47	-2.05	29.5
nt-1537:	1537	1537	-33.26	-2.0	27.34
nt-1538:	1538	1538	-33.69	-2.05	27.48
nt-1539:	1533	1539	-34.73	-2.17	27.67
nt-1540:	1532	1540	-34.73	-2.17	27.67
nt-1541:	1531	1541	-34.73	-2.17	27.67
nt-1542:	1542	1542	-33.36	-2.08	26.19
nt-1543:	1543	1543	-35.9	-2.29	29.21
nt-1544:	1544	1544	-36.05	-2.31	29.33
nt-1545:	1545	1545	-36.57	-2.42	28.19
nt-1546:	1546	1546	-36.78	-2.46	28.29
nt-1547*:	1525	1525	-31.27	-0.96	27.93
nt-1548*:	1524	1524	-31.1	-0.94	27.83
nt-1549:	1523	1549	-33.28	-2.05	27.49
nt-1550:	1522	1550	-33.28	-2.05	27.49
nt-1551:	1551	1551	-34.71	-2.29	26.73
nt-1552:	1552	1552	-35.67	-2.38	26.66
nt-1553:	1553	1572	-35.33	-2.35	25.11
nt-1554:	1554	1571	-35.43	-2.36	25.04
nt-1555:	1555	1570	-35.43	-2.36	25.04
nt-1556:	1556	1569	-35.43	-2.36	25.04
nt-1557:	1557	1568	-35.43	-2.36	25.04
nt-1558:	1558	1558	-35.69	-2.39	25.11
nt-1559:	1559	1559	-35.96	-2.43	24.94
nt-1560:	1560	1560	-36.25	-2.44	25.06
nt-1561:	1561	1561	-36.5	-2.47	24.89
nt-1562:	1562	1562	-36.67	-2.5	24.84
nt-1563:	1563	1563	-36.85	-2.53	24.75
nt-1564:	1564	1564	-36.46	-2.47	25.53
nt-1565:	1565	1565	-36.69	-2.51	25.38
nt-1566:	1566	1566	-37.76	-2.63	26.41
nt-1567:	1567	1567	-37.82	-2.64	26.39
nt-1568:	1557	1568	-35.43	-2.36	25.04
nt-1569:	1556	1569	-35.43	-2.36	25.04
nt-1570:	1555	1570	-35.43	-2.36	25.04
nt-1571:	1554	1571	-35.43	-2.36	25.04
nt-1572:	1553	1572	-35.33	-2.35	25.11
nt-1573:	1573	1573	-35.64	-2.36	27.17
nt-1574*:	1701	1701	-44.98	-1.62	29.8
nt-1575*:	1700	1700	-44.94	-1.73	29.71
nt-1576:	1576	1576	-37.41	-2.57	29.68
nt-1577:	1577	1577	-38.84	-2.76	28.96
nt-1578:	1578	1578	-39.79	-2.85	27.26
nt-1579:	1579	1579	-38.94	-2.79	25.99
nt-1580:	1580	1580	-39.31	-2.82	25.71
nt-1581:	1581	1581	-38.56	-2.62	30.03
nt-1582:	1582	1582	-50.04	-4.13	21.93
nt-1583*:	1694	1694	-45.54	-1.77	29.11
nt-1584:	1584	1584	-35.14	-2.48	25.68
nt-1585:	1585	1585	-36.74	-2.5	28.97
nt-1586:	1586	1586	-40.06	-2.87	24.38
nt-1587:	1587	1587	-40.22	-2.89	24.97
nt-1588:	1588	1588	-40.1	-2.85	26.95
nt-1589:	1589	1589	-37.51	-2.57	28.5
nt-1590:	1590	1590	-37.39	-2.56	28.36
nt-1591:	1591	1591	-40.31	-2.87	26.24
nt-1592:	1592	1592	-40.42	-2.88	26.26
nt-1593:	1593	1593	-40.84	-2.92	26.7
nt-1594:	1594	1594	-40.93	-2.92	26.79
nt-1595:	1595	1595	-42.85	-3.1	26.3
nt-1596:	1596	1596	-43.9	-3.24	25.13
nt-1597:	1597	1597	-43.99	-3.24	25.2
nt-1598:	1598	1598	-38.11	-2.55	29.48
nt-1599:	1599	1599	-37.7	-2.51	28.58
nt-1600:	1600	1600	-43.33	-3.14	25.32
nt-1601:	1601	1601	-43.47	-3.16	25.23
nt-1602:	1602	1602	-41.65	-2.96	26.13
nt-1603:	1603	1637	-47.37	-3.58	22.53
nt-1604:	1604	1636	-47.25	-3.56	22.53
nt-1605:	1605	1635	-47.05	-3.54	22.59
nt-1606:	1606	1634	-46.84	-3.52	22.68
nt-1607:	1607	1633	-46.63	-3.49	22.82
nt-1608:	1608	1632	-46.63	-3.49	22.82
nt-1609:	1609	1631	-46.63	-3.49	22.82
nt-1610:	1610	1630	-46.63	-3.49	22.82
nt-1611:	1611	1629	-46.63	-3.49	22.82
nt-1612:	1612	1628	-46.63	-3.49	22.82
nt-1613:	1613	1613	-46.7	-3.44	23.38
nt-1614:	1614	1614	-45.07	-3.29	24.08
nt-1615:	1615	1625	-46.06	-3.41	23.14
nt-1616:	1616	1624	-46.06	-3.41	23.14
nt-1617:	1617	1623	-46.06	-3.41	23.14
nt-1618:	1618	1618	-43.34	-3.12	26.17
nt-1619:	1619	1619	-43.5	-3.13	26.2
nt-1620:	1620	1620	-43.66	-3.15	26.22
nt-1621:	1621	1621	-45.14	-3.27	24.28
nt-1622:	1622	1622	-46.49	-3.38	23.88
nt-1623:	1617	1623	-46.06	-3.41	23.14
nt-1624:	1616	1624	-46.06	-3.41	23.14
nt-1625:	1615	1625	-46.06	-3.41	23.14
nt-1626:	1626	1626	-44.52	-3.27	25.55
nt-1627:	1627	1627	-46.43	-3.46	22.94
nt-1628:	1612	1628	-46.63	-3.49	22.82
nt-1629:	1611	1629	-46.63	-3.49	22.82
nt-1630:	1610	1630	-46.63	-3.49	22.82
nt-1631:	1609	1631	-46.63	-3.49	22.82
nt-1632:	1608	1632	-46.63	-3.49	22.82
nt-1633:	1607	1633	-46.63	-3.49	22.82
nt-1634:	1606	1634	-46.84	-3.52	22.68
nt-1635:	1605	1635	-47.05	-3.54	22.59
nt-1636:	1604	1636	-47.25	-3.56	22.53
nt-1637:	1603	1637	-47.37	-3.58	22.53
nt-1638*:	1641	1682	-50.05	-1.18	22.96
nt-1639*:	1642	1681	-50.05	-1.18	22.96
nt-1640*:	1683	1683	-44.42	-1.22	30.14
nt-1641:	1641	1682	-50.05	-3.54	22.96
nt-1642:	1642	1681	-50.05	-3.54	22.96
nt-1643:	1643	1643	-44.88	-3.09	29.42
nt-1644:	1644	1644	-44.98	-3.07	29.66
nt-1645:	1645	1672	-49.9	-3.52	25.58
nt-1646:	1646	1671	-50.13	-3.71	24.82
nt-1647:	1647	1670	-50.09	-3.7	24.8
nt-1648:	1648	1669	-50.03	-3.7	24.8
nt-1649:	1649	1668	-49.94	-3.68	24.75
nt-1650:	1650	1667	-49.8	-3.66	24.9
nt-1651:	1651	1666	-49.72	-3.63	24.97
nt-1652:	1652	1665	-49.63	-3.61	25.13
nt-1653:	1653	1664	-49.63	-3.61	25.13
nt-1654:	1654	1663	-49.63	-3.61	25.13
nt-1655:	1655	1662	-49.63	-3.61	25.13
nt-1656:	1656	1661	-49.63	-3.61	25.13
nt-1657:	1657	1657	-49.1	-3.5	25.61
nt-1658:	1658	1658	-49.11	-3.48	25.6
nt-1659:	1659	1659	-49.03	-3.46	25.66
nt-1660:	1660	1660	-49.15	-3.58	24.79
nt-1661:	1656	1661	-49.63	-3.61	25.13
nt-1662:	1655	1662	-49.63	-3.61	25.13
nt-1663:	1654	1663	-49.63	-3.61	25.13
nt-1664:	1653	1664	-49.63	-3.61	25.13
nt-1665:	1652	1665	-49.63	-3.61	25.13
nt-1666:	1651	1666	-49.72	-3.63	24.97
nt-1667:	1650	1667	-49.8	-3.66	24.9
nt-1668:	1649	1668	-49.94	-3.68	24.75
nt-1669:	1648	1669	-50.03	-3.7	24.8
nt-1670:	1647	1670	-50.09	-3.7	24.8
nt-1671:	1646	1671	-50.13	-3.71	24.82
nt-1672:	1645	1672	-49.9	-3.52	25.58
nt-1673:	1673	1673	-49.45	-3.54	25.33
nt-1674:	1674	1674	-48.78	-3.36	26.28
nt-1675:	1675	1675	-46.31	-2.66	29.11
nt-1676:	1676	1676	-45.72	-2.56	27.71
nt-1677:	1677	1677	-45.11	-2.44	28.98
nt-1678:	1678	1678	-45.76	-2.55	26.96
nt-1679*:	1644	1644	-44.98	-1.25	29.66
nt-1680*:	1643	1643	-44.88	-1.23	29.42
nt-1681:	1642	1681	-50.05	-3.54	22.96
nt-1682:	1641	1682	-50.05	-3.54	22.96
nt-1683:	1683	1683	-44.42	-2.35	30.14
nt-1684:	1684	1684	-46.32	-2.76	27.29
nt-1685:	1685	1685	-46.84	-2.9	25.83
nt-1686:	1686	1686	-46.72	-2.86	25.93
nt-1687:	1687	1687	-51.39	-3.88	22.41
nt-1688:	1688	1688	-48.54	-3.18	26.75
nt-1689:	1689	1689	-46.09	-2.59	27.09
nt-1690:	1690	1690	-47.33	-2.94	27.11
nt-1691:	1691	1691	-45.95	-2.6	28.15
nt-1692:	1692	1692	-46.85	-2.67	27.75
nt-1693:	1693	1693	-46.8	-2.67	27.52
nt-1694:	1694	1694	-45.54	-2.46	29.11
nt-1695:	1695	1695	-46.89	-2.82	27.37
nt-1696:	1696	1696	-44.1	-2.23	30.19
nt-1697:	1697	1697	-49.42	-3.55	24.63
nt-1698*:	1687	1687	-51.39	-1.35	22.41
nt-1699:	1699	1699	-43.64	-1.98	30.07
nt-1700:	1700	1700	-44.94	-2.26	29.71
nt-1701:	1701	1701	-44.98	-2.21	29.8
nt-1702:	1702	1702	-43.73	-1.97	30.25
nt-1703:	1703	1703	-43.74	-1.99	30.13
nt-1704:	1704	1704	-43.84	-2.05	29.57
nt-1705:	1705	1734	-43.91	-2.0	29.94
nt-1706:	1706	1733	-43.91	-2.0	29.94
nt-1707:	1707	1732	-43.91	-2.0	29.94
nt-1708:	1708	1731	-43.91	-2.0	29.94
nt-1709:	1709	1728	-43.96	-2.03	29.75
nt-1710:	1710	1727	-43.96	-2.03	29.75
nt-1711:	1711	1726	-43.96	-2.03	29.75
nt-1712:	1712	1712	-44.38	-2.19	29.21
nt-1713:	1713	1724	-43.85	-2.04	29.49
nt-1714:	1714	1723	-43.85	-2.04	29.49
nt-1715:	1715	1722	-43.85	-2.04	29.49
nt-1716:	1716	1721	-43.85	-2.04	29.49
nt-1717:	1717	1717	-44.1	-2.13	28.93
nt-1718:	1718	1718	-43.99	-2.09	29.05
nt-1719:	1719	1719	-43.8	-2.06	29.39
nt-1720:	1720	1720	-43.76	-2.05	29.51
nt-1721:	1716	1721	-43.85	-2.04	29.49
nt-1722:	1715	1722	-43.85	-2.04	29.49
nt-1723:	1714	1723	-43.85	-2.04	29.49
nt-1724:	1713	1724	-43.85	-2.04	29.49
nt-1725:	1725	1725	-43.5	-1.97	30.02
nt-1726:	1711	1726	-43.96	-2.03	29.75
nt-1727:	1710	1727	-43.96	-2.03	29.75
nt-1728:	1709	1728	-43.96	-2.03	29.75
nt-1729:	1729	1729	-43.9	-2.01	29.8
nt-1730:	1730	1730	-43.83	-2.0	29.82
nt-1731:	1708	1731	-43.91	-2.0	29.94
nt-1732:	1707	1732	-43.91	-2.0	29.94
nt-1733:	1706	1733	-43.91	-2.0	29.94
nt-1734:	1705	1734	-43.91	-2.0	29.94
nt-1735:	1735	1735	-43.78	-2.0	30.2
nt-1736:	1736	1736	-43.45	-1.94	30.38
nt-1737:	1737	1749	-51.84	-3.47	26.35
nt-1738:	1738	1738	-43.42	-2.12	30.65
nt-1739:	1739	1739	-43.19	-2.07	30.87
nt-1740:	1740	1740	-45.67	-2.45	29.91
nt-1741:	1741	1741	-42.35	-1.74	31.78
nt-1742:	1742	1742	-42.26	-1.72	31.86
nt-1743:	1743	1743	-42.16	-1.71	32.06
nt-1744:	1744	1744	-42.07	-1.69	32.23
nt-1745:	1745	1745	-41.98	-1.67	32.39
nt-1746:	1746	1746	-41.9	-1.66	32.55
nt-1747*:	1739	1739	-43.19	-0.9	30.87
nt-1748*:	1738	1738	-43.42	-0.92	30.65
nt-1749:	1737	1749	-51.84	-3.47	26.35
nt-1750:	1750	1763	-41.0	-1.63	34.97
nt-1751:	1751	1751	-38.35	-0.99	35.59
nt-1752:	1752	1752	-41.05	-1.65	34.97
nt-1753:	1753	1760	-42.01	-1.78	35.08
nt-1754:	1754	1759	-42.01	-1.78	35.08
nt-1755:	1755	1755	-41.37	-1.67	35.81
nt-1756:	1756	1756	-39.72	-1.27	35.32
nt-1757:	1757	1757	-40.76	-1.55	35.88
nt-1758:	1758	1758	-41.85	-1.74	34.78
nt-1759:	1754	1759	-42.01	-1.78	35.08
nt-1760:	1753	1760	-42.01	-1.78	35.08
nt-1761:	1761	1761	-42.83	-1.95	33.8
nt-1762:	1762	1762	-38.86	-1.14	35.18
nt-1763:	1750	1763	-41.0	-1.63	34.97
nt-1764*:	1737	1749	-51.84	-0.76	26.35
nt-1765*:	1738	1738	-43.42	-0.92	30.65
nt-1766*:	1739	1739	-43.19	-0.9	30.87
nt-1767:	1767	1767	-38.16	-0.85	34.85
nt-1768:	1768	1768	-38.03	-0.85	35.11
nt-1769:	1769	1769	-39.02	-1.22	35.62
nt-1770:	1770	1770	-40.42	-1.58	35.45
nt-1771:	1771	1771	-40.26	-1.57	35.43
nt-1772:	1772	1772	-39.98	-1.52	35.58
nt-1773:	1773	1773	-39.97	-1.53	35.37
nt-1774:	1774	1774	-38.42	-1.14	35.57
nt-1775:	1775	1775	-38.19	-1.1	35.95
nt-1776:	1776	1776	-36.52	-0.84	37.37
nt-1777:	1777	1777	-36.29	-0.8	37.57
nt-1778:	1778	1789	-42.77	-1.85	32.15
nt-1779:	1779	1788	-42.77	-1.85	32.15
nt-1780:	1780	1780	-36.04	-0.79	37.74
nt-1781:	1781	1781	-38.21	-1.07	35.0
nt-1782:	1782	1782	-42.98	-1.89	31.96
nt-1783:	1783	1783	-42.61	-1.83	32.54
nt-1784:	1784	1784	-42.77	-1.85	32.15
nt-1785:	1785	1785	-42.29	-1.8	33.14
nt-1786:	1786	1786	-38.17	-0.96	35.71
nt-1787*:	1780	1780	-36.04	-0.56	37.74
nt-1788:	1779	1788	-42.77	-1.85	32.15
nt-1789:	1778	1789	-42.77	-1.85	32.15
nt-1790*:	1777	1777	-36.29	-0.59	37.57
nt-1791*:	1776	1776	-36.52	-0.62	37.37
nt-1792:	1792	1792	-38.24	-1.27	35.38
nt-1793:	1793	1793	-36.95	-0.85	37.36
nt-1794:	1794	1794	-38.66	-1.26	35.38
nt-1795*:	1737	1749	-51.84	-0.76	26.35
nt-1796*:	1736	1736	-43.45	-1.41	30.38
nt-1797*:	1735	1735	-43.78	-1.41	30.2
nt-1798*:	1705	1734	-43.91	-1.4	29.94
nt-1799*:	1706	1733	-43.91	-1.4	29.94
nt-1800:	1800	1800	-33.95	-0.58	39.3
nt-1801:	1801	1801	-36.32	-0.71	36.0
nt-1802*:	1708	1731	-43.91	-1.4	29.94
nt-1803*:	1730	1730	-43.83	-1.56	29.82
nt-1804*:	1729	1729	-43.9	-1.57	29.8
nt-1805*:	1709	1728	-43.96	-1.58	29.75
nt-1806*:	1710	1727	-43.96	-1.58	29.75
nt-1807*:	1711	1726	-43.96	-1.58	29.75
nt-1808:	1808	1808	-35.88	-0.79	37.68
nt-1809:	1809	1809	-35.34	-0.86	37.36
nt-1810:	1810	1810	-35.47	-0.9	35.41
nt-1811:	1811	1858	-36.58	-1.21	39.04
nt-1812*:	1857	1857	-27.57	-0.43	35.75
nt-1813*:	1856	1856	-27.79	-0.44	35.67
nt-1814*:	1855	1855	-28.0	-0.45	35.61
nt-1815*:	1854	1854	-28.22	-0.46	35.72
nt-1816*:	1853	1853	-28.76	-0.51	36.18
nt-1817:	1817	1817	-35.86	-1.17	37.66
nt-1818:	1818	1818	-35.38	-0.91	37.41
nt-1819:	1819	1850	-34.87	-1.15	36.04
nt-1820:	1820	1849	-34.87	-1.15	36.04
nt-1821:	1821	1821	-34.41	-1.0	35.98
nt-1822:	1822	1822	-34.35	-1.01	36.02
nt-1823:	1823	1847	-34.31	-1.14	36.22
nt-1824:	1824	1846	-34.34	-1.14	36.15
nt-1825:	1825	1845	-34.34	-1.13	36.12
nt-1826:	1826	1844	-34.34	-1.13	36.12
nt-1827:	1827	1843	-34.34	-1.13	36.12
nt-1828:	1828	1828	-34.37	-1.05	36.17
nt-1829:	1829	1842	-34.04	-1.1	36.35
nt-1830:	1830	1841	-34.04	-1.1	36.35
nt-1831:	1831	1840	-34.04	-1.1	36.35
nt-1832:	1832	1832	-33.67	-1.0	36.48
nt-1833:	1833	1833	-33.23	-0.97	36.2
nt-1834:	1834	1834	-33.48	-1.01	35.97
nt-1835:	1835	1835	-33.37	-1.02	35.92
nt-1836:	1836	1836	-32.91	-0.98	36.5
nt-1837:	1837	1837	-32.81	-0.98	36.55
nt-1838:	1838	1838	-32.71	-0.98	36.61
nt-1839:	1839	1839	-32.62	-0.98	36.65
nt-1840:	1831	1840	-34.04	-1.1	36.35
nt-1841:	1830	1841	-34.04	-1.1	36.35
nt-1842:	1829	1842	-34.04	-1.1	36.35
nt-1843:	1827	1843	-34.34	-1.13	36.12
nt-1844:	1826	1844	-34.34	-1.13	36.12
nt-1845:	1825	1845	-34.34	-1.13	36.12
nt-1846:	1824	1846	-34.34	-1.14	36.15
nt-1847:	1823	1847	-34.31	-1.14	36.22
nt-1848:	1848	1848	-32.27	-0.95	36.5
nt-1849:	1820	1849	-34.87	-1.15	36.04
nt-1850:	1819	1850	-34.87	-1.15	36.04
nt-1851:	1851	1851	-32.21	-0.95	36.82
nt-1852:	1852	1852	-32.02	-0.93	36.95
nt-1853:	1853	1853	-28.76	-0.76	36.18
nt-1854:	1854	1854	-28.22	-0.73	35.72
nt-1855:	1855	1855	-28.0	-0.71	35.61
nt-1856:	1856	1856	-27.79	-0.69	35.67
nt-1857:	1857	1857	-27.57	-0.68	35.75
nt-1858:	1811	1858	-36.58	-1.21	39.04
nt-1859*:	1810	1810	-35.47	-0.41	35.41
nt-1860:	1860	1860	-27.9	-0.66	38.07
nt-1861:	1861	1861	-27.98	-0.66	38.7
nt-1862:	1862	1881	-26.46	-0.58	37.89
nt-1863:	1863	1880	-26.46	-0.58	37.89
nt-1864:	1864	1879	-26.46	-0.58	37.89
nt-1865:	1865	1878	-26.46	-0.58	37.89
nt-1866:	1866	1877	-26.46	-0.58	37.89
nt-1867:	1867	1867	-30.31	-0.78	38.21
nt-1868:	1868	1868	-30.09	-0.75	38.28
nt-1869:	1869	1869	-29.91	-0.73	38.34
nt-1870:	1870	1870	-28.71	-0.66	38.2
nt-1871:	1871	1871	-25.48	-0.46	37.28
nt-1872:	1872	1872	-25.28	-0.44	37.31
nt-1873:	1873	1873	-26.69	-0.52	38.71
nt-1874:	1874	1874	-26.53	-0.51	38.73
nt-1875:	1875	1875	-26.58	-0.52	38.75
nt-1876:	1876	1876	-26.2	-0.48	38.88
nt-1877:	1866	1877	-26.46	-0.58	37.89
nt-1878:	1865	1878	-26.46	-0.58	37.89
nt-1879:	1864	1879	-26.46	-0.58	37.89
nt-1880:	1863	1880	-26.46	-0.58	37.89
nt-1881:	1862	1881	-26.46	-0.58	37.89
nt-1882:	1882	1882	-26.15	-0.56	38.11
nt-1883:	1883	1883	-29.08	-0.84	37.09
nt-1884:	1884	1884	-28.87	-0.83	36.87
nt-1885:	1885	1885	-32.12	-0.96	38.87
nt-1886:	1886	1886	-26.17	-0.45	36.83
nt-1887:	1887	1887	-28.94	-0.66	35.43
nt-1888:	1888	1888	-28.71	-0.63	35.5
nt-1889:	1889	1889	-28.49	-0.61	35.6
nt-1890:	1890	1890	-27.79	-0.61	35.9
nt-1891:	1891	1891	-24.93	-0.36	37.23
nt-1892:	1892	1892	-25.23	-0.38	37.13
nt-1893:	1893	1893	-25.13	-0.32	37.06
nt-1894:	1894	1894	-26.54	-0.42	38.4
nt-1895:	1895	1895	-26.41	-0.4	38.33
nt-1896:	1896	1896	-26.3	-0.38	38.23
nt-1897:	1897	1897	-25.71	-0.34	38.2
nt-1898:	1898	1898	-25.55	-0.37	38.03
nt-1899:	1899	1899	-25.48	-0.37	37.92
nt-1900:	1900	1900	-25.4	-0.36	37.81
nt-1901:	1901	1901	-25.33	-0.36	37.72
nt-1902:	1902	1902	-25.26	-0.36	37.61
nt-1903:	1903	1903	-25.19	-0.35	37.51
nt-1904:	1904	1904	-25.12	-0.35	37.41
nt-1905:	1905	1905	-24.7	-0.31	36.95
nt-1906:	1906	1906	-24.64	-0.3	36.85
nt-1907:	1907	1907	-29.05	-0.76	35.85
nt-1908:	1908	1908	-28.32	-0.79	34.42
nt-1909:	1909	1909	-28.18	-0.77	34.19
nt-1910:	1910	1910	-28.84	-0.74	33.17
nt-1911:	1911	1911	-28.63	-0.67	35.34
nt-1912*:	1817	1817	-35.86	-0.81	37.66
nt-1913:	1913	1924	-28.15	-0.65	34.69
nt-1914:	1914	1923	-27.92	-0.62	34.87
nt-1915:	1915	1922	-27.92	-0.62	34.87
nt-1916:	1916	1916	-23.59	-0.22	36.85
nt-1917:	1917	1917	-23.78	-0.24	36.65
nt-1918:	1918	1918	-23.86	-0.25	36.26
nt-1919:	1919	1919	-23.49	-0.22	36.87
nt-1920:	1920	1960	-24.86	-0.79	34.16
nt-1921:	1921	1921	-23.91	-0.17	37.48
nt-1922:	1915	1922	-27.92	-0.62	34.87
nt-1923:	1914	1923	-27.92	-0.62	34.87
nt-1924:	1913	1924	-28.15	-0.65	34.69
nt-1925:	1925	1956	-25.63	-0.8	32.61
nt-1926:	1926	1955	-25.74	-0.78	32.53
nt-1927:	1927	1954	-25.74	-0.78	32.53
nt-1928:	1928	1953	-25.74	-0.78	32.53
nt-1929:	1929	1952	-25.74	-0.78	32.53
nt-1930:	1930	1930	-26.09	-0.53	34.53
nt-1931*:	1856	1856	-27.79	-0.44	35.67
nt-1932*:	1857	1857	-27.57	-0.43	35.75
nt-1933:	1933	1948	-25.74	-0.78	32.53
nt-1934:	1934	1947	-25.74	-0.78	32.53
nt-1935:	1935	1946	-25.74	-0.78	32.53
nt-1936*:	1711	1726	-43.96	-1.58	29.75
nt-1937*:	1710	1727	-43.96	-1.58	29.75
nt-1938*:	1709	1728	-43.96	-1.58	29.75
nt-1939:	1939	1939	-22.48	-0.12	36.99
nt-1940*:	1708	1731	-43.91	-1.4	29.94
nt-1941:	1941	1941	-25.72	-0.44	35.7
nt-1942:	1942	1942	-25.05	-0.19	34.36
nt-1943*:	1706	1733	-43.91	-1.4	29.94
nt-1944:	1944	1944	-25.03	-0.16	34.7
nt-1945:	1945	1945	-25.24	-0.2	34.74
nt-1946:	1935	1946	-25.74	-0.78	32.53
nt-1947:	1934	1947	-25.74	-0.78	32.53
nt-1948:	1933	1948	-25.74	-0.78	32.53
nt-1949*:	1929	1952	-25.74	-0.12	32.53
nt-1950*:	1928	1953	-25.74	-0.12	32.53
nt-1951*:	2056	2095	-32.91	-0.82	29.82
nt-1952:	1929	1952	-25.74	-0.78	32.53
nt-1953:	1928	1953	-25.74	-0.78	32.53
nt-1954:	1927	1954	-25.74	-0.78	32.53
nt-1955:	1926	1955	-25.74	-0.78	32.53
nt-1956:	1925	1956	-25.63	-0.8	32.61
nt-1957*:	1914	1923	-27.92	-0.14	34.87
nt-1958*:	1915	1922	-27.92	-0.14	34.87
nt-1959*:	1921	1921	-23.91	-0.14	37.48
nt-1960:	1920	1960	-24.86	-0.79	34.16
nt-1961:	1961	1961	-22.21	0.14	38.52
nt-1962:	1962	1962	-22.16	0.16	38.72
nt-1963:	1963	1963	-22.12	0.17	38.86
nt-1964:	1964	1964	-23.27	-0.2	40.46
nt-1965:	1965	1965	-23.07	-0.1	41.12
nt-1966:	1966	1966	-23.0	-0.05	41.23
nt-1967*:	1925	1956	-25.63	-0.12	32.61
nt-1968:	1968	1968	-24.7	-0.32	37.81
nt-1969:	1969	1969	-25.02	-0.32	37.26
nt-1970*:	1829	1842	-34.04	-0.88	36.35
nt-1971*:	2041	2041	-32.19	-0.8	31.19
nt-1972*:	1890	1890	-27.79	-0.35	35.9
nt-1973*:	2006	2006	-28.89	-0.48	32.18
nt-1974*:	2005	2005	-28.6	-0.46	32.49
nt-1975*:	2004	2004	-28.31	-0.43	32.78
nt-1976*:	2003	2003	-25.55	-0.28	35.49
nt-1977:	1977	1977	-24.63	-0.2	34.59
nt-1978*:	1884	1884	-28.87	-0.38	36.87
nt-1979:	1979	1998	-35.68	-2.41	24.89
nt-1980:	1980	1997	-35.68	-2.41	24.89
nt-1981:	1981	1996	-35.68	-2.41	24.89
nt-1982*:	1995	1995	-25.98	-0.17	34.92
nt-1983:	1983	1994	-35.68	-2.41	24.89
nt-1984:	1984	1984	-23.77	-0.05	37.97
nt-1985:	1985	1985	-24.19	-0.08	37.67
nt-1986:	1986	1986	-28.29	-1.25	32.07
nt-1987:	1987	1987	-25.07	-0.39	34.4
nt-1988:	1988	1988	-24.91	-0.57	34.29
nt-1989:	1989	1989	-25.02	-0.53	33.29
nt-1990:	1990	1990	-25.37	-0.58	32.88
nt-1991*:	1981	1996	-35.68	-0.14	24.89
nt-1992:	1992	1992	-24.32	-0.11	37.01
nt-1993:	1993	1993	-24.43	-0.13	36.92
nt-1994:	1983	1994	-35.68	-2.41	24.89
nt-1995:	1995	1995	-25.98	-0.91	34.92
nt-1996:	1981	1996	-35.68	-2.41	24.89
nt-1997:	1980	1997	-35.68	-2.41	24.89
nt-1998:	1979	1998	-35.68	-2.41	24.89
nt-1999:	1999	1999	-28.11	-0.94	34.39
[truncated: 7,174 more rows]
