# Supplementary material for: ScanFold: an approach for genome-wide discovery of local RNA structural elements—applications to Zika virus and HIV
Source: PeerJ. 2018 Dec 18;6:e6136. doi: 10.7717/peerj.6136 (PMC6317755; doi:10.7717/peerj.6136)
Supplement: Supplemental Information 15 — All ScanFold analysis files needed to recapitulate results for HIV-1. [file peerj-06-6136-s015.zip › RawData_HIV-1/ScanFold-Fold_HIV-1/LogFiles/DS2seqWatts2008.fasta.forward.win_100.stp_1.rnd_50.shfl_di.txt.log]

i-nuc	BP(j)	Nuc	#BP_Win	avgMFE	avgZ	avgED	SumZ	SumZ/#TotalWindows	BPs= 1
nt-1	-	G	1	-	-	-	-	-
1	57	C	1	-38.1	-2.59	8.6	-2.59	-2.59

i-nuc	BP(j)	Nuc	#BP_Win	avgMFE	avgZ	avgED	SumZ	SumZ/#TotalWindows	BPs= 1
nt-2	-	G	2	-	-	-	-	-
2	56	C	1	-38.1	-2.59	8.6	-2.59	-1.3
2	NoBP	G	1	-36.1	-2.44	5.28	-2.44	-1.22

i-nuc	BP(j)	Nuc	#BP_Win	avgMFE	avgZ	avgED	SumZ	SumZ/#TotalWindows	BPs= 1
nt-3	-	U	3	-	-	-	-	-
3	55	A	1	-38.1	-2.59	8.6	-2.59	-0.86
3	NoBP	U	2	-37.6	-2.56	3.94	-5.12	-1.71

i-nuc	BP(j)	Nuc	#BP_Win	avgMFE	avgZ	avgED	SumZ	SumZ/#TotalWindows	BPs= 0
nt-4	-	C	4	-	-	-	-	-
4	NoBP	C	4	-38.48	-2.9	4.82	-11.61	-2.9

i-nuc	BP(j)	Nuc	#BP_Win	avgMFE	avgZ	avgED	SumZ	SumZ/#TotalWindows	BPs= 1
nt-5	-	U	5	-	-	-	-	-
5	54	A	5	-39.38	-3.09	4.38	-15.46	-3.09

i-nuc	BP(j)	Nuc	#BP_Win	avgMFE	avgZ	avgED	SumZ	SumZ/#TotalWindows	BPs= 1
nt-6	-	C	6	-	-	-	-	-
6	53	G	6	-39.83	-3.23	4.05	-19.38	-3.23

i-nuc	BP(j)	Nuc	#BP_Win	avgMFE	avgZ	avgED	SumZ	SumZ/#TotalWindows	BPs= 1
nt-7	-	U	7	-	-	-	-	-
7	52	G	7	-39.74	-3.17	3.94	-22.16	-3.17

i-nuc	BP(j)	Nuc	#BP_Win	avgMFE	avgZ	avgED	SumZ	SumZ/#TotalWindows	BPs= 1
nt-8	-	C	8	-	-	-	-	-
8	51	G	8	-39.66	-3.14	3.89	-25.15	-3.14

i-nuc	BP(j)	Nuc	#BP_Win	avgMFE	avgZ	avgED	SumZ	SumZ/#TotalWindows	BPs= 1
nt-9	-	U	9	-	-	-	-	-
9	50	A	9	-39.34	-3.04	3.86	-27.39	-3.04

i-nuc	BP(j)	Nuc	#BP_Win	avgMFE	avgZ	avgED	SumZ	SumZ/#TotalWindows	BPs= 1
nt-10	-	G	10	-	-	-	-	-
10	49	U	10	-38.98	-2.93	3.84	-29.26	-2.93

i-nuc	BP(j)	Nuc	#BP_Win	avgMFE	avgZ	avgED	SumZ	SumZ/#TotalWindows	BPs= 1
nt-11	-	G	11	-	-	-	-	-
11	48	C	11	-38.72	-2.89	3.95	-31.84	-2.89

i-nuc	BP(j)	Nuc	#BP_Win	avgMFE	avgZ	avgED	SumZ	SumZ/#TotalWindows	BPs= 1
nt-12	-	U	12	-	-	-	-	-
12	47	A	12	-38.51	-2.84	3.91	-34.07	-2.84

i-nuc	BP(j)	Nuc	#BP_Win	avgMFE	avgZ	avgED	SumZ	SumZ/#TotalWindows	BPs= 1
nt-13	-	U	13	-	-	-	-	-
13	46	A	13	-38.38	-2.82	3.86	-36.62	-2.82

i-nuc	BP(j)	Nuc	#BP_Win	avgMFE	avgZ	avgED	SumZ	SumZ/#TotalWindows	BPs= 1
nt-14	-	A	14	-	-	-	-	-
14	45	U	14	-38.16	-2.77	3.88	-38.75	-2.77

i-nuc	BP(j)	Nuc	#BP_Win	avgMFE	avgZ	avgED	SumZ	SumZ/#TotalWindows	BPs= 1
nt-15	-	G	15	-	-	-	-	-
15	44	C	14	-38.16	-2.77	3.88	-38.75	-2.58
15	NoBP	G	1	-34.6	-1.84	4.54	-1.84	-0.12

i-nuc	BP(j)	Nuc	#BP_Win	avgMFE	avgZ	avgED	SumZ	SumZ/#TotalWindows	BPs= 0
nt-16	-	A	16	-	-	-	-	-
16	NoBP	A	16	-37.72	-2.69	3.96	-43.03	-2.69

i-nuc	BP(j)	Nuc	#BP_Win	avgMFE	avgZ	avgED	SumZ	SumZ/#TotalWindows	BPs= 1
nt-17	-	C	17	-	-	-	-	-
17	43	G	16	-37.72	-2.69	3.96	-43.03	-2.53
17	NoBP	C	1	-34.1	-2.4	13.25	-2.4	-0.14

i-nuc	BP(j)	Nuc	#BP_Win	avgMFE	avgZ	avgED	SumZ	SumZ/#TotalWindows	BPs= 2
nt-18	-	C	18	-	-	-	-	-
18	42	G	16	-37.72	-2.69	3.96	-43.03	-2.39
18	116	G	2	-34.25	-2.42	9.12	-4.84	-0.27

i-nuc	BP(j)	Nuc	#BP_Win	avgMFE	avgZ	avgED	SumZ	SumZ/#TotalWindows	BPs= 2
nt-19	-	A	19	-	-	-	-	-
19	41	U	16	-37.72	-2.69	3.96	-43.03	-2.26
19	115	U	2	-34.25	-2.42	9.12	-4.84	-0.25
19	NoBP	A	1	-32.3	-1.52	6.52	-1.52	-0.08

i-nuc	BP(j)	Nuc	#BP_Win	avgMFE	avgZ	avgED	SumZ	SumZ/#TotalWindows	BPs= 2
nt-20	-	G	20	-	-	-	-	-
20	40	C	16	-37.72	-2.69	3.96	-43.03	-2.15
20	114	C	2	-34.25	-2.42	9.12	-4.84	-0.24
20	NoBP	G	2	-32.5	-1.56	5.98	-3.11	-0.16

i-nuc	BP(j)	Nuc	#BP_Win	avgMFE	avgZ	avgED	SumZ	SumZ/#TotalWindows	BPs= 2
nt-21	-	A	21	-	-	-	-	-
21	39	U	16	-37.72	-2.69	3.96	-43.03	-2.05
21	113	U	2	-34.25	-2.42	9.12	-4.84	-0.23
21	NoBP	A	3	-32.57	-1.66	5.84	-4.98	-0.24

i-nuc	BP(j)	Nuc	#BP_Win	avgMFE	avgZ	avgED	SumZ	SumZ/#TotalWindows	BPs= 1
nt-22	-	U	22	-	-	-	-	-
22	NoBP	U	20	-36.7	-2.5	4.33	-50.04	-2.27
22	112	G	2	-34.25	-2.42	9.12	-4.84	-0.22

i-nuc	BP(j)	Nuc	#BP_Win	avgMFE	avgZ	avgED	SumZ	SumZ/#TotalWindows	BPs= 0
nt-23	-	C	23	-	-	-	-	-
23	NoBP	C	23	-36.31	-2.45	4.81	-56.42	-2.45

i-nuc	BP(j)	Nuc	#BP_Win	avgMFE	avgZ	avgED	SumZ	SumZ/#TotalWindows	BPs= 0
nt-24	-	U	24	-	-	-	-	-
24	NoBP	U	24	-36.16	-2.42	4.86	-58.13	-2.42

i-nuc	BP(j)	Nuc	#BP_Win	avgMFE	avgZ	avgED	SumZ	SumZ/#TotalWindows	BPs= 1
nt-25	-	G	25	-	-	-	-	-
25	38	C	16	-37.72	-2.69	3.96	-43.03	-1.72
25	NoBP	G	9	-33.0	-1.87	6.69	-16.82	-0.67

i-nuc	BP(j)	Nuc	#BP_Win	avgMFE	avgZ	avgED	SumZ	SumZ/#TotalWindows	BPs= 2
nt-26	-	A	26	-	-	-	-	-
26	37	U	16	-37.72	-2.69	3.96	-43.03	-1.66
26	45	U	10	-33.04	-1.87	6.61	-18.69	-0.72

i-nuc	BP(j)	Nuc	#BP_Win	avgMFE	avgZ	avgED	SumZ	SumZ/#TotalWindows	BPs= 2
nt-27	-	G	27	-	-	-	-	-
27	36	C	16	-37.72	-2.69	3.96	-43.03	-1.59
27	44	C	11	-33.07	-1.9	6.56	-20.87	-0.77

i-nuc	BP(j)	Nuc	#BP_Win	avgMFE	avgZ	avgED	SumZ	SumZ/#TotalWindows	BPs= 2
nt-28	-	C	28	-	-	-	-	-
28	35	G	16	-37.72	-2.69	3.96	-43.03	-1.54
28	43	G	11	-33.07	-1.9	6.56	-20.87	-0.75
28	NoBP	C	1	-30.4	-1.76	15.39	-1.76	-0.06

i-nuc	BP(j)	Nuc	#BP_Win	avgMFE	avgZ	avgED	SumZ	SumZ/#TotalWindows	BPs= 1
nt-29	-	C	29	-	-	-	-	-
29	NoBP	C	18	-36.91	-2.6	5.45	-46.86	-1.62
29	42	G	11	-33.07	-1.9	6.56	-20.87	-0.72

i-nuc	BP(j)	Nuc	#BP_Win	avgMFE	avgZ	avgED	SumZ	SumZ/#TotalWindows	BPs= 0
nt-30	-	U	30	-	-	-	-	-
30	NoBP	U	30	-35.28	-2.32	6.33	-69.48	-2.32

i-nuc	BP(j)	Nuc	#BP_Win	avgMFE	avgZ	avgED	SumZ	SumZ/#TotalWindows	BPs= 3
nt-31	-	G	31	-	-	-	-	-
31	NoBP	G	16	-37.72	-2.69	3.96	-43.03	-1.39
31	40	C	11	-33.07	-1.9	6.56	-20.87	-0.67
31	48	C	3	-30.4	-1.86	18.1	-5.58	-0.18
31	111	C	1	-30.6	-1.36	19.92	-1.36	-0.04

i-nuc	BP(j)	Nuc	#BP_Win	avgMFE	avgZ	avgED	SumZ	SumZ/#TotalWindows	BPs= 3
nt-32	-	G	32	-	-	-	-	-
32	NoBP	G	19	-36.56	-2.56	6.2	-48.61	-1.52
32	39	U	11	-33.07	-1.9	6.56	-20.87	-0.65
32	110	C	1	-30.6	-1.36	19.92	-1.36	-0.04
32	128	U	1	-30.0	-0.99	17.4	-0.99	-0.03

i-nuc	BP(j)	Nuc	#BP_Win	avgMFE	avgZ	avgED	SumZ	SumZ/#TotalWindows	BPs= 3
nt-33	-	G	33	-	-	-	-	-
33	NoBP	G	20	-36.22	-2.51	6.82	-50.17	-1.52
33	38	C	11	-33.07	-1.9	6.56	-20.87	-0.63
33	109	C	1	-30.6	-1.36	19.92	-1.36	-0.04
33	127	C	1	-30.0	-0.99	17.4	-0.99	-0.03

i-nuc	BP(j)	Nuc	#BP_Win	avgMFE	avgZ	avgED	SumZ	SumZ/#TotalWindows	BPs= 2
nt-34	-	A	34	-	-	-	-	-
34	NoBP	A	30	-35.25	-2.29	6.14	-68.7	-2.02
34	45	U	3	-30.4	-1.86	18.1	-5.58	-0.16
34	126	U	1	-30.0	-0.99	17.4	-0.99	-0.03

i-nuc	BP(j)	Nuc	#BP_Win	avgMFE	avgZ	avgED	SumZ	SumZ/#TotalWindows	BPs= 4
nt-35	-	G	35	-	-	-	-	-
35	28	C	16	-37.72	-2.69	3.96	-43.03	-1.23
35	NoBP	G	14	-32.37	-1.88	7.69	-26.26	-0.75
35	44	C	3	-30.4	-1.86	18.1	-5.58	-0.16
35	107	U	1	-30.6	-1.36	19.92	-1.36	-0.04
35	125	C	1	-30.0	-0.99	17.4	-0.99	-0.03

i-nuc	BP(j)	Nuc	#BP_Win	avgMFE	avgZ	avgED	SumZ	SumZ/#TotalWindows	BPs= 3
nt-36	-	C	36	-	-	-	-	-
36	27	G	16	-37.72	-2.69	3.96	-43.03	-1.2
36	NoBP	C	16	-32.06	-1.84	8.15	-29.44	-0.82
36	43	G	3	-30.4	-1.86	18.1	-5.58	-0.16
36	106	G	1	-30.6	-1.36	19.92	-1.36	-0.04

i-nuc	BP(j)	Nuc	#BP_Win	avgMFE	avgZ	avgED	SumZ	SumZ/#TotalWindows	BPs= 4
nt-37	-	U	37	-	-	-	-	-
37	26	A	16	-37.72	-2.69	3.96	-43.03	-1.16
37	NoBP	U	11	-33.07	-1.9	6.56	-20.87	-0.56
37	42	G	3	-30.4	-1.86	18.1	-5.58	-0.15
37	54	A	6	-29.9	-1.88	11.05	-11.28	-0.3
37	124	A	1	-30.0	-0.99	17.4	-0.99	-0.03

i-nuc	BP(j)	Nuc	#BP_Win	avgMFE	avgZ	avgED	SumZ	SumZ/#TotalWindows	BPs= 4
nt-38	-	C	38	-	-	-	-	-
38	25	G	16	-37.72	-2.69	3.96	-43.03	-1.13
38	33	G	11	-33.07	-1.9	6.56	-20.87	-0.55
38	NoBP	C	3	-30.4	-1.86	18.1	-5.58	-0.15
38	53	G	7	-29.63	-1.82	11.87	-12.73	-0.34
38	123	G	1	-30.0	-0.99	17.4	-0.99	-0.03

i-nuc	BP(j)	Nuc	#BP_Win	avgMFE	avgZ	avgED	SumZ	SumZ/#TotalWindows	BPs= 4
nt-39	-	U	39	-	-	-	-	-
39	21	A	16	-37.72	-2.69	3.96	-43.03	-1.1
39	32	G	11	-33.07	-1.9	6.56	-20.87	-0.54
39	NoBP	U	4	-30.3	-1.64	17.93	-6.57	-0.17
39	52	G	7	-29.63	-1.82	11.87	-12.73	-0.33
39	138	A	1	-29.4	-1.17	10.86	-1.17	-0.03

i-nuc	BP(j)	Nuc	#BP_Win	avgMFE	avgZ	avgED	SumZ	SumZ/#TotalWindows	BPs= 4
nt-40	-	C	40	-	-	-	-	-
40	20	G	16	-37.72	-2.69	3.96	-43.03	-1.08
40	31	G	11	-33.07	-1.9	6.56	-20.87	-0.52
40	NoBP	C	5	-30.52	-1.74	15.75	-8.71	-0.22
40	51	G	7	-29.63	-1.82	11.87	-12.73	-0.32
40	137	G	1	-29.4	-1.17	10.86	-1.17	-0.03

i-nuc	BP(j)	Nuc	#BP_Win	avgMFE	avgZ	avgED	SumZ	SumZ/#TotalWindows	BPs= 4
nt-41	-	U	41	-	-	-	-	-
41	19	A	16	-37.72	-2.69	3.96	-43.03	-1.05
41	NoBP	U	15	-32.33	-1.83	9.59	-27.44	-0.67
41	50	A	7	-29.63	-1.82	11.87	-12.73	-0.31
41	136	A	1	-29.4	-1.17	10.86	-1.17	-0.03
41	124	A	2	-31.6	-2.36	6.32	-4.72	-0.12

i-nuc	BP(j)	Nuc	#BP_Win	avgMFE	avgZ	avgED	SumZ	SumZ/#TotalWindows	BPs= 5
nt-42	-	G	42	-	-	-	-	-
42	18	C	16	-37.72	-2.69	3.96	-43.03	-1.02
42	29	C	11	-33.07	-1.9	6.56	-20.87	-0.5
42	37	U	3	-30.4	-1.86	18.1	-5.58	-0.13
42	49	U	7	-29.63	-1.82	11.87	-12.73	-0.3
42	NoBP	G	4	-31.15	-1.95	9.05	-7.79	-0.19
42	135	U	1	-29.4	-1.17	10.86	-1.17	-0.03

i-nuc	BP(j)	Nuc	#BP_Win	avgMFE	avgZ	avgED	SumZ	SumZ/#TotalWindows	BPs= 7
nt-43	-	G	43	-	-	-	-	-
43	17	C	16	-37.72	-2.69	3.96	-43.03	-1.0
43	28	C	11	-33.07	-1.9	6.56	-20.87	-0.49
43	36	C	3	-30.4	-1.86	18.1	-5.58	-0.13
43	48	C	7	-29.63	-1.82	11.87	-12.73	-0.3
43	120	U	1	-30.0	-0.99	17.4	-0.99	-0.02
43	134	C	1	-29.4	-1.17	10.86	-1.17	-0.03
43	122	U	4	-31.48	-2.36	6.26	-9.44	-0.22

i-nuc	BP(j)	Nuc	#BP_Win	avgMFE	avgZ	avgED	SumZ	SumZ/#TotalWindows	BPs= 5
nt-44	-	C	44	-	-	-	-	-
44	15	G	14	-38.16	-2.77	3.88	-38.75	-0.88
44	NoBP	C	11	-30.65	-1.95	9.86	-21.46	-0.49
44	27	G	11	-33.07	-1.9	6.56	-20.87	-0.47
44	35	G	3	-30.4	-1.86	18.1	-5.58	-0.13
44	119	G	1	-30.0	-0.99	17.4	-0.99	-0.02
44	121	G	4	-31.48	-2.36	6.26	-9.44	-0.21

i-nuc	BP(j)	Nuc	#BP_Win	avgMFE	avgZ	avgED	SumZ	SumZ/#TotalWindows	BPs= 4
nt-45	-	U	45	-	-	-	-	-
45	14	A	14	-38.16	-2.77	3.88	-38.75	-0.86
45	NoBP	U	12	-30.78	-1.78	10.54	-21.35	-0.47
45	26	A	10	-33.04	-1.87	6.61	-18.69	-0.42
45	34	A	3	-30.4	-1.86	18.1	-5.58	-0.12
45	119	G	6	-31.32	-2.58	6.0	-15.49	-0.34

i-nuc	BP(j)	Nuc	#BP_Win	avgMFE	avgZ	avgED	SumZ	SumZ/#TotalWindows	BPs= 2
nt-46	-	A	46	-	-	-	-	-
46	13	U	13	-38.38	-2.82	3.86	-36.62	-0.8
46	NoBP	A	19	-31.59	-1.91	10.43	-36.3	-0.79
46	118	U	14	-31.72	-2.12	6.89	-29.62	-0.64

i-nuc	BP(j)	Nuc	#BP_Win	avgMFE	avgZ	avgED	SumZ	SumZ/#TotalWindows	BPs= 3
nt-47	-	A	47	-	-	-	-	-
47	12	U	12	-38.51	-2.84	3.91	-34.07	-0.72
47	NoBP	A	20	-31.86	-2.03	9.97	-40.63	-0.86
47	117	U	14	-31.72	-2.12	6.89	-29.62	-0.63
47	131	U	1	-29.4	-1.17	10.86	-1.17	-0.02

i-nuc	BP(j)	Nuc	#BP_Win	avgMFE	avgZ	avgED	SumZ	SumZ/#TotalWindows	BPs= 5
nt-48	-	C	48	-	-	-	-	-
48	11	G	11	-38.72	-2.89	3.95	-31.84	-0.66
48	NoBP	C	12	-33.76	-2.26	6.11	-27.18	-0.57
48	116	G	14	-31.72	-2.12	6.89	-29.62	-0.62
48	31	G	3	-30.4	-1.86	18.1	-5.58	-0.12
48	43	G	7	-29.63	-1.82	11.87	-12.73	-0.27
48	130	G	1	-29.4	-1.17	10.86	-1.17	-0.02

i-nuc	BP(j)	Nuc	#BP_Win	avgMFE	avgZ	avgED	SumZ	SumZ/#TotalWindows	BPs= 3
nt-49	-	U	49	-	-	-	-	-
49	10	G	10	-38.98	-2.93	3.84	-29.26	-0.6
49	NoBP	U	31	-32.5	-2.17	7.65	-67.15	-1.37
49	42	G	7	-29.63	-1.82	11.87	-12.73	-0.26
49	129	G	1	-29.4	-1.17	10.86	-1.17	-0.02

i-nuc	BP(j)	Nuc	#BP_Win	avgMFE	avgZ	avgED	SumZ	SumZ/#TotalWindows	BPs= 3
nt-50	-	A	50	-	-	-	-	-
50	9	U	9	-39.34	-3.04	3.86	-27.39	-0.55
50	NoBP	A	33	-32.61	-2.17	7.49	-71.59	-1.43
50	41	U	7	-29.63	-1.82	11.87	-12.73	-0.25
50	128	U	1	-29.4	-1.17	10.86	-1.17	-0.02

i-nuc	BP(j)	Nuc	#BP_Win	avgMFE	avgZ	avgED	SumZ	SumZ/#TotalWindows	BPs= 3
nt-51	-	G	51	-	-	-	-	-
51	8	C	8	-39.66	-3.14	3.89	-25.15	-0.49
51	NoBP	G	3	-36.2	-2.23	4.09	-6.69	-0.13
51	111	C	33	-32.41	-2.18	7.71	-71.86	-1.41
51	40	C	7	-29.63	-1.82	11.87	-12.73	-0.25

i-nuc	BP(j)	Nuc	#BP_Win	avgMFE	avgZ	avgED	SumZ	SumZ/#TotalWindows	BPs= 4
nt-52	-	G	52	-	-	-	-	-
52	7	U	7	-39.74	-3.17	3.94	-22.16	-0.43
52	NoBP	G	3	-37.2	-2.37	3.62	-7.1	-0.14
52	110	C	34	-32.52	-2.19	7.63	-74.44	-1.43
52	39	U	7	-29.63	-1.82	11.87	-12.73	-0.24
52	111	C	1	-32.7	-3.77	6.88	-3.77	-0.07

i-nuc	BP(j)	Nuc	#BP_Win	avgMFE	avgZ	avgED	SumZ	SumZ/#TotalWindows	BPs= 4
nt-53	-	G	53	-	-	-	-	-
53	6	C	6	-39.83	-3.23	4.05	-19.38	-0.37
53	NoBP	G	5	-36.2	-2.72	3.99	-13.61	-0.26
53	109	C	34	-32.52	-2.19	7.63	-74.44	-1.4
53	38	C	7	-29.63	-1.82	11.87	-12.73	-0.24
53	110	C	1	-32.7	-3.77	6.88	-3.77	-0.07

i-nuc	BP(j)	Nuc	#BP_Win	avgMFE	avgZ	avgED	SumZ	SumZ/#TotalWindows	BPs= 2
nt-54	-	A	54	-	-	-	-	-
54	5	U	5	-39.38	-3.09	4.38	-15.46	-0.29
54	NoBP	A	43	-33.01	-2.36	7.22	-101.46	-1.88
54	37	U	6	-29.9	-1.88	11.05	-11.28	-0.21

i-nuc	BP(j)	Nuc	#BP_Win	avgMFE	avgZ	avgED	SumZ	SumZ/#TotalWindows	BPs= 2
nt-55	-	A	55	-	-	-	-	-
55	3	U	1	-38.1	-2.59	8.6	-2.59	-0.05
55	NoBP	A	7	-38.67	-2.99	5.56	-20.93	-0.38
55	107	U	47	-32.27	-2.29	7.6	-107.75	-1.96

i-nuc	BP(j)	Nuc	#BP_Win	avgMFE	avgZ	avgED	SumZ	SumZ/#TotalWindows	BPs= 2
nt-56	-	C	56	-	-	-	-	-
56	2	G	1	-38.1	-2.59	8.6	-2.59	-0.05
56	NoBP	C	8	-37.46	-2.99	5.53	-23.92	-0.43
56	106	G	47	-32.27	-2.29	7.6	-107.75	-1.92

i-nuc	BP(j)	Nuc	#BP_Win	avgMFE	avgZ	avgED	SumZ	SumZ/#TotalWindows	BPs= 1
nt-57	-	C	57	-	-	-	-	-
57	1	G	1	-38.1	-2.59	8.6	-2.59	-0.05
57	NoBP	C	56	-32.96	-2.41	7.26	-134.95	-2.37

i-nuc	BP(j)	Nuc	#BP_Win	avgMFE	avgZ	avgED	SumZ	SumZ/#TotalWindows	BPs= 1
nt-58	-	C	58	-	-	-	-	-
58	NoBP	C	4	-38.48	-2.9	4.82	-11.61	-0.2
58	104	G	54	-32.56	-2.39	7.41	-129.04	-2.22

i-nuc	BP(j)	Nuc	#BP_Win	avgMFE	avgZ	avgED	SumZ	SumZ/#TotalWindows	BPs= 1
nt-59	-	A	59	-	-	-	-	-
59	NoBP	A	3	-37.77	-2.57	5.5	-7.71	-0.13
59	103	U	56	-32.59	-2.42	7.29	-135.32	-2.29

i-nuc	BP(j)	Nuc	#BP_Win	avgMFE	avgZ	avgED	SumZ	SumZ/#TotalWindows	BPs= 1
nt-60	-	C	60	-	-	-	-	-
60	NoBP	C	2	-37.1	-2.51	6.94	-5.03	-0.08
60	102	G	58	-32.56	-2.41	7.17	-139.63	-2.33

i-nuc	BP(j)	Nuc	#BP_Win	avgMFE	avgZ	avgED	SumZ	SumZ/#TotalWindows	BPs= 1
nt-61	-	U	61	-	-	-	-	-
61	NoBP	U	1	-38.1	-2.59	8.6	-2.59	-0.04
61	101	A	60	-32.44	-2.39	7.15	-143.18	-2.35

i-nuc	BP(j)	Nuc	#BP_Win	avgMFE	avgZ	avgED	SumZ	SumZ/#TotalWindows	BPs= 1
nt-62	-	G	62	-	-	-	-	-
62	100	U	62	-32.35	-2.36	7.27	-146.14	-2.36

i-nuc	BP(j)	Nuc	#BP_Win	avgMFE	avgZ	avgED	SumZ	SumZ/#TotalWindows	BPs= 1
nt-63	-	C	63	-	-	-	-	-
63	99	G	62	-32.35	-2.36	7.27	-146.14	-2.32
63	NoBP	C	1	-19.0	0.0	14.07	0.0	0.0

i-nuc	BP(j)	Nuc	#BP_Win	avgMFE	avgZ	avgED	SumZ	SumZ/#TotalWindows	BPs= 1
nt-64	-	U	64	-	-	-	-	-
64	98	A	62	-32.35	-2.36	7.27	-146.14	-2.28
64	NoBP	U	2	-19.0	-0.04	13.97	-0.07	-0.0

i-nuc	BP(j)	Nuc	#BP_Win	avgMFE	avgZ	avgED	SumZ	SumZ/#TotalWindows	BPs= 1
nt-65	-	U	65	-	-	-	-	-
65	97	A	62	-32.35	-2.36	7.27	-146.14	-2.25
65	NoBP	U	3	-19.0	-0.05	13.9	-0.15	-0.0

i-nuc	BP(j)	Nuc	#BP_Win	avgMFE	avgZ	avgED	SumZ	SumZ/#TotalWindows	BPs= 0
nt-66	-	A	66	-	-	-	-	-
66	NoBP	A	66	-31.54	-2.22	7.65	-146.44	-2.22

i-nuc	BP(j)	Nuc	#BP_Win	avgMFE	avgZ	avgED	SumZ	SumZ/#TotalWindows	BPs= 1
nt-67	-	A	67	-	-	-	-	-
67	94	U	67	-31.34	-2.18	7.75	-146.33	-2.18

i-nuc	BP(j)	Nuc	#BP_Win	avgMFE	avgZ	avgED	SumZ	SumZ/#TotalWindows	BPs= 1
nt-68	-	G	68	-	-	-	-	-
68	93	C	68	-31.14	-2.14	7.93	-145.29	-2.14

i-nuc	BP(j)	Nuc	#BP_Win	avgMFE	avgZ	avgED	SumZ	SumZ/#TotalWindows	BPs= 2
nt-69	-	C	69	-	-	-	-	-
69	92	G	68	-31.14	-2.14	7.93	-145.29	-2.11
69	167	G	1	-16.9	1.06	27.91	1.06	0.02

i-nuc	BP(j)	Nuc	#BP_Win	avgMFE	avgZ	avgED	SumZ	SumZ/#TotalWindows	BPs= 2
nt-70	-	C	70	-	-	-	-	-
70	90	G	68	-31.14	-2.14	7.93	-145.29	-2.08
70	166	G	1	-16.9	1.06	27.91	1.06	0.02
70	NoBP	C	1	-16.7	1.03	30.21	1.03	0.01

i-nuc	BP(j)	Nuc	#BP_Win	avgMFE	avgZ	avgED	SumZ	SumZ/#TotalWindows	BPs= 1
nt-71	-	U	71	-	-	-	-	-
71	89	A	68	-31.14	-2.14	7.93	-145.29	-2.05
71	NoBP	U	3	-16.77	1.0	28.17	3.0	0.04

i-nuc	BP(j)	Nuc	#BP_Win	avgMFE	avgZ	avgED	SumZ	SumZ/#TotalWindows	BPs= 2
nt-72	-	C	72	-	-	-	-	-
72	88	G	68	-31.14	-2.14	7.93	-145.29	-2.02
72	164	G	1	-16.9	1.06	27.91	1.06	0.01
72	NoBP	C	3	-16.7	0.93	27.37	2.78	0.04

i-nuc	BP(j)	Nuc	#BP_Win	avgMFE	avgZ	avgED	SumZ	SumZ/#TotalWindows	BPs= 2
nt-73	-	A	73	-	-	-	-	-
73	87	U	68	-31.14	-2.14	7.93	-145.29	-1.99
73	163	U	1	-16.9	1.06	27.91	1.06	0.01
73	NoBP	A	4	-16.7	0.84	26.91	3.34	0.05

i-nuc	BP(j)	Nuc	#BP_Win	avgMFE	avgZ	avgED	SumZ	SumZ/#TotalWindows	BPs= 1
nt-74	-	A	74	-	-	-	-	-
74	86	U	68	-31.14	-2.14	7.93	-145.29	-1.96
74	NoBP	A	6	-16.73	0.88	27.27	5.3	0.07

i-nuc	BP(j)	Nuc	#BP_Win	avgMFE	avgZ	avgED	SumZ	SumZ/#TotalWindows	BPs= 0
nt-75	-	U	75	-	-	-	-	-
75	NoBP	U	75	-29.8	-1.86	9.85	-139.27	-1.86

i-nuc	BP(j)	Nuc	#BP_Win	avgMFE	avgZ	avgED	SumZ	SumZ/#TotalWindows	BPs= 0
nt-76	-	A	76	-	-	-	-	-
76	NoBP	A	76	-29.66	-1.83	10.02	-139.19	-1.83

i-nuc	BP(j)	Nuc	#BP_Win	avgMFE	avgZ	avgED	SumZ	SumZ/#TotalWindows	BPs= 0
nt-77	-	A	77	-	-	-	-	-
77	NoBP	A	77	-29.53	-1.81	10.13	-139.41	-1.81

i-nuc	BP(j)	Nuc	#BP_Win	avgMFE	avgZ	avgED	SumZ	SumZ/#TotalWindows	BPs= 1
nt-78	-	A	78	-	-	-	-	-
78	NoBP	A	75	-29.85	-1.87	9.66	-140.27	-1.8
78	135	U	3	-18.67	0.19	25.76	0.58	0.01

i-nuc	BP(j)	Nuc	#BP_Win	avgMFE	avgZ	avgED	SumZ	SumZ/#TotalWindows	BPs= 2
nt-79	-	G	79	-	-	-	-	-
79	NoBP	G	70	-30.89	-2.1	8.29	-146.66	-1.86
79	105	U	6	-16.73	0.88	27.27	5.3	0.07
79	134	C	3	-18.67	0.19	25.76	0.58	0.01

i-nuc	BP(j)	Nuc	#BP_Win	avgMFE	avgZ	avgED	SumZ	SumZ/#TotalWindows	BPs= 1
nt-80	-	C	80	-	-	-	-	-
80	NoBP	C	74	-30.3	-1.99	9.1	-147.01	-1.84
80	104	G	6	-16.73	0.88	27.27	5.3	0.07

i-nuc	BP(j)	Nuc	#BP_Win	avgMFE	avgZ	avgED	SumZ	SumZ/#TotalWindows	BPs= 2
nt-81	-	U	81	-	-	-	-	-
81	NoBP	U	68	-31.14	-2.14	7.93	-145.29	-1.79
81	102	G	6	-16.73	0.88	27.27	5.3	0.07
81	133	A	7	-21.26	-0.39	21.49	-2.74	-0.03

i-nuc	BP(j)	Nuc	#BP_Win	avgMFE	avgZ	avgED	SumZ	SumZ/#TotalWindows	BPs= 2
nt-82	-	U	82	-	-	-	-	-
82	NoBP	U	68	-31.14	-2.14	7.93	-145.29	-1.77
82	101	A	6	-16.73	0.88	27.27	5.3	0.06
82	132	A	8	-21.54	-0.44	20.83	-3.54	-0.04

i-nuc	BP(j)	Nuc	#BP_Win	avgMFE	avgZ	avgED	SumZ	SumZ/#TotalWindows	BPs= 2
nt-83	-	G	83	-	-	-	-	-
83	NoBP	G	68	-31.14	-2.14	7.93	-145.29	-1.75
83	100	U	6	-16.73	0.88	27.27	5.3	0.06
83	131	U	9	-21.63	-0.47	20.41	-4.19	-0.05

i-nuc	BP(j)	Nuc	#BP_Win	avgMFE	avgZ	avgED	SumZ	SumZ/#TotalWindows	BPs= 2
nt-84	-	C	84	-	-	-	-	-
84	NoBP	C	69	-30.99	-2.11	8.18	-145.54	-1.73
84	99	G	6	-16.73	0.88	27.27	5.3	0.06
84	130	G	9	-21.63	-0.47	20.41	-4.19	-0.05

i-nuc	BP(j)	Nuc	#BP_Win	avgMFE	avgZ	avgED	SumZ	SumZ/#TotalWindows	BPs= 1
nt-85	-	C	85	-	-	-	-	-
85	NoBP	C	76	-29.73	-1.84	10.05	-139.83	-1.65
85	129	G	9	-21.63	-0.47	20.41	-4.19	-0.05

i-nuc	BP(j)	Nuc	#BP_Win	avgMFE	avgZ	avgED	SumZ	SumZ/#TotalWindows	BPs= 2
nt-86	-	U	86	-	-	-	-	-
86	74	A	68	-31.14	-2.14	7.93	-145.29	-1.69
86	97	A	6	-16.73	0.88	27.27	5.3	0.06
86	NoBP	U	12	-21.61	-0.36	21.27	-4.28	-0.05

i-nuc	BP(j)	Nuc	#BP_Win	avgMFE	avgZ	avgED	SumZ	SumZ/#TotalWindows	BPs= 2
nt-87	-	U	87	-	-	-	-	-
87	73	A	68	-31.14	-2.14	7.93	-145.29	-1.67
87	96	A	6	-16.73	0.88	27.27	5.3	0.06
87	NoBP	U	13	-21.84	-0.38	20.29	-4.95	-0.06

i-nuc	BP(j)	Nuc	#BP_Win	avgMFE	avgZ	avgED	SumZ	SumZ/#TotalWindows	BPs= 4
nt-88	-	G	88	-	-	-	-	-
88	72	C	68	-31.14	-2.14	7.93	-145.29	-1.65
88	95	C	6	-16.73	0.88	27.27	5.3	0.06
88	127	C	9	-21.63	-0.47	20.41	-4.19	-0.05
88	NoBP	G	1	-20.5	-0.25	25.42	-0.25	-0.0
88	111	C	4	-23.37	-0.31	17.39	-1.23	-0.01

i-nuc	BP(j)	Nuc	#BP_Win	avgMFE	avgZ	avgED	SumZ	SumZ/#TotalWindows	BPs= 4
nt-89	-	A	89	-	-	-	-	-
89	71	U	68	-31.14	-2.14	7.93	-145.29	-1.63
89	94	U	6	-16.73	0.88	27.27	5.3	0.06
89	126	U	9	-21.63	-0.47	20.41	-4.19	-0.05
89	103	U	1	-20.5	-0.25	25.42	-0.25	-0.0
89	NoBP	A	5	-23.58	-0.36	20.58	-1.82	-0.02

i-nuc	BP(j)	Nuc	#BP_Win	avgMFE	avgZ	avgED	SumZ	SumZ/#TotalWindows	BPs= 3
nt-90	-	G	90	-	-	-	-	-
90	70	C	68	-31.14	-2.14	7.93	-145.29	-1.61
90	NoBP	G	7	-17.27	0.72	27.0	5.05	0.06
90	125	C	9	-21.63	-0.47	20.41	-4.19	-0.05
90	109	C	6	-23.68	-0.52	22.6	-3.14	-0.03

i-nuc	BP(j)	Nuc	#BP_Win	avgMFE	avgZ	avgED	SumZ	SumZ/#TotalWindows	BPs= 3
nt-91	-	U	91	-	-	-	-	-
91	NoBP	U	75	-29.88	-1.87	9.82	-140.27	-1.54
91	124	A	9	-21.63	-0.47	20.41	-4.19	-0.05
91	101	A	1	-20.5	-0.25	25.42	-0.25	-0.0
91	108	G	6	-23.68	-0.52	22.6	-3.14	-0.03

i-nuc	BP(j)	Nuc	#BP_Win	avgMFE	avgZ	avgED	SumZ	SumZ/#TotalWindows	BPs= 5
nt-92	-	G	92	-	-	-	-	-
92	69	C	68	-31.14	-2.14	7.93	-145.29	-1.58
92	NoBP	G	6	-16.73	0.88	27.27	5.3	0.06
92	122	U	9	-21.63	-0.47	20.41	-4.19	-0.05
92	100	U	1	-20.5	-0.25	25.42	-0.25	-0.0
92	107	U	6	-23.68	-0.52	22.6	-3.14	-0.03
92	109	C	2	-22.8	-0.03	33.44	-0.05	-0.0

i-nuc	BP(j)	Nuc	#BP_Win	avgMFE	avgZ	avgED	SumZ	SumZ/#TotalWindows	BPs= 5
nt-93	-	C	93	-	-	-	-	-
93	68	G	68	-31.14	-2.14	7.93	-145.29	-1.56
93	NoBP	C	7	-17.5	0.74	27.35	5.19	0.06
93	121	G	9	-21.63	-0.47	20.41	-4.19	-0.05
93	99	G	1	-20.5	-0.25	25.42	-0.25	-0.0
93	106	G	6	-23.68	-0.52	22.6	-3.14	-0.03
93	108	G	2	-22.8	-0.03	33.44	-0.05	-0.0

i-nuc	BP(j)	Nuc	#BP_Win	avgMFE	avgZ	avgED	SumZ	SumZ/#TotalWindows	BPs= 3
nt-94	-	U	94	-	-	-	-	-
94	67	A	67	-31.34	-2.18	7.75	-146.33	-1.56
94	NoBP	U	20	-22.22	-0.32	23.13	-6.48	-0.07
94	89	A	6	-16.73	0.88	27.27	5.3	0.06
94	98	A	1	-20.5	-0.25	25.42	-0.25	-0.0

i-nuc	BP(j)	Nuc	#BP_Win	avgMFE	avgZ	avgED	SumZ	SumZ/#TotalWindows	BPs= 4
nt-95	-	C	95	-	-	-	-	-
95	NoBP	C	72	-30.62	-2.02	9.05	-145.79	-1.53
95	88	G	6	-16.73	0.88	27.27	5.3	0.06
95	119	G	9	-21.63	-0.47	20.41	-4.19	-0.04
95	104	G	6	-23.68	-0.52	22.6	-3.14	-0.03
95	106	G	2	-22.8	-0.03	33.44	-0.05	-0.0

i-nuc	BP(j)	Nuc	#BP_Win	avgMFE	avgZ	avgED	SumZ	SumZ/#TotalWindows	BPs= 4
nt-96	-	A	96	-	-	-	-	-
96	NoBP	A	73	-30.5	-2.0	9.38	-146.02	-1.52
96	87	U	6	-16.73	0.88	27.27	5.3	0.06
96	118	U	9	-21.63	-0.47	20.41	-4.19	-0.04
96	103	U	6	-23.68	-0.52	22.6	-3.14	-0.03
96	105	U	2	-22.8	-0.03	33.44	-0.05	-0.0

i-nuc	BP(j)	Nuc	#BP_Win	avgMFE	avgZ	avgED	SumZ	SumZ/#TotalWindows	BPs= 3
nt-97	-	A	97	-	-	-	-	-
97	65	U	62	-32.35	-2.36	7.27	-146.14	-1.51
97	NoBP	A	20	-21.59	-0.15	23.13	-2.96	-0.03
97	86	U	6	-16.73	0.88	27.27	5.3	0.05
97	117	U	9	-21.63	-0.47	20.41	-4.19	-0.04

i-nuc	BP(j)	Nuc	#BP_Win	avgMFE	avgZ	avgED	SumZ	SumZ/#TotalWindows	BPs= 2
nt-98	-	A	98	-	-	-	-	-
98	64	U	62	-32.35	-2.36	7.27	-146.14	-1.49
98	NoBP	A	35	-20.9	-0.05	23.45	-1.92	-0.02
98	94	U	1	-20.5	-0.25	25.42	-0.25	-0.0

i-nuc	BP(j)	Nuc	#BP_Win	avgMFE	avgZ	avgED	SumZ	SumZ/#TotalWindows	BPs= 3
nt-99	-	G	99	-	-	-	-	-
99	63	C	62	-32.35	-2.36	7.27	-146.14	-1.48
99	NoBP	G	30	-21.9	-0.25	23.0	-7.59	-0.08
99	84	C	6	-16.73	0.88	27.27	5.3	0.05
99	93	C	1	-20.5	-0.25	25.42	-0.25	-0.0

i-nuc	BP(j)	Nuc	#BP_Win	avgMFE	avgZ	avgED	SumZ	SumZ/#TotalWindows	BPs= 4
nt-100	-	U	100	-	-	-	-	-
100	62	G	62	-32.35	-2.36	7.27	-146.14	-1.46
100	NoBP	U	22	-22.2	-0.16	24.61	-3.45	-0.03
100	83	G	6	-16.73	0.88	27.27	5.3	0.05
100	116	G	9	-21.63	-0.47	20.41	-4.19	-0.04
100	92	G	1	-20.5	-0.25	25.42	-0.25	-0.0

i-nuc	BP(j)	Nuc	#BP_Win	avgMFE	avgZ	avgED	SumZ	SumZ/#TotalWindows	BPs= 4
nt-101	-	A	100	-	-	-	-	-
101	61	U	60	-32.44	-2.39	7.15	-143.18	-1.43
101	NoBP	A	24	-22.31	-0.16	24.66	-3.83	-0.04
101	82	U	6	-16.73	0.88	27.27	5.3	0.05
101	115	U	9	-21.63	-0.47	20.41	-4.19	-0.04
101	91	U	1	-20.5	-0.25	25.42	-0.25	-0.0

i-nuc	BP(j)	Nuc	#BP_Win	avgMFE	avgZ	avgED	SumZ	SumZ/#TotalWindows	BPs= 3
nt-102	-	G	100	-	-	-	-	-
102	60	C	58	-32.56	-2.41	7.17	-139.63	-1.4
102	NoBP	G	27	-22.37	-0.19	24.51	-5.26	-0.05
102	81	U	6	-16.73	0.88	27.27	5.3	0.05
102	114	C	9	-21.63	-0.47	20.41	-4.19	-0.04

i-nuc	BP(j)	Nuc	#BP_Win	avgMFE	avgZ	avgED	SumZ	SumZ/#TotalWindows	BPs= 5
nt-103	-	U	100	-	-	-	-	-
103	59	A	56	-32.59	-2.42	7.29	-135.32	-1.35
103	NoBP	U	24	-20.99	0.07	24.45	1.79	0.02
103	112	G	9	-21.63	-0.47	20.41	-4.19	-0.04
103	89	A	1	-20.5	-0.25	25.42	-0.25	-0.0
103	96	A	6	-23.68	-0.52	22.6	-3.14	-0.03
103	190	G	4	-22.1	-0.12	29.9	-0.48	-0.0

i-nuc	BP(j)	Nuc	#BP_Win	avgMFE	avgZ	avgED	SumZ	SumZ/#TotalWindows	BPs= 5
nt-104	-	G	100	-	-	-	-	-
104	58	C	54	-32.56	-2.39	7.41	-129.04	-1.29
104	NoBP	G	21	-22.67	-0.28	23.35	-5.89	-0.06
104	80	C	6	-16.73	0.88	27.27	5.3	0.05
104	111	C	9	-21.63	-0.47	20.41	-4.19	-0.04
104	95	C	6	-23.68	-0.52	22.6	-3.14	-0.03
104	189	C	4	-22.1	-0.12	29.9	-0.48	-0.0

i-nuc	BP(j)	Nuc	#BP_Win	avgMFE	avgZ	avgED	SumZ	SumZ/#TotalWindows	BPs= 2
nt-105	-	U	100	-	-	-	-	-
105	NoBP	U	92	-28.23	-1.51	14.1	-139.15	-1.39
105	79	G	6	-16.73	0.88	27.27	5.3	0.05
105	96	A	2	-22.8	-0.03	33.44	-0.05	-0.0

i-nuc	BP(j)	Nuc	#BP_Win	avgMFE	avgZ	avgED	SumZ	SumZ/#TotalWindows	BPs= 5
nt-106	-	G	100	-	-	-	-	-
106	NoBP	G	40	-22.59	-0.44	21.56	-17.5	-0.18
106	56	C	47	-32.27	-2.29	7.6	-107.75	-1.08
106	36	C	1	-30.6	-1.36	19.92	-1.36	-0.01
106	93	C	6	-23.68	-0.52	22.6	-3.14	-0.03
106	95	C	2	-22.8	-0.03	33.44	-0.05	-0.0
106	187	C	4	-22.1	-0.12	29.9	-0.48	-0.0

i-nuc	BP(j)	Nuc	#BP_Win	avgMFE	avgZ	avgED	SumZ	SumZ/#TotalWindows	BPs= 5
nt-107	-	U	100	-	-	-	-	-
107	55	A	47	-32.27	-2.29	7.6	-107.75	-1.08
107	35	G	1	-30.6	-1.36	19.92	-1.36	-0.01
107	NoBP	U	41	-22.34	-0.38	22.54	-15.42	-0.15
107	132	A	1	-20.5	-0.25	25.42	-0.25	-0.0
107	92	G	6	-23.68	-0.52	22.6	-3.14	-0.03
107	186	G	4	-22.1	-0.12	29.9	-0.48	-0.0

i-nuc	BP(j)	Nuc	#BP_Win	avgMFE	avgZ	avgED	SumZ	SumZ/#TotalWindows	BPs= 4
nt-108	-	G	100	-	-	-	-	-
108	NoBP	G	81	-27.52	-1.37	14.64	-110.69	-1.11
108	131	U	7	-28.19	-1.66	12.65	-11.62	-0.12
108	91	U	6	-23.68	-0.52	22.6	-3.14	-0.03
108	93	C	2	-22.8	-0.03	33.44	-0.05	-0.0
108	185	C	4	-22.1	-0.12	29.9	-0.48	-0.0

i-nuc	BP(j)	Nuc	#BP_Win	avgMFE	avgZ	avgED	SumZ	SumZ/#TotalWindows	BPs= 6
nt-109	-	C	100	-	-	-	-	-
109	NoBP	C	46	-23.54	-0.72	19.95	-33.07	-0.33
109	53	G	34	-32.52	-2.19	7.63	-74.44	-0.74
109	33	G	1	-30.6	-1.36	19.92	-1.36	-0.01
109	130	G	7	-28.19	-1.66	12.65	-11.62	-0.12
109	90	G	6	-23.68	-0.52	22.6	-3.14	-0.03
109	92	G	2	-22.8	-0.03	33.44	-0.05	-0.0
109	184	G	4	-22.1	-0.12	29.9	-0.48	-0.0

i-nuc	BP(j)	Nuc	#BP_Win	avgMFE	avgZ	avgED	SumZ	SumZ/#TotalWindows	BPs= 5
nt-110	-	C	100	-	-	-	-	-
110	52	G	34	-32.52	-2.19	7.63	-74.44	-0.74
110	32	G	1	-30.6	-1.36	19.92	-1.36	-0.01
110	129	G	7	-28.19	-1.66	12.65	-11.62	-0.12
110	53	G	1	-32.7	-3.77	6.88	-3.77	-0.04
110	NoBP	C	53	-23.19	-0.59	21.1	-31.06	-0.31
110	183	G	4	-22.1	-0.12	29.9	-0.48	-0.0

i-nuc	BP(j)	Nuc	#BP_Win	avgMFE	avgZ	avgED	SumZ	SumZ/#TotalWindows	BPs= 5
nt-111	-	C	100	-	-	-	-	-
111	51	G	33	-32.41	-2.18	7.71	-71.86	-0.72
111	31	G	1	-30.6	-1.36	19.92	-1.36	-0.01
111	NoBP	C	52	-24.11	-0.75	20.81	-38.82	-0.39
111	52	G	1	-32.7	-3.77	6.88	-3.77	-0.04
111	104	G	9	-21.63	-0.47	20.41	-4.19	-0.04
111	88	G	4	-23.37	-0.31	17.39	-1.23	-0.01

i-nuc	BP(j)	Nuc	#BP_Win	avgMFE	avgZ	avgED	SumZ	SumZ/#TotalWindows	BPs= 4
nt-112	-	G	100	-	-	-	-	-
112	NoBP	G	24	-31.85	-2.1	7.38	-50.33	-0.5
112	22	U	2	-34.25	-2.42	9.12	-4.84	-0.05
112	125	C	18	-27.98	-1.35	16.96	-24.26	-0.24
112	150	C	47	-24.13	-0.77	19.96	-36.31	-0.36
112	103	U	9	-21.63	-0.47	20.41	-4.19	-0.04

i-nuc	BP(j)	Nuc	#BP_Win	avgMFE	avgZ	avgED	SumZ	SumZ/#TotalWindows	BPs= 3
nt-113	-	U	100	-	-	-	-	-
113	NoBP	U	31	-28.69	-1.59	11.33	-49.4	-0.49
113	21	A	2	-34.25	-2.42	9.12	-4.84	-0.05
113	124	A	18	-27.98	-1.35	16.96	-24.26	-0.24
113	149	A	49	-24.31	-0.79	20.03	-38.63	-0.39

i-nuc	BP(j)	Nuc	#BP_Win	avgMFE	avgZ	avgED	SumZ	SumZ/#TotalWindows	BPs= 5
nt-114	-	C	100	-	-	-	-	-
114	NoBP	C	20	-31.83	-2.16	6.84	-43.19	-0.43
114	20	G	2	-34.25	-2.42	9.12	-4.84	-0.05
114	123	G	18	-27.98	-1.35	16.96	-24.26	-0.24
114	148	G	49	-24.31	-0.79	20.03	-38.63	-0.39
114	102	G	9	-21.63	-0.47	20.41	-4.19	-0.04
114	195	G	2	-23.35	0.08	26.56	0.15	0.0

i-nuc	BP(j)	Nuc	#BP_Win	avgMFE	avgZ	avgED	SumZ	SumZ/#TotalWindows	BPs= 4
nt-115	-	U	100	-	-	-	-	-
115	NoBP	U	38	-29.71	-1.72	12.35	-65.42	-0.65
115	19	A	2	-34.25	-2.42	9.12	-4.84	-0.05
115	147	A	49	-24.31	-0.79	20.03	-38.63	-0.39
115	101	A	9	-21.63	-0.47	20.41	-4.19	-0.04
115	194	A	2	-23.35	0.08	26.56	0.15	0.0

i-nuc	BP(j)	Nuc	#BP_Win	avgMFE	avgZ	avgED	SumZ	SumZ/#TotalWindows	BPs= 5
nt-116	-	G	100	-	-	-	-	-
116	18	C	2	-34.25	-2.42	9.12	-4.84	-0.05
116	NoBP	G	24	-28.06	-1.39	16.57	-33.34	-0.33
116	48	C	14	-31.72	-2.12	6.89	-29.62	-0.3
116	146	C	49	-24.31	-0.79	20.03	-38.63	-0.39
116	100	U	9	-21.63	-0.47	20.41	-4.19	-0.04
116	193	C	2	-23.35	0.08	26.56	0.15	0.0

i-nuc	BP(j)	Nuc	#BP_Win	avgMFE	avgZ	avgED	SumZ	SumZ/#TotalWindows	BPs= 3
nt-117	-	U	100	-	-	-	-	-
117	NoBP	U	75	-25.63	-1.0	18.85	-74.83	-0.75
117	47	A	14	-31.72	-2.12	6.89	-29.62	-0.3
117	97	A	9	-21.63	-0.47	20.41	-4.19	-0.04
117	192	A	2	-23.35	0.08	26.56	0.15	0.0

i-nuc	BP(j)	Nuc	#BP_Win	avgMFE	avgZ	avgED	SumZ	SumZ/#TotalWindows	BPs= 4
nt-118	-	U	100	-	-	-	-	-
118	NoBP	U	73	-25.34	-0.93	19.51	-67.86	-0.68
118	46	A	14	-31.72	-2.12	6.89	-29.62	-0.3
118	147	A	2	-30.6	-2.41	7.92	-4.82	-0.05
118	96	A	9	-21.63	-0.47	20.41	-4.19	-0.04
118	191	A	2	-23.35	0.08	26.56	0.15	0.0

i-nuc	BP(j)	Nuc	#BP_Win	avgMFE	avgZ	avgED	SumZ	SumZ/#TotalWindows	BPs= 7
nt-119	-	G	100	-	-	-	-	-
119	NoBP	G	26	-29.22	-1.55	13.73	-40.35	-0.4
119	44	C	1	-30.0	-0.99	17.4	-0.99	-0.01
119	45	U	6	-31.32	-2.58	6.0	-15.49	-0.15
119	146	C	2	-30.6	-2.41	7.92	-4.82	-0.05
119	144	C	49	-24.31	-0.79	20.03	-38.63	-0.39
119	95	C	9	-21.63	-0.47	20.41	-4.19	-0.04
119	189	C	2	-23.35	0.08	26.56	0.15	0.0
119	150	C	5	-23.3	-0.13	30.94	-0.65	-0.01

i-nuc	BP(j)	Nuc	#BP_Win	avgMFE	avgZ	avgED	SumZ	SumZ/#TotalWindows	BPs= 2
nt-120	-	U	100	-	-	-	-	-
120	NoBP	U	94	-25.85	-1.08	17.6	-101.35	-1.01
120	43	G	1	-30.0	-0.99	17.4	-0.99	-0.01
120	149	A	5	-23.3	-0.13	30.94	-0.65	-0.01

i-nuc	BP(j)	Nuc	#BP_Win	avgMFE	avgZ	avgED	SumZ	SumZ/#TotalWindows	BPs= 6
nt-121	-	G	100	-	-	-	-	-
121	NoBP	G	33	-28.06	-1.35	16.66	-44.63	-0.45
121	44	C	4	-31.48	-2.36	6.26	-9.44	-0.09
121	144	C	2	-30.6	-2.41	7.92	-4.82	-0.05
121	143	C	49	-24.31	-0.79	20.03	-38.63	-0.39
121	93	C	9	-21.63	-0.47	20.41	-4.19	-0.04
121	187	C	2	-23.35	0.08	26.56	0.15	0.0
121	185	C	1	-21.6	0.39	32.52	0.39	0.0

i-nuc	BP(j)	Nuc	#BP_Win	avgMFE	avgZ	avgED	SumZ	SumZ/#TotalWindows	BPs= 5
nt-122	-	U	100	-	-	-	-	-
122	NoBP	U	79	-25.99	-1.09	17.76	-85.91	-0.86
122	43	G	4	-31.48	-2.36	6.26	-9.44	-0.09
122	92	G	9	-21.63	-0.47	20.41	-4.19	-0.04
122	186	G	2	-23.35	0.08	26.56	0.15	0.0
122	147	A	5	-23.3	-0.13	30.94	-0.65	-0.01
122	184	G	1	-21.6	0.39	32.52	0.39	0.0

i-nuc	BP(j)	Nuc	#BP_Win	avgMFE	avgZ	avgED	SumZ	SumZ/#TotalWindows	BPs= 5
nt-123	-	G	100	-	-	-	-	-
123	NoBP	G	19	-25.36	-0.94	16.04	-17.92	-0.18
123	114	C	18	-27.98	-1.35	16.96	-24.26	-0.24
123	38	C	1	-30.0	-0.99	17.4	-0.99	-0.01
123	142	C	55	-24.98	-1.0	18.63	-55.13	-0.55
123	185	C	2	-23.35	0.08	26.56	0.15	0.0
123	146	C	5	-23.3	-0.13	30.94	-0.65	-0.01

i-nuc	BP(j)	Nuc	#BP_Win	avgMFE	avgZ	avgED	SumZ	SumZ/#TotalWindows	BPs= 7
nt-124	-	A	100	-	-	-	-	-
124	NoBP	A	9	-27.32	-1.02	15.09	-9.16	-0.09
124	113	U	18	-27.98	-1.35	16.96	-24.26	-0.24
124	37	U	1	-30.0	-0.99	17.4	-0.99	-0.01
124	41	U	2	-31.6	-2.36	6.32	-4.72	-0.05
124	141	U	55	-24.98	-1.0	18.63	-55.13	-0.55
124	91	U	9	-21.63	-0.47	20.41	-4.19	-0.04
124	145	U	5	-23.3	-0.13	30.94	-0.65	-0.01
124	182	U	1	-21.6	0.39	32.52	0.39	0.0

i-nuc	BP(j)	Nuc	#BP_Win	avgMFE	avgZ	avgED	SumZ	SumZ/#TotalWindows	BPs= 7
nt-125	-	C	100	-	-	-	-	-
125	112	G	18	-27.98	-1.35	16.96	-24.26	-0.24
125	35	G	1	-30.0	-0.99	17.4	-0.99	-0.01
125	139	G	64	-25.25	-1.02	18.81	-65.22	-0.65
125	90	G	9	-21.63	-0.47	20.41	-4.19	-0.04
125	183	G	2	-23.35	0.08	26.56	0.15	0.0
125	181	G	1	-21.6	0.39	32.52	0.39	0.0
125	NoBP	C	3	-24.77	-0.42	16.87	-1.25	-0.01
125	223	G	2	-29.9	-1.84	12.74	-3.67	-0.04

i-nuc	BP(j)	Nuc	#BP_Win	avgMFE	avgZ	avgED	SumZ	SumZ/#TotalWindows	BPs= 5
nt-126	-	U	100	-	-	-	-	-
126	NoBP	U	21	-26.9	-1.09	18.56	-22.8	-0.23
126	34	A	1	-30.0	-0.99	17.4	-0.99	-0.01
126	138	A	64	-25.25	-1.02	18.81	-65.22	-0.65
126	89	A	9	-21.63	-0.47	20.41	-4.19	-0.04
126	180	A	1	-21.6	0.39	32.52	0.39	0.0
126	222	A	4	-28.38	-1.38	13.01	-5.51	-0.06

i-nuc	BP(j)	Nuc	#BP_Win	avgMFE	avgZ	avgED	SumZ	SumZ/#TotalWindows	BPs= 5
nt-127	-	C	100	-	-	-	-	-
127	NoBP	C	13	-28.47	-1.49	15.86	-19.34	-0.19
127	33	G	1	-30.0	-0.99	17.4	-0.99	-0.01
127	137	G	64	-25.25	-1.02	18.81	-65.22	-0.65
127	88	G	9	-21.63	-0.47	20.41	-4.19	-0.04
127	181	G	7	-22.61	-0.05	27.62	-0.38	-0.0
127	221	G	6	-27.28	-1.16	13.9	-6.94	-0.07

i-nuc	BP(j)	Nuc	#BP_Win	avgMFE	avgZ	avgED	SumZ	SumZ/#TotalWindows	BPs= 5
nt-128	-	U	100	-	-	-	-	-
128	NoBP	U	21	-25.21	-0.99	17.79	-20.87	-0.21
128	32	G	1	-30.0	-0.99	17.4	-0.99	-0.01
128	50	A	1	-29.4	-1.17	10.86	-1.17	-0.01
128	136	A	64	-25.25	-1.02	18.81	-65.22	-0.65
128	180	A	7	-22.61	-0.05	27.62	-0.38	-0.0
128	220	A	6	-27.28	-1.16	13.9	-6.94	-0.07

i-nuc	BP(j)	Nuc	#BP_Win	avgMFE	avgZ	avgED	SumZ	SumZ/#TotalWindows	BPs= 6
nt-129	-	G	100	-	-	-	-	-
129	NoBP	G	6	-26.93	-0.79	18.24	-4.72	-0.05
129	110	C	7	-28.19	-1.66	12.65	-11.62	-0.12
129	49	U	1	-29.4	-1.17	10.86	-1.17	-0.01
129	135	U	64	-25.25	-1.02	18.81	-65.22	-0.65
129	85	C	9	-21.63	-0.47	20.41	-4.19	-0.04
129	179	C	7	-22.61	-0.05	27.62	-0.38	-0.0
129	219	C	6	-27.28	-1.16	13.9	-6.94	-0.07

i-nuc	BP(j)	Nuc	#BP_Win	avgMFE	avgZ	avgED	SumZ	SumZ/#TotalWindows	BPs= 5
nt-130	-	G	100	-	-	-	-	-
130	NoBP	G	13	-24.15	-0.32	23.67	-4.14	-0.04
130	109	C	7	-28.19	-1.66	12.65	-11.62	-0.12
130	48	C	1	-29.4	-1.17	10.86	-1.17	-0.01
130	134	C	64	-25.25	-1.02	18.81	-65.22	-0.65
130	84	C	9	-21.63	-0.47	20.41	-4.19	-0.04
130	218	C	6	-27.28	-1.16	13.9	-6.94	-0.07

i-nuc	BP(j)	Nuc	#BP_Win	avgMFE	avgZ	avgED	SumZ	SumZ/#TotalWindows	BPs= 4
nt-131	-	U	100	-	-	-	-	-
131	NoBP	U	77	-25.01	-0.9	19.53	-68.97	-0.69
131	108	G	7	-28.19	-1.66	12.65	-11.62	-0.12
131	47	A	1	-29.4	-1.17	10.86	-1.17	-0.01
131	83	G	9	-21.63	-0.47	20.41	-4.19	-0.04
131	217	G	6	-27.28	-1.16	13.9	-6.94	-0.07

i-nuc	BP(j)	Nuc	#BP_Win	avgMFE	avgZ	avgED	SumZ	SumZ/#TotalWindows	BPs= 2
nt-132	-	A	100	-	-	-	-	-
132	NoBP	A	91	-25.46	-0.99	18.35	-89.92	-0.9
132	82	U	8	-21.54	-0.44	20.83	-3.54	-0.04
132	107	U	1	-20.5	-0.25	25.42	-0.25	-0.0

i-nuc	BP(j)	Nuc	#BP_Win	avgMFE	avgZ	avgED	SumZ	SumZ/#TotalWindows	BPs= 1
nt-133	-	A	100	-	-	-	-	-
133	NoBP	A	93	-25.4	-0.99	18.3	-91.92	-0.92
133	81	U	7	-21.26	-0.39	21.49	-2.74	-0.03

i-nuc	BP(j)	Nuc	#BP_Win	avgMFE	avgZ	avgED	SumZ	SumZ/#TotalWindows	BPs= 4
nt-134	-	C	100	-	-	-	-	-
134	NoBP	C	9	-28.3	-1.69	10.51	-15.23	-0.15
134	43	G	1	-29.4	-1.17	10.86	-1.17	-0.01
134	130	G	64	-25.25	-1.02	18.81	-65.22	-0.65
134	79	G	3	-18.67	0.19	25.76	0.58	0.01
134	178	G	23	-24.16	-0.59	20.18	-13.47	-0.13

i-nuc	BP(j)	Nuc	#BP_Win	avgMFE	avgZ	avgED	SumZ	SumZ/#TotalWindows	BPs= 4
nt-135	-	U	100	-	-	-	-	-
135	NoBP	U	8	-29.39	-1.98	9.44	-15.82	-0.16
135	42	G	1	-29.4	-1.17	10.86	-1.17	-0.01
135	129	G	64	-25.25	-1.02	18.81	-65.22	-0.65
135	78	A	3	-18.67	0.19	25.76	0.58	0.01
135	177	A	24	-24.01	-0.57	20.23	-13.75	-0.14

i-nuc	BP(j)	Nuc	#BP_Win	avgMFE	avgZ	avgED	SumZ	SumZ/#TotalWindows	BPs= 5
nt-136	-	A	100	-	-	-	-	-
136	NoBP	A	5	-26.32	-1.3	13.15	-6.49	-0.06
136	41	U	1	-29.4	-1.17	10.86	-1.17	-0.01
136	128	U	64	-25.25	-1.02	18.81	-65.22	-0.65
136	174	U	1	-17.0	0.72	35.79	0.72	0.01
136	176	U	25	-23.86	-0.56	20.18	-13.97	-0.14
136	232	U	4	-30.72	-2.22	9.0	-8.86	-0.09

i-nuc	BP(j)	Nuc	#BP_Win	avgMFE	avgZ	avgED	SumZ	SumZ/#TotalWindows	BPs= 5
nt-137	-	G	100	-	-	-	-	-
137	NoBP	G	2	-27.15	-1.21	14.4	-2.42	-0.02
137	40	C	1	-29.4	-1.17	10.86	-1.17	-0.01
137	127	C	64	-25.25	-1.02	18.81	-65.22	-0.65
137	173	C	1	-17.0	0.72	35.79	0.72	0.01
137	175	C	26	-23.67	-0.53	20.27	-13.89	-0.14
137	231	C	6	-30.32	-2.05	8.92	-12.3	-0.12

i-nuc	BP(j)	Nuc	#BP_Win	avgMFE	avgZ	avgED	SumZ	SumZ/#TotalWindows	BPs= 5
nt-138	-	A	100	-	-	-	-	-
138	39	U	1	-29.4	-1.17	10.86	-1.17	-0.01
138	126	U	64	-25.25	-1.02	18.81	-65.22	-0.65
138	172	U	1	-17.0	0.72	35.79	0.72	0.01
138	174	U	26	-23.67	-0.53	20.27	-13.89	-0.14
138	230	U	8	-29.28	-1.73	9.34	-13.86	-0.14

i-nuc	BP(j)	Nuc	#BP_Win	avgMFE	avgZ	avgED	SumZ	SumZ/#TotalWindows	BPs= 3
nt-139	-	G	100	-	-	-	-	-
139	125	C	64	-25.25	-1.02	18.81	-65.22	-0.65
139	NoBP	G	1	-17.0	0.72	35.79	0.72	0.01
139	173	C	26	-23.67	-0.53	20.27	-13.89	-0.14
139	229	C	9	-28.86	-1.58	9.35	-14.19	-0.14

i-nuc	BP(j)	Nuc	#BP_Win	avgMFE	avgZ	avgED	SumZ	SumZ/#TotalWindows	BPs= 2
nt-140	-	A	100	-	-	-	-	-
140	NoBP	A	65	-25.02	-0.96	19.07	-62.43	-0.62
140	172	U	26	-23.67	-0.53	20.27	-13.89	-0.14
140	228	U	9	-28.86	-1.58	9.35	-14.19	-0.14

i-nuc	BP(j)	Nuc	#BP_Win	avgMFE	avgZ	avgED	SumZ	SumZ/#TotalWindows	BPs= 4
nt-141	-	U	100	-	-	-	-	-
141	NoBP	U	9	-25.29	-0.61	19.93	-5.48	-0.05
141	124	A	55	-24.98	-1.0	18.63	-55.13	-0.55
141	168	A	1	-17.0	0.72	35.79	0.72	0.01
141	171	A	26	-23.67	-0.53	20.27	-13.89	-0.14
141	227	A	9	-28.86	-1.58	9.35	-14.19	-0.14

i-nuc	BP(j)	Nuc	#BP_Win	avgMFE	avgZ	avgED	SumZ	SumZ/#TotalWindows	BPs= 3
nt-142	-	C	100	-	-	-	-	-
142	NoBP	C	35	-23.88	-0.49	20.2	-17.24	-0.17
142	123	G	55	-24.98	-1.0	18.63	-55.13	-0.55
142	167	G	1	-17.0	0.72	35.79	0.72	0.01
142	226	G	9	-28.86	-1.58	9.35	-14.19	-0.14

i-nuc	BP(j)	Nuc	#BP_Win	avgMFE	avgZ	avgED	SumZ	SumZ/#TotalWindows	BPs= 4
nt-143	-	C	100	-	-	-	-	-
143	NoBP	C	15	-26.41	-1.14	15.04	-17.04	-0.17
143	121	G	49	-24.31	-0.79	20.03	-38.63	-0.39
143	166	G	1	-17.0	0.72	35.79	0.72	0.01
143	167	G	26	-23.67	-0.53	20.27	-13.89	-0.14
143	224	G	9	-28.86	-1.58	9.35	-14.19	-0.14

i-nuc	BP(j)	Nuc	#BP_Win	avgMFE	avgZ	avgED	SumZ	SumZ/#TotalWindows	BPs= 5
nt-144	-	C	100	-	-	-	-	-
144	NoBP	C	13	-25.32	-0.69	16.15	-8.96	-0.09
144	121	G	2	-30.6	-2.41	7.92	-4.82	-0.05
144	119	G	49	-24.31	-0.79	20.03	-38.63	-0.39
144	164	G	1	-17.0	0.72	35.79	0.72	0.01
144	166	G	26	-23.67	-0.53	20.27	-13.89	-0.14
144	223	G	9	-28.86	-1.58	9.35	-14.19	-0.14

i-nuc	BP(j)	Nuc	#BP_Win	avgMFE	avgZ	avgED	SumZ	SumZ/#TotalWindows	BPs= 2
nt-145	-	U	100	-	-	-	-	-
145	NoBP	U	86	-24.34	-0.73	18.76	-62.93	-0.63
145	124	A	5	-23.3	-0.13	30.94	-0.65	-0.01
145	222	A	9	-28.86	-1.58	9.35	-14.19	-0.14

i-nuc	BP(j)	Nuc	#BP_Win	avgMFE	avgZ	avgED	SumZ	SumZ/#TotalWindows	BPs= 6
nt-146	-	C	100	-	-	-	-	-
146	NoBP	C	8	-25.74	-0.57	6.18	-4.53	-0.05
146	119	G	2	-30.6	-2.41	7.92	-4.82	-0.05
146	116	G	49	-24.31	-0.79	20.03	-38.63	-0.39
146	162	G	1	-17.0	0.72	35.79	0.72	0.01
146	164	G	26	-23.67	-0.53	20.27	-13.89	-0.14
146	123	G	5	-23.3	-0.13	30.94	-0.65	-0.01
146	221	G	9	-28.86	-1.58	9.35	-14.19	-0.14

i-nuc	BP(j)	Nuc	#BP_Win	avgMFE	avgZ	avgED	SumZ	SumZ/#TotalWindows	BPs= 4
nt-147	-	A	100	-	-	-	-	-
147	118	U	2	-30.6	-2.41	7.92	-4.82	-0.05
147	115	U	49	-24.31	-0.79	20.03	-38.63	-0.39
147	NoBP	A	18	-26.67	-0.87	9.13	-15.6	-0.16
147	163	U	26	-23.67	-0.53	20.27	-13.89	-0.14
147	122	U	5	-23.3	-0.13	30.94	-0.65	-0.01

i-nuc	BP(j)	Nuc	#BP_Win	avgMFE	avgZ	avgED	SumZ	SumZ/#TotalWindows	BPs= 2
nt-148	-	G	100	-	-	-	-	-
148	NoBP	G	20	-27.05	-0.98	13.41	-19.54	-0.2
148	114	C	49	-24.31	-0.79	20.03	-38.63	-0.39
148	160	C	31	-23.52	-0.42	19.05	-13.06	-0.13

i-nuc	BP(j)	Nuc	#BP_Win	avgMFE	avgZ	avgED	SumZ	SumZ/#TotalWindows	BPs= 3
nt-149	-	A	100	-	-	-	-	-
149	113	U	49	-24.31	-0.79	20.03	-38.63	-0.39
149	159	U	31	-23.52	-0.42	19.05	-13.06	-0.13
149	120	U	5	-23.3	-0.13	30.94	-0.65	-0.01
149	NoBP	A	15	-28.05	-1.14	7.37	-17.07	-0.17

i-nuc	BP(j)	Nuc	#BP_Win	avgMFE	avgZ	avgED	SumZ	SumZ/#TotalWindows	BPs= 3
nt-150	-	C	100	-	-	-	-	-
150	112	G	47	-24.13	-0.77	19.96	-36.31	-0.36
150	158	G	31	-23.52	-0.42	19.05	-13.06	-0.13
150	NoBP	C	17	-27.75	-1.0	8.98	-17.02	-0.17
150	119	G	5	-23.3	-0.13	30.94	-0.65	-0.01

i-nuc	BP(j)	Nuc	#BP_Win	avgMFE	avgZ	avgED	SumZ	SumZ/#TotalWindows	BPs= 2
nt-151	-	C	100	-	-	-	-	-
151	NoBP	C	91	-24.77	-0.72	17.99	-65.75	-0.66
151	167	G	5	-16.7	0.85	27.14	4.24	0.04
151	208	G	4	-26.3	-0.55	16.02	-2.2	-0.02

i-nuc	BP(j)	Nuc	#BP_Win	avgMFE	avgZ	avgED	SumZ	SumZ/#TotalWindows	BPs= 2
nt-152	-	C	100	-	-	-	-	-
152	NoBP	C	88	-24.64	-0.68	17.95	-60.18	-0.6
152	166	G	5	-16.7	0.85	27.14	4.24	0.04
152	206	G	7	-26.5	-0.58	17.17	-4.09	-0.04

i-nuc	BP(j)	Nuc	#BP_Win	avgMFE	avgZ	avgED	SumZ	SumZ/#TotalWindows	BPs= 1
nt-153	-	U	100	-	-	-	-	-
153	NoBP	U	93	-24.18	-0.56	18.45	-52.53	-0.53
153	205	A	7	-26.5	-0.58	17.17	-4.09	-0.04

i-nuc	BP(j)	Nuc	#BP_Win	avgMFE	avgZ	avgED	SumZ	SumZ/#TotalWindows	BPs= 1
nt-154	-	U	100	-	-	-	-	-
154	NoBP	U	93	-24.15	-0.52	18.5	-48.61	-0.49
154	204	A	7	-26.5	-0.58	17.17	-4.09	-0.04

i-nuc	BP(j)	Nuc	#BP_Win	avgMFE	avgZ	avgED	SumZ	SumZ/#TotalWindows	BPs= 1
nt-155	-	U	100	-	-	-	-	-
155	NoBP	U	93	-24.12	-0.49	18.59	-45.6	-0.46
155	203	A	7	-26.5	-0.58	17.17	-4.09	-0.04

i-nuc	BP(j)	Nuc	#BP_Win	avgMFE	avgZ	avgED	SumZ	SumZ/#TotalWindows	BPs= 1
nt-156	-	U	100	-	-	-	-	-
156	NoBP	U	93	-24.11	-0.46	18.63	-42.47	-0.42
156	202	G	7	-26.5	-0.58	17.17	-4.09	-0.04

i-nuc	BP(j)	Nuc	#BP_Win	avgMFE	avgZ	avgED	SumZ	SumZ/#TotalWindows	BPs= 2
nt-157	-	A	100	-	-	-	-	-
157	NoBP	A	81	-23.64	-0.44	20.48	-35.29	-0.35
157	201	U	7	-26.5	-0.58	17.17	-4.09	-0.04
157	244	U	12	-27.22	-0.33	6.42	-3.96	-0.04

i-nuc	BP(j)	Nuc	#BP_Win	avgMFE	avgZ	avgED	SumZ	SumZ/#TotalWindows	BPs= 3
nt-158	-	G	100	-	-	-	-	-
158	NoBP	G	17	-19.21	0.06	18.76	1.07	0.01
158	150	C	31	-23.52	-0.42	19.05	-13.06	-0.13
158	185	C	37	-26.01	-0.65	23.0	-24.2	-0.24
158	243	C	15	-27.21	-0.28	6.71	-4.16	-0.04

i-nuc	BP(j)	Nuc	#BP_Win	avgMFE	avgZ	avgED	SumZ	SumZ/#TotalWindows	BPs= 3
nt-159	-	U	100	-	-	-	-	-
159	NoBP	U	17	-19.16	0.24	19.38	4.13	0.04
159	149	A	31	-23.52	-0.42	19.05	-13.06	-0.13
159	184	G	37	-26.01	-0.65	23.0	-24.2	-0.24
159	242	A	15	-27.21	-0.28	6.71	-4.16	-0.04

i-nuc	BP(j)	Nuc	#BP_Win	avgMFE	avgZ	avgED	SumZ	SumZ/#TotalWindows	BPs= 3
nt-160	-	C	100	-	-	-	-	-
160	NoBP	C	16	-19.24	0.34	18.63	5.49	0.05
160	148	G	31	-23.52	-0.42	19.05	-13.06	-0.13
160	183	G	38	-25.87	-0.63	23.33	-23.79	-0.24
160	241	G	15	-27.21	-0.28	6.71	-4.16	-0.04

i-nuc	BP(j)	Nuc	#BP_Win	avgMFE	avgZ	avgED	SumZ	SumZ/#TotalWindows	BPs= 1
nt-161	-	A	100	-	-	-	-	-
161	NoBP	A	62	-23.39	-0.16	15.94	-10.23	-0.1
161	182	U	38	-25.87	-0.63	23.33	-23.79	-0.24

i-nuc	BP(j)	Nuc	#BP_Win	avgMFE	avgZ	avgED	SumZ	SumZ/#TotalWindows	BPs= 2
nt-162	-	G	100	-	-	-	-	-
162	NoBP	G	76	-23.83	-0.41	21.92	-31.53	-0.32
162	146	C	1	-17.0	0.72	35.79	0.72	0.01
162	238	C	23	-26.6	-0.11	7.2	-2.44	-0.02

i-nuc	BP(j)	Nuc	#BP_Win	avgMFE	avgZ	avgED	SumZ	SumZ/#TotalWindows	BPs= 4
nt-163	-	U	100	-	-	-	-	-
163	NoBP	U	12	-18.21	0.6	21.99	7.24	0.07
163	73	A	1	-16.9	1.06	27.91	1.06	0.01
163	147	A	26	-23.67	-0.53	20.27	-13.89	-0.14
163	180	A	38	-25.87	-0.63	23.33	-23.79	-0.24
163	237	G	23	-26.6	-0.11	7.2	-2.44	-0.02

i-nuc	BP(j)	Nuc	#BP_Win	avgMFE	avgZ	avgED	SumZ	SumZ/#TotalWindows	BPs= 5
nt-164	-	G	100	-	-	-	-	-
164	NoBP	G	9	-17.53	0.57	21.8	5.16	0.05
164	72	C	1	-16.9	1.06	27.91	1.06	0.01
164	144	C	1	-17.0	0.72	35.79	0.72	0.01
164	146	C	26	-23.67	-0.53	20.27	-13.89	-0.14
164	179	C	38	-25.87	-0.63	23.33	-23.79	-0.24
164	236	C	25	-26.46	0.02	8.08	0.5	0.0

i-nuc	BP(j)	Nuc	#BP_Win	avgMFE	avgZ	avgED	SumZ	SumZ/#TotalWindows	BPs= 2
nt-165	-	U	100	-	-	-	-	-
165	NoBP	U	37	-21.89	-0.13	21.8	-4.79	-0.05
165	177	A	38	-25.87	-0.63	23.33	-23.79	-0.24
165	235	A	25	-26.46	0.02	8.08	0.5	0.0

i-nuc	BP(j)	Nuc	#BP_Win	avgMFE	avgZ	avgED	SumZ	SumZ/#TotalWindows	BPs= 6
nt-166	-	G	100	-	-	-	-	-
166	NoBP	G	28	-25.72	0.13	9.52	3.57	0.04
166	70	C	1	-16.9	1.06	27.91	1.06	0.01
166	152	C	5	-16.7	0.85	27.14	4.24	0.04
166	143	C	1	-17.0	0.72	35.79	0.72	0.01
166	144	C	26	-23.67	-0.53	20.27	-13.89	-0.14
166	176	U	38	-25.87	-0.63	23.33	-23.79	-0.24
166	232	U	1	-22.1	2.08	33.26	2.08	0.02

i-nuc	BP(j)	Nuc	#BP_Win	avgMFE	avgZ	avgED	SumZ	SumZ/#TotalWindows	BPs= 7
nt-167	-	G	100	-	-	-	-	-
167	NoBP	G	3	-20.83	1.64	27.06	4.92	0.05
167	69	C	1	-16.9	1.06	27.91	1.06	0.01
167	151	C	5	-16.7	0.85	27.14	4.24	0.04
167	142	C	1	-17.0	0.72	35.79	0.72	0.01
167	143	C	26	-23.67	-0.53	20.27	-13.89	-0.14
167	175	C	38	-25.87	-0.63	23.33	-23.79	-0.24
167	233	C	25	-26.46	0.02	8.08	0.5	0.0
167	231	C	1	-22.1	2.08	33.26	2.08	0.02

i-nuc	BP(j)	Nuc	#BP_Win	avgMFE	avgZ	avgED	SumZ	SumZ/#TotalWindows	BPs= 4
nt-168	-	A	100	-	-	-	-	-
168	NoBP	A	35	-22.41	-0.09	22.22	-3.19	-0.03
168	141	U	1	-17.0	0.72	35.79	0.72	0.01
168	174	U	38	-25.87	-0.63	23.33	-23.79	-0.24
168	232	U	25	-26.46	0.02	8.08	0.5	0.0
168	230	U	1	-22.1	2.08	33.26	2.08	0.02

i-nuc	BP(j)	Nuc	#BP_Win	avgMFE	avgZ	avgED	SumZ	SumZ/#TotalWindows	BPs= 0
nt-169	-	A	100	-	-	-	-	-
169	NoBP	A	100	-24.77	-0.23	19.33	-23.44	-0.23

i-nuc	BP(j)	Nuc	#BP_Win	avgMFE	avgZ	avgED	SumZ	SumZ/#TotalWindows	BPs= 0
nt-170	-	A	100	-	-	-	-	-
170	NoBP	A	100	-24.85	-0.24	19.28	-23.59	-0.24

i-nuc	BP(j)	Nuc	#BP_Win	avgMFE	avgZ	avgED	SumZ	SumZ/#TotalWindows	BPs= 2
nt-171	-	A	100	-	-	-	-	-
171	NoBP	A	48	-24.89	-0.25	24.27	-11.85	-0.12
171	141	U	26	-23.67	-0.53	20.27	-13.89	-0.14
171	228	U	26	-26.3	0.1	9.05	2.58	0.03

i-nuc	BP(j)	Nuc	#BP_Win	avgMFE	avgZ	avgED	SumZ	SumZ/#TotalWindows	BPs= 3
nt-172	-	U	100	-	-	-	-	-
172	NoBP	U	47	-25.27	-0.25	24.04	-11.78	-0.12
172	138	A	1	-17.0	0.72	35.79	0.72	0.01
172	140	A	26	-23.67	-0.53	20.27	-13.89	-0.14
172	227	A	26	-26.3	0.1	9.05	2.58	0.03

i-nuc	BP(j)	Nuc	#BP_Win	avgMFE	avgZ	avgED	SumZ	SumZ/#TotalWindows	BPs= 4
nt-173	-	C	100	-	-	-	-	-
173	NoBP	C	46	-25.46	-0.27	24.01	-12.34	-0.12
173	137	G	1	-17.0	0.72	35.79	0.72	0.01
173	139	G	26	-23.67	-0.53	20.27	-13.89	-0.14
173	226	G	26	-26.3	0.1	9.05	2.58	0.03
173	272	G	1	-29.2	0.48	25.16	0.48	0.0

i-nuc	BP(j)	Nuc	#BP_Win	avgMFE	avgZ	avgED	SumZ	SumZ/#TotalWindows	BPs= 5
nt-174	-	U	100	-	-	-	-	-
174	136	A	1	-17.0	0.72	35.79	0.72	0.01
174	138	A	26	-23.67	-0.53	20.27	-13.89	-0.14
174	168	A	38	-25.87	-0.63	23.33	-23.79	-0.24
174	225	A	26	-26.3	0.1	9.05	2.58	0.03
174	NoBP	U	6	-24.08	1.49	27.25	8.92	0.09
174	271	A	3	-27.77	0.91	25.57	2.72	0.03

i-nuc	BP(j)	Nuc	#BP_Win	avgMFE	avgZ	avgED	SumZ	SumZ/#TotalWindows	BPs= 4
nt-175	-	C	100	-	-	-	-	-
175	137	G	26	-23.67	-0.53	20.27	-13.89	-0.14
175	167	G	38	-25.87	-0.63	23.33	-23.79	-0.24
175	224	G	26	-26.3	0.1	9.05	2.58	0.03
175	NoBP	C	6	-24.08	1.49	27.25	8.92	0.09
175	270	G	4	-27.28	1.04	25.72	4.15	0.04

i-nuc	BP(j)	Nuc	#BP_Win	avgMFE	avgZ	avgED	SumZ	SumZ/#TotalWindows	BPs= 4
nt-176	-	U	100	-	-	-	-	-
176	136	A	25	-23.86	-0.56	20.18	-13.97	-0.14
176	166	G	38	-25.87	-0.63	23.33	-23.79	-0.24
176	223	G	26	-26.3	0.1	9.05	2.58	0.03
176	NoBP	U	7	-24.26	1.49	27.09	10.4	0.1
176	269	A	4	-27.28	1.04	25.72	4.15	0.04

i-nuc	BP(j)	Nuc	#BP_Win	avgMFE	avgZ	avgED	SumZ	SumZ/#TotalWindows	BPs= 2
nt-177	-	A	100	-	-	-	-	-
177	135	U	24	-24.01	-0.57	20.23	-13.75	-0.14
177	165	U	38	-25.87	-0.63	23.33	-23.79	-0.24
177	NoBP	A	38	-26.0	0.51	14.59	19.26	0.19

i-nuc	BP(j)	Nuc	#BP_Win	avgMFE	avgZ	avgED	SumZ	SumZ/#TotalWindows	BPs= 2
nt-178	-	G	100	-	-	-	-	-
178	134	C	23	-24.16	-0.59	20.18	-13.47	-0.13
178	NoBP	G	66	-25.93	-0.26	17.93	-17.33	-0.17
178	267	C	11	-25.92	1.3	26.07	14.25	0.14

i-nuc	BP(j)	Nuc	#BP_Win	avgMFE	avgZ	avgED	SumZ	SumZ/#TotalWindows	BPs= 4
nt-179	-	C	100	-	-	-	-	-
179	NoBP	C	40	-25.71	-0.09	12.58	-3.74	-0.04
179	164	G	38	-25.87	-0.63	23.33	-23.79	-0.24
179	129	G	7	-22.61	-0.05	27.62	-0.38	-0.0
179	223	G	4	-24.85	-0.19	16.69	-0.75	-0.01
179	266	G	11	-25.92	1.3	26.07	14.25	0.14

i-nuc	BP(j)	Nuc	#BP_Win	avgMFE	avgZ	avgED	SumZ	SumZ/#TotalWindows	BPs= 3
nt-180	-	A	100	-	-	-	-	-
180	NoBP	A	54	-25.78	0.22	15.43	11.79	0.12
180	163	U	38	-25.87	-0.63	23.33	-23.79	-0.24
180	128	U	7	-22.61	-0.05	27.62	-0.38	-0.0
180	126	U	1	-21.6	0.39	32.52	0.39	0.0

i-nuc	BP(j)	Nuc	#BP_Win	avgMFE	avgZ	avgED	SumZ	SumZ/#TotalWindows	BPs= 3
nt-181	-	G	100	-	-	-	-	-
181	NoBP	G	79	-25.91	-0.34	17.53	-27.19	-0.27
181	127	C	7	-22.61	-0.05	27.62	-0.38	-0.0
181	125	C	1	-21.6	0.39	32.52	0.39	0.0
181	264	C	13	-25.36	1.39	26.75	18.13	0.18

i-nuc	BP(j)	Nuc	#BP_Win	avgMFE	avgZ	avgED	SumZ	SumZ/#TotalWindows	BPs= 4
nt-182	-	U	100	-	-	-	-	-
182	NoBP	U	14	-24.41	-0.58	21.33	-8.17	-0.08
182	161	A	38	-25.87	-0.63	23.33	-23.79	-0.24
182	124	A	1	-21.6	0.39	32.52	0.39	0.0
182	220	A	34	-25.97	0.19	11.98	6.54	0.07
182	263	A	13	-25.36	1.39	26.75	18.13	0.18

i-nuc	BP(j)	Nuc	#BP_Win	avgMFE	avgZ	avgED	SumZ	SumZ/#TotalWindows	BPs= 5
nt-183	-	G	100	-	-	-	-	-
183	NoBP	G	8	-25.72	-0.85	17.67	-6.8	-0.07
183	160	C	38	-25.87	-0.63	23.33	-23.79	-0.24
183	110	C	4	-22.1	-0.12	29.9	-0.48	-0.0
183	125	C	2	-23.35	0.08	26.56	0.15	0.0
183	219	C	35	-26.03	0.22	12.46	7.73	0.08
183	262	C	13	-25.36	1.39	26.75	18.13	0.18

i-nuc	BP(j)	Nuc	#BP_Win	avgMFE	avgZ	avgED	SumZ	SumZ/#TotalWindows	BPs= 5
nt-184	-	G	100	-	-	-	-	-
184	NoBP	G	10	-25.97	-0.55	20.15	-5.5	-0.06
184	159	U	37	-26.01	-0.65	23.0	-24.2	-0.24
184	109	C	4	-22.1	-0.12	29.9	-0.48	-0.0
184	122	U	1	-21.6	0.39	32.52	0.39	0.0
184	218	C	35	-26.03	0.22	12.46	7.73	0.08
184	260	C	13	-25.36	1.39	26.75	18.13	0.18

i-nuc	BP(j)	Nuc	#BP_Win	avgMFE	avgZ	avgED	SumZ	SumZ/#TotalWindows	BPs= 7
nt-185	-	C	100	-	-	-	-	-
185	158	G	37	-26.01	-0.65	23.0	-24.2	-0.24
185	108	G	4	-22.1	-0.12	29.9	-0.48	-0.0
185	123	G	2	-23.35	0.08	26.56	0.15	0.0
185	121	G	1	-21.6	0.39	32.52	0.39	0.0
185	217	G	35	-26.03	0.22	12.46	7.73	0.08
185	NoBP	C	6	-27.28	-1.16	13.9	-6.94	-0.07
185	259	G	13	-25.36	1.39	26.75	18.13	0.18
185	282	G	2	-28.55	1.04	29.15	2.08	0.02

i-nuc	BP(j)	Nuc	#BP_Win	avgMFE	avgZ	avgED	SumZ	SumZ/#TotalWindows	BPs= 4
nt-186	-	G	100	-	-	-	-	-
186	NoBP	G	79	-26.1	-0.27	18.02	-21.07	-0.21
186	107	U	4	-22.1	-0.12	29.9	-0.48	-0.0
186	122	U	2	-23.35	0.08	26.56	0.15	0.0
186	258	C	13	-25.36	1.39	26.75	18.13	0.18
186	281	C	2	-28.55	1.04	29.15	2.08	0.02

i-nuc	BP(j)	Nuc	#BP_Win	avgMFE	avgZ	avgED	SumZ	SumZ/#TotalWindows	BPs= 5
nt-187	-	C	100	-	-	-	-	-
187	NoBP	C	5	-23.8	-0.54	29.55	-2.68	-0.03
187	106	G	4	-22.1	-0.12	29.9	-0.48	-0.0
187	121	G	2	-23.35	0.08	26.56	0.15	0.0
187	197	G	74	-26.3	-0.22	17.35	-16.52	-0.17
187	257	G	13	-25.36	1.39	26.75	18.13	0.18
187	280	G	2	-28.55	1.04	29.15	2.08	0.02

i-nuc	BP(j)	Nuc	#BP_Win	avgMFE	avgZ	avgED	SumZ	SumZ/#TotalWindows	BPs= 3
nt-188	-	C	100	-	-	-	-	-
188	NoBP	C	11	-23.18	-0.11	29.64	-1.2	-0.01
188	196	G	74	-26.3	-0.22	17.35	-16.52	-0.17
188	197	G	13	-25.36	1.39	26.75	18.13	0.18
188	279	G	2	-28.55	1.04	29.15	2.08	0.02

i-nuc	BP(j)	Nuc	#BP_Win	avgMFE	avgZ	avgED	SumZ	SumZ/#TotalWindows	BPs= 5
nt-189	-	C	100	-	-	-	-	-
189	NoBP	C	5	-24.24	0.17	26.72	0.83	0.01
189	104	G	4	-22.1	-0.12	29.9	-0.48	-0.0
189	119	G	2	-23.35	0.08	26.56	0.15	0.0
189	195	G	74	-26.3	-0.22	17.35	-16.52	-0.17
189	196	G	13	-25.36	1.39	26.75	18.13	0.18
189	278	G	2	-28.55	1.04	29.15	2.08	0.02

i-nuc	BP(j)	Nuc	#BP_Win	avgMFE	avgZ	avgED	SumZ	SumZ/#TotalWindows	BPs= 1
nt-190	-	G	100	-	-	-	-	-
190	NoBP	G	96	-26.07	0.07	19.39	7.08	0.07
190	103	U	4	-22.1	-0.12	29.9	-0.48	-0.0

i-nuc	BP(j)	Nuc	#BP_Win	avgMFE	avgZ	avgED	SumZ	SumZ/#TotalWindows	BPs= 1
nt-191	-	A	100	-	-	-	-	-
191	NoBP	A	98	-25.99	0.08	19.53	7.9	0.08
191	118	U	2	-23.35	0.08	26.56	0.15	0.0

i-nuc	BP(j)	Nuc	#BP_Win	avgMFE	avgZ	avgED	SumZ	SumZ/#TotalWindows	BPs= 1
nt-192	-	A	100	-	-	-	-	-
192	NoBP	A	98	-26.02	0.09	19.44	8.94	0.09
192	117	U	2	-23.35	0.08	26.56	0.15	0.0

i-nuc	BP(j)	Nuc	#BP_Win	avgMFE	avgZ	avgED	SumZ	SumZ/#TotalWindows	BPs= 1
nt-193	-	C	100	-	-	-	-	-
193	NoBP	C	98	-26.07	0.11	19.41	10.5	0.1
193	116	G	2	-23.35	0.08	26.56	0.15	0.0

i-nuc	BP(j)	Nuc	#BP_Win	avgMFE	avgZ	avgED	SumZ	SumZ/#TotalWindows	BPs= 2
nt-194	-	A	100	-	-	-	-	-
194	NoBP	A	94	-26.13	0.08	19.43	7.76	0.08
194	115	U	2	-23.35	0.08	26.56	0.15	0.0
194	232	U	4	-25.7	1.12	17.67	4.46	0.04

i-nuc	BP(j)	Nuc	#BP_Win	avgMFE	avgZ	avgED	SumZ	SumZ/#TotalWindows	BPs= 3
nt-195	-	G	100	-	-	-	-	-
195	NoBP	G	20	-25.71	1.3	26.79	25.99	0.26
195	114	C	2	-23.35	0.08	26.56	0.15	0.0
195	189	C	74	-26.3	-0.22	17.35	-16.52	-0.17
195	231	C	4	-25.7	1.12	17.67	4.46	0.04

i-nuc	BP(j)	Nuc	#BP_Win	avgMFE	avgZ	avgED	SumZ	SumZ/#TotalWindows	BPs= 3
nt-196	-	G	100	-	-	-	-	-
196	NoBP	G	9	-26.18	1.06	25.8	9.53	0.1
196	188	C	74	-26.3	-0.22	17.35	-16.52	-0.17
196	189	C	13	-25.36	1.39	26.75	18.13	0.18
196	230	U	4	-25.7	1.12	17.67	4.46	0.04

i-nuc	BP(j)	Nuc	#BP_Win	avgMFE	avgZ	avgED	SumZ	SumZ/#TotalWindows	BPs= 3
nt-197	-	G	100	-	-	-	-	-
197	187	C	74	-26.3	-0.22	17.35	-16.52	-0.17
197	NoBP	G	9	-26.57	1.19	25.59	10.72	0.11
197	188	C	13	-25.36	1.39	26.75	18.13	0.18
197	229	C	4	-25.7	1.12	17.67	4.46	0.04

i-nuc	BP(j)	Nuc	#BP_Win	avgMFE	avgZ	avgED	SumZ	SumZ/#TotalWindows	BPs= 2
nt-198	-	A	100	-	-	-	-	-
198	NoBP	A	15	-26.29	-0.36	27.26	-5.44	-0.05
198	213	U	81	-26.19	0.24	17.81	19.8	0.2
198	228	U	4	-25.7	1.12	17.67	4.46	0.04

i-nuc	BP(j)	Nuc	#BP_Win	avgMFE	avgZ	avgED	SumZ	SumZ/#TotalWindows	BPs= 2
nt-199	-	C	100	-	-	-	-	-
199	NoBP	C	15	-26.32	-0.25	26.56	-3.73	-0.04
199	212	G	81	-26.19	0.24	17.81	19.8	0.2
199	226	G	4	-25.7	1.12	17.67	4.46	0.04

i-nuc	BP(j)	Nuc	#BP_Win	avgMFE	avgZ	avgED	SumZ	SumZ/#TotalWindows	BPs= 2
nt-200	-	U	100	-	-	-	-	-
200	NoBP	U	15	-26.35	-0.15	26.28	-2.32	-0.02
200	211	A	81	-26.19	0.24	17.81	19.8	0.2
200	225	A	4	-25.7	1.12	17.67	4.46	0.04

i-nuc	BP(j)	Nuc	#BP_Win	avgMFE	avgZ	avgED	SumZ	SumZ/#TotalWindows	BPs= 3
nt-201	-	U	100	-	-	-	-	-
201	NoBP	U	8	-26.6	0.3	31.88	2.43	0.02
201	157	A	7	-26.5	-0.58	17.17	-4.09	-0.04
201	210	A	81	-26.19	0.24	17.81	19.8	0.2
201	224	G	4	-25.7	1.12	17.67	4.46	0.04

i-nuc	BP(j)	Nuc	#BP_Win	avgMFE	avgZ	avgED	SumZ	SumZ/#TotalWindows	BPs= 1
nt-202	-	G	100	-	-	-	-	-
202	NoBP	G	93	-26.25	0.3	18.78	27.53	0.28
202	156	U	7	-26.5	-0.58	17.17	-4.09	-0.04

i-nuc	BP(j)	Nuc	#BP_Win	avgMFE	avgZ	avgED	SumZ	SumZ/#TotalWindows	BPs= 1
nt-203	-	A	100	-	-	-	-	-
203	NoBP	A	93	-26.3	0.31	18.55	28.51	0.29
203	155	U	7	-26.5	-0.58	17.17	-4.09	-0.04

i-nuc	BP(j)	Nuc	#BP_Win	avgMFE	avgZ	avgED	SumZ	SumZ/#TotalWindows	BPs= 1
nt-204	-	A	100	-	-	-	-	-
204	NoBP	A	93	-26.34	0.31	18.32	28.83	0.29
204	154	U	7	-26.5	-0.58	17.17	-4.09	-0.04

i-nuc	BP(j)	Nuc	#BP_Win	avgMFE	avgZ	avgED	SumZ	SumZ/#TotalWindows	BPs= 1
nt-205	-	A	100	-	-	-	-	-
205	NoBP	A	93	-26.39	0.32	18.09	29.62	0.3
205	153	U	7	-26.5	-0.58	17.17	-4.09	-0.04

i-nuc	BP(j)	Nuc	#BP_Win	avgMFE	avgZ	avgED	SumZ	SumZ/#TotalWindows	BPs= 3
nt-206	-	G	100	-	-	-	-	-
206	152	C	7	-26.5	-0.58	17.17	-4.09	-0.04
206	NoBP	G	83	-26.2	0.27	18.02	22.5	0.22
206	218	C	4	-25.7	1.12	17.67	4.46	0.04
206	258	C	6	-30.15	0.57	15.41	3.43	0.03

i-nuc	BP(j)	Nuc	#BP_Win	avgMFE	avgZ	avgED	SumZ	SumZ/#TotalWindows	BPs= 2
nt-207	-	C	100	-	-	-	-	-
207	NoBP	C	90	-26.24	0.22	18.02	19.88	0.2
207	217	G	4	-25.7	1.12	17.67	4.46	0.04
207	257	G	6	-30.15	0.57	15.41	3.43	0.03

i-nuc	BP(j)	Nuc	#BP_Win	avgMFE	avgZ	avgED	SumZ	SumZ/#TotalWindows	BPs= 1
nt-208	-	G	100	-	-	-	-	-
208	NoBP	G	96	-26.47	0.32	18.03	30.72	0.31
208	151	C	4	-26.3	-0.55	16.02	-2.2	-0.02

i-nuc	BP(j)	Nuc	#BP_Win	avgMFE	avgZ	avgED	SumZ	SumZ/#TotalWindows	BPs= 0
nt-209	-	A	100	-	-	-	-	-
209	NoBP	A	100	-26.47	0.29	18.08	29.48	0.29

i-nuc	BP(j)	Nuc	#BP_Win	avgMFE	avgZ	avgED	SumZ	SumZ/#TotalWindows	BPs= 1
nt-210	-	A	100	-	-	-	-	-
210	NoBP	A	19	-27.67	0.57	20.22	10.78	0.11
210	201	U	81	-26.19	0.24	17.81	19.8	0.2

i-nuc	BP(j)	Nuc	#BP_Win	avgMFE	avgZ	avgED	SumZ	SumZ/#TotalWindows	BPs= 2
nt-211	-	A	100	-	-	-	-	-
211	NoBP	A	13	-26.56	0.72	23.78	9.3	0.09
211	200	U	81	-26.19	0.24	17.81	19.8	0.2
211	253	U	6	-30.15	0.57	15.41	3.43	0.03

i-nuc	BP(j)	Nuc	#BP_Win	avgMFE	avgZ	avgED	SumZ	SumZ/#TotalWindows	BPs= 3
nt-212	-	G	100	-	-	-	-	-
212	NoBP	G	11	-26.63	0.81	24.73	8.89	0.09
212	199	C	81	-26.19	0.24	17.81	19.8	0.2
212	297	C	2	-26.6	1.35	26.52	2.7	0.03
212	252	C	6	-30.15	0.57	15.41	3.43	0.03

i-nuc	BP(j)	Nuc	#BP_Win	avgMFE	avgZ	avgED	SumZ	SumZ/#TotalWindows	BPs= 3
nt-213	-	U	100	-	-	-	-	-
213	198	A	81	-26.19	0.24	17.81	19.8	0.2
213	NoBP	U	11	-26.97	0.83	23.19	9.16	0.09
213	296	A	2	-26.6	1.35	26.52	2.7	0.03
213	251	G	6	-30.15	0.57	15.41	3.43	0.03

i-nuc	BP(j)	Nuc	#BP_Win	avgMFE	avgZ	avgED	SumZ	SumZ/#TotalWindows	BPs= 2
nt-214	-	A	100	-	-	-	-	-
214	NoBP	A	92	-26.33	0.33	18.4	30.1	0.3
214	295	U	2	-26.6	1.35	26.52	2.7	0.03
214	250	U	6	-30.15	0.57	15.41	3.43	0.03

i-nuc	BP(j)	Nuc	#BP_Win	avgMFE	avgZ	avgED	SumZ	SumZ/#TotalWindows	BPs= 2
nt-215	-	A	100	-	-	-	-	-
215	NoBP	A	81	-26.55	0.19	17.13	15.46	0.15
215	250	U	13	-25.36	1.39	26.75	18.13	0.18
215	249	U	6	-30.15	0.57	15.41	3.43	0.03

i-nuc	BP(j)	Nuc	#BP_Win	avgMFE	avgZ	avgED	SumZ	SumZ/#TotalWindows	BPs= 1
nt-216	-	A	100	-	-	-	-	-
216	NoBP	A	87	-26.84	0.23	16.92	19.79	0.2
216	249	U	13	-25.36	1.39	26.75	18.13	0.18

i-nuc	BP(j)	Nuc	#BP_Win	avgMFE	avgZ	avgED	SumZ	SumZ/#TotalWindows	BPs= 8
nt-217	-	G	100	-	-	-	-	-
217	NoBP	G	13	-27.35	-1.0	15.15	-13.04	-0.13
217	185	C	35	-26.03	0.22	12.46	7.73	0.08
217	131	U	6	-27.28	-1.16	13.9	-6.94	-0.07
217	248	C	19	-26.87	1.13	23.17	21.56	0.22
217	238	C	2	-28.55	1.04	29.15	2.08	0.02
217	284	C	1	-26.6	1.7	30.87	1.7	0.02
217	207	C	4	-25.7	1.12	17.67	4.46	0.04
217	291	U	9	-26.38	1.45	24.98	13.01	0.13
217	281	C	11	-27.73	0.81	24.48	8.92	0.09

i-nuc	BP(j)	Nuc	#BP_Win	avgMFE	avgZ	avgED	SumZ	SumZ/#TotalWindows	BPs= 8
nt-218	-	C	100	-	-	-	-	-
218	NoBP	C	13	-27.63	-0.87	14.49	-11.35	-0.11
218	184	G	35	-26.03	0.22	12.46	7.73	0.08
218	130	G	6	-27.28	-1.16	13.9	-6.94	-0.07
218	247	G	19	-26.87	1.13	23.17	21.56	0.22
218	237	G	2	-28.55	1.04	29.15	2.08	0.02
218	283	G	1	-26.6	1.7	30.87	1.7	0.02
218	206	G	4	-25.7	1.12	17.67	4.46	0.04
218	290	G	9	-26.38	1.45	24.98	13.01	0.13
218	280	G	11	-27.73	0.81	24.48	8.92	0.09

i-nuc	BP(j)	Nuc	#BP_Win	avgMFE	avgZ	avgED	SumZ	SumZ/#TotalWindows	BPs= 6
nt-219	-	C	100	-	-	-	-	-
219	NoBP	C	19	-27.55	-0.19	16.14	-3.58	-0.04
219	183	G	35	-26.03	0.22	12.46	7.73	0.08
219	129	G	6	-27.28	-1.16	13.9	-6.94	-0.07
219	246	G	19	-26.87	1.13	23.17	21.56	0.22
219	282	G	1	-26.6	1.7	30.87	1.7	0.02
219	289	G	9	-26.38	1.45	24.98	13.01	0.13
219	279	G	11	-27.73	0.81	24.48	8.92	0.09

i-nuc	BP(j)	Nuc	#BP_Win	avgMFE	avgZ	avgED	SumZ	SumZ/#TotalWindows	BPs= 4
nt-220	-	A	100	-	-	-	-	-
220	182	U	34	-25.97	0.19	11.98	6.54	0.07
220	128	U	6	-27.28	-1.16	13.9	-6.94	-0.07
220	NoBP	A	35	-27.36	0.43	19.31	15.02	0.15
220	232	U	16	-27.62	0.97	24.37	15.49	0.15
220	288	U	9	-26.38	1.45	24.98	13.01	0.13

i-nuc	BP(j)	Nuc	#BP_Win	avgMFE	avgZ	avgED	SumZ	SumZ/#TotalWindows	BPs= 6
nt-221	-	G	100	-	-	-	-	-
221	127	C	6	-27.28	-1.16	13.9	-6.94	-0.07
221	NoBP	G	34	-26.06	0.18	10.96	6.29	0.06
221	146	C	9	-28.86	-1.58	9.35	-14.19	-0.14
221	245	C	19	-26.87	1.13	23.17	21.56	0.22
221	233	C	7	-26.94	1.28	26.96	8.95	0.09
221	231	C	16	-27.62	0.97	24.37	15.49	0.15
221	287	C	9	-26.38	1.45	24.98	13.01	0.13

i-nuc	BP(j)	Nuc	#BP_Win	avgMFE	avgZ	avgED	SumZ	SumZ/#TotalWindows	BPs= 5
nt-222	-	A	100	-	-	-	-	-
222	126	U	4	-28.38	-1.38	13.01	-5.51	-0.06
222	NoBP	A	45	-26.13	0.43	14.11	19.54	0.2
222	145	U	9	-28.86	-1.58	9.35	-14.19	-0.14
222	244	U	19	-26.87	1.13	23.17	21.56	0.22
222	232	U	7	-26.94	1.28	26.96	8.95	0.09
222	230	U	16	-27.62	0.97	24.37	15.49	0.15

i-nuc	BP(j)	Nuc	#BP_Win	avgMFE	avgZ	avgED	SumZ	SumZ/#TotalWindows	BPs= 7
nt-223	-	G	100	-	-	-	-	-
223	125	C	2	-29.9	-1.84	12.74	-3.67	-0.04
223	NoBP	G	17	-26.31	1.06	21.73	17.99	0.18
223	179	C	4	-24.85	-0.19	16.69	-0.75	-0.01
223	144	C	9	-28.86	-1.58	9.35	-14.19	-0.14
223	176	U	26	-26.3	0.1	9.05	2.58	0.03
223	243	C	19	-26.87	1.13	23.17	21.56	0.22
223	231	C	7	-26.94	1.28	26.96	8.95	0.09
223	229	C	16	-27.62	0.97	24.37	15.49	0.15

i-nuc	BP(j)	Nuc	#BP_Win	avgMFE	avgZ	avgED	SumZ	SumZ/#TotalWindows	BPs= 5
nt-224	-	G	100	-	-	-	-	-
224	NoBP	G	31	-26.97	0.73	22.58	22.58	0.23
224	143	C	9	-28.86	-1.58	9.35	-14.19	-0.14
224	175	C	26	-26.3	0.1	9.05	2.58	0.03
224	233	C	23	-26.91	1.16	23.26	26.58	0.27
224	230	U	7	-26.94	1.28	26.96	8.95	0.09
224	201	U	4	-25.7	1.12	17.67	4.46	0.04

i-nuc	BP(j)	Nuc	#BP_Win	avgMFE	avgZ	avgED	SumZ	SumZ/#TotalWindows	BPs= 3
nt-225	-	A	100	-	-	-	-	-
225	NoBP	A	47	-27.29	0.44	21.08	20.51	0.21
225	174	U	26	-26.3	0.1	9.05	2.58	0.03
225	232	U	23	-26.91	1.16	23.26	26.58	0.27
225	200	U	4	-25.7	1.12	17.67	4.46	0.04

i-nuc	BP(j)	Nuc	#BP_Win	avgMFE	avgZ	avgED	SumZ	SumZ/#TotalWindows	BPs= 4
nt-226	-	G	100	-	-	-	-	-
226	NoBP	G	38	-27.04	0.95	24.2	36.08	0.36
226	142	C	9	-28.86	-1.58	9.35	-14.19	-0.14
226	173	C	26	-26.3	0.1	9.05	2.58	0.03
226	231	C	23	-26.91	1.16	23.26	26.58	0.27
226	199	C	4	-25.7	1.12	17.67	4.46	0.04

i-nuc	BP(j)	Nuc	#BP_Win	avgMFE	avgZ	avgED	SumZ	SumZ/#TotalWindows	BPs= 2
nt-227	-	A	100	-	-	-	-	-
227	NoBP	A	65	-27.02	1.05	23.63	68.19	0.68
227	141	U	9	-28.86	-1.58	9.35	-14.19	-0.14
227	172	U	26	-26.3	0.1	9.05	2.58	0.03

i-nuc	BP(j)	Nuc	#BP_Win	avgMFE	avgZ	avgED	SumZ	SumZ/#TotalWindows	BPs= 3
nt-228	-	U	100	-	-	-	-	-
228	NoBP	U	61	-27.23	1.05	24.27	63.9	0.64
228	140	A	9	-28.86	-1.58	9.35	-14.19	-0.14
228	171	A	26	-26.3	0.1	9.05	2.58	0.03
228	198	A	4	-25.7	1.12	17.67	4.46	0.04

i-nuc	BP(j)	Nuc	#BP_Win	avgMFE	avgZ	avgED	SumZ	SumZ/#TotalWindows	BPs= 3
nt-229	-	C	100	-	-	-	-	-
229	NoBP	C	71	-26.91	0.73	18.82	51.48	0.51
229	139	G	9	-28.86	-1.58	9.35	-14.19	-0.14
229	223	G	16	-27.62	0.97	24.37	15.49	0.15
229	197	G	4	-25.7	1.12	17.67	4.46	0.04

i-nuc	BP(j)	Nuc	#BP_Win	avgMFE	avgZ	avgED	SumZ	SumZ/#TotalWindows	BPs= 5
nt-230	-	U	100	-	-	-	-	-
230	138	A	8	-29.28	-1.73	9.34	-13.86	-0.14
230	NoBP	U	64	-27.08	0.63	17.33	40.25	0.4
230	168	A	1	-22.1	2.08	33.26	2.08	0.02
230	224	G	7	-26.94	1.28	26.96	8.95	0.09
230	222	A	16	-27.62	0.97	24.37	15.49	0.15
230	196	G	4	-25.7	1.12	17.67	4.46	0.04

i-nuc	BP(j)	Nuc	#BP_Win	avgMFE	avgZ	avgED	SumZ	SumZ/#TotalWindows	BPs= 6
nt-231	-	C	100	-	-	-	-	-
231	137	G	6	-30.32	-2.05	8.92	-12.3	-0.12
231	NoBP	C	43	-27.27	0.29	13.81	12.36	0.12
231	167	G	1	-22.1	2.08	33.26	2.08	0.02
231	226	G	23	-26.91	1.16	23.26	26.58	0.27
231	223	G	7	-26.94	1.28	26.96	8.95	0.09
231	221	G	16	-27.62	0.97	24.37	15.49	0.15
231	195	G	4	-25.7	1.12	17.67	4.46	0.04

i-nuc	BP(j)	Nuc	#BP_Win	avgMFE	avgZ	avgED	SumZ	SumZ/#TotalWindows	BPs= 8
nt-232	-	U	100	-	-	-	-	-
232	136	A	4	-30.72	-2.22	9.0	-8.86	-0.09
232	NoBP	U	3	-27.17	-0.85	9.1	-2.55	-0.03
232	168	A	25	-26.46	0.02	8.08	0.5	0.0
232	166	G	1	-22.1	2.08	33.26	2.08	0.02
232	225	A	23	-26.91	1.16	23.26	26.58	0.27
232	222	A	7	-26.94	1.28	26.96	8.95	0.09
232	220	A	16	-27.62	0.97	24.37	15.49	0.15
232	194	A	4	-25.7	1.12	17.67	4.46	0.04
232	286	A	17	-28.93	0.69	22.57	11.68	0.12

i-nuc	BP(j)	Nuc	#BP_Win	avgMFE	avgZ	avgED	SumZ	SumZ/#TotalWindows	BPs= 4
nt-233	-	C	100	-	-	-	-	-
233	NoBP	C	22	-27.94	0.23	20.6	5.08	0.05
233	167	G	25	-26.46	0.02	8.08	0.5	0.0
233	224	G	23	-26.91	1.16	23.26	26.58	0.27
233	221	G	7	-26.94	1.28	26.96	8.95	0.09
233	285	G	23	-28.23	0.81	21.48	18.74	0.19

i-nuc	BP(j)	Nuc	#BP_Win	avgMFE	avgZ	avgED	SumZ	SumZ/#TotalWindows	BPs= 1
nt-234	-	G	100	-	-	-	-	-
234	NoBP	G	77	-27.07	0.54	17.96	41.92	0.42
234	284	C	23	-28.23	0.81	21.48	18.74	0.19

i-nuc	BP(j)	Nuc	#BP_Win	avgMFE	avgZ	avgED	SumZ	SumZ/#TotalWindows	BPs= 1
nt-235	-	A	100	-	-	-	-	-
235	NoBP	A	75	-27.63	0.83	22.38	61.9	0.62
235	165	U	25	-26.46	0.02	8.08	0.5	0.0

i-nuc	BP(j)	Nuc	#BP_Win	avgMFE	avgZ	avgED	SumZ	SumZ/#TotalWindows	BPs= 3
nt-236	-	C	100	-	-	-	-	-
236	NoBP	C	46	-27.38	0.8	22.75	36.87	0.37
236	164	G	25	-26.46	0.02	8.08	0.5	0.0
236	282	G	24	-28.22	0.83	21.78	19.93	0.2
236	317	G	5	-27.34	1.16	22.61	5.78	0.06

i-nuc	BP(j)	Nuc	#BP_Win	avgMFE	avgZ	avgED	SumZ	SumZ/#TotalWindows	BPs= 6
nt-237	-	G	100	-	-	-	-	-
237	NoBP	G	35	-26.96	0.97	22.99	34.02	0.34
237	163	U	23	-26.6	-0.11	7.2	-2.44	-0.02
237	252	C	1	-24.7	1.43	18.0	1.43	0.01
237	262	C	2	-23.55	1.8	25.92	3.59	0.04
237	281	C	32	-28.61	0.58	21.05	18.64	0.19
237	218	C	2	-28.55	1.04	29.15	2.08	0.02
237	316	C	5	-27.34	1.16	22.61	5.78	0.06

i-nuc	BP(j)	Nuc	#BP_Win	avgMFE	avgZ	avgED	SumZ	SumZ/#TotalWindows	BPs= 6
nt-238	-	C	100	-	-	-	-	-
238	NoBP	C	35	-27.06	0.95	23.27	33.23	0.33
238	162	G	23	-26.6	-0.11	7.2	-2.44	-0.02
238	251	G	1	-24.7	1.43	18.0	1.43	0.01
238	261	G	2	-23.55	1.8	25.92	3.59	0.04
238	280	G	32	-28.61	0.58	21.05	18.64	0.19
238	217	G	2	-28.55	1.04	29.15	2.08	0.02
238	315	G	5	-27.34	1.16	22.61	5.78	0.06

i-nuc	BP(j)	Nuc	#BP_Win	avgMFE	avgZ	avgED	SumZ	SumZ/#TotalWindows	BPs= 2
nt-239	-	A	100	-	-	-	-	-
239	NoBP	A	94	-27.48	0.58	18.86	54.65	0.55
239	250	U	1	-24.7	1.43	18.0	1.43	0.01
239	313	U	5	-27.34	1.16	22.61	5.78	0.06

i-nuc	BP(j)	Nuc	#BP_Win	avgMFE	avgZ	avgED	SumZ	SumZ/#TotalWindows	BPs= 2
nt-240	-	G	100	-	-	-	-	-
240	NoBP	G	94	-27.53	0.57	19.0	53.81	0.54
240	249	U	1	-24.7	1.43	18.0	1.43	0.01
240	312	C	5	-27.34	1.16	22.61	5.78	0.06

i-nuc	BP(j)	Nuc	#BP_Win	avgMFE	avgZ	avgED	SumZ	SumZ/#TotalWindows	BPs= 3
nt-241	-	G	100	-	-	-	-	-
241	NoBP	G	82	-27.74	0.72	21.5	59.2	0.59
241	160	C	15	-27.21	-0.28	6.71	-4.16	-0.04
241	248	C	1	-24.7	1.43	18.0	1.43	0.01
241	258	C	2	-23.55	1.8	25.92	3.59	0.04

i-nuc	BP(j)	Nuc	#BP_Win	avgMFE	avgZ	avgED	SumZ	SumZ/#TotalWindows	BPs= 1
nt-242	-	A	100	-	-	-	-	-
242	NoBP	A	85	-27.67	0.75	21.76	63.5	0.64
242	159	U	15	-27.21	-0.28	6.71	-4.16	-0.04

i-nuc	BP(j)	Nuc	#BP_Win	avgMFE	avgZ	avgED	SumZ	SumZ/#TotalWindows	BPs= 4
nt-243	-	C	100	-	-	-	-	-
243	158	G	15	-27.21	-0.28	6.71	-4.16	-0.04
243	NoBP	C	7	-25.54	0.95	15.28	6.63	0.07
243	223	G	19	-26.87	1.13	23.17	21.56	0.22
243	277	G	58	-28.25	0.61	22.31	35.14	0.35
243	333	G	1	-29.3	-0.61	24.69	-0.61	-0.01

i-nuc	BP(j)	Nuc	#BP_Win	avgMFE	avgZ	avgED	SumZ	SumZ/#TotalWindows	BPs= 6
nt-244	-	U	100	-	-	-	-	-
244	157	A	12	-27.22	-0.33	6.42	-3.96	-0.04
244	255	A	4	-25.83	0.85	17.48	3.41	0.03
244	NoBP	U	5	-26.34	0.61	11.02	3.04	0.03
244	222	A	19	-26.87	1.13	23.17	21.56	0.22
244	276	A	58	-28.25	0.61	22.31	35.14	0.35
244	332	A	1	-29.3	-0.61	24.69	-0.61	-0.01
244	290	G	1	-29.0	-0.48	29.84	-0.48	-0.0

i-nuc	BP(j)	Nuc	#BP_Win	avgMFE	avgZ	avgED	SumZ	SumZ/#TotalWindows	BPs= 6
nt-245	-	C	100	-	-	-	-	-
245	NoBP	C	14	-26.86	-0.05	8.09	-0.69	-0.01
245	254	G	5	-26.2	0.71	15.82	3.55	0.04
245	261	G	1	-27.6	0.4	5.95	0.4	0.0
245	221	G	19	-26.87	1.13	23.17	21.56	0.22
245	275	G	58	-28.25	0.61	22.31	35.14	0.35
245	331	G	1	-29.3	-0.61	24.69	-0.61	-0.01
245	289	G	2	-29.45	-0.68	29.39	-1.35	-0.01

i-nuc	BP(j)	Nuc	#BP_Win	avgMFE	avgZ	avgED	SumZ	SumZ/#TotalWindows	BPs= 5
nt-246	-	G	100	-	-	-	-	-
246	NoBP	G	15	-27.18	-0.08	10.56	-1.23	-0.01
246	253	U	5	-26.2	0.71	15.82	3.55	0.04
246	260	C	1	-27.6	0.4	5.95	0.4	0.0
246	219	C	19	-26.87	1.13	23.17	21.56	0.22
246	274	C	58	-28.25	0.61	22.31	35.14	0.35
246	288	U	2	-29.45	-0.68	29.39	-1.35	-0.01

i-nuc	BP(j)	Nuc	#BP_Win	avgMFE	avgZ	avgED	SumZ	SumZ/#TotalWindows	BPs= 4
nt-247	-	G	100	-	-	-	-	-
247	NoBP	G	67	-28.07	0.52	20.43	34.69	0.35
247	252	C	5	-26.2	0.71	15.82	3.55	0.04
247	258	C	7	-27.91	-0.12	15.04	-0.85	-0.01
247	218	C	19	-26.87	1.13	23.17	21.56	0.22
247	287	C	2	-29.45	-0.68	29.39	-1.35	-0.01

i-nuc	BP(j)	Nuc	#BP_Win	avgMFE	avgZ	avgED	SumZ	SumZ/#TotalWindows	BPs= 5
nt-248	-	C	100	-	-	-	-	-
248	NoBP	C	14	-27.16	0.04	13.58	0.59	0.01
248	257	G	7	-27.91	-0.12	15.04	-0.85	-0.01
248	241	G	1	-24.7	1.43	18.0	1.43	0.01
248	217	G	19	-26.87	1.13	23.17	21.56	0.22
248	270	G	58	-28.25	0.61	22.31	35.14	0.35
248	346	G	1	-28.0	-0.99	23.94	-0.99	-0.01

i-nuc	BP(j)	Nuc	#BP_Win	avgMFE	avgZ	avgED	SumZ	SumZ/#TotalWindows	BPs= 7
nt-249	-	U	100	-	-	-	-	-
249	NoBP	U	11	-26.75	0.21	11.47	2.31	0.02
249	256	A	7	-27.91	-0.12	15.04	-0.85	-0.01
249	240	G	1	-24.7	1.43	18.0	1.43	0.01
249	216	A	13	-25.36	1.39	26.75	18.13	0.18
249	269	A	58	-28.25	0.61	22.31	35.14	0.35
249	215	A	6	-30.15	0.57	15.41	3.43	0.03
249	286	A	3	-28.53	-0.81	29.39	-2.43	-0.02
249	345	A	1	-28.0	-0.99	23.94	-0.99	-0.01

i-nuc	BP(j)	Nuc	#BP_Win	avgMFE	avgZ	avgED	SumZ	SumZ/#TotalWindows	BPs= 7
nt-250	-	U	100	-	-	-	-	-
250	NoBP	U	11	-26.92	0.07	12.04	0.79	0.01
250	255	A	7	-27.91	-0.12	15.04	-0.85	-0.01
250	239	A	1	-24.7	1.43	18.0	1.43	0.01
250	215	A	13	-25.36	1.39	26.75	18.13	0.18
250	268	A	58	-28.25	0.61	22.31	35.14	0.35
250	214	A	6	-30.15	0.57	15.41	3.43	0.03
250	285	G	3	-28.53	-0.81	29.39	-2.43	-0.02
250	344	G	1	-28.0	-0.99	23.94	-0.99	-0.01

i-nuc	BP(j)	Nuc	#BP_Win	avgMFE	avgZ	avgED	SumZ	SumZ/#TotalWindows	BPs= 6
nt-251	-	G	100	-	-	-	-	-
251	NoBP	G	29	-26.38	0.69	19.61	20.01	0.2
251	238	C	1	-24.7	1.43	18.0	1.43	0.01
251	267	C	58	-28.25	0.61	22.31	35.14	0.35
251	213	U	6	-30.15	0.57	15.41	3.43	0.03
251	284	C	3	-28.53	-0.81	29.39	-2.43	-0.02
251	343	C	1	-28.0	-0.99	23.94	-0.99	-0.01
251	349	C	2	-29.95	-2.07	11.07	-4.14	-0.04

i-nuc	BP(j)	Nuc	#BP_Win	avgMFE	avgZ	avgED	SumZ	SumZ/#TotalWindows	BPs= 7
nt-252	-	C	100	-	-	-	-	-
252	NoBP	C	24	-26.42	0.63	21.22	15.1	0.15
252	247	G	5	-26.2	0.71	15.82	3.55	0.04
252	237	G	1	-24.7	1.43	18.0	1.43	0.01
252	266	G	58	-28.25	0.61	22.31	35.14	0.35
252	212	G	6	-30.15	0.57	15.41	3.43	0.03
252	283	G	3	-28.53	-0.81	29.39	-2.43	-0.02
252	342	G	1	-28.0	-0.99	23.94	-0.99	-0.01
252	348	G	2	-29.95	-2.07	11.07	-4.14	-0.04

i-nuc	BP(j)	Nuc	#BP_Win	avgMFE	avgZ	avgED	SumZ	SumZ/#TotalWindows	BPs= 5
nt-253	-	U	100	-	-	-	-	-
253	NoBP	U	26	-26.43	0.55	22.04	14.35	0.14
253	246	G	5	-26.2	0.71	15.82	3.55	0.04
253	265	G	58	-28.25	0.61	22.31	35.14	0.35
253	211	A	6	-30.15	0.57	15.41	3.43	0.03
253	282	G	3	-28.53	-0.81	29.39	-2.43	-0.02
253	347	A	2	-29.95	-2.07	11.07	-4.14	-0.04

i-nuc	BP(j)	Nuc	#BP_Win	avgMFE	avgZ	avgED	SumZ	SumZ/#TotalWindows	BPs= 3
nt-254	-	G	100	-	-	-	-	-
254	NoBP	G	34	-27.34	0.38	20.69	12.97	0.13
254	245	C	5	-26.2	0.71	15.82	3.55	0.04
254	264	C	58	-28.25	0.61	22.31	35.14	0.35
254	281	C	3	-28.53	-0.81	29.39	-2.43	-0.02

i-nuc	BP(j)	Nuc	#BP_Win	avgMFE	avgZ	avgED	SumZ	SumZ/#TotalWindows	BPs= 2
nt-255	-	A	100	-	-	-	-	-
255	NoBP	A	89	-27.96	0.5	22.34	44.9	0.45
255	244	U	4	-25.83	0.85	17.48	3.41	0.03
255	250	U	7	-27.91	-0.12	15.04	-0.85	-0.01

i-nuc	BP(j)	Nuc	#BP_Win	avgMFE	avgZ	avgED	SumZ	SumZ/#TotalWindows	BPs= 1
nt-256	-	A	100	-	-	-	-	-
256	NoBP	A	93	-27.9	0.5	22.19	46.41	0.46
256	249	U	7	-27.91	-0.12	15.04	-0.85	-0.01

i-nuc	BP(j)	Nuc	#BP_Win	avgMFE	avgZ	avgED	SumZ	SumZ/#TotalWindows	BPs= 4
nt-257	-	G	100	-	-	-	-	-
257	NoBP	G	72	-28.14	0.39	22.38	27.9	0.28
257	248	C	7	-27.91	-0.12	15.04	-0.85	-0.01
257	187	C	13	-25.36	1.39	26.75	18.13	0.18
257	207	C	6	-30.15	0.57	15.41	3.43	0.03
257	343	C	2	-29.95	-2.07	11.07	-4.14	-0.04

i-nuc	BP(j)	Nuc	#BP_Win	avgMFE	avgZ	avgED	SumZ	SumZ/#TotalWindows	BPs= 7
nt-258	-	C	100	-	-	-	-	-
258	247	G	7	-27.91	-0.12	15.04	-0.85	-0.01
258	NoBP	C	60	-28.18	0.59	22.27	35.58	0.36
258	241	G	2	-23.55	1.8	25.92	3.59	0.04
258	186	G	13	-25.36	1.39	26.75	18.13	0.18
258	206	G	6	-30.15	0.57	15.41	3.43	0.03
258	277	G	3	-28.53	-0.81	29.39	-2.43	-0.02
258	342	G	2	-29.95	-2.07	11.07	-4.14	-0.04
258	282	G	7	-29.11	-1.61	19.87	-11.27	-0.11

i-nuc	BP(j)	Nuc	#BP_Win	avgMFE	avgZ	avgED	SumZ	SumZ/#TotalWindows	BPs= 3
nt-259	-	G	100	-	-	-	-	-
259	NoBP	G	69	-28.06	0.53	21.99	36.81	0.37
259	185	C	13	-25.36	1.39	26.75	18.13	0.18
259	281	C	16	-29.41	-0.66	19.01	-10.64	-0.11
259	341	U	2	-29.95	-2.07	11.07	-4.14	-0.04

i-nuc	BP(j)	Nuc	#BP_Win	avgMFE	avgZ	avgED	SumZ	SumZ/#TotalWindows	BPs= 6
nt-260	-	C	100	-	-	-	-	-
260	NoBP	C	62	-28.02	0.65	22.1	40.55	0.41
260	246	G	1	-27.6	0.4	5.95	0.4	0.0
260	184	G	13	-25.36	1.39	26.75	18.13	0.18
260	280	G	16	-29.41	-0.66	19.01	-10.64	-0.11
260	275	G	4	-28.2	-0.94	27.15	-3.76	-0.04
260	344	G	2	-29.55	-0.92	21.74	-1.85	-0.02
260	340	G	2	-29.95	-2.07	11.07	-4.14	-0.04

i-nuc	BP(j)	Nuc	#BP_Win	avgMFE	avgZ	avgED	SumZ	SumZ/#TotalWindows	BPs= 4
nt-261	-	G	100	-	-	-	-	-
261	245	C	1	-27.6	0.4	5.95	0.4	0.0
261	NoBP	G	91	-28.01	0.42	22.07	38.26	0.38
261	238	C	2	-23.55	1.8	25.92	3.59	0.04
261	274	C	4	-28.2	-0.94	27.15	-3.76	-0.04
261	343	C	2	-29.55	-0.92	21.74	-1.85	-0.02

i-nuc	BP(j)	Nuc	#BP_Win	avgMFE	avgZ	avgED	SumZ	SumZ/#TotalWindows	BPs= 6
nt-262	-	C	100	-	-	-	-	-
262	NoBP	C	61	-28.12	0.54	22.12	32.9	0.33
262	237	G	2	-23.55	1.8	25.92	3.59	0.04
262	183	G	13	-25.36	1.39	26.75	18.13	0.18
262	278	G	16	-29.41	-0.66	19.01	-10.64	-0.11
262	273	G	4	-28.2	-0.94	27.15	-3.76	-0.04
262	342	G	2	-29.55	-0.92	21.74	-1.85	-0.02
262	338	G	2	-29.95	-2.07	11.07	-4.14	-0.04

i-nuc	BP(j)	Nuc	#BP_Win	avgMFE	avgZ	avgED	SumZ	SumZ/#TotalWindows	BPs= 3
nt-263	-	A	100	-	-	-	-	-
263	NoBP	A	83	-28.28	0.23	21.84	18.85	0.19
263	182	U	13	-25.36	1.39	26.75	18.13	0.18
263	341	U	2	-29.55	-0.92	21.74	-1.85	-0.02
263	337	U	2	-29.95	-2.07	11.07	-4.14	-0.04

i-nuc	BP(j)	Nuc	#BP_Win	avgMFE	avgZ	avgED	SumZ	SumZ/#TotalWindows	BPs= 5
nt-264	-	C	100	-	-	-	-	-
264	NoBP	C	2	-24.55	0.3	24.6	0.59	0.01
264	181	G	13	-25.36	1.39	26.75	18.13	0.18
264	254	G	58	-28.25	0.61	22.31	35.14	0.35
264	275	G	21	-29.0	-0.96	18.09	-20.26	-0.2
264	272	G	4	-28.2	-0.94	27.15	-3.76	-0.04
264	340	G	2	-29.55	-0.92	21.74	-1.85	-0.02

i-nuc	BP(j)	Nuc	#BP_Win	avgMFE	avgZ	avgED	SumZ	SumZ/#TotalWindows	BPs= 2
nt-265	-	G	100	-	-	-	-	-
265	NoBP	G	21	-26.46	0.44	25.27	9.22	0.09
265	253	U	58	-28.25	0.61	22.31	35.14	0.35
265	274	C	21	-29.0	-0.96	18.09	-20.26	-0.2

i-nuc	BP(j)	Nuc	#BP_Win	avgMFE	avgZ	avgED	SumZ	SumZ/#TotalWindows	BPs= 2
nt-266	-	G	100	-	-	-	-	-
266	NoBP	G	31	-28.52	-0.94	19.64	-29.17	-0.29
266	179	C	11	-25.92	1.3	26.07	14.25	0.14
266	252	C	58	-28.25	0.61	22.31	35.14	0.35

i-nuc	BP(j)	Nuc	#BP_Win	avgMFE	avgZ	avgED	SumZ	SumZ/#TotalWindows	BPs= 3
nt-267	-	C	100	-	-	-	-	-
267	178	G	11	-25.92	1.3	26.07	14.25	0.14
267	251	G	58	-28.25	0.61	22.31	35.14	0.35
267	272	G	21	-29.0	-0.96	18.09	-20.26	-0.2
267	NoBP	C	10	-27.99	-1.33	20.69	-13.3	-0.13

i-nuc	BP(j)	Nuc	#BP_Win	avgMFE	avgZ	avgED	SumZ	SumZ/#TotalWindows	BPs= 1
nt-268	-	A	100	-	-	-	-	-
268	NoBP	A	42	-28.02	-0.54	20.39	-22.64	-0.23
268	250	U	58	-28.25	0.61	22.31	35.14	0.35

i-nuc	BP(j)	Nuc	#BP_Win	avgMFE	avgZ	avgED	SumZ	SumZ/#TotalWindows	BPs= 2
nt-269	-	A	100	-	-	-	-	-
269	NoBP	A	38	-28.15	-0.79	19.4	-30.02	-0.3
269	176	U	4	-27.28	1.04	25.72	4.15	0.04
269	249	U	58	-28.25	0.61	22.31	35.14	0.35

i-nuc	BP(j)	Nuc	#BP_Win	avgMFE	avgZ	avgED	SumZ	SumZ/#TotalWindows	BPs= 2
nt-270	-	G	100	-	-	-	-	-
270	NoBP	G	38	-28.19	-0.86	18.97	-32.56	-0.33
270	175	C	4	-27.28	1.04	25.72	4.15	0.04
270	248	C	58	-28.25	0.61	22.31	35.14	0.35

i-nuc	BP(j)	Nuc	#BP_Win	avgMFE	avgZ	avgED	SumZ	SumZ/#TotalWindows	BPs= 1
nt-271	-	A	100	-	-	-	-	-
271	174	U	3	-27.77	0.91	25.57	2.72	0.03
271	NoBP	A	97	-28.22	0.01	20.86	0.56	0.01

i-nuc	BP(j)	Nuc	#BP_Win	avgMFE	avgZ	avgED	SumZ	SumZ/#TotalWindows	BPs= 3
nt-272	-	G	100	-	-	-	-	-
272	173	C	1	-29.2	0.48	25.16	0.48	0.0
272	NoBP	G	74	-27.97	0.31	21.2	23.26	0.23
272	267	C	21	-29.0	-0.96	18.09	-20.26	-0.2
272	264	C	4	-28.2	-0.94	27.15	-3.76	-0.04

i-nuc	BP(j)	Nuc	#BP_Win	avgMFE	avgZ	avgED	SumZ	SumZ/#TotalWindows	BPs= 3
nt-273	-	G	100	-	-	-	-	-
273	NoBP	G	84	-28.29	0.26	21.51	21.98	0.22
273	262	C	4	-28.2	-0.94	27.15	-3.76	-0.04
273	281	C	2	-29.55	-0.92	21.74	-1.85	-0.02
273	362	C	10	-27.01	-1.96	10.65	-19.6	-0.2

i-nuc	BP(j)	Nuc	#BP_Win	avgMFE	avgZ	avgED	SumZ	SumZ/#TotalWindows	BPs= 5
nt-274	-	C	100	-	-	-	-	-
274	NoBP	C	5	-25.28	0.89	24.23	4.44	0.04
274	246	G	58	-28.25	0.61	22.31	35.14	0.35
274	265	G	21	-29.0	-0.96	18.09	-20.26	-0.2
274	261	G	4	-28.2	-0.94	27.15	-3.76	-0.04
274	280	G	2	-29.55	-0.92	21.74	-1.85	-0.02
274	361	G	10	-27.01	-1.96	10.65	-19.6	-0.2

i-nuc	BP(j)	Nuc	#BP_Win	avgMFE	avgZ	avgED	SumZ	SumZ/#TotalWindows	BPs= 3
nt-275	-	G	100	-	-	-	-	-
275	NoBP	G	17	-26.72	-1.18	15.15	-19.99	-0.2
275	245	C	58	-28.25	0.61	22.31	35.14	0.35
275	264	C	21	-29.0	-0.96	18.09	-20.26	-0.2
275	260	C	4	-28.2	-0.94	27.15	-3.76	-0.04

i-nuc	BP(j)	Nuc	#BP_Win	avgMFE	avgZ	avgED	SumZ	SumZ/#TotalWindows	BPs= 1
nt-276	-	A	100	-	-	-	-	-
276	NoBP	A	42	-27.98	-1.14	17.44	-47.85	-0.48
276	244	U	58	-28.25	0.61	22.31	35.14	0.35

i-nuc	BP(j)	Nuc	#BP_Win	avgMFE	avgZ	avgED	SumZ	SumZ/#TotalWindows	BPs= 2
nt-277	-	G	100	-	-	-	-	-
277	NoBP	G	39	-27.92	-1.26	16.18	-49.15	-0.49
277	243	C	58	-28.25	0.61	22.31	35.14	0.35
277	258	C	3	-28.53	-0.81	29.39	-2.43	-0.02

i-nuc	BP(j)	Nuc	#BP_Win	avgMFE	avgZ	avgED	SumZ	SumZ/#TotalWindows	BPs= 2
nt-278	-	G	100	-	-	-	-	-
278	NoBP	G	82	-27.86	-0.14	19.94	-11.52	-0.12
278	189	C	2	-28.55	1.04	29.15	2.08	0.02
278	262	C	16	-29.41	-0.66	19.01	-10.64	-0.11

i-nuc	BP(j)	Nuc	#BP_Win	avgMFE	avgZ	avgED	SumZ	SumZ/#TotalWindows	BPs= 3
nt-279	-	G	100	-	-	-	-	-
279	NoBP	G	67	-28.74	0.06	20.93	4.03	0.04
279	188	C	2	-28.55	1.04	29.15	2.08	0.02
279	219	C	11	-27.73	0.81	24.48	8.92	0.09
279	355	U	20	-26.12	-1.9	13.04	-37.97	-0.38

i-nuc	BP(j)	Nuc	#BP_Win	avgMFE	avgZ	avgED	SumZ	SumZ/#TotalWindows	BPs= 5
nt-280	-	G	100	-	-	-	-	-
280	NoBP	G	37	-27.06	-1.17	17.19	-43.37	-0.43
280	238	C	32	-28.61	0.58	21.05	18.64	0.19
280	187	C	2	-28.55	1.04	29.15	2.08	0.02
280	260	C	16	-29.41	-0.66	19.01	-10.64	-0.11
280	218	C	11	-27.73	0.81	24.48	8.92	0.09
280	274	C	2	-29.55	-0.92	21.74	-1.85	-0.02

i-nuc	BP(j)	Nuc	#BP_Win	avgMFE	avgZ	avgED	SumZ	SumZ/#TotalWindows	BPs= 7
nt-281	-	C	100	-	-	-	-	-
281	237	G	32	-28.61	0.58	21.05	18.64	0.19
281	186	G	2	-28.55	1.04	29.15	2.08	0.02
281	259	G	16	-29.41	-0.66	19.01	-10.64	-0.11
281	217	G	11	-27.73	0.81	24.48	8.92	0.09
281	NoBP	C	12	-28.68	-0.26	19.88	-3.1	-0.03
281	254	G	3	-28.53	-0.81	29.39	-2.43	-0.02
281	273	G	2	-29.55	-0.92	21.74	-1.85	-0.02
281	353	G	22	-25.92	-1.91	13.39	-42.09	-0.42

i-nuc	BP(j)	Nuc	#BP_Win	avgMFE	avgZ	avgED	SumZ	SumZ/#TotalWindows	BPs= 7
nt-282	-	G	100	-	-	-	-	-
282	236	C	24	-28.22	0.83	21.78	19.93	0.2
282	185	C	2	-28.55	1.04	29.15	2.08	0.02
282	219	C	1	-26.6	1.7	30.87	1.7	0.02
282	300	C	41	-28.84	-0.04	20.2	-1.61	-0.02
282	253	U	3	-28.53	-0.81	29.39	-2.43	-0.02
282	258	C	7	-29.11	-1.61	19.87	-11.27	-0.11
282	352	C	22	-25.92	-1.91	13.39	-42.09	-0.42

i-nuc	BP(j)	Nuc	#BP_Win	avgMFE	avgZ	avgED	SumZ	SumZ/#TotalWindows	BPs= 4
nt-283	-	G	100	-	-	-	-	-
283	NoBP	G	31	-28.26	0.35	20.98	10.93	0.11
283	218	C	1	-26.6	1.7	30.87	1.7	0.02
283	299	C	41	-28.84	-0.04	20.2	-1.61	-0.02
283	252	C	3	-28.53	-0.81	29.39	-2.43	-0.02
283	351	U	24	-26.05	-1.88	14.52	-45.05	-0.45

i-nuc	BP(j)	Nuc	#BP_Win	avgMFE	avgZ	avgED	SumZ	SumZ/#TotalWindows	BPs= 6
nt-284	-	C	100	-	-	-	-	-
284	NoBP	C	1	-28.5	1.2	29.04	1.2	0.01
284	217	G	1	-26.6	1.7	30.87	1.7	0.02
284	234	G	23	-28.23	0.81	21.48	18.74	0.19
284	298	G	41	-28.84	-0.04	20.2	-1.61	-0.02
284	251	G	3	-28.53	-0.81	29.39	-2.43	-0.02
284	350	G	24	-26.05	-1.88	14.52	-45.05	-0.45
284	353	G	7	-27.26	-1.67	15.69	-11.68	-0.12

i-nuc	BP(j)	Nuc	#BP_Win	avgMFE	avgZ	avgED	SumZ	SumZ/#TotalWindows	BPs= 5
nt-285	-	G	100	-	-	-	-	-
285	NoBP	G	2	-22.85	0.1	25.3	0.21	0.0
285	233	C	23	-28.23	0.81	21.48	18.74	0.19
285	297	C	41	-28.84	-0.04	20.2	-1.61	-0.02
285	250	U	3	-28.53	-0.81	29.39	-2.43	-0.02
285	349	C	24	-26.05	-1.88	14.52	-45.05	-0.45
285	352	C	7	-27.26	-1.67	15.69	-11.68	-0.12

i-nuc	BP(j)	Nuc	#BP_Win	avgMFE	avgZ	avgED	SumZ	SumZ/#TotalWindows	BPs= 4
nt-286	-	A	100	-	-	-	-	-
286	NoBP	A	32	-25.65	-1.26	15.61	-40.37	-0.4
286	232	U	17	-28.93	0.69	22.57	11.68	0.12
286	295	U	41	-28.84	-0.04	20.2	-1.61	-0.02
286	249	U	3	-28.53	-0.81	29.39	-2.43	-0.02
286	351	U	7	-27.26	-1.67	15.69	-11.68	-0.12

i-nuc	BP(j)	Nuc	#BP_Win	avgMFE	avgZ	avgED	SumZ	SumZ/#TotalWindows	BPs= 6
nt-287	-	C	100	-	-	-	-	-
287	NoBP	C	14	-29.34	0.25	20.13	3.45	0.03
287	221	G	9	-26.38	1.45	24.98	13.01	0.13
287	294	G	41	-28.84	-0.04	20.2	-1.61	-0.02
287	247	G	2	-29.45	-0.68	29.39	-1.35	-0.01
287	348	G	24	-26.05	-1.88	14.52	-45.05	-0.45
287	350	G	7	-27.26	-1.67	15.69	-11.68	-0.12
287	375	G	3	-19.1	-1.16	20.32	-3.47	-0.03

i-nuc	BP(j)	Nuc	#BP_Win	avgMFE	avgZ	avgED	SumZ	SumZ/#TotalWindows	BPs= 6
nt-288	-	U	100	-	-	-	-	-
288	NoBP	U	12	-26.13	-0.98	17.12	-11.81	-0.12
288	220	A	9	-26.38	1.45	24.98	13.01	0.13
288	293	A	41	-28.84	-0.04	20.2	-1.61	-0.02
288	301	A	9	-31.26	0.01	20.19	0.07	0.0
288	246	G	2	-29.45	-0.68	29.39	-1.35	-0.01
288	347	A	24	-26.05	-1.88	14.52	-45.05	-0.45
288	374	A	3	-19.1	-1.16	20.32	-3.47	-0.03

i-nuc	BP(j)	Nuc	#BP_Win	avgMFE	avgZ	avgED	SumZ	SumZ/#TotalWindows	BPs= 5
nt-289	-	G	100	-	-	-	-	-
289	NoBP	G	70	-27.48	-0.7	18.16	-49.33	-0.49
289	219	C	9	-26.38	1.45	24.98	13.01	0.13
289	300	C	9	-31.26	0.01	20.19	0.07	0.0
289	245	C	2	-29.45	-0.68	29.39	-1.35	-0.01
289	349	C	7	-27.26	-1.67	15.69	-11.68	-0.12
289	373	U	3	-19.1	-1.16	20.32	-3.47	-0.03

i-nuc	BP(j)	Nuc	#BP_Win	avgMFE	avgZ	avgED	SumZ	SumZ/#TotalWindows	BPs= 4
nt-290	-	G	100	-	-	-	-	-
290	NoBP	G	78	-27.41	-0.83	17.98	-64.59	-0.65
290	218	C	9	-26.38	1.45	24.98	13.01	0.13
290	299	C	9	-31.26	0.01	20.19	0.07	0.0
290	244	U	1	-29.0	-0.48	29.84	-0.48	-0.0
290	372	U	3	-19.1	-1.16	20.32	-3.47	-0.03

i-nuc	BP(j)	Nuc	#BP_Win	avgMFE	avgZ	avgED	SumZ	SumZ/#TotalWindows	BPs= 4
nt-291	-	U	100	-	-	-	-	-
291	217	G	9	-26.38	1.45	24.98	13.01	0.13
291	NoBP	U	72	-27.35	-0.78	18.24	-56.3	-0.56
291	298	G	9	-31.26	0.01	20.19	0.07	0.0
291	347	A	7	-27.26	-1.67	15.69	-11.68	-0.12
291	371	A	3	-19.1	-1.16	20.32	-3.47	-0.03

i-nuc	BP(j)	Nuc	#BP_Win	avgMFE	avgZ	avgED	SumZ	SumZ/#TotalWindows	BPs= 1
nt-292	-	G	100	-	-	-	-	-
292	NoBP	G	91	-26.9	-0.68	18.61	-62.06	-0.62
292	297	C	9	-31.26	0.01	20.19	0.07	0.0

i-nuc	BP(j)	Nuc	#BP_Win	avgMFE	avgZ	avgED	SumZ	SumZ/#TotalWindows	BPs= 1
nt-293	-	A	100	-	-	-	-	-
293	NoBP	A	59	-26.09	-1.09	17.48	-64.35	-0.64
293	288	U	41	-28.84	-0.04	20.2	-1.61	-0.02

i-nuc	BP(j)	Nuc	#BP_Win	avgMFE	avgZ	avgED	SumZ	SumZ/#TotalWindows	BPs= 2
nt-294	-	G	100	-	-	-	-	-
294	NoBP	G	15	-29.31	0.58	22.21	8.67	0.09
294	287	C	41	-28.84	-0.04	20.2	-1.61	-0.02
294	343	C	44	-24.82	-1.74	15.6	-76.57	-0.77

i-nuc	BP(j)	Nuc	#BP_Win	avgMFE	avgZ	avgED	SumZ	SumZ/#TotalWindows	BPs= 3
nt-295	-	U	100	-	-	-	-	-
295	NoBP	U	13	-28.95	0.3	21.41	3.88	0.04
295	214	A	2	-26.6	1.35	26.52	2.7	0.03
295	286	A	41	-28.84	-0.04	20.2	-1.61	-0.02
295	342	G	44	-24.82	-1.74	15.6	-76.57	-0.77

i-nuc	BP(j)	Nuc	#BP_Win	avgMFE	avgZ	avgED	SumZ	SumZ/#TotalWindows	BPs= 2
nt-296	-	A	100	-	-	-	-	-
296	NoBP	A	54	-28.67	0.01	20.45	0.58	0.01
296	213	U	2	-26.6	1.35	26.52	2.7	0.03
296	341	U	44	-24.82	-1.74	15.6	-76.57	-0.77

i-nuc	BP(j)	Nuc	#BP_Win	avgMFE	avgZ	avgED	SumZ	SumZ/#TotalWindows	BPs= 5
nt-297	-	C	100	-	-	-	-	-
297	NoBP	C	1	-26.0	1.71	26.22	1.71	0.02
297	212	G	2	-26.6	1.35	26.52	2.7	0.03
297	285	G	41	-28.84	-0.04	20.2	-1.61	-0.02
297	292	G	9	-31.26	0.01	20.19	0.07	0.0
297	340	G	44	-24.82	-1.74	15.6	-76.57	-0.77
297	342	G	3	-15.97	-0.4	22.53	-1.2	-0.01

i-nuc	BP(j)	Nuc	#BP_Win	avgMFE	avgZ	avgED	SumZ	SumZ/#TotalWindows	BPs= 3
nt-298	-	G	100	-	-	-	-	-
298	NoBP	G	47	-24.69	-1.56	16.25	-73.54	-0.74
298	284	C	41	-28.84	-0.04	20.2	-1.61	-0.02
298	291	U	9	-31.26	0.01	20.19	0.07	0.0
298	341	U	3	-15.97	-0.4	22.53	-1.2	-0.01

i-nuc	BP(j)	Nuc	#BP_Win	avgMFE	avgZ	avgED	SumZ	SumZ/#TotalWindows	BPs= 4
nt-299	-	C	100	-	-	-	-	-
299	NoBP	C	1	-26.6	1.36	30.73	1.36	0.01
299	283	G	41	-28.84	-0.04	20.2	-1.61	-0.02
299	290	G	9	-31.26	0.01	20.19	0.07	0.0
299	339	G	46	-24.4	-1.66	15.96	-76.57	-0.77
299	340	G	3	-15.97	-0.4	22.53	-1.2	-0.01

i-nuc	BP(j)	Nuc	#BP_Win	avgMFE	avgZ	avgED	SumZ	SumZ/#TotalWindows	BPs= 4
nt-300	-	C	100	-	-	-	-	-
300	282	G	41	-28.84	-0.04	20.2	-1.61	-0.02
300	289	G	9	-31.26	0.01	20.19	0.07	0.0
300	338	G	46	-24.4	-1.66	15.96	-76.57	-0.77
300	339	G	3	-15.97	-0.4	22.53	-1.2	-0.01
300	NoBP	C	1	-15.5	-1.38	12.25	-1.38	-0.01

i-nuc	BP(j)	Nuc	#BP_Win	avgMFE	avgZ	avgED	SumZ	SumZ/#TotalWindows	BPs= 2
nt-301	-	A	100	-	-	-	-	-
301	NoBP	A	45	-27.39	-0.14	20.01	-6.49	-0.06
301	288	U	9	-31.26	0.01	20.19	0.07	0.0
301	337	U	46	-24.4	-1.66	15.96	-76.57	-0.77

i-nuc	BP(j)	Nuc	#BP_Win	avgMFE	avgZ	avgED	SumZ	SumZ/#TotalWindows	BPs= 0
nt-302	-	A	100	-	-	-	-	-
302	NoBP	A	100	-26.22	-0.86	18.12	-85.53	-0.86

i-nuc	BP(j)	Nuc	#BP_Win	avgMFE	avgZ	avgED	SumZ	SumZ/#TotalWindows	BPs= 0
nt-303	-	A	100	-	-	-	-	-
303	NoBP	A	100	-26.08	-0.87	18.08	-87.33	-0.87

i-nuc	BP(j)	Nuc	#BP_Win	avgMFE	avgZ	avgED	SumZ	SumZ/#TotalWindows	BPs= 0
nt-304	-	A	100	-	-	-	-	-
304	NoBP	A	100	-25.95	-0.89	18.02	-89.13	-0.89

i-nuc	BP(j)	Nuc	#BP_Win	avgMFE	avgZ	avgED	SumZ	SumZ/#TotalWindows	BPs= 0
nt-305	-	A	100	-	-	-	-	-
305	NoBP	A	100	-25.84	-0.91	17.97	-90.99	-0.91

i-nuc	BP(j)	Nuc	#BP_Win	avgMFE	avgZ	avgED	SumZ	SumZ/#TotalWindows	BPs= 2
nt-306	-	U	100	-	-	-	-	-
306	NoBP	U	50	-27.67	-0.27	19.63	-13.69	-0.14
306	332	A	49	-23.88	-1.59	16.36	-77.77	-0.78
306	331	G	1	-19.7	-2.13	9.2	-2.13	-0.02

i-nuc	BP(j)	Nuc	#BP_Win	avgMFE	avgZ	avgED	SumZ	SumZ/#TotalWindows	BPs= 2
nt-307	-	U	100	-	-	-	-	-
307	NoBP	U	24	-28.8	0.7	22.97	16.68	0.17
307	330	A	27	-26.06	-1.28	15.5	-34.59	-0.35
307	331	G	49	-23.88	-1.59	16.36	-77.77	-0.78

i-nuc	BP(j)	Nuc	#BP_Win	avgMFE	avgZ	avgED	SumZ	SumZ/#TotalWindows	BPs= 2
nt-308	-	U	100	-	-	-	-	-
308	NoBP	U	24	-28.43	0.61	22.06	14.69	0.15
308	329	G	27	-26.06	-1.28	15.5	-34.59	-0.35
308	330	A	49	-23.88	-1.59	16.36	-77.77	-0.78

i-nuc	BP(j)	Nuc	#BP_Win	avgMFE	avgZ	avgED	SumZ	SumZ/#TotalWindows	BPs= 2
nt-309	-	U	100	-	-	-	-	-
309	NoBP	U	24	-28.06	0.49	21.14	11.73	0.12
309	328	G	27	-26.06	-1.28	15.5	-34.59	-0.35
309	329	G	49	-23.88	-1.59	16.36	-77.77	-0.78

i-nuc	BP(j)	Nuc	#BP_Win	avgMFE	avgZ	avgED	SumZ	SumZ/#TotalWindows	BPs= 0
nt-310	-	G	100	-	-	-	-	-
310	NoBP	G	100	-25.38	-1.03	17.05	-103.42	-1.03

i-nuc	BP(j)	Nuc	#BP_Win	avgMFE	avgZ	avgED	SumZ	SumZ/#TotalWindows	BPs= 0
nt-311	-	A	100	-	-	-	-	-
311	NoBP	A	100	-25.3	-1.06	16.86	-106.2	-1.06

i-nuc	BP(j)	Nuc	#BP_Win	avgMFE	avgZ	avgED	SumZ	SumZ/#TotalWindows	BPs= 2
nt-312	-	C	100	-	-	-	-	-
312	NoBP	C	8	-27.84	1.08	23.12	8.64	0.09
312	240	G	5	-27.34	1.16	22.61	5.78	0.06
312	325	G	87	-24.84	-1.43	15.73	-124.44	-1.24

i-nuc	BP(j)	Nuc	#BP_Win	avgMFE	avgZ	avgED	SumZ	SumZ/#TotalWindows	BPs= 2
nt-313	-	U	100	-	-	-	-	-
313	NoBP	U	6	-27.72	1.17	22.37	7.0	0.07
313	239	A	5	-27.34	1.16	22.61	5.78	0.06
313	324	A	89	-24.79	-1.4	15.81	-124.42	-1.24

i-nuc	BP(j)	Nuc	#BP_Win	avgMFE	avgZ	avgED	SumZ	SumZ/#TotalWindows	BPs= 1
nt-314	-	A	100	-	-	-	-	-
314	NoBP	A	9	-27.44	1.14	22.21	10.22	0.1
314	323	U	91	-24.72	-1.36	15.88	-123.76	-1.24

i-nuc	BP(j)	Nuc	#BP_Win	avgMFE	avgZ	avgED	SumZ	SumZ/#TotalWindows	BPs= 2
nt-315	-	G	100	-	-	-	-	-
315	NoBP	G	4	-24.17	0.79	19.44	3.17	0.03
315	238	C	5	-27.34	1.16	22.61	5.78	0.06
315	322	C	91	-24.72	-1.36	15.88	-123.76	-1.24

i-nuc	BP(j)	Nuc	#BP_Win	avgMFE	avgZ	avgED	SumZ	SumZ/#TotalWindows	BPs= 2
nt-316	-	C	100	-	-	-	-	-
316	NoBP	C	4	-20.78	0.28	16.88	1.13	0.01
316	237	G	5	-27.34	1.16	22.61	5.78	0.06
316	321	G	91	-24.72	-1.36	15.88	-123.76	-1.24

i-nuc	BP(j)	Nuc	#BP_Win	avgMFE	avgZ	avgED	SumZ	SumZ/#TotalWindows	BPs= 1
nt-317	-	G	100	-	-	-	-	-
317	NoBP	G	95	-24.4	-1.32	15.8	-125.06	-1.25
317	236	C	5	-27.34	1.16	22.61	5.78	0.06

i-nuc	BP(j)	Nuc	#BP_Win	avgMFE	avgZ	avgED	SumZ	SumZ/#TotalWindows	BPs= 1
nt-318	-	G	100	-	-	-	-	-
318	NoBP	G	96	-24.85	-1.23	16.23	-117.98	-1.18
318	352	C	4	-14.12	-1.1	10.69	-4.4	-0.04

i-nuc	BP(j)	Nuc	#BP_Win	avgMFE	avgZ	avgED	SumZ	SumZ/#TotalWindows	BPs= 1
nt-319	-	A	100	-	-	-	-	-
319	NoBP	A	96	-24.7	-1.25	16.13	-119.54	-1.2
319	351	U	4	-14.12	-1.1	10.69	-4.4	-0.04

i-nuc	BP(j)	Nuc	#BP_Win	avgMFE	avgZ	avgED	SumZ	SumZ/#TotalWindows	BPs= 1
nt-320	-	G	100	-	-	-	-	-
320	NoBP	G	98	-24.36	-1.27	15.89	-124.57	-1.25
320	403	C	2	-13.1	-0.7	11.56	-1.41	-0.01

i-nuc	BP(j)	Nuc	#BP_Win	avgMFE	avgZ	avgED	SumZ	SumZ/#TotalWindows	BPs= 3
nt-321	-	G	100	-	-	-	-	-
321	NoBP	G	3	-22.1	0.74	18.41	2.22	0.02
321	316	C	91	-24.72	-1.36	15.88	-123.76	-1.24
321	349	C	4	-14.12	-1.1	10.69	-4.4	-0.04
321	402	C	2	-13.1	-0.7	11.56	-1.41	-0.01

i-nuc	BP(j)	Nuc	#BP_Win	avgMFE	avgZ	avgED	SumZ	SumZ/#TotalWindows	BPs= 3
nt-322	-	C	100	-	-	-	-	-
322	NoBP	C	3	-17.1	0.05	13.66	0.14	0.0
322	315	G	91	-24.72	-1.36	15.88	-123.76	-1.24
322	348	G	4	-14.12	-1.1	10.69	-4.4	-0.04
322	401	G	2	-13.1	-0.7	11.56	-1.41	-0.01

i-nuc	BP(j)	Nuc	#BP_Win	avgMFE	avgZ	avgED	SumZ	SumZ/#TotalWindows	BPs= 3
nt-323	-	U	100	-	-	-	-	-
323	314	A	91	-24.72	-1.36	15.88	-123.76	-1.24
323	347	A	4	-14.12	-1.1	10.69	-4.4	-0.04
323	400	G	2	-13.1	-0.7	11.56	-1.41	-0.01
323	NoBP	U	3	-12.1	-0.94	8.43	-2.82	-0.03

i-nuc	BP(j)	Nuc	#BP_Win	avgMFE	avgZ	avgED	SumZ	SumZ/#TotalWindows	BPs= 1
nt-324	-	A	100	-	-	-	-	-
324	313	U	89	-24.79	-1.4	15.81	-124.42	-1.24
324	NoBP	A	11	-13.25	-0.92	10.07	-10.17	-0.1

i-nuc	BP(j)	Nuc	#BP_Win	avgMFE	avgZ	avgED	SumZ	SumZ/#TotalWindows	BPs= 1
nt-325	-	G	100	-	-	-	-	-
325	312	C	87	-24.84	-1.43	15.73	-124.44	-1.24
325	NoBP	G	13	-13.37	-0.98	9.7	-12.76	-0.13

i-nuc	BP(j)	Nuc	#BP_Win	avgMFE	avgZ	avgED	SumZ	SumZ/#TotalWindows	BPs= 0
nt-326	-	A	100	-	-	-	-	-
326	NoBP	A	100	-23.16	-1.39	14.76	-138.74	-1.39

i-nuc	BP(j)	Nuc	#BP_Win	avgMFE	avgZ	avgED	SumZ	SumZ/#TotalWindows	BPs= 0
nt-327	-	A	100	-	-	-	-	-
327	NoBP	A	100	-22.96	-1.4	14.59	-140.24	-1.4

i-nuc	BP(j)	Nuc	#BP_Win	avgMFE	avgZ	avgED	SumZ	SumZ/#TotalWindows	BPs= 2
nt-328	-	G	100	-	-	-	-	-
328	NoBP	G	69	-21.96	-1.48	14.21	-101.87	-1.02
328	309	U	27	-26.06	-1.28	15.5	-34.59	-0.35
328	343	C	4	-14.12	-1.1	10.69	-4.4	-0.04

i-nuc	BP(j)	Nuc	#BP_Win	avgMFE	avgZ	avgED	SumZ	SumZ/#TotalWindows	BPs= 2
nt-329	-	G	100	-	-	-	-	-
329	NoBP	G	24	-15.89	-1.21	8.76	-28.97	-0.29
329	308	U	27	-26.06	-1.28	15.5	-34.59	-0.35
329	309	U	49	-23.88	-1.59	16.36	-77.77	-0.78

i-nuc	BP(j)	Nuc	#BP_Win	avgMFE	avgZ	avgED	SumZ	SumZ/#TotalWindows	BPs= 3
nt-330	-	A	100	-	-	-	-	-
330	NoBP	A	20	-15.23	-1.24	8.32	-24.8	-0.25
330	307	U	27	-26.06	-1.28	15.5	-34.59	-0.35
330	308	U	49	-23.88	-1.59	16.36	-77.77	-0.78
330	341	U	4	-14.12	-1.1	10.69	-4.4	-0.04

i-nuc	BP(j)	Nuc	#BP_Win	avgMFE	avgZ	avgED	SumZ	SumZ/#TotalWindows	BPs= 3
nt-331	-	G	100	-	-	-	-	-
331	NoBP	G	49	-20.32	-1.25	12.08	-61.09	-0.61
331	245	C	1	-29.3	-0.61	24.69	-0.61	-0.01
331	307	U	49	-23.88	-1.59	16.36	-77.77	-0.78
331	306	U	1	-19.7	-2.13	9.2	-2.13	-0.02

i-nuc	BP(j)	Nuc	#BP_Win	avgMFE	avgZ	avgED	SumZ	SumZ/#TotalWindows	BPs= 2
nt-332	-	A	100	-	-	-	-	-
332	NoBP	A	50	-19.9	-1.26	11.98	-62.82	-0.63
332	244	U	1	-29.3	-0.61	24.69	-0.61	-0.01
332	306	U	49	-23.88	-1.59	16.36	-77.77	-0.78

i-nuc	BP(j)	Nuc	#BP_Win	avgMFE	avgZ	avgED	SumZ	SumZ/#TotalWindows	BPs= 1
nt-333	-	G	100	-	-	-	-	-
333	NoBP	G	99	-21.67	-1.43	14.07	-141.17	-1.41
333	243	C	1	-29.3	-0.61	24.69	-0.61	-0.01

i-nuc	BP(j)	Nuc	#BP_Win	avgMFE	avgZ	avgED	SumZ	SumZ/#TotalWindows	BPs= 0
nt-334	-	A	100	-	-	-	-	-
334	NoBP	A	100	-21.56	-1.42	14.13	-141.65	-1.42

i-nuc	BP(j)	Nuc	#BP_Win	avgMFE	avgZ	avgED	SumZ	SumZ/#TotalWindows	BPs= 0
nt-335	-	G	100	-	-	-	-	-
335	NoBP	G	100	-21.36	-1.41	14.09	-141.2	-1.41

i-nuc	BP(j)	Nuc	#BP_Win	avgMFE	avgZ	avgED	SumZ	SumZ/#TotalWindows	BPs= 1
nt-336	-	A	100	-	-	-	-	-
336	NoBP	A	92	-21.49	-1.41	14.03	-130.12	-1.3
336	355	U	8	-17.51	-1.32	14.22	-10.59	-0.11

i-nuc	BP(j)	Nuc	#BP_Win	avgMFE	avgZ	avgED	SumZ	SumZ/#TotalWindows	BPs= 3
nt-337	-	U	100	-	-	-	-	-
337	NoBP	U	44	-17.62	-1.11	12.09	-48.74	-0.49
337	301	A	46	-24.4	-1.66	15.96	-76.57	-0.77
337	263	A	2	-29.95	-2.07	11.07	-4.14	-0.04
337	354	G	8	-17.51	-1.32	14.22	-10.59	-0.11

i-nuc	BP(j)	Nuc	#BP_Win	avgMFE	avgZ	avgED	SumZ	SumZ/#TotalWindows	BPs= 2
nt-338	-	G	100	-	-	-	-	-
338	NoBP	G	52	-17.27	-1.13	12.18	-58.62	-0.59
338	300	C	46	-24.4	-1.66	15.96	-76.57	-0.77
338	262	C	2	-29.95	-2.07	11.07	-4.14	-0.04

i-nuc	BP(j)	Nuc	#BP_Win	avgMFE	avgZ	avgED	SumZ	SumZ/#TotalWindows	BPs= 3
nt-339	-	G	100	-	-	-	-	-
339	NoBP	G	13	-24.72	-1.12	17.14	-14.57	-0.15
339	299	C	46	-24.4	-1.66	15.96	-76.57	-0.77
339	352	C	38	-15.04	-1.25	9.29	-47.5	-0.48
339	300	C	3	-15.97	-0.4	22.53	-1.2	-0.01

i-nuc	BP(j)	Nuc	#BP_Win	avgMFE	avgZ	avgED	SumZ	SumZ/#TotalWindows	BPs= 6
nt-340	-	G	100	-	-	-	-	-
340	NoBP	G	10	-20.28	-0.77	18.55	-7.67	-0.08
340	297	C	44	-24.82	-1.74	15.6	-76.57	-0.77
340	264	C	2	-29.55	-0.92	21.74	-1.85	-0.02
340	260	C	2	-29.95	-2.07	11.07	-4.14	-0.04
340	351	U	38	-15.04	-1.25	9.29	-47.5	-0.48
340	299	C	3	-15.97	-0.4	22.53	-1.2	-0.01
340	417	C	1	-11.1	-0.83	9.9	-0.83	-0.01

i-nuc	BP(j)	Nuc	#BP_Win	avgMFE	avgZ	avgED	SumZ	SumZ/#TotalWindows	BPs= 7
nt-341	-	U	100	-	-	-	-	-
341	NoBP	U	6	-21.27	-0.46	21.45	-2.79	-0.03
341	296	A	44	-24.82	-1.74	15.6	-76.57	-0.77
341	263	A	2	-29.55	-0.92	21.74	-1.85	-0.02
341	259	G	2	-29.95	-2.07	11.07	-4.14	-0.04
341	350	G	38	-15.04	-1.25	9.29	-47.5	-0.48
341	298	G	3	-15.97	-0.4	22.53	-1.2	-0.01
341	330	A	4	-14.12	-1.1	10.69	-4.4	-0.04
341	416	A	1	-11.1	-0.83	9.9	-0.83	-0.01

i-nuc	BP(j)	Nuc	#BP_Win	avgMFE	avgZ	avgED	SumZ	SumZ/#TotalWindows	BPs= 6
nt-342	-	G	100	-	-	-	-	-
342	NoBP	G	8	-15.86	-0.73	15.63	-5.84	-0.06
342	295	U	44	-24.82	-1.74	15.6	-76.57	-0.77
342	262	C	2	-29.55	-0.92	21.74	-1.85	-0.02
342	252	C	1	-28.0	-0.99	23.94	-0.99	-0.01
342	258	C	2	-29.95	-2.07	11.07	-4.14	-0.04
342	349	C	40	-14.83	-1.22	9.26	-48.77	-0.49
342	297	C	3	-15.97	-0.4	22.53	-1.2	-0.01

i-nuc	BP(j)	Nuc	#BP_Win	avgMFE	avgZ	avgED	SumZ	SumZ/#TotalWindows	BPs= 6
nt-343	-	C	100	-	-	-	-	-
343	294	G	44	-24.82	-1.74	15.6	-76.57	-0.77
343	261	G	2	-29.55	-0.92	21.74	-1.85	-0.02
343	251	G	1	-28.0	-0.99	23.94	-0.99	-0.01
343	257	G	2	-29.95	-2.07	11.07	-4.14	-0.04
343	348	G	40	-14.83	-1.22	9.26	-48.77	-0.49
343	NoBP	C	7	-14.23	-0.37	19.13	-2.6	-0.03
343	328	G	4	-14.12	-1.1	10.69	-4.4	-0.04

i-nuc	BP(j)	Nuc	#BP_Win	avgMFE	avgZ	avgED	SumZ	SumZ/#TotalWindows	BPs= 2
nt-344	-	G	100	-	-	-	-	-
344	NoBP	G	97	-19.41	-1.41	12.73	-136.77	-1.37
344	260	C	2	-29.55	-0.92	21.74	-1.85	-0.02
344	250	U	1	-28.0	-0.99	23.94	-0.99	-0.01

i-nuc	BP(j)	Nuc	#BP_Win	avgMFE	avgZ	avgED	SumZ	SumZ/#TotalWindows	BPs= 1
nt-345	-	A	100	-	-	-	-	-
345	NoBP	A	99	-19.42	-1.41	12.72	-139.19	-1.39
345	249	U	1	-28.0	-0.99	23.94	-0.99	-0.01

i-nuc	BP(j)	Nuc	#BP_Win	avgMFE	avgZ	avgED	SumZ	SumZ/#TotalWindows	BPs= 1
nt-346	-	G	100	-	-	-	-	-
346	NoBP	G	99	-19.23	-1.4	12.6	-138.89	-1.39
346	248	C	1	-28.0	-0.99	23.94	-0.99	-0.01

i-nuc	BP(j)	Nuc	#BP_Win	avgMFE	avgZ	avgED	SumZ	SumZ/#TotalWindows	BPs= 4
nt-347	-	A	100	-	-	-	-	-
347	NoBP	A	63	-15.56	-1.18	11.85	-74.17	-0.74
347	253	U	2	-29.95	-2.07	11.07	-4.14	-0.04
347	288	U	24	-26.05	-1.88	14.52	-45.05	-0.45
347	291	U	7	-27.26	-1.67	15.69	-11.68	-0.12
347	323	U	4	-14.12	-1.1	10.69	-4.4	-0.04

i-nuc	BP(j)	Nuc	#BP_Win	avgMFE	avgZ	avgED	SumZ	SumZ/#TotalWindows	BPs= 4
nt-348	-	G	100	-	-	-	-	-
348	NoBP	G	30	-18.69	-1.22	15.98	-36.52	-0.37
348	252	C	2	-29.95	-2.07	11.07	-4.14	-0.04
348	287	C	24	-26.05	-1.88	14.52	-45.05	-0.45
348	343	C	40	-14.83	-1.22	9.26	-48.77	-0.49
348	322	C	4	-14.12	-1.1	10.69	-4.4	-0.04

i-nuc	BP(j)	Nuc	#BP_Win	avgMFE	avgZ	avgED	SumZ	SumZ/#TotalWindows	BPs= 7
nt-349	-	C	100	-	-	-	-	-
349	251	G	2	-29.95	-2.07	11.07	-4.14	-0.04
349	285	G	24	-26.05	-1.88	14.52	-45.05	-0.45
349	289	G	7	-27.26	-1.67	15.69	-11.68	-0.12
349	342	G	40	-14.83	-1.22	9.26	-48.77	-0.49
349	366	G	15	-17.9	-1.24	17.02	-18.61	-0.19
349	321	G	4	-14.12	-1.1	10.69	-4.4	-0.04
349	408	G	8	-10.65	-0.78	12.91	-6.26	-0.06

i-nuc	BP(j)	Nuc	#BP_Win	avgMFE	avgZ	avgED	SumZ	SumZ/#TotalWindows	BPs= 4
nt-350	-	G	100	-	-	-	-	-
350	NoBP	G	30	-15.43	-1.1	14.31	-32.96	-0.33
350	284	C	24	-26.05	-1.88	14.52	-45.05	-0.45
350	287	C	7	-27.26	-1.67	15.69	-11.68	-0.12
350	341	U	38	-15.04	-1.25	9.29	-47.5	-0.48
350	445	C	1	-9.9	-0.46	21.85	-0.46	-0.0

i-nuc	BP(j)	Nuc	#BP_Win	avgMFE	avgZ	avgED	SumZ	SumZ/#TotalWindows	BPs= 7
nt-351	-	U	100	-	-	-	-	-
351	283	G	24	-26.05	-1.88	14.52	-45.05	-0.45
351	286	A	7	-27.26	-1.67	15.69	-11.68	-0.12
351	340	G	38	-15.04	-1.25	9.29	-47.5	-0.48
351	364	G	15	-17.9	-1.24	17.02	-18.61	-0.19
351	319	A	4	-14.12	-1.1	10.69	-4.4	-0.04
351	406	G	8	-10.65	-0.78	12.91	-6.26	-0.06
351	NoBP	U	3	-10.33	-0.52	9.03	-1.56	-0.02
351	444	G	1	-9.9	-0.46	21.85	-0.46	-0.0

i-nuc	BP(j)	Nuc	#BP_Win	avgMFE	avgZ	avgED	SumZ	SumZ/#TotalWindows	BPs= 7
nt-352	-	C	100	-	-	-	-	-
352	NoBP	C	5	-13.58	-0.75	12.84	-3.76	-0.04
352	285	G	7	-27.26	-1.67	15.69	-11.68	-0.12
352	339	G	38	-15.04	-1.25	9.29	-47.5	-0.48
352	282	G	22	-25.92	-1.91	13.39	-42.09	-0.42
352	363	G	15	-17.9	-1.24	17.02	-18.61	-0.19
352	318	G	4	-14.12	-1.1	10.69	-4.4	-0.04
352	405	G	8	-10.65	-0.78	12.91	-6.26	-0.06
352	443	G	1	-9.9	-0.46	21.85	-0.46	-0.0

i-nuc	BP(j)	Nuc	#BP_Win	avgMFE	avgZ	avgED	SumZ	SumZ/#TotalWindows	BPs= 4
nt-353	-	G	100	-	-	-	-	-
353	284	C	7	-27.26	-1.67	15.69	-11.68	-0.12
353	NoBP	G	8	-17.51	-1.32	14.22	-10.59	-0.11
353	281	C	22	-25.92	-1.91	13.39	-42.09	-0.42
353	362	C	15	-17.9	-1.24	17.02	-18.61	-0.19
353	403	C	48	-13.18	-1.07	9.42	-51.35	-0.51

i-nuc	BP(j)	Nuc	#BP_Win	avgMFE	avgZ	avgED	SumZ	SumZ/#TotalWindows	BPs= 2
nt-354	-	G	100	-	-	-	-	-
354	NoBP	G	44	-22.88	-1.61	14.78	-70.76	-0.71
354	337	U	8	-17.51	-1.32	14.22	-10.59	-0.11
354	402	C	48	-13.18	-1.07	9.42	-51.35	-0.51

i-nuc	BP(j)	Nuc	#BP_Win	avgMFE	avgZ	avgED	SumZ	SumZ/#TotalWindows	BPs= 3
nt-355	-	U	100	-	-	-	-	-
355	NoBP	U	24	-19.19	-1.27	16.41	-30.54	-0.31
355	336	A	8	-17.51	-1.32	14.22	-10.59	-0.11
355	279	G	20	-26.12	-1.9	13.04	-37.97	-0.38
355	401	G	48	-13.18	-1.07	9.42	-51.35	-0.51

i-nuc	BP(j)	Nuc	#BP_Win	avgMFE	avgZ	avgED	SumZ	SumZ/#TotalWindows	BPs= 0
nt-356	-	A	100	-	-	-	-	-
356	NoBP	A	100	-17.32	-1.28	12.22	-128.33	-1.28

i-nuc	BP(j)	Nuc	#BP_Win	avgMFE	avgZ	avgED	SumZ	SumZ/#TotalWindows	BPs= 1
nt-357	-	U	100	-	-	-	-	-
357	NoBP	U	42	-22.88	-1.66	15.11	-69.69	-0.7
357	399	A	58	-12.88	-0.99	10.11	-57.14	-0.57

i-nuc	BP(j)	Nuc	#BP_Win	avgMFE	avgZ	avgED	SumZ	SumZ/#TotalWindows	BPs= 1
nt-358	-	U	100	-	-	-	-	-
358	NoBP	U	41	-22.71	-1.64	15.14	-67.14	-0.67
358	398	A	59	-12.77	-0.95	10.3	-55.9	-0.56

i-nuc	BP(j)	Nuc	#BP_Win	avgMFE	avgZ	avgED	SumZ	SumZ/#TotalWindows	BPs= 1
nt-359	-	A	100	-	-	-	-	-
359	NoBP	A	41	-22.16	-1.57	15.12	-64.46	-0.64
359	397	U	59	-12.77	-0.95	10.3	-55.9	-0.56

i-nuc	BP(j)	Nuc	#BP_Win	avgMFE	avgZ	avgED	SumZ	SumZ/#TotalWindows	BPs= 1
nt-360	-	A	100	-	-	-	-	-
360	NoBP	A	41	-21.64	-1.51	15.18	-61.89	-0.62
360	396	U	59	-12.77	-0.95	10.3	-55.9	-0.56

i-nuc	BP(j)	Nuc	#BP_Win	avgMFE	avgZ	avgED	SumZ	SumZ/#TotalWindows	BPs= 1
nt-361	-	G	100	-	-	-	-	-
361	NoBP	G	90	-15.0	-1.06	12.48	-95.4	-0.95
361	274	C	10	-27.01	-1.96	10.65	-19.6	-0.2

i-nuc	BP(j)	Nuc	#BP_Win	avgMFE	avgZ	avgED	SumZ	SumZ/#TotalWindows	BPs= 3
nt-362	-	C	100	-	-	-	-	-
362	NoBP	C	16	-19.26	-1.12	16.57	-17.93	-0.18
362	273	G	10	-27.01	-1.96	10.65	-19.6	-0.2
362	353	G	15	-17.9	-1.24	17.02	-18.61	-0.19
362	394	G	59	-12.77	-0.95	10.3	-55.9	-0.56

i-nuc	BP(j)	Nuc	#BP_Win	avgMFE	avgZ	avgED	SumZ	SumZ/#TotalWindows	BPs= 2
nt-363	-	G	100	-	-	-	-	-
363	NoBP	G	26	-21.46	-1.36	14.41	-35.25	-0.35
363	352	C	15	-17.9	-1.24	17.02	-18.61	-0.19
363	393	C	59	-12.77	-0.95	10.3	-55.9	-0.56

i-nuc	BP(j)	Nuc	#BP_Win	avgMFE	avgZ	avgED	SumZ	SumZ/#TotalWindows	BPs= 2
nt-364	-	G	100	-	-	-	-	-
364	NoBP	G	26	-20.66	-1.27	14.52	-33.07	-0.33
364	351	U	15	-17.9	-1.24	17.02	-18.61	-0.19
364	392	U	59	-12.77	-0.95	10.3	-55.9	-0.56

i-nuc	BP(j)	Nuc	#BP_Win	avgMFE	avgZ	avgED	SumZ	SumZ/#TotalWindows	BPs= 1
nt-365	-	G	100	-	-	-	-	-
365	NoBP	G	41	-19.14	-1.2	15.53	-49.2	-0.49
365	391	U	59	-12.77	-0.95	10.3	-55.9	-0.56

i-nuc	BP(j)	Nuc	#BP_Win	avgMFE	avgZ	avgED	SumZ	SumZ/#TotalWindows	BPs= 1
nt-366	-	G	100	-	-	-	-	-
366	NoBP	G	85	-14.69	-0.99	11.68	-83.93	-0.84
366	349	C	15	-17.9	-1.24	17.02	-18.61	-0.19

i-nuc	BP(j)	Nuc	#BP_Win	avgMFE	avgZ	avgED	SumZ	SumZ/#TotalWindows	BPs= 0
nt-367	-	G	100	-	-	-	-	-
367	NoBP	G	100	-14.96	-0.99	12.59	-99.35	-0.99

i-nuc	BP(j)	Nuc	#BP_Win	avgMFE	avgZ	avgED	SumZ	SumZ/#TotalWindows	BPs= 0
nt-368	-	A	100	-	-	-	-	-
368	NoBP	A	100	-14.77	-0.97	12.7	-97.08	-0.97

i-nuc	BP(j)	Nuc	#BP_Win	avgMFE	avgZ	avgED	SumZ	SumZ/#TotalWindows	BPs= 2
nt-369	-	G	100	-	-	-	-	-
369	NoBP	G	91	-15.05	-1.07	12.06	-97.13	-0.97
369	393	C	7	-10.33	0.22	20.52	1.52	0.02
369	467	C	2	-8.05	0.26	18.27	0.51	0.01

i-nuc	BP(j)	Nuc	#BP_Win	avgMFE	avgZ	avgED	SumZ	SumZ/#TotalWindows	BPs= 2
nt-370	-	A	100	-	-	-	-	-
370	NoBP	A	91	-14.82	-1.03	12.19	-93.99	-0.94
370	392	U	7	-10.33	0.22	20.52	1.52	0.02
370	466	U	2	-8.05	0.26	18.27	0.51	0.01

i-nuc	BP(j)	Nuc	#BP_Win	avgMFE	avgZ	avgED	SumZ	SumZ/#TotalWindows	BPs= 3
nt-371	-	A	100	-	-	-	-	-
371	NoBP	A	88	-14.46	-1.0	12.02	-87.76	-0.88
371	291	U	3	-19.1	-1.16	20.32	-3.47	-0.03
371	391	U	7	-10.33	0.22	20.52	1.52	0.02
371	465	U	2	-8.05	0.26	18.27	0.51	0.01

i-nuc	BP(j)	Nuc	#BP_Win	avgMFE	avgZ	avgED	SumZ	SumZ/#TotalWindows	BPs= 4
nt-372	-	U	100	-	-	-	-	-
372	NoBP	U	29	-17.25	-1.02	15.8	-29.59	-0.3
372	290	G	3	-19.1	-1.16	20.32	-3.47	-0.03
372	390	A	7	-10.33	0.22	20.52	1.52	0.02
372	383	G	59	-12.77	-0.95	10.3	-55.9	-0.56
372	464	A	2	-8.05	0.26	18.27	0.51	0.01

i-nuc	BP(j)	Nuc	#BP_Win	avgMFE	avgZ	avgED	SumZ	SumZ/#TotalWindows	BPs= 4
nt-373	-	U	100	-	-	-	-	-
373	NoBP	U	29	-16.6	-0.92	16.1	-26.65	-0.27
373	289	G	3	-19.1	-1.16	20.32	-3.47	-0.03
373	389	A	7	-10.33	0.22	20.52	1.52	0.02
373	382	G	59	-12.77	-0.95	10.3	-55.9	-0.56
373	463	G	2	-8.05	0.26	18.27	0.51	0.01

i-nuc	BP(j)	Nuc	#BP_Win	avgMFE	avgZ	avgED	SumZ	SumZ/#TotalWindows	BPs= 2
nt-374	-	A	100	-	-	-	-	-
374	NoBP	A	38	-14.57	-0.58	17.15	-22.0	-0.22
374	288	U	3	-19.1	-1.16	20.32	-3.47	-0.03
374	381	U	59	-12.77	-0.95	10.3	-55.9	-0.56

i-nuc	BP(j)	Nuc	#BP_Win	avgMFE	avgZ	avgED	SumZ	SumZ/#TotalWindows	BPs= 1
nt-375	-	G	100	-	-	-	-	-
375	NoBP	G	97	-13.31	-0.78	13.05	-75.52	-0.76
375	287	C	3	-19.1	-1.16	20.32	-3.47	-0.03

i-nuc	BP(j)	Nuc	#BP_Win	avgMFE	avgZ	avgED	SumZ	SumZ/#TotalWindows	BPs= 0
nt-376	-	A	100	-	-	-	-	-
376	NoBP	A	100	-13.32	-0.76	13.32	-75.62	-0.76

i-nuc	BP(j)	Nuc	#BP_Win	avgMFE	avgZ	avgED	SumZ	SumZ/#TotalWindows	BPs= 1
nt-377	-	U	100	-	-	-	-	-
377	NoBP	U	98	-13.26	-0.77	13.27	-75.03	-0.75
377	474	A	2	-8.6	0.72	17.95	1.43	0.01

i-nuc	BP(j)	Nuc	#BP_Win	avgMFE	avgZ	avgED	SumZ	SumZ/#TotalWindows	BPs= 1
nt-378	-	A	100	-	-	-	-	-
378	NoBP	A	98	-13.09	-0.73	13.34	-72.0	-0.72
378	473	U	2	-8.6	0.72	17.95	1.43	0.01

i-nuc	BP(j)	Nuc	#BP_Win	avgMFE	avgZ	avgED	SumZ	SumZ/#TotalWindows	BPs= 2
nt-379	-	A	100	-	-	-	-	-
379	NoBP	A	88	-13.47	-0.87	12.53	-76.16	-0.76
379	397	U	10	-8.16	0.73	21.2	7.26	0.07
379	472	U	2	-8.6	0.72	17.95	1.43	0.01

i-nuc	BP(j)	Nuc	#BP_Win	avgMFE	avgZ	avgED	SumZ	SumZ/#TotalWindows	BPs= 1
nt-380	-	A	100	-	-	-	-	-
380	NoBP	A	90	-13.19	-0.79	12.72	-70.93	-0.71
380	396	U	10	-8.16	0.73	21.2	7.26	0.07

i-nuc	BP(j)	Nuc	#BP_Win	avgMFE	avgZ	avgED	SumZ	SumZ/#TotalWindows	BPs= 3
nt-381	-	U	100	-	-	-	-	-
381	NoBP	U	21	-15.98	-0.92	17.06	-19.41	-0.19
381	395	G	10	-8.16	0.73	21.2	7.26	0.07
381	374	A	59	-12.77	-0.95	10.3	-55.9	-0.56
381	470	A	10	-8.31	0.84	19.27	8.43	0.08

i-nuc	BP(j)	Nuc	#BP_Win	avgMFE	avgZ	avgED	SumZ	SumZ/#TotalWindows	BPs= 2
nt-382	-	G	100	-	-	-	-	-
382	NoBP	G	31	-13.07	-0.29	18.5	-9.01	-0.09
382	373	U	59	-12.77	-0.95	10.3	-55.9	-0.56
382	469	C	10	-8.31	0.84	19.27	8.43	0.08

i-nuc	BP(j)	Nuc	#BP_Win	avgMFE	avgZ	avgED	SumZ	SumZ/#TotalWindows	BPs= 2
nt-383	-	G	100	-	-	-	-	-
383	NoBP	G	31	-12.87	-0.2	17.98	-6.15	-0.06
383	393	C	10	-8.16	0.73	21.2	7.26	0.07
383	372	U	59	-12.77	-0.95	10.3	-55.9	-0.56

i-nuc	BP(j)	Nuc	#BP_Win	avgMFE	avgZ	avgED	SumZ	SumZ/#TotalWindows	BPs= 2
nt-384	-	G	100	-	-	-	-	-
384	NoBP	G	80	-13.31	-0.86	12.2	-69.14	-0.69
384	392	U	10	-8.16	0.73	21.2	7.26	0.07
384	467	C	10	-8.31	0.84	19.27	8.43	0.08

i-nuc	BP(j)	Nuc	#BP_Win	avgMFE	avgZ	avgED	SumZ	SumZ/#TotalWindows	BPs= 2
nt-385	-	A	100	-	-	-	-	-
385	NoBP	A	80	-13.31	-0.86	12.13	-68.49	-0.68
385	391	U	10	-8.16	0.73	21.2	7.26	0.07
385	466	U	10	-8.31	0.84	19.27	8.43	0.08

i-nuc	BP(j)	Nuc	#BP_Win	avgMFE	avgZ	avgED	SumZ	SumZ/#TotalWindows	BPs= 1
nt-386	-	A	100	-	-	-	-	-
386	NoBP	A	90	-12.74	-0.68	13.06	-61.61	-0.62
386	465	U	10	-8.31	0.84	19.27	8.43	0.08

i-nuc	BP(j)	Nuc	#BP_Win	avgMFE	avgZ	avgED	SumZ	SumZ/#TotalWindows	BPs= 0
nt-387	-	A	100	-	-	-	-	-
387	NoBP	A	100	-12.3	-0.54	13.62	-53.56	-0.54

i-nuc	BP(j)	Nuc	#BP_Win	avgMFE	avgZ	avgED	SumZ	SumZ/#TotalWindows	BPs= 0
nt-388	-	A	100	-	-	-	-	-
388	NoBP	A	100	-12.31	-0.52	13.6	-51.97	-0.52

i-nuc	BP(j)	Nuc	#BP_Win	avgMFE	avgZ	avgED	SumZ	SumZ/#TotalWindows	BPs= 1
nt-389	-	A	100	-	-	-	-	-
389	NoBP	A	93	-12.46	-0.57	13.11	-52.81	-0.53
389	373	U	7	-10.33	0.22	20.52	1.52	0.02

i-nuc	BP(j)	Nuc	#BP_Win	avgMFE	avgZ	avgED	SumZ	SumZ/#TotalWindows	BPs= 1
nt-390	-	A	100	-	-	-	-	-
390	NoBP	A	93	-12.47	-0.56	13.15	-52.18	-0.52
390	372	U	7	-10.33	0.22	20.52	1.52	0.02

i-nuc	BP(j)	Nuc	#BP_Win	avgMFE	avgZ	avgED	SumZ	SumZ/#TotalWindows	BPs= 3
nt-391	-	U	100	-	-	-	-	-
391	NoBP	U	24	-13.55	-0.11	17.03	-2.61	-0.03
391	371	A	7	-10.33	0.22	20.52	1.52	0.02
391	385	A	10	-8.16	0.73	21.2	7.26	0.07
391	365	G	59	-12.77	-0.95	10.3	-55.9	-0.56

i-nuc	BP(j)	Nuc	#BP_Win	avgMFE	avgZ	avgED	SumZ	SumZ/#TotalWindows	BPs= 4
nt-392	-	U	100	-	-	-	-	-
392	NoBP	U	22	-13.02	0.02	17.46	0.55	0.01
392	370	A	7	-10.33	0.22	20.52	1.52	0.02
392	384	G	10	-8.16	0.73	21.2	7.26	0.07
392	364	G	59	-12.77	-0.95	10.3	-55.9	-0.56
392	490	A	2	-20.2	-0.76	15.0	-1.51	-0.02

i-nuc	BP(j)	Nuc	#BP_Win	avgMFE	avgZ	avgED	SumZ	SumZ/#TotalWindows	BPs= 4
nt-393	-	C	100	-	-	-	-	-
393	NoBP	C	22	-13.05	0.08	17.69	1.85	0.02
393	369	G	7	-10.33	0.22	20.52	1.52	0.02
393	383	G	10	-8.16	0.73	21.2	7.26	0.07
393	363	G	59	-12.77	-0.95	10.3	-55.9	-0.56
393	489	G	2	-20.2	-0.76	15.0	-1.51	-0.02

i-nuc	BP(j)	Nuc	#BP_Win	avgMFE	avgZ	avgED	SumZ	SumZ/#TotalWindows	BPs= 2
nt-394	-	G	100	-	-	-	-	-
394	NoBP	G	27	-13.85	-0.06	18.88	-1.56	-0.02
394	362	C	59	-12.77	-0.95	10.3	-55.9	-0.56
394	403	C	14	-7.68	0.8	19.2	11.15	0.11

i-nuc	BP(j)	Nuc	#BP_Win	avgMFE	avgZ	avgED	SumZ	SumZ/#TotalWindows	BPs= 3
nt-395	-	G	100	-	-	-	-	-
395	NoBP	G	75	-13.73	-0.86	11.78	-64.23	-0.64
395	381	U	10	-8.16	0.73	21.2	7.26	0.07
395	402	C	14	-7.68	0.8	19.2	11.15	0.11
395	493	C	1	-19.8	-1.31	15.71	-1.31	-0.01

i-nuc	BP(j)	Nuc	#BP_Win	avgMFE	avgZ	avgED	SumZ	SumZ/#TotalWindows	BPs= 4
nt-396	-	U	100	-	-	-	-	-
396	NoBP	U	16	-17.48	-0.62	16.8	-9.91	-0.1
396	380	A	10	-8.16	0.73	21.2	7.26	0.07
396	360	A	59	-12.77	-0.95	10.3	-55.9	-0.56
396	401	G	14	-7.68	0.8	19.2	11.15	0.11
396	492	A	1	-19.8	-1.31	15.71	-1.31	-0.01

i-nuc	BP(j)	Nuc	#BP_Win	avgMFE	avgZ	avgED	SumZ	SumZ/#TotalWindows	BPs= 3
nt-397	-	U	100	-	-	-	-	-
397	379	A	10	-8.16	0.73	21.2	7.26	0.07
397	359	A	59	-12.77	-0.95	10.3	-55.9	-0.56
397	NoBP	U	30	-13.04	-0.0	17.59	-0.02	-0.0
397	491	G	1	-19.8	-1.31	15.71	-1.31	-0.01

i-nuc	BP(j)	Nuc	#BP_Win	avgMFE	avgZ	avgED	SumZ	SumZ/#TotalWindows	BPs= 2
nt-398	-	A	100	-	-	-	-	-
398	NoBP	A	28	-8.63	0.71	19.82	19.89	0.2
398	358	U	59	-12.77	-0.95	10.3	-55.9	-0.56
398	485	U	13	-19.65	-1.17	14.71	-15.26	-0.15

i-nuc	BP(j)	Nuc	#BP_Win	avgMFE	avgZ	avgED	SumZ	SumZ/#TotalWindows	BPs= 2
nt-399	-	A	100	-	-	-	-	-
399	357	U	58	-12.88	-0.99	10.11	-57.14	-0.57
399	NoBP	A	27	-7.94	0.83	19.95	22.3	0.22
399	484	U	15	-19.49	-1.13	14.69	-17.02	-0.17

i-nuc	BP(j)	Nuc	#BP_Win	avgMFE	avgZ	avgED	SumZ	SumZ/#TotalWindows	BPs= 3
nt-400	-	G	100	-	-	-	-	-
400	NoBP	G	69	-11.99	-0.62	12.04	-43.04	-0.43
400	323	U	2	-13.1	-0.7	11.56	-1.41	-0.01
400	445	C	12	-6.28	0.95	20.3	11.44	0.11
400	483	C	17	-19.23	-1.08	14.73	-18.37	-0.18

i-nuc	BP(j)	Nuc	#BP_Win	avgMFE	avgZ	avgED	SumZ	SumZ/#TotalWindows	BPs= 4
nt-401	-	G	100	-	-	-	-	-
401	NoBP	G	17	-7.85	0.6	19.26	10.14	0.1
401	355	U	48	-13.18	-1.07	9.42	-51.35	-0.51
401	322	C	2	-13.1	-0.7	11.56	-1.41	-0.01
401	396	U	14	-7.68	0.8	19.2	11.15	0.11
401	482	C	19	-18.65	-0.93	14.95	-17.76	-0.18

i-nuc	BP(j)	Nuc	#BP_Win	avgMFE	avgZ	avgED	SumZ	SumZ/#TotalWindows	BPs= 6
nt-402	-	C	100	-	-	-	-	-
402	NoBP	C	1	-16.0	-1.31	11.47	-1.31	-0.01
402	354	G	48	-13.18	-1.07	9.42	-51.35	-0.51
402	321	G	2	-13.1	-0.7	11.56	-1.41	-0.01
402	443	G	12	-6.28	0.95	20.3	11.44	0.11
402	395	G	14	-7.68	0.8	19.2	11.15	0.11
402	409	G	3	-9.4	0.39	20.94	1.17	0.01
402	481	G	20	-18.22	-0.82	15.48	-16.49	-0.16

i-nuc	BP(j)	Nuc	#BP_Win	avgMFE	avgZ	avgED	SumZ	SumZ/#TotalWindows	BPs= 6
nt-403	-	C	100	-	-	-	-	-
403	353	G	48	-13.18	-1.07	9.42	-51.35	-0.51
403	320	G	2	-13.1	-0.7	11.56	-1.41	-0.01
403	442	G	12	-6.28	0.95	20.3	11.44	0.11
403	394	G	14	-7.68	0.8	19.2	11.15	0.11
403	408	G	3	-9.4	0.39	20.94	1.17	0.01
403	480	G	21	-17.95	-0.77	15.86	-16.21	-0.16

i-nuc	BP(j)	Nuc	#BP_Win	avgMFE	avgZ	avgED	SumZ	SumZ/#TotalWindows	BPs= 2
nt-404	-	A	100	-	-	-	-	-
404	NoBP	A	67	-11.82	-0.59	12.07	-39.86	-0.4
404	441	U	12	-6.28	0.95	20.3	11.44	0.11
404	479	U	21	-17.95	-0.77	15.86	-16.21	-0.16

i-nuc	BP(j)	Nuc	#BP_Win	avgMFE	avgZ	avgED	SumZ	SumZ/#TotalWindows	BPs= 2
nt-405	-	G	100	-	-	-	-	-
405	NoBP	G	71	-10.98	-0.3	13.48	-21.33	-0.21
405	352	C	8	-10.65	-0.78	12.91	-6.26	-0.06
405	478	C	21	-17.95	-0.77	15.86	-16.21	-0.16

i-nuc	BP(j)	Nuc	#BP_Win	avgMFE	avgZ	avgED	SumZ	SumZ/#TotalWindows	BPs= 2
nt-406	-	G	100	-	-	-	-	-
406	NoBP	G	71	-10.93	-0.28	13.62	-19.76	-0.2
406	351	U	8	-10.65	-0.78	12.91	-6.26	-0.06
406	477	C	21	-17.95	-0.77	15.86	-16.21	-0.16

i-nuc	BP(j)	Nuc	#BP_Win	avgMFE	avgZ	avgED	SumZ	SumZ/#TotalWindows	BPs= 1
nt-407	-	G	100	-	-	-	-	-
407	NoBP	G	79	-10.87	-0.32	13.7	-25.01	-0.25
407	476	U	21	-17.95	-0.77	15.86	-16.21	-0.16

i-nuc	BP(j)	Nuc	#BP_Win	avgMFE	avgZ	avgED	SumZ	SumZ/#TotalWindows	BPs= 2
nt-408	-	G	100	-	-	-	-	-
408	NoBP	G	89	-12.59	-0.39	14.14	-34.96	-0.35
408	349	C	8	-10.65	-0.78	12.91	-6.26	-0.06
408	403	C	3	-9.4	0.39	20.94	1.17	0.01

i-nuc	BP(j)	Nuc	#BP_Win	avgMFE	avgZ	avgED	SumZ	SumZ/#TotalWindows	BPs= 1
nt-409	-	G	100	-	-	-	-	-
409	NoBP	G	97	-12.4	-0.41	14.13	-39.42	-0.39
409	402	C	3	-9.4	0.39	20.94	1.17	0.01

i-nuc	BP(j)	Nuc	#BP_Win	avgMFE	avgZ	avgED	SumZ	SumZ/#TotalWindows	BPs= 0
nt-410	-	A	100	-	-	-	-	-
410	NoBP	A	100	-12.29	-0.37	14.42	-36.88	-0.37

i-nuc	BP(j)	Nuc	#BP_Win	avgMFE	avgZ	avgED	SumZ	SumZ/#TotalWindows	BPs= 0
nt-411	-	A	100	-	-	-	-	-
411	NoBP	A	100	-12.27	-0.36	14.51	-35.76	-0.36

i-nuc	BP(j)	Nuc	#BP_Win	avgMFE	avgZ	avgED	SumZ	SumZ/#TotalWindows	BPs= 0
nt-412	-	A	100	-	-	-	-	-
412	NoBP	A	100	-12.24	-0.34	14.61	-33.69	-0.34

i-nuc	BP(j)	Nuc	#BP_Win	avgMFE	avgZ	avgED	SumZ	SumZ/#TotalWindows	BPs= 1
nt-413	-	G	100	-	-	-	-	-
413	NoBP	G	79	-10.73	-0.21	14.37	-16.96	-0.17
413	467	C	21	-17.95	-0.77	15.86	-16.21	-0.16

i-nuc	BP(j)	Nuc	#BP_Win	avgMFE	avgZ	avgED	SumZ	SumZ/#TotalWindows	BPs= 1
nt-414	-	A	100	-	-	-	-	-
414	NoBP	A	79	-10.76	-0.21	14.42	-16.46	-0.16
414	466	U	21	-17.95	-0.77	15.86	-16.21	-0.16

i-nuc	BP(j)	Nuc	#BP_Win	avgMFE	avgZ	avgED	SumZ	SumZ/#TotalWindows	BPs= 1
nt-415	-	A	100	-	-	-	-	-
415	NoBP	A	79	-10.79	-0.21	14.45	-16.73	-0.17
415	465	U	21	-17.95	-0.77	15.86	-16.21	-0.16

i-nuc	BP(j)	Nuc	#BP_Win	avgMFE	avgZ	avgED	SumZ	SumZ/#TotalWindows	BPs= 1
nt-416	-	A	100	-	-	-	-	-
416	NoBP	A	99	-12.33	-0.32	14.84	-31.63	-0.32
416	341	U	1	-11.1	-0.83	9.9	-0.83	-0.01

i-nuc	BP(j)	Nuc	#BP_Win	avgMFE	avgZ	avgED	SumZ	SumZ/#TotalWindows	BPs= 2
nt-417	-	C	100	-	-	-	-	-
417	NoBP	C	78	-10.85	-0.19	14.64	-14.62	-0.15
417	340	G	1	-11.1	-0.83	9.9	-0.83	-0.01
417	463	G	21	-17.95	-0.77	15.86	-16.21	-0.16

i-nuc	BP(j)	Nuc	#BP_Win	avgMFE	avgZ	avgED	SumZ	SumZ/#TotalWindows	BPs= 0
nt-418	-	A	100	-	-	-	-	-
418	NoBP	A	100	-12.37	-0.31	14.93	-30.88	-0.31

i-nuc	BP(j)	Nuc	#BP_Win	avgMFE	avgZ	avgED	SumZ	SumZ/#TotalWindows	BPs= 0
nt-419	-	A	100	-	-	-	-	-
419	NoBP	A	100	-12.43	-0.31	14.94	-31.07	-0.31

i-nuc	BP(j)	Nuc	#BP_Win	avgMFE	avgZ	avgED	SumZ	SumZ/#TotalWindows	BPs= 0
nt-420	-	U	100	-	-	-	-	-
420	NoBP	U	100	-12.48	-0.31	14.97	-30.83	-0.31

i-nuc	BP(j)	Nuc	#BP_Win	avgMFE	avgZ	avgED	SumZ	SumZ/#TotalWindows	BPs= 0
nt-421	-	A	100	-	-	-	-	-
421	NoBP	A	100	-12.54	-0.31	15.07	-30.89	-0.31

i-nuc	BP(j)	Nuc	#BP_Win	avgMFE	avgZ	avgED	SumZ	SumZ/#TotalWindows	BPs= 0
nt-422	-	U	100	-	-	-	-	-
422	NoBP	U	100	-12.62	-0.3	15.14	-30.31	-0.3

i-nuc	BP(j)	Nuc	#BP_Win	avgMFE	avgZ	avgED	SumZ	SumZ/#TotalWindows	BPs= 0
nt-423	-	A	100	-	-	-	-	-
423	NoBP	A	100	-12.7	-0.3	15.2	-29.64	-0.3

i-nuc	BP(j)	Nuc	#BP_Win	avgMFE	avgZ	avgED	SumZ	SumZ/#TotalWindows	BPs= 0
nt-424	-	A	100	-	-	-	-	-
424	NoBP	A	100	-12.78	-0.3	15.26	-29.66	-0.3

i-nuc	BP(j)	Nuc	#BP_Win	avgMFE	avgZ	avgED	SumZ	SumZ/#TotalWindows	BPs= 1
nt-425	-	A	100	-	-	-	-	-
425	NoBP	A	30	-10.37	-0.14	13.72	-4.15	-0.04
425	439	U	70	-13.92	-0.35	16.02	-24.69	-0.25

i-nuc	BP(j)	Nuc	#BP_Win	avgMFE	avgZ	avgED	SumZ	SumZ/#TotalWindows	BPs= 1
nt-426	-	C	100	-	-	-	-	-
426	NoBP	C	30	-10.62	-0.12	14.04	-3.59	-0.04
426	438	G	70	-13.92	-0.35	16.02	-24.69	-0.25

i-nuc	BP(j)	Nuc	#BP_Win	avgMFE	avgZ	avgED	SumZ	SumZ/#TotalWindows	BPs= 1
nt-427	-	U	100	-	-	-	-	-
427	NoBP	U	30	-10.88	-0.08	14.54	-2.43	-0.02
427	437	A	70	-13.92	-0.35	16.02	-24.69	-0.25

i-nuc	BP(j)	Nuc	#BP_Win	avgMFE	avgZ	avgED	SumZ	SumZ/#TotalWindows	BPs= 1
nt-428	-	A	100	-	-	-	-	-
428	NoBP	A	30	-11.13	-0.07	15.13	-2.18	-0.02
428	436	U	70	-13.92	-0.35	16.02	-24.69	-0.25

i-nuc	BP(j)	Nuc	#BP_Win	avgMFE	avgZ	avgED	SumZ	SumZ/#TotalWindows	BPs= 0
nt-429	-	A	100	-	-	-	-	-
429	NoBP	A	100	-13.16	-0.26	15.92	-26.29	-0.26

i-nuc	BP(j)	Nuc	#BP_Win	avgMFE	avgZ	avgED	SumZ	SumZ/#TotalWindows	BPs= 0
nt-430	-	A	100	-	-	-	-	-
430	NoBP	A	100	-13.24	-0.26	16.09	-25.56	-0.26

i-nuc	BP(j)	Nuc	#BP_Win	avgMFE	avgZ	avgED	SumZ	SumZ/#TotalWindows	BPs= 0
nt-431	-	A	100	-	-	-	-	-
431	NoBP	A	100	-13.31	-0.25	16.27	-24.97	-0.25

i-nuc	BP(j)	Nuc	#BP_Win	avgMFE	avgZ	avgED	SumZ	SumZ/#TotalWindows	BPs= 0
nt-432	-	C	100	-	-	-	-	-
432	NoBP	C	100	-13.39	-0.25	16.45	-24.65	-0.25

i-nuc	BP(j)	Nuc	#BP_Win	avgMFE	avgZ	avgED	SumZ	SumZ/#TotalWindows	BPs= 0
nt-433	-	A	100	-	-	-	-	-
433	NoBP	A	100	-13.46	-0.23	16.63	-22.76	-0.23

i-nuc	BP(j)	Nuc	#BP_Win	avgMFE	avgZ	avgED	SumZ	SumZ/#TotalWindows	BPs= 0
nt-434	-	U	100	-	-	-	-	-
434	NoBP	U	100	-13.54	-0.22	16.81	-21.85	-0.22

i-nuc	BP(j)	Nuc	#BP_Win	avgMFE	avgZ	avgED	SumZ	SumZ/#TotalWindows	BPs= 0
nt-435	-	A	100	-	-	-	-	-
435	NoBP	A	100	-13.63	-0.22	16.95	-21.73	-0.22

i-nuc	BP(j)	Nuc	#BP_Win	avgMFE	avgZ	avgED	SumZ	SumZ/#TotalWindows	BPs= 2
nt-436	-	U	100	-	-	-	-	-
436	NoBP	U	27	-12.67	0.2	20.04	5.38	0.05
436	428	A	70	-13.92	-0.35	16.02	-24.69	-0.25
436	518	G	3	-18.4	-0.6	15.46	-1.79	-0.02

i-nuc	BP(j)	Nuc	#BP_Win	avgMFE	avgZ	avgED	SumZ	SumZ/#TotalWindows	BPs= 2
nt-437	-	A	100	-	-	-	-	-
437	NoBP	A	27	-13.0	0.23	20.53	6.16	0.06
437	427	U	70	-13.92	-0.35	16.02	-24.69	-0.25
437	517	U	3	-18.4	-0.6	15.46	-1.79	-0.02

i-nuc	BP(j)	Nuc	#BP_Win	avgMFE	avgZ	avgED	SumZ	SumZ/#TotalWindows	BPs= 2
nt-438	-	G	100	-	-	-	-	-
438	NoBP	G	27	-13.34	0.27	21.21	7.25	0.07
438	426	C	70	-13.92	-0.35	16.02	-24.69	-0.25
438	516	C	3	-18.4	-0.6	15.46	-1.79	-0.02

i-nuc	BP(j)	Nuc	#BP_Win	avgMFE	avgZ	avgED	SumZ	SumZ/#TotalWindows	BPs= 2
nt-439	-	U	100	-	-	-	-	-
439	NoBP	U	27	-13.72	0.29	21.79	7.88	0.08
439	425	A	70	-13.92	-0.35	16.02	-24.69	-0.25
439	515	A	3	-18.4	-0.6	15.46	-1.79	-0.02

i-nuc	BP(j)	Nuc	#BP_Win	avgMFE	avgZ	avgED	SumZ	SumZ/#TotalWindows	BPs= 2
nt-440	-	A	100	-	-	-	-	-
440	NoBP	A	93	-13.68	-0.17	17.53	-16.07	-0.16
440	514	U	3	-18.4	-0.6	15.46	-1.79	-0.02
440	534	U	4	-21.02	-0.06	22.23	-0.25	-0.0

i-nuc	BP(j)	Nuc	#BP_Win	avgMFE	avgZ	avgED	SumZ	SumZ/#TotalWindows	BPs= 3
nt-441	-	U	100	-	-	-	-	-
441	NoBP	U	80	-14.87	-0.34	17.13	-27.2	-0.27
441	404	A	12	-6.28	0.95	20.3	11.44	0.11
441	513	A	3	-18.4	-0.6	15.46	-1.79	-0.02
441	533	A	5	-20.78	-0.03	23.08	-0.13	-0.0

i-nuc	BP(j)	Nuc	#BP_Win	avgMFE	avgZ	avgED	SumZ	SumZ/#TotalWindows	BPs= 4
nt-442	-	G	100	-	-	-	-	-
442	NoBP	G	33	-15.35	-0.61	15.26	-19.97	-0.2
442	403	C	12	-6.28	0.95	20.3	11.44	0.11
442	462	C	49	-15.06	-0.19	18.23	-9.2	-0.09
442	484	U	1	-12.1	0.66	26.28	0.66	0.01
442	532	C	5	-20.78	-0.03	23.08	-0.13	-0.0

i-nuc	BP(j)	Nuc	#BP_Win	avgMFE	avgZ	avgED	SumZ	SumZ/#TotalWindows	BPs= 4
nt-443	-	G	100	-	-	-	-	-
443	NoBP	G	81	-15.39	-0.36	16.98	-29.13	-0.29
443	352	C	1	-9.9	-0.46	21.85	-0.46	-0.0
443	402	C	12	-6.28	0.95	20.3	11.44	0.11
443	483	C	1	-12.1	0.66	26.28	0.66	0.01
443	531	C	5	-20.78	-0.03	23.08	-0.13	-0.0

i-nuc	BP(j)	Nuc	#BP_Win	avgMFE	avgZ	avgED	SumZ	SumZ/#TotalWindows	BPs= 3
nt-444	-	G	100	-	-	-	-	-
444	NoBP	G	95	-14.56	-0.17	17.75	-16.52	-0.17
444	351	U	1	-9.9	-0.46	21.85	-0.46	-0.0
444	482	C	1	-12.1	0.66	26.28	0.66	0.01
444	510	C	3	-18.4	-0.6	15.46	-1.79	-0.02

i-nuc	BP(j)	Nuc	#BP_Win	avgMFE	avgZ	avgED	SumZ	SumZ/#TotalWindows	BPs= 5
nt-445	-	C	100	-	-	-	-	-
445	NoBP	C	34	-17.14	-0.54	16.12	-18.3	-0.18
445	350	G	1	-9.9	-0.46	21.85	-0.46	-0.0
445	400	G	12	-6.28	0.95	20.3	11.44	0.11
445	459	G	49	-15.06	-0.19	18.23	-9.2	-0.09
445	481	G	1	-12.1	0.66	26.28	0.66	0.01
445	508	G	3	-18.4	-0.6	15.46	-1.79	-0.02

i-nuc	BP(j)	Nuc	#BP_Win	avgMFE	avgZ	avgED	SumZ	SumZ/#TotalWindows	BPs= 0
nt-446	-	A	100	-	-	-	-	-
446	NoBP	A	100	-14.85	-0.18	17.76	-17.92	-0.18

i-nuc	BP(j)	Nuc	#BP_Win	avgMFE	avgZ	avgED	SumZ	SumZ/#TotalWindows	BPs= 1
nt-447	-	A	100	-	-	-	-	-
447	NoBP	A	44	-16.32	-0.39	16.47	-17.11	-0.17
447	457	U	56	-13.92	-0.02	18.61	-1.21	-0.01

i-nuc	BP(j)	Nuc	#BP_Win	avgMFE	avgZ	avgED	SumZ	SumZ/#TotalWindows	BPs= 2
nt-448	-	G	100	-	-	-	-	-
448	NoBP	G	37	-15.39	-0.31	17.56	-11.4	-0.11
448	456	C	56	-13.92	-0.02	18.61	-1.21	-0.01
448	540	C	7	-23.03	-0.94	9.43	-6.55	-0.07

i-nuc	BP(j)	Nuc	#BP_Win	avgMFE	avgZ	avgED	SumZ	SumZ/#TotalWindows	BPs= 2
nt-449	-	C	100	-	-	-	-	-
449	NoBP	C	19	-16.56	-0.49	13.43	-9.29	-0.09
449	455	G	56	-13.92	-0.02	18.61	-1.21	-0.01
449	480	G	25	-17.13	-0.34	18.17	-8.42	-0.08

i-nuc	BP(j)	Nuc	#BP_Win	avgMFE	avgZ	avgED	SumZ	SumZ/#TotalWindows	BPs= 2
nt-450	-	A	100	-	-	-	-	-
450	NoBP	A	63	-13.21	-0.02	18.05	-1.53	-0.02
450	479	U	25	-17.13	-0.34	18.17	-8.42	-0.08
450	538	U	12	-22.87	-0.78	13.0	-9.32	-0.09

i-nuc	BP(j)	Nuc	#BP_Win	avgMFE	avgZ	avgED	SumZ	SumZ/#TotalWindows	BPs= 3
nt-451	-	G	100	-	-	-	-	-
451	NoBP	G	62	-13.28	-0.02	18.18	-1.24	-0.01
451	478	C	25	-17.13	-0.34	18.17	-8.42	-0.08
451	537	C	12	-22.87	-0.78	13.0	-9.32	-0.09
451	469	C	1	-22.3	-0.36	22.81	-0.36	-0.0

i-nuc	BP(j)	Nuc	#BP_Win	avgMFE	avgZ	avgED	SumZ	SumZ/#TotalWindows	BPs= 2
nt-452	-	G	100	-	-	-	-	-
452	NoBP	G	63	-13.62	-0.03	18.36	-1.76	-0.02
452	477	C	25	-17.13	-0.34	18.17	-8.42	-0.08
452	536	C	12	-22.87	-0.78	13.0	-9.32	-0.09

i-nuc	BP(j)	Nuc	#BP_Win	avgMFE	avgZ	avgED	SumZ	SumZ/#TotalWindows	BPs= 3
nt-453	-	G	100	-	-	-	-	-
453	NoBP	G	62	-13.69	-0.03	18.32	-1.56	-0.02
453	476	U	25	-17.13	-0.34	18.17	-8.42	-0.08
453	535	C	12	-22.87	-0.78	13.0	-9.32	-0.09
453	467	C	1	-22.3	-0.36	22.81	-0.36	-0.0

i-nuc	BP(j)	Nuc	#BP_Win	avgMFE	avgZ	avgED	SumZ	SumZ/#TotalWindows	BPs= 3
nt-454	-	A	100	-	-	-	-	-
454	NoBP	A	59	-13.53	-0.0	18.52	-0.08	-0.0
454	473	U	28	-17.64	-0.41	17.54	-11.36	-0.11
454	534	U	12	-22.87	-0.78	13.0	-9.32	-0.09
454	466	U	1	-22.3	-0.36	22.81	-0.36	-0.0

i-nuc	BP(j)	Nuc	#BP_Win	avgMFE	avgZ	avgED	SumZ	SumZ/#TotalWindows	BPs= 3
nt-455	-	G	100	-	-	-	-	-
455	NoBP	G	15	-20.53	-0.62	13.29	-9.31	-0.09
455	449	C	56	-13.92	-0.02	18.61	-1.21	-0.01
455	472	U	28	-17.64	-0.41	17.54	-11.36	-0.11
455	465	U	1	-22.3	-0.36	22.81	-0.36	-0.0

i-nuc	BP(j)	Nuc	#BP_Win	avgMFE	avgZ	avgED	SumZ	SumZ/#TotalWindows	BPs= 3
nt-456	-	C	100	-	-	-	-	-
456	NoBP	C	15	-21.53	-0.71	12.75	-10.68	-0.11
456	448	G	56	-13.92	-0.02	18.61	-1.21	-0.01
456	471	G	28	-17.64	-0.41	17.54	-11.36	-0.11
456	463	G	1	-22.3	-0.36	22.81	-0.36	-0.0

i-nuc	BP(j)	Nuc	#BP_Win	avgMFE	avgZ	avgED	SumZ	SumZ/#TotalWindows	BPs= 2
nt-457	-	U	100	-	-	-	-	-
457	447	A	56	-13.92	-0.02	18.61	-1.21	-0.01
457	470	A	28	-17.64	-0.41	17.54	-11.36	-0.11
457	NoBP	U	16	-22.52	-0.79	13.0	-12.58	-0.13

i-nuc	BP(j)	Nuc	#BP_Win	avgMFE	avgZ	avgED	SumZ	SumZ/#TotalWindows	BPs= 0
nt-458	-	A	100	-	-	-	-	-
458	NoBP	A	100	-16.49	-0.28	17.3	-27.85	-0.28

i-nuc	BP(j)	Nuc	#BP_Win	avgMFE	avgZ	avgED	SumZ	SumZ/#TotalWindows	BPs= 2
nt-459	-	G	100	-	-	-	-	-
459	NoBP	G	23	-18.79	-0.45	14.47	-10.45	-0.1
459	445	C	49	-15.06	-0.19	18.23	-9.2	-0.09
459	467	C	28	-17.64	-0.41	17.54	-11.36	-0.11

i-nuc	BP(j)	Nuc	#BP_Win	avgMFE	avgZ	avgED	SumZ	SumZ/#TotalWindows	BPs= 2
nt-460	-	A	100	-	-	-	-	-
460	NoBP	A	66	-16.03	-0.22	17.48	-14.85	-0.15
460	466	U	28	-17.64	-0.41	17.54	-11.36	-0.11
460	473	U	6	-21.13	-1.2	9.99	-7.22	-0.07

i-nuc	BP(j)	Nuc	#BP_Win	avgMFE	avgZ	avgED	SumZ	SumZ/#TotalWindows	BPs= 2
nt-461	-	A	100	-	-	-	-	-
461	NoBP	A	66	-16.26	-0.26	17.32	-16.86	-0.17
461	465	U	28	-17.64	-0.41	17.54	-11.36	-0.11
461	472	U	6	-21.13	-1.2	9.99	-7.22	-0.07

i-nuc	BP(j)	Nuc	#BP_Win	avgMFE	avgZ	avgED	SumZ	SumZ/#TotalWindows	BPs= 2
nt-462	-	C	100	-	-	-	-	-
462	NoBP	C	45	-18.75	-0.47	16.25	-21.28	-0.21
462	442	G	49	-15.06	-0.19	18.23	-9.2	-0.09
462	471	G	6	-21.13	-1.2	9.99	-7.22	-0.07

i-nuc	BP(j)	Nuc	#BP_Win	avgMFE	avgZ	avgED	SumZ	SumZ/#TotalWindows	BPs= 3
nt-463	-	G	100	-	-	-	-	-
463	NoBP	G	76	-17.21	-0.31	16.89	-23.76	-0.24
463	373	U	2	-8.05	0.26	18.27	0.51	0.01
463	417	C	21	-17.95	-0.77	15.86	-16.21	-0.16
463	456	C	1	-22.3	-0.36	22.81	-0.36	-0.0

i-nuc	BP(j)	Nuc	#BP_Win	avgMFE	avgZ	avgED	SumZ	SumZ/#TotalWindows	BPs= 1
nt-464	-	A	100	-	-	-	-	-
464	NoBP	A	98	-17.57	-0.42	16.64	-41.57	-0.42
464	372	U	2	-8.05	0.26	18.27	0.51	0.01

i-nuc	BP(j)	Nuc	#BP_Win	avgMFE	avgZ	avgED	SumZ	SumZ/#TotalWindows	BPs= 5
nt-465	-	U	100	-	-	-	-	-
465	NoBP	U	38	-20.0	-0.63	15.37	-23.83	-0.24
465	371	A	2	-8.05	0.26	18.27	0.51	0.01
465	386	A	10	-8.31	0.84	19.27	8.43	0.08
465	461	A	28	-17.64	-0.41	17.54	-11.36	-0.11
465	415	A	21	-17.95	-0.77	15.86	-16.21	-0.16
465	455	G	1	-22.3	-0.36	22.81	-0.36	-0.0

i-nuc	BP(j)	Nuc	#BP_Win	avgMFE	avgZ	avgED	SumZ	SumZ/#TotalWindows	BPs= 6
nt-466	-	U	100	-	-	-	-	-
466	NoBP	U	14	-18.79	-0.8	11.81	-11.27	-0.11
466	370	A	2	-8.05	0.26	18.27	0.51	0.01
466	385	A	10	-8.31	0.84	19.27	8.43	0.08
466	460	A	28	-17.64	-0.41	17.54	-11.36	-0.11
466	414	A	21	-17.95	-0.77	15.86	-16.21	-0.16
466	521	A	24	-21.32	-0.58	17.13	-13.97	-0.14
466	454	A	1	-22.3	-0.36	22.81	-0.36	-0.0

i-nuc	BP(j)	Nuc	#BP_Win	avgMFE	avgZ	avgED	SumZ	SumZ/#TotalWindows	BPs= 6
nt-467	-	C	100	-	-	-	-	-
467	369	G	2	-8.05	0.26	18.27	0.51	0.01
467	NoBP	C	14	-19.83	-0.93	10.99	-12.97	-0.13
467	384	G	10	-8.31	0.84	19.27	8.43	0.08
467	459	G	28	-17.64	-0.41	17.54	-11.36	-0.11
467	413	G	21	-17.95	-0.77	15.86	-16.21	-0.16
467	520	G	24	-21.32	-0.58	17.13	-13.97	-0.14
467	453	G	1	-22.3	-0.36	22.81	-0.36	-0.0

i-nuc	BP(j)	Nuc	#BP_Win	avgMFE	avgZ	avgED	SumZ	SumZ/#TotalWindows	BPs= 0
nt-468	-	G	100	-	-	-	-	-
468	NoBP	G	100	-17.95	-0.47	16.28	-47.48	-0.47

i-nuc	BP(j)	Nuc	#BP_Win	avgMFE	avgZ	avgED	SumZ	SumZ/#TotalWindows	BPs= 3
nt-469	-	C	100	-	-	-	-	-
469	NoBP	C	65	-18.31	-0.66	15.26	-42.85	-0.43
469	382	G	10	-8.31	0.84	19.27	8.43	0.08
469	518	G	24	-21.32	-0.58	17.13	-13.97	-0.14
469	451	G	1	-22.3	-0.36	22.81	-0.36	-0.0

i-nuc	BP(j)	Nuc	#BP_Win	avgMFE	avgZ	avgED	SumZ	SumZ/#TotalWindows	BPs= 3
nt-470	-	A	100	-	-	-	-	-
470	381	U	10	-8.31	0.84	19.27	8.43	0.08
470	457	U	28	-17.64	-0.41	17.54	-11.36	-0.11
470	NoBP	A	38	-19.29	-0.91	13.39	-34.77	-0.35
470	517	U	24	-21.32	-0.58	17.13	-13.97	-0.14

i-nuc	BP(j)	Nuc	#BP_Win	avgMFE	avgZ	avgED	SumZ	SumZ/#TotalWindows	BPs= 3
nt-471	-	G	100	-	-	-	-	-
471	NoBP	G	42	-16.72	-0.5	14.99	-21.05	-0.21
471	456	C	28	-17.64	-0.41	17.54	-11.36	-0.11
471	516	C	24	-21.32	-0.58	17.13	-13.97	-0.14
471	462	C	6	-21.13	-1.2	9.99	-7.22	-0.07

i-nuc	BP(j)	Nuc	#BP_Win	avgMFE	avgZ	avgED	SumZ	SumZ/#TotalWindows	BPs= 4
nt-472	-	U	100	-	-	-	-	-
472	NoBP	U	40	-17.44	-0.61	14.55	-24.5	-0.24
472	379	A	2	-8.6	0.72	17.95	1.43	0.01
472	455	G	28	-17.64	-0.41	17.54	-11.36	-0.11
472	515	A	24	-21.32	-0.58	17.13	-13.97	-0.14
472	461	A	6	-21.13	-1.2	9.99	-7.22	-0.07

i-nuc	BP(j)	Nuc	#BP_Win	avgMFE	avgZ	avgED	SumZ	SumZ/#TotalWindows	BPs= 3
nt-473	-	U	100	-	-	-	-	-
473	NoBP	U	64	-19.09	-0.63	15.33	-40.15	-0.4
473	378	A	2	-8.6	0.72	17.95	1.43	0.01
473	454	A	28	-17.64	-0.41	17.54	-11.36	-0.11
473	460	A	6	-21.13	-1.2	9.99	-7.22	-0.07

i-nuc	BP(j)	Nuc	#BP_Win	avgMFE	avgZ	avgED	SumZ	SumZ/#TotalWindows	BPs= 1
nt-474	-	A	100	-	-	-	-	-
474	NoBP	A	98	-18.92	-0.62	15.5	-60.55	-0.61
474	377	U	2	-8.6	0.72	17.95	1.43	0.01

i-nuc	BP(j)	Nuc	#BP_Win	avgMFE	avgZ	avgED	SumZ	SumZ/#TotalWindows	BPs= 1
nt-475	-	A	100	-	-	-	-	-
475	NoBP	A	75	-18.12	-0.44	17.37	-33.03	-0.33
475	549	U	25	-20.98	-1.12	9.55	-27.92	-0.28

i-nuc	BP(j)	Nuc	#BP_Win	avgMFE	avgZ	avgED	SumZ	SumZ/#TotalWindows	BPs= 3
nt-476	-	U	100	-	-	-	-	-
476	NoBP	U	28	-19.47	-0.34	17.76	-9.41	-0.09
476	453	G	25	-17.13	-0.34	18.17	-8.42	-0.08
476	407	G	21	-17.95	-0.77	15.86	-16.21	-0.16
476	548	A	26	-20.93	-1.14	9.47	-29.69	-0.3

i-nuc	BP(j)	Nuc	#BP_Win	avgMFE	avgZ	avgED	SumZ	SumZ/#TotalWindows	BPs= 3
nt-477	-	C	100	-	-	-	-	-
477	NoBP	C	27	-19.87	-0.36	17.75	-9.83	-0.1
477	452	G	25	-17.13	-0.34	18.17	-8.42	-0.08
477	406	G	21	-17.95	-0.77	15.86	-16.21	-0.16
477	547	G	27	-20.82	-1.13	9.54	-30.61	-0.31

i-nuc	BP(j)	Nuc	#BP_Win	avgMFE	avgZ	avgED	SumZ	SumZ/#TotalWindows	BPs= 4
nt-478	-	C	100	-	-	-	-	-
478	NoBP	C	3	-11.27	0.93	19.74	2.78	0.03
478	451	G	25	-17.13	-0.34	18.17	-8.42	-0.08
478	405	G	21	-17.95	-0.77	15.86	-16.21	-0.16
478	508	G	24	-21.32	-0.58	17.13	-13.97	-0.14
478	546	G	27	-20.82	-1.13	9.54	-30.61	-0.31

i-nuc	BP(j)	Nuc	#BP_Win	avgMFE	avgZ	avgED	SumZ	SumZ/#TotalWindows	BPs= 4
nt-479	-	U	100	-	-	-	-	-
479	NoBP	U	3	-14.23	0.18	15.23	0.54	0.01
479	450	A	25	-17.13	-0.34	18.17	-8.42	-0.08
479	404	A	21	-17.95	-0.77	15.86	-16.21	-0.16
479	507	A	24	-21.32	-0.58	17.13	-13.97	-0.14
479	545	A	27	-20.82	-1.13	9.54	-30.61	-0.31

i-nuc	BP(j)	Nuc	#BP_Win	avgMFE	avgZ	avgED	SumZ	SumZ/#TotalWindows	BPs= 4
nt-480	-	G	100	-	-	-	-	-
480	449	C	25	-17.13	-0.34	18.17	-8.42	-0.08
480	403	C	21	-17.95	-0.77	15.86	-16.21	-0.16
480	504	U	27	-20.86	-0.62	16.29	-16.85	-0.17
480	544	C	27	-20.82	-1.13	9.54	-30.61	-0.31

i-nuc	BP(j)	Nuc	#BP_Win	avgMFE	avgZ	avgED	SumZ	SumZ/#TotalWindows	BPs= 3
nt-481	-	G	100	-	-	-	-	-
481	402	C	20	-18.22	-0.82	15.48	-16.49	-0.16
481	445	C	1	-12.1	0.66	26.28	0.66	0.01
481	NoBP	G	1	-12.6	0.28	23.59	0.28	0.0
481	503	C	78	-19.86	-0.77	14.22	-59.95	-0.6

i-nuc	BP(j)	Nuc	#BP_Win	avgMFE	avgZ	avgED	SumZ	SumZ/#TotalWindows	BPs= 3
nt-482	-	C	100	-	-	-	-	-
482	401	G	19	-18.65	-0.93	14.95	-17.76	-0.18
482	444	G	1	-12.1	0.66	26.28	0.66	0.01
482	502	G	80	-19.68	-0.75	14.44	-59.76	-0.6

i-nuc	BP(j)	Nuc	#BP_Win	avgMFE	avgZ	avgED	SumZ	SumZ/#TotalWindows	BPs= 4
nt-483	-	C	100	-	-	-	-	-
483	400	G	17	-19.23	-1.08	14.73	-18.37	-0.18
483	NoBP	C	1	-14.1	0.5	17.59	0.5	0.0
483	443	G	1	-12.1	0.66	26.28	0.66	0.01
483	501	G	80	-19.68	-0.75	14.44	-59.76	-0.6
483	555	G	1	-11.8	-0.03	24.87	-0.03	-0.0

i-nuc	BP(j)	Nuc	#BP_Win	avgMFE	avgZ	avgED	SumZ	SumZ/#TotalWindows	BPs= 4
nt-484	-	U	100	-	-	-	-	-
484	399	A	15	-19.49	-1.13	14.69	-17.02	-0.17
484	NoBP	U	3	-14.13	0.03	18.32	0.08	0.0
484	442	G	1	-12.1	0.66	26.28	0.66	0.01
484	500	A	80	-19.68	-0.75	14.44	-59.76	-0.6
484	554	A	1	-11.8	-0.03	24.87	-0.03	-0.0

i-nuc	BP(j)	Nuc	#BP_Win	avgMFE	avgZ	avgED	SumZ	SumZ/#TotalWindows	BPs= 3
nt-485	-	U	100	-	-	-	-	-
485	398	A	13	-19.65	-1.17	14.71	-15.26	-0.15
485	NoBP	U	6	-13.88	0.06	19.86	0.36	0.0
485	499	A	80	-19.68	-0.75	14.44	-59.76	-0.6
485	553	A	1	-11.8	-0.03	24.87	-0.03	-0.0

i-nuc	BP(j)	Nuc	#BP_Win	avgMFE	avgZ	avgED	SumZ	SumZ/#TotalWindows	BPs= 2
nt-486	-	U	100	-	-	-	-	-
486	NoBP	U	19	-17.37	-0.71	16.75	-13.46	-0.13
486	498	G	80	-19.68	-0.75	14.44	-59.76	-0.6
486	552	G	1	-11.8	-0.03	24.87	-0.03	-0.0

i-nuc	BP(j)	Nuc	#BP_Win	avgMFE	avgZ	avgED	SumZ	SumZ/#TotalWindows	BPs= 2
nt-487	-	U	100	-	-	-	-	-
487	NoBP	U	19	-16.89	-0.59	17.21	-11.16	-0.11
487	497	A	80	-19.68	-0.75	14.44	-59.76	-0.6
487	551	A	1	-11.8	-0.03	24.87	-0.03	-0.0

i-nuc	BP(j)	Nuc	#BP_Win	avgMFE	avgZ	avgED	SumZ	SumZ/#TotalWindows	BPs= 0
nt-488	-	A	100	-	-	-	-	-
488	NoBP	A	100	-18.98	-0.69	15.16	-69.23	-0.69

i-nuc	BP(j)	Nuc	#BP_Win	avgMFE	avgZ	avgED	SumZ	SumZ/#TotalWindows	BPs= 3
nt-489	-	G	100	-	-	-	-	-
489	NoBP	G	17	-15.56	-0.4	18.46	-6.8	-0.07
489	393	C	2	-20.2	-0.76	15.0	-1.51	-0.02
489	496	C	80	-19.68	-0.75	14.44	-59.76	-0.6
489	550	C	1	-11.8	-0.03	24.87	-0.03	-0.0

i-nuc	BP(j)	Nuc	#BP_Win	avgMFE	avgZ	avgED	SumZ	SumZ/#TotalWindows	BPs= 3
nt-490	-	A	100	-	-	-	-	-
490	392	U	2	-20.2	-0.76	15.0	-1.51	-0.02
490	NoBP	A	17	-15.11	-0.3	19.09	-5.15	-0.05
490	495	U	80	-19.68	-0.75	14.44	-59.76	-0.6
490	549	U	1	-11.8	-0.03	24.87	-0.03	-0.0

i-nuc	BP(j)	Nuc	#BP_Win	avgMFE	avgZ	avgED	SumZ	SumZ/#TotalWindows	BPs= 1
nt-491	-	G	100	-	-	-	-	-
491	NoBP	G	99	-18.75	-0.64	15.42	-63.6	-0.64
491	397	U	1	-19.8	-1.31	15.71	-1.31	-0.01

i-nuc	BP(j)	Nuc	#BP_Win	avgMFE	avgZ	avgED	SumZ	SumZ/#TotalWindows	BPs= 1
nt-492	-	A	100	-	-	-	-	-
492	NoBP	A	99	-18.68	-0.64	15.38	-63.08	-0.63
492	396	U	1	-19.8	-1.31	15.71	-1.31	-0.01

i-nuc	BP(j)	Nuc	#BP_Win	avgMFE	avgZ	avgED	SumZ	SumZ/#TotalWindows	BPs= 2
nt-493	-	C	100	-	-	-	-	-
493	NoBP	C	98	-18.7	-0.63	15.24	-62.19	-0.62
493	395	G	1	-19.8	-1.31	15.71	-1.31	-0.01
493	546	G	1	-11.8	-0.03	24.87	-0.03	-0.0

i-nuc	BP(j)	Nuc	#BP_Win	avgMFE	avgZ	avgED	SumZ	SumZ/#TotalWindows	BPs= 0
nt-494	-	A	100	-	-	-	-	-
494	NoBP	A	100	-18.59	-0.62	15.3	-62.3	-0.62

i-nuc	BP(j)	Nuc	#BP_Win	avgMFE	avgZ	avgED	SumZ	SumZ/#TotalWindows	BPs= 2
nt-495	-	U	100	-	-	-	-	-
495	NoBP	U	19	-14.12	-0.07	18.16	-1.37	-0.01
495	490	A	80	-19.68	-0.75	14.44	-59.76	-0.6
495	543	A	1	-11.8	-0.03	24.87	-0.03	-0.0

i-nuc	BP(j)	Nuc	#BP_Win	avgMFE	avgZ	avgED	SumZ	SumZ/#TotalWindows	BPs= 2
nt-496	-	C	100	-	-	-	-	-
496	NoBP	C	19	-13.85	0.04	18.13	0.69	0.01
496	489	G	80	-19.68	-0.75	14.44	-59.76	-0.6
496	542	G	1	-11.8	-0.03	24.87	-0.03	-0.0

i-nuc	BP(j)	Nuc	#BP_Win	avgMFE	avgZ	avgED	SumZ	SumZ/#TotalWindows	BPs= 2
nt-497	-	A	100	-	-	-	-	-
497	NoBP	A	14	-13.06	0.22	21.24	3.02	0.03
497	487	U	80	-19.68	-0.75	14.44	-59.76	-0.6
497	591	U	6	-14.5	-0.1	13.85	-0.6	-0.01

i-nuc	BP(j)	Nuc	#BP_Win	avgMFE	avgZ	avgED	SumZ	SumZ/#TotalWindows	BPs= 3
nt-498	-	G	100	-	-	-	-	-
498	NoBP	G	12	-12.92	0.28	21.18	3.35	0.03
498	486	U	80	-19.68	-0.75	14.44	-59.76	-0.6
498	540	C	1	-11.8	-0.03	24.87	-0.03	-0.0
498	590	C	7	-14.2	0.02	15.06	0.13	0.0

i-nuc	BP(j)	Nuc	#BP_Win	avgMFE	avgZ	avgED	SumZ	SumZ/#TotalWindows	BPs= 3
nt-499	-	A	100	-	-	-	-	-
499	NoBP	A	12	-12.8	0.35	20.96	4.18	0.04
499	485	U	80	-19.68	-0.75	14.44	-59.76	-0.6
499	539	U	1	-11.8	-0.03	24.87	-0.03	-0.0
499	589	U	7	-14.2	0.02	15.06	0.13	0.0

i-nuc	BP(j)	Nuc	#BP_Win	avgMFE	avgZ	avgED	SumZ	SumZ/#TotalWindows	BPs= 2
nt-500	-	A	100	-	-	-	-	-
500	NoBP	A	19	-13.31	0.28	18.64	5.3	0.05
500	484	U	80	-19.68	-0.75	14.44	-59.76	-0.6
500	538	U	1	-11.8	-0.03	24.87	-0.03	-0.0

i-nuc	BP(j)	Nuc	#BP_Win	avgMFE	avgZ	avgED	SumZ	SumZ/#TotalWindows	BPs= 4
nt-501	-	G	100	-	-	-	-	-
501	NoBP	G	1	-12.1	0.66	26.28	0.66	0.01
501	483	C	80	-19.68	-0.75	14.44	-59.76	-0.6
501	537	C	1	-11.8	-0.03	24.87	-0.03	-0.0
501	526	U	8	-13.69	0.28	19.39	2.21	0.02
501	587	C	10	-13.46	0.21	17.61	2.06	0.02

i-nuc	BP(j)	Nuc	#BP_Win	avgMFE	avgZ	avgED	SumZ	SumZ/#TotalWindows	BPs= 3
nt-502	-	G	100	-	-	-	-	-
502	482	C	80	-19.68	-0.75	14.44	-59.76	-0.6
502	525	C	9	-13.48	0.24	20.0	2.18	0.02
502	586	U	10	-13.46	0.21	17.61	2.06	0.02
502	NoBP	G	1	-16.7	0.23	17.93	0.23	0.0

i-nuc	BP(j)	Nuc	#BP_Win	avgMFE	avgZ	avgED	SumZ	SumZ/#TotalWindows	BPs= 4
nt-503	-	C	100	-	-	-	-	-
503	481	G	78	-19.86	-0.77	14.22	-59.95	-0.6
503	546	G	1	-12.6	-0.09	22.27	-0.09	-0.0
503	524	G	9	-13.48	0.24	20.0	2.18	0.02
503	585	G	10	-13.46	0.21	17.61	2.06	0.02
503	NoBP	C	2	-17.05	-0.06	16.56	-0.13	-0.0

i-nuc	BP(j)	Nuc	#BP_Win	avgMFE	avgZ	avgED	SumZ	SumZ/#TotalWindows	BPs= 6
nt-504	-	U	100	-	-	-	-	-
504	NoBP	U	45	-19.25	-0.94	12.05	-42.32	-0.42
504	480	G	27	-20.86	-0.62	16.29	-16.85	-0.17
504	529	A	5	-20.78	-0.03	23.08	-0.13	-0.0
504	545	A	1	-12.6	-0.09	22.27	-0.09	-0.0
504	523	A	9	-13.48	0.24	20.0	2.18	0.02
504	584	A	10	-13.46	0.21	17.61	2.06	0.02
504	601	A	3	-17.1	-0.25	16.07	-0.75	-0.01

i-nuc	BP(j)	Nuc	#BP_Win	avgMFE	avgZ	avgED	SumZ	SumZ/#TotalWindows	BPs= 6
nt-505	-	G	100	-	-	-	-	-
505	NoBP	G	39	-19.64	-0.58	16.67	-22.52	-0.23
505	516	C	32	-20.21	-1.13	9.83	-36.1	-0.36
505	528	C	5	-20.78	-0.03	23.08	-0.13	-0.0
505	544	C	1	-12.6	-0.09	22.27	-0.09	-0.0
505	522	C	9	-13.48	0.24	20.0	2.18	0.02
505	583	C	10	-13.46	0.21	17.61	2.06	0.02
505	600	C	4	-17.0	-0.33	15.77	-1.32	-0.01

i-nuc	BP(j)	Nuc	#BP_Win	avgMFE	avgZ	avgED	SumZ	SumZ/#TotalWindows	BPs= 6
nt-506	-	U	100	-	-	-	-	-
506	NoBP	U	39	-19.56	-0.56	16.82	-21.66	-0.22
506	515	A	32	-20.21	-1.13	9.83	-36.1	-0.36
506	527	A	5	-20.78	-0.03	23.08	-0.13	-0.0
506	543	A	1	-12.6	-0.09	22.27	-0.09	-0.0
506	521	A	9	-13.48	0.24	20.0	2.18	0.02
506	582	G	10	-13.46	0.21	17.61	2.06	0.02
506	599	G	4	-17.0	-0.33	15.77	-1.32	-0.01

i-nuc	BP(j)	Nuc	#BP_Win	avgMFE	avgZ	avgED	SumZ	SumZ/#TotalWindows	BPs= 4
nt-507	-	A	100	-	-	-	-	-
507	NoBP	A	35	-14.77	-0.08	18.0	-2.88	-0.03
507	514	U	32	-20.21	-1.13	9.83	-36.1	-0.36
507	479	U	24	-21.32	-0.58	17.13	-13.97	-0.14
507	526	U	5	-20.78	-0.03	23.08	-0.13	-0.0
507	598	U	4	-17.0	-0.33	15.77	-1.32	-0.01

i-nuc	BP(j)	Nuc	#BP_Win	avgMFE	avgZ	avgED	SumZ	SumZ/#TotalWindows	BPs= 3
nt-508	-	G	100	-	-	-	-	-
508	NoBP	G	68	-17.26	-0.55	14.28	-37.71	-0.38
508	445	C	3	-18.4	-0.6	15.46	-1.79	-0.02
508	478	C	24	-21.32	-0.58	17.13	-13.97	-0.14
508	525	C	5	-20.78	-0.03	23.08	-0.13	-0.0

i-nuc	BP(j)	Nuc	#BP_Win	avgMFE	avgZ	avgED	SumZ	SumZ/#TotalWindows	BPs= 1
nt-509	-	A	100	-	-	-	-	-
509	NoBP	A	96	-18.47	-0.54	15.5	-51.39	-0.51
509	596	U	4	-17.0	-0.33	15.77	-1.32	-0.01

i-nuc	BP(j)	Nuc	#BP_Win	avgMFE	avgZ	avgED	SumZ	SumZ/#TotalWindows	BPs= 3
nt-510	-	C	100	-	-	-	-	-
510	NoBP	C	84	-18.97	-0.6	15.04	-50.55	-0.51
510	444	G	3	-18.4	-0.6	15.46	-1.79	-0.02
510	518	G	9	-13.48	0.24	20.0	2.18	0.02
510	595	G	4	-17.0	-0.33	15.77	-1.32	-0.01

i-nuc	BP(j)	Nuc	#BP_Win	avgMFE	avgZ	avgED	SumZ	SumZ/#TotalWindows	BPs= 2
nt-511	-	A	100	-	-	-	-	-
511	NoBP	A	87	-18.92	-0.59	15.08	-51.0	-0.51
511	517	U	9	-13.48	0.24	20.0	2.18	0.02
511	594	U	4	-17.0	-0.33	15.77	-1.32	-0.01

i-nuc	BP(j)	Nuc	#BP_Win	avgMFE	avgZ	avgED	SumZ	SumZ/#TotalWindows	BPs= 1
nt-512	-	A	100	-	-	-	-	-
512	NoBP	A	96	-18.38	-0.5	15.57	-47.79	-0.48
512	593	U	4	-17.0	-0.33	15.77	-1.32	-0.01

i-nuc	BP(j)	Nuc	#BP_Win	avgMFE	avgZ	avgED	SumZ	SumZ/#TotalWindows	BPs= 1
nt-513	-	A	100	-	-	-	-	-
513	NoBP	A	97	-18.29	-0.48	15.67	-46.09	-0.46
513	441	U	3	-18.4	-0.6	15.46	-1.79	-0.02

i-nuc	BP(j)	Nuc	#BP_Win	avgMFE	avgZ	avgED	SumZ	SumZ/#TotalWindows	BPs= 2
nt-514	-	U	100	-	-	-	-	-
514	NoBP	U	65	-17.3	-0.14	18.71	-8.83	-0.09
514	507	A	32	-20.21	-1.13	9.83	-36.1	-0.36
514	440	A	3	-18.4	-0.6	15.46	-1.79	-0.02

i-nuc	BP(j)	Nuc	#BP_Win	avgMFE	avgZ	avgED	SumZ	SumZ/#TotalWindows	BPs= 3
nt-515	-	A	100	-	-	-	-	-
515	NoBP	A	41	-14.87	0.16	19.89	6.59	0.07
515	506	U	32	-20.21	-1.13	9.83	-36.1	-0.36
515	439	U	3	-18.4	-0.6	15.46	-1.79	-0.02
515	472	U	24	-21.32	-0.58	17.13	-13.97	-0.14

i-nuc	BP(j)	Nuc	#BP_Win	avgMFE	avgZ	avgED	SumZ	SumZ/#TotalWindows	BPs= 3
nt-516	-	C	100	-	-	-	-	-
516	NoBP	C	41	-14.84	0.19	20.12	7.62	0.08
516	505	G	32	-20.21	-1.13	9.83	-36.1	-0.36
516	438	G	3	-18.4	-0.6	15.46	-1.79	-0.02
516	471	G	24	-21.32	-0.58	17.13	-13.97	-0.14

i-nuc	BP(j)	Nuc	#BP_Win	avgMFE	avgZ	avgED	SumZ	SumZ/#TotalWindows	BPs= 3
nt-517	-	U	100	-	-	-	-	-
517	NoBP	U	64	-17.73	-0.47	14.88	-30.35	-0.3
517	437	A	3	-18.4	-0.6	15.46	-1.79	-0.02
517	470	A	24	-21.32	-0.58	17.13	-13.97	-0.14
517	511	A	9	-13.48	0.24	20.0	2.18	0.02

i-nuc	BP(j)	Nuc	#BP_Win	avgMFE	avgZ	avgED	SumZ	SumZ/#TotalWindows	BPs= 5
nt-518	-	G	100	-	-	-	-	-
518	436	U	3	-18.4	-0.6	15.46	-1.79	-0.02
518	469	C	24	-21.32	-0.58	17.13	-13.97	-0.14
518	NoBP	G	6	-19.6	0.13	23.49	0.76	0.01
518	537	C	54	-17.59	-0.55	13.7	-29.46	-0.29
518	510	C	9	-13.48	0.24	20.0	2.18	0.02
518	589	U	4	-17.0	-0.33	15.77	-1.32	-0.01

i-nuc	BP(j)	Nuc	#BP_Win	avgMFE	avgZ	avgED	SumZ	SumZ/#TotalWindows	BPs= 2
nt-519	-	G	100	-	-	-	-	-
519	NoBP	G	40	-19.34	-0.33	18.49	-13.04	-0.13
519	536	C	54	-17.59	-0.55	13.7	-29.46	-0.29
519	588	C	6	-16.12	0.01	19.39	0.03	0.0

i-nuc	BP(j)	Nuc	#BP_Win	avgMFE	avgZ	avgED	SumZ	SumZ/#TotalWindows	BPs= 3
nt-520	-	G	100	-	-	-	-	-
520	NoBP	G	16	-16.16	0.09	20.69	1.38	0.01
520	467	C	24	-21.32	-0.58	17.13	-13.97	-0.14
520	535	C	54	-17.59	-0.55	13.7	-29.46	-0.29
520	587	C	6	-16.12	0.01	19.39	0.03	0.0

i-nuc	BP(j)	Nuc	#BP_Win	avgMFE	avgZ	avgED	SumZ	SumZ/#TotalWindows	BPs= 4
nt-521	-	A	100	-	-	-	-	-
521	466	U	24	-21.32	-0.58	17.13	-13.97	-0.14
521	NoBP	A	7	-19.1	-0.12	21.23	-0.82	-0.01
521	534	U	54	-17.59	-0.55	13.7	-29.46	-0.29
521	506	U	9	-13.48	0.24	20.0	2.18	0.02
521	586	U	6	-16.12	0.01	19.39	0.03	0.0

i-nuc	BP(j)	Nuc	#BP_Win	avgMFE	avgZ	avgED	SumZ	SumZ/#TotalWindows	BPs= 2
nt-522	-	C	100	-	-	-	-	-
522	NoBP	C	85	-18.71	-0.52	15.28	-44.29	-0.44
522	505	G	9	-13.48	0.24	20.0	2.18	0.02
522	585	G	6	-16.12	0.01	19.39	0.03	0.0

i-nuc	BP(j)	Nuc	#BP_Win	avgMFE	avgZ	avgED	SumZ	SumZ/#TotalWindows	BPs= 1
nt-523	-	A	100	-	-	-	-	-
523	NoBP	A	91	-18.49	-0.48	15.59	-43.64	-0.44
523	504	U	9	-13.48	0.24	20.0	2.18	0.02

i-nuc	BP(j)	Nuc	#BP_Win	avgMFE	avgZ	avgED	SumZ	SumZ/#TotalWindows	BPs= 3
nt-524	-	G	100	-	-	-	-	-
524	NoBP	G	31	-20.33	-0.44	18.27	-13.52	-0.14
524	531	C	54	-17.59	-0.55	13.7	-29.46	-0.29
524	503	C	9	-13.48	0.24	20.0	2.18	0.02
524	583	C	6	-16.12	0.01	19.39	0.03	0.0

i-nuc	BP(j)	Nuc	#BP_Win	avgMFE	avgZ	avgED	SumZ	SumZ/#TotalWindows	BPs= 3
nt-525	-	C	100	-	-	-	-	-
525	NoBP	C	80	-18.39	-0.53	14.91	-42.52	-0.43
525	508	G	5	-20.78	-0.03	23.08	-0.13	-0.0
525	502	G	9	-13.48	0.24	20.0	2.18	0.02
525	582	G	6	-16.12	0.01	19.39	0.03	0.0

i-nuc	BP(j)	Nuc	#BP_Win	avgMFE	avgZ	avgED	SumZ	SumZ/#TotalWindows	BPs= 4
nt-526	-	U	100	-	-	-	-	-
526	NoBP	U	74	-18.57	-0.54	14.87	-40.0	-0.4
526	507	A	5	-20.78	-0.03	23.08	-0.13	-0.0
526	501	G	8	-13.69	0.28	19.39	2.21	0.02
526	581	A	6	-16.12	0.01	19.39	0.03	0.0
526	617	A	7	-14.87	-0.34	16.72	-2.4	-0.02

i-nuc	BP(j)	Nuc	#BP_Win	avgMFE	avgZ	avgED	SumZ	SumZ/#TotalWindows	BPs= 3
nt-527	-	A	100	-	-	-	-	-
527	NoBP	A	82	-18.03	-0.46	15.22	-38.03	-0.38
527	506	U	5	-20.78	-0.03	23.08	-0.13	-0.0
527	580	U	6	-16.12	0.01	19.39	0.03	0.0
527	616	U	7	-14.87	-0.34	16.72	-2.4	-0.02

i-nuc	BP(j)	Nuc	#BP_Win	avgMFE	avgZ	avgED	SumZ	SumZ/#TotalWindows	BPs= 2
nt-528	-	C	100	-	-	-	-	-
528	NoBP	C	88	-17.84	-0.43	15.36	-37.98	-0.38
528	505	G	5	-20.78	-0.03	23.08	-0.13	-0.0
528	615	G	7	-14.87	-0.34	16.72	-2.4	-0.02

i-nuc	BP(j)	Nuc	#BP_Win	avgMFE	avgZ	avgED	SumZ	SumZ/#TotalWindows	BPs= 2
nt-529	-	A	100	-	-	-	-	-
529	NoBP	A	88	-17.78	-0.44	15.22	-38.69	-0.39
529	504	U	5	-20.78	-0.03	23.08	-0.13	-0.0
529	614	U	7	-14.87	-0.34	16.72	-2.4	-0.02

i-nuc	BP(j)	Nuc	#BP_Win	avgMFE	avgZ	avgED	SumZ	SumZ/#TotalWindows	BPs= 0
nt-530	-	A	100	-	-	-	-	-
530	NoBP	A	100	-17.67	-0.41	15.59	-41.48	-0.41

i-nuc	BP(j)	Nuc	#BP_Win	avgMFE	avgZ	avgED	SumZ	SumZ/#TotalWindows	BPs= 3
nt-531	-	C	100	-	-	-	-	-
531	NoBP	C	34	-17.77	-0.28	16.83	-9.38	-0.09
531	443	G	5	-20.78	-0.03	23.08	-0.13	-0.0
531	524	G	54	-17.59	-0.55	13.7	-29.46	-0.29
531	612	G	7	-14.87	-0.34	16.72	-2.4	-0.02

i-nuc	BP(j)	Nuc	#BP_Win	avgMFE	avgZ	avgED	SumZ	SumZ/#TotalWindows	BPs= 1
nt-532	-	C	100	-	-	-	-	-
532	NoBP	C	95	-17.42	-0.43	14.87	-41.3	-0.41
532	442	G	5	-20.78	-0.03	23.08	-0.13	-0.0

i-nuc	BP(j)	Nuc	#BP_Win	avgMFE	avgZ	avgED	SumZ	SumZ/#TotalWindows	BPs= 2
nt-533	-	A	100	-	-	-	-	-
533	441	U	5	-20.78	-0.03	23.08	-0.13	-0.0
533	NoBP	A	88	-17.58	-0.46	14.56	-40.2	-0.4
533	610	U	7	-14.87	-0.34	16.72	-2.4	-0.02

i-nuc	BP(j)	Nuc	#BP_Win	avgMFE	avgZ	avgED	SumZ	SumZ/#TotalWindows	BPs= 4
nt-534	-	U	100	-	-	-	-	-
534	440	A	4	-21.02	-0.06	22.23	-0.25	-0.0
534	454	A	12	-22.87	-0.78	13.0	-9.32	-0.09
534	521	A	54	-17.59	-0.55	13.7	-29.46	-0.29
534	NoBP	U	23	-14.71	-0.1	17.26	-2.19	-0.02
534	609	A	7	-14.87	-0.34	16.72	-2.4	-0.02

i-nuc	BP(j)	Nuc	#BP_Win	avgMFE	avgZ	avgED	SumZ	SumZ/#TotalWindows	BPs= 3
nt-535	-	C	100	-	-	-	-	-
535	NoBP	C	27	-15.47	-0.09	17.51	-2.34	-0.02
535	453	G	12	-22.87	-0.78	13.0	-9.32	-0.09
535	520	G	54	-17.59	-0.55	13.7	-29.46	-0.29
535	608	G	7	-14.87	-0.34	16.72	-2.4	-0.02

i-nuc	BP(j)	Nuc	#BP_Win	avgMFE	avgZ	avgED	SumZ	SumZ/#TotalWindows	BPs= 4
nt-536	-	C	100	-	-	-	-	-
536	NoBP	C	21	-15.13	0.02	18.9	0.32	0.0
536	452	G	12	-22.87	-0.78	13.0	-9.32	-0.09
536	519	G	54	-17.59	-0.55	13.7	-29.46	-0.29
536	607	G	7	-14.87	-0.34	16.72	-2.4	-0.02
536	630	G	6	-15.73	-0.55	10.89	-3.28	-0.03

i-nuc	BP(j)	Nuc	#BP_Win	avgMFE	avgZ	avgED	SumZ	SumZ/#TotalWindows	BPs= 6
nt-537	-	C	100	-	-	-	-	-
537	NoBP	C	7	-16.83	0.06	20.17	0.45	0.0
537	451	G	12	-22.87	-0.78	13.0	-9.32	-0.09
537	518	G	54	-17.59	-0.55	13.7	-29.46	-0.29
537	501	G	1	-11.8	-0.03	24.87	-0.03	-0.0
537	555	G	19	-14.27	-0.12	17.26	-2.34	-0.02
537	629	G	6	-15.73	-0.55	10.89	-3.28	-0.03
537	633	G	1	-15.3	-0.07	10.79	-0.07	-0.0

i-nuc	BP(j)	Nuc	#BP_Win	avgMFE	avgZ	avgED	SumZ	SumZ/#TotalWindows	BPs= 5
nt-538	-	U	100	-	-	-	-	-
538	450	A	12	-22.87	-0.78	13.0	-9.32	-0.09
538	NoBP	U	61	-17.4	-0.48	14.2	-29.44	-0.29
538	500	A	1	-11.8	-0.03	24.87	-0.03	-0.0
538	554	A	19	-14.27	-0.12	17.26	-2.34	-0.02
538	628	A	6	-15.73	-0.55	10.89	-3.28	-0.03
538	632	A	1	-15.3	-0.07	10.79	-0.07	-0.0

i-nuc	BP(j)	Nuc	#BP_Win	avgMFE	avgZ	avgED	SumZ	SumZ/#TotalWindows	BPs= 4
nt-539	-	U	100	-	-	-	-	-
539	NoBP	U	73	-18.19	-0.52	13.81	-38.26	-0.38
539	499	A	1	-11.8	-0.03	24.87	-0.03	-0.0
539	553	A	19	-14.27	-0.12	17.26	-2.34	-0.02
539	627	A	6	-15.73	-0.55	10.89	-3.28	-0.03
539	631	A	1	-15.3	-0.07	10.79	-0.07	-0.0

i-nuc	BP(j)	Nuc	#BP_Win	avgMFE	avgZ	avgED	SumZ	SumZ/#TotalWindows	BPs= 4
nt-540	-	C	100	-	-	-	-	-
540	NoBP	C	72	-17.41	-0.49	13.84	-34.96	-0.35
540	448	G	7	-23.03	-0.94	9.43	-6.55	-0.07
540	498	G	1	-11.8	-0.03	24.87	-0.03	-0.0
540	552	G	19	-14.27	-0.12	17.26	-2.34	-0.02
540	630	G	1	-15.3	-0.07	10.79	-0.07	-0.0

i-nuc	BP(j)	Nuc	#BP_Win	avgMFE	avgZ	avgED	SumZ	SumZ/#TotalWindows	BPs= 0
nt-541	-	A	100	-	-	-	-	-
541	NoBP	A	100	-17.05	-0.44	14.16	-44.39	-0.44

i-nuc	BP(j)	Nuc	#BP_Win	avgMFE	avgZ	avgED	SumZ	SumZ/#TotalWindows	BPs= 3
nt-542	-	G	100	-	-	-	-	-
542	NoBP	G	74	-17.81	-0.57	12.7	-42.07	-0.42
542	496	C	1	-11.8	-0.03	24.87	-0.03	-0.0
542	550	C	19	-14.27	-0.12	17.26	-2.34	-0.02
542	565	C	6	-16.12	0.01	19.39	0.03	0.0

i-nuc	BP(j)	Nuc	#BP_Win	avgMFE	avgZ	avgED	SumZ	SumZ/#TotalWindows	BPs= 4
nt-543	-	A	100	-	-	-	-	-
543	NoBP	A	73	-17.77	-0.57	12.57	-41.58	-0.42
543	506	U	1	-12.6	-0.09	22.27	-0.09	-0.0
543	495	U	1	-11.8	-0.03	24.87	-0.03	-0.0
543	549	U	19	-14.27	-0.12	17.26	-2.34	-0.02
543	564	U	6	-16.12	0.01	19.39	0.03	0.0

i-nuc	BP(j)	Nuc	#BP_Win	avgMFE	avgZ	avgED	SumZ	SumZ/#TotalWindows	BPs= 3
nt-544	-	C	100	-	-	-	-	-
544	NoBP	C	66	-15.3	-0.19	15.35	-12.67	-0.13
544	480	G	27	-20.82	-1.13	9.54	-30.61	-0.31
544	505	G	1	-12.6	-0.09	22.27	-0.09	-0.0
544	562	G	6	-16.12	0.01	19.39	0.03	0.0

i-nuc	BP(j)	Nuc	#BP_Win	avgMFE	avgZ	avgED	SumZ	SumZ/#TotalWindows	BPs= 3
nt-545	-	A	100	-	-	-	-	-
545	NoBP	A	66	-15.18	-0.18	15.35	-12.16	-0.12
545	479	U	27	-20.82	-1.13	9.54	-30.61	-0.31
545	504	U	1	-12.6	-0.09	22.27	-0.09	-0.0
545	560	U	6	-16.12	0.01	19.39	0.03	0.0

i-nuc	BP(j)	Nuc	#BP_Win	avgMFE	avgZ	avgED	SumZ	SumZ/#TotalWindows	BPs= 4
nt-546	-	G	100	-	-	-	-	-
546	NoBP	G	65	-15.11	-0.18	15.21	-11.76	-0.12
546	478	C	27	-20.82	-1.13	9.54	-30.61	-0.31
546	503	C	1	-12.6	-0.09	22.27	-0.09	-0.0
546	493	C	1	-11.8	-0.03	24.87	-0.03	-0.0
546	559	U	6	-16.12	0.01	19.39	0.03	0.0

i-nuc	BP(j)	Nuc	#BP_Win	avgMFE	avgZ	avgED	SumZ	SumZ/#TotalWindows	BPs= 3
nt-547	-	G	100	-	-	-	-	-
547	NoBP	G	23	-15.27	-0.23	16.98	-5.32	-0.05
547	477	C	27	-20.82	-1.13	9.54	-30.61	-0.31
547	565	C	44	-14.71	-0.15	14.68	-6.52	-0.07
547	558	C	6	-16.12	0.01	19.39	0.03	0.0

i-nuc	BP(j)	Nuc	#BP_Win	avgMFE	avgZ	avgED	SumZ	SumZ/#TotalWindows	BPs= 2
nt-548	-	A	100	-	-	-	-	-
548	NoBP	A	30	-15.21	-0.18	17.37	-5.4	-0.05
548	476	U	26	-20.93	-1.14	9.47	-29.69	-0.3
548	564	U	44	-14.71	-0.15	14.68	-6.52	-0.07

i-nuc	BP(j)	Nuc	#BP_Win	avgMFE	avgZ	avgED	SumZ	SumZ/#TotalWindows	BPs= 5
nt-549	-	U	100	-	-	-	-	-
549	NoBP	U	5	-17.34	-0.85	11.68	-4.26	-0.04
549	475	A	25	-20.98	-1.12	9.55	-27.92	-0.28
549	563	A	44	-14.71	-0.15	14.68	-6.52	-0.07
549	490	A	1	-11.8	-0.03	24.87	-0.03	-0.0
549	543	A	19	-14.27	-0.12	17.26	-2.34	-0.02
549	556	A	6	-16.12	0.01	19.39	0.03	0.0

i-nuc	BP(j)	Nuc	#BP_Win	avgMFE	avgZ	avgED	SumZ	SumZ/#TotalWindows	BPs= 4
nt-550	-	C	100	-	-	-	-	-
550	NoBP	C	30	-20.08	-1.05	9.69	-31.55	-0.32
550	562	G	44	-14.71	-0.15	14.68	-6.52	-0.07
550	489	G	1	-11.8	-0.03	24.87	-0.03	-0.0
550	542	G	19	-14.27	-0.12	17.26	-2.34	-0.02
550	555	G	6	-16.12	0.01	19.39	0.03	0.0

i-nuc	BP(j)	Nuc	#BP_Win	avgMFE	avgZ	avgED	SumZ	SumZ/#TotalWindows	BPs= 1
nt-551	-	A	100	-	-	-	-	-
551	NoBP	A	99	-16.26	-0.41	13.83	-40.51	-0.41
551	487	U	1	-11.8	-0.03	24.87	-0.03	-0.0

i-nuc	BP(j)	Nuc	#BP_Win	avgMFE	avgZ	avgED	SumZ	SumZ/#TotalWindows	BPs= 2
nt-552	-	G	100	-	-	-	-	-
552	NoBP	G	80	-16.64	-0.48	13.03	-38.32	-0.38
552	486	U	1	-11.8	-0.03	24.87	-0.03	-0.0
552	540	C	19	-14.27	-0.12	17.26	-2.34	-0.02

i-nuc	BP(j)	Nuc	#BP_Win	avgMFE	avgZ	avgED	SumZ	SumZ/#TotalWindows	BPs= 2
nt-553	-	A	100	-	-	-	-	-
553	NoBP	A	80	-16.58	-0.48	13.08	-38.48	-0.38
553	485	U	1	-11.8	-0.03	24.87	-0.03	-0.0
553	539	U	19	-14.27	-0.12	17.26	-2.34	-0.02

i-nuc	BP(j)	Nuc	#BP_Win	avgMFE	avgZ	avgED	SumZ	SumZ/#TotalWindows	BPs= 2
nt-554	-	A	100	-	-	-	-	-
554	NoBP	A	80	-16.52	-0.48	13.1	-38.73	-0.39
554	484	U	1	-11.8	-0.03	24.87	-0.03	-0.0
554	538	U	19	-14.27	-0.12	17.26	-2.34	-0.02

i-nuc	BP(j)	Nuc	#BP_Win	avgMFE	avgZ	avgED	SumZ	SumZ/#TotalWindows	BPs= 3
nt-555	-	G	100	-	-	-	-	-
555	NoBP	G	74	-16.5	-0.53	12.62	-39.59	-0.4
555	483	C	1	-11.8	-0.03	24.87	-0.03	-0.0
555	537	C	19	-14.27	-0.12	17.26	-2.34	-0.02
555	550	C	6	-16.12	0.01	19.39	0.03	0.0

i-nuc	BP(j)	Nuc	#BP_Win	avgMFE	avgZ	avgED	SumZ	SumZ/#TotalWindows	BPs= 1
nt-556	-	A	100	-	-	-	-	-
556	NoBP	A	94	-15.96	-0.45	13.73	-42.16	-0.42
556	549	U	6	-16.12	0.01	19.39	0.03	0.0

i-nuc	BP(j)	Nuc	#BP_Win	avgMFE	avgZ	avgED	SumZ	SumZ/#TotalWindows	BPs= 0
nt-557	-	A	100	-	-	-	-	-
557	NoBP	A	100	-15.93	-0.42	14.08	-42.43	-0.42

i-nuc	BP(j)	Nuc	#BP_Win	avgMFE	avgZ	avgED	SumZ	SumZ/#TotalWindows	BPs= 2
nt-558	-	C	100	-	-	-	-	-
558	NoBP	C	92	-15.91	-0.44	13.74	-40.46	-0.4
558	547	G	6	-16.12	0.01	19.39	0.03	0.0
558	650	G	2	-14.65	-0.74	13.92	-1.49	-0.01

i-nuc	BP(j)	Nuc	#BP_Win	avgMFE	avgZ	avgED	SumZ	SumZ/#TotalWindows	BPs= 2
nt-559	-	U	100	-	-	-	-	-
559	NoBP	U	92	-15.88	-0.44	13.72	-40.34	-0.4
559	546	G	6	-16.12	0.01	19.39	0.03	0.0
559	649	A	2	-14.65	-0.74	13.92	-1.49	-0.01

i-nuc	BP(j)	Nuc	#BP_Win	avgMFE	avgZ	avgED	SumZ	SumZ/#TotalWindows	BPs= 2
nt-560	-	U	100	-	-	-	-	-
560	NoBP	U	92	-15.85	-0.45	13.69	-41.07	-0.41
560	545	A	6	-16.12	0.01	19.39	0.03	0.0
560	648	G	2	-14.65	-0.74	13.92	-1.49	-0.01

i-nuc	BP(j)	Nuc	#BP_Win	avgMFE	avgZ	avgED	SumZ	SumZ/#TotalWindows	BPs= 0
nt-561	-	A	100	-	-	-	-	-
561	NoBP	A	100	-15.82	-0.44	14.01	-43.67	-0.44

i-nuc	BP(j)	Nuc	#BP_Win	avgMFE	avgZ	avgED	SumZ	SumZ/#TotalWindows	BPs= 2
nt-562	-	G	100	-	-	-	-	-
562	NoBP	G	50	-16.72	-0.76	12.73	-38.19	-0.38
562	550	C	44	-14.71	-0.15	14.68	-6.52	-0.07
562	544	C	6	-16.12	0.01	19.39	0.03	0.0

i-nuc	BP(j)	Nuc	#BP_Win	avgMFE	avgZ	avgED	SumZ	SumZ/#TotalWindows	BPs= 2
nt-563	-	A	100	-	-	-	-	-
563	NoBP	A	51	-16.89	-0.71	13.51	-36.02	-0.36
563	549	U	44	-14.71	-0.15	14.68	-6.52	-0.07
563	646	U	5	-13.9	-0.49	12.22	-2.43	-0.02

i-nuc	BP(j)	Nuc	#BP_Win	avgMFE	avgZ	avgED	SumZ	SumZ/#TotalWindows	BPs= 3
nt-564	-	U	100	-	-	-	-	-
564	NoBP	U	45	-16.94	-0.84	12.66	-37.73	-0.38
564	548	A	44	-14.71	-0.15	14.68	-6.52	-0.07
564	543	A	6	-16.12	0.01	19.39	0.03	0.0
564	645	A	5	-13.9	-0.49	12.22	-2.43	-0.02

i-nuc	BP(j)	Nuc	#BP_Win	avgMFE	avgZ	avgED	SumZ	SumZ/#TotalWindows	BPs= 3
nt-565	-	C	100	-	-	-	-	-
565	NoBP	C	45	-16.9	-0.88	12.59	-39.66	-0.4
565	547	G	44	-14.71	-0.15	14.68	-6.52	-0.07
565	542	G	6	-16.12	0.01	19.39	0.03	0.0
565	644	G	5	-13.9	-0.49	12.22	-2.43	-0.02

i-nuc	BP(j)	Nuc	#BP_Win	avgMFE	avgZ	avgED	SumZ	SumZ/#TotalWindows	BPs= 0
nt-566	-	A	100	-	-	-	-	-
566	NoBP	A	100	-15.72	-0.5	13.86	-50.48	-0.5

i-nuc	BP(j)	Nuc	#BP_Win	avgMFE	avgZ	avgED	SumZ	SumZ/#TotalWindows	BPs= 1
nt-567	-	U	100	-	-	-	-	-
567	NoBP	U	95	-15.79	-0.53	13.95	-50.24	-0.5
567	643	A	5	-13.9	-0.49	12.22	-2.43	-0.02

i-nuc	BP(j)	Nuc	#BP_Win	avgMFE	avgZ	avgED	SumZ	SumZ/#TotalWindows	BPs= 1
nt-568	-	U	100	-	-	-	-	-
568	NoBP	U	95	-15.77	-0.55	13.96	-52.14	-0.52
568	642	A	5	-13.9	-0.49	12.22	-2.43	-0.02

i-nuc	BP(j)	Nuc	#BP_Win	avgMFE	avgZ	avgED	SumZ	SumZ/#TotalWindows	BPs= 1
nt-569	-	A	100	-	-	-	-	-
569	NoBP	A	95	-15.75	-0.57	13.97	-53.82	-0.54
569	641	U	5	-13.9	-0.49	12.22	-2.43	-0.02

i-nuc	BP(j)	Nuc	#BP_Win	avgMFE	avgZ	avgED	SumZ	SumZ/#TotalWindows	BPs= 1
nt-570	-	U	100	-	-	-	-	-
570	NoBP	U	95	-15.73	-0.58	13.99	-54.95	-0.55
570	640	A	5	-13.9	-0.49	12.22	-2.43	-0.02

i-nuc	BP(j)	Nuc	#BP_Win	avgMFE	avgZ	avgED	SumZ	SumZ/#TotalWindows	BPs= 0
nt-571	-	A	100	-	-	-	-	-
571	NoBP	A	100	-15.61	-0.59	13.92	-58.7	-0.59

i-nuc	BP(j)	Nuc	#BP_Win	avgMFE	avgZ	avgED	SumZ	SumZ/#TotalWindows	BPs= 0
nt-572	-	U	100	-	-	-	-	-
572	NoBP	U	100	-15.59	-0.6	13.95	-59.62	-0.6

i-nuc	BP(j)	Nuc	#BP_Win	avgMFE	avgZ	avgED	SumZ	SumZ/#TotalWindows	BPs= 0
nt-573	-	A	100	-	-	-	-	-
573	NoBP	A	100	-15.57	-0.61	13.98	-61.22	-0.61

i-nuc	BP(j)	Nuc	#BP_Win	avgMFE	avgZ	avgED	SumZ	SumZ/#TotalWindows	BPs= 1
nt-574	-	A	100	-	-	-	-	-
574	NoBP	A	52	-16.14	-1.0	13.75	-51.88	-0.52
574	598	U	48	-14.91	-0.22	14.3	-10.77	-0.11

i-nuc	BP(j)	Nuc	#BP_Win	avgMFE	avgZ	avgED	SumZ	SumZ/#TotalWindows	BPs= 1
nt-575	-	U	100	-	-	-	-	-
575	NoBP	U	51	-16.12	-1.05	13.68	-53.75	-0.54
575	597	G	49	-14.93	-0.22	14.39	-10.71	-0.11

i-nuc	BP(j)	Nuc	#BP_Win	avgMFE	avgZ	avgED	SumZ	SumZ/#TotalWindows	BPs= 1
nt-576	-	A	100	-	-	-	-	-
576	NoBP	A	51	-16.1	-1.08	13.69	-55.08	-0.55
576	596	U	49	-14.93	-0.22	14.39	-10.71	-0.11

i-nuc	BP(j)	Nuc	#BP_Win	avgMFE	avgZ	avgED	SumZ	SumZ/#TotalWindows	BPs= 1
nt-577	-	C	100	-	-	-	-	-
577	NoBP	C	51	-16.11	-1.12	13.62	-57.01	-0.57
577	595	G	49	-14.93	-0.22	14.39	-10.71	-0.11

i-nuc	BP(j)	Nuc	#BP_Win	avgMFE	avgZ	avgED	SumZ	SumZ/#TotalWindows	BPs= 1
nt-578	-	A	100	-	-	-	-	-
578	NoBP	A	51	-16.14	-1.15	13.57	-58.9	-0.59
578	594	U	49	-14.93	-0.22	14.39	-10.71	-0.11

i-nuc	BP(j)	Nuc	#BP_Win	avgMFE	avgZ	avgED	SumZ	SumZ/#TotalWindows	BPs= 1
nt-579	-	A	100	-	-	-	-	-
579	NoBP	A	51	-16.17	-1.19	13.55	-60.53	-0.61
579	593	U	49	-14.93	-0.22	14.39	-10.71	-0.11

i-nuc	BP(j)	Nuc	#BP_Win	avgMFE	avgZ	avgED	SumZ	SumZ/#TotalWindows	BPs= 2
nt-580	-	U	100	-	-	-	-	-
580	NoBP	U	45	-16.21	-1.38	12.74	-62.16	-0.62
580	592	A	49	-14.93	-0.22	14.39	-10.71	-0.11
580	527	A	6	-16.12	0.01	19.39	0.03	0.0

i-nuc	BP(j)	Nuc	#BP_Win	avgMFE	avgZ	avgED	SumZ	SumZ/#TotalWindows	BPs= 2
nt-581	-	A	100	-	-	-	-	-
581	NoBP	A	45	-16.27	-1.39	12.65	-62.53	-0.63
581	591	U	49	-14.93	-0.22	14.39	-10.71	-0.11
581	526	U	6	-16.12	0.01	19.39	0.03	0.0

i-nuc	BP(j)	Nuc	#BP_Win	avgMFE	avgZ	avgED	SumZ	SumZ/#TotalWindows	BPs= 4
nt-582	-	G	100	-	-	-	-	-
582	NoBP	G	11	-14.27	-0.52	17.18	-5.69	-0.06
582	506	U	10	-13.46	0.21	17.61	2.06	0.02
582	590	C	49	-14.93	-0.22	14.39	-10.71	-0.11
582	525	C	6	-16.12	0.01	19.39	0.03	0.0
582	657	C	24	-18.61	-2.56	7.92	-61.47	-0.61

i-nuc	BP(j)	Nuc	#BP_Win	avgMFE	avgZ	avgED	SumZ	SumZ/#TotalWindows	BPs= 3
nt-583	-	C	100	-	-	-	-	-
583	NoBP	C	60	-14.9	-0.31	14.63	-18.53	-0.19
583	505	G	10	-13.46	0.21	17.61	2.06	0.02
583	524	G	6	-16.12	0.01	19.39	0.03	0.0
583	656	G	24	-18.61	-2.56	7.92	-61.47	-0.61

i-nuc	BP(j)	Nuc	#BP_Win	avgMFE	avgZ	avgED	SumZ	SumZ/#TotalWindows	BPs= 1
nt-584	-	A	100	-	-	-	-	-
584	NoBP	A	90	-16.04	-0.92	12.99	-82.39	-0.82
584	504	U	10	-13.46	0.21	17.61	2.06	0.02

i-nuc	BP(j)	Nuc	#BP_Win	avgMFE	avgZ	avgED	SumZ	SumZ/#TotalWindows	BPs= 2
nt-585	-	G	100	-	-	-	-	-
585	NoBP	G	84	-16.12	-1.02	12.36	-85.85	-0.86
585	503	C	10	-13.46	0.21	17.61	2.06	0.02
585	522	C	6	-16.12	0.01	19.39	0.03	0.0

i-nuc	BP(j)	Nuc	#BP_Win	avgMFE	avgZ	avgED	SumZ	SumZ/#TotalWindows	BPs= 3
nt-586	-	U	100	-	-	-	-	-
586	NoBP	U	50	-14.84	-0.2	14.56	-9.88	-0.1
586	502	G	10	-13.46	0.21	17.61	2.06	0.02
586	521	A	6	-16.12	0.01	19.39	0.03	0.0
586	652	A	34	-18.21	-2.3	8.73	-78.08	-0.78

i-nuc	BP(j)	Nuc	#BP_Win	avgMFE	avgZ	avgED	SumZ	SumZ/#TotalWindows	BPs= 3
nt-587	-	C	100	-	-	-	-	-
587	501	G	10	-13.46	0.21	17.61	2.06	0.02
587	NoBP	C	49	-14.93	-0.22	14.39	-10.71	-0.11
587	520	G	6	-16.12	0.01	19.39	0.03	0.0
587	651	G	35	-18.13	-2.27	8.72	-79.54	-0.8

i-nuc	BP(j)	Nuc	#BP_Win	avgMFE	avgZ	avgED	SumZ	SumZ/#TotalWindows	BPs= 2
nt-588	-	C	100	-	-	-	-	-
588	NoBP	C	58	-14.74	-0.16	14.8	-9.54	-0.1
588	519	G	6	-16.12	0.01	19.39	0.03	0.0
588	650	G	36	-17.98	-2.24	8.82	-80.48	-0.8

i-nuc	BP(j)	Nuc	#BP_Win	avgMFE	avgZ	avgED	SumZ	SumZ/#TotalWindows	BPs= 5
nt-589	-	U	100	-	-	-	-	-
589	NoBP	U	51	-14.87	-0.19	14.87	-9.59	-0.1
589	499	A	7	-14.2	0.02	15.06	0.13	0.0
589	518	G	4	-17.0	-0.33	15.77	-1.32	-0.01
589	613	A	1	-13.7	0.89	25.54	0.89	0.01
589	649	A	36	-17.98	-2.24	8.82	-80.48	-0.8
589	631	A	1	-11.48	-0.65	16.04	-0.65	-0.01

i-nuc	BP(j)	Nuc	#BP_Win	avgMFE	avgZ	avgED	SumZ	SumZ/#TotalWindows	BPs= 5
nt-590	-	C	100	-	-	-	-	-
590	498	G	7	-14.2	0.02	15.06	0.13	0.0
590	582	G	49	-14.93	-0.22	14.39	-10.71	-0.11
590	NoBP	C	6	-15.53	-0.14	18.55	-0.85	-0.01
590	612	G	1	-13.7	0.89	25.54	0.89	0.01
590	648	G	36	-17.98	-2.24	8.82	-80.48	-0.8
590	630	G	1	-11.48	-0.65	16.04	-0.65	-0.01

i-nuc	BP(j)	Nuc	#BP_Win	avgMFE	avgZ	avgED	SumZ	SumZ/#TotalWindows	BPs= 5
nt-591	-	U	100	-	-	-	-	-
591	497	A	6	-14.5	-0.1	13.85	-0.6	-0.01
591	581	A	49	-14.93	-0.22	14.39	-10.71	-0.11
591	NoBP	U	7	-14.77	-0.24	18.84	-1.69	-0.02
591	611	A	1	-13.7	0.89	25.54	0.89	0.01
591	647	A	36	-17.98	-2.24	8.82	-80.48	-0.8
591	629	G	1	-11.48	-0.65	16.04	-0.65	-0.01

i-nuc	BP(j)	Nuc	#BP_Win	avgMFE	avgZ	avgED	SumZ	SumZ/#TotalWindows	BPs= 3
nt-592	-	A	100	-	-	-	-	-
592	NoBP	A	14	-14.14	-0.24	17.13	-3.32	-0.03
592	580	U	49	-14.93	-0.22	14.39	-10.71	-0.11
592	610	U	1	-13.7	0.89	25.54	0.89	0.01
592	646	U	36	-17.98	-2.24	8.82	-80.48	-0.8

i-nuc	BP(j)	Nuc	#BP_Win	avgMFE	avgZ	avgED	SumZ	SumZ/#TotalWindows	BPs= 4
nt-593	-	U	100	-	-	-	-	-
593	NoBP	U	10	-12.62	-0.22	18.49	-2.17	-0.02
593	579	A	49	-14.93	-0.22	14.39	-10.71	-0.11
593	512	A	4	-17.0	-0.33	15.77	-1.32	-0.01
593	609	A	1	-13.7	0.89	25.54	0.89	0.01
593	645	A	36	-17.98	-2.24	8.82	-80.48	-0.8

i-nuc	BP(j)	Nuc	#BP_Win	avgMFE	avgZ	avgED	SumZ	SumZ/#TotalWindows	BPs= 4
nt-594	-	U	100	-	-	-	-	-
594	NoBP	U	10	-12.25	-0.29	19.04	-2.87	-0.03
594	578	A	49	-14.93	-0.22	14.39	-10.71	-0.11
594	511	A	4	-17.0	-0.33	15.77	-1.32	-0.01
594	608	G	1	-13.7	0.89	25.54	0.89	0.01
594	644	G	36	-17.98	-2.24	8.82	-80.48	-0.8

i-nuc	BP(j)	Nuc	#BP_Win	avgMFE	avgZ	avgED	SumZ	SumZ/#TotalWindows	BPs= 3
nt-595	-	G	100	-	-	-	-	-
595	NoBP	G	4	-14.45	0.4	23.17	1.62	0.02
595	577	C	49	-14.93	-0.22	14.39	-10.71	-0.11
595	510	C	4	-17.0	-0.33	15.77	-1.32	-0.01
595	625	C	43	-16.79	-1.98	10.33	-85.01	-0.85

i-nuc	BP(j)	Nuc	#BP_Win	avgMFE	avgZ	avgED	SumZ	SumZ/#TotalWindows	BPs= 4
nt-596	-	U	100	-	-	-	-	-
596	NoBP	U	3	-13.33	0.17	23.36	0.51	0.01
596	576	A	49	-14.93	-0.22	14.39	-10.71	-0.11
596	509	A	4	-17.0	-0.33	15.77	-1.32	-0.01
596	606	A	1	-13.7	0.89	25.54	0.89	0.01
596	624	A	43	-16.79	-1.98	10.33	-85.01	-0.85

i-nuc	BP(j)	Nuc	#BP_Win	avgMFE	avgZ	avgED	SumZ	SumZ/#TotalWindows	BPs= 2
nt-597	-	G	100	-	-	-	-	-
597	575	U	49	-14.93	-0.22	14.39	-10.71	-0.11
597	NoBP	G	8	-15.06	-0.17	17.37	-1.38	-0.01
597	623	C	43	-16.79	-1.98	10.33	-85.01	-0.85

i-nuc	BP(j)	Nuc	#BP_Win	avgMFE	avgZ	avgED	SumZ	SumZ/#TotalWindows	BPs= 4
nt-598	-	U	100	-	-	-	-	-
598	574	A	48	-14.91	-0.22	14.3	-10.77	-0.11
598	507	A	4	-17.0	-0.33	15.77	-1.32	-0.01
598	NoBP	U	1	-13.7	0.89	25.54	0.89	0.01
598	617	A	4	-13.16	-0.78	13.75	-3.14	-0.03
598	622	A	43	-16.79	-1.98	10.33	-85.01	-0.85

i-nuc	BP(j)	Nuc	#BP_Win	avgMFE	avgZ	avgED	SumZ	SumZ/#TotalWindows	BPs= 2
nt-599	-	G	100	-	-	-	-	-
599	NoBP	G	20	-14.54	0.16	20.11	3.23	0.03
599	506	U	4	-17.0	-0.33	15.77	-1.32	-0.01
599	616	U	76	-15.91	-1.36	10.54	-103.55	-1.04

i-nuc	BP(j)	Nuc	#BP_Win	avgMFE	avgZ	avgED	SumZ	SumZ/#TotalWindows	BPs= 2
nt-600	-	C	100	-	-	-	-	-
600	NoBP	C	18	-14.31	0.15	20.3	2.75	0.03
600	505	G	4	-17.0	-0.33	15.77	-1.32	-0.01
600	615	G	78	-15.84	-1.34	10.68	-104.27	-1.04

i-nuc	BP(j)	Nuc	#BP_Win	avgMFE	avgZ	avgED	SumZ	SumZ/#TotalWindows	BPs= 2
nt-601	-	A	100	-	-	-	-	-
601	504	U	3	-17.1	-0.25	16.07	-0.75	-0.01
601	NoBP	A	19	-13.97	0.09	19.54	1.7	0.02
601	614	U	78	-15.84	-1.34	10.68	-104.27	-1.04

i-nuc	BP(j)	Nuc	#BP_Win	avgMFE	avgZ	avgED	SumZ	SumZ/#TotalWindows	BPs= 1
nt-602	-	U	100	-	-	-	-	-
602	NoBP	U	22	-14.02	0.02	18.71	0.37	0.0
602	613	A	78	-15.84	-1.34	10.68	-104.27	-1.04

i-nuc	BP(j)	Nuc	#BP_Win	avgMFE	avgZ	avgED	SumZ	SumZ/#TotalWindows	BPs= 1
nt-603	-	C	100	-	-	-	-	-
603	NoBP	C	22	-13.62	0.0	18.42	0.07	0.0
603	612	G	78	-15.84	-1.34	10.68	-104.27	-1.04

i-nuc	BP(j)	Nuc	#BP_Win	avgMFE	avgZ	avgED	SumZ	SumZ/#TotalWindows	BPs= 0
nt-604	-	A	100	-	-	-	-	-
604	NoBP	A	100	-15.26	-1.04	12.32	-104.14	-1.04

i-nuc	BP(j)	Nuc	#BP_Win	avgMFE	avgZ	avgED	SumZ	SumZ/#TotalWindows	BPs= 0
nt-605	-	A	100	-	-	-	-	-
605	NoBP	A	100	-15.18	-1.04	12.26	-104.08	-1.04

i-nuc	BP(j)	Nuc	#BP_Win	avgMFE	avgZ	avgED	SumZ	SumZ/#TotalWindows	BPs= 1
nt-606	-	A	100	-	-	-	-	-
606	NoBP	A	99	-15.14	-1.07	11.96	-105.83	-1.06
606	596	U	1	-13.7	0.89	25.54	0.89	0.01

i-nuc	BP(j)	Nuc	#BP_Win	avgMFE	avgZ	avgED	SumZ	SumZ/#TotalWindows	BPs= 1
nt-607	-	G	100	-	-	-	-	-
607	NoBP	G	93	-15.09	-1.11	11.57	-103.18	-1.03
607	536	C	7	-14.87	-0.34	16.72	-2.4	-0.02

i-nuc	BP(j)	Nuc	#BP_Win	avgMFE	avgZ	avgED	SumZ	SumZ/#TotalWindows	BPs= 2
nt-608	-	G	100	-	-	-	-	-
608	NoBP	G	92	-15.05	-1.14	11.24	-105.07	-1.05
608	594	U	1	-13.7	0.89	25.54	0.89	0.01
608	535	C	7	-14.87	-0.34	16.72	-2.4	-0.02

i-nuc	BP(j)	Nuc	#BP_Win	avgMFE	avgZ	avgED	SumZ	SumZ/#TotalWindows	BPs= 2
nt-609	-	A	100	-	-	-	-	-
609	NoBP	A	92	-15.0	-1.15	11.1	-105.5	-1.06
609	593	U	1	-13.7	0.89	25.54	0.89	0.01
609	534	U	7	-14.87	-0.34	16.72	-2.4	-0.02

i-nuc	BP(j)	Nuc	#BP_Win	avgMFE	avgZ	avgED	SumZ	SumZ/#TotalWindows	BPs= 2
nt-610	-	U	100	-	-	-	-	-
610	NoBP	U	92	-14.94	-1.16	11.01	-106.33	-1.06
610	592	A	1	-13.7	0.89	25.54	0.89	0.01
610	533	A	7	-14.87	-0.34	16.72	-2.4	-0.02

i-nuc	BP(j)	Nuc	#BP_Win	avgMFE	avgZ	avgED	SumZ	SumZ/#TotalWindows	BPs= 1
nt-611	-	A	100	-	-	-	-	-
611	NoBP	A	99	-14.89	-1.11	11.33	-109.88	-1.1
611	591	U	1	-13.7	0.89	25.54	0.89	0.01

i-nuc	BP(j)	Nuc	#BP_Win	avgMFE	avgZ	avgED	SumZ	SumZ/#TotalWindows	BPs= 3
nt-612	-	G	100	-	-	-	-	-
612	NoBP	G	14	-9.21	-0.32	11.66	-4.53	-0.05
612	590	C	1	-13.7	0.89	25.54	0.89	0.01
612	603	C	78	-15.84	-1.34	10.68	-104.27	-1.04
612	531	C	7	-14.87	-0.34	16.72	-2.4	-0.02

i-nuc	BP(j)	Nuc	#BP_Win	avgMFE	avgZ	avgED	SumZ	SumZ/#TotalWindows	BPs= 2
nt-613	-	A	100	-	-	-	-	-
613	NoBP	A	21	-10.85	-0.39	12.69	-8.23	-0.08
613	589	U	1	-13.7	0.89	25.54	0.89	0.01
613	602	U	78	-15.84	-1.34	10.68	-104.27	-1.04

i-nuc	BP(j)	Nuc	#BP_Win	avgMFE	avgZ	avgED	SumZ	SumZ/#TotalWindows	BPs= 2
nt-614	-	U	100	-	-	-	-	-
614	NoBP	U	15	-8.83	-0.43	10.52	-6.38	-0.06
614	601	A	78	-15.84	-1.34	10.68	-104.27	-1.04
614	529	A	7	-14.87	-0.34	16.72	-2.4	-0.02

i-nuc	BP(j)	Nuc	#BP_Win	avgMFE	avgZ	avgED	SumZ	SumZ/#TotalWindows	BPs= 2
nt-615	-	G	100	-	-	-	-	-
615	600	C	78	-15.84	-1.34	10.68	-104.27	-1.04
615	528	C	7	-14.87	-0.34	16.72	-2.4	-0.02
615	NoBP	G	15	-8.48	-0.52	9.57	-7.8	-0.08

i-nuc	BP(j)	Nuc	#BP_Win	avgMFE	avgZ	avgED	SumZ	SumZ/#TotalWindows	BPs= 2
nt-616	-	U	100	-	-	-	-	-
616	599	G	76	-15.91	-1.36	10.54	-103.55	-1.04
616	527	A	7	-14.87	-0.34	16.72	-2.4	-0.02
616	NoBP	U	17	-8.61	-0.55	9.6	-9.31	-0.09

i-nuc	BP(j)	Nuc	#BP_Win	avgMFE	avgZ	avgED	SumZ	SumZ/#TotalWindows	BPs= 2
nt-617	-	A	100	-	-	-	-	-
617	NoBP	A	89	-14.54	-1.24	10.26	-110.08	-1.1
617	598	U	4	-13.16	-0.78	13.75	-3.14	-0.03
617	526	U	7	-14.87	-0.34	16.72	-2.4	-0.02

i-nuc	BP(j)	Nuc	#BP_Win	avgMFE	avgZ	avgED	SumZ	SumZ/#TotalWindows	BPs= 0
nt-618	-	A	100	-	-	-	-	-
618	NoBP	A	100	-14.41	-1.15	10.91	-114.92	-1.15

i-nuc	BP(j)	Nuc	#BP_Win	avgMFE	avgZ	avgED	SumZ	SumZ/#TotalWindows	BPs= 0
nt-619	-	A	100	-	-	-	-	-
619	NoBP	A	100	-14.36	-1.16	10.77	-115.96	-1.16

i-nuc	BP(j)	Nuc	#BP_Win	avgMFE	avgZ	avgED	SumZ	SumZ/#TotalWindows	BPs= 0
nt-620	-	A	100	-	-	-	-	-
620	NoBP	A	100	-14.31	-1.16	10.75	-116.27	-1.16

i-nuc	BP(j)	Nuc	#BP_Win	avgMFE	avgZ	avgED	SumZ	SumZ/#TotalWindows	BPs= 1
nt-621	-	G	100	-	-	-	-	-
621	NoBP	G	99	-14.3	-1.17	10.69	-115.82	-1.16
621	719	C	1	-10.18	-0.16	16.14	-0.16	-0.0

i-nuc	BP(j)	Nuc	#BP_Win	avgMFE	avgZ	avgED	SumZ	SumZ/#TotalWindows	BPs= 2
nt-622	-	A	100	-	-	-	-	-
622	NoBP	A	56	-12.31	-0.55	10.99	-30.89	-0.31
622	598	U	43	-16.79	-1.98	10.33	-85.01	-0.85
622	718	U	1	-10.18	-0.16	16.14	-0.16	-0.0

i-nuc	BP(j)	Nuc	#BP_Win	avgMFE	avgZ	avgED	SumZ	SumZ/#TotalWindows	BPs= 2
nt-623	-	C	100	-	-	-	-	-
623	NoBP	C	56	-12.29	-0.58	10.82	-32.34	-0.32
623	597	G	43	-16.79	-1.98	10.33	-85.01	-0.85
623	717	G	1	-10.18	-0.16	16.14	-0.16	-0.0

i-nuc	BP(j)	Nuc	#BP_Win	avgMFE	avgZ	avgED	SumZ	SumZ/#TotalWindows	BPs= 2
nt-624	-	A	100	-	-	-	-	-
624	NoBP	A	55	-12.34	-0.59	10.6	-32.63	-0.33
624	596	U	43	-16.79	-1.98	10.33	-85.01	-0.85
624	718	U	2	-9.63	-0.56	14.39	-1.13	-0.01

i-nuc	BP(j)	Nuc	#BP_Win	avgMFE	avgZ	avgED	SumZ	SumZ/#TotalWindows	BPs= 2
nt-625	-	C	100	-	-	-	-	-
625	NoBP	C	55	-12.33	-0.61	10.42	-33.62	-0.34
625	595	G	43	-16.79	-1.98	10.33	-85.01	-0.85
625	717	G	2	-9.63	-0.56	14.39	-1.13	-0.01

i-nuc	BP(j)	Nuc	#BP_Win	avgMFE	avgZ	avgED	SumZ	SumZ/#TotalWindows	BPs= 1
nt-626	-	C	100	-	-	-	-	-
626	NoBP	C	98	-14.28	-1.22	10.27	-119.88	-1.2
626	716	G	2	-9.63	-0.56	14.39	-1.13	-0.01

i-nuc	BP(j)	Nuc	#BP_Win	avgMFE	avgZ	avgED	SumZ	SumZ/#TotalWindows	BPs= 2
nt-627	-	A	100	-	-	-	-	-
627	NoBP	A	43	-10.66	-0.74	11.5	-31.81	-0.32
627	539	U	6	-15.73	-0.55	10.89	-3.28	-0.03
627	637	U	51	-16.99	-1.71	9.14	-87.23	-0.87

i-nuc	BP(j)	Nuc	#BP_Win	avgMFE	avgZ	avgED	SumZ	SumZ/#TotalWindows	BPs= 2
nt-628	-	A	100	-	-	-	-	-
628	NoBP	A	43	-10.66	-0.77	11.33	-33.3	-0.33
628	538	U	6	-15.73	-0.55	10.89	-3.28	-0.03
628	636	U	51	-16.99	-1.71	9.14	-87.23	-0.87

i-nuc	BP(j)	Nuc	#BP_Win	avgMFE	avgZ	avgED	SumZ	SumZ/#TotalWindows	BPs= 4
nt-629	-	G	100	-	-	-	-	-
629	NoBP	G	40	-10.69	-0.81	10.89	-32.4	-0.32
629	537	C	6	-15.73	-0.55	10.89	-3.28	-0.03
629	635	C	51	-16.99	-1.71	9.14	-87.23	-0.87
629	591	U	1	-11.48	-0.65	16.04	-0.65	-0.01
629	714	C	2	-9.63	-0.56	14.39	-1.13	-0.01

i-nuc	BP(j)	Nuc	#BP_Win	avgMFE	avgZ	avgED	SumZ	SumZ/#TotalWindows	BPs= 5
nt-630	-	G	100	-	-	-	-	-
630	536	C	6	-15.73	-0.55	10.89	-3.28	-0.03
630	540	C	1	-15.3	-0.07	10.79	-0.07	-0.0
630	634	C	51	-16.99	-1.71	9.14	-87.23	-0.87
630	590	C	1	-11.48	-0.65	16.04	-0.65	-0.01
630	NoBP	G	39	-10.57	-0.88	10.7	-34.29	-0.34
630	713	C	2	-9.63	-0.56	14.39	-1.13	-0.01

i-nuc	BP(j)	Nuc	#BP_Win	avgMFE	avgZ	avgED	SumZ	SumZ/#TotalWindows	BPs= 2
nt-631	-	A	100	-	-	-	-	-
631	NoBP	A	98	-14.21	-1.3	9.91	-127.33	-1.27
631	539	U	1	-15.3	-0.07	10.79	-0.07	-0.0
631	589	U	1	-11.48	-0.65	16.04	-0.65	-0.01

i-nuc	BP(j)	Nuc	#BP_Win	avgMFE	avgZ	avgED	SumZ	SumZ/#TotalWindows	BPs= 1
nt-632	-	A	100	-	-	-	-	-
632	NoBP	A	99	-14.16	-1.32	9.93	-130.27	-1.3
632	538	U	1	-15.3	-0.07	10.79	-0.07	-0.0

i-nuc	BP(j)	Nuc	#BP_Win	avgMFE	avgZ	avgED	SumZ	SumZ/#TotalWindows	BPs= 2
nt-633	-	G	100	-	-	-	-	-
633	NoBP	G	54	-16.93	-1.65	9.23	-89.03	-0.89
633	537	C	1	-15.3	-0.07	10.79	-0.07	-0.0
633	679	C	45	-10.82	-0.93	10.66	-41.68	-0.42

i-nuc	BP(j)	Nuc	#BP_Win	avgMFE	avgZ	avgED	SumZ	SumZ/#TotalWindows	BPs= 3
nt-634	-	C	100	-	-	-	-	-
634	NoBP	C	3	-15.63	-0.37	10.39	-1.1	-0.01
634	630	G	51	-16.99	-1.71	9.14	-87.23	-0.87
634	678	G	45	-10.82	-0.93	10.66	-41.68	-0.42
634	651	G	1	-12.5	-1.39	8.59	-1.39	-0.01

i-nuc	BP(j)	Nuc	#BP_Win	avgMFE	avgZ	avgED	SumZ	SumZ/#TotalWindows	BPs= 3
nt-635	-	C	100	-	-	-	-	-
635	NoBP	C	3	-13.93	-0.3	10.6	-0.89	-0.01
635	629	G	51	-16.99	-1.71	9.14	-87.23	-0.87
635	677	G	45	-10.82	-0.93	10.66	-41.68	-0.42
635	650	G	1	-12.5	-1.39	8.59	-1.39	-0.01

i-nuc	BP(j)	Nuc	#BP_Win	avgMFE	avgZ	avgED	SumZ	SumZ/#TotalWindows	BPs= 3
nt-636	-	U	100	-	-	-	-	-
636	NoBP	U	3	-12.6	-0.52	10.41	-1.57	-0.02
636	628	A	51	-16.99	-1.71	9.14	-87.23	-0.87
636	676	A	45	-10.82	-0.93	10.66	-41.68	-0.42
636	649	A	1	-12.5	-1.39	8.59	-1.39	-0.01

i-nuc	BP(j)	Nuc	#BP_Win	avgMFE	avgZ	avgED	SumZ	SumZ/#TotalWindows	BPs= 3
nt-637	-	U	100	-	-	-	-	-
637	627	A	51	-16.99	-1.71	9.14	-87.23	-0.87
637	675	A	45	-10.82	-0.93	10.66	-41.68	-0.42
637	648	G	1	-12.5	-1.39	8.59	-1.39	-0.01
637	NoBP	U	3	-11.63	-0.97	9.87	-2.9	-0.03

i-nuc	BP(j)	Nuc	#BP_Win	avgMFE	avgZ	avgED	SumZ	SumZ/#TotalWindows	BPs= 0
nt-638	-	A	100	-	-	-	-	-
638	NoBP	A	100	-13.99	-1.35	9.82	-134.72	-1.35

i-nuc	BP(j)	Nuc	#BP_Win	avgMFE	avgZ	avgED	SumZ	SumZ/#TotalWindows	BPs= 0
nt-639	-	G	100	-	-	-	-	-
639	NoBP	G	100	-13.97	-1.36	9.82	-136.37	-1.36

i-nuc	BP(j)	Nuc	#BP_Win	avgMFE	avgZ	avgED	SumZ	SumZ/#TotalWindows	BPs= 1
nt-640	-	A	100	-	-	-	-	-
640	NoBP	A	95	-13.96	-1.42	9.68	-134.9	-1.35
640	570	U	5	-13.9	-0.49	12.22	-2.43	-0.02

i-nuc	BP(j)	Nuc	#BP_Win	avgMFE	avgZ	avgED	SumZ	SumZ/#TotalWindows	BPs= 1
nt-641	-	U	100	-	-	-	-	-
641	NoBP	U	95	-13.94	-1.42	9.69	-135.34	-1.35
641	569	A	5	-13.9	-0.49	12.22	-2.43	-0.02

i-nuc	BP(j)	Nuc	#BP_Win	avgMFE	avgZ	avgED	SumZ	SumZ/#TotalWindows	BPs= 1
nt-642	-	A	100	-	-	-	-	-
642	NoBP	A	95	-13.92	-1.43	9.7	-135.59	-1.36
642	568	U	5	-13.9	-0.49	12.22	-2.43	-0.02

i-nuc	BP(j)	Nuc	#BP_Win	avgMFE	avgZ	avgED	SumZ	SumZ/#TotalWindows	BPs= 1
nt-643	-	A	100	-	-	-	-	-
643	NoBP	A	95	-13.92	-1.43	9.71	-136.07	-1.36
643	567	U	5	-13.9	-0.49	12.22	-2.43	-0.02

i-nuc	BP(j)	Nuc	#BP_Win	avgMFE	avgZ	avgED	SumZ	SumZ/#TotalWindows	BPs= 2
nt-644	-	G	100	-	-	-	-	-
644	NoBP	G	59	-11.43	-0.95	10.25	-56.23	-0.56
644	565	C	5	-13.9	-0.49	12.22	-2.43	-0.02
644	594	U	36	-17.98	-2.24	8.82	-80.48	-0.8

i-nuc	BP(j)	Nuc	#BP_Win	avgMFE	avgZ	avgED	SumZ	SumZ/#TotalWindows	BPs= 3
nt-645	-	A	100	-	-	-	-	-
645	NoBP	A	54	-11.29	-0.92	10.42	-49.75	-0.5
645	564	U	5	-13.9	-0.49	12.22	-2.43	-0.02
645	593	U	36	-17.98	-2.24	8.82	-80.48	-0.8
645	736	U	5	-12.96	-1.4	8.31	-6.98	-0.07

i-nuc	BP(j)	Nuc	#BP_Win	avgMFE	avgZ	avgED	SumZ	SumZ/#TotalWindows	BPs= 3
nt-646	-	U	100	-	-	-	-	-
646	NoBP	U	54	-11.28	-0.94	10.35	-50.73	-0.51
646	563	A	5	-13.9	-0.49	12.22	-2.43	-0.02
646	592	A	36	-17.98	-2.24	8.82	-80.48	-0.8
646	735	A	5	-12.96	-1.4	8.31	-6.98	-0.07

i-nuc	BP(j)	Nuc	#BP_Win	avgMFE	avgZ	avgED	SumZ	SumZ/#TotalWindows	BPs= 2
nt-647	-	A	100	-	-	-	-	-
647	NoBP	A	59	-11.49	-0.9	10.44	-53.21	-0.53
647	591	U	36	-17.98	-2.24	8.82	-80.48	-0.8
647	734	U	5	-12.96	-1.4	8.31	-6.98	-0.07

i-nuc	BP(j)	Nuc	#BP_Win	avgMFE	avgZ	avgED	SumZ	SumZ/#TotalWindows	BPs= 4
nt-648	-	G	100	-	-	-	-	-
648	NoBP	G	56	-11.39	-0.91	10.25	-50.69	-0.51
648	560	U	2	-14.65	-0.74	13.92	-1.49	-0.01
648	590	C	36	-17.98	-2.24	8.82	-80.48	-0.8
648	637	U	1	-12.5	-1.39	8.59	-1.39	-0.01
648	733	C	5	-12.96	-1.4	8.31	-6.98	-0.07

i-nuc	BP(j)	Nuc	#BP_Win	avgMFE	avgZ	avgED	SumZ	SumZ/#TotalWindows	BPs= 4
nt-649	-	A	100	-	-	-	-	-
649	NoBP	A	59	-11.55	-0.96	10.09	-56.77	-0.57
649	559	U	2	-14.65	-0.74	13.92	-1.49	-0.01
649	589	U	36	-17.98	-2.24	8.82	-80.48	-0.8
649	636	U	1	-12.5	-1.39	8.59	-1.39	-0.01
649	734	U	2	-11.25	-0.75	10.22	-1.5	-0.02

i-nuc	BP(j)	Nuc	#BP_Win	avgMFE	avgZ	avgED	SumZ	SumZ/#TotalWindows	BPs= 5
nt-650	-	G	100	-	-	-	-	-
650	558	C	2	-14.65	-0.74	13.92	-1.49	-0.01
650	588	C	36	-17.98	-2.24	8.82	-80.48	-0.8
650	NoBP	G	54	-11.44	-0.93	10.21	-50.05	-0.5
650	635	C	1	-12.5	-1.39	8.59	-1.39	-0.01
650	733	C	2	-11.25	-0.75	10.22	-1.5	-0.02
650	732	C	5	-12.96	-1.4	8.31	-6.98	-0.07

i-nuc	BP(j)	Nuc	#BP_Win	avgMFE	avgZ	avgED	SumZ	SumZ/#TotalWindows	BPs= 4
nt-651	-	G	100	-	-	-	-	-
651	NoBP	G	57	-11.58	-0.92	10.29	-52.72	-0.53
651	587	C	35	-18.13	-2.27	8.72	-79.54	-0.8
651	634	C	1	-12.5	-1.39	8.59	-1.39	-0.01
651	732	C	2	-11.25	-0.75	10.22	-1.5	-0.02
651	731	C	5	-12.96	-1.4	8.31	-6.98	-0.07

i-nuc	BP(j)	Nuc	#BP_Win	avgMFE	avgZ	avgED	SumZ	SumZ/#TotalWindows	BPs= 1
nt-652	-	A	100	-	-	-	-	-
652	586	U	34	-18.21	-2.3	8.73	-78.08	-0.78
652	NoBP	A	66	-11.75	-0.97	9.92	-63.76	-0.64

i-nuc	BP(j)	Nuc	#BP_Win	avgMFE	avgZ	avgED	SumZ	SumZ/#TotalWindows	BPs= 0
nt-653	-	A	100	-	-	-	-	-
653	NoBP	A	100	-13.92	-1.41	9.42	-141.07	-1.41

i-nuc	BP(j)	Nuc	#BP_Win	avgMFE	avgZ	avgED	SumZ	SumZ/#TotalWindows	BPs= 0
nt-654	-	G	100	-	-	-	-	-
654	NoBP	G	100	-13.9	-1.4	9.36	-140.14	-1.4

i-nuc	BP(j)	Nuc	#BP_Win	avgMFE	avgZ	avgED	SumZ	SumZ/#TotalWindows	BPs= 0
nt-655	-	A	100	-	-	-	-	-
655	NoBP	A	100	-13.87	-1.39	9.35	-138.76	-1.39

i-nuc	BP(j)	Nuc	#BP_Win	avgMFE	avgZ	avgED	SumZ	SumZ/#TotalWindows	BPs= 2
nt-656	-	G	100	-	-	-	-	-
656	NoBP	G	69	-12.35	-0.98	9.88	-67.72	-0.68
656	583	C	24	-18.61	-2.56	7.92	-61.47	-0.61
656	679	C	7	-12.47	-1.21	8.85	-8.48	-0.08

i-nuc	BP(j)	Nuc	#BP_Win	avgMFE	avgZ	avgED	SumZ	SumZ/#TotalWindows	BPs= 2
nt-657	-	C	100	-	-	-	-	-
657	NoBP	C	69	-12.33	-0.96	9.87	-66.36	-0.66
657	582	G	24	-18.61	-2.56	7.92	-61.47	-0.61
657	678	G	7	-12.47	-1.21	8.85	-8.48	-0.08

i-nuc	BP(j)	Nuc	#BP_Win	avgMFE	avgZ	avgED	SumZ	SumZ/#TotalWindows	BPs= 0
nt-658	-	A	100	-	-	-	-	-
658	NoBP	A	100	-13.84	-1.36	9.34	-135.53	-1.36

i-nuc	BP(j)	Nuc	#BP_Win	avgMFE	avgZ	avgED	SumZ	SumZ/#TotalWindows	BPs= 0
nt-659	-	A	100	-	-	-	-	-
659	NoBP	A	100	-13.83	-1.34	9.37	-134.18	-1.34

i-nuc	BP(j)	Nuc	#BP_Win	avgMFE	avgZ	avgED	SumZ	SumZ/#TotalWindows	BPs= 0
nt-660	-	A	100	-	-	-	-	-
660	NoBP	A	100	-13.81	-1.32	9.41	-132.29	-1.32

i-nuc	BP(j)	Nuc	#BP_Win	avgMFE	avgZ	avgED	SumZ	SumZ/#TotalWindows	BPs= 0
nt-661	-	A	100	-	-	-	-	-
661	NoBP	A	100	-13.79	-1.3	9.44	-130.5	-1.3

i-nuc	BP(j)	Nuc	#BP_Win	avgMFE	avgZ	avgED	SumZ	SumZ/#TotalWindows	BPs= 0
nt-662	-	C	100	-	-	-	-	-
662	NoBP	C	100	-13.77	-1.28	9.48	-128.2	-1.28

i-nuc	BP(j)	Nuc	#BP_Win	avgMFE	avgZ	avgED	SumZ	SumZ/#TotalWindows	BPs= 0
nt-663	-	A	100	-	-	-	-	-
663	NoBP	A	100	-13.75	-1.26	9.52	-126.01	-1.26

i-nuc	BP(j)	Nuc	#BP_Win	avgMFE	avgZ	avgED	SumZ	SumZ/#TotalWindows	BPs= 0
nt-664	-	A	100	-	-	-	-	-
664	NoBP	A	100	-13.74	-1.23	9.58	-123.29	-1.23

i-nuc	BP(j)	Nuc	#BP_Win	avgMFE	avgZ	avgED	SumZ	SumZ/#TotalWindows	BPs= 0
nt-665	-	A	100	-	-	-	-	-
665	NoBP	A	100	-13.72	-1.2	9.66	-119.52	-1.2

i-nuc	BP(j)	Nuc	#BP_Win	avgMFE	avgZ	avgED	SumZ	SumZ/#TotalWindows	BPs= 0
nt-666	-	A	100	-	-	-	-	-
666	NoBP	A	100	-13.7	-1.16	9.74	-116.36	-1.16

i-nuc	BP(j)	Nuc	#BP_Win	avgMFE	avgZ	avgED	SumZ	SumZ/#TotalWindows	BPs= 1
nt-667	-	G	100	-	-	-	-	-
667	NoBP	G	99	-13.65	-1.14	9.76	-113.23	-1.13
667	765	C	1	-17.2	0.9	15.86	0.9	0.01

i-nuc	BP(j)	Nuc	#BP_Win	avgMFE	avgZ	avgED	SumZ	SumZ/#TotalWindows	BPs= 1
nt-668	-	U	100	-	-	-	-	-
668	NoBP	U	99	-13.63	-1.11	9.85	-109.99	-1.1
668	764	A	1	-17.2	0.9	15.86	0.9	0.01

i-nuc	BP(j)	Nuc	#BP_Win	avgMFE	avgZ	avgED	SumZ	SumZ/#TotalWindows	BPs= 1
nt-669	-	A	100	-	-	-	-	-
669	NoBP	A	99	-13.61	-1.08	9.96	-106.83	-1.07
669	763	U	1	-17.2	0.9	15.86	0.9	0.01

i-nuc	BP(j)	Nuc	#BP_Win	avgMFE	avgZ	avgED	SumZ	SumZ/#TotalWindows	BPs= 0
nt-670	-	A	100	-	-	-	-	-
670	NoBP	A	100	-13.64	-1.03	10.16	-102.59	-1.03

i-nuc	BP(j)	Nuc	#BP_Win	avgMFE	avgZ	avgED	SumZ	SumZ/#TotalWindows	BPs= 0
nt-671	-	G	100	-	-	-	-	-
671	NoBP	G	100	-13.62	-1.0	10.31	-99.54	-1.0

i-nuc	BP(j)	Nuc	#BP_Win	avgMFE	avgZ	avgED	SumZ	SumZ/#TotalWindows	BPs= 0
nt-672	-	A	100	-	-	-	-	-
672	NoBP	A	100	-13.61	-0.96	10.47	-96.09	-0.96

i-nuc	BP(j)	Nuc	#BP_Win	avgMFE	avgZ	avgED	SumZ	SumZ/#TotalWindows	BPs= 0
nt-673	-	A	100	-	-	-	-	-
673	NoBP	A	100	-13.63	-0.93	10.49	-93.0	-0.93

i-nuc	BP(j)	Nuc	#BP_Win	avgMFE	avgZ	avgED	SumZ	SumZ/#TotalWindows	BPs= 0
nt-674	-	A	100	-	-	-	-	-
674	NoBP	A	100	-13.65	-0.9	10.55	-89.91	-0.9

i-nuc	BP(j)	Nuc	#BP_Win	avgMFE	avgZ	avgED	SumZ	SumZ/#TotalWindows	BPs= 1
nt-675	-	A	100	-	-	-	-	-
675	NoBP	A	55	-16.0	-0.82	10.71	-45.3	-0.45
675	637	U	45	-10.82	-0.93	10.66	-41.68	-0.42

i-nuc	BP(j)	Nuc	#BP_Win	avgMFE	avgZ	avgED	SumZ	SumZ/#TotalWindows	BPs= 1
nt-676	-	A	100	-	-	-	-	-
676	NoBP	A	55	-16.04	-0.76	10.99	-42.03	-0.42
676	636	U	45	-10.82	-0.93	10.66	-41.68	-0.42

i-nuc	BP(j)	Nuc	#BP_Win	avgMFE	avgZ	avgED	SumZ	SumZ/#TotalWindows	BPs= 1
nt-677	-	G	100	-	-	-	-	-
677	NoBP	G	55	-16.08	-0.7	11.25	-38.75	-0.39
677	635	C	45	-10.82	-0.93	10.66	-41.68	-0.42

i-nuc	BP(j)	Nuc	#BP_Win	avgMFE	avgZ	avgED	SumZ	SumZ/#TotalWindows	BPs= 4
nt-678	-	G	100	-	-	-	-	-
678	NoBP	G	17	-17.6	-1.31	10.86	-22.3	-0.22
678	634	C	45	-10.82	-0.93	10.66	-41.68	-0.42
678	657	C	7	-12.47	-1.21	8.85	-8.48	-0.08
678	741	C	30	-16.12	-0.23	12.24	-7.03	-0.07
678	756	C	1	-17.2	0.9	15.86	0.9	0.01

i-nuc	BP(j)	Nuc	#BP_Win	avgMFE	avgZ	avgED	SumZ	SumZ/#TotalWindows	BPs= 4
nt-679	-	C	100	-	-	-	-	-
679	NoBP	C	17	-17.73	-1.19	11.54	-20.24	-0.2
679	633	G	45	-10.82	-0.93	10.66	-41.68	-0.42
679	656	G	7	-12.47	-1.21	8.85	-8.48	-0.08
679	740	G	30	-16.12	-0.23	12.24	-7.03	-0.07
679	755	G	1	-17.2	0.9	15.86	0.9	0.01

i-nuc	BP(j)	Nuc	#BP_Win	avgMFE	avgZ	avgED	SumZ	SumZ/#TotalWindows	BPs= 1
nt-680	-	A	100	-	-	-	-	-
680	NoBP	A	70	-12.78	-0.96	10.94	-66.96	-0.67
680	739	U	30	-16.12	-0.23	12.24	-7.03	-0.07

i-nuc	BP(j)	Nuc	#BP_Win	avgMFE	avgZ	avgED	SumZ	SumZ/#TotalWindows	BPs= 2
nt-681	-	C	100	-	-	-	-	-
681	NoBP	C	38	-13.67	-1.26	10.54	-48.02	-0.48
681	696	G	32	-11.8	-0.54	11.76	-17.33	-0.17
681	738	G	30	-16.12	-0.23	12.24	-7.03	-0.07

i-nuc	BP(j)	Nuc	#BP_Win	avgMFE	avgZ	avgED	SumZ	SumZ/#TotalWindows	BPs= 1
nt-682	-	A	100	-	-	-	-	-
682	NoBP	A	67	-14.84	-0.79	11.24	-52.77	-0.53
682	695	U	33	-11.76	-0.53	11.91	-17.47	-0.17

i-nuc	BP(j)	Nuc	#BP_Win	avgMFE	avgZ	avgED	SumZ	SumZ/#TotalWindows	BPs= 2
nt-683	-	G	100	-	-	-	-	-
683	NoBP	G	9	-13.58	-1.25	13.73	-11.21	-0.11
683	691	C	58	-15.08	-0.68	10.96	-39.58	-0.4
683	694	C	33	-11.76	-0.53	11.91	-17.47	-0.17

i-nuc	BP(j)	Nuc	#BP_Win	avgMFE	avgZ	avgED	SumZ	SumZ/#TotalWindows	BPs= 2
nt-684	-	C	100	-	-	-	-	-
684	NoBP	C	9	-13.82	-1.05	14.82	-9.42	-0.09
684	690	G	58	-15.08	-0.68	10.96	-39.58	-0.4
684	693	G	33	-11.76	-0.53	11.91	-17.47	-0.17

i-nuc	BP(j)	Nuc	#BP_Win	avgMFE	avgZ	avgED	SumZ	SumZ/#TotalWindows	BPs= 0
nt-685	-	A	100	-	-	-	-	-
685	NoBP	A	100	-13.9	-0.64	11.71	-63.54	-0.64

i-nuc	BP(j)	Nuc	#BP_Win	avgMFE	avgZ	avgED	SumZ	SumZ/#TotalWindows	BPs= 0
nt-686	-	A	100	-	-	-	-	-
686	NoBP	A	100	-13.92	-0.61	11.78	-61.37	-0.61

i-nuc	BP(j)	Nuc	#BP_Win	avgMFE	avgZ	avgED	SumZ	SumZ/#TotalWindows	BPs= 0
nt-687	-	G	100	-	-	-	-	-
687	NoBP	G	100	-13.96	-0.6	11.83	-59.58	-0.6

i-nuc	BP(j)	Nuc	#BP_Win	avgMFE	avgZ	avgED	SumZ	SumZ/#TotalWindows	BPs= 0
nt-688	-	C	100	-	-	-	-	-
688	NoBP	C	100	-14.02	-0.59	11.83	-58.75	-0.59

i-nuc	BP(j)	Nuc	#BP_Win	avgMFE	avgZ	avgED	SumZ	SumZ/#TotalWindows	BPs= 0
nt-689	-	A	100	-	-	-	-	-
689	NoBP	A	100	-14.1	-0.58	11.78	-58.28	-0.58

i-nuc	BP(j)	Nuc	#BP_Win	avgMFE	avgZ	avgED	SumZ	SumZ/#TotalWindows	BPs= 1
nt-690	-	G	100	-	-	-	-	-
690	NoBP	G	42	-12.97	-0.45	12.71	-18.77	-0.19
690	684	C	58	-15.08	-0.68	10.96	-39.58	-0.4

i-nuc	BP(j)	Nuc	#BP_Win	avgMFE	avgZ	avgED	SumZ	SumZ/#TotalWindows	BPs= 1
nt-691	-	C	100	-	-	-	-	-
691	NoBP	C	42	-13.19	-0.44	12.49	-18.4	-0.18
691	683	G	58	-15.08	-0.68	10.96	-39.58	-0.4

i-nuc	BP(j)	Nuc	#BP_Win	avgMFE	avgZ	avgED	SumZ	SumZ/#TotalWindows	BPs= 0
nt-692	-	A	100	-	-	-	-	-
692	NoBP	A	100	-14.38	-0.58	11.52	-57.68	-0.58

i-nuc	BP(j)	Nuc	#BP_Win	avgMFE	avgZ	avgED	SumZ	SumZ/#TotalWindows	BPs= 2
nt-693	-	G	100	-	-	-	-	-
693	NoBP	G	3	-10.68	-0.81	15.83	-2.42	-0.02
693	684	C	33	-11.76	-0.53	11.91	-17.47	-0.17
693	722	C	64	-16.04	-0.59	11.01	-37.71	-0.38

i-nuc	BP(j)	Nuc	#BP_Win	avgMFE	avgZ	avgED	SumZ	SumZ/#TotalWindows	BPs= 2
nt-694	-	C	100	-	-	-	-	-
694	NoBP	C	2	-14.09	-0.46	13.26	-0.93	-0.01
694	683	G	33	-11.76	-0.53	11.91	-17.47	-0.17
694	721	G	65	-15.95	-0.59	11.11	-38.17	-0.38

i-nuc	BP(j)	Nuc	#BP_Win	avgMFE	avgZ	avgED	SumZ	SumZ/#TotalWindows	BPs= 2
nt-695	-	U	100	-	-	-	-	-
695	682	A	33	-11.76	-0.53	11.91	-17.47	-0.17
695	720	A	65	-15.95	-0.59	11.11	-38.17	-0.38
695	NoBP	U	2	-17.3	0.11	9.72	0.22	0.0

i-nuc	BP(j)	Nuc	#BP_Win	avgMFE	avgZ	avgED	SumZ	SumZ/#TotalWindows	BPs= 2
nt-696	-	G	100	-	-	-	-	-
696	681	C	32	-11.8	-0.54	11.76	-17.33	-0.17
696	719	C	65	-15.95	-0.59	11.11	-38.17	-0.38
696	NoBP	G	3	-17.3	-0.01	8.39	-0.04	-0.0

i-nuc	BP(j)	Nuc	#BP_Win	avgMFE	avgZ	avgED	SumZ	SumZ/#TotalWindows	BPs= 1
nt-697	-	A	100	-	-	-	-	-
697	NoBP	A	35	-12.38	-0.45	11.46	-15.88	-0.16
697	718	U	65	-15.95	-0.59	11.11	-38.17	-0.38

i-nuc	BP(j)	Nuc	#BP_Win	avgMFE	avgZ	avgED	SumZ	SumZ/#TotalWindows	BPs= 1
nt-698	-	C	100	-	-	-	-	-
698	NoBP	C	35	-12.48	-0.4	11.48	-13.85	-0.14
698	717	G	65	-15.95	-0.59	11.11	-38.17	-0.38

i-nuc	BP(j)	Nuc	#BP_Win	avgMFE	avgZ	avgED	SumZ	SumZ/#TotalWindows	BPs= 0
nt-699	-	A	100	-	-	-	-	-
699	NoBP	A	100	-14.78	-0.5	11.25	-49.53	-0.5

i-nuc	BP(j)	Nuc	#BP_Win	avgMFE	avgZ	avgED	SumZ	SumZ/#TotalWindows	BPs= 1
nt-700	-	C	100	-	-	-	-	-
700	NoBP	C	35	-12.8	-0.28	11.47	-9.92	-0.1
700	716	G	65	-15.95	-0.59	11.11	-38.17	-0.38

i-nuc	BP(j)	Nuc	#BP_Win	avgMFE	avgZ	avgED	SumZ	SumZ/#TotalWindows	BPs= 1
nt-701	-	A	100	-	-	-	-	-
701	NoBP	A	92	-14.73	-0.52	11.57	-48.2	-0.48
701	782	U	8	-17.29	0.17	6.75	1.33	0.01

i-nuc	BP(j)	Nuc	#BP_Win	avgMFE	avgZ	avgED	SumZ	SumZ/#TotalWindows	BPs= 2
nt-702	-	G	100	-	-	-	-	-
702	NoBP	G	26	-12.19	-0.32	12.87	-8.33	-0.08
702	714	C	66	-15.87	-0.58	11.19	-38.33	-0.38
702	781	C	8	-17.29	0.17	6.75	1.33	0.01

i-nuc	BP(j)	Nuc	#BP_Win	avgMFE	avgZ	avgED	SumZ	SumZ/#TotalWindows	BPs= 2
nt-703	-	G	100	-	-	-	-	-
703	NoBP	G	26	-12.59	-0.28	13.01	-7.28	-0.07
703	713	C	66	-15.87	-0.58	11.19	-38.33	-0.38
703	780	C	8	-17.29	0.17	6.75	1.33	0.01

i-nuc	BP(j)	Nuc	#BP_Win	avgMFE	avgZ	avgED	SumZ	SumZ/#TotalWindows	BPs= 0
nt-704	-	A	100	-	-	-	-	-
704	NoBP	A	100	-15.24	-0.43	11.44	-43.47	-0.43

i-nuc	BP(j)	Nuc	#BP_Win	avgMFE	avgZ	avgED	SumZ	SumZ/#TotalWindows	BPs= 0
nt-705	-	A	100	-	-	-	-	-
705	NoBP	A	100	-15.35	-0.42	11.57	-42.39	-0.42

i-nuc	BP(j)	Nuc	#BP_Win	avgMFE	avgZ	avgED	SumZ	SumZ/#TotalWindows	BPs= 0
nt-706	-	A	100	-	-	-	-	-
706	NoBP	A	100	-15.46	-0.42	11.67	-41.7	-0.42

i-nuc	BP(j)	Nuc	#BP_Win	avgMFE	avgZ	avgED	SumZ	SumZ/#TotalWindows	BPs= 0
nt-707	-	C	100	-	-	-	-	-
707	NoBP	C	100	-15.57	-0.41	11.77	-40.91	-0.41

i-nuc	BP(j)	Nuc	#BP_Win	avgMFE	avgZ	avgED	SumZ	SumZ/#TotalWindows	BPs= 0
nt-708	-	A	100	-	-	-	-	-
708	NoBP	A	100	-15.68	-0.4	11.88	-39.68	-0.4

i-nuc	BP(j)	Nuc	#BP_Win	avgMFE	avgZ	avgED	SumZ	SumZ/#TotalWindows	BPs= 0
nt-709	-	A	100	-	-	-	-	-
709	NoBP	A	100	-15.79	-0.39	11.98	-39.04	-0.39

i-nuc	BP(j)	Nuc	#BP_Win	avgMFE	avgZ	avgED	SumZ	SumZ/#TotalWindows	BPs= 0
nt-710	-	C	100	-	-	-	-	-
710	NoBP	C	100	-15.9	-0.38	12.09	-38.31	-0.38

i-nuc	BP(j)	Nuc	#BP_Win	avgMFE	avgZ	avgED	SumZ	SumZ/#TotalWindows	BPs= 0
nt-711	-	A	100	-	-	-	-	-
711	NoBP	A	100	-16.01	-0.37	12.2	-37.49	-0.37

i-nuc	BP(j)	Nuc	#BP_Win	avgMFE	avgZ	avgED	SumZ	SumZ/#TotalWindows	BPs= 1
nt-712	-	G	100	-	-	-	-	-
712	NoBP	G	81	-15.49	-0.49	11.98	-39.41	-0.39
712	772	C	19	-18.83	0.17	13.54	3.27	0.03

i-nuc	BP(j)	Nuc	#BP_Win	avgMFE	avgZ	avgED	SumZ	SumZ/#TotalWindows	BPs= 3
nt-713	-	C	100	-	-	-	-	-
713	NoBP	C	13	-15.32	0.09	15.62	1.23	0.01
713	630	G	2	-9.63	-0.56	14.39	-1.13	-0.01
713	703	G	66	-15.87	-0.58	11.19	-38.33	-0.38
713	771	G	19	-18.83	0.17	13.54	3.27	0.03

i-nuc	BP(j)	Nuc	#BP_Win	avgMFE	avgZ	avgED	SumZ	SumZ/#TotalWindows	BPs= 3
nt-714	-	C	100	-	-	-	-	-
714	NoBP	C	13	-16.18	0.12	15.57	1.54	0.02
714	629	G	2	-9.63	-0.56	14.39	-1.13	-0.01
714	702	G	66	-15.87	-0.58	11.19	-38.33	-0.38
714	770	G	19	-18.83	0.17	13.54	3.27	0.03

i-nuc	BP(j)	Nuc	#BP_Win	avgMFE	avgZ	avgED	SumZ	SumZ/#TotalWindows	BPs= 0
nt-715	-	A	100	-	-	-	-	-
715	NoBP	A	100	-16.46	-0.34	12.25	-33.68	-0.34

i-nuc	BP(j)	Nuc	#BP_Win	avgMFE	avgZ	avgED	SumZ	SumZ/#TotalWindows	BPs= 4
nt-716	-	G	100	-	-	-	-	-
716	NoBP	G	3	-9.05	-0.2	14.08	-0.59	-0.01
716	626	C	2	-9.63	-0.56	14.39	-1.13	-0.01
716	700	C	65	-15.95	-0.59	11.11	-38.17	-0.38
716	768	C	19	-18.83	0.17	13.54	3.27	0.03
716	723	C	11	-19.62	0.3	15.66	3.32	0.03

i-nuc	BP(j)	Nuc	#BP_Win	avgMFE	avgZ	avgED	SumZ	SumZ/#TotalWindows	BPs= 5
nt-717	-	G	100	-	-	-	-	-
717	NoBP	G	2	-13.89	-0.02	11.42	-0.05	-0.0
717	625	C	2	-9.63	-0.56	14.39	-1.13	-0.01
717	623	C	1	-10.18	-0.16	16.14	-0.16	-0.0
717	698	C	65	-15.95	-0.59	11.11	-38.17	-0.38
717	767	U	19	-18.83	0.17	13.54	3.27	0.03
717	722	C	11	-19.62	0.3	15.66	3.32	0.03

i-nuc	BP(j)	Nuc	#BP_Win	avgMFE	avgZ	avgED	SumZ	SumZ/#TotalWindows	BPs= 4
nt-718	-	U	100	-	-	-	-	-
718	624	A	2	-9.63	-0.56	14.39	-1.13	-0.01
718	622	A	1	-10.18	-0.16	16.14	-0.16	-0.0
718	697	A	65	-15.95	-0.59	11.11	-38.17	-0.38
718	766	A	19	-18.83	0.17	13.54	3.27	0.03
718	NoBP	U	13	-19.57	0.22	14.7	2.87	0.03

i-nuc	BP(j)	Nuc	#BP_Win	avgMFE	avgZ	avgED	SumZ	SumZ/#TotalWindows	BPs= 2
nt-719	-	C	100	-	-	-	-	-
719	NoBP	C	34	-18.86	0.16	13.88	5.28	0.05
719	621	G	1	-10.18	-0.16	16.14	-0.16	-0.0
719	696	G	65	-15.95	-0.59	11.11	-38.17	-0.38

i-nuc	BP(j)	Nuc	#BP_Win	avgMFE	avgZ	avgED	SumZ	SumZ/#TotalWindows	BPs= 1
nt-720	-	A	100	-	-	-	-	-
720	NoBP	A	35	-18.89	0.16	13.76	5.51	0.06
720	695	U	65	-15.95	-0.59	11.11	-38.17	-0.38

i-nuc	BP(j)	Nuc	#BP_Win	avgMFE	avgZ	avgED	SumZ	SumZ/#TotalWindows	BPs= 2
nt-721	-	G	100	-	-	-	-	-
721	694	C	65	-15.95	-0.59	11.11	-38.17	-0.38
721	763	U	19	-18.83	0.17	13.54	3.27	0.03
721	NoBP	G	16	-19.52	0.15	13.52	2.39	0.02

i-nuc	BP(j)	Nuc	#BP_Win	avgMFE	avgZ	avgED	SumZ	SumZ/#TotalWindows	BPs= 3
nt-722	-	C	100	-	-	-	-	-
722	693	G	64	-16.04	-0.59	11.01	-37.71	-0.38
722	762	G	19	-18.83	0.17	13.54	3.27	0.03
722	717	G	11	-19.62	0.3	15.66	3.32	0.03
722	NoBP	C	6	-19.3	-0.22	8.59	-1.35	-0.01

i-nuc	BP(j)	Nuc	#BP_Win	avgMFE	avgZ	avgED	SumZ	SumZ/#TotalWindows	BPs= 2
nt-723	-	C	100	-	-	-	-	-
723	NoBP	C	70	-16.4	-0.54	10.81	-37.67	-0.38
723	761	G	19	-18.83	0.17	13.54	3.27	0.03
723	716	G	11	-19.62	0.3	15.66	3.32	0.03

i-nuc	BP(j)	Nuc	#BP_Win	avgMFE	avgZ	avgED	SumZ	SumZ/#TotalWindows	BPs= 1
nt-724	-	A	100	-	-	-	-	-
724	NoBP	A	81	-16.9	-0.41	11.48	-33.05	-0.33
724	760	U	19	-18.83	0.17	13.54	3.27	0.03

i-nuc	BP(j)	Nuc	#BP_Win	avgMFE	avgZ	avgED	SumZ	SumZ/#TotalWindows	BPs= 0
nt-725	-	A	100	-	-	-	-	-
725	NoBP	A	100	-17.31	-0.28	11.91	-28.41	-0.28

i-nuc	BP(j)	Nuc	#BP_Win	avgMFE	avgZ	avgED	SumZ	SumZ/#TotalWindows	BPs= 0
nt-726	-	A	100	-	-	-	-	-
726	NoBP	A	100	-17.36	-0.26	11.99	-26.18	-0.26

i-nuc	BP(j)	Nuc	#BP_Win	avgMFE	avgZ	avgED	SumZ	SumZ/#TotalWindows	BPs= 0
nt-727	-	A	100	-	-	-	-	-
727	NoBP	A	100	-17.41	-0.24	12.07	-24.24	-0.24

i-nuc	BP(j)	Nuc	#BP_Win	avgMFE	avgZ	avgED	SumZ	SumZ/#TotalWindows	BPs= 1
nt-728	-	U	100	-	-	-	-	-
728	NoBP	U	77	-16.86	-0.32	11.98	-24.48	-0.24
728	804	A	23	-19.47	0.11	12.75	2.49	0.02

i-nuc	BP(j)	Nuc	#BP_Win	avgMFE	avgZ	avgED	SumZ	SumZ/#TotalWindows	BPs= 1
nt-729	-	U	100	-	-	-	-	-
729	NoBP	U	76	-16.9	-0.3	12.05	-22.75	-0.23
729	803	A	24	-19.45	0.12	12.92	2.78	0.03

i-nuc	BP(j)	Nuc	#BP_Win	avgMFE	avgZ	avgED	SumZ	SumZ/#TotalWindows	BPs= 1
nt-730	-	A	100	-	-	-	-	-
730	NoBP	A	76	-16.94	-0.26	12.35	-19.56	-0.2
730	802	U	24	-19.45	0.12	12.92	2.78	0.03

i-nuc	BP(j)	Nuc	#BP_Win	avgMFE	avgZ	avgED	SumZ	SumZ/#TotalWindows	BPs= 3
nt-731	-	C	100	-	-	-	-	-
731	NoBP	C	35	-15.65	-0.4	11.66	-14.07	-0.14
731	651	G	5	-12.96	-1.4	8.31	-6.98	-0.07
731	754	G	36	-18.85	0.1	14.07	3.7	0.04
731	801	G	24	-19.45	0.12	12.92	2.78	0.03

i-nuc	BP(j)	Nuc	#BP_Win	avgMFE	avgZ	avgED	SumZ	SumZ/#TotalWindows	BPs= 4
nt-732	-	C	100	-	-	-	-	-
732	NoBP	C	33	-15.99	-0.27	12.47	-8.97	-0.09
732	651	G	2	-11.25	-0.75	10.22	-1.5	-0.02
732	650	G	5	-12.96	-1.4	8.31	-6.98	-0.07
732	753	G	36	-18.85	0.1	14.07	3.7	0.04
732	800	G	24	-19.45	0.12	12.92	2.78	0.03

i-nuc	BP(j)	Nuc	#BP_Win	avgMFE	avgZ	avgED	SumZ	SumZ/#TotalWindows	BPs= 4
nt-733	-	C	100	-	-	-	-	-
733	NoBP	C	33	-16.08	-0.2	13.15	-6.54	-0.07
733	650	G	2	-11.25	-0.75	10.22	-1.5	-0.02
733	648	G	5	-12.96	-1.4	8.31	-6.98	-0.07
733	752	G	36	-18.85	0.1	14.07	3.7	0.04
733	799	G	24	-19.45	0.12	12.92	2.78	0.03

i-nuc	BP(j)	Nuc	#BP_Win	avgMFE	avgZ	avgED	SumZ	SumZ/#TotalWindows	BPs= 3
nt-734	-	U	100	-	-	-	-	-
734	649	A	2	-11.25	-0.75	10.22	-1.5	-0.02
734	647	A	5	-12.96	-1.4	8.31	-6.98	-0.07
734	NoBP	U	57	-17.62	-0.04	13.21	-2.06	-0.02
734	751	A	36	-18.85	0.1	14.07	3.7	0.04

i-nuc	BP(j)	Nuc	#BP_Win	avgMFE	avgZ	avgED	SumZ	SumZ/#TotalWindows	BPs= 1
nt-735	-	A	100	-	-	-	-	-
735	NoBP	A	95	-18.04	0.01	13.54	0.52	0.01
735	646	U	5	-12.96	-1.4	8.31	-6.98	-0.07

i-nuc	BP(j)	Nuc	#BP_Win	avgMFE	avgZ	avgED	SumZ	SumZ/#TotalWindows	BPs= 1
nt-736	-	U	100	-	-	-	-	-
736	645	A	5	-12.96	-1.4	8.31	-6.98	-0.07
736	NoBP	U	95	-18.12	0.03	13.62	2.43	0.02

i-nuc	BP(j)	Nuc	#BP_Win	avgMFE	avgZ	avgED	SumZ	SumZ/#TotalWindows	BPs= 1
nt-737	-	A	100	-	-	-	-	-
737	NoBP	A	64	-17.41	-0.1	13.09	-6.52	-0.07
737	748	U	36	-18.85	0.1	14.07	3.7	0.04

i-nuc	BP(j)	Nuc	#BP_Win	avgMFE	avgZ	avgED	SumZ	SumZ/#TotalWindows	BPs= 4
nt-738	-	G	100	-	-	-	-	-
738	NoBP	G	3	-13.1	-1.35	8.17	-4.05	-0.04
738	681	C	30	-16.12	-0.23	12.24	-7.03	-0.07
738	747	C	36	-18.85	0.1	14.07	3.7	0.04
738	798	U	30	-19.36	0.18	14.23	5.44	0.05
738	765	C	1	-17.1	0.87	29.83	0.87	0.01

i-nuc	BP(j)	Nuc	#BP_Win	avgMFE	avgZ	avgED	SumZ	SumZ/#TotalWindows	BPs= 3
nt-739	-	U	100	-	-	-	-	-
739	NoBP	U	38	-18.55	0.04	13.76	1.46	0.01
739	680	A	30	-16.12	-0.23	12.24	-7.03	-0.07
739	797	A	31	-19.34	0.19	14.62	5.95	0.06
739	764	A	1	-17.1	0.87	29.83	0.87	0.01

i-nuc	BP(j)	Nuc	#BP_Win	avgMFE	avgZ	avgED	SumZ	SumZ/#TotalWindows	BPs= 3
nt-740	-	G	100	-	-	-	-	-
740	NoBP	G	38	-18.7	0.09	14.35	3.55	0.04
740	679	C	30	-16.12	-0.23	12.24	-7.03	-0.07
740	796	C	31	-19.34	0.19	14.62	5.95	0.06
740	763	U	1	-17.1	0.87	29.83	0.87	0.01

i-nuc	BP(j)	Nuc	#BP_Win	avgMFE	avgZ	avgED	SumZ	SumZ/#TotalWindows	BPs= 3
nt-741	-	C	100	-	-	-	-	-
741	678	G	30	-16.12	-0.23	12.24	-7.03	-0.07
741	NoBP	C	38	-18.85	0.12	14.7	4.71	0.05
741	795	G	31	-19.34	0.19	14.62	5.95	0.06
741	762	G	1	-17.1	0.87	29.83	0.87	0.01

i-nuc	BP(j)	Nuc	#BP_Win	avgMFE	avgZ	avgED	SumZ	SumZ/#TotalWindows	BPs= 1
nt-742	-	A	100	-	-	-	-	-
742	NoBP	A	69	-17.72	-0.01	14.02	-0.75	-0.01
742	794	U	31	-19.34	0.19	14.62	5.95	0.06

i-nuc	BP(j)	Nuc	#BP_Win	avgMFE	avgZ	avgED	SumZ	SumZ/#TotalWindows	BPs= 3
nt-743	-	G	100	-	-	-	-	-
743	NoBP	G	53	-17.88	-0.06	13.57	-3.2	-0.03
743	756	C	13	-17.45	0.13	14.77	1.66	0.02
743	768	C	3	-17.3	0.69	22.97	2.07	0.02
743	790	U	31	-19.34	0.19	14.62	5.95	0.06

i-nuc	BP(j)	Nuc	#BP_Win	avgMFE	avgZ	avgED	SumZ	SumZ/#TotalWindows	BPs= 2
nt-744	-	A	100	-	-	-	-	-
744	NoBP	A	66	-17.86	-0.0	13.99	-0.24	-0.0
744	767	U	3	-17.3	0.69	22.97	2.07	0.02
744	789	U	31	-19.34	0.19	14.62	5.95	0.06

i-nuc	BP(j)	Nuc	#BP_Win	avgMFE	avgZ	avgED	SumZ	SumZ/#TotalWindows	BPs= 2
nt-745	-	A	100	-	-	-	-	-
745	NoBP	A	64	-17.82	0.03	13.89	1.81	0.02
745	788	U	31	-19.34	0.19	14.62	5.95	0.06
745	838	U	5	-18.8	0.29	23.31	1.45	0.01

i-nuc	BP(j)	Nuc	#BP_Win	avgMFE	avgZ	avgED	SumZ	SumZ/#TotalWindows	BPs= 3
nt-746	-	C	100	-	-	-	-	-
746	NoBP	C	80	-18.56	0.09	14.09	7.09	0.07
746	753	G	14	-17.28	0.11	14.5	1.51	0.02
746	755	G	1	-17.1	0.87	29.83	0.87	0.01
746	837	G	5	-18.8	0.29	23.31	1.45	0.01

i-nuc	BP(j)	Nuc	#BP_Win	avgMFE	avgZ	avgED	SumZ	SumZ/#TotalWindows	BPs= 3
nt-747	-	C	100	-	-	-	-	-
747	NoBP	C	49	-18.46	0.12	15.43	6.0	0.06
747	752	G	14	-17.28	0.11	14.5	1.51	0.02
747	738	G	36	-18.85	0.1	14.07	3.7	0.04
747	754	G	1	-17.1	0.87	29.83	0.87	0.01

i-nuc	BP(j)	Nuc	#BP_Win	avgMFE	avgZ	avgED	SumZ	SumZ/#TotalWindows	BPs= 4
nt-748	-	U	100	-	-	-	-	-
748	NoBP	U	27	-16.93	0.03	15.12	0.81	0.01
748	737	A	36	-18.85	0.1	14.07	3.7	0.04
748	785	A	31	-19.34	0.19	14.62	5.95	0.06
748	753	G	1	-17.1	0.87	29.83	0.87	0.01
748	835	A	5	-18.8	0.29	23.31	1.45	0.01

i-nuc	BP(j)	Nuc	#BP_Win	avgMFE	avgZ	avgED	SumZ	SumZ/#TotalWindows	BPs= 3
nt-749	-	C	100	-	-	-	-	-
749	NoBP	C	61	-18.12	0.07	14.63	4.24	0.04
749	762	G	3	-17.3	0.69	22.97	2.07	0.02
749	784	G	31	-19.34	0.19	14.62	5.95	0.06
749	834	G	5	-18.8	0.29	23.31	1.45	0.01

i-nuc	BP(j)	Nuc	#BP_Win	avgMFE	avgZ	avgED	SumZ	SumZ/#TotalWindows	BPs= 1
nt-750	-	C	100	-	-	-	-	-
750	NoBP	C	97	-18.61	0.12	15.12	11.28	0.11
750	761	G	3	-17.3	0.69	22.97	2.07	0.02

i-nuc	BP(j)	Nuc	#BP_Win	avgMFE	avgZ	avgED	SumZ	SumZ/#TotalWindows	BPs= 3
nt-751	-	A	100	-	-	-	-	-
751	NoBP	A	30	-17.77	0.05	17.08	1.39	0.01
751	734	U	36	-18.85	0.1	14.07	3.7	0.04
751	760	U	3	-17.3	0.69	22.97	2.07	0.02
751	782	U	31	-19.34	0.19	14.62	5.95	0.06

i-nuc	BP(j)	Nuc	#BP_Win	avgMFE	avgZ	avgED	SumZ	SumZ/#TotalWindows	BPs= 5
nt-752	-	G	100	-	-	-	-	-
752	NoBP	G	13	-17.66	0.33	20.95	4.35	0.04
752	747	C	14	-17.28	0.11	14.5	1.51	0.02
752	733	C	36	-18.85	0.1	14.07	3.7	0.04
752	781	C	31	-19.34	0.19	14.62	5.95	0.06
752	845	C	3	-19.0	0.03	25.32	0.08	0.0
752	782	U	3	-20.9	-0.82	11.96	-2.46	-0.02

i-nuc	BP(j)	Nuc	#BP_Win	avgMFE	avgZ	avgED	SumZ	SumZ/#TotalWindows	BPs= 7
nt-753	-	G	100	-	-	-	-	-
753	NoBP	G	4	-16.65	0.47	18.82	1.89	0.02
753	746	C	14	-17.28	0.11	14.5	1.51	0.02
753	732	C	36	-18.85	0.1	14.07	3.7	0.04
753	780	C	31	-19.34	0.19	14.62	5.95	0.06
753	748	U	1	-17.1	0.87	29.83	0.87	0.01
753	832	C	7	-18.74	0.32	23.08	2.21	0.02
753	844	C	3	-19.0	0.03	25.32	0.08	0.0
753	781	C	4	-20.6	-0.7	12.57	-2.82	-0.03

i-nuc	BP(j)	Nuc	#BP_Win	avgMFE	avgZ	avgED	SumZ	SumZ/#TotalWindows	BPs= 7
nt-754	-	G	100	-	-	-	-	-
754	NoBP	G	17	-17.28	0.21	16.0	3.58	0.04
754	731	C	36	-18.85	0.1	14.07	3.7	0.04
754	778	C	31	-19.34	0.19	14.62	5.95	0.06
754	747	C	1	-17.1	0.87	29.83	0.87	0.01
754	831	C	7	-18.74	0.32	23.08	2.21	0.02
754	843	C	3	-19.0	0.03	25.32	0.08	0.0
754	780	C	4	-20.6	-0.7	12.57	-2.82	-0.03
754	781	C	1	-18.3	-0.44	13.35	-0.44	-0.0

i-nuc	BP(j)	Nuc	#BP_Win	avgMFE	avgZ	avgED	SumZ	SumZ/#TotalWindows	BPs= 6
nt-755	-	G	100	-	-	-	-	-
755	NoBP	G	56	-18.58	0.06	14.52	3.39	0.03
755	679	C	1	-17.2	0.9	15.86	0.9	0.01
755	777	U	31	-19.34	0.19	14.62	5.95	0.06
755	746	C	1	-17.1	0.87	29.83	0.87	0.01
755	830	C	7	-18.74	0.32	23.08	2.21	0.02
755	838	U	3	-19.0	0.03	25.32	0.08	0.0
755	780	C	1	-18.3	-0.44	13.35	-0.44	-0.0

i-nuc	BP(j)	Nuc	#BP_Win	avgMFE	avgZ	avgED	SumZ	SumZ/#TotalWindows	BPs= 4
nt-756	-	C	100	-	-	-	-	-
756	NoBP	C	76	-19.08	0.1	14.71	7.75	0.08
756	743	G	13	-17.45	0.13	14.77	1.66	0.02
756	678	G	1	-17.2	0.9	15.86	0.9	0.01
756	829	G	7	-18.74	0.32	23.08	2.21	0.02
756	837	G	3	-19.0	0.03	25.32	0.08	0.0

i-nuc	BP(j)	Nuc	#BP_Win	avgMFE	avgZ	avgED	SumZ	SumZ/#TotalWindows	BPs= 0
nt-757	-	A	100	-	-	-	-	-
757	NoBP	A	100	-18.84	0.13	15.64	12.61	0.13

i-nuc	BP(j)	Nuc	#BP_Win	avgMFE	avgZ	avgED	SumZ	SumZ/#TotalWindows	BPs= 0
nt-758	-	A	100	-	-	-	-	-
758	NoBP	A	100	-18.85	0.13	15.64	12.76	0.13

i-nuc	BP(j)	Nuc	#BP_Win	avgMFE	avgZ	avgED	SumZ	SumZ/#TotalWindows	BPs= 1
nt-759	-	A	100	-	-	-	-	-
759	NoBP	A	45	-18.21	0.29	17.55	13.14	0.13
759	775	U	55	-19.38	-0.01	14.11	-0.5	-0.0

i-nuc	BP(j)	Nuc	#BP_Win	avgMFE	avgZ	avgED	SumZ	SumZ/#TotalWindows	BPs= 5
nt-760	-	U	100	-	-	-	-	-
760	NoBP	U	12	-17.07	0.46	17.87	5.53	0.06
760	751	A	3	-17.3	0.69	22.97	2.07	0.02
760	724	A	19	-18.83	0.17	13.54	3.27	0.03
760	774	A	56	-19.32	-0.01	14.21	-0.31	-0.0
760	828	A	7	-18.74	0.32	23.08	2.21	0.02
760	833	A	3	-19.0	0.03	25.32	0.08	0.0

i-nuc	BP(j)	Nuc	#BP_Win	avgMFE	avgZ	avgED	SumZ	SumZ/#TotalWindows	BPs= 5
nt-761	-	G	100	-	-	-	-	-
761	NoBP	G	11	-17.09	0.52	18.45	5.76	0.06
761	750	C	3	-17.3	0.69	22.97	2.07	0.02
761	723	C	19	-18.83	0.17	13.54	3.27	0.03
761	773	C	57	-19.26	0.0	14.33	0.06	0.0
761	827	C	7	-18.74	0.32	23.08	2.21	0.02
761	832	C	3	-19.0	0.03	25.32	0.08	0.0

i-nuc	BP(j)	Nuc	#BP_Win	avgMFE	avgZ	avgED	SumZ	SumZ/#TotalWindows	BPs= 6
nt-762	-	G	100	-	-	-	-	-
762	NoBP	G	10	-16.97	0.48	17.5	4.75	0.05
762	749	C	3	-17.3	0.69	22.97	2.07	0.02
762	722	C	19	-18.83	0.17	13.54	3.27	0.03
762	772	C	57	-19.26	0.0	14.33	0.06	0.0
762	741	C	1	-17.1	0.87	29.83	0.87	0.01
762	826	U	7	-18.74	0.32	23.08	2.21	0.02
762	831	C	3	-19.0	0.03	25.32	0.08	0.0

i-nuc	BP(j)	Nuc	#BP_Win	avgMFE	avgZ	avgED	SumZ	SumZ/#TotalWindows	BPs= 4
nt-763	-	U	100	-	-	-	-	-
763	NoBP	U	22	-17.79	0.35	21.22	7.64	0.08
763	669	A	1	-17.2	0.9	15.86	0.9	0.01
763	721	G	19	-18.83	0.17	13.54	3.27	0.03
763	771	G	57	-19.26	0.0	14.33	0.06	0.0
763	740	G	1	-17.1	0.87	29.83	0.87	0.01

i-nuc	BP(j)	Nuc	#BP_Win	avgMFE	avgZ	avgED	SumZ	SumZ/#TotalWindows	BPs= 2
nt-764	-	A	100	-	-	-	-	-
764	NoBP	A	98	-18.84	0.11	15.71	10.68	0.11
764	668	U	1	-17.2	0.9	15.86	0.9	0.01
764	739	U	1	-17.1	0.87	29.83	0.87	0.01

i-nuc	BP(j)	Nuc	#BP_Win	avgMFE	avgZ	avgED	SumZ	SumZ/#TotalWindows	BPs= 2
nt-765	-	C	100	-	-	-	-	-
765	NoBP	C	98	-18.82	0.1	15.68	9.87	0.1
765	667	G	1	-17.2	0.9	15.86	0.9	0.01
765	738	G	1	-17.1	0.87	29.83	0.87	0.01

i-nuc	BP(j)	Nuc	#BP_Win	avgMFE	avgZ	avgED	SumZ	SumZ/#TotalWindows	BPs= 1
nt-766	-	A	100	-	-	-	-	-
766	NoBP	A	81	-18.77	0.09	16.32	7.68	0.08
766	718	U	19	-18.83	0.17	13.54	3.27	0.03

i-nuc	BP(j)	Nuc	#BP_Win	avgMFE	avgZ	avgED	SumZ	SumZ/#TotalWindows	BPs= 3
nt-767	-	U	100	-	-	-	-	-
767	NoBP	U	72	-19.07	0.07	16.28	5.29	0.05
767	744	A	3	-17.3	0.69	22.97	2.07	0.02
767	717	G	19	-18.83	0.17	13.54	3.27	0.03
767	785	A	6	-15.6	-0.11	13.11	-0.67	-0.01

i-nuc	BP(j)	Nuc	#BP_Win	avgMFE	avgZ	avgED	SumZ	SumZ/#TotalWindows	BPs= 3
nt-768	-	C	100	-	-	-	-	-
768	NoBP	C	72	-19.04	0.07	16.27	5.2	0.05
768	743	G	3	-17.3	0.69	22.97	2.07	0.02
768	716	G	19	-18.83	0.17	13.54	3.27	0.03
768	784	G	6	-15.6	-0.11	13.11	-0.67	-0.01

i-nuc	BP(j)	Nuc	#BP_Win	avgMFE	avgZ	avgED	SumZ	SumZ/#TotalWindows	BPs= 2
nt-769	-	A	100	-	-	-	-	-
769	NoBP	A	79	-19.08	0.07	14.47	5.4	0.05
769	825	U	13	-18.57	0.36	24.56	4.72	0.05
769	782	U	8	-15.41	-0.0	14.03	-0.03	-0.0

i-nuc	BP(j)	Nuc	#BP_Win	avgMFE	avgZ	avgED	SumZ	SumZ/#TotalWindows	BPs= 3
nt-770	-	G	100	-	-	-	-	-
770	NoBP	G	60	-19.11	0.04	14.69	2.34	0.02
770	714	C	19	-18.83	0.17	13.54	3.27	0.03
770	824	U	13	-18.57	0.36	24.56	4.72	0.05
770	781	C	8	-15.41	-0.0	14.03	-0.03	-0.0

i-nuc	BP(j)	Nuc	#BP_Win	avgMFE	avgZ	avgED	SumZ	SumZ/#TotalWindows	BPs= 4
nt-771	-	G	100	-	-	-	-	-
771	NoBP	G	3	-15.23	0.67	19.52	2.01	0.02
771	713	C	19	-18.83	0.17	13.54	3.27	0.03
771	763	U	57	-19.26	0.0	14.33	0.06	0.0
771	823	C	13	-18.57	0.36	24.56	4.72	0.05
771	780	C	8	-15.41	-0.0	14.03	-0.03	-0.0

i-nuc	BP(j)	Nuc	#BP_Win	avgMFE	avgZ	avgED	SumZ	SumZ/#TotalWindows	BPs= 3
nt-772	-	C	100	-	-	-	-	-
772	712	G	19	-18.83	0.17	13.54	3.27	0.03
772	762	G	57	-19.26	0.0	14.33	0.06	0.0
772	822	G	13	-18.57	0.36	24.56	4.72	0.05
772	NoBP	C	11	-15.08	0.12	14.67	1.3	0.01

i-nuc	BP(j)	Nuc	#BP_Win	avgMFE	avgZ	avgED	SumZ	SumZ/#TotalWindows	BPs= 2
nt-773	-	C	100	-	-	-	-	-
773	NoBP	C	30	-17.26	0.16	14.13	4.83	0.05
773	761	G	57	-19.26	0.0	14.33	0.06	0.0
773	821	G	13	-18.57	0.36	24.56	4.72	0.05

i-nuc	BP(j)	Nuc	#BP_Win	avgMFE	avgZ	avgED	SumZ	SumZ/#TotalWindows	BPs= 1
nt-774	-	A	100	-	-	-	-	-
774	NoBP	A	44	-17.46	0.22	17.39	9.79	0.1
774	760	U	56	-19.32	-0.01	14.21	-0.31	-0.0

i-nuc	BP(j)	Nuc	#BP_Win	avgMFE	avgZ	avgED	SumZ	SumZ/#TotalWindows	BPs= 1
nt-775	-	U	100	-	-	-	-	-
775	NoBP	U	45	-17.29	0.23	17.28	10.21	0.1
775	759	A	55	-19.38	-0.01	14.11	-0.5	-0.0

i-nuc	BP(j)	Nuc	#BP_Win	avgMFE	avgZ	avgED	SumZ	SumZ/#TotalWindows	BPs= 0
nt-776	-	A	100	-	-	-	-	-
776	NoBP	A	100	-18.37	0.1	15.46	10.05	0.1

i-nuc	BP(j)	Nuc	#BP_Win	avgMFE	avgZ	avgED	SumZ	SumZ/#TotalWindows	BPs= 2
nt-777	-	U	100	-	-	-	-	-
777	NoBP	U	56	-17.67	-0.01	13.68	-0.44	-0.0
777	755	G	31	-19.34	0.19	14.62	5.95	0.06
777	817	A	13	-18.57	0.36	24.56	4.72	0.05

i-nuc	BP(j)	Nuc	#BP_Win	avgMFE	avgZ	avgED	SumZ	SumZ/#TotalWindows	BPs= 2
nt-778	-	C	100	-	-	-	-	-
778	NoBP	C	56	-17.55	0.01	13.62	0.5	0.0
778	754	G	31	-19.34	0.19	14.62	5.95	0.06
778	816	G	13	-18.57	0.36	24.56	4.72	0.05

i-nuc	BP(j)	Nuc	#BP_Win	avgMFE	avgZ	avgED	SumZ	SumZ/#TotalWindows	BPs= 1
nt-779	-	A	100	-	-	-	-	-
779	NoBP	A	97	-18.14	0.11	15.18	11.07	0.11
779	802	U	3	-19.13	0.4	19.22	1.21	0.01

i-nuc	BP(j)	Nuc	#BP_Win	avgMFE	avgZ	avgED	SumZ	SumZ/#TotalWindows	BPs= 7
nt-780	-	C	100	-	-	-	-	-
780	NoBP	C	33	-18.72	0.05	18.13	1.78	0.02
780	703	G	8	-17.29	0.17	6.75	1.33	0.01
780	801	G	4	-18.68	0.6	19.1	2.4	0.02
780	753	G	31	-19.34	0.19	14.62	5.95	0.06
780	754	G	4	-20.6	-0.7	12.57	-2.82	-0.03
780	755	G	1	-18.3	-0.44	13.35	-0.44	-0.0
780	771	G	8	-15.41	-0.0	14.03	-0.03	-0.0
780	868	G	11	-14.2	0.46	15.24	5.09	0.05

i-nuc	BP(j)	Nuc	#BP_Win	avgMFE	avgZ	avgED	SumZ	SumZ/#TotalWindows	BPs= 8
nt-781	-	C	100	-	-	-	-	-
781	NoBP	C	20	-18.47	-0.1	13.68	-1.96	-0.02
781	702	G	8	-17.29	0.17	6.75	1.33	0.01
781	800	G	4	-18.68	0.6	19.1	2.4	0.02
781	752	G	31	-19.34	0.19	14.62	5.95	0.06
781	813	G	13	-18.57	0.36	24.56	4.72	0.05
781	753	G	4	-20.6	-0.7	12.57	-2.82	-0.03
781	754	G	1	-18.3	-0.44	13.35	-0.44	-0.0
781	770	G	8	-15.41	-0.0	14.03	-0.03	-0.0
781	867	G	11	-14.2	0.46	15.24	5.09	0.05

i-nuc	BP(j)	Nuc	#BP_Win	avgMFE	avgZ	avgED	SumZ	SumZ/#TotalWindows	BPs= 7
nt-782	-	U	100	-	-	-	-	-
782	NoBP	U	22	-18.24	-0.09	13.87	-1.97	-0.02
782	701	A	8	-17.29	0.17	6.75	1.33	0.01
782	799	G	4	-18.68	0.6	19.1	2.4	0.02
782	751	A	31	-19.34	0.19	14.62	5.95	0.06
782	812	A	13	-18.57	0.36	24.56	4.72	0.05
782	752	G	3	-20.9	-0.82	11.96	-2.46	-0.02
782	769	A	8	-15.41	-0.0	14.03	-0.03	-0.0
782	866	A	11	-14.2	0.46	15.24	5.09	0.05

i-nuc	BP(j)	Nuc	#BP_Win	avgMFE	avgZ	avgED	SumZ	SumZ/#TotalWindows	BPs= 2
nt-783	-	A	100	-	-	-	-	-
783	NoBP	A	83	-17.77	0.1	13.58	8.35	0.08
783	798	U	4	-18.68	0.6	19.1	2.4	0.02
783	811	U	13	-18.57	0.36	24.56	4.72	0.05

i-nuc	BP(j)	Nuc	#BP_Win	avgMFE	avgZ	avgED	SumZ	SumZ/#TotalWindows	BPs= 3
nt-784	-	G	100	-	-	-	-	-
784	NoBP	G	52	-18.0	0.11	15.76	5.56	0.06
784	749	C	31	-19.34	0.19	14.62	5.95	0.06
784	768	C	6	-15.6	-0.11	13.11	-0.67	-0.01
784	862	C	11	-14.2	0.46	15.24	5.09	0.05

i-nuc	BP(j)	Nuc	#BP_Win	avgMFE	avgZ	avgED	SumZ	SumZ/#TotalWindows	BPs= 3
nt-785	-	A	100	-	-	-	-	-
785	NoBP	A	52	-17.9	0.11	15.7	5.57	0.06
785	748	U	31	-19.34	0.19	14.62	5.95	0.06
785	767	U	6	-15.6	-0.11	13.11	-0.67	-0.01
785	861	U	11	-14.2	0.46	15.24	5.09	0.05

i-nuc	BP(j)	Nuc	#BP_Win	avgMFE	avgZ	avgED	SumZ	SumZ/#TotalWindows	BPs= 1
nt-786	-	A	100	-	-	-	-	-
786	NoBP	A	87	-17.62	0.13	13.73	11.23	0.11
786	808	U	13	-18.57	0.36	24.56	4.72	0.05

i-nuc	BP(j)	Nuc	#BP_Win	avgMFE	avgZ	avgED	SumZ	SumZ/#TotalWindows	BPs= 1
nt-787	-	C	100	-	-	-	-	-
787	NoBP	C	87	-17.56	0.13	13.74	11.2	0.11
787	807	G	13	-18.57	0.36	24.56	4.72	0.05

i-nuc	BP(j)	Nuc	#BP_Win	avgMFE	avgZ	avgED	SumZ	SumZ/#TotalWindows	BPs= 2
nt-788	-	U	100	-	-	-	-	-
788	NoBP	U	56	-16.47	0.09	13.28	5.29	0.05
788	745	A	31	-19.34	0.19	14.62	5.95	0.06
788	806	A	13	-18.57	0.36	24.56	4.72	0.05

i-nuc	BP(j)	Nuc	#BP_Win	avgMFE	avgZ	avgED	SumZ	SumZ/#TotalWindows	BPs= 2
nt-789	-	U	100	-	-	-	-	-
789	NoBP	U	56	-16.38	0.1	13.34	5.49	0.05
789	744	A	31	-19.34	0.19	14.62	5.95	0.06
789	805	A	13	-18.57	0.36	24.56	4.72	0.05

i-nuc	BP(j)	Nuc	#BP_Win	avgMFE	avgZ	avgED	SumZ	SumZ/#TotalWindows	BPs= 2
nt-790	-	U	100	-	-	-	-	-
790	NoBP	U	56	-16.28	0.09	13.37	5.07	0.05
790	743	G	31	-19.34	0.19	14.62	5.95	0.06
790	804	A	13	-18.57	0.36	24.56	4.72	0.05

i-nuc	BP(j)	Nuc	#BP_Win	avgMFE	avgZ	avgED	SumZ	SumZ/#TotalWindows	BPs= 0
nt-791	-	A	100	-	-	-	-	-
791	NoBP	A	100	-17.47	0.16	15.23	15.9	0.16

i-nuc	BP(j)	Nuc	#BP_Win	avgMFE	avgZ	avgED	SumZ	SumZ/#TotalWindows	BPs= 0
nt-792	-	A	100	-	-	-	-	-
792	NoBP	A	100	-17.42	0.16	15.23	16.05	0.16

i-nuc	BP(j)	Nuc	#BP_Win	avgMFE	avgZ	avgED	SumZ	SumZ/#TotalWindows	BPs= 0
nt-793	-	A	100	-	-	-	-	-
793	NoBP	A	100	-17.36	0.16	15.23	16.41	0.16

i-nuc	BP(j)	Nuc	#BP_Win	avgMFE	avgZ	avgED	SumZ	SumZ/#TotalWindows	BPs= 2
nt-794	-	U	100	-	-	-	-	-
794	NoBP	U	56	-15.93	0.1	13.38	5.55	0.06
794	742	A	31	-19.34	0.19	14.62	5.95	0.06
794	803	A	13	-18.57	0.36	24.56	4.72	0.05

i-nuc	BP(j)	Nuc	#BP_Win	avgMFE	avgZ	avgED	SumZ	SumZ/#TotalWindows	BPs= 3
nt-795	-	G	100	-	-	-	-	-
795	NoBP	G	10	-17.84	0.35	11.1	3.51	0.04
795	741	C	31	-19.34	0.19	14.62	5.95	0.06
795	802	U	13	-18.57	0.36	24.56	4.72	0.05
795	849	U	46	-15.43	0.03	13.98	1.52	0.02

i-nuc	BP(j)	Nuc	#BP_Win	avgMFE	avgZ	avgED	SumZ	SumZ/#TotalWindows	BPs= 3
nt-796	-	C	100	-	-	-	-	-
796	NoBP	C	9	-17.9	0.42	11.69	3.77	0.04
796	740	G	31	-19.34	0.19	14.62	5.95	0.06
796	801	G	13	-18.57	0.36	24.56	4.72	0.05
796	848	G	47	-15.36	0.03	13.95	1.61	0.02

i-nuc	BP(j)	Nuc	#BP_Win	avgMFE	avgZ	avgED	SumZ	SumZ/#TotalWindows	BPs= 2
nt-797	-	A	100	-	-	-	-	-
797	NoBP	A	21	-18.34	0.39	19.97	8.27	0.08
797	739	U	31	-19.34	0.19	14.62	5.95	0.06
797	847	U	48	-15.24	0.06	14.17	2.87	0.03

i-nuc	BP(j)	Nuc	#BP_Win	avgMFE	avgZ	avgED	SumZ	SumZ/#TotalWindows	BPs= 4
nt-798	-	U	100	-	-	-	-	-
798	NoBP	U	16	-18.32	0.38	21.1	6.03	0.06
798	783	A	4	-18.68	0.6	19.1	2.4	0.02
798	738	G	30	-19.36	0.18	14.23	5.44	0.05
798	833	A	2	-13.85	0.92	26.58	1.84	0.02
798	846	A	48	-15.24	0.06	14.17	2.87	0.03

i-nuc	BP(j)	Nuc	#BP_Win	avgMFE	avgZ	avgED	SumZ	SumZ/#TotalWindows	BPs= 4
nt-799	-	G	100	-	-	-	-	-
799	NoBP	G	15	-18.39	0.39	22.13	5.92	0.06
799	782	U	4	-18.68	0.6	19.1	2.4	0.02
799	733	C	24	-19.45	0.12	12.92	2.78	0.03
799	832	C	8	-17.7	0.56	21.25	4.5	0.04
799	845	C	49	-15.12	0.09	14.44	4.52	0.05

i-nuc	BP(j)	Nuc	#BP_Win	avgMFE	avgZ	avgED	SumZ	SumZ/#TotalWindows	BPs= 5
nt-800	-	G	100	-	-	-	-	-
800	NoBP	G	14	-18.47	0.4	23.29	5.59	0.06
800	781	C	4	-18.68	0.6	19.1	2.4	0.02
800	732	C	24	-19.45	0.12	12.92	2.78	0.03
800	831	C	8	-17.7	0.56	21.25	4.5	0.04
800	844	C	49	-15.12	0.09	14.44	4.52	0.05
800	893	C	1	-8.0	1.97	25.3	1.97	0.02

i-nuc	BP(j)	Nuc	#BP_Win	avgMFE	avgZ	avgED	SumZ	SumZ/#TotalWindows	BPs= 6
nt-801	-	G	100	-	-	-	-	-
801	780	C	4	-18.68	0.6	19.1	2.4	0.02
801	731	C	24	-19.45	0.12	12.92	2.78	0.03
801	796	C	13	-18.57	0.36	24.56	4.72	0.05
801	830	C	8	-17.7	0.56	21.25	4.5	0.04
801	843	C	49	-15.12	0.09	14.44	4.52	0.05
801	892	C	1	-8.0	1.97	25.3	1.97	0.02
801	NoBP	G	1	-6.6	1.72	26.22	1.72	0.02

i-nuc	BP(j)	Nuc	#BP_Win	avgMFE	avgZ	avgED	SumZ	SumZ/#TotalWindows	BPs= 6
nt-802	-	U	100	-	-	-	-	-
802	779	A	3	-19.13	0.4	19.22	1.21	0.01
802	730	A	24	-19.45	0.12	12.92	2.78	0.03
802	795	G	13	-18.57	0.36	24.56	4.72	0.05
802	829	G	8	-17.7	0.56	21.25	4.5	0.04
802	842	A	49	-15.12	0.09	14.44	4.52	0.05
802	891	A	1	-8.0	1.97	25.3	1.97	0.02
802	NoBP	U	2	-6.6	1.65	26.04	3.3	0.03

i-nuc	BP(j)	Nuc	#BP_Win	avgMFE	avgZ	avgED	SumZ	SumZ/#TotalWindows	BPs= 4
nt-803	-	A	100	-	-	-	-	-
803	NoBP	A	13	-15.38	0.8	22.55	10.34	0.1
803	729	U	24	-19.45	0.12	12.92	2.78	0.03
803	794	U	13	-18.57	0.36	24.56	4.72	0.05
803	841	U	49	-15.12	0.09	14.44	4.52	0.05
803	890	U	1	-8.0	1.97	25.3	1.97	0.02

i-nuc	BP(j)	Nuc	#BP_Win	avgMFE	avgZ	avgED	SumZ	SumZ/#TotalWindows	BPs= 3
nt-804	-	A	100	-	-	-	-	-
804	NoBP	A	56	-14.55	0.24	15.53	13.48	0.13
804	728	U	23	-19.47	0.11	12.75	2.49	0.02
804	790	U	13	-18.57	0.36	24.56	4.72	0.05
804	826	U	8	-17.7	0.56	21.25	4.5	0.04

i-nuc	BP(j)	Nuc	#BP_Win	avgMFE	avgZ	avgED	SumZ	SumZ/#TotalWindows	BPs= 2
nt-805	-	A	100	-	-	-	-	-
805	NoBP	A	79	-15.84	0.21	14.67	16.22	0.16
805	789	U	13	-18.57	0.36	24.56	4.72	0.05
805	825	U	8	-17.7	0.56	21.25	4.5	0.04

i-nuc	BP(j)	Nuc	#BP_Win	avgMFE	avgZ	avgED	SumZ	SumZ/#TotalWindows	BPs= 2
nt-806	-	A	100	-	-	-	-	-
806	NoBP	A	79	-15.7	0.21	14.67	16.96	0.17
806	788	U	13	-18.57	0.36	24.56	4.72	0.05
806	824	U	8	-17.7	0.56	21.25	4.5	0.04

i-nuc	BP(j)	Nuc	#BP_Win	avgMFE	avgZ	avgED	SumZ	SumZ/#TotalWindows	BPs= 2
nt-807	-	G	100	-	-	-	-	-
807	NoBP	G	79	-15.55	0.22	14.67	17.74	0.18
807	787	C	13	-18.57	0.36	24.56	4.72	0.05
807	823	C	8	-17.7	0.56	21.25	4.5	0.04

i-nuc	BP(j)	Nuc	#BP_Win	avgMFE	avgZ	avgED	SumZ	SumZ/#TotalWindows	BPs= 3
nt-808	-	U	100	-	-	-	-	-
808	NoBP	U	76	-15.76	0.17	14.2	12.82	0.13
808	786	A	13	-18.57	0.36	24.56	4.72	0.05
808	822	G	8	-17.7	0.56	21.25	4.5	0.04
808	899	A	3	-6.6	1.67	26.0	5.02	0.05

i-nuc	BP(j)	Nuc	#BP_Win	avgMFE	avgZ	avgED	SumZ	SumZ/#TotalWindows	BPs= 1
nt-809	-	A	100	-	-	-	-	-
809	NoBP	A	97	-16.18	0.23	16.16	22.63	0.23
809	898	U	3	-6.6	1.67	26.0	5.02	0.05

i-nuc	BP(j)	Nuc	#BP_Win	avgMFE	avgZ	avgED	SumZ	SumZ/#TotalWindows	BPs= 2
nt-810	-	G	100	-	-	-	-	-
810	NoBP	G	90	-16.7	0.17	15.86	15.68	0.16
810	843	C	7	-8.13	1.06	19.65	7.41	0.07
810	897	C	3	-6.6	1.67	26.0	5.02	0.05

i-nuc	BP(j)	Nuc	#BP_Win	avgMFE	avgZ	avgED	SumZ	SumZ/#TotalWindows	BPs= 3
nt-811	-	U	100	-	-	-	-	-
811	NoBP	U	77	-16.3	0.14	14.33	10.46	0.1
811	783	A	13	-18.57	0.36	24.56	4.72	0.05
811	842	A	7	-8.13	1.06	19.65	7.41	0.07
811	896	G	3	-6.6	1.67	26.0	5.02	0.05

i-nuc	BP(j)	Nuc	#BP_Win	avgMFE	avgZ	avgED	SumZ	SumZ/#TotalWindows	BPs= 3
nt-812	-	A	100	-	-	-	-	-
812	NoBP	A	77	-16.24	0.13	14.44	9.92	0.1
812	782	U	13	-18.57	0.36	24.56	4.72	0.05
812	841	U	7	-8.13	1.06	19.65	7.41	0.07
812	895	U	3	-6.6	1.67	26.0	5.02	0.05

i-nuc	BP(j)	Nuc	#BP_Win	avgMFE	avgZ	avgED	SumZ	SumZ/#TotalWindows	BPs= 2
nt-813	-	G	100	-	-	-	-	-
813	NoBP	G	86	-15.15	0.26	15.49	22.07	0.22
813	826	U	1	-19.7	0.31	14.47	0.31	0.0
813	781	C	13	-18.57	0.36	24.56	4.72	0.05

i-nuc	BP(j)	Nuc	#BP_Win	avgMFE	avgZ	avgED	SumZ	SumZ/#TotalWindows	BPs= 1
nt-814	-	A	100	-	-	-	-	-
814	NoBP	A	99	-15.56	0.28	16.84	27.84	0.28
814	825	U	1	-19.7	0.31	14.47	0.31	0.0

i-nuc	BP(j)	Nuc	#BP_Win	avgMFE	avgZ	avgED	SumZ	SumZ/#TotalWindows	BPs= 1
nt-815	-	A	100	-	-	-	-	-
815	NoBP	A	99	-15.53	0.28	16.92	27.78	0.28
815	824	U	1	-19.7	0.31	14.47	0.31	0.0

i-nuc	BP(j)	Nuc	#BP_Win	avgMFE	avgZ	avgED	SumZ	SumZ/#TotalWindows	BPs= 3
nt-816	-	G	100	-	-	-	-	-
816	NoBP	G	85	-14.99	0.27	15.86	23.04	0.23
816	823	C	1	-19.7	0.31	14.47	0.31	0.0
816	827	C	1	-19.1	0.29	16.83	0.29	0.0
816	778	C	13	-18.57	0.36	24.56	4.72	0.05

i-nuc	BP(j)	Nuc	#BP_Win	avgMFE	avgZ	avgED	SumZ	SumZ/#TotalWindows	BPs= 2
nt-817	-	A	100	-	-	-	-	-
817	NoBP	A	86	-15.01	0.28	15.96	23.94	0.24
817	826	U	1	-19.1	0.29	16.83	0.29	0.0
817	777	U	13	-18.57	0.36	24.56	4.72	0.05

i-nuc	BP(j)	Nuc	#BP_Win	avgMFE	avgZ	avgED	SumZ	SumZ/#TotalWindows	BPs= 1
nt-818	-	G	100	-	-	-	-	-
818	NoBP	G	99	-15.45	0.29	17.19	29.09	0.29
818	825	U	1	-19.1	0.29	16.83	0.29	0.0

i-nuc	BP(j)	Nuc	#BP_Win	avgMFE	avgZ	avgED	SumZ	SumZ/#TotalWindows	BPs= 1
nt-819	-	A	100	-	-	-	-	-
819	NoBP	A	99	-15.43	0.3	17.32	29.58	0.3
819	824	U	1	-19.1	0.29	16.83	0.29	0.0

i-nuc	BP(j)	Nuc	#BP_Win	avgMFE	avgZ	avgED	SumZ	SumZ/#TotalWindows	BPs= 0
nt-820	-	A	100	-	-	-	-	-
820	NoBP	A	100	-15.45	0.3	17.46	30.35	0.3

i-nuc	BP(j)	Nuc	#BP_Win	avgMFE	avgZ	avgED	SumZ	SumZ/#TotalWindows	BPs= 3
nt-821	-	G	100	-	-	-	-	-
821	NoBP	G	16	-18.51	0.31	16.48	4.89	0.05
821	773	C	13	-18.57	0.36	24.56	4.72	0.05
821	831	C	70	-14.15	0.29	16.44	20.51	0.21
821	872	C	1	-14.9	0.56	28.03	0.56	0.01

i-nuc	BP(j)	Nuc	#BP_Win	avgMFE	avgZ	avgED	SumZ	SumZ/#TotalWindows	BPs= 5
nt-822	-	G	100	-	-	-	-	-
822	NoBP	G	7	-19.33	0.12	12.33	0.81	0.01
822	772	C	13	-18.57	0.36	24.56	4.72	0.05
822	808	U	8	-17.7	0.56	21.25	4.5	0.04
822	830	C	70	-14.15	0.29	16.44	20.51	0.21
822	871	C	1	-14.9	0.56	28.03	0.56	0.01
822	838	U	1	-14.8	0.62	21.27	0.62	0.01

i-nuc	BP(j)	Nuc	#BP_Win	avgMFE	avgZ	avgED	SumZ	SumZ/#TotalWindows	BPs= 6
nt-823	-	C	100	-	-	-	-	-
823	NoBP	C	6	-18.37	0.3	14.55	1.78	0.02
823	816	G	1	-19.7	0.31	14.47	0.31	0.0
823	771	G	13	-18.57	0.36	24.56	4.72	0.05
823	807	G	8	-17.7	0.56	21.25	4.5	0.04
823	829	G	70	-14.15	0.29	16.44	20.51	0.21
823	870	G	1	-14.9	0.56	28.03	0.56	0.01
823	837	G	1	-14.8	0.62	21.27	0.62	0.01

i-nuc	BP(j)	Nuc	#BP_Win	avgMFE	avgZ	avgED	SumZ	SumZ/#TotalWindows	BPs= 7
nt-824	-	U	100	-	-	-	-	-
824	NoBP	U	5	-17.14	0.44	17.82	2.22	0.02
824	815	A	1	-19.7	0.31	14.47	0.31	0.0
824	819	A	1	-19.1	0.29	16.83	0.29	0.0
824	770	G	13	-18.57	0.36	24.56	4.72	0.05
824	806	A	8	-17.7	0.56	21.25	4.5	0.04
824	828	A	70	-14.15	0.29	16.44	20.51	0.21
824	869	A	1	-14.9	0.56	28.03	0.56	0.01
824	836	A	1	-14.8	0.62	21.27	0.62	0.01

i-nuc	BP(j)	Nuc	#BP_Win	avgMFE	avgZ	avgED	SumZ	SumZ/#TotalWindows	BPs= 6
nt-825	-	U	100	-	-	-	-	-
825	NoBP	U	75	-14.27	0.31	16.75	23.15	0.23
825	814	A	1	-19.7	0.31	14.47	0.31	0.0
825	818	G	1	-19.1	0.29	16.83	0.29	0.0
825	769	A	13	-18.57	0.36	24.56	4.72	0.05
825	805	A	8	-17.7	0.56	21.25	4.5	0.04
825	868	G	1	-14.9	0.56	28.03	0.56	0.01
825	835	A	1	-14.8	0.62	21.27	0.62	0.01

i-nuc	BP(j)	Nuc	#BP_Win	avgMFE	avgZ	avgED	SumZ	SumZ/#TotalWindows	BPs= 6
nt-826	-	U	100	-	-	-	-	-
826	NoBP	U	81	-14.51	0.32	17.62	26.06	0.26
826	813	G	1	-19.7	0.31	14.47	0.31	0.0
826	817	A	1	-19.1	0.29	16.83	0.29	0.0
826	804	A	8	-17.7	0.56	21.25	4.5	0.04
826	762	G	7	-18.74	0.32	23.08	2.21	0.02
826	867	G	1	-14.9	0.56	28.03	0.56	0.01
826	834	G	1	-14.8	0.62	21.27	0.62	0.01

i-nuc	BP(j)	Nuc	#BP_Win	avgMFE	avgZ	avgED	SumZ	SumZ/#TotalWindows	BPs= 2
nt-827	-	C	100	-	-	-	-	-
827	NoBP	C	92	-14.79	0.35	18.2	32.48	0.32
827	816	G	1	-19.1	0.29	16.83	0.29	0.0
827	761	G	7	-18.74	0.32	23.08	2.21	0.02

i-nuc	BP(j)	Nuc	#BP_Win	avgMFE	avgZ	avgED	SumZ	SumZ/#TotalWindows	BPs= 2
nt-828	-	A	100	-	-	-	-	-
828	NoBP	A	23	-16.7	0.56	24.08	12.86	0.13
828	760	U	7	-18.74	0.32	23.08	2.21	0.02
828	824	U	70	-14.15	0.29	16.44	20.51	0.21

i-nuc	BP(j)	Nuc	#BP_Win	avgMFE	avgZ	avgED	SumZ	SumZ/#TotalWindows	BPs= 4
nt-829	-	G	100	-	-	-	-	-
829	NoBP	G	7	-17.86	0.45	25.58	3.13	0.03
829	802	U	8	-17.7	0.56	21.25	4.5	0.04
829	756	C	7	-18.74	0.32	23.08	2.21	0.02
829	823	C	70	-14.15	0.29	16.44	20.51	0.21
829	856	C	8	-14.05	0.69	27.02	5.49	0.05

i-nuc	BP(j)	Nuc	#BP_Win	avgMFE	avgZ	avgED	SumZ	SumZ/#TotalWindows	BPs= 4
nt-830	-	C	100	-	-	-	-	-
830	NoBP	C	7	-17.2	0.47	24.88	3.28	0.03
830	801	G	8	-17.7	0.56	21.25	4.5	0.04
830	755	G	7	-18.74	0.32	23.08	2.21	0.02
830	822	G	70	-14.15	0.29	16.44	20.51	0.21
830	855	G	8	-14.05	0.69	27.02	5.49	0.05

i-nuc	BP(j)	Nuc	#BP_Win	avgMFE	avgZ	avgED	SumZ	SumZ/#TotalWindows	BPs= 4
nt-831	-	C	100	-	-	-	-	-
831	NoBP	C	12	-14.4	0.7	26.19	8.45	0.08
831	800	G	8	-17.7	0.56	21.25	4.5	0.04
831	754	G	7	-18.74	0.32	23.08	2.21	0.02
831	762	G	3	-19.0	0.03	25.32	0.08	0.0
831	821	G	70	-14.15	0.29	16.44	20.51	0.21

i-nuc	BP(j)	Nuc	#BP_Win	avgMFE	avgZ	avgED	SumZ	SumZ/#TotalWindows	BPs= 3
nt-832	-	C	100	-	-	-	-	-
832	799	G	8	-17.7	0.56	21.25	4.5	0.04
832	753	G	7	-18.74	0.32	23.08	2.21	0.02
832	761	G	3	-19.0	0.03	25.32	0.08	0.0
832	NoBP	C	82	-14.17	0.35	17.78	28.31	0.28

i-nuc	BP(j)	Nuc	#BP_Win	avgMFE	avgZ	avgED	SumZ	SumZ/#TotalWindows	BPs= 2
nt-833	-	A	100	-	-	-	-	-
833	NoBP	A	95	-14.8	0.34	18.22	32.66	0.33
833	798	U	2	-13.85	0.92	26.58	1.84	0.02
833	760	U	3	-19.0	0.03	25.32	0.08	0.0

i-nuc	BP(j)	Nuc	#BP_Win	avgMFE	avgZ	avgED	SumZ	SumZ/#TotalWindows	BPs= 3
nt-834	-	G	100	-	-	-	-	-
834	NoBP	G	86	-14.72	0.31	17.59	26.77	0.27
834	749	C	5	-18.8	0.29	23.31	1.45	0.01
834	853	C	8	-14.05	0.69	27.02	5.49	0.05
834	826	U	1	-14.8	0.62	21.27	0.62	0.01

i-nuc	BP(j)	Nuc	#BP_Win	avgMFE	avgZ	avgED	SumZ	SumZ/#TotalWindows	BPs= 3
nt-835	-	A	100	-	-	-	-	-
835	NoBP	A	86	-14.69	0.31	17.58	26.69	0.27
835	748	U	5	-18.8	0.29	23.31	1.45	0.01
835	852	U	8	-14.05	0.69	27.02	5.49	0.05
835	825	U	1	-14.8	0.62	21.27	0.62	0.01

i-nuc	BP(j)	Nuc	#BP_Win	avgMFE	avgZ	avgED	SumZ	SumZ/#TotalWindows	BPs= 2
nt-836	-	A	100	-	-	-	-	-
836	NoBP	A	91	-14.88	0.31	17.87	27.89	0.28
836	851	U	8	-14.05	0.69	27.02	5.49	0.05
836	824	U	1	-14.8	0.62	21.27	0.62	0.01

i-nuc	BP(j)	Nuc	#BP_Win	avgMFE	avgZ	avgED	SumZ	SumZ/#TotalWindows	BPs= 4
nt-837	-	G	100	-	-	-	-	-
837	NoBP	G	83	-14.46	0.33	17.27	26.99	0.27
837	746	C	5	-18.8	0.29	23.31	1.45	0.01
837	756	C	3	-19.0	0.03	25.32	0.08	0.0
837	850	U	8	-14.05	0.69	27.02	5.49	0.05
837	823	C	1	-14.8	0.62	21.27	0.62	0.01

i-nuc	BP(j)	Nuc	#BP_Win	avgMFE	avgZ	avgED	SumZ	SumZ/#TotalWindows	BPs= 3
nt-838	-	U	100	-	-	-	-	-
838	NoBP	U	91	-14.39	0.36	18.16	32.52	0.33
838	745	A	5	-18.8	0.29	23.31	1.45	0.01
838	755	G	3	-19.0	0.03	25.32	0.08	0.0
838	822	G	1	-14.8	0.62	21.27	0.62	0.01

i-nuc	BP(j)	Nuc	#BP_Win	avgMFE	avgZ	avgED	SumZ	SumZ/#TotalWindows	BPs= 0
nt-839	-	A	100	-	-	-	-	-
839	NoBP	A	100	-14.74	0.35	18.65	34.54	0.35

i-nuc	BP(j)	Nuc	#BP_Win	avgMFE	avgZ	avgED	SumZ	SumZ/#TotalWindows	BPs= 0
nt-840	-	A	100	-	-	-	-	-
840	NoBP	A	100	-14.72	0.34	18.59	33.79	0.34

i-nuc	BP(j)	Nuc	#BP_Win	avgMFE	avgZ	avgED	SumZ	SumZ/#TotalWindows	BPs= 2
nt-841	-	U	100	-	-	-	-	-
841	NoBP	U	44	-15.3	0.49	23.09	21.65	0.22
841	803	A	49	-15.12	0.09	14.44	4.52	0.05
841	812	A	7	-8.13	1.06	19.65	7.41	0.07

i-nuc	BP(j)	Nuc	#BP_Win	avgMFE	avgZ	avgED	SumZ	SumZ/#TotalWindows	BPs= 2
nt-842	-	A	100	-	-	-	-	-
842	NoBP	A	44	-15.26	0.49	23.1	21.76	0.22
842	802	U	49	-15.12	0.09	14.44	4.52	0.05
842	811	U	7	-8.13	1.06	19.65	7.41	0.07

i-nuc	BP(j)	Nuc	#BP_Win	avgMFE	avgZ	avgED	SumZ	SumZ/#TotalWindows	BPs= 4
nt-843	-	C	100	-	-	-	-	-
843	NoBP	C	39	-14.99	0.55	22.97	21.54	0.22
843	754	G	3	-19.0	0.03	25.32	0.08	0.0
843	801	G	49	-15.12	0.09	14.44	4.52	0.05
843	810	G	7	-8.13	1.06	19.65	7.41	0.07
843	910	G	2	-14.15	-0.08	20.56	-0.15	-0.0

i-nuc	BP(j)	Nuc	#BP_Win	avgMFE	avgZ	avgED	SumZ	SumZ/#TotalWindows	BPs= 3
nt-844	-	C	100	-	-	-	-	-
844	NoBP	C	45	-14.0	0.61	22.41	27.63	0.28
844	753	G	3	-19.0	0.03	25.32	0.08	0.0
844	800	G	49	-15.12	0.09	14.44	4.52	0.05
844	909	G	3	-12.8	0.23	19.57	0.68	0.01

i-nuc	BP(j)	Nuc	#BP_Win	avgMFE	avgZ	avgED	SumZ	SumZ/#TotalWindows	BPs= 3
nt-845	-	C	100	-	-	-	-	-
845	NoBP	C	45	-13.99	0.59	22.22	26.69	0.27
845	752	G	3	-19.0	0.03	25.32	0.08	0.0
845	799	G	49	-15.12	0.09	14.44	4.52	0.05
845	908	G	3	-12.8	0.23	19.57	0.68	0.01

i-nuc	BP(j)	Nuc	#BP_Win	avgMFE	avgZ	avgED	SumZ	SumZ/#TotalWindows	BPs= 3
nt-846	-	A	100	-	-	-	-	-
846	NoBP	A	27	-14.2	0.45	22.43	12.08	0.12
846	798	U	48	-15.24	0.06	14.17	2.87	0.03
846	858	U	22	-14.17	0.7	22.14	15.48	0.15
846	907	U	3	-12.8	0.23	19.57	0.68	0.01

i-nuc	BP(j)	Nuc	#BP_Win	avgMFE	avgZ	avgED	SumZ	SumZ/#TotalWindows	BPs= 5
nt-847	-	U	100	-	-	-	-	-
847	NoBP	U	18	-15.52	0.42	24.66	7.51	0.08
847	797	A	48	-15.24	0.06	14.17	2.87	0.03
847	857	A	22	-14.17	0.7	22.14	15.48	0.15
847	903	A	6	-8.15	0.91	18.7	5.44	0.05
847	905	A	3	-12.8	0.23	19.57	0.68	0.01
847	943	A	3	-18.0	-0.45	13.2	-1.34	-0.01

i-nuc	BP(j)	Nuc	#BP_Win	avgMFE	avgZ	avgED	SumZ	SumZ/#TotalWindows	BPs= 5
nt-848	-	G	100	-	-	-	-	-
848	NoBP	G	21	-15.43	0.36	23.0	7.55	0.08
848	796	C	47	-15.36	0.03	13.95	1.61	0.02
848	856	C	22	-14.17	0.7	22.14	15.48	0.15
848	902	C	6	-8.15	0.91	18.7	5.44	0.05
848	904	C	3	-12.8	0.23	19.57	0.68	0.01
848	946	C	1	-17.8	-0.89	13.66	-0.89	-0.01

i-nuc	BP(j)	Nuc	#BP_Win	avgMFE	avgZ	avgED	SumZ	SumZ/#TotalWindows	BPs= 7
nt-849	-	U	100	-	-	-	-	-
849	795	G	46	-15.43	0.03	13.98	1.52	0.02
849	NoBP	U	16	-14.26	0.59	24.8	9.45	0.09
849	855	G	22	-14.17	0.7	22.14	15.48	0.15
849	901	A	6	-8.15	0.91	18.7	5.44	0.05
849	903	A	3	-12.8	0.23	19.57	0.68	0.01
849	941	A	4	-17.82	-0.36	14.37	-1.42	-0.01
849	942	G	2	-17.6	-0.55	12.99	-1.1	-0.01
849	945	A	1	-17.8	-0.89	13.66	-0.89	-0.01

i-nuc	BP(j)	Nuc	#BP_Win	avgMFE	avgZ	avgED	SumZ	SumZ/#TotalWindows	BPs= 6
nt-850	-	U	100	-	-	-	-	-
850	NoBP	U	57	-15.09	0.11	15.48	6.07	0.06
850	854	A	22	-14.17	0.7	22.14	15.48	0.15
850	900	A	6	-8.15	0.91	18.7	5.44	0.05
850	837	G	8	-14.05	0.69	27.02	5.49	0.05
850	940	A	4	-17.82	-0.36	14.37	-1.42	-0.01
850	941	A	2	-17.6	-0.55	12.99	-1.1	-0.01
850	944	G	1	-17.8	-0.89	13.66	-0.89	-0.01

i-nuc	BP(j)	Nuc	#BP_Win	avgMFE	avgZ	avgED	SumZ	SumZ/#TotalWindows	BPs= 6
nt-851	-	U	100	-	-	-	-	-
851	NoBP	U	76	-14.86	0.27	17.26	20.82	0.21
851	899	A	6	-8.15	0.91	18.7	5.44	0.05
851	901	A	3	-12.8	0.23	19.57	0.68	0.01
851	836	A	8	-14.05	0.69	27.02	5.49	0.05
851	939	A	4	-17.82	-0.36	14.37	-1.42	-0.01
851	940	A	2	-17.6	-0.55	12.99	-1.1	-0.01
851	943	A	1	-17.8	-0.89	13.66	-0.89	-0.01

i-nuc	BP(j)	Nuc	#BP_Win	avgMFE	avgZ	avgED	SumZ	SumZ/#TotalWindows	BPs= 5
nt-852	-	U	100	-	-	-	-	-
852	NoBP	U	82	-14.33	0.32	17.38	26.14	0.26
852	900	A	3	-12.8	0.23	19.57	0.68	0.01
852	835	A	8	-14.05	0.69	27.02	5.49	0.05
852	938	A	4	-17.82	-0.36	14.37	-1.42	-0.01
852	939	A	2	-17.6	-0.55	12.99	-1.1	-0.01
852	942	G	1	-17.8	-0.89	13.66	-0.89	-0.01

i-nuc	BP(j)	Nuc	#BP_Win	avgMFE	avgZ	avgED	SumZ	SumZ/#TotalWindows	BPs= 1
nt-853	-	C	100	-	-	-	-	-
853	NoBP	C	92	-14.51	0.25	17.16	22.77	0.23
853	834	G	8	-14.05	0.69	27.02	5.49	0.05

i-nuc	BP(j)	Nuc	#BP_Win	avgMFE	avgZ	avgED	SumZ	SumZ/#TotalWindows	BPs= 3
nt-854	-	A	100	-	-	-	-	-
854	NoBP	A	51	-14.57	0.23	16.33	11.62	0.12
854	850	U	22	-14.17	0.7	22.14	15.48	0.15
854	898	U	10	-9.64	0.78	19.82	7.77	0.08
854	937	U	17	-17.34	-0.41	16.3	-6.97	-0.07

i-nuc	BP(j)	Nuc	#BP_Win	avgMFE	avgZ	avgED	SumZ	SumZ/#TotalWindows	BPs= 4
nt-855	-	G	100	-	-	-	-	-
855	NoBP	G	43	-14.64	0.15	14.43	6.37	0.06
855	849	U	22	-14.17	0.7	22.14	15.48	0.15
855	897	C	10	-9.64	0.78	19.82	7.77	0.08
855	830	C	8	-14.05	0.69	27.02	5.49	0.05
855	936	U	17	-17.34	-0.41	16.3	-6.97	-0.07

i-nuc	BP(j)	Nuc	#BP_Win	avgMFE	avgZ	avgED	SumZ	SumZ/#TotalWindows	BPs= 4
nt-856	-	C	100	-	-	-	-	-
856	NoBP	C	43	-14.61	0.15	14.49	6.51	0.07
856	848	G	22	-14.17	0.7	22.14	15.48	0.15
856	896	G	10	-9.64	0.78	19.82	7.77	0.08
856	829	G	8	-14.05	0.69	27.02	5.49	0.05
856	935	G	17	-17.34	-0.41	16.3	-6.97	-0.07

i-nuc	BP(j)	Nuc	#BP_Win	avgMFE	avgZ	avgED	SumZ	SumZ/#TotalWindows	BPs= 3
nt-857	-	A	100	-	-	-	-	-
857	NoBP	A	51	-14.49	0.23	16.48	11.59	0.12
857	847	U	22	-14.17	0.7	22.14	15.48	0.15
857	895	U	10	-9.64	0.78	19.82	7.77	0.08
857	934	U	17	-17.34	-0.41	16.3	-6.97	-0.07

i-nuc	BP(j)	Nuc	#BP_Win	avgMFE	avgZ	avgED	SumZ	SumZ/#TotalWindows	BPs= 3
nt-858	-	U	100	-	-	-	-	-
858	NoBP	U	51	-14.46	0.22	16.51	11.37	0.11
858	846	A	22	-14.17	0.7	22.14	15.48	0.15
858	894	A	10	-9.64	0.78	19.82	7.77	0.08
858	933	A	17	-17.34	-0.41	16.3	-6.97	-0.07

i-nuc	BP(j)	Nuc	#BP_Win	avgMFE	avgZ	avgED	SumZ	SumZ/#TotalWindows	BPs= 2
nt-859	-	U	100	-	-	-	-	-
859	NoBP	U	73	-14.36	0.37	18.21	27.25	0.27
859	891	A	10	-9.64	0.78	19.82	7.77	0.08
859	932	A	17	-17.34	-0.41	16.3	-6.97	-0.07

i-nuc	BP(j)	Nuc	#BP_Win	avgMFE	avgZ	avgED	SumZ	SumZ/#TotalWindows	BPs= 1
nt-860	-	A	100	-	-	-	-	-
860	NoBP	A	90	-14.92	0.22	17.77	20.17	0.2
860	890	U	10	-9.64	0.78	19.82	7.77	0.08

i-nuc	BP(j)	Nuc	#BP_Win	avgMFE	avgZ	avgED	SumZ	SumZ/#TotalWindows	BPs= 2
nt-861	-	U	100	-	-	-	-	-
861	NoBP	U	79	-15.03	0.18	18.03	14.57	0.15
861	785	A	11	-14.2	0.46	15.24	5.09	0.05
861	889	A	10	-9.64	0.78	19.82	7.77	0.08

i-nuc	BP(j)	Nuc	#BP_Win	avgMFE	avgZ	avgED	SumZ	SumZ/#TotalWindows	BPs= 1
nt-862	-	C	100	-	-	-	-	-
862	NoBP	C	89	-14.43	0.25	18.23	22.48	0.22
862	784	G	11	-14.2	0.46	15.24	5.09	0.05

i-nuc	BP(j)	Nuc	#BP_Win	avgMFE	avgZ	avgED	SumZ	SumZ/#TotalWindows	BPs= 0
nt-863	-	A	100	-	-	-	-	-
863	NoBP	A	100	-14.42	0.28	17.95	28.13	0.28

i-nuc	BP(j)	Nuc	#BP_Win	avgMFE	avgZ	avgED	SumZ	SumZ/#TotalWindows	BPs= 2
nt-864	-	G	100	-	-	-	-	-
864	NoBP	G	81	-14.81	0.27	18.23	21.56	0.22
864	886	U	10	-9.64	0.78	19.82	7.77	0.08
864	950	C	9	-16.3	-0.11	13.99	-0.96	-0.01

i-nuc	BP(j)	Nuc	#BP_Win	avgMFE	avgZ	avgED	SumZ	SumZ/#TotalWindows	BPs= 2
nt-865	-	A	100	-	-	-	-	-
865	NoBP	A	81	-14.86	0.26	18.25	21.42	0.21
865	885	U	10	-9.64	0.78	19.82	7.77	0.08
865	949	U	9	-16.3	-0.11	13.99	-0.96	-0.01

i-nuc	BP(j)	Nuc	#BP_Win	avgMFE	avgZ	avgED	SumZ	SumZ/#TotalWindows	BPs= 2
nt-866	-	A	100	-	-	-	-	-
866	NoBP	A	79	-15.17	0.19	18.19	14.77	0.15
866	782	U	11	-14.2	0.46	15.24	5.09	0.05
866	884	U	10	-9.64	0.78	19.82	7.77	0.08

i-nuc	BP(j)	Nuc	#BP_Win	avgMFE	avgZ	avgED	SumZ	SumZ/#TotalWindows	BPs= 5
nt-867	-	G	100	-	-	-	-	-
867	NoBP	G	8	-16.18	0.36	19.44	2.88	0.03
867	781	C	11	-14.2	0.46	15.24	5.09	0.05
867	876	C	32	-11.39	0.56	17.66	17.87	0.18
867	826	U	1	-14.9	0.56	28.03	0.56	0.01
867	918	C	39	-16.54	0.04	19.52	1.56	0.02
867	947	C	9	-16.3	-0.11	13.99	-0.96	-0.01

i-nuc	BP(j)	Nuc	#BP_Win	avgMFE	avgZ	avgED	SumZ	SumZ/#TotalWindows	BPs= 6
nt-868	-	G	100	-	-	-	-	-
868	NoBP	G	7	-16.36	0.39	19.87	2.72	0.03
868	780	C	11	-14.2	0.46	15.24	5.09	0.05
868	875	C	32	-11.39	0.56	17.66	17.87	0.18
868	825	U	1	-14.9	0.56	28.03	0.56	0.01
868	917	U	39	-16.54	0.04	19.52	1.56	0.02
868	946	C	9	-16.3	-0.11	13.99	-0.96	-0.01
868	918	C	1	-20.5	-0.94	12.52	-0.94	-0.01

i-nuc	BP(j)	Nuc	#BP_Win	avgMFE	avgZ	avgED	SumZ	SumZ/#TotalWindows	BPs= 2
nt-869	-	A	100	-	-	-	-	-
869	NoBP	A	98	-14.61	0.25	17.9	24.95	0.25
869	824	U	1	-14.9	0.56	28.03	0.56	0.01
869	917	U	1	-20.5	-0.94	12.52	-0.94	-0.01

i-nuc	BP(j)	Nuc	#BP_Win	avgMFE	avgZ	avgED	SumZ	SumZ/#TotalWindows	BPs= 2
nt-870	-	G	100	-	-	-	-	-
870	NoBP	G	59	-13.43	0.37	16.73	21.6	0.22
870	823	C	1	-14.9	0.56	28.03	0.56	0.01
870	915	C	40	-16.63	0.02	19.35	0.62	0.01

i-nuc	BP(j)	Nuc	#BP_Win	avgMFE	avgZ	avgED	SumZ	SumZ/#TotalWindows	BPs= 2
nt-871	-	C	100	-	-	-	-	-
871	NoBP	C	41	-12.0	0.53	17.04	21.8	0.22
871	822	G	1	-14.9	0.56	28.03	0.56	0.01
871	913	G	58	-16.74	-0.01	18.26	-0.54	-0.01

i-nuc	BP(j)	Nuc	#BP_Win	avgMFE	avgZ	avgED	SumZ	SumZ/#TotalWindows	BPs= 2
nt-872	-	C	100	-	-	-	-	-
872	NoBP	C	41	-12.11	0.52	17.18	21.43	0.21
872	821	G	1	-14.9	0.56	28.03	0.56	0.01
872	912	G	58	-16.74	-0.01	18.26	-0.54	-0.01

i-nuc	BP(j)	Nuc	#BP_Win	avgMFE	avgZ	avgED	SumZ	SumZ/#TotalWindows	BPs= 0
nt-873	-	A	100	-	-	-	-	-
873	NoBP	A	100	-14.88	0.21	17.92	20.8	0.21

i-nuc	BP(j)	Nuc	#BP_Win	avgMFE	avgZ	avgED	SumZ	SumZ/#TotalWindows	BPs= 1
nt-874	-	C	100	-	-	-	-	-
874	NoBP	C	38	-11.83	0.55	17.22	20.81	0.21
874	911	G	62	-16.83	-0.0	18.37	-0.08	-0.0

i-nuc	BP(j)	Nuc	#BP_Win	avgMFE	avgZ	avgED	SumZ	SumZ/#TotalWindows	BPs= 2
nt-875	-	C	100	-	-	-	-	-
875	NoBP	C	5	-14.2	0.52	14.87	2.59	0.03
875	868	G	32	-11.39	0.56	17.66	17.87	0.18
875	910	G	63	-16.81	0.01	18.46	0.37	0.0

i-nuc	BP(j)	Nuc	#BP_Win	avgMFE	avgZ	avgED	SumZ	SumZ/#TotalWindows	BPs= 2
nt-876	-	C	100	-	-	-	-	-
876	NoBP	C	5	-14.0	0.66	16.59	3.29	0.03
876	867	G	32	-11.39	0.56	17.66	17.87	0.18
876	909	G	63	-16.81	0.01	18.46	0.37	0.0

i-nuc	BP(j)	Nuc	#BP_Win	avgMFE	avgZ	avgED	SumZ	SumZ/#TotalWindows	BPs= 1
nt-877	-	C	100	-	-	-	-	-
877	NoBP	C	37	-11.71	0.58	17.62	21.42	0.21
877	908	G	63	-16.81	0.01	18.46	0.37	0.0

i-nuc	BP(j)	Nuc	#BP_Win	avgMFE	avgZ	avgED	SumZ	SumZ/#TotalWindows	BPs= 1
nt-878	-	A	100	-	-	-	-	-
878	NoBP	A	37	-11.69	0.59	17.73	21.75	0.22
878	907	U	63	-16.81	0.01	18.46	0.37	0.0

i-nuc	BP(j)	Nuc	#BP_Win	avgMFE	avgZ	avgED	SumZ	SumZ/#TotalWindows	BPs= 1
nt-879	-	C	100	-	-	-	-	-
879	NoBP	C	37	-11.66	0.59	17.89	21.91	0.22
879	906	G	63	-16.81	0.01	18.46	0.37	0.0

i-nuc	BP(j)	Nuc	#BP_Win	avgMFE	avgZ	avgED	SumZ	SumZ/#TotalWindows	BPs= 0
nt-880	-	A	100	-	-	-	-	-
880	NoBP	A	100	-14.9	0.23	18.35	22.71	0.23

i-nuc	BP(j)	Nuc	#BP_Win	avgMFE	avgZ	avgED	SumZ	SumZ/#TotalWindows	BPs= 0
nt-881	-	A	100	-	-	-	-	-
881	NoBP	A	100	-14.89	0.23	18.46	23.25	0.23

i-nuc	BP(j)	Nuc	#BP_Win	avgMFE	avgZ	avgED	SumZ	SumZ/#TotalWindows	BPs= 1
nt-882	-	G	100	-	-	-	-	-
882	NoBP	G	98	-14.92	0.22	18.44	21.91	0.22
882	979	U	2	-13.4	1.16	25.25	2.32	0.02

i-nuc	BP(j)	Nuc	#BP_Win	avgMFE	avgZ	avgED	SumZ	SumZ/#TotalWindows	BPs= 1
nt-883	-	A	100	-	-	-	-	-
883	NoBP	A	98	-14.91	0.24	18.52	23.16	0.23
883	978	U	2	-13.4	1.16	25.25	2.32	0.02

i-nuc	BP(j)	Nuc	#BP_Win	avgMFE	avgZ	avgED	SumZ	SumZ/#TotalWindows	BPs= 3
nt-884	-	U	100	-	-	-	-	-
884	NoBP	U	25	-12.18	0.65	18.57	16.33	0.16
884	866	A	10	-9.64	0.78	19.82	7.77	0.08
884	901	A	63	-16.81	0.01	18.46	0.37	0.0
884	977	A	2	-13.4	1.16	25.25	2.32	0.02

i-nuc	BP(j)	Nuc	#BP_Win	avgMFE	avgZ	avgED	SumZ	SumZ/#TotalWindows	BPs= 3
nt-885	-	U	100	-	-	-	-	-
885	NoBP	U	25	-12.14	0.7	18.99	17.62	0.18
885	865	A	10	-9.64	0.78	19.82	7.77	0.08
885	900	A	63	-16.81	0.01	18.46	0.37	0.0
885	976	G	2	-13.4	1.16	25.25	2.32	0.02

i-nuc	BP(j)	Nuc	#BP_Win	avgMFE	avgZ	avgED	SumZ	SumZ/#TotalWindows	BPs= 3
nt-886	-	U	100	-	-	-	-	-
886	NoBP	U	25	-12.11	0.76	19.59	18.97	0.19
886	864	G	10	-9.64	0.78	19.82	7.77	0.08
886	899	A	63	-16.81	0.01	18.46	0.37	0.0
886	975	A	2	-13.4	1.16	25.25	2.32	0.02

i-nuc	BP(j)	Nuc	#BP_Win	avgMFE	avgZ	avgED	SumZ	SumZ/#TotalWindows	BPs= 2
nt-887	-	A	100	-	-	-	-	-
887	NoBP	A	35	-11.4	0.82	20.03	28.55	0.29
887	898	U	63	-16.81	0.01	18.46	0.37	0.0
887	974	U	2	-13.4	1.16	25.25	2.32	0.02

i-nuc	BP(j)	Nuc	#BP_Win	avgMFE	avgZ	avgED	SumZ	SumZ/#TotalWindows	BPs= 0
nt-888	-	A	100	-	-	-	-	-
888	NoBP	A	100	-14.85	0.33	19.28	33.25	0.33

i-nuc	BP(j)	Nuc	#BP_Win	avgMFE	avgZ	avgED	SumZ	SumZ/#TotalWindows	BPs= 1
nt-889	-	A	100	-	-	-	-	-
889	NoBP	A	90	-15.43	0.3	19.37	27.29	0.27
889	861	U	10	-9.64	0.78	19.82	7.77	0.08

i-nuc	BP(j)	Nuc	#BP_Win	avgMFE	avgZ	avgED	SumZ	SumZ/#TotalWindows	BPs= 2
nt-890	-	U	100	-	-	-	-	-
890	NoBP	U	89	-15.51	0.31	19.5	27.79	0.28
890	860	A	10	-9.64	0.78	19.82	7.77	0.08
890	803	A	1	-8.0	1.97	25.3	1.97	0.02

i-nuc	BP(j)	Nuc	#BP_Win	avgMFE	avgZ	avgED	SumZ	SumZ/#TotalWindows	BPs= 2
nt-891	-	A	100	-	-	-	-	-
891	NoBP	A	89	-15.52	0.34	19.72	30.48	0.3
891	859	U	10	-9.64	0.78	19.82	7.77	0.08
891	802	U	1	-8.0	1.97	25.3	1.97	0.02

i-nuc	BP(j)	Nuc	#BP_Win	avgMFE	avgZ	avgED	SumZ	SumZ/#TotalWindows	BPs= 2
nt-892	-	C	100	-	-	-	-	-
892	NoBP	C	82	-15.22	0.19	18.76	15.26	0.15
892	801	G	1	-8.0	1.97	25.3	1.97	0.02
892	911	G	17	-13.61	1.48	25.43	25.18	0.25

i-nuc	BP(j)	Nuc	#BP_Win	avgMFE	avgZ	avgED	SumZ	SumZ/#TotalWindows	BPs= 2
nt-893	-	C	100	-	-	-	-	-
893	NoBP	C	82	-15.23	0.21	18.99	17.24	0.17
893	800	G	1	-8.0	1.97	25.3	1.97	0.02
893	910	G	17	-13.61	1.48	25.43	25.18	0.25

i-nuc	BP(j)	Nuc	#BP_Win	avgMFE	avgZ	avgED	SumZ	SumZ/#TotalWindows	BPs= 1
nt-894	-	A	100	-	-	-	-	-
894	NoBP	A	90	-15.48	0.42	20.43	38.24	0.38
894	858	U	10	-9.64	0.78	19.82	7.77	0.08

i-nuc	BP(j)	Nuc	#BP_Win	avgMFE	avgZ	avgED	SumZ	SumZ/#TotalWindows	BPs= 2
nt-895	-	U	100	-	-	-	-	-
895	NoBP	U	87	-15.8	0.42	20.5	36.22	0.36
895	857	A	10	-9.64	0.78	19.82	7.77	0.08
895	812	A	3	-6.6	1.67	26.0	5.02	0.05

i-nuc	BP(j)	Nuc	#BP_Win	avgMFE	avgZ	avgED	SumZ	SumZ/#TotalWindows	BPs= 4
nt-896	-	G	100	-	-	-	-	-
896	NoBP	G	67	-16.45	0.1	18.98	6.93	0.07
896	856	C	10	-9.64	0.78	19.82	7.77	0.08
896	811	U	3	-6.6	1.67	26.0	5.02	0.05
896	907	U	17	-13.61	1.48	25.43	25.18	0.25
896	961	C	3	-15.1	2.01	32.97	6.02	0.06

i-nuc	BP(j)	Nuc	#BP_Win	avgMFE	avgZ	avgED	SumZ	SumZ/#TotalWindows	BPs= 4
nt-897	-	C	100	-	-	-	-	-
897	NoBP	C	67	-16.55	0.1	18.98	6.91	0.07
897	855	G	10	-9.64	0.78	19.82	7.77	0.08
897	810	G	3	-6.6	1.67	26.0	5.02	0.05
897	906	G	17	-13.61	1.48	25.43	25.18	0.25
897	960	G	3	-15.1	2.01	32.97	6.02	0.06

i-nuc	BP(j)	Nuc	#BP_Win	avgMFE	avgZ	avgED	SumZ	SumZ/#TotalWindows	BPs= 5
nt-898	-	U	100	-	-	-	-	-
898	854	A	10	-9.64	0.78	19.82	7.77	0.08
898	NoBP	U	4	-14.52	1.5	24.32	6.0	0.06
898	809	A	3	-6.6	1.67	26.0	5.02	0.05
898	887	A	63	-16.81	0.01	18.46	0.37	0.0
898	905	A	17	-13.61	1.48	25.43	25.18	0.25
898	959	A	3	-15.1	2.01	32.97	6.02	0.06

i-nuc	BP(j)	Nuc	#BP_Win	avgMFE	avgZ	avgED	SumZ	SumZ/#TotalWindows	BPs= 3
nt-899	-	A	100	-	-	-	-	-
899	NoBP	A	28	-13.96	1.39	25.11	39.06	0.39
899	808	U	3	-6.6	1.67	26.0	5.02	0.05
899	851	U	6	-8.15	0.91	18.7	5.44	0.05
899	886	U	63	-16.81	0.01	18.46	0.37	0.0

i-nuc	BP(j)	Nuc	#BP_Win	avgMFE	avgZ	avgED	SumZ	SumZ/#TotalWindows	BPs= 3
nt-900	-	A	100	-	-	-	-	-
900	NoBP	A	28	-13.64	1.53	25.67	42.84	0.43
900	850	U	6	-8.15	0.91	18.7	5.44	0.05
900	852	U	3	-12.8	0.23	19.57	0.68	0.01
900	885	U	63	-16.81	0.01	18.46	0.37	0.0

i-nuc	BP(j)	Nuc	#BP_Win	avgMFE	avgZ	avgED	SumZ	SumZ/#TotalWindows	BPs= 3
nt-901	-	A	100	-	-	-	-	-
901	NoBP	A	28	-14.04	1.53	25.6	42.78	0.43
901	849	U	6	-8.15	0.91	18.7	5.44	0.05
901	851	U	3	-12.8	0.23	19.57	0.68	0.01
901	884	U	63	-16.81	0.01	18.46	0.37	0.0

i-nuc	BP(j)	Nuc	#BP_Win	avgMFE	avgZ	avgED	SumZ	SumZ/#TotalWindows	BPs= 2
nt-902	-	C	100	-	-	-	-	-
902	NoBP	C	91	-16.03	0.41	20.09	37.7	0.38
902	848	G	6	-8.15	0.91	18.7	5.44	0.05
902	956	G	3	-15.1	2.01	32.97	6.02	0.06

i-nuc	BP(j)	Nuc	#BP_Win	avgMFE	avgZ	avgED	SumZ	SumZ/#TotalWindows	BPs= 2
nt-903	-	A	100	-	-	-	-	-
903	847	U	6	-8.15	0.91	18.7	5.44	0.05
903	849	U	3	-12.8	0.23	19.57	0.68	0.01
903	NoBP	A	91	-16.25	0.47	20.39	42.65	0.43

i-nuc	BP(j)	Nuc	#BP_Win	avgMFE	avgZ	avgED	SumZ	SumZ/#TotalWindows	BPs= 2
nt-904	-	C	100	-	-	-	-	-
904	NoBP	C	94	-15.9	0.45	19.84	42.22	0.42
904	848	G	3	-12.8	0.23	19.57	0.68	0.01
904	954	G	3	-15.1	2.01	32.97	6.02	0.06

i-nuc	BP(j)	Nuc	#BP_Win	avgMFE	avgZ	avgED	SumZ	SumZ/#TotalWindows	BPs= 3
nt-905	-	A	100	-	-	-	-	-
905	NoBP	A	77	-16.57	0.23	18.62	17.82	0.18
905	847	U	3	-12.8	0.23	19.57	0.68	0.01
905	898	U	17	-13.61	1.48	25.43	25.18	0.25
905	953	U	3	-15.1	2.01	32.97	6.02	0.06

i-nuc	BP(j)	Nuc	#BP_Win	avgMFE	avgZ	avgED	SumZ	SumZ/#TotalWindows	BPs= 3
nt-906	-	G	100	-	-	-	-	-
906	NoBP	G	9	-12.03	1.04	23.63	9.34	0.09
906	879	C	63	-16.81	0.01	18.46	0.37	0.0
906	897	C	17	-13.61	1.48	25.43	25.18	0.25
906	949	U	11	-18.58	1.38	19.24	15.15	0.15

i-nuc	BP(j)	Nuc	#BP_Win	avgMFE	avgZ	avgED	SumZ	SumZ/#TotalWindows	BPs= 5
nt-907	-	U	100	-	-	-	-	-
907	NoBP	U	2	-8.2	0.78	18.02	1.56	0.02
907	846	A	3	-12.8	0.23	19.57	0.68	0.01
907	878	A	63	-16.81	0.01	18.46	0.37	0.0
907	896	G	17	-13.61	1.48	25.43	25.18	0.25
907	951	A	3	-15.1	2.01	32.97	6.02	0.06
907	948	A	12	-18.73	1.38	18.79	16.56	0.17

i-nuc	BP(j)	Nuc	#BP_Win	avgMFE	avgZ	avgED	SumZ	SumZ/#TotalWindows	BPs= 4
nt-908	-	G	100	-	-	-	-	-
908	NoBP	G	19	-13.66	1.48	24.7	28.08	0.28
908	845	C	3	-12.8	0.23	19.57	0.68	0.01
908	877	C	63	-16.81	0.01	18.46	0.37	0.0
908	950	C	3	-15.1	2.01	32.97	6.02	0.06
908	947	C	12	-18.73	1.38	18.79	16.56	0.17

i-nuc	BP(j)	Nuc	#BP_Win	avgMFE	avgZ	avgED	SumZ	SumZ/#TotalWindows	BPs= 4
nt-909	-	G	100	-	-	-	-	-
909	844	C	3	-12.8	0.23	19.57	0.68	0.01
909	876	C	63	-16.81	0.01	18.46	0.37	0.0
909	NoBP	G	19	-14.27	1.5	24.84	28.41	0.28
909	949	U	3	-15.1	2.01	32.97	6.02	0.06
909	946	C	12	-18.73	1.38	18.79	16.56	0.17

i-nuc	BP(j)	Nuc	#BP_Win	avgMFE	avgZ	avgED	SumZ	SumZ/#TotalWindows	BPs= 3
nt-910	-	G	100	-	-	-	-	-
910	843	C	2	-14.15	-0.08	20.56	-0.15	-0.0
910	875	C	63	-16.81	0.01	18.46	0.37	0.0
910	893	C	17	-13.61	1.48	25.43	25.18	0.25
910	NoBP	G	18	-18.32	1.5	21.68	26.94	0.27

i-nuc	BP(j)	Nuc	#BP_Win	avgMFE	avgZ	avgED	SumZ	SumZ/#TotalWindows	BPs= 3
nt-911	-	G	100	-	-	-	-	-
911	NoBP	G	18	-18.61	1.27	20.77	22.8	0.23
911	874	C	62	-16.83	-0.0	18.37	-0.08	-0.0
911	892	C	17	-13.61	1.48	25.43	25.18	0.25
911	947	C	3	-15.1	2.01	32.97	6.02	0.06

i-nuc	BP(j)	Nuc	#BP_Win	avgMFE	avgZ	avgED	SumZ	SumZ/#TotalWindows	BPs= 2
nt-912	-	G	100	-	-	-	-	-
912	NoBP	G	39	-16.51	1.27	22.75	49.36	0.49
912	872	C	58	-16.74	-0.01	18.26	-0.54	-0.01
912	946	C	3	-15.1	2.01	32.97	6.02	0.06

i-nuc	BP(j)	Nuc	#BP_Win	avgMFE	avgZ	avgED	SumZ	SumZ/#TotalWindows	BPs= 2
nt-913	-	G	100	-	-	-	-	-
913	871	C	58	-16.74	-0.01	18.26	-0.54	-0.01
913	937	U	37	-16.86	1.24	22.66	45.86	0.46
913	NoBP	G	5	-14.02	2.05	29.24	10.25	0.1

i-nuc	BP(j)	Nuc	#BP_Win	avgMFE	avgZ	avgED	SumZ	SumZ/#TotalWindows	BPs= 1
nt-914	-	A	100	-	-	-	-	-
914	NoBP	A	54	-16.62	0.21	20.12	11.33	0.11
914	936	U	46	-16.75	0.98	20.96	44.9	0.45

i-nuc	BP(j)	Nuc	#BP_Win	avgMFE	avgZ	avgED	SumZ	SumZ/#TotalWindows	BPs= 3
nt-915	-	C	100	-	-	-	-	-
915	NoBP	C	10	-18.02	0.39	21.09	3.94	0.04
915	870	G	40	-16.63	0.02	19.35	0.62	0.01
915	935	G	46	-16.75	0.98	20.96	44.9	0.45
915	970	G	4	-13.9	1.97	28.34	7.87	0.08

i-nuc	BP(j)	Nuc	#BP_Win	avgMFE	avgZ	avgED	SumZ	SumZ/#TotalWindows	BPs= 2
nt-916	-	A	100	-	-	-	-	-
916	NoBP	A	50	-17.01	0.11	19.84	5.64	0.06
916	934	U	46	-16.75	0.98	20.96	44.9	0.45
916	969	U	4	-13.9	1.97	28.34	7.87	0.08

i-nuc	BP(j)	Nuc	#BP_Win	avgMFE	avgZ	avgED	SumZ	SumZ/#TotalWindows	BPs= 4
nt-917	-	U	100	-	-	-	-	-
917	NoBP	U	10	-19.04	0.55	22.4	5.5	0.06
917	868	G	39	-16.54	0.04	19.52	1.56	0.02
917	933	A	46	-16.75	0.98	20.96	44.9	0.45
917	869	A	1	-20.5	-0.94	12.52	-0.94	-0.01
917	968	A	4	-13.9	1.97	28.34	7.87	0.08

i-nuc	BP(j)	Nuc	#BP_Win	avgMFE	avgZ	avgED	SumZ	SumZ/#TotalWindows	BPs= 2
nt-918	-	C	100	-	-	-	-	-
918	NoBP	C	60	-17.02	0.98	21.79	59.0	0.59
918	867	G	39	-16.54	0.04	19.52	1.56	0.02
918	868	G	1	-20.5	-0.94	12.52	-0.94	-0.01

i-nuc	BP(j)	Nuc	#BP_Win	avgMFE	avgZ	avgED	SumZ	SumZ/#TotalWindows	BPs= 0
nt-919	-	A	100	-	-	-	-	-
919	NoBP	A	100	-16.92	0.6	20.86	60.45	0.6

i-nuc	BP(j)	Nuc	#BP_Win	avgMFE	avgZ	avgED	SumZ	SumZ/#TotalWindows	BPs= 1
nt-920	-	A	100	-	-	-	-	-
920	NoBP	A	99	-16.97	0.61	20.89	60.8	0.61
920	962	U	1	-17.0	0.44	18.6	0.44	0.0

i-nuc	BP(j)	Nuc	#BP_Win	avgMFE	avgZ	avgED	SumZ	SumZ/#TotalWindows	BPs= 4
nt-921	-	G	100	-	-	-	-	-
921	NoBP	G	10	-14.47	0.8	26.52	8.03	0.08
921	930	C	77	-17.29	0.62	20.21	47.77	0.48
921	961	C	1	-17.0	0.44	18.6	0.44	0.0
921	964	C	11	-17.79	0.25	18.71	2.73	0.03
921	990	C	1	-14.5	2.38	32.84	2.38	0.02

i-nuc	BP(j)	Nuc	#BP_Win	avgMFE	avgZ	avgED	SumZ	SumZ/#TotalWindows	BPs= 4
nt-922	-	C	100	-	-	-	-	-
922	NoBP	C	10	-15.15	0.83	26.46	8.3	0.08
922	929	G	77	-17.29	0.62	20.21	47.77	0.48
922	960	G	1	-17.0	0.44	18.6	0.44	0.0
922	963	G	11	-17.79	0.25	18.71	2.73	0.03
922	989	G	1	-14.5	2.38	32.84	2.38	0.02

i-nuc	BP(j)	Nuc	#BP_Win	avgMFE	avgZ	avgED	SumZ	SumZ/#TotalWindows	BPs= 3
nt-923	-	A	100	-	-	-	-	-
923	NoBP	A	11	-16.02	0.78	25.6	8.6	0.09
923	928	U	77	-17.29	0.62	20.21	47.77	0.48
923	962	U	11	-17.79	0.25	18.71	2.73	0.03
923	988	U	1	-14.5	2.38	32.84	2.38	0.02

i-nuc	BP(j)	Nuc	#BP_Win	avgMFE	avgZ	avgED	SumZ	SumZ/#TotalWindows	BPs= 3
nt-924	-	G	100	-	-	-	-	-
924	NoBP	G	85	-17.01	0.65	20.83	54.88	0.55
924	961	C	11	-17.79	0.25	18.71	2.73	0.03
924	1013	C	1	-18.8	1.52	31.93	1.52	0.02
924	994	C	3	-21.67	0.79	20.45	2.36	0.02

i-nuc	BP(j)	Nuc	#BP_Win	avgMFE	avgZ	avgED	SumZ	SumZ/#TotalWindows	BPs= 4
nt-925	-	C	100	-	-	-	-	-
925	NoBP	C	84	-17.1	0.65	20.8	54.41	0.54
925	957	G	1	-17.0	0.44	18.6	0.44	0.0
925	960	G	11	-17.79	0.25	18.71	2.73	0.03
925	1012	G	1	-18.8	1.52	31.93	1.52	0.02
925	993	G	3	-21.67	0.79	20.45	2.36	0.02

i-nuc	BP(j)	Nuc	#BP_Win	avgMFE	avgZ	avgED	SumZ	SumZ/#TotalWindows	BPs= 4
nt-926	-	C	100	-	-	-	-	-
926	NoBP	C	85	-17.25	0.65	20.69	55.56	0.56
926	956	G	1	-17.0	0.44	18.6	0.44	0.0
926	954	G	11	-17.79	0.25	18.71	2.73	0.03
926	1011	G	1	-18.8	1.52	31.93	1.52	0.02
926	993	G	2	-21.05	0.34	21.46	0.67	0.01

i-nuc	BP(j)	Nuc	#BP_Win	avgMFE	avgZ	avgED	SumZ	SumZ/#TotalWindows	BPs= 3
nt-927	-	A	100	-	-	-	-	-
927	NoBP	A	83	-17.22	0.63	20.44	52.18	0.52
927	953	U	11	-17.79	0.25	18.71	2.73	0.03
927	983	U	1	-14.5	2.38	32.84	2.38	0.02
927	992	U	5	-21.42	0.61	20.85	3.03	0.03

i-nuc	BP(j)	Nuc	#BP_Win	avgMFE	avgZ	avgED	SumZ	SumZ/#TotalWindows	BPs= 5
nt-928	-	U	100	-	-	-	-	-
928	NoBP	U	5	-17.3	0.45	17.84	2.23	0.02
928	923	A	77	-17.29	0.62	20.21	47.77	0.48
928	952	A	11	-17.79	0.25	18.71	2.73	0.03
928	982	A	1	-14.5	2.38	32.84	2.38	0.02
928	1007	A	1	-18.8	1.52	31.93	1.52	0.02
928	991	A	5	-21.42	0.61	20.85	3.03	0.03

i-nuc	BP(j)	Nuc	#BP_Win	avgMFE	avgZ	avgED	SumZ	SumZ/#TotalWindows	BPs= 4
nt-929	-	G	100	-	-	-	-	-
929	NoBP	G	16	-18.06	0.31	17.2	4.95	0.05
929	922	C	77	-17.29	0.62	20.21	47.77	0.48
929	981	C	1	-14.5	2.38	32.84	2.38	0.02
929	1006	C	1	-18.8	1.52	31.93	1.52	0.02
929	990	C	5	-21.42	0.61	20.85	3.03	0.03

i-nuc	BP(j)	Nuc	#BP_Win	avgMFE	avgZ	avgED	SumZ	SumZ/#TotalWindows	BPs= 4
nt-930	-	C	100	-	-	-	-	-
930	921	G	77	-17.29	0.62	20.21	47.77	0.48
930	NoBP	C	16	-18.52	0.24	16.21	3.91	0.04
930	980	G	1	-14.5	2.38	32.84	2.38	0.02
930	1005	G	1	-18.8	1.52	31.93	1.52	0.02
930	989	G	5	-21.42	0.61	20.85	3.03	0.03

i-nuc	BP(j)	Nuc	#BP_Win	avgMFE	avgZ	avgED	SumZ	SumZ/#TotalWindows	BPs= 3
nt-931	-	A	100	-	-	-	-	-
931	NoBP	A	93	-17.57	0.55	19.36	50.89	0.51
931	979	U	1	-14.5	2.38	32.84	2.38	0.02
931	1004	U	1	-18.8	1.52	31.93	1.52	0.02
931	988	U	5	-21.42	0.61	20.85	3.03	0.03

i-nuc	BP(j)	Nuc	#BP_Win	avgMFE	avgZ	avgED	SumZ	SumZ/#TotalWindows	BPs= 3
nt-932	-	A	100	-	-	-	-	-
932	NoBP	A	81	-17.91	0.75	19.91	61.14	0.61
932	859	U	17	-17.34	-0.41	16.3	-6.97	-0.07
932	978	U	1	-14.5	2.38	32.84	2.38	0.02
932	1003	U	1	-18.8	1.52	31.93	1.52	0.02

i-nuc	BP(j)	Nuc	#BP_Win	avgMFE	avgZ	avgED	SumZ	SumZ/#TotalWindows	BPs= 3
nt-933	-	A	100	-	-	-	-	-
933	NoBP	A	32	-19.1	0.53	18.57	17.09	0.17
933	858	U	17	-17.34	-0.41	16.3	-6.97	-0.07
933	917	U	46	-16.75	0.98	20.96	44.9	0.45
933	983	U	5	-21.42	0.61	20.85	3.03	0.03

i-nuc	BP(j)	Nuc	#BP_Win	avgMFE	avgZ	avgED	SumZ	SumZ/#TotalWindows	BPs= 4
nt-934	-	U	100	-	-	-	-	-
934	NoBP	U	31	-19.4	0.5	17.64	15.42	0.15
934	857	A	17	-17.34	-0.41	16.3	-6.97	-0.07
934	916	A	46	-16.75	0.98	20.96	44.9	0.45
934	975	A	1	-14.5	2.38	32.84	2.38	0.02
934	982	A	5	-21.42	0.61	20.85	3.03	0.03

i-nuc	BP(j)	Nuc	#BP_Win	avgMFE	avgZ	avgED	SumZ	SumZ/#TotalWindows	BPs= 5
nt-935	-	G	100	-	-	-	-	-
935	NoBP	G	18	-20.82	0.63	15.78	11.33	0.11
935	856	C	17	-17.34	-0.41	16.3	-6.97	-0.07
935	915	C	46	-16.75	0.98	20.96	44.9	0.45
935	946	C	13	-17.81	0.36	19.72	4.69	0.05
935	974	U	1	-14.5	2.38	32.84	2.38	0.02
935	981	C	5	-21.42	0.61	20.85	3.03	0.03

i-nuc	BP(j)	Nuc	#BP_Win	avgMFE	avgZ	avgED	SumZ	SumZ/#TotalWindows	BPs= 5
nt-936	-	U	100	-	-	-	-	-
936	NoBP	U	18	-21.09	0.62	15.37	11.16	0.11
936	855	G	17	-17.34	-0.41	16.3	-6.97	-0.07
936	914	A	46	-16.75	0.98	20.96	44.9	0.45
936	945	A	13	-17.81	0.36	19.72	4.69	0.05
936	973	A	1	-14.5	2.38	32.84	2.38	0.02
936	980	G	5	-21.42	0.61	20.85	3.03	0.03

i-nuc	BP(j)	Nuc	#BP_Win	avgMFE	avgZ	avgED	SumZ	SumZ/#TotalWindows	BPs= 4
nt-937	-	U	100	-	-	-	-	-
937	854	A	17	-17.34	-0.41	16.3	-6.97	-0.07
937	NoBP	U	32	-19.95	0.38	15.54	12.09	0.12
937	944	G	13	-17.81	0.36	19.72	4.69	0.05
937	913	G	37	-16.86	1.24	22.66	45.86	0.46
937	972	G	1	-14.5	2.38	32.84	2.38	0.02

i-nuc	BP(j)	Nuc	#BP_Win	avgMFE	avgZ	avgED	SumZ	SumZ/#TotalWindows	BPs= 1
nt-938	-	A	100	-	-	-	-	-
938	NoBP	A	96	-18.08	0.62	19.08	59.43	0.59
938	852	U	4	-17.82	-0.36	14.37	-1.42	-0.01

i-nuc	BP(j)	Nuc	#BP_Win	avgMFE	avgZ	avgED	SumZ	SumZ/#TotalWindows	BPs= 2
nt-939	-	A	100	-	-	-	-	-
939	NoBP	A	94	-18.14	0.64	19.04	60.62	0.61
939	851	U	4	-17.82	-0.36	14.37	-1.42	-0.01
939	852	U	2	-17.6	-0.55	12.99	-1.1	-0.01

i-nuc	BP(j)	Nuc	#BP_Win	avgMFE	avgZ	avgED	SumZ	SumZ/#TotalWindows	BPs= 2
nt-940	-	A	100	-	-	-	-	-
940	NoBP	A	94	-18.18	0.65	18.88	61.0	0.61
940	850	U	4	-17.82	-0.36	14.37	-1.42	-0.01
940	851	U	2	-17.6	-0.55	12.99	-1.1	-0.01

i-nuc	BP(j)	Nuc	#BP_Win	avgMFE	avgZ	avgED	SumZ	SumZ/#TotalWindows	BPs= 2
nt-941	-	A	100	-	-	-	-	-
941	NoBP	A	94	-18.22	0.66	18.72	61.61	0.62
941	849	U	4	-17.82	-0.36	14.37	-1.42	-0.01
941	850	U	2	-17.6	-0.55	12.99	-1.1	-0.01

i-nuc	BP(j)	Nuc	#BP_Win	avgMFE	avgZ	avgED	SumZ	SumZ/#TotalWindows	BPs= 2
nt-942	-	G	100	-	-	-	-	-
942	NoBP	G	97	-18.25	0.64	18.47	61.79	0.62
942	849	U	2	-17.6	-0.55	12.99	-1.1	-0.01
942	852	U	1	-17.8	-0.89	13.66	-0.89	-0.01

i-nuc	BP(j)	Nuc	#BP_Win	avgMFE	avgZ	avgED	SumZ	SumZ/#TotalWindows	BPs= 3
nt-943	-	A	100	-	-	-	-	-
943	NoBP	A	81	-18.69	0.58	17.65	47.28	0.47
943	847	U	3	-18.0	-0.45	13.2	-1.34	-0.01
943	851	U	1	-17.8	-0.89	13.66	-0.89	-0.01
943	974	U	15	-16.11	1.04	22.66	15.64	0.16

i-nuc	BP(j)	Nuc	#BP_Win	avgMFE	avgZ	avgED	SumZ	SumZ/#TotalWindows	BPs= 2
nt-944	-	G	100	-	-	-	-	-
944	NoBP	G	86	-18.39	0.68	18.03	58.12	0.58
944	850	U	1	-17.8	-0.89	13.66	-0.89	-0.01
944	937	U	13	-17.81	0.36	19.72	4.69	0.05

i-nuc	BP(j)	Nuc	#BP_Win	avgMFE	avgZ	avgED	SumZ	SumZ/#TotalWindows	BPs= 2
nt-945	-	A	100	-	-	-	-	-
945	NoBP	A	86	-18.42	0.69	18.0	59.47	0.59
945	849	U	1	-17.8	-0.89	13.66	-0.89	-0.01
945	936	U	13	-17.81	0.36	19.72	4.69	0.05

i-nuc	BP(j)	Nuc	#BP_Win	avgMFE	avgZ	avgED	SumZ	SumZ/#TotalWindows	BPs= 7
nt-946	-	C	100	-	-	-	-	-
946	NoBP	C	35	-20.18	0.37	13.26	12.89	0.13
946	848	G	1	-17.8	-0.89	13.66	-0.89	-0.01
946	868	G	9	-16.3	-0.11	13.99	-0.96	-0.01
946	935	G	13	-17.81	0.36	19.72	4.69	0.05
946	971	G	22	-16.2	0.94	22.68	20.69	0.21
946	912	G	3	-15.1	2.01	32.97	6.02	0.06
946	909	G	12	-18.73	1.38	18.79	16.56	0.17
946	957	G	5	-21.62	1.12	26.44	5.6	0.06

i-nuc	BP(j)	Nuc	#BP_Win	avgMFE	avgZ	avgED	SumZ	SumZ/#TotalWindows	BPs= 6
nt-947	-	C	100	-	-	-	-	-
947	NoBP	C	26	-18.13	0.25	19.16	6.6	0.07
947	867	G	9	-16.3	-0.11	13.99	-0.96	-0.01
947	970	G	22	-16.2	0.94	22.68	20.69	0.21
947	911	G	3	-15.1	2.01	32.97	6.02	0.06
947	908	G	12	-18.73	1.38	18.79	16.56	0.17
947	956	G	5	-21.62	1.12	26.44	5.6	0.06
947	1019	G	23	-21.18	0.49	10.12	11.3	0.11

i-nuc	BP(j)	Nuc	#BP_Win	avgMFE	avgZ	avgED	SumZ	SumZ/#TotalWindows	BPs= 3
nt-948	-	A	100	-	-	-	-	-
948	NoBP	A	43	-17.98	0.45	19.88	19.44	0.19
948	969	U	22	-16.2	0.94	22.68	20.69	0.21
948	907	U	12	-18.73	1.38	18.79	16.56	0.17
948	1018	U	23	-21.18	0.49	10.12	11.3	0.11

i-nuc	BP(j)	Nuc	#BP_Win	avgMFE	avgZ	avgED	SumZ	SumZ/#TotalWindows	BPs= 5
nt-949	-	U	100	-	-	-	-	-
949	NoBP	U	32	-18.85	0.56	20.26	17.89	0.18
949	865	A	9	-16.3	-0.11	13.99	-0.96	-0.01
949	968	A	22	-16.2	0.94	22.68	20.69	0.21
949	909	G	3	-15.1	2.01	32.97	6.02	0.06
949	906	G	11	-18.58	1.38	19.24	15.15	0.15
949	1017	A	23	-21.18	0.49	10.12	11.3	0.11

i-nuc	BP(j)	Nuc	#BP_Win	avgMFE	avgZ	avgED	SumZ	SumZ/#TotalWindows	BPs= 4
nt-950	-	C	100	-	-	-	-	-
950	NoBP	C	57	-17.65	0.79	20.79	45.22	0.45
950	864	G	9	-16.3	-0.11	13.99	-0.96	-0.01
950	908	G	3	-15.1	2.01	32.97	6.02	0.06
950	1005	G	8	-20.01	1.33	22.56	10.62	0.11
950	1016	G	23	-21.18	0.49	10.12	11.3	0.11

i-nuc	BP(j)	Nuc	#BP_Win	avgMFE	avgZ	avgED	SumZ	SumZ/#TotalWindows	BPs= 2
nt-951	-	A	100	-	-	-	-	-
951	NoBP	A	89	-18.46	0.65	17.39	57.58	0.58
951	907	U	3	-15.1	2.01	32.97	6.02	0.06
951	1004	U	8	-20.01	1.33	22.56	10.62	0.11

i-nuc	BP(j)	Nuc	#BP_Win	avgMFE	avgZ	avgED	SumZ	SumZ/#TotalWindows	BPs= 2
nt-952	-	A	100	-	-	-	-	-
952	NoBP	A	81	-18.45	0.77	17.82	62.61	0.63
952	928	U	11	-17.79	0.25	18.71	2.73	0.03
952	1003	U	8	-20.01	1.33	22.56	10.62	0.11

i-nuc	BP(j)	Nuc	#BP_Win	avgMFE	avgZ	avgED	SumZ	SumZ/#TotalWindows	BPs= 4
nt-953	-	U	100	-	-	-	-	-
953	NoBP	U	56	-19.57	0.67	15.16	37.74	0.38
953	927	A	11	-17.79	0.25	18.71	2.73	0.03
953	965	A	22	-16.2	0.94	22.68	20.69	0.21
953	905	A	3	-15.1	2.01	32.97	6.02	0.06
953	1002	A	8	-20.01	1.33	22.56	10.62	0.11

i-nuc	BP(j)	Nuc	#BP_Win	avgMFE	avgZ	avgED	SumZ	SumZ/#TotalWindows	BPs= 3
nt-954	-	G	100	-	-	-	-	-
954	NoBP	G	64	-19.69	0.78	16.12	49.87	0.5
954	926	C	11	-17.79	0.25	18.71	2.73	0.03
954	964	C	22	-16.2	0.94	22.68	20.69	0.21
954	904	C	3	-15.1	2.01	32.97	6.02	0.06

i-nuc	BP(j)	Nuc	#BP_Win	avgMFE	avgZ	avgED	SumZ	SumZ/#TotalWindows	BPs= 2
nt-955	-	A	100	-	-	-	-	-
955	NoBP	A	65	-19.17	0.64	16.3	41.43	0.41
955	962	U	22	-16.2	0.94	22.68	20.69	0.21
955	1001	U	13	-19.95	1.37	21.19	17.8	0.18

i-nuc	BP(j)	Nuc	#BP_Win	avgMFE	avgZ	avgED	SumZ	SumZ/#TotalWindows	BPs= 5
nt-956	-	G	100	-	-	-	-	-
956	NoBP	G	55	-19.32	0.53	14.23	28.9	0.29
956	926	C	1	-17.0	0.44	18.6	0.44	0.0
956	961	C	22	-16.2	0.94	22.68	20.69	0.21
956	902	C	3	-15.1	2.01	32.97	6.02	0.06
956	1000	C	14	-19.8	1.39	21.42	19.46	0.19
956	947	C	5	-21.62	1.12	26.44	5.6	0.06

i-nuc	BP(j)	Nuc	#BP_Win	avgMFE	avgZ	avgED	SumZ	SumZ/#TotalWindows	BPs= 3
nt-957	-	G	100	-	-	-	-	-
957	NoBP	G	80	-18.37	0.71	17.21	56.8	0.57
957	925	C	1	-17.0	0.44	18.6	0.44	0.0
957	999	C	14	-19.8	1.39	21.42	19.46	0.19
957	946	C	5	-21.62	1.12	26.44	5.6	0.06

i-nuc	BP(j)	Nuc	#BP_Win	avgMFE	avgZ	avgED	SumZ	SumZ/#TotalWindows	BPs= 0
nt-958	-	A	100	-	-	-	-	-
958	NoBP	A	100	-18.77	0.83	18.24	83.16	0.83

i-nuc	BP(j)	Nuc	#BP_Win	avgMFE	avgZ	avgED	SumZ	SumZ/#TotalWindows	BPs= 1
nt-959	-	A	100	-	-	-	-	-
959	NoBP	A	97	-18.94	0.8	17.75	77.73	0.78
959	898	U	3	-15.1	2.01	32.97	6.02	0.06

i-nuc	BP(j)	Nuc	#BP_Win	avgMFE	avgZ	avgED	SumZ	SumZ/#TotalWindows	BPs= 4
nt-960	-	G	100	-	-	-	-	-
960	NoBP	G	84	-19.22	0.88	17.42	73.72	0.74
960	922	C	1	-17.0	0.44	18.6	0.44	0.0
960	925	C	11	-17.79	0.25	18.71	2.73	0.03
960	897	C	3	-15.1	2.01	32.97	6.02	0.06
960	994	C	1	-16.1	2.0	32.32	2.0	0.02

i-nuc	BP(j)	Nuc	#BP_Win	avgMFE	avgZ	avgED	SumZ	SumZ/#TotalWindows	BPs= 6
nt-961	-	C	100	-	-	-	-	-
961	NoBP	C	2	-16.3	0.11	15.51	0.22	0.0
961	921	G	1	-17.0	0.44	18.6	0.44	0.0
961	924	G	11	-17.79	0.25	18.71	2.73	0.03
961	956	G	22	-16.2	0.94	22.68	20.69	0.21
961	896	G	3	-15.1	2.01	32.97	6.02	0.06
961	993	G	1	-16.1	2.0	32.32	2.0	0.02
961	996	G	60	-20.51	0.89	15.49	53.3	0.53

i-nuc	BP(j)	Nuc	#BP_Win	avgMFE	avgZ	avgED	SumZ	SumZ/#TotalWindows	BPs= 5
nt-962	-	U	100	-	-	-	-	-
962	NoBP	U	1	-16.3	0.24	17.8	0.24	0.0
962	920	A	1	-17.0	0.44	18.6	0.44	0.0
962	923	A	11	-17.79	0.25	18.71	2.73	0.03
962	955	A	22	-16.2	0.94	22.68	20.69	0.21
962	991	A	4	-15.35	2.0	32.81	8.02	0.08
962	995	A	61	-20.48	0.9	15.58	54.65	0.55

i-nuc	BP(j)	Nuc	#BP_Win	avgMFE	avgZ	avgED	SumZ	SumZ/#TotalWindows	BPs= 3
nt-963	-	G	100	-	-	-	-	-
963	NoBP	G	24	-16.31	0.96	22.58	22.94	0.23
963	922	C	11	-17.79	0.25	18.71	2.73	0.03
963	990	C	4	-15.35	2.0	32.81	8.02	0.08
963	994	C	61	-20.48	0.9	15.58	54.65	0.55

i-nuc	BP(j)	Nuc	#BP_Win	avgMFE	avgZ	avgED	SumZ	SumZ/#TotalWindows	BPs= 4
nt-964	-	C	100	-	-	-	-	-
964	921	G	11	-17.79	0.25	18.71	2.73	0.03
964	954	G	22	-16.2	0.94	22.68	20.69	0.21
964	989	G	4	-15.35	2.0	32.81	8.02	0.08
964	993	G	61	-20.48	0.9	15.58	54.65	0.55
964	NoBP	C	2	-18.7	1.48	22.05	2.95	0.03

i-nuc	BP(j)	Nuc	#BP_Win	avgMFE	avgZ	avgED	SumZ	SumZ/#TotalWindows	BPs= 3
nt-965	-	A	100	-	-	-	-	-
965	NoBP	A	13	-17.94	0.56	19.78	7.23	0.07
965	953	U	22	-16.2	0.94	22.68	20.69	0.21
965	988	U	4	-15.35	2.0	32.81	8.02	0.08
965	992	U	61	-20.48	0.9	15.58	54.65	0.55

i-nuc	BP(j)	Nuc	#BP_Win	avgMFE	avgZ	avgED	SumZ	SumZ/#TotalWindows	BPs= 1
nt-966	-	G	100	-	-	-	-	-
966	NoBP	G	99	-18.98	0.92	18.42	91.43	0.91
966	1065	C	1	-19.7	1.17	22.61	1.17	0.01

i-nuc	BP(j)	Nuc	#BP_Win	avgMFE	avgZ	avgED	SumZ	SumZ/#TotalWindows	BPs= 1
nt-967	-	A	100	-	-	-	-	-
967	NoBP	A	99	-18.97	0.95	18.51	93.73	0.94
967	1064	U	1	-19.7	1.17	22.61	1.17	0.01

i-nuc	BP(j)	Nuc	#BP_Win	avgMFE	avgZ	avgED	SumZ	SumZ/#TotalWindows	BPs= 4
nt-968	-	A	100	-	-	-	-	-
968	NoBP	A	12	-17.99	1.07	23.27	12.86	0.13
968	949	U	22	-16.2	0.94	22.68	20.69	0.21
968	917	U	4	-13.9	1.97	28.34	7.87	0.08
968	988	U	61	-20.48	0.9	15.58	54.65	0.55
968	1063	U	1	-19.7	1.17	22.61	1.17	0.01

i-nuc	BP(j)	Nuc	#BP_Win	avgMFE	avgZ	avgED	SumZ	SumZ/#TotalWindows	BPs= 3
nt-969	-	U	100	-	-	-	-	-
969	NoBP	U	13	-18.1	1.26	24.02	16.32	0.16
969	948	A	22	-16.2	0.94	22.68	20.69	0.21
969	916	A	4	-13.9	1.97	28.34	7.87	0.08
969	987	G	61	-20.48	0.9	15.58	54.65	0.55

i-nuc	BP(j)	Nuc	#BP_Win	avgMFE	avgZ	avgED	SumZ	SumZ/#TotalWindows	BPs= 3
nt-970	-	G	100	-	-	-	-	-
970	NoBP	G	68	-20.14	0.96	16.73	65.01	0.65
970	947	C	22	-16.2	0.94	22.68	20.69	0.21
970	915	C	4	-13.9	1.97	28.34	7.87	0.08
970	1062	C	6	-19.17	1.41	22.24	8.45	0.08

i-nuc	BP(j)	Nuc	#BP_Win	avgMFE	avgZ	avgED	SumZ	SumZ/#TotalWindows	BPs= 3
nt-971	-	G	100	-	-	-	-	-
971	946	C	22	-16.2	0.94	22.68	20.69	0.21
971	985	C	69	-19.8	1.02	17.32	70.54	0.71
971	1061	C	6	-19.17	1.41	22.24	8.45	0.08
971	NoBP	G	3	-19.9	1.45	21.15	4.35	0.04

i-nuc	BP(j)	Nuc	#BP_Win	avgMFE	avgZ	avgED	SumZ	SumZ/#TotalWindows	BPs= 3
nt-972	-	G	100	-	-	-	-	-
972	NoBP	G	24	-16.8	0.98	21.91	23.54	0.24
972	984	C	69	-19.8	1.02	17.32	70.54	0.71
972	937	U	1	-14.5	2.38	32.84	2.38	0.02
972	1060	C	6	-19.17	1.41	22.24	8.45	0.08

i-nuc	BP(j)	Nuc	#BP_Win	avgMFE	avgZ	avgED	SumZ	SumZ/#TotalWindows	BPs= 2
nt-973	-	A	100	-	-	-	-	-
973	NoBP	A	30	-17.29	1.1	22.03	33.14	0.33
973	983	U	69	-19.8	1.02	17.32	70.54	0.71
973	936	U	1	-14.5	2.38	32.84	2.38	0.02

i-nuc	BP(j)	Nuc	#BP_Win	avgMFE	avgZ	avgED	SumZ	SumZ/#TotalWindows	BPs= 4
nt-974	-	U	100	-	-	-	-	-
974	NoBP	U	13	-19.31	1.21	20.89	15.71	0.16
974	943	A	15	-16.11	1.04	22.66	15.64	0.16
974	887	A	2	-13.4	1.16	25.25	2.32	0.02
974	982	A	69	-19.8	1.02	17.32	70.54	0.71
974	935	G	1	-14.5	2.38	32.84	2.38	0.02

i-nuc	BP(j)	Nuc	#BP_Win	avgMFE	avgZ	avgED	SumZ	SumZ/#TotalWindows	BPs= 2
nt-975	-	A	100	-	-	-	-	-
975	NoBP	A	97	-19.2	1.05	18.55	102.22	1.02
975	886	U	2	-13.4	1.16	25.25	2.32	0.02
975	934	U	1	-14.5	2.38	32.84	2.38	0.02

i-nuc	BP(j)	Nuc	#BP_Win	avgMFE	avgZ	avgED	SumZ	SumZ/#TotalWindows	BPs= 2
nt-976	-	G	100	-	-	-	-	-
976	NoBP	G	84	-19.15	1.04	18.38	87.35	0.87
976	885	U	2	-13.4	1.16	25.25	2.32	0.02
976	994	C	14	-19.67	1.21	20.05	16.9	0.17

i-nuc	BP(j)	Nuc	#BP_Win	avgMFE	avgZ	avgED	SumZ	SumZ/#TotalWindows	BPs= 1
nt-977	-	A	100	-	-	-	-	-
977	NoBP	A	98	-19.28	1.07	18.62	104.7	1.05
977	884	U	2	-13.4	1.16	25.25	2.32	0.02

i-nuc	BP(j)	Nuc	#BP_Win	avgMFE	avgZ	avgED	SumZ	SumZ/#TotalWindows	BPs= 3
nt-978	-	U	100	-	-	-	-	-
978	NoBP	U	95	-19.4	1.06	18.46	100.3	1.0
978	883	A	2	-13.4	1.16	25.25	2.32	0.02
978	932	A	1	-14.5	2.38	32.84	2.38	0.02
978	996	G	2	-18.8	1.16	18.25	2.32	0.02

i-nuc	BP(j)	Nuc	#BP_Win	avgMFE	avgZ	avgED	SumZ	SumZ/#TotalWindows	BPs= 4
nt-979	-	U	100	-	-	-	-	-
979	NoBP	U	79	-19.48	1.02	18.01	80.57	0.81
979	882	G	2	-13.4	1.16	25.25	2.32	0.02
979	931	A	1	-14.5	2.38	32.84	2.38	0.02
979	991	A	16	-19.34	1.28	20.56	20.48	0.2
979	995	A	2	-18.8	1.16	18.25	2.32	0.02

i-nuc	BP(j)	Nuc	#BP_Win	avgMFE	avgZ	avgED	SumZ	SumZ/#TotalWindows	BPs= 4
nt-980	-	G	100	-	-	-	-	-
980	NoBP	G	75	-19.27	1.05	17.93	78.92	0.79
980	930	C	1	-14.5	2.38	32.84	2.38	0.02
980	990	C	17	-19.26	1.29	20.51	22.01	0.22
980	936	U	5	-21.42	0.61	20.85	3.03	0.03
980	994	C	2	-18.8	1.16	18.25	2.32	0.02

i-nuc	BP(j)	Nuc	#BP_Win	avgMFE	avgZ	avgED	SumZ	SumZ/#TotalWindows	BPs= 4
nt-981	-	C	100	-	-	-	-	-
981	NoBP	C	75	-19.33	1.06	17.83	79.5	0.8
981	929	G	1	-14.5	2.38	32.84	2.38	0.02
981	989	G	17	-19.26	1.29	20.51	22.01	0.22
981	935	G	5	-21.42	0.61	20.85	3.03	0.03
981	993	G	2	-18.8	1.16	18.25	2.32	0.02

i-nuc	BP(j)	Nuc	#BP_Win	avgMFE	avgZ	avgED	SumZ	SumZ/#TotalWindows	BPs= 6
nt-982	-	A	100	-	-	-	-	-
982	NoBP	A	4	-13.2	1.52	24.85	6.06	0.06
982	974	U	69	-19.8	1.02	17.32	70.54	0.71
982	928	U	1	-14.5	2.38	32.84	2.38	0.02
982	988	U	17	-19.26	1.29	20.51	22.01	0.22
982	934	U	5	-21.42	0.61	20.85	3.03	0.03
982	992	U	2	-18.8	1.16	18.25	2.32	0.02
982	1080	U	2	-17.9	1.41	17.25	2.82	0.03

i-nuc	BP(j)	Nuc	#BP_Win	avgMFE	avgZ	avgED	SumZ	SumZ/#TotalWindows	BPs= 6
nt-983	-	U	100	-	-	-	-	-
983	NoBP	U	3	-13.2	1.52	25.95	4.55	0.05
983	973	A	69	-19.8	1.02	17.32	70.54	0.71
983	927	A	1	-14.5	2.38	32.84	2.38	0.02
983	987	G	17	-19.26	1.29	20.51	22.01	0.22
983	933	A	5	-21.42	0.61	20.85	3.03	0.03
983	991	A	2	-18.8	1.16	18.25	2.32	0.02
983	1079	A	3	-17.57	1.52	18.12	4.55	0.05

i-nuc	BP(j)	Nuc	#BP_Win	avgMFE	avgZ	avgED	SumZ	SumZ/#TotalWindows	BPs= 3
nt-984	-	C	100	-	-	-	-	-
984	NoBP	C	27	-19.0	1.21	21.34	32.67	0.33
984	972	G	69	-19.8	1.02	17.32	70.54	0.71
984	1078	G	3	-17.57	1.52	18.12	4.55	0.05
984	1082	G	1	-16.4	1.8	20.66	1.8	0.02

i-nuc	BP(j)	Nuc	#BP_Win	avgMFE	avgZ	avgED	SumZ	SumZ/#TotalWindows	BPs= 3
nt-985	-	C	100	-	-	-	-	-
985	NoBP	C	27	-19.15	1.21	21.08	32.72	0.33
985	971	G	69	-19.8	1.02	17.32	70.54	0.71
985	1077	G	3	-17.57	1.52	18.12	4.55	0.05
985	1081	G	1	-16.4	1.8	20.66	1.8	0.02

i-nuc	BP(j)	Nuc	#BP_Win	avgMFE	avgZ	avgED	SumZ	SumZ/#TotalWindows	BPs= 1
nt-986	-	A	100	-	-	-	-	-
986	NoBP	A	99	-19.6	1.09	18.25	107.77	1.08
986	1080	U	1	-16.4	1.8	20.66	1.8	0.02

i-nuc	BP(j)	Nuc	#BP_Win	avgMFE	avgZ	avgED	SumZ	SumZ/#TotalWindows	BPs= 3
nt-987	-	G	100	-	-	-	-	-
987	NoBP	G	19	-17.44	1.47	24.53	27.86	0.28
987	983	U	17	-19.26	1.29	20.51	22.01	0.22
987	969	U	61	-20.48	0.9	15.58	54.65	0.55
987	1084	U	3	-17.5	1.38	18.22	4.15	0.04

i-nuc	BP(j)	Nuc	#BP_Win	avgMFE	avgZ	avgED	SumZ	SumZ/#TotalWindows	BPs= 6
nt-988	-	U	100	-	-	-	-	-
988	NoBP	U	9	-16.82	1.52	21.24	13.67	0.14
988	923	A	1	-14.5	2.38	32.84	2.38	0.02
988	982	A	17	-19.26	1.29	20.51	22.01	0.22
988	965	A	4	-15.35	2.0	32.81	8.02	0.08
988	968	A	61	-20.48	0.9	15.58	54.65	0.55
988	931	A	5	-21.42	0.61	20.85	3.03	0.03
988	1083	A	3	-17.5	1.38	18.22	4.15	0.04

i-nuc	BP(j)	Nuc	#BP_Win	avgMFE	avgZ	avgED	SumZ	SumZ/#TotalWindows	BPs= 4
nt-989	-	G	100	-	-	-	-	-
989	NoBP	G	73	-19.94	0.99	16.28	72.07	0.72
989	922	C	1	-14.5	2.38	32.84	2.38	0.02
989	981	C	17	-19.26	1.29	20.51	22.01	0.22
989	964	C	4	-15.35	2.0	32.81	8.02	0.08
989	930	C	5	-21.42	0.61	20.85	3.03	0.03

i-nuc	BP(j)	Nuc	#BP_Win	avgMFE	avgZ	avgED	SumZ	SumZ/#TotalWindows	BPs= 7
nt-990	-	C	100	-	-	-	-	-
990	921	G	1	-14.5	2.38	32.84	2.38	0.02
990	980	G	17	-19.26	1.29	20.51	22.01	0.22
990	963	G	4	-15.35	2.0	32.81	8.02	0.08
990	NoBP	C	63	-20.42	0.9	15.66	56.97	0.57
990	929	G	5	-21.42	0.61	20.85	3.03	0.03
990	1019	G	4	-17.27	1.59	18.76	6.35	0.06
990	1081	G	3	-17.5	1.38	18.22	4.15	0.04
990	1085	G	3	-16.83	1.21	20.32	3.64	0.04

i-nuc	BP(j)	Nuc	#BP_Win	avgMFE	avgZ	avgED	SumZ	SumZ/#TotalWindows	BPs= 7
nt-991	-	A	100	-	-	-	-	-
991	979	U	16	-19.34	1.28	20.56	20.48	0.2
991	962	U	4	-15.35	2.0	32.81	8.02	0.08
991	NoBP	A	63	-20.35	0.91	15.74	57.55	0.58
991	928	U	5	-21.42	0.61	20.85	3.03	0.03
991	983	U	2	-18.8	1.16	18.25	2.32	0.02
991	1018	U	4	-17.27	1.59	18.76	6.35	0.06
991	1080	U	3	-17.5	1.38	18.22	4.15	0.04
991	1084	U	3	-16.83	1.21	20.32	3.64	0.04

i-nuc	BP(j)	Nuc	#BP_Win	avgMFE	avgZ	avgED	SumZ	SumZ/#TotalWindows	BPs= 6
nt-992	-	U	100	-	-	-	-	-
992	NoBP	U	22	-18.35	1.39	22.43	30.6	0.31
992	965	A	61	-20.48	0.9	15.58	54.65	0.55
992	927	A	5	-21.42	0.61	20.85	3.03	0.03
992	982	A	2	-18.8	1.16	18.25	2.32	0.02
992	1017	A	4	-17.27	1.59	18.76	6.35	0.06
992	1079	A	3	-17.5	1.38	18.22	4.15	0.04
992	1083	A	3	-16.83	1.21	20.32	3.64	0.04

i-nuc	BP(j)	Nuc	#BP_Win	avgMFE	avgZ	avgED	SumZ	SumZ/#TotalWindows	BPs= 5
nt-993	-	G	100	-	-	-	-	-
993	NoBP	G	31	-18.07	1.36	20.67	42.11	0.42
993	961	C	1	-16.1	2.0	32.32	2.0	0.02
993	964	C	61	-20.48	0.9	15.58	54.65	0.55
993	925	C	3	-21.67	0.79	20.45	2.36	0.02
993	926	C	2	-21.05	0.34	21.46	0.67	0.01
993	981	C	2	-18.8	1.16	18.25	2.32	0.02

i-nuc	BP(j)	Nuc	#BP_Win	avgMFE	avgZ	avgED	SumZ	SumZ/#TotalWindows	BPs= 7
nt-994	-	C	100	-	-	-	-	-
994	NoBP	C	13	-17.25	1.33	20.94	17.31	0.17
994	960	G	1	-16.1	2.0	32.32	2.0	0.02
994	963	G	61	-20.48	0.9	15.58	54.65	0.55
994	924	G	3	-21.67	0.79	20.45	2.36	0.02
994	976	G	14	-19.67	1.21	20.05	16.9	0.17
994	980	G	2	-18.8	1.16	18.25	2.32	0.02
994	1077	G	3	-17.5	1.38	18.22	4.15	0.04
994	1081	G	3	-16.83	1.21	20.32	3.64	0.04

i-nuc	BP(j)	Nuc	#BP_Win	avgMFE	avgZ	avgED	SumZ	SumZ/#TotalWindows	BPs= 3
nt-995	-	A	100	-	-	-	-	-
995	NoBP	A	34	-18.64	1.2	20.17	40.93	0.41
995	962	U	61	-20.48	0.9	15.58	54.65	0.55
995	979	U	2	-18.8	1.16	18.25	2.32	0.02
995	1080	U	3	-16.83	1.21	20.32	3.64	0.04

i-nuc	BP(j)	Nuc	#BP_Win	avgMFE	avgZ	avgED	SumZ	SumZ/#TotalWindows	BPs= 2
nt-996	-	G	100	-	-	-	-	-
996	961	C	60	-20.51	0.89	15.49	53.3	0.53
996	NoBP	G	38	-18.47	1.18	19.84	44.86	0.45
996	978	U	2	-18.8	1.16	18.25	2.32	0.02

i-nuc	BP(j)	Nuc	#BP_Win	avgMFE	avgZ	avgED	SumZ	SumZ/#TotalWindows	BPs= 1
nt-997	-	G	100	-	-	-	-	-
997	NoBP	G	17	-19.41	1.34	20.75	22.84	0.23
997	1014	C	83	-19.78	0.92	16.4	76.43	0.76

i-nuc	BP(j)	Nuc	#BP_Win	avgMFE	avgZ	avgED	SumZ	SumZ/#TotalWindows	BPs= 1
nt-998	-	G	100	-	-	-	-	-
998	NoBP	G	16	-19.53	1.38	21.08	22.05	0.22
998	1013	C	84	-19.74	0.92	16.48	77.01	0.77

i-nuc	BP(j)	Nuc	#BP_Win	avgMFE	avgZ	avgED	SumZ	SumZ/#TotalWindows	BPs= 3
nt-999	-	C	100	-	-	-	-	-
999	NoBP	C	1	-17.6	1.41	21.68	1.41	0.01
999	957	G	14	-19.8	1.39	21.42	19.46	0.19
999	1012	G	84	-19.74	0.92	16.48	77.01	0.77
999	1078	G	1	-15.6	0.43	20.34	0.43	0.0

i-nuc	BP(j)	Nuc	#BP_Win	avgMFE	avgZ	avgED	SumZ	SumZ/#TotalWindows	BPs= 3
nt-1000	-	C	100	-	-	-	-	-
1000	956	G	14	-19.8	1.39	21.42	19.46	0.19
1000	1011	G	84	-19.74	0.92	16.48	77.01	0.77
1000	1077	G	1	-15.6	0.43	20.34	0.43	0.0
1000	NoBP	C	1	-13.7	1.04	23.88	1.04	0.01

i-nuc	BP(j)	Nuc	#BP_Win	avgMFE	avgZ	avgED	SumZ	SumZ/#TotalWindows	BPs= 3
nt-1001	-	U	100	-	-	-	-	-
1001	955	A	13	-19.95	1.37	21.19	17.8	0.18
1001	1010	A	84	-19.74	0.92	16.48	77.01	0.77
1001	1076	A	1	-15.6	0.43	20.34	0.43	0.0
1001	NoBP	U	2	-14.5	0.97	21.07	1.94	0.02

i-nuc	BP(j)	Nuc	#BP_Win	avgMFE	avgZ	avgED	SumZ	SumZ/#TotalWindows	BPs= 2
nt-1002	-	A	100	-	-	-	-	-
1002	NoBP	A	91	-19.6	0.93	16.76	84.82	0.85
1002	953	U	8	-20.01	1.33	22.56	10.62	0.11
1002	1075	U	1	-15.6	0.43	20.34	0.43	0.0

i-nuc	BP(j)	Nuc	#BP_Win	avgMFE	avgZ	avgED	SumZ	SumZ/#TotalWindows	BPs= 3
nt-1003	-	U	100	-	-	-	-	-
1003	NoBP	U	90	-19.58	0.91	16.63	81.5	0.82
1003	952	A	8	-20.01	1.33	22.56	10.62	0.11
1003	932	A	1	-18.8	1.52	31.93	1.52	0.02
1003	1074	A	1	-15.6	0.43	20.34	0.43	0.0

i-nuc	BP(j)	Nuc	#BP_Win	avgMFE	avgZ	avgED	SumZ	SumZ/#TotalWindows	BPs= 3
nt-1004	-	U	100	-	-	-	-	-
1004	NoBP	U	90	-19.56	0.89	16.63	79.66	0.8
1004	951	A	8	-20.01	1.33	22.56	10.62	0.11
1004	931	A	1	-18.8	1.52	31.93	1.52	0.02
1004	1073	A	1	-15.6	0.43	20.34	0.43	0.0

i-nuc	BP(j)	Nuc	#BP_Win	avgMFE	avgZ	avgED	SumZ	SumZ/#TotalWindows	BPs= 2
nt-1005	-	G	100	-	-	-	-	-
1005	950	C	8	-20.01	1.33	22.56	10.62	0.11
1005	930	C	1	-18.8	1.52	31.93	1.52	0.02
1005	NoBP	G	91	-19.49	0.86	16.64	78.42	0.78

i-nuc	BP(j)	Nuc	#BP_Win	avgMFE	avgZ	avgED	SumZ	SumZ/#TotalWindows	BPs= 1
nt-1006	-	C	100	-	-	-	-	-
1006	NoBP	C	99	-19.51	0.89	17.15	87.75	0.88
1006	929	G	1	-18.8	1.52	31.93	1.52	0.02

i-nuc	BP(j)	Nuc	#BP_Win	avgMFE	avgZ	avgED	SumZ	SumZ/#TotalWindows	BPs= 1
nt-1007	-	A	100	-	-	-	-	-
1007	NoBP	A	99	-19.49	0.87	17.22	86.37	0.86
1007	928	U	1	-18.8	1.52	31.93	1.52	0.02

i-nuc	BP(j)	Nuc	#BP_Win	avgMFE	avgZ	avgED	SumZ	SumZ/#TotalWindows	BPs= 1
nt-1008	-	C	100	-	-	-	-	-
1008	NoBP	C	99	-19.51	0.87	17.35	85.7	0.86
1008	1068	G	1	-15.6	0.43	20.34	0.43	0.0

i-nuc	BP(j)	Nuc	#BP_Win	avgMFE	avgZ	avgED	SumZ	SumZ/#TotalWindows	BPs= 1
nt-1009	-	C	100	-	-	-	-	-
1009	NoBP	C	99	-19.49	0.85	17.35	84.26	0.84
1009	1067	G	1	-15.6	0.43	20.34	0.43	0.0

i-nuc	BP(j)	Nuc	#BP_Win	avgMFE	avgZ	avgED	SumZ	SumZ/#TotalWindows	BPs= 1
nt-1010	-	A	100	-	-	-	-	-
1010	NoBP	A	16	-17.86	0.41	21.67	6.53	0.07
1010	1001	U	84	-19.74	0.92	16.48	77.01	0.77

i-nuc	BP(j)	Nuc	#BP_Win	avgMFE	avgZ	avgED	SumZ	SumZ/#TotalWindows	BPs= 3
nt-1011	-	G	100	-	-	-	-	-
1011	NoBP	G	14	-17.86	0.23	20.18	3.18	0.03
1011	926	C	1	-18.8	1.52	31.93	1.52	0.02
1011	1000	C	84	-19.74	0.92	16.48	77.01	0.77
1011	1027	C	1	-15.6	0.43	20.34	0.43	0.0

i-nuc	BP(j)	Nuc	#BP_Win	avgMFE	avgZ	avgED	SumZ	SumZ/#TotalWindows	BPs= 3
nt-1012	-	G	100	-	-	-	-	-
1012	NoBP	G	14	-17.76	0.13	19.76	1.87	0.02
1012	925	C	1	-18.8	1.52	31.93	1.52	0.02
1012	999	C	84	-19.74	0.92	16.48	77.01	0.77
1012	1026	C	1	-15.6	0.43	20.34	0.43	0.0

i-nuc	BP(j)	Nuc	#BP_Win	avgMFE	avgZ	avgED	SumZ	SumZ/#TotalWindows	BPs= 2
nt-1013	-	C	100	-	-	-	-	-
1013	924	G	1	-18.8	1.52	31.93	1.52	0.02
1013	998	G	84	-19.74	0.92	16.48	77.01	0.77
1013	NoBP	C	15	-17.59	0.08	19.48	1.15	0.01

i-nuc	BP(j)	Nuc	#BP_Win	avgMFE	avgZ	avgED	SumZ	SumZ/#TotalWindows	BPs= 1
nt-1014	-	C	100	-	-	-	-	-
1014	997	G	83	-19.78	0.92	16.4	76.43	0.76
1014	NoBP	C	17	-17.58	0.04	19.78	0.61	0.01

i-nuc	BP(j)	Nuc	#BP_Win	avgMFE	avgZ	avgED	SumZ	SumZ/#TotalWindows	BPs= 0
nt-1015	-	A	100	-	-	-	-	-
1015	NoBP	A	100	-19.39	0.75	16.87	74.83	0.75

i-nuc	BP(j)	Nuc	#BP_Win	avgMFE	avgZ	avgED	SumZ	SumZ/#TotalWindows	BPs= 1
nt-1016	-	G	100	-	-	-	-	-
1016	NoBP	G	77	-18.83	0.8	18.82	61.5	0.62
1016	950	C	23	-21.18	0.49	10.12	11.3	0.11

i-nuc	BP(j)	Nuc	#BP_Win	avgMFE	avgZ	avgED	SumZ	SumZ/#TotalWindows	BPs= 3
nt-1017	-	A	100	-	-	-	-	-
1017	NoBP	A	68	-18.83	0.7	18.93	47.7	0.48
1017	949	U	23	-21.18	0.49	10.12	11.3	0.11
1017	1042	U	5	-19.5	1.17	16.27	5.86	0.06
1017	992	U	4	-17.27	1.59	18.76	6.35	0.06

i-nuc	BP(j)	Nuc	#BP_Win	avgMFE	avgZ	avgED	SumZ	SumZ/#TotalWindows	BPs= 3
nt-1018	-	U	100	-	-	-	-	-
1018	NoBP	U	68	-18.79	0.68	18.85	46.0	0.46
1018	948	A	23	-21.18	0.49	10.12	11.3	0.11
1018	1041	A	5	-19.5	1.17	16.27	5.86	0.06
1018	991	A	4	-17.27	1.59	18.76	6.35	0.06

i-nuc	BP(j)	Nuc	#BP_Win	avgMFE	avgZ	avgED	SumZ	SumZ/#TotalWindows	BPs= 3
nt-1019	-	G	100	-	-	-	-	-
1019	947	C	23	-21.18	0.49	10.12	11.3	0.11
1019	NoBP	G	68	-18.74	0.65	18.79	44.35	0.44
1019	1040	C	5	-19.5	1.17	16.27	5.86	0.06
1019	990	C	4	-17.27	1.59	18.76	6.35	0.06

i-nuc	BP(j)	Nuc	#BP_Win	avgMFE	avgZ	avgED	SumZ	SumZ/#TotalWindows	BPs= 0
nt-1020	-	A	100	-	-	-	-	-
1020	NoBP	A	100	-19.25	0.67	16.64	66.63	0.67

i-nuc	BP(j)	Nuc	#BP_Win	avgMFE	avgZ	avgED	SumZ	SumZ/#TotalWindows	BPs= 0
nt-1021	-	G	100	-	-	-	-	-
1021	NoBP	G	100	-19.2	0.66	16.71	65.8	0.66

i-nuc	BP(j)	Nuc	#BP_Win	avgMFE	avgZ	avgED	SumZ	SumZ/#TotalWindows	BPs= 1
nt-1022	-	A	100	-	-	-	-	-
1022	NoBP	A	95	-19.16	0.62	16.76	58.53	0.59
1022	1037	U	5	-19.5	1.17	16.27	5.86	0.06

i-nuc	BP(j)	Nuc	#BP_Win	avgMFE	avgZ	avgED	SumZ	SumZ/#TotalWindows	BPs= 0
nt-1023	-	G	100	-	-	-	-	-
1023	NoBP	G	100	-19.16	0.63	16.75	62.93	0.63

i-nuc	BP(j)	Nuc	#BP_Win	avgMFE	avgZ	avgED	SumZ	SumZ/#TotalWindows	BPs= 0
nt-1024	-	A	100	-	-	-	-	-
1024	NoBP	A	100	-19.13	0.62	16.79	61.74	0.62

i-nuc	BP(j)	Nuc	#BP_Win	avgMFE	avgZ	avgED	SumZ	SumZ/#TotalWindows	BPs= 0
nt-1025	-	A	100	-	-	-	-	-
1025	NoBP	A	100	-19.12	0.61	16.8	61.05	0.61

i-nuc	BP(j)	Nuc	#BP_Win	avgMFE	avgZ	avgED	SumZ	SumZ/#TotalWindows	BPs= 4
nt-1026	-	C	100	-	-	-	-	-
1026	NoBP	C	25	-20.15	0.22	14.59	5.38	0.05
1026	1033	G	29	-19.97	0.92	14.74	26.63	0.27
1026	1068	G	35	-17.74	0.95	18.8	33.21	0.33
1026	1012	G	1	-15.6	0.43	20.34	0.43	0.0
1026	1111	G	10	-19.1	-0.56	21.12	-5.6	-0.06

i-nuc	BP(j)	Nuc	#BP_Win	avgMFE	avgZ	avgED	SumZ	SumZ/#TotalWindows	BPs= 4
nt-1027	-	C	100	-	-	-	-	-
1027	NoBP	C	25	-20.09	0.18	15.08	4.48	0.04
1027	1032	G	29	-19.97	0.92	14.74	26.63	0.27
1027	1067	G	35	-17.74	0.95	18.8	33.21	0.33
1027	1011	G	1	-15.6	0.43	20.34	0.43	0.0
1027	1110	G	10	-19.1	-0.56	21.12	-5.6	-0.06

i-nuc	BP(j)	Nuc	#BP_Win	avgMFE	avgZ	avgED	SumZ	SumZ/#TotalWindows	BPs= 1
nt-1028	-	A	100	-	-	-	-	-
1028	NoBP	A	64	-19.85	0.38	16.08	24.5	0.24
1028	1064	U	36	-17.68	0.93	18.84	33.64	0.34

i-nuc	BP(j)	Nuc	#BP_Win	avgMFE	avgZ	avgED	SumZ	SumZ/#TotalWindows	BPs= 1
nt-1029	-	A	100	-	-	-	-	-
1029	NoBP	A	64	-19.83	0.36	16.29	23.2	0.23
1029	1063	U	36	-17.68	0.93	18.84	33.64	0.34

i-nuc	BP(j)	Nuc	#BP_Win	avgMFE	avgZ	avgED	SumZ	SumZ/#TotalWindows	BPs= 2
nt-1030	-	G	100	-	-	-	-	-
1030	NoBP	G	50	-20.03	0.56	15.07	28.19	0.28
1030	1062	C	36	-17.68	0.93	18.84	33.64	0.34
1030	1105	C	14	-19.04	-0.42	21.6	-5.81	-0.06

i-nuc	BP(j)	Nuc	#BP_Win	avgMFE	avgZ	avgED	SumZ	SumZ/#TotalWindows	BPs= 3
nt-1031	-	G	100	-	-	-	-	-
1031	NoBP	G	39	-20.25	0.87	13.71	34.07	0.34
1031	1061	C	36	-17.68	0.93	18.84	33.64	0.34
1031	1104	C	14	-19.04	-0.42	21.6	-5.81	-0.06
1031	1105	C	11	-19.12	-0.58	20.88	-6.33	-0.06

i-nuc	BP(j)	Nuc	#BP_Win	avgMFE	avgZ	avgED	SumZ	SumZ/#TotalWindows	BPs= 5
nt-1032	-	G	100	-	-	-	-	-
1032	NoBP	G	2	-20.9	0.62	8.9	1.24	0.01
1032	1027	C	29	-19.97	0.92	14.74	26.63	0.27
1032	1055	U	8	-20.79	0.67	12.97	5.38	0.05
1032	1060	C	36	-17.68	0.93	18.84	33.64	0.34
1032	1103	C	14	-19.04	-0.42	21.6	-5.81	-0.06
1032	1104	C	11	-19.12	-0.58	20.88	-6.33	-0.06

i-nuc	BP(j)	Nuc	#BP_Win	avgMFE	avgZ	avgED	SumZ	SumZ/#TotalWindows	BPs= 4
nt-1033	-	G	100	-	-	-	-	-
1033	NoBP	G	38	-17.79	0.86	18.61	32.8	0.33
1033	1026	C	29	-19.97	0.92	14.74	26.63	0.27
1033	1054	C	8	-20.79	0.67	12.97	5.38	0.05
1033	1065	C	14	-19.04	-0.42	21.6	-5.81	-0.06
1033	1103	C	11	-19.12	-0.58	20.88	-6.33	-0.06

i-nuc	BP(j)	Nuc	#BP_Win	avgMFE	avgZ	avgED	SumZ	SumZ/#TotalWindows	BPs= 2
nt-1034	-	A	100	-	-	-	-	-
1034	NoBP	A	75	-18.94	0.84	16.59	63.21	0.63
1034	1064	U	14	-19.04	-0.42	21.6	-5.81	-0.06
1034	1102	U	11	-19.12	-0.58	20.88	-6.33	-0.06

i-nuc	BP(j)	Nuc	#BP_Win	avgMFE	avgZ	avgED	SumZ	SumZ/#TotalWindows	BPs= 2
nt-1035	-	A	100	-	-	-	-	-
1035	NoBP	A	19	-20.05	0.81	12.6	15.4	0.15
1035	1052	U	67	-18.62	0.59	18.52	39.71	0.4
1035	1063	U	14	-19.04	-0.42	21.6	-5.81	-0.06

i-nuc	BP(j)	Nuc	#BP_Win	avgMFE	avgZ	avgED	SumZ	SumZ/#TotalWindows	BPs= 3
nt-1036	-	G	100	-	-	-	-	-
1036	NoBP	G	17	-20.45	0.69	12.08	11.66	0.12
1036	1051	C	67	-18.62	0.59	18.52	39.71	0.4
1036	1089	C	2	-15.3	1.33	21.57	2.65	0.03
1036	1062	C	14	-19.04	-0.42	21.6	-5.81	-0.06

i-nuc	BP(j)	Nuc	#BP_Win	avgMFE	avgZ	avgED	SumZ	SumZ/#TotalWindows	BPs= 3
nt-1037	-	U	100	-	-	-	-	-
1037	NoBP	U	26	-19.77	-0.03	16.7	-0.71	-0.01
1037	1022	A	5	-19.5	1.17	16.27	5.86	0.06
1037	1050	A	67	-18.62	0.59	18.52	39.71	0.4
1037	1088	A	2	-15.3	1.33	21.57	2.65	0.03

i-nuc	BP(j)	Nuc	#BP_Win	avgMFE	avgZ	avgED	SumZ	SumZ/#TotalWindows	BPs= 2
nt-1038	-	G	100	-	-	-	-	-
1038	NoBP	G	84	-18.93	0.59	17.42	49.18	0.49
1038	1087	C	2	-15.3	1.33	21.57	2.65	0.03
1038	1060	C	14	-19.04	-0.42	21.6	-5.81	-0.06

i-nuc	BP(j)	Nuc	#BP_Win	avgMFE	avgZ	avgED	SumZ	SumZ/#TotalWindows	BPs= 1
nt-1039	-	A	100	-	-	-	-	-
1039	NoBP	A	86	-18.84	0.58	17.6	49.71	0.5
1039	1058	U	14	-19.04	-0.42	21.6	-5.81	-0.06

i-nuc	BP(j)	Nuc	#BP_Win	avgMFE	avgZ	avgED	SumZ	SumZ/#TotalWindows	BPs= 4
nt-1040	-	C	100	-	-	-	-	-
1040	NoBP	C	12	-20.44	-0.09	13.1	-1.09	-0.01
1040	1019	G	5	-19.5	1.17	16.27	5.86	0.06
1040	1047	G	67	-18.62	0.59	18.52	39.71	0.4
1040	1085	G	2	-15.3	1.33	21.57	2.65	0.03
1040	1057	G	14	-19.04	-0.42	21.6	-5.81	-0.06

i-nuc	BP(j)	Nuc	#BP_Win	avgMFE	avgZ	avgED	SumZ	SumZ/#TotalWindows	BPs= 2
nt-1041	-	A	100	-	-	-	-	-
1041	NoBP	A	93	-18.95	0.33	18.39	30.4	0.3
1041	1018	U	5	-19.5	1.17	16.27	5.86	0.06
1041	1084	U	2	-15.3	1.33	21.57	2.65	0.03

i-nuc	BP(j)	Nuc	#BP_Win	avgMFE	avgZ	avgED	SumZ	SumZ/#TotalWindows	BPs= 3
nt-1042	-	U	100	-	-	-	-	-
1042	NoBP	U	79	-18.96	0.43	17.95	34.04	0.34
1042	1017	A	5	-19.5	1.17	16.27	5.86	0.06
1042	1083	A	2	-15.3	1.33	21.57	2.65	0.03
1042	1056	A	14	-19.04	-0.42	21.6	-5.81	-0.06

i-nuc	BP(j)	Nuc	#BP_Win	avgMFE	avgZ	avgED	SumZ	SumZ/#TotalWindows	BPs= 1
nt-1043	-	A	100	-	-	-	-	-
1043	NoBP	A	86	-18.95	0.46	17.99	39.96	0.4
1043	1055	U	14	-19.04	-0.42	21.6	-5.81	-0.06

i-nuc	BP(j)	Nuc	#BP_Win	avgMFE	avgZ	avgED	SumZ	SumZ/#TotalWindows	BPs= 1
nt-1044	-	G	100	-	-	-	-	-
1044	NoBP	G	86	-18.99	0.43	18.03	37.36	0.37
1044	1054	C	14	-19.04	-0.42	21.6	-5.81	-0.06

i-nuc	BP(j)	Nuc	#BP_Win	avgMFE	avgZ	avgED	SumZ	SumZ/#TotalWindows	BPs= 2
nt-1045	-	C	100	-	-	-	-	-
1045	NoBP	C	95	-18.98	0.33	18.49	31.68	0.32
1045	1081	G	2	-15.3	1.33	21.57	2.65	0.03
1045	1139	G	3	-23.0	-1.71	19.03	-5.14	-0.05

i-nuc	BP(j)	Nuc	#BP_Win	avgMFE	avgZ	avgED	SumZ	SumZ/#TotalWindows	BPs= 3
nt-1046	-	A	100	-	-	-	-	-
1046	NoBP	A	81	-19.01	0.43	17.98	34.9	0.35
1046	1080	U	2	-15.3	1.33	21.57	2.65	0.03
1046	1052	U	14	-19.04	-0.42	21.6	-5.81	-0.06
1046	1138	U	3	-23.0	-1.71	19.03	-5.14	-0.05

i-nuc	BP(j)	Nuc	#BP_Win	avgMFE	avgZ	avgED	SumZ	SumZ/#TotalWindows	BPs= 4
nt-1047	-	G	100	-	-	-	-	-
1047	NoBP	G	9	-18.32	0.75	17.61	6.73	0.07
1047	1040	C	67	-18.62	0.59	18.52	39.71	0.4
1047	1051	C	14	-19.04	-0.42	21.6	-5.81	-0.06
1047	1061	C	7	-23.11	-1.66	14.78	-11.65	-0.12
1047	1137	C	3	-23.0	-1.71	19.03	-5.14	-0.05

i-nuc	BP(j)	Nuc	#BP_Win	avgMFE	avgZ	avgED	SumZ	SumZ/#TotalWindows	BPs= 2
nt-1048	-	G	100	-	-	-	-	-
1048	NoBP	G	90	-18.71	0.42	18.89	37.56	0.38
1048	1060	C	7	-23.11	-1.66	14.78	-11.65	-0.12
1048	1136	C	3	-23.0	-1.71	19.03	-5.14	-0.05

i-nuc	BP(j)	Nuc	#BP_Win	avgMFE	avgZ	avgED	SumZ	SumZ/#TotalWindows	BPs= 1
nt-1049	-	A	100	-	-	-	-	-
1049	NoBP	A	97	-19.08	0.23	18.53	22.35	0.22
1049	1135	U	3	-23.0	-1.71	19.03	-5.14	-0.05

i-nuc	BP(j)	Nuc	#BP_Win	avgMFE	avgZ	avgED	SumZ	SumZ/#TotalWindows	BPs= 2
nt-1050	-	A	100	-	-	-	-	-
1050	NoBP	A	26	-19.79	-0.53	19.33	-13.8	-0.14
1050	1037	U	67	-18.62	0.59	18.52	39.71	0.4
1050	1058	U	7	-23.11	-1.66	14.78	-11.65	-0.12

i-nuc	BP(j)	Nuc	#BP_Win	avgMFE	avgZ	avgED	SumZ	SumZ/#TotalWindows	BPs= 5
nt-1051	-	C	100	-	-	-	-	-
1051	NoBP	C	5	-23.26	-1.29	12.14	-6.47	-0.06
1051	1036	G	67	-18.62	0.59	18.52	39.71	0.4
1051	1077	G	2	-15.3	1.33	21.57	2.65	0.03
1051	1047	G	14	-19.04	-0.42	21.6	-5.81	-0.06
1051	1110	G	5	-21.16	-1.38	18.21	-6.92	-0.07
1051	1057	G	7	-23.11	-1.66	14.78	-11.65	-0.12

i-nuc	BP(j)	Nuc	#BP_Win	avgMFE	avgZ	avgED	SumZ	SumZ/#TotalWindows	BPs= 5
nt-1052	-	U	100	-	-	-	-	-
1052	1035	A	67	-18.62	0.59	18.52	39.71	0.4
1052	1076	A	2	-15.3	1.33	21.57	2.65	0.03
1052	1046	A	14	-19.04	-0.42	21.6	-5.81	-0.06
1052	1109	A	5	-21.16	-1.38	18.21	-6.92	-0.07
1052	1056	A	7	-23.11	-1.66	14.78	-11.65	-0.12
1052	NoBP	U	5	-24.2	-2.01	11.1	-10.07	-0.1

i-nuc	BP(j)	Nuc	#BP_Win	avgMFE	avgZ	avgED	SumZ	SumZ/#TotalWindows	BPs= 2
nt-1053	-	A	100	-	-	-	-	-
1053	NoBP	A	93	-19.37	0.09	18.25	8.8	0.09
1053	1075	U	2	-15.3	1.33	21.57	2.65	0.03
1053	1108	U	5	-21.16	-1.38	18.21	-6.92	-0.07

i-nuc	BP(j)	Nuc	#BP_Win	avgMFE	avgZ	avgED	SumZ	SumZ/#TotalWindows	BPs= 3
nt-1054	-	C	100	-	-	-	-	-
1054	NoBP	C	73	-19.21	0.12	18.21	9.09	0.09
1054	1033	G	8	-20.79	0.67	12.97	5.38	0.05
1054	1044	G	14	-19.04	-0.42	21.6	-5.81	-0.06
1054	1107	G	5	-21.16	-1.38	18.21	-6.92	-0.07

i-nuc	BP(j)	Nuc	#BP_Win	avgMFE	avgZ	avgED	SumZ	SumZ/#TotalWindows	BPs= 3
nt-1055	-	U	100	-	-	-	-	-
1055	1032	G	8	-20.79	0.67	12.97	5.38	0.05
1055	NoBP	U	73	-19.25	0.09	18.16	6.46	0.06
1055	1043	A	14	-19.04	-0.42	21.6	-5.81	-0.06
1055	1106	A	5	-21.16	-1.38	18.21	-6.92	-0.07

i-nuc	BP(j)	Nuc	#BP_Win	avgMFE	avgZ	avgED	SumZ	SumZ/#TotalWindows	BPs= 2
nt-1056	-	A	100	-	-	-	-	-
1056	NoBP	A	79	-19.23	0.17	17.91	13.1	0.13
1056	1042	U	14	-19.04	-0.42	21.6	-5.81	-0.06
1056	1052	U	7	-23.11	-1.66	14.78	-11.65	-0.12

i-nuc	BP(j)	Nuc	#BP_Win	avgMFE	avgZ	avgED	SumZ	SumZ/#TotalWindows	BPs= 3
nt-1057	-	G	100	-	-	-	-	-
1057	NoBP	G	51	-18.29	0.83	18.54	42.45	0.42
1057	1071	C	28	-21.03	-1.15	16.74	-32.13	-0.32
1057	1040	C	14	-19.04	-0.42	21.6	-5.81	-0.06
1057	1051	C	7	-23.11	-1.66	14.78	-11.65	-0.12

i-nuc	BP(j)	Nuc	#BP_Win	avgMFE	avgZ	avgED	SumZ	SumZ/#TotalWindows	BPs= 3
nt-1058	-	U	100	-	-	-	-	-
1058	NoBP	U	51	-18.32	0.78	18.55	39.84	0.4
1058	1070	A	28	-21.03	-1.15	16.74	-32.13	-0.32
1058	1039	A	14	-19.04	-0.42	21.6	-5.81	-0.06
1058	1050	A	7	-23.11	-1.66	14.78	-11.65	-0.12

i-nuc	BP(j)	Nuc	#BP_Win	avgMFE	avgZ	avgED	SumZ	SumZ/#TotalWindows	BPs= 0
nt-1059	-	A	100	-	-	-	-	-
1059	NoBP	A	100	-19.53	-0.13	18.21	-12.6	-0.13

i-nuc	BP(j)	Nuc	#BP_Win	avgMFE	avgZ	avgED	SumZ	SumZ/#TotalWindows	BPs= 5
nt-1060	-	C	100	-	-	-	-	-
1060	NoBP	C	9	-20.69	-0.93	14.77	-8.4	-0.08
1060	972	G	6	-19.17	1.41	22.24	8.45	0.08
1060	1032	G	36	-17.68	0.93	18.84	33.64	0.34
1060	1068	G	28	-21.03	-1.15	16.74	-32.13	-0.32
1060	1038	G	14	-19.04	-0.42	21.6	-5.81	-0.06
1060	1048	G	7	-23.11	-1.66	14.78	-11.65	-0.12

i-nuc	BP(j)	Nuc	#BP_Win	avgMFE	avgZ	avgED	SumZ	SumZ/#TotalWindows	BPs= 6
nt-1061	-	C	100	-	-	-	-	-
1061	NoBP	C	16	-19.26	-0.44	20.79	-7.02	-0.07
1061	971	G	6	-19.17	1.41	22.24	8.45	0.08
1061	1031	G	36	-17.68	0.93	18.84	33.64	0.34
1061	1067	G	28	-21.03	-1.15	16.74	-32.13	-0.32
1061	1111	G	4	-19.05	-0.97	18.23	-3.86	-0.04
1061	1047	G	7	-23.11	-1.66	14.78	-11.65	-0.12
1061	1068	G	3	-23.3	-2.08	9.82	-6.24	-0.06

i-nuc	BP(j)	Nuc	#BP_Win	avgMFE	avgZ	avgED	SumZ	SumZ/#TotalWindows	BPs= 5
nt-1062	-	C	100	-	-	-	-	-
1062	970	G	6	-19.17	1.41	22.24	8.45	0.08
1062	1030	G	36	-17.68	0.93	18.84	33.64	0.34
1062	NoBP	C	37	-21.54	-1.31	15.99	-48.64	-0.49
1062	1036	G	14	-19.04	-0.42	21.6	-5.81	-0.06
1062	1110	G	4	-19.05	-0.97	18.23	-3.86	-0.04
1062	1067	G	3	-23.3	-2.08	9.82	-6.24	-0.06

i-nuc	BP(j)	Nuc	#BP_Win	avgMFE	avgZ	avgED	SumZ	SumZ/#TotalWindows	BPs= 4
nt-1063	-	U	100	-	-	-	-	-
1063	NoBP	U	45	-21.49	-1.16	15.92	-52.01	-0.52
1063	968	A	1	-19.7	1.17	22.61	1.17	0.01
1063	1029	A	36	-17.68	0.93	18.84	33.64	0.34
1063	1035	A	14	-19.04	-0.42	21.6	-5.81	-0.06
1063	1109	A	4	-19.05	-0.97	18.23	-3.86	-0.04

i-nuc	BP(j)	Nuc	#BP_Win	avgMFE	avgZ	avgED	SumZ	SumZ/#TotalWindows	BPs= 3
nt-1064	-	U	100	-	-	-	-	-
1064	NoBP	U	49	-21.37	-1.21	15.85	-59.14	-0.59
1064	967	A	1	-19.7	1.17	22.61	1.17	0.01
1064	1028	A	36	-17.68	0.93	18.84	33.64	0.34
1064	1034	A	14	-19.04	-0.42	21.6	-5.81	-0.06

i-nuc	BP(j)	Nuc	#BP_Win	avgMFE	avgZ	avgED	SumZ	SumZ/#TotalWindows	BPs= 2
nt-1065	-	C	100	-	-	-	-	-
1065	966	G	1	-19.7	1.17	22.61	1.17	0.01
1065	NoBP	C	85	-19.85	-0.35	16.94	-29.8	-0.3
1065	1033	G	14	-19.04	-0.42	21.6	-5.81	-0.06

i-nuc	BP(j)	Nuc	#BP_Win	avgMFE	avgZ	avgED	SumZ	SumZ/#TotalWindows	BPs= 0
nt-1066	-	A	100	-	-	-	-	-
1066	NoBP	A	100	-19.77	-0.38	17.49	-38.16	-0.38

i-nuc	BP(j)	Nuc	#BP_Win	avgMFE	avgZ	avgED	SumZ	SumZ/#TotalWindows	BPs= 5
nt-1067	-	G	100	-	-	-	-	-
1067	NoBP	G	27	-21.12	-1.16	16.69	-31.3	-0.31
1067	1027	C	35	-17.74	0.95	18.8	33.21	0.33
1067	1061	C	28	-21.03	-1.15	16.74	-32.13	-0.32
1067	1009	C	1	-15.6	0.43	20.34	0.43	0.0
1067	1104	C	6	-19.2	-1.13	17.71	-6.78	-0.07
1067	1062	C	3	-23.3	-2.08	9.82	-6.24	-0.06

i-nuc	BP(j)	Nuc	#BP_Win	avgMFE	avgZ	avgED	SumZ	SumZ/#TotalWindows	BPs= 5
nt-1068	-	G	100	-	-	-	-	-
1068	1026	C	35	-17.74	0.95	18.8	33.21	0.33
1068	1060	C	28	-21.03	-1.15	16.74	-32.13	-0.32
1068	1008	C	1	-15.6	0.43	20.34	0.43	0.0
1068	NoBP	G	27	-21.26	-1.34	16.12	-36.13	-0.36
1068	1103	C	6	-19.2	-1.13	17.71	-6.78	-0.07
1068	1061	C	3	-23.3	-2.08	9.82	-6.24	-0.06

i-nuc	BP(j)	Nuc	#BP_Win	avgMFE	avgZ	avgED	SumZ	SumZ/#TotalWindows	BPs= 1
nt-1069	-	A	100	-	-	-	-	-
1069	NoBP	A	94	-19.92	-0.48	16.98	-45.05	-0.45
1069	1102	U	6	-19.2	-1.13	17.71	-6.78	-0.07

i-nuc	BP(j)	Nuc	#BP_Win	avgMFE	avgZ	avgED	SumZ	SumZ/#TotalWindows	BPs= 1
nt-1070	-	A	100	-	-	-	-	-
1070	NoBP	A	72	-19.47	-0.33	16.94	-24.07	-0.24
1070	1058	U	28	-21.03	-1.15	16.74	-32.13	-0.32

i-nuc	BP(j)	Nuc	#BP_Win	avgMFE	avgZ	avgED	SumZ	SumZ/#TotalWindows	BPs= 1
nt-1071	-	C	100	-	-	-	-	-
1071	NoBP	C	72	-19.52	-0.4	16.76	-29.04	-0.29
1071	1057	G	28	-21.03	-1.15	16.74	-32.13	-0.32

i-nuc	BP(j)	Nuc	#BP_Win	avgMFE	avgZ	avgED	SumZ	SumZ/#TotalWindows	BPs= 0
nt-1072	-	A	100	-	-	-	-	-
1072	NoBP	A	100	-19.97	-0.64	16.65	-63.96	-0.64

i-nuc	BP(j)	Nuc	#BP_Win	avgMFE	avgZ	avgED	SumZ	SumZ/#TotalWindows	BPs= 1
nt-1073	-	A	100	-	-	-	-	-
1073	NoBP	A	99	-20.05	-0.69	16.52	-68.41	-0.68
1073	1004	U	1	-15.6	0.43	20.34	0.43	0.0

i-nuc	BP(j)	Nuc	#BP_Win	avgMFE	avgZ	avgED	SumZ	SumZ/#TotalWindows	BPs= 2
nt-1074	-	A	100	-	-	-	-	-
1074	NoBP	A	45	-17.94	0.33	19.16	14.75	0.15
1074	1003	U	1	-15.6	0.43	20.34	0.43	0.0
1074	1102	U	54	-21.85	-1.6	14.13	-86.29	-0.86

i-nuc	BP(j)	Nuc	#BP_Win	avgMFE	avgZ	avgED	SumZ	SumZ/#TotalWindows	BPs= 3
nt-1075	-	U	100	-	-	-	-	-
1075	NoBP	U	23	-17.03	1.16	19.2	26.66	0.27
1075	1053	A	2	-15.3	1.33	21.57	2.65	0.03
1075	1002	A	1	-15.6	0.43	20.34	0.43	0.0
1075	1101	A	74	-21.19	-1.4	15.28	-103.36	-1.03

i-nuc	BP(j)	Nuc	#BP_Win	avgMFE	avgZ	avgED	SumZ	SumZ/#TotalWindows	BPs= 3
nt-1076	-	A	100	-	-	-	-	-
1076	NoBP	A	21	-16.95	1.19	19.38	24.9	0.25
1076	1052	U	2	-15.3	1.33	21.57	2.65	0.03
1076	1001	U	1	-15.6	0.43	20.34	0.43	0.0
1076	1100	U	76	-21.13	-1.38	15.21	-104.9	-1.05

i-nuc	BP(j)	Nuc	#BP_Win	avgMFE	avgZ	avgED	SumZ	SumZ/#TotalWindows	BPs= 5
nt-1077	-	G	100	-	-	-	-	-
1077	NoBP	G	13	-16.8	1.06	19.67	13.84	0.14
1077	985	C	3	-17.57	1.52	18.12	4.55	0.05
1077	994	C	3	-17.5	1.38	18.22	4.15	0.04
1077	1051	C	2	-15.3	1.33	21.57	2.65	0.03
1077	1000	C	1	-15.6	0.43	20.34	0.43	0.0
1077	1099	C	78	-21.04	-1.35	15.22	-105.63	-1.06

i-nuc	BP(j)	Nuc	#BP_Win	avgMFE	avgZ	avgED	SumZ	SumZ/#TotalWindows	BPs= 3
nt-1078	-	G	100	-	-	-	-	-
1078	NoBP	G	18	-16.74	1.01	19.07	18.22	0.18
1078	984	C	3	-17.57	1.52	18.12	4.55	0.05
1078	999	C	1	-15.6	0.43	20.34	0.43	0.0
1078	1098	C	78	-21.04	-1.35	15.22	-105.63	-1.06

i-nuc	BP(j)	Nuc	#BP_Win	avgMFE	avgZ	avgED	SumZ	SumZ/#TotalWindows	BPs= 3
nt-1079	-	A	100	-	-	-	-	-
1079	NoBP	A	90	-20.49	-1.09	15.65	-97.66	-0.98
1079	983	U	3	-17.57	1.52	18.12	4.55	0.05
1079	992	U	3	-17.5	1.38	18.22	4.15	0.04
1079	1091	U	4	-15.5	0.94	19.01	3.76	0.04

i-nuc	BP(j)	Nuc	#BP_Win	avgMFE	avgZ	avgED	SumZ	SumZ/#TotalWindows	BPs= 7
nt-1080	-	U	100	-	-	-	-	-
1080	982	A	2	-17.9	1.41	17.25	2.82	0.03
1080	NoBP	U	2	-17.6	0.88	18.9	1.76	0.02
1080	986	A	1	-16.4	1.8	20.66	1.8	0.02
1080	991	A	3	-17.5	1.38	18.22	4.15	0.04
1080	995	A	3	-16.83	1.21	20.32	3.64	0.04
1080	1046	A	2	-15.3	1.33	21.57	2.65	0.03
1080	1090	A	4	-15.5	0.94	19.01	3.76	0.04
1080	1097	A	83	-20.83	-1.31	15.12	-108.84	-1.09

i-nuc	BP(j)	Nuc	#BP_Win	avgMFE	avgZ	avgED	SumZ	SumZ/#TotalWindows	BPs= 6
nt-1081	-	G	100	-	-	-	-	-
1081	NoBP	G	2	-17.5	1.45	18.26	2.9	0.03
1081	985	C	1	-16.4	1.8	20.66	1.8	0.02
1081	990	C	3	-17.5	1.38	18.22	4.15	0.04
1081	994	C	3	-16.83	1.21	20.32	3.64	0.04
1081	1045	C	2	-15.3	1.33	21.57	2.65	0.03
1081	1089	C	4	-15.5	0.94	19.01	3.76	0.04
1081	1096	C	85	-20.77	-1.3	15.07	-110.21	-1.1

i-nuc	BP(j)	Nuc	#BP_Win	avgMFE	avgZ	avgED	SumZ	SumZ/#TotalWindows	BPs= 2
nt-1082	-	G	100	-	-	-	-	-
1082	NoBP	G	13	-16.35	1.23	19.59	15.93	0.16
1082	984	C	1	-16.4	1.8	20.66	1.8	0.02
1082	1095	C	86	-20.7	-1.28	15.04	-110.51	-1.11

i-nuc	BP(j)	Nuc	#BP_Win	avgMFE	avgZ	avgED	SumZ	SumZ/#TotalWindows	BPs= 4
nt-1083	-	A	100	-	-	-	-	-
1083	NoBP	A	6	-15.87	0.76	17.31	4.58	0.05
1083	988	U	3	-17.5	1.38	18.22	4.15	0.04
1083	992	U	3	-16.83	1.21	20.32	3.64	0.04
1083	1042	U	2	-15.3	1.33	21.57	2.65	0.03
1083	1094	U	86	-20.7	-1.28	15.04	-110.51	-1.11

i-nuc	BP(j)	Nuc	#BP_Win	avgMFE	avgZ	avgED	SumZ	SumZ/#TotalWindows	BPs= 4
nt-1084	-	U	100	-	-	-	-	-
1084	987	G	3	-17.5	1.38	18.22	4.15	0.04
1084	991	A	3	-16.83	1.21	20.32	3.64	0.04
1084	1041	A	2	-15.3	1.33	21.57	2.65	0.03
1084	NoBP	U	6	-16.22	0.11	15.01	0.66	0.01
1084	1093	A	86	-20.7	-1.28	15.04	-110.51	-1.11

i-nuc	BP(j)	Nuc	#BP_Win	avgMFE	avgZ	avgED	SumZ	SumZ/#TotalWindows	BPs= 2
nt-1085	-	G	100	-	-	-	-	-
1085	NoBP	G	95	-20.34	-1.15	15.02	-109.15	-1.09
1085	990	C	3	-16.83	1.21	20.32	3.64	0.04
1085	1040	C	2	-15.3	1.33	21.57	2.65	0.03

i-nuc	BP(j)	Nuc	#BP_Win	avgMFE	avgZ	avgED	SumZ	SumZ/#TotalWindows	BPs= 0
nt-1086	-	A	100	-	-	-	-	-
1086	NoBP	A	100	-20.15	-1.06	15.21	-105.97	-1.06

i-nuc	BP(j)	Nuc	#BP_Win	avgMFE	avgZ	avgED	SumZ	SumZ/#TotalWindows	BPs= 1
nt-1087	-	C	100	-	-	-	-	-
1087	NoBP	C	98	-20.27	-1.14	14.96	-111.35	-1.11
1087	1038	G	2	-15.3	1.33	21.57	2.65	0.03

i-nuc	BP(j)	Nuc	#BP_Win	avgMFE	avgZ	avgED	SumZ	SumZ/#TotalWindows	BPs= 1
nt-1088	-	A	100	-	-	-	-	-
1088	NoBP	A	98	-20.3	-1.16	14.83	-113.78	-1.14
1088	1037	U	2	-15.3	1.33	21.57	2.65	0.03

i-nuc	BP(j)	Nuc	#BP_Win	avgMFE	avgZ	avgED	SumZ	SumZ/#TotalWindows	BPs= 2
nt-1089	-	C	100	-	-	-	-	-
1089	NoBP	C	94	-20.54	-1.28	14.53	-120.28	-1.2
1089	1036	G	2	-15.3	1.33	21.57	2.65	0.03
1089	1081	G	4	-15.5	0.94	19.01	3.76	0.04

i-nuc	BP(j)	Nuc	#BP_Win	avgMFE	avgZ	avgED	SumZ	SumZ/#TotalWindows	BPs= 1
nt-1090	-	A	100	-	-	-	-	-
1090	NoBP	A	96	-20.46	-1.25	14.55	-119.97	-1.2
1090	1080	U	4	-15.5	0.94	19.01	3.76	0.04

i-nuc	BP(j)	Nuc	#BP_Win	avgMFE	avgZ	avgED	SumZ	SumZ/#TotalWindows	BPs= 1
nt-1091	-	U	100	-	-	-	-	-
1091	NoBP	U	96	-20.51	-1.28	14.41	-122.52	-1.23
1091	1079	A	4	-15.5	0.94	19.01	3.76	0.04

i-nuc	BP(j)	Nuc	#BP_Win	avgMFE	avgZ	avgED	SumZ	SumZ/#TotalWindows	BPs= 0
nt-1092	-	A	100	-	-	-	-	-
1092	NoBP	A	100	-20.36	-1.21	14.47	-121.15	-1.21

i-nuc	BP(j)	Nuc	#BP_Win	avgMFE	avgZ	avgED	SumZ	SumZ/#TotalWindows	BPs= 1
nt-1093	-	A	100	-	-	-	-	-
1093	NoBP	A	14	-18.58	-0.95	10.16	-13.31	-0.13
1093	1084	U	86	-20.7	-1.28	15.04	-110.51	-1.11

i-nuc	BP(j)	Nuc	#BP_Win	avgMFE	avgZ	avgED	SumZ	SumZ/#TotalWindows	BPs= 2
nt-1094	-	U	100	-	-	-	-	-
1094	NoBP	U	6	-17.48	-0.84	10.9	-5.04	-0.05
1094	1083	A	86	-20.7	-1.28	15.04	-110.51	-1.11
1094	1186	A	8	-19.95	-1.34	8.28	-10.75	-0.11

i-nuc	BP(j)	Nuc	#BP_Win	avgMFE	avgZ	avgED	SumZ	SumZ/#TotalWindows	BPs= 2
nt-1095	-	C	100	-	-	-	-	-
1095	NoBP	C	6	-18.2	-1.3	9.03	-7.78	-0.08
1095	1082	G	86	-20.7	-1.28	15.04	-110.51	-1.11
1095	1185	G	8	-19.95	-1.34	8.28	-10.75	-0.11

i-nuc	BP(j)	Nuc	#BP_Win	avgMFE	avgZ	avgED	SumZ	SumZ/#TotalWindows	BPs= 2
nt-1096	-	C	100	-	-	-	-	-
1096	1081	G	85	-20.77	-1.3	15.07	-110.21	-1.1
1096	NoBP	C	7	-18.27	-1.5	7.8	-10.51	-0.11
1096	1184	G	8	-19.95	-1.34	8.28	-10.75	-0.11

i-nuc	BP(j)	Nuc	#BP_Win	avgMFE	avgZ	avgED	SumZ	SumZ/#TotalWindows	BPs= 1
nt-1097	-	A	100	-	-	-	-	-
1097	1080	U	83	-20.83	-1.31	15.12	-108.84	-1.09
1097	NoBP	A	17	-19.15	-1.42	8.01	-24.19	-0.24

i-nuc	BP(j)	Nuc	#BP_Win	avgMFE	avgZ	avgED	SumZ	SumZ/#TotalWindows	BPs= 1
nt-1098	-	C	100	-	-	-	-	-
1098	NoBP	C	22	-18.97	-1.36	8.5	-29.93	-0.3
1098	1078	G	78	-21.04	-1.35	15.22	-105.63	-1.06

i-nuc	BP(j)	Nuc	#BP_Win	avgMFE	avgZ	avgED	SumZ	SumZ/#TotalWindows	BPs= 1
nt-1099	-	C	100	-	-	-	-	-
1099	1077	G	78	-21.04	-1.35	15.22	-105.63	-1.06
1099	NoBP	C	22	-19.16	-1.45	7.9	-31.98	-0.32

i-nuc	BP(j)	Nuc	#BP_Win	avgMFE	avgZ	avgED	SumZ	SumZ/#TotalWindows	BPs= 1
nt-1100	-	U	100	-	-	-	-	-
1100	1076	A	76	-21.13	-1.38	15.21	-104.9	-1.05
1100	NoBP	U	24	-19.29	-1.46	7.84	-35.09	-0.35

i-nuc	BP(j)	Nuc	#BP_Win	avgMFE	avgZ	avgED	SumZ	SumZ/#TotalWindows	BPs= 2
nt-1101	-	A	100	-	-	-	-	-
1101	1075	U	74	-21.19	-1.4	15.28	-103.36	-1.03
1101	1143	U	26	-19.42	-1.49	7.77	-38.77	-0.39

i-nuc	BP(j)	Nuc	#BP_Win	avgMFE	avgZ	avgED	SumZ	SumZ/#TotalWindows	BPs= 4
nt-1102	-	U	100	-	-	-	-	-
1102	1074	A	54	-21.85	-1.6	14.13	-86.29	-0.86
1102	1034	A	11	-19.12	-0.58	20.88	-6.33	-0.06
1102	1069	A	6	-19.2	-1.13	17.71	-6.78	-0.07
1102	1142	A	29	-19.64	-1.51	7.7	-43.87	-0.44

i-nuc	BP(j)	Nuc	#BP_Win	avgMFE	avgZ	avgED	SumZ	SumZ/#TotalWindows	BPs= 4
nt-1103	-	C	100	-	-	-	-	-
1103	NoBP	C	8	-20.05	-0.96	17.7	-7.65	-0.08
1103	1032	G	14	-19.04	-0.42	21.6	-5.81	-0.06
1103	1033	G	11	-19.12	-0.58	20.88	-6.33	-0.06
1103	1068	G	6	-19.2	-1.13	17.71	-6.78	-0.07
1103	1141	G	61	-21.68	-1.92	8.75	-116.85	-1.17

i-nuc	BP(j)	Nuc	#BP_Win	avgMFE	avgZ	avgED	SumZ	SumZ/#TotalWindows	BPs= 5
nt-1104	-	C	100	-	-	-	-	-
1104	NoBP	C	7	-20.31	-1.01	17.95	-7.07	-0.07
1104	1031	G	14	-19.04	-0.42	21.6	-5.81	-0.06
1104	1032	G	11	-19.12	-0.58	20.88	-6.33	-0.06
1104	1067	G	6	-19.2	-1.13	17.71	-6.78	-0.07
1104	1140	G	61	-21.68	-1.92	8.75	-116.85	-1.17
1104	1141	G	1	-15.5	-0.13	10.78	-0.13	-0.0

i-nuc	BP(j)	Nuc	#BP_Win	avgMFE	avgZ	avgED	SumZ	SumZ/#TotalWindows	BPs= 4
nt-1105	-	C	100	-	-	-	-	-
1105	NoBP	C	13	-19.53	-1.1	17.4	-14.26	-0.14
1105	1030	G	14	-19.04	-0.42	21.6	-5.81	-0.06
1105	1031	G	11	-19.12	-0.58	20.88	-6.33	-0.06
1105	1139	G	61	-21.68	-1.92	8.75	-116.85	-1.17
1105	1140	G	1	-15.5	-0.13	10.78	-0.13	-0.0

i-nuc	BP(j)	Nuc	#BP_Win	avgMFE	avgZ	avgED	SumZ	SumZ/#TotalWindows	BPs= 2
nt-1106	-	A	100	-	-	-	-	-
1106	NoBP	A	34	-18.73	-0.59	19.72	-20.08	-0.2
1106	1055	U	5	-21.16	-1.38	18.21	-6.92	-0.07
1106	1138	U	61	-21.68	-1.92	8.75	-116.85	-1.17

i-nuc	BP(j)	Nuc	#BP_Win	avgMFE	avgZ	avgED	SumZ	SumZ/#TotalWindows	BPs= 2
nt-1107	-	G	100	-	-	-	-	-
1107	NoBP	G	88	-20.68	-1.51	11.78	-132.51	-1.33
1107	1121	U	7	-19.4	-0.66	22.56	-4.59	-0.05
1107	1054	C	5	-21.16	-1.38	18.21	-6.92	-0.07

i-nuc	BP(j)	Nuc	#BP_Win	avgMFE	avgZ	avgED	SumZ	SumZ/#TotalWindows	BPs= 3
nt-1108	-	U	100	-	-	-	-	-
1108	NoBP	U	83	-20.98	-1.58	11.73	-131.28	-1.31
1108	1120	A	7	-19.4	-0.66	22.56	-4.59	-0.05
1108	1053	A	5	-21.16	-1.38	18.21	-6.92	-0.07
1108	1139	G	5	-14.86	-0.26	10.83	-1.31	-0.01

i-nuc	BP(j)	Nuc	#BP_Win	avgMFE	avgZ	avgED	SumZ	SumZ/#TotalWindows	BPs= 4
nt-1109	-	A	100	-	-	-	-	-
1109	NoBP	A	77	-21.12	-1.63	11.23	-125.73	-1.26
1109	1119	U	7	-19.4	-0.66	22.56	-4.59	-0.05
1109	1063	U	4	-19.05	-0.97	18.23	-3.86	-0.04
1109	1052	U	5	-21.16	-1.38	18.21	-6.92	-0.07
1109	1138	U	7	-15.49	-0.41	12.17	-2.9	-0.03

i-nuc	BP(j)	Nuc	#BP_Win	avgMFE	avgZ	avgED	SumZ	SumZ/#TotalWindows	BPs= 5
nt-1110	-	G	100	-	-	-	-	-
1110	NoBP	G	4	-19.0	-0.5	20.45	-1.99	-0.02
1110	1027	C	10	-19.1	-0.56	21.12	-5.6	-0.06
1110	1118	C	7	-19.4	-0.66	22.56	-4.59	-0.05
1110	1062	C	4	-19.05	-0.97	18.23	-3.86	-0.04
1110	1051	C	5	-21.16	-1.38	18.21	-6.92	-0.07
1110	1137	C	70	-20.9	-1.73	9.29	-120.94	-1.21

i-nuc	BP(j)	Nuc	#BP_Win	avgMFE	avgZ	avgED	SumZ	SumZ/#TotalWindows	BPs= 4
nt-1111	-	G	100	-	-	-	-	-
1111	NoBP	G	9	-19.64	-1.0	18.08	-8.97	-0.09
1111	1026	C	10	-19.1	-0.56	21.12	-5.6	-0.06
1111	1117	U	7	-19.4	-0.66	22.56	-4.59	-0.05
1111	1061	C	4	-19.05	-0.97	18.23	-3.86	-0.04
1111	1136	C	70	-20.9	-1.73	9.29	-120.94	-1.21

i-nuc	BP(j)	Nuc	#BP_Win	avgMFE	avgZ	avgED	SumZ	SumZ/#TotalWindows	BPs= 1
nt-1112	-	A	100	-	-	-	-	-
1112	NoBP	A	30	-19.16	-0.75	19.79	-22.54	-0.23
1112	1135	U	70	-20.9	-1.73	9.29	-120.94	-1.21

i-nuc	BP(j)	Nuc	#BP_Win	avgMFE	avgZ	avgED	SumZ	SumZ/#TotalWindows	BPs= 0
nt-1113	-	G	100	-	-	-	-	-
1113	NoBP	G	100	-20.32	-1.44	12.35	-143.65	-1.44

i-nuc	BP(j)	Nuc	#BP_Win	avgMFE	avgZ	avgED	SumZ	SumZ/#TotalWindows	BPs= 0
nt-1114	-	A	100	-	-	-	-	-
1114	NoBP	A	100	-20.27	-1.42	12.31	-142.19	-1.42

i-nuc	BP(j)	Nuc	#BP_Win	avgMFE	avgZ	avgED	SumZ	SumZ/#TotalWindows	BPs= 0
nt-1115	-	A	100	-	-	-	-	-
1115	NoBP	A	100	-20.21	-1.41	12.31	-141.16	-1.41

i-nuc	BP(j)	Nuc	#BP_Win	avgMFE	avgZ	avgED	SumZ	SumZ/#TotalWindows	BPs= 2
nt-1116	-	A	100	-	-	-	-	-
1116	NoBP	A	14	-19.2	-0.58	22.08	-8.13	-0.08
1116	1128	U	2	-19.5	-0.82	19.9	-1.63	-0.02
1116	1132	U	84	-20.33	-1.55	10.51	-129.96	-1.3

i-nuc	BP(j)	Nuc	#BP_Win	avgMFE	avgZ	avgED	SumZ	SumZ/#TotalWindows	BPs= 3
nt-1117	-	U	100	-	-	-	-	-
1117	NoBP	U	5	-19.1	-0.5	21.75	-2.51	-0.03
1117	1111	G	7	-19.4	-0.66	22.56	-4.59	-0.05
1117	1127	A	2	-19.5	-0.82	19.9	-1.63	-0.02
1117	1131	A	86	-20.21	-1.5	10.79	-129.37	-1.29

i-nuc	BP(j)	Nuc	#BP_Win	avgMFE	avgZ	avgED	SumZ	SumZ/#TotalWindows	BPs= 3
nt-1118	-	C	100	-	-	-	-	-
1118	NoBP	C	5	-17.5	-0.14	22.49	-0.71	-0.01
1118	1110	G	7	-19.4	-0.66	22.56	-4.59	-0.05
1118	1126	G	2	-19.5	-0.82	19.9	-1.63	-0.02
1118	1130	G	86	-20.21	-1.5	10.79	-129.37	-1.29

i-nuc	BP(j)	Nuc	#BP_Win	avgMFE	avgZ	avgED	SumZ	SumZ/#TotalWindows	BPs= 3
nt-1119	-	U	100	-	-	-	-	-
1119	NoBP	U	5	-15.9	0.18	22.87	0.91	0.01
1119	1109	A	7	-19.4	-0.66	22.56	-4.59	-0.05
1119	1125	A	2	-19.5	-0.82	19.9	-1.63	-0.02
1119	1129	G	86	-20.21	-1.5	10.79	-129.37	-1.29

i-nuc	BP(j)	Nuc	#BP_Win	avgMFE	avgZ	avgED	SumZ	SumZ/#TotalWindows	BPs= 2
nt-1120	-	A	100	-	-	-	-	-
1120	NoBP	A	7	-15.79	0.05	22.05	0.37	0.0
1120	1108	U	7	-19.4	-0.66	22.56	-4.59	-0.05
1120	1128	U	86	-20.21	-1.5	10.79	-129.37	-1.29

i-nuc	BP(j)	Nuc	#BP_Win	avgMFE	avgZ	avgED	SumZ	SumZ/#TotalWindows	BPs= 2
nt-1121	-	U	100	-	-	-	-	-
1121	NoBP	U	7	-14.64	0.21	22.07	1.49	0.01
1121	1107	G	7	-19.4	-0.66	22.56	-4.59	-0.05
1121	1127	A	86	-20.21	-1.5	10.79	-129.37	-1.29

i-nuc	BP(j)	Nuc	#BP_Win	avgMFE	avgZ	avgED	SumZ	SumZ/#TotalWindows	BPs= 0
nt-1122	-	A	100	-	-	-	-	-
1122	NoBP	A	100	-19.68	-1.31	12.4	-130.99	-1.31

i-nuc	BP(j)	Nuc	#BP_Win	avgMFE	avgZ	avgED	SumZ	SumZ/#TotalWindows	BPs= 0
nt-1123	-	A	100	-	-	-	-	-
1123	NoBP	A	100	-19.6	-1.29	12.41	-128.93	-1.29

i-nuc	BP(j)	Nuc	#BP_Win	avgMFE	avgZ	avgED	SumZ	SumZ/#TotalWindows	BPs= 0
nt-1124	-	A	100	-	-	-	-	-
1124	NoBP	A	100	-19.51	-1.27	12.41	-127.17	-1.27

i-nuc	BP(j)	Nuc	#BP_Win	avgMFE	avgZ	avgED	SumZ	SumZ/#TotalWindows	BPs= 1
nt-1125	-	A	100	-	-	-	-	-
1125	NoBP	A	98	-19.43	-1.26	12.28	-123.89	-1.24
1125	1119	U	2	-19.5	-0.82	19.9	-1.63	-0.02

i-nuc	BP(j)	Nuc	#BP_Win	avgMFE	avgZ	avgED	SumZ	SumZ/#TotalWindows	BPs= 1
nt-1126	-	G	100	-	-	-	-	-
1126	NoBP	G	98	-19.35	-1.24	12.32	-121.64	-1.22
1126	1118	C	2	-19.5	-0.82	19.9	-1.63	-0.02

i-nuc	BP(j)	Nuc	#BP_Win	avgMFE	avgZ	avgED	SumZ	SumZ/#TotalWindows	BPs= 2
nt-1127	-	A	100	-	-	-	-	-
1127	NoBP	A	12	-12.5	0.85	23.78	10.18	0.1
1127	1117	U	2	-19.5	-0.82	19.9	-1.63	-0.02
1127	1121	U	86	-20.21	-1.5	10.79	-129.37	-1.29

i-nuc	BP(j)	Nuc	#BP_Win	avgMFE	avgZ	avgED	SumZ	SumZ/#TotalWindows	BPs= 2
nt-1128	-	U	100	-	-	-	-	-
1128	NoBP	U	12	-11.82	1.06	24.28	12.69	0.13
1128	1116	A	2	-19.5	-0.82	19.9	-1.63	-0.02
1128	1120	A	86	-20.21	-1.5	10.79	-129.37	-1.29

i-nuc	BP(j)	Nuc	#BP_Win	avgMFE	avgZ	avgED	SumZ	SumZ/#TotalWindows	BPs= 2
nt-1129	-	G	100	-	-	-	-	-
1129	NoBP	G	4	-15.4	0.43	24.03	1.7	0.02
1129	1119	U	86	-20.21	-1.5	10.79	-129.37	-1.29
1129	1201	C	10	-11.12	1.14	24.11	11.38	0.11

i-nuc	BP(j)	Nuc	#BP_Win	avgMFE	avgZ	avgED	SumZ	SumZ/#TotalWindows	BPs= 2
nt-1130	-	G	100	-	-	-	-	-
1130	NoBP	G	4	-13.3	0.92	24.56	3.67	0.04
1130	1118	C	86	-20.21	-1.5	10.79	-129.37	-1.29
1130	1200	C	10	-11.12	1.14	24.11	11.38	0.11

i-nuc	BP(j)	Nuc	#BP_Win	avgMFE	avgZ	avgED	SumZ	SumZ/#TotalWindows	BPs= 1
nt-1131	-	A	100	-	-	-	-	-
1131	1117	U	86	-20.21	-1.5	10.79	-129.37	-1.29
1131	NoBP	A	14	-11.17	1.21	24.6	16.97	0.17

i-nuc	BP(j)	Nuc	#BP_Win	avgMFE	avgZ	avgED	SumZ	SumZ/#TotalWindows	BPs= 2
nt-1132	-	U	100	-	-	-	-	-
1132	1116	A	84	-20.33	-1.55	10.51	-129.96	-1.3
1132	NoBP	U	11	-11.2	1.12	24.02	12.32	0.12
1132	1145	A	5	-11.3	1.32	25.43	6.61	0.07

i-nuc	BP(j)	Nuc	#BP_Win	avgMFE	avgZ	avgED	SumZ	SumZ/#TotalWindows	BPs= 1
nt-1133	-	A	100	-	-	-	-	-
1133	NoBP	A	95	-19.18	-1.21	12.13	-114.71	-1.15
1133	1144	U	5	-11.3	1.32	25.43	6.61	0.07

i-nuc	BP(j)	Nuc	#BP_Win	avgMFE	avgZ	avgED	SumZ	SumZ/#TotalWindows	BPs= 1
nt-1134	-	A	100	-	-	-	-	-
1134	NoBP	A	95	-19.09	-1.18	12.24	-112.56	-1.13
1134	1143	U	5	-11.3	1.32	25.43	6.61	0.07

i-nuc	BP(j)	Nuc	#BP_Win	avgMFE	avgZ	avgED	SumZ	SumZ/#TotalWindows	BPs= 5
nt-1135	-	U	100	-	-	-	-	-
1135	NoBP	U	2	-18.4	-0.89	16.98	-1.78	-0.02
1135	1112	A	70	-20.9	-1.73	9.29	-120.94	-1.21
1135	1049	A	3	-23.0	-1.71	19.03	-5.14	-0.05
1135	1207	A	10	-12.42	0.63	18.89	6.27	0.06
1135	1199	A	10	-11.12	1.14	24.11	11.38	0.11
1135	1142	A	5	-11.3	1.32	25.43	6.61	0.07

i-nuc	BP(j)	Nuc	#BP_Win	avgMFE	avgZ	avgED	SumZ	SumZ/#TotalWindows	BPs= 5
nt-1136	-	C	100	-	-	-	-	-
1136	NoBP	C	2	-14.3	0.54	20.31	1.09	0.01
1136	1111	G	70	-20.9	-1.73	9.29	-120.94	-1.21
1136	1048	G	3	-23.0	-1.71	19.03	-5.14	-0.05
1136	1206	G	10	-12.42	0.63	18.89	6.27	0.06
1136	1198	G	10	-11.12	1.14	24.11	11.38	0.11
1136	1141	G	5	-11.3	1.32	25.43	6.61	0.07

i-nuc	BP(j)	Nuc	#BP_Win	avgMFE	avgZ	avgED	SumZ	SumZ/#TotalWindows	BPs= 4
nt-1137	-	C	100	-	-	-	-	-
1137	1110	G	70	-20.9	-1.73	9.29	-120.94	-1.21
1137	1047	G	3	-23.0	-1.71	19.03	-5.14	-0.05
1137	1205	G	10	-12.42	0.63	18.89	6.27	0.06
1137	1197	G	10	-11.12	1.14	24.11	11.38	0.11
1137	NoBP	C	7	-11.24	1.38	23.99	9.65	0.1

i-nuc	BP(j)	Nuc	#BP_Win	avgMFE	avgZ	avgED	SumZ	SumZ/#TotalWindows	BPs= 7
nt-1138	-	U	100	-	-	-	-	-
1138	1109	A	7	-15.49	-0.41	12.17	-2.9	-0.03
1138	1046	A	3	-23.0	-1.71	19.03	-5.14	-0.05
1138	1106	A	61	-21.68	-1.92	8.75	-116.85	-1.17
1138	1202	A	1	-13.8	0.08	13.86	0.08	0.0
1138	1204	A	10	-12.42	0.63	18.89	6.27	0.06
1138	1196	A	10	-11.12	1.14	24.11	11.38	0.11
1138	NoBP	U	7	-11.24	1.38	23.99	9.65	0.1
1138	1237	A	1	-12.8	0.6	13.15	0.6	0.01

i-nuc	BP(j)	Nuc	#BP_Win	avgMFE	avgZ	avgED	SumZ	SumZ/#TotalWindows	BPs= 5
nt-1139	-	G	100	-	-	-	-	-
1139	1045	C	3	-23.0	-1.71	19.03	-5.14	-0.05
1139	1105	C	61	-21.68	-1.92	8.75	-116.85	-1.17
1139	1108	U	5	-14.86	-0.26	10.83	-1.31	-0.01
1139	1201	C	2	-13.8	0.07	14.48	0.14	0.0
1139	NoBP	G	26	-11.62	1.01	22.37	26.23	0.26
1139	1236	U	3	-12.43	0.8	14.87	2.4	0.02

i-nuc	BP(j)	Nuc	#BP_Win	avgMFE	avgZ	avgED	SumZ	SumZ/#TotalWindows	BPs= 6
nt-1140	-	G	100	-	-	-	-	-
1140	NoBP	G	11	-14.74	0.22	19.02	2.42	0.02
1140	1104	C	61	-21.68	-1.92	8.75	-116.85	-1.17
1140	1105	C	1	-15.5	-0.13	10.78	-0.13	-0.0
1140	1200	C	2	-13.8	0.07	14.48	0.14	0.0
1140	1201	C	10	-12.42	0.63	18.89	6.27	0.06
1140	1194	C	10	-11.12	1.14	24.11	11.38	0.11
1140	1235	C	5	-11.78	1.01	17.74	5.04	0.05

i-nuc	BP(j)	Nuc	#BP_Win	avgMFE	avgZ	avgED	SumZ	SumZ/#TotalWindows	BPs= 5
nt-1141	-	G	100	-	-	-	-	-
1141	NoBP	G	18	-12.89	0.52	19.45	9.39	0.09
1141	1103	C	61	-21.68	-1.92	8.75	-116.85	-1.17
1141	1104	C	1	-15.5	-0.13	10.78	-0.13	-0.0
1141	1200	C	10	-12.42	0.63	18.89	6.27	0.06
1141	1136	C	5	-11.3	1.32	25.43	6.61	0.07
1141	1234	U	5	-11.78	1.01	17.74	5.04	0.05

i-nuc	BP(j)	Nuc	#BP_Win	avgMFE	avgZ	avgED	SumZ	SumZ/#TotalWindows	BPs= 3
nt-1142	-	A	100	-	-	-	-	-
1142	NoBP	A	61	-18.23	-0.92	14.04	-56.38	-0.56
1142	1102	U	29	-19.64	-1.51	7.7	-43.87	-0.44
1142	1135	U	5	-11.3	1.32	25.43	6.61	0.07
1142	1233	U	5	-11.78	1.01	17.74	5.04	0.05

i-nuc	BP(j)	Nuc	#BP_Win	avgMFE	avgZ	avgED	SumZ	SumZ/#TotalWindows	BPs= 6
nt-1143	-	U	100	-	-	-	-	-
1143	NoBP	U	42	-21.43	-1.85	9.99	-77.57	-0.78
1143	1101	A	26	-19.42	-1.49	7.77	-38.77	-0.39
1143	1197	G	2	-13.8	0.07	14.48	0.14	0.0
1143	1199	A	10	-12.42	0.63	18.89	6.27	0.06
1143	1191	A	10	-11.12	1.14	24.11	11.38	0.11
1143	1134	A	5	-11.3	1.32	25.43	6.61	0.07
1143	1232	A	5	-11.78	1.01	17.74	5.04	0.05

i-nuc	BP(j)	Nuc	#BP_Win	avgMFE	avgZ	avgED	SumZ	SumZ/#TotalWindows	BPs= 5
nt-1144	-	U	100	-	-	-	-	-
1144	NoBP	U	68	-20.47	-1.68	9.17	-114.48	-1.14
1144	1196	A	2	-13.8	0.07	14.48	0.14	0.0
1144	1198	G	10	-12.42	0.63	18.89	6.27	0.06
1144	1190	A	10	-11.12	1.14	24.11	11.38	0.11
1144	1133	A	5	-11.3	1.32	25.43	6.61	0.07
1144	1231	G	5	-11.78	1.01	17.74	5.04	0.05

i-nuc	BP(j)	Nuc	#BP_Win	avgMFE	avgZ	avgED	SumZ	SumZ/#TotalWindows	BPs= 2
nt-1145	-	A	100	-	-	-	-	-
1145	NoBP	A	85	-18.69	-1.2	10.96	-101.6	-1.02
1145	1189	U	10	-11.12	1.14	24.11	11.38	0.11
1145	1132	U	5	-11.3	1.32	25.43	6.61	0.07

i-nuc	BP(j)	Nuc	#BP_Win	avgMFE	avgZ	avgED	SumZ	SumZ/#TotalWindows	BPs= 0
nt-1146	-	A	100	-	-	-	-	-
1146	NoBP	A	100	-17.44	-0.82	13.02	-81.71	-0.82

i-nuc	BP(j)	Nuc	#BP_Win	avgMFE	avgZ	avgED	SumZ	SumZ/#TotalWindows	BPs= 0
nt-1147	-	A	100	-	-	-	-	-
1147	NoBP	A	100	-17.33	-0.8	13.0	-80.14	-0.8

i-nuc	BP(j)	Nuc	#BP_Win	avgMFE	avgZ	avgED	SumZ	SumZ/#TotalWindows	BPs= 0
nt-1148	-	U	100	-	-	-	-	-
1148	NoBP	U	100	-17.24	-0.79	12.98	-78.85	-0.79

i-nuc	BP(j)	Nuc	#BP_Win	avgMFE	avgZ	avgED	SumZ	SumZ/#TotalWindows	BPs= 0
nt-1149	-	A	100	-	-	-	-	-
1149	NoBP	A	100	-17.16	-0.77	12.96	-77.42	-0.77

i-nuc	BP(j)	Nuc	#BP_Win	avgMFE	avgZ	avgED	SumZ	SumZ/#TotalWindows	BPs= 0
nt-1150	-	A	100	-	-	-	-	-
1150	NoBP	A	100	-17.07	-0.77	12.94	-77.0	-0.77

i-nuc	BP(j)	Nuc	#BP_Win	avgMFE	avgZ	avgED	SumZ	SumZ/#TotalWindows	BPs= 0
nt-1151	-	A	100	-	-	-	-	-
1151	NoBP	A	100	-16.99	-0.76	12.92	-76.12	-0.76

i-nuc	BP(j)	Nuc	#BP_Win	avgMFE	avgZ	avgED	SumZ	SumZ/#TotalWindows	BPs= 1
nt-1152	-	A	100	-	-	-	-	-
1152	NoBP	A	95	-17.17	-0.83	12.65	-79.19	-0.79
1152	1223	U	5	-11.78	1.01	17.74	5.04	0.05

i-nuc	BP(j)	Nuc	#BP_Win	avgMFE	avgZ	avgED	SumZ	SumZ/#TotalWindows	BPs= 1
nt-1153	-	U	100	-	-	-	-	-
1153	NoBP	U	95	-17.09	-0.81	12.65	-77.37	-0.77
1153	1222	A	5	-11.78	1.01	17.74	5.04	0.05

i-nuc	BP(j)	Nuc	#BP_Win	avgMFE	avgZ	avgED	SumZ	SumZ/#TotalWindows	BPs= 1
nt-1154	-	A	100	-	-	-	-	-
1154	NoBP	A	95	-17.0	-0.8	12.65	-75.89	-0.76
1154	1221	U	5	-11.78	1.01	17.74	5.04	0.05

i-nuc	BP(j)	Nuc	#BP_Win	avgMFE	avgZ	avgED	SumZ	SumZ/#TotalWindows	BPs= 2
nt-1155	-	G	100	-	-	-	-	-
1155	NoBP	G	51	-19.02	-1.31	11.39	-67.04	-0.67
1155	1187	C	44	-14.46	-0.17	14.12	-7.45	-0.07
1155	1220	C	5	-11.78	1.01	17.74	5.04	0.05

i-nuc	BP(j)	Nuc	#BP_Win	avgMFE	avgZ	avgED	SumZ	SumZ/#TotalWindows	BPs= 2
nt-1156	-	U	100	-	-	-	-	-
1156	NoBP	U	51	-18.85	-1.28	11.46	-65.3	-0.65
1156	1186	A	44	-14.46	-0.17	14.12	-7.45	-0.07
1156	1219	A	5	-11.78	1.01	17.74	5.04	0.05

i-nuc	BP(j)	Nuc	#BP_Win	avgMFE	avgZ	avgED	SumZ	SumZ/#TotalWindows	BPs= 0
nt-1157	-	A	100	-	-	-	-	-
1157	NoBP	A	100	-16.47	-0.66	12.99	-66.21	-0.66

i-nuc	BP(j)	Nuc	#BP_Win	avgMFE	avgZ	avgED	SumZ	SumZ/#TotalWindows	BPs= 1
nt-1158	-	A	100	-	-	-	-	-
1158	NoBP	A	25	-21.71	-2.21	7.87	-55.34	-0.55
1158	1183	U	75	-14.62	-0.12	14.75	-9.18	-0.09

i-nuc	BP(j)	Nuc	#BP_Win	avgMFE	avgZ	avgED	SumZ	SumZ/#TotalWindows	BPs= 1
nt-1159	-	G	100	-	-	-	-	-
1159	NoBP	G	24	-21.57	-2.19	8.28	-52.5	-0.52
1159	1182	C	76	-14.64	-0.13	14.65	-10.16	-0.1

i-nuc	BP(j)	Nuc	#BP_Win	avgMFE	avgZ	avgED	SumZ	SumZ/#TotalWindows	BPs= 1
nt-1160	-	A	100	-	-	-	-	-
1160	NoBP	A	23	-21.53	-2.21	8.21	-50.84	-0.51
1160	1181	U	77	-14.64	-0.14	14.62	-10.46	-0.1

i-nuc	BP(j)	Nuc	#BP_Win	avgMFE	avgZ	avgED	SumZ	SumZ/#TotalWindows	BPs= 1
nt-1161	-	A	100	-	-	-	-	-
1161	NoBP	A	23	-21.2	-2.13	8.3	-48.92	-0.49
1161	1180	U	77	-14.64	-0.14	14.62	-10.46	-0.1

i-nuc	BP(j)	Nuc	#BP_Win	avgMFE	avgZ	avgED	SumZ	SumZ/#TotalWindows	BPs= 2
nt-1162	-	U	100	-	-	-	-	-
1162	NoBP	U	19	-22.04	-2.37	7.29	-44.95	-0.45
1162	1179	A	77	-14.64	-0.14	14.62	-10.46	-0.1
1162	1258	A	4	-15.28	-0.47	13.76	-1.88	-0.02

i-nuc	BP(j)	Nuc	#BP_Win	avgMFE	avgZ	avgED	SumZ	SumZ/#TotalWindows	BPs= 2
nt-1163	-	G	100	-	-	-	-	-
1163	NoBP	G	18	-21.98	-2.35	7.19	-42.35	-0.42
1163	1178	C	77	-14.64	-0.14	14.62	-10.46	-0.1
1163	1257	C	5	-15.16	-0.39	14.07	-1.97	-0.02

i-nuc	BP(j)	Nuc	#BP_Win	avgMFE	avgZ	avgED	SumZ	SumZ/#TotalWindows	BPs= 2
nt-1164	-	U	100	-	-	-	-	-
1164	NoBP	U	18	-21.53	-2.26	7.61	-40.77	-0.41
1164	1177	G	77	-14.64	-0.14	14.62	-10.46	-0.1
1164	1256	G	5	-15.16	-0.39	14.07	-1.97	-0.02

i-nuc	BP(j)	Nuc	#BP_Win	avgMFE	avgZ	avgED	SumZ	SumZ/#TotalWindows	BPs= 0
nt-1165	-	A	100	-	-	-	-	-
1165	NoBP	A	100	-15.83	-0.51	13.41	-50.56	-0.51

i-nuc	BP(j)	Nuc	#BP_Win	avgMFE	avgZ	avgED	SumZ	SumZ/#TotalWindows	BPs= 0
nt-1166	-	U	100	-	-	-	-	-
1166	NoBP	U	100	-15.75	-0.48	13.48	-48.21	-0.48

i-nuc	BP(j)	Nuc	#BP_Win	avgMFE	avgZ	avgED	SumZ	SumZ/#TotalWindows	BPs= 0
nt-1167	-	A	100	-	-	-	-	-
1167	NoBP	A	100	-15.67	-0.45	13.56	-45.36	-0.45

i-nuc	BP(j)	Nuc	#BP_Win	avgMFE	avgZ	avgED	SumZ	SumZ/#TotalWindows	BPs= 1
nt-1168	-	G	100	-	-	-	-	-
1168	NoBP	G	95	-15.62	-0.42	13.6	-40.34	-0.4
1168	1252	C	5	-15.16	-0.39	14.07	-1.97	-0.02

i-nuc	BP(j)	Nuc	#BP_Win	avgMFE	avgZ	avgED	SumZ	SumZ/#TotalWindows	BPs= 1
nt-1169	-	C	100	-	-	-	-	-
1169	NoBP	C	95	-15.54	-0.4	13.65	-38.22	-0.38
1169	1251	G	5	-15.16	-0.39	14.07	-1.97	-0.02

i-nuc	BP(j)	Nuc	#BP_Win	avgMFE	avgZ	avgED	SumZ	SumZ/#TotalWindows	BPs= 0
nt-1170	-	C	100	-	-	-	-	-
1170	NoBP	C	100	-15.44	-0.38	13.73	-38.32	-0.38

i-nuc	BP(j)	Nuc	#BP_Win	avgMFE	avgZ	avgED	SumZ	SumZ/#TotalWindows	BPs= 1
nt-1171	-	C	100	-	-	-	-	-
1171	NoBP	C	95	-15.37	-0.35	13.77	-32.98	-0.33
1171	1249	G	5	-15.16	-0.39	14.07	-1.97	-0.02

i-nuc	BP(j)	Nuc	#BP_Win	avgMFE	avgZ	avgED	SumZ	SumZ/#TotalWindows	BPs= 1
nt-1172	-	U	100	-	-	-	-	-
1172	NoBP	U	95	-15.29	-0.34	13.83	-32.3	-0.32
1172	1248	A	5	-15.16	-0.39	14.07	-1.97	-0.02

i-nuc	BP(j)	Nuc	#BP_Win	avgMFE	avgZ	avgED	SumZ	SumZ/#TotalWindows	BPs= 0
nt-1173	-	A	100	-	-	-	-	-
1173	NoBP	A	100	-15.2	-0.32	13.93	-31.58	-0.32

i-nuc	BP(j)	Nuc	#BP_Win	avgMFE	avgZ	avgED	SumZ	SumZ/#TotalWindows	BPs= 1
nt-1174	-	C	100	-	-	-	-	-
1174	NoBP	C	84	-15.11	-0.26	14.03	-22.02	-0.22
1174	1185	G	16	-15.31	-0.47	13.82	-7.48	-0.07

i-nuc	BP(j)	Nuc	#BP_Win	avgMFE	avgZ	avgED	SumZ	SumZ/#TotalWindows	BPs= 1
nt-1175	-	C	100	-	-	-	-	-
1175	NoBP	C	84	-15.01	-0.24	14.15	-20.12	-0.2
1175	1184	G	16	-15.31	-0.47	13.82	-7.48	-0.07

i-nuc	BP(j)	Nuc	#BP_Win	avgMFE	avgZ	avgED	SumZ	SumZ/#TotalWindows	BPs= 1
nt-1176	-	A	100	-	-	-	-	-
1176	NoBP	A	84	-14.92	-0.21	14.28	-17.28	-0.17
1176	1183	U	16	-15.31	-0.47	13.82	-7.48	-0.07

i-nuc	BP(j)	Nuc	#BP_Win	avgMFE	avgZ	avgED	SumZ	SumZ/#TotalWindows	BPs= 3
nt-1177	-	G	100	-	-	-	-	-
1177	NoBP	G	4	-18.65	-1.4	7.92	-5.62	-0.06
1177	1164	U	77	-14.64	-0.14	14.62	-10.46	-0.1
1177	1182	C	16	-15.31	-0.47	13.82	-7.48	-0.07
1177	1257	C	3	-14.77	0.26	16.98	0.77	0.01

i-nuc	BP(j)	Nuc	#BP_Win	avgMFE	avgZ	avgED	SumZ	SumZ/#TotalWindows	BPs= 2
nt-1178	-	C	100	-	-	-	-	-
1178	NoBP	C	20	-15.74	-0.59	13.05	-11.74	-0.12
1178	1163	G	77	-14.64	-0.14	14.62	-10.46	-0.1
1178	1256	G	3	-14.77	0.26	16.98	0.77	0.01

i-nuc	BP(j)	Nuc	#BP_Win	avgMFE	avgZ	avgED	SumZ	SumZ/#TotalWindows	BPs= 1
nt-1179	-	A	100	-	-	-	-	-
1179	NoBP	A	23	-15.4	-0.42	13.93	-9.67	-0.1
1179	1162	U	77	-14.64	-0.14	14.62	-10.46	-0.1

i-nuc	BP(j)	Nuc	#BP_Win	avgMFE	avgZ	avgED	SumZ	SumZ/#TotalWindows	BPs= 1
nt-1180	-	U	100	-	-	-	-	-
1180	NoBP	U	23	-15.2	-0.34	14.28	-7.87	-0.08
1180	1161	A	77	-14.64	-0.14	14.62	-10.46	-0.1

i-nuc	BP(j)	Nuc	#BP_Win	avgMFE	avgZ	avgED	SumZ	SumZ/#TotalWindows	BPs= 2
nt-1181	-	U	100	-	-	-	-	-
1181	1160	A	77	-14.64	-0.14	14.62	-10.46	-0.1
1181	NoBP	U	17	-15.22	-0.47	13.88	-7.97	-0.08
1181	1193	A	6	-14.38	0.17	16.48	1.01	0.01

i-nuc	BP(j)	Nuc	#BP_Win	avgMFE	avgZ	avgED	SumZ	SumZ/#TotalWindows	BPs= 3
nt-1182	-	C	100	-	-	-	-	-
1182	1159	G	76	-14.64	-0.13	14.65	-10.16	-0.1
1182	1177	G	16	-15.31	-0.47	13.82	-7.48	-0.07
1182	1192	G	6	-14.38	0.17	16.48	1.01	0.01
1182	NoBP	C	2	-13.8	-0.3	14.09	-0.61	-0.01

i-nuc	BP(j)	Nuc	#BP_Win	avgMFE	avgZ	avgED	SumZ	SumZ/#TotalWindows	BPs= 3
nt-1183	-	U	100	-	-	-	-	-
1183	1158	A	75	-14.62	-0.12	14.75	-9.18	-0.09
1183	1176	A	16	-15.31	-0.47	13.82	-7.48	-0.07
1183	1191	A	6	-14.38	0.17	16.48	1.01	0.01
1183	NoBP	U	3	-13.8	-0.35	13.82	-1.05	-0.01

i-nuc	BP(j)	Nuc	#BP_Win	avgMFE	avgZ	avgED	SumZ	SumZ/#TotalWindows	BPs= 2
nt-1184	-	G	100	-	-	-	-	-
1184	NoBP	G	76	-13.96	0.04	15.61	3.07	0.03
1184	1096	C	8	-19.95	-1.34	8.28	-10.75	-0.11
1184	1175	C	16	-15.31	-0.47	13.82	-7.48	-0.07

i-nuc	BP(j)	Nuc	#BP_Win	avgMFE	avgZ	avgED	SumZ	SumZ/#TotalWindows	BPs= 2
nt-1185	-	G	100	-	-	-	-	-
1185	NoBP	G	76	-13.93	0.05	15.66	3.55	0.04
1185	1095	C	8	-19.95	-1.34	8.28	-10.75	-0.11
1185	1174	C	16	-15.31	-0.47	13.82	-7.48	-0.07

i-nuc	BP(j)	Nuc	#BP_Win	avgMFE	avgZ	avgED	SumZ	SumZ/#TotalWindows	BPs= 2
nt-1186	-	A	100	-	-	-	-	-
1186	1094	U	8	-19.95	-1.34	8.28	-10.75	-0.11
1186	1156	U	44	-14.46	-0.17	14.12	-7.45	-0.07
1186	NoBP	A	48	-13.84	0.08	16.52	3.8	0.04

i-nuc	BP(j)	Nuc	#BP_Win	avgMFE	avgZ	avgED	SumZ	SumZ/#TotalWindows	BPs= 1
nt-1187	-	C	100	-	-	-	-	-
1187	NoBP	C	56	-14.66	-0.12	15.39	-6.84	-0.07
1187	1155	G	44	-14.46	-0.17	14.12	-7.45	-0.07

i-nuc	BP(j)	Nuc	#BP_Win	avgMFE	avgZ	avgED	SumZ	SumZ/#TotalWindows	BPs= 0
nt-1188	-	A	100	-	-	-	-	-
1188	NoBP	A	100	-14.54	-0.14	14.86	-14.06	-0.14

i-nuc	BP(j)	Nuc	#BP_Win	avgMFE	avgZ	avgED	SumZ	SumZ/#TotalWindows	BPs= 1
nt-1189	-	U	100	-	-	-	-	-
1189	NoBP	U	90	-14.88	-0.28	13.85	-25.24	-0.25
1189	1145	A	10	-11.12	1.14	24.11	11.38	0.11

i-nuc	BP(j)	Nuc	#BP_Win	avgMFE	avgZ	avgED	SumZ	SumZ/#TotalWindows	BPs= 1
nt-1190	-	A	100	-	-	-	-	-
1190	NoBP	A	90	-14.84	-0.28	13.88	-25.01	-0.25
1190	1144	U	10	-11.12	1.14	24.11	11.38	0.11

i-nuc	BP(j)	Nuc	#BP_Win	avgMFE	avgZ	avgED	SumZ	SumZ/#TotalWindows	BPs= 2
nt-1191	-	A	100	-	-	-	-	-
1191	NoBP	A	84	-14.83	-0.31	13.72	-26.18	-0.26
1191	1143	U	10	-11.12	1.14	24.11	11.38	0.11
1191	1183	U	6	-14.38	0.17	16.48	1.01	0.01

i-nuc	BP(j)	Nuc	#BP_Win	avgMFE	avgZ	avgED	SumZ	SumZ/#TotalWindows	BPs= 1
nt-1192	-	G	100	-	-	-	-	-
1192	NoBP	G	94	-14.4	-0.16	14.86	-14.66	-0.15
1192	1182	C	6	-14.38	0.17	16.48	1.01	0.01

i-nuc	BP(j)	Nuc	#BP_Win	avgMFE	avgZ	avgED	SumZ	SumZ/#TotalWindows	BPs= 2
nt-1193	-	A	100	-	-	-	-	-
1193	NoBP	A	89	-14.53	-0.24	14.3	-21.04	-0.21
1193	1225	U	5	-11.3	1.32	25.43	6.61	0.07
1193	1181	U	6	-14.38	0.17	16.48	1.01	0.01

i-nuc	BP(j)	Nuc	#BP_Win	avgMFE	avgZ	avgED	SumZ	SumZ/#TotalWindows	BPs= 2
nt-1194	-	C	100	-	-	-	-	-
1194	NoBP	C	85	-14.88	-0.36	13.33	-30.88	-0.31
1194	1140	G	10	-11.12	1.14	24.11	11.38	0.11
1194	1224	G	5	-11.3	1.32	25.43	6.61	0.07

i-nuc	BP(j)	Nuc	#BP_Win	avgMFE	avgZ	avgED	SumZ	SumZ/#TotalWindows	BPs= 2
nt-1195	-	A	100	-	-	-	-	-
1195	NoBP	A	88	-14.39	-0.18	14.64	-15.47	-0.15
1195	1223	U	5	-11.3	1.32	25.43	6.61	0.07
1195	1213	U	7	-15.2	-0.45	12.68	-3.17	-0.03

i-nuc	BP(j)	Nuc	#BP_Win	avgMFE	avgZ	avgED	SumZ	SumZ/#TotalWindows	BPs= 3
nt-1196	-	A	100	-	-	-	-	-
1196	NoBP	A	39	-13.59	0.18	15.82	7.18	0.07
1196	1144	U	2	-13.8	0.07	14.48	0.14	0.0
1196	1138	U	10	-11.12	1.14	24.11	11.38	0.11
1196	1212	U	49	-15.44	-0.61	12.69	-29.9	-0.3

i-nuc	BP(j)	Nuc	#BP_Win	avgMFE	avgZ	avgED	SumZ	SumZ/#TotalWindows	BPs= 4
nt-1197	-	G	100	-	-	-	-	-
1197	NoBP	G	33	-13.75	0.06	14.63	2.1	0.02
1197	1143	U	2	-13.8	0.07	14.48	0.14	0.0
1197	1137	C	10	-11.12	1.14	24.11	11.38	0.11
1197	1221	U	5	-11.3	1.32	25.43	6.61	0.07
1197	1211	C	50	-15.45	-0.61	12.68	-30.68	-0.31

i-nuc	BP(j)	Nuc	#BP_Win	avgMFE	avgZ	avgED	SumZ	SumZ/#TotalWindows	BPs= 4
nt-1198	-	G	100	-	-	-	-	-
1198	NoBP	G	25	-14.15	-0.16	13.07	-3.99	-0.04
1198	1144	U	10	-12.42	0.63	18.89	6.27	0.06
1198	1136	C	10	-11.12	1.14	24.11	11.38	0.11
1198	1220	C	5	-11.3	1.32	25.43	6.61	0.07
1198	1210	C	50	-15.45	-0.61	12.68	-30.68	-0.31

i-nuc	BP(j)	Nuc	#BP_Win	avgMFE	avgZ	avgED	SumZ	SumZ/#TotalWindows	BPs= 2
nt-1199	-	A	100	-	-	-	-	-
1199	NoBP	A	80	-14.76	-0.36	13.63	-28.72	-0.29
1199	1143	U	10	-12.42	0.63	18.89	6.27	0.06
1199	1135	U	10	-11.12	1.14	24.11	11.38	0.11

i-nuc	BP(j)	Nuc	#BP_Win	avgMFE	avgZ	avgED	SumZ	SumZ/#TotalWindows	BPs= 5
nt-1200	-	C	100	-	-	-	-	-
1200	NoBP	C	23	-13.97	-0.22	13.23	-4.99	-0.05
1200	1140	G	2	-13.8	0.07	14.48	0.14	0.0
1200	1141	G	10	-12.42	0.63	18.89	6.27	0.06
1200	1130	G	10	-11.12	1.14	24.11	11.38	0.11
1200	1218	G	5	-11.3	1.32	25.43	6.61	0.07
1200	1206	G	50	-15.45	-0.61	12.68	-30.68	-0.31

i-nuc	BP(j)	Nuc	#BP_Win	avgMFE	avgZ	avgED	SumZ	SumZ/#TotalWindows	BPs= 5
nt-1201	-	C	100	-	-	-	-	-
1201	NoBP	C	23	-13.87	-0.22	13.42	-5.04	-0.05
1201	1139	G	2	-13.8	0.07	14.48	0.14	0.0
1201	1140	G	10	-12.42	0.63	18.89	6.27	0.06
1201	1129	G	10	-11.12	1.14	24.11	11.38	0.11
1201	1216	G	5	-11.3	1.32	25.43	6.61	0.07
1201	1205	G	50	-15.45	-0.61	12.68	-30.68	-0.31

i-nuc	BP(j)	Nuc	#BP_Win	avgMFE	avgZ	avgED	SumZ	SumZ/#TotalWindows	BPs= 2
nt-1202	-	A	100	-	-	-	-	-
1202	NoBP	A	72	-15.11	-0.48	13.26	-34.39	-0.34
1202	1138	U	1	-13.8	0.08	13.86	0.08	0.0
1202	1214	U	27	-11.4	0.85	20.9	22.88	0.23

i-nuc	BP(j)	Nuc	#BP_Win	avgMFE	avgZ	avgED	SumZ	SumZ/#TotalWindows	BPs= 2
nt-1203	-	A	100	-	-	-	-	-
1203	NoBP	A	68	-14.94	-0.39	13.53	-26.23	-0.26
1203	1213	U	27	-11.4	0.85	20.9	22.88	0.23
1203	1297	U	5	-17.14	-1.62	10.9	-8.11	-0.08

i-nuc	BP(j)	Nuc	#BP_Win	avgMFE	avgZ	avgED	SumZ	SumZ/#TotalWindows	BPs= 3
nt-1204	-	A	100	-	-	-	-	-
1204	NoBP	A	58	-15.41	-0.57	12.73	-32.88	-0.33
1204	1138	U	10	-12.42	0.63	18.89	6.27	0.06
1204	1212	U	27	-11.4	0.85	20.9	22.88	0.23
1204	1296	U	5	-17.14	-1.62	10.9	-8.11	-0.08

i-nuc	BP(j)	Nuc	#BP_Win	avgMFE	avgZ	avgED	SumZ	SumZ/#TotalWindows	BPs= 4
nt-1205	-	G	100	-	-	-	-	-
1205	NoBP	G	8	-15.56	-0.29	14.08	-2.28	-0.02
1205	1137	C	10	-12.42	0.63	18.89	6.27	0.06
1205	1211	C	27	-11.4	0.85	20.9	22.88	0.23
1205	1201	C	50	-15.45	-0.61	12.68	-30.68	-0.31
1205	1295	C	5	-17.14	-1.62	10.9	-8.11	-0.08

i-nuc	BP(j)	Nuc	#BP_Win	avgMFE	avgZ	avgED	SumZ	SumZ/#TotalWindows	BPs= 4
nt-1206	-	G	100	-	-	-	-	-
1206	NoBP	G	8	-15.98	-0.38	15.15	-3.0	-0.03
1206	1136	C	10	-12.42	0.63	18.89	6.27	0.06
1206	1210	C	27	-11.4	0.85	20.9	22.88	0.23
1206	1200	C	50	-15.45	-0.61	12.68	-30.68	-0.31
1206	1294	C	5	-17.14	-1.62	10.9	-8.11	-0.08

i-nuc	BP(j)	Nuc	#BP_Win	avgMFE	avgZ	avgED	SumZ	SumZ/#TotalWindows	BPs= 1
nt-1207	-	A	100	-	-	-	-	-
1207	NoBP	A	90	-14.43	-0.22	15.29	-19.79	-0.2
1207	1135	U	10	-12.42	0.63	18.89	6.27	0.06

i-nuc	BP(j)	Nuc	#BP_Win	avgMFE	avgZ	avgED	SumZ	SumZ/#TotalWindows	BPs= 0
nt-1208	-	A	100	-	-	-	-	-
1208	NoBP	A	100	-14.28	-0.15	15.65	-14.92	-0.15

i-nuc	BP(j)	Nuc	#BP_Win	avgMFE	avgZ	avgED	SumZ	SumZ/#TotalWindows	BPs= 0
nt-1209	-	C	100	-	-	-	-	-
1209	NoBP	C	100	-14.35	-0.16	15.59	-16.39	-0.16

i-nuc	BP(j)	Nuc	#BP_Win	avgMFE	avgZ	avgED	SumZ	SumZ/#TotalWindows	BPs= 2
nt-1210	-	C	100	-	-	-	-	-
1210	NoBP	C	23	-15.72	-0.46	15.48	-10.54	-0.11
1210	1206	G	27	-11.4	0.85	20.9	22.88	0.23
1210	1198	G	50	-15.45	-0.61	12.68	-30.68	-0.31

i-nuc	BP(j)	Nuc	#BP_Win	avgMFE	avgZ	avgED	SumZ	SumZ/#TotalWindows	BPs= 2
nt-1211	-	C	100	-	-	-	-	-
1211	NoBP	C	23	-16.03	-0.53	15.39	-12.22	-0.12
1211	1205	G	27	-11.4	0.85	20.9	22.88	0.23
1211	1197	G	50	-15.45	-0.61	12.68	-30.68	-0.31

i-nuc	BP(j)	Nuc	#BP_Win	avgMFE	avgZ	avgED	SumZ	SumZ/#TotalWindows	BPs= 3
nt-1212	-	U	100	-	-	-	-	-
1212	NoBP	U	8	-12.15	0.78	21.01	6.21	0.06
1212	1204	A	27	-11.4	0.85	20.9	22.88	0.23
1212	1196	A	49	-15.44	-0.61	12.69	-29.9	-0.3
1212	1249	G	16	-18.41	-1.34	12.16	-21.37	-0.21

i-nuc	BP(j)	Nuc	#BP_Win	avgMFE	avgZ	avgED	SumZ	SumZ/#TotalWindows	BPs= 3
nt-1213	-	U	100	-	-	-	-	-
1213	NoBP	U	7	-11.96	0.89	22.2	6.24	0.06
1213	1203	A	27	-11.4	0.85	20.9	22.88	0.23
1213	1195	A	7	-15.2	-0.45	12.68	-3.17	-0.03
1213	1248	A	59	-16.35	-0.85	12.47	-50.05	-0.5

i-nuc	BP(j)	Nuc	#BP_Win	avgMFE	avgZ	avgED	SumZ	SumZ/#TotalWindows	BPs= 2
nt-1214	-	U	100	-	-	-	-	-
1214	NoBP	U	6	-11.7	0.98	23.24	5.9	0.06
1214	1202	A	27	-11.4	0.85	20.9	22.88	0.23
1214	1247	A	67	-16.28	-0.82	12.42	-54.99	-0.55

i-nuc	BP(j)	Nuc	#BP_Win	avgMFE	avgZ	avgED	SumZ	SumZ/#TotalWindows	BPs= 1
nt-1215	-	A	100	-	-	-	-	-
1215	NoBP	A	31	-11.32	0.93	21.69	28.76	0.29
1215	1246	U	69	-16.27	-0.81	12.35	-56.21	-0.56

i-nuc	BP(j)	Nuc	#BP_Win	avgMFE	avgZ	avgED	SumZ	SumZ/#TotalWindows	BPs= 2
nt-1216	-	G	100	-	-	-	-	-
1216	NoBP	G	24	-11.21	0.89	21.2	21.33	0.21
1216	1201	C	5	-11.3	1.32	25.43	6.61	0.07
1216	1245	C	71	-16.22	-0.8	12.4	-56.97	-0.57

i-nuc	BP(j)	Nuc	#BP_Win	avgMFE	avgZ	avgED	SumZ	SumZ/#TotalWindows	BPs= 1
nt-1217	-	A	100	-	-	-	-	-
1217	NoBP	A	29	-11.37	0.92	21.71	26.72	0.27
1217	1244	U	71	-16.22	-0.8	12.4	-56.97	-0.57

i-nuc	BP(j)	Nuc	#BP_Win	avgMFE	avgZ	avgED	SumZ	SumZ/#TotalWindows	BPs= 2
nt-1218	-	G	100	-	-	-	-	-
1218	NoBP	G	24	-11.58	0.78	20.65	18.67	0.19
1218	1200	C	5	-11.3	1.32	25.43	6.61	0.07
1218	1243	C	71	-16.22	-0.8	12.4	-56.97	-0.57

i-nuc	BP(j)	Nuc	#BP_Win	avgMFE	avgZ	avgED	SumZ	SumZ/#TotalWindows	BPs= 1
nt-1219	-	A	100	-	-	-	-	-
1219	NoBP	A	95	-15.08	-0.4	14.83	-37.75	-0.38
1219	1156	U	5	-11.78	1.01	17.74	5.04	0.05

i-nuc	BP(j)	Nuc	#BP_Win	avgMFE	avgZ	avgED	SumZ	SumZ/#TotalWindows	BPs= 2
nt-1220	-	C	100	-	-	-	-	-
1220	NoBP	C	90	-15.34	-0.51	14.18	-45.81	-0.46
1220	1198	G	5	-11.3	1.32	25.43	6.61	0.07
1220	1155	G	5	-11.78	1.01	17.74	5.04	0.05

i-nuc	BP(j)	Nuc	#BP_Win	avgMFE	avgZ	avgED	SumZ	SumZ/#TotalWindows	BPs= 2
nt-1221	-	U	100	-	-	-	-	-
1221	NoBP	U	90	-15.39	-0.53	14.11	-47.29	-0.47
1221	1197	G	5	-11.3	1.32	25.43	6.61	0.07
1221	1154	A	5	-11.78	1.01	17.74	5.04	0.05

i-nuc	BP(j)	Nuc	#BP_Win	avgMFE	avgZ	avgED	SumZ	SumZ/#TotalWindows	BPs= 1
nt-1222	-	A	100	-	-	-	-	-
1222	NoBP	A	95	-15.23	-0.44	14.65	-41.8	-0.42
1222	1153	U	5	-11.78	1.01	17.74	5.04	0.05

i-nuc	BP(j)	Nuc	#BP_Win	avgMFE	avgZ	avgED	SumZ	SumZ/#TotalWindows	BPs= 3
nt-1223	-	U	100	-	-	-	-	-
1223	NoBP	U	7	-10.87	1.32	25.5	9.26	0.09
1223	1195	A	5	-11.3	1.32	25.43	6.61	0.07
1223	1152	A	5	-11.78	1.01	17.74	5.04	0.05
1223	1239	A	83	-15.89	-0.72	13.02	-59.39	-0.59

i-nuc	BP(j)	Nuc	#BP_Win	avgMFE	avgZ	avgED	SumZ	SumZ/#TotalWindows	BPs= 2
nt-1224	-	G	100	-	-	-	-	-
1224	NoBP	G	11	-11.26	1.19	22.14	13.1	0.13
1224	1194	C	5	-11.3	1.32	25.43	6.61	0.07
1224	1238	U	84	-15.88	-0.71	13.11	-59.72	-0.6

i-nuc	BP(j)	Nuc	#BP_Win	avgMFE	avgZ	avgED	SumZ	SumZ/#TotalWindows	BPs= 2
nt-1225	-	U	100	-	-	-	-	-
1225	NoBP	U	11	-11.55	1.06	21.96	11.66	0.12
1225	1193	A	5	-11.3	1.32	25.43	6.61	0.07
1225	1237	A	84	-15.88	-0.71	13.11	-59.72	-0.6

i-nuc	BP(j)	Nuc	#BP_Win	avgMFE	avgZ	avgED	SumZ	SumZ/#TotalWindows	BPs= 1
nt-1226	-	A	100	-	-	-	-	-
1226	NoBP	A	16	-11.68	1.08	22.87	17.2	0.17
1226	1236	U	84	-15.88	-0.71	13.11	-59.72	-0.6

i-nuc	BP(j)	Nuc	#BP_Win	avgMFE	avgZ	avgED	SumZ	SumZ/#TotalWindows	BPs= 2
nt-1227	-	G	100	-	-	-	-	-
1227	NoBP	G	13	-11.3	1.17	22.37	15.25	0.15
1227	1235	C	84	-15.88	-0.71	13.11	-59.72	-0.6
1227	1304	C	3	-14.33	0.18	23.51	0.55	0.01

i-nuc	BP(j)	Nuc	#BP_Win	avgMFE	avgZ	avgED	SumZ	SumZ/#TotalWindows	BPs= 2
nt-1228	-	A	100	-	-	-	-	-
1228	NoBP	A	13	-11.51	1.05	21.78	13.69	0.14
1228	1234	U	84	-15.88	-0.71	13.11	-59.72	-0.6
1228	1303	U	3	-14.33	0.18	23.51	0.55	0.01

i-nuc	BP(j)	Nuc	#BP_Win	avgMFE	avgZ	avgED	SumZ	SumZ/#TotalWindows	BPs= 1
nt-1229	-	C	100	-	-	-	-	-
1229	NoBP	C	97	-15.32	-0.48	14.2	-47.0	-0.47
1229	1302	G	3	-14.33	0.18	23.51	0.55	0.01

i-nuc	BP(j)	Nuc	#BP_Win	avgMFE	avgZ	avgED	SumZ	SumZ/#TotalWindows	BPs= 2
nt-1230	-	C	100	-	-	-	-	-
1230	NoBP	C	95	-15.38	-0.51	14.05	-48.06	-0.48
1230	1301	G	3	-14.33	0.18	23.51	0.55	0.01
1230	1254	G	2	-14.0	0.24	20.93	0.48	0.0

i-nuc	BP(j)	Nuc	#BP_Win	avgMFE	avgZ	avgED	SumZ	SumZ/#TotalWindows	BPs= 3
nt-1231	-	G	100	-	-	-	-	-
1231	NoBP	G	90	-15.61	-0.6	13.82	-54.19	-0.54
1231	1144	U	5	-11.78	1.01	17.74	5.04	0.05
1231	1300	U	3	-14.33	0.18	23.51	0.55	0.01
1231	1253	C	2	-14.0	0.24	20.93	0.48	0.0

i-nuc	BP(j)	Nuc	#BP_Win	avgMFE	avgZ	avgED	SumZ	SumZ/#TotalWindows	BPs= 2
nt-1232	-	A	100	-	-	-	-	-
1232	NoBP	A	92	-15.61	-0.59	13.96	-54.48	-0.54
1232	1143	U	5	-11.78	1.01	17.74	5.04	0.05
1232	1299	U	3	-14.33	0.18	23.51	0.55	0.01

i-nuc	BP(j)	Nuc	#BP_Win	avgMFE	avgZ	avgED	SumZ	SumZ/#TotalWindows	BPs= 3
nt-1233	-	U	100	-	-	-	-	-
1233	NoBP	U	90	-15.69	-0.62	13.79	-55.98	-0.56
1233	1142	A	5	-11.78	1.01	17.74	5.04	0.05
1233	1298	G	3	-14.33	0.18	23.51	0.55	0.01
1233	1251	G	2	-14.0	0.24	20.93	0.48	0.0

i-nuc	BP(j)	Nuc	#BP_Win	avgMFE	avgZ	avgED	SumZ	SumZ/#TotalWindows	BPs= 4
nt-1234	-	U	100	-	-	-	-	-
1234	NoBP	U	7	-13.73	0.36	23.52	2.51	0.03
1234	1141	G	5	-11.78	1.01	17.74	5.04	0.05
1234	1228	A	84	-15.88	-0.71	13.11	-59.72	-0.6
1234	1250	A	2	-14.0	0.24	20.93	0.48	0.0
1234	1329	A	2	-14.2	0.18	21.86	0.35	0.0

i-nuc	BP(j)	Nuc	#BP_Win	avgMFE	avgZ	avgED	SumZ	SumZ/#TotalWindows	BPs= 4
nt-1235	-	C	100	-	-	-	-	-
1235	1140	G	5	-11.78	1.01	17.74	5.04	0.05
1235	1227	G	84	-15.88	-0.71	13.11	-59.72	-0.6
1235	NoBP	C	7	-14.29	0.11	23.06	0.77	0.01
1235	1249	G	2	-14.0	0.24	20.93	0.48	0.0
1235	1328	G	2	-14.2	0.18	21.86	0.35	0.0

i-nuc	BP(j)	Nuc	#BP_Win	avgMFE	avgZ	avgED	SumZ	SumZ/#TotalWindows	BPs= 4
nt-1236	-	U	100	-	-	-	-	-
1236	1139	G	3	-12.43	0.8	14.87	2.4	0.02
1236	NoBP	U	9	-13.98	0.14	22.51	1.26	0.01
1236	1226	A	84	-15.88	-0.71	13.11	-59.72	-0.6
1236	1248	A	2	-14.0	0.24	20.93	0.48	0.0
1236	1327	A	2	-14.2	0.18	21.86	0.35	0.0

i-nuc	BP(j)	Nuc	#BP_Win	avgMFE	avgZ	avgED	SumZ	SumZ/#TotalWindows	BPs= 2
nt-1237	-	A	100	-	-	-	-	-
1237	1138	U	1	-12.8	0.6	13.15	0.6	0.01
1237	NoBP	A	15	-13.94	0.18	21.64	2.77	0.03
1237	1225	U	84	-15.88	-0.71	13.11	-59.72	-0.6

i-nuc	BP(j)	Nuc	#BP_Win	avgMFE	avgZ	avgED	SumZ	SumZ/#TotalWindows	BPs= 1
nt-1238	-	U	100	-	-	-	-	-
1238	NoBP	U	16	-13.97	0.16	21.67	2.63	0.03
1238	1224	G	84	-15.88	-0.71	13.11	-59.72	-0.6

i-nuc	BP(j)	Nuc	#BP_Win	avgMFE	avgZ	avgED	SumZ	SumZ/#TotalWindows	BPs= 1
nt-1239	-	A	100	-	-	-	-	-
1239	NoBP	A	17	-14.14	0.09	22.01	1.58	0.02
1239	1223	U	83	-15.89	-0.72	13.02	-59.39	-0.59

i-nuc	BP(j)	Nuc	#BP_Win	avgMFE	avgZ	avgED	SumZ	SumZ/#TotalWindows	BPs= 0
nt-1240	-	A	100	-	-	-	-	-
1240	NoBP	A	100	-15.63	-0.58	14.57	-58.41	-0.58

i-nuc	BP(j)	Nuc	#BP_Win	avgMFE	avgZ	avgED	SumZ	SumZ/#TotalWindows	BPs= 0
nt-1241	-	A	100	-	-	-	-	-
1241	NoBP	A	100	-15.66	-0.58	14.62	-58.32	-0.58

i-nuc	BP(j)	Nuc	#BP_Win	avgMFE	avgZ	avgED	SumZ	SumZ/#TotalWindows	BPs= 0
nt-1242	-	A	100	-	-	-	-	-
1242	NoBP	A	100	-15.69	-0.58	14.68	-58.04	-0.58

i-nuc	BP(j)	Nuc	#BP_Win	avgMFE	avgZ	avgED	SumZ	SumZ/#TotalWindows	BPs= 2
nt-1243	-	C	100	-	-	-	-	-
1243	NoBP	C	7	-13.31	0.15	20.65	1.04	0.01
1243	1218	G	71	-16.22	-0.8	12.4	-56.97	-0.57
1243	1256	G	22	-14.85	-0.06	20.46	-1.42	-0.01

i-nuc	BP(j)	Nuc	#BP_Win	avgMFE	avgZ	avgED	SumZ	SumZ/#TotalWindows	BPs= 3
nt-1244	-	U	100	-	-	-	-	-
1244	NoBP	U	4	-13.02	0.29	20.02	1.15	0.01
1244	1217	A	71	-16.22	-0.8	12.4	-56.97	-0.57
1244	1255	A	22	-14.85	-0.06	20.46	-1.42	-0.01
1244	1291	A	3	-14.33	0.18	23.51	0.55	0.01

i-nuc	BP(j)	Nuc	#BP_Win	avgMFE	avgZ	avgED	SumZ	SumZ/#TotalWindows	BPs= 3
nt-1245	-	C	100	-	-	-	-	-
1245	1216	G	71	-16.22	-0.8	12.4	-56.97	-0.57
1245	1254	G	22	-14.85	-0.06	20.46	-1.42	-0.01
1245	1290	G	3	-14.33	0.18	23.51	0.55	0.01
1245	NoBP	C	4	-13.52	0.38	21.3	1.54	0.02

i-nuc	BP(j)	Nuc	#BP_Win	avgMFE	avgZ	avgED	SumZ	SumZ/#TotalWindows	BPs= 2
nt-1246	-	U	100	-	-	-	-	-
1246	1215	A	69	-16.27	-0.81	12.35	-56.21	-0.56
1246	NoBP	U	28	-14.71	-0.03	20.18	-0.83	-0.01
1246	1289	A	3	-14.33	0.18	23.51	0.55	0.01

i-nuc	BP(j)	Nuc	#BP_Win	avgMFE	avgZ	avgED	SumZ	SumZ/#TotalWindows	BPs= 1
nt-1247	-	A	100	-	-	-	-	-
1247	1214	U	67	-16.28	-0.82	12.42	-54.99	-0.55
1247	NoBP	A	33	-14.79	-0.04	19.95	-1.19	-0.01

i-nuc	BP(j)	Nuc	#BP_Win	avgMFE	avgZ	avgED	SumZ	SumZ/#TotalWindows	BPs= 3
nt-1248	-	A	100	-	-	-	-	-
1248	NoBP	A	34	-15.04	-0.12	19.12	-4.0	-0.04
1248	1213	U	59	-16.35	-0.85	12.47	-50.05	-0.5
1248	1172	U	5	-15.16	-0.39	14.07	-1.97	-0.02
1248	1236	U	2	-14.0	0.24	20.93	0.48	0.0

i-nuc	BP(j)	Nuc	#BP_Win	avgMFE	avgZ	avgED	SumZ	SumZ/#TotalWindows	BPs= 4
nt-1249	-	G	100	-	-	-	-	-
1249	NoBP	G	67	-15.38	-0.4	15.9	-26.74	-0.27
1249	1171	C	5	-15.16	-0.39	14.07	-1.97	-0.02
1249	1263	U	10	-15.26	-0.52	13.73	-5.2	-0.05
1249	1212	U	16	-18.41	-1.34	12.16	-21.37	-0.21
1249	1235	C	2	-14.0	0.24	20.93	0.48	0.0

i-nuc	BP(j)	Nuc	#BP_Win	avgMFE	avgZ	avgED	SumZ	SumZ/#TotalWindows	BPs= 2
nt-1250	-	A	100	-	-	-	-	-
1250	NoBP	A	88	-15.93	-0.55	15.24	-48.75	-0.49
1250	1262	U	10	-15.26	-0.52	13.73	-5.2	-0.05
1250	1234	U	2	-14.0	0.24	20.93	0.48	0.0

i-nuc	BP(j)	Nuc	#BP_Win	avgMFE	avgZ	avgED	SumZ	SumZ/#TotalWindows	BPs= 3
nt-1251	-	G	100	-	-	-	-	-
1251	NoBP	G	83	-16.0	-0.56	15.45	-46.11	-0.46
1251	1169	C	5	-15.16	-0.39	14.07	-1.97	-0.02
1251	1261	C	10	-15.26	-0.52	13.73	-5.2	-0.05
1251	1233	U	2	-14.0	0.24	20.93	0.48	0.0

i-nuc	BP(j)	Nuc	#BP_Win	avgMFE	avgZ	avgED	SumZ	SumZ/#TotalWindows	BPs= 4
nt-1252	-	C	100	-	-	-	-	-
1252	NoBP	C	54	-15.63	-0.35	16.41	-19.12	-0.19
1252	1168	G	5	-15.16	-0.39	14.07	-1.97	-0.02
1252	1260	G	10	-15.26	-0.52	13.73	-5.2	-0.05
1252	1283	G	27	-16.6	-1.0	13.4	-26.94	-0.27
1252	1347	G	4	-16.9	-0.0	19.55	-0.0	-0.0

i-nuc	BP(j)	Nuc	#BP_Win	avgMFE	avgZ	avgED	SumZ	SumZ/#TotalWindows	BPs= 3
nt-1253	-	C	100	-	-	-	-	-
1253	NoBP	C	67	-15.63	-0.4	15.84	-26.48	-0.26
1253	1282	G	27	-16.6	-1.0	13.4	-26.94	-0.27
1253	1231	G	2	-14.0	0.24	20.93	0.48	0.0
1253	1346	G	4	-16.9	-0.0	19.55	-0.0	-0.0

i-nuc	BP(j)	Nuc	#BP_Win	avgMFE	avgZ	avgED	SumZ	SumZ/#TotalWindows	BPs= 4
nt-1254	-	G	100	-	-	-	-	-
1254	NoBP	G	45	-16.08	-0.57	13.73	-25.43	-0.25
1254	1281	U	27	-16.6	-1.0	13.4	-26.94	-0.27
1254	1245	C	22	-14.85	-0.06	20.46	-1.42	-0.01
1254	1230	C	2	-14.0	0.24	20.93	0.48	0.0
1254	1345	U	4	-16.9	-0.0	19.55	-0.0	-0.0

i-nuc	BP(j)	Nuc	#BP_Win	avgMFE	avgZ	avgED	SumZ	SumZ/#TotalWindows	BPs= 3
nt-1255	-	A	100	-	-	-	-	-
1255	NoBP	A	47	-16.05	-0.53	14.12	-25.0	-0.25
1255	1280	U	27	-16.6	-1.0	13.4	-26.94	-0.27
1255	1244	U	22	-14.85	-0.06	20.46	-1.42	-0.01
1255	1344	U	4	-16.9	-0.0	19.55	-0.0	-0.0

i-nuc	BP(j)	Nuc	#BP_Win	avgMFE	avgZ	avgED	SumZ	SumZ/#TotalWindows	BPs= 5
nt-1256	-	G	100	-	-	-	-	-
1256	NoBP	G	62	-16.43	-0.77	13.79	-48.04	-0.48
1256	1164	U	5	-15.16	-0.39	14.07	-1.97	-0.02
1256	1178	C	3	-14.77	0.26	16.98	0.77	0.01
1256	1312	C	3	-18.3	-1.18	9.72	-3.55	-0.04
1256	1243	C	22	-14.85	-0.06	20.46	-1.42	-0.01
1256	1342	C	5	-16.12	0.15	20.05	0.73	0.01

i-nuc	BP(j)	Nuc	#BP_Win	avgMFE	avgZ	avgED	SumZ	SumZ/#TotalWindows	BPs= 4
nt-1257	-	C	100	-	-	-	-	-
1257	NoBP	C	84	-16.07	-0.59	15.51	-49.83	-0.5
1257	1163	G	5	-15.16	-0.39	14.07	-1.97	-0.02
1257	1177	G	3	-14.77	0.26	16.98	0.77	0.01
1257	1311	G	3	-18.3	-1.18	9.72	-3.55	-0.04
1257	1341	G	5	-16.12	0.15	20.05	0.73	0.01

i-nuc	BP(j)	Nuc	#BP_Win	avgMFE	avgZ	avgED	SumZ	SumZ/#TotalWindows	BPs= 2
nt-1258	-	A	100	-	-	-	-	-
1258	1162	U	4	-15.28	-0.47	13.76	-1.88	-0.02
1258	NoBP	A	93	-16.07	-0.53	15.84	-49.19	-0.49
1258	1310	U	3	-18.3	-1.18	9.72	-3.55	-0.04

i-nuc	BP(j)	Nuc	#BP_Win	avgMFE	avgZ	avgED	SumZ	SumZ/#TotalWindows	BPs= 1
nt-1259	-	A	100	-	-	-	-	-
1259	NoBP	A	89	-16.4	-0.63	14.71	-56.39	-0.56
1259	1331	U	11	-14.34	0.05	22.14	0.54	0.01

i-nuc	BP(j)	Nuc	#BP_Win	avgMFE	avgZ	avgED	SumZ	SumZ/#TotalWindows	BPs= 4
nt-1260	-	G	100	-	-	-	-	-
1260	NoBP	G	3	-15.17	-0.31	13.09	-0.94	-0.01
1260	1252	C	10	-15.26	-0.52	13.73	-5.2	-0.05
1260	1273	U	73	-16.5	-0.64	14.91	-46.92	-0.47
1260	1330	C	11	-14.34	0.05	22.14	0.54	0.01
1260	1357	C	3	-21.2	-1.24	14.89	-3.73	-0.04

i-nuc	BP(j)	Nuc	#BP_Win	avgMFE	avgZ	avgED	SumZ	SumZ/#TotalWindows	BPs= 4
nt-1261	-	C	100	-	-	-	-	-
1261	NoBP	C	2	-15.05	-0.15	13.68	-0.3	-0.0
1261	1251	G	10	-15.26	-0.52	13.73	-5.2	-0.05
1261	1272	G	74	-16.52	-0.64	14.93	-47.54	-0.48
1261	1328	G	11	-14.34	0.05	22.14	0.54	0.01
1261	1356	G	3	-21.2	-1.24	14.89	-3.73	-0.04

i-nuc	BP(j)	Nuc	#BP_Win	avgMFE	avgZ	avgED	SumZ	SumZ/#TotalWindows	BPs= 4
nt-1262	-	U	100	-	-	-	-	-
1262	NoBP	U	2	-16.0	-0.15	14.78	-0.3	-0.0
1262	1250	A	10	-15.26	-0.52	13.73	-5.2	-0.05
1262	1271	G	74	-16.52	-0.64	14.93	-47.54	-0.48
1262	1327	A	11	-14.34	0.05	22.14	0.54	0.01
1262	1355	A	3	-21.2	-1.24	14.89	-3.73	-0.04

i-nuc	BP(j)	Nuc	#BP_Win	avgMFE	avgZ	avgED	SumZ	SumZ/#TotalWindows	BPs= 4
nt-1263	-	U	100	-	-	-	-	-
1263	1249	G	10	-15.26	-0.52	13.73	-5.2	-0.05
1263	1270	A	74	-16.52	-0.64	14.93	-47.54	-0.48
1263	1326	A	11	-14.34	0.05	22.14	0.54	0.01
1263	1354	G	3	-21.2	-1.24	14.89	-3.73	-0.04
1263	NoBP	U	2	-17.3	-0.28	13.96	-0.56	-0.01

i-nuc	BP(j)	Nuc	#BP_Win	avgMFE	avgZ	avgED	SumZ	SumZ/#TotalWindows	BPs= 2
nt-1264	-	C	100	-	-	-	-	-
1264	NoBP	C	23	-15.1	-0.23	17.7	-5.31	-0.05
1264	1269	G	74	-16.52	-0.64	14.93	-47.54	-0.48
1264	1353	G	3	-21.2	-1.24	14.89	-3.73	-0.04

i-nuc	BP(j)	Nuc	#BP_Win	avgMFE	avgZ	avgED	SumZ	SumZ/#TotalWindows	BPs= 1
nt-1265	-	A	100	-	-	-	-	-
1265	NoBP	A	89	-16.6	-0.65	14.74	-57.57	-0.58
1265	1325	U	11	-14.34	0.05	22.14	0.54	0.01

i-nuc	BP(j)	Nuc	#BP_Win	avgMFE	avgZ	avgED	SumZ	SumZ/#TotalWindows	BPs= 1
nt-1266	-	C	100	-	-	-	-	-
1266	NoBP	C	89	-16.62	-0.65	14.71	-58.1	-0.58
1266	1324	G	11	-14.34	0.05	22.14	0.54	0.01

i-nuc	BP(j)	Nuc	#BP_Win	avgMFE	avgZ	avgED	SumZ	SumZ/#TotalWindows	BPs= 1
nt-1267	-	A	100	-	-	-	-	-
1267	NoBP	A	89	-16.64	-0.66	14.69	-58.6	-0.59
1267	1323	U	11	-14.34	0.05	22.14	0.54	0.01

i-nuc	BP(j)	Nuc	#BP_Win	avgMFE	avgZ	avgED	SumZ	SumZ/#TotalWindows	BPs= 1
nt-1268	-	A	100	-	-	-	-	-
1268	NoBP	A	89	-16.67	-0.66	14.67	-59.06	-0.59
1268	1322	U	11	-14.34	0.05	22.14	0.54	0.01

i-nuc	BP(j)	Nuc	#BP_Win	avgMFE	avgZ	avgED	SumZ	SumZ/#TotalWindows	BPs= 2
nt-1269	-	G	100	-	-	-	-	-
1269	NoBP	G	15	-14.59	-0.16	19.8	-2.37	-0.02
1269	1264	C	74	-16.52	-0.64	14.93	-47.54	-0.48
1269	1297	U	11	-18.38	-0.84	13.37	-9.2	-0.09

i-nuc	BP(j)	Nuc	#BP_Win	avgMFE	avgZ	avgED	SumZ	SumZ/#TotalWindows	BPs= 2
nt-1270	-	A	100	-	-	-	-	-
1270	NoBP	A	14	-14.54	-0.11	20.34	-1.55	-0.02
1270	1263	U	74	-16.52	-0.64	14.93	-47.54	-0.48
1270	1296	U	12	-18.23	-0.8	13.38	-9.65	-0.1

i-nuc	BP(j)	Nuc	#BP_Win	avgMFE	avgZ	avgED	SumZ	SumZ/#TotalWindows	BPs= 3
nt-1271	-	G	100	-	-	-	-	-
1271	NoBP	G	2	-15.3	-0.86	14.64	-1.72	-0.02
1271	1262	U	74	-16.52	-0.64	14.93	-47.54	-0.48
1271	1317	C	11	-14.34	0.05	22.14	0.54	0.01
1271	1295	C	13	-18.08	-0.74	13.37	-9.65	-0.1

i-nuc	BP(j)	Nuc	#BP_Win	avgMFE	avgZ	avgED	SumZ	SumZ/#TotalWindows	BPs= 3
nt-1272	-	G	100	-	-	-	-	-
1272	NoBP	G	2	-15.75	-0.75	14.3	-1.5	-0.02
1272	1261	C	74	-16.52	-0.64	14.93	-47.54	-0.48
1272	1316	C	11	-14.34	0.05	22.14	0.54	0.01
1272	1294	C	13	-18.08	-0.74	13.37	-9.65	-0.1

i-nuc	BP(j)	Nuc	#BP_Win	avgMFE	avgZ	avgED	SumZ	SumZ/#TotalWindows	BPs= 3
nt-1273	-	U	100	-	-	-	-	-
1273	1260	G	73	-16.5	-0.64	14.91	-46.92	-0.47
1273	1315	A	11	-14.34	0.05	22.14	0.54	0.01
1273	1293	A	13	-18.08	-0.74	13.37	-9.65	-0.1
1273	NoBP	U	3	-16.73	-0.8	13.39	-2.41	-0.02

i-nuc	BP(j)	Nuc	#BP_Win	avgMFE	avgZ	avgED	SumZ	SumZ/#TotalWindows	BPs= 0
nt-1274	-	A	100	-	-	-	-	-
1274	NoBP	A	100	-16.47	-0.59	15.45	-58.9	-0.59

i-nuc	BP(j)	Nuc	#BP_Win	avgMFE	avgZ	avgED	SumZ	SumZ/#TotalWindows	BPs= 0
nt-1275	-	A	100	-	-	-	-	-
1275	NoBP	A	100	-16.48	-0.6	15.4	-60.05	-0.6

i-nuc	BP(j)	Nuc	#BP_Win	avgMFE	avgZ	avgED	SumZ	SumZ/#TotalWindows	BPs= 0
nt-1276	-	A	100	-	-	-	-	-
1276	NoBP	A	100	-16.5	-0.61	15.35	-61.15	-0.61

i-nuc	BP(j)	Nuc	#BP_Win	avgMFE	avgZ	avgED	SumZ	SumZ/#TotalWindows	BPs= 0
nt-1277	-	A	100	-	-	-	-	-
1277	NoBP	A	100	-16.51	-0.62	15.3	-61.65	-0.62

i-nuc	BP(j)	Nuc	#BP_Win	avgMFE	avgZ	avgED	SumZ	SumZ/#TotalWindows	BPs= 0
nt-1278	-	A	100	-	-	-	-	-
1278	NoBP	A	100	-16.53	-0.63	15.27	-62.51	-0.63

i-nuc	BP(j)	Nuc	#BP_Win	avgMFE	avgZ	avgED	SumZ	SumZ/#TotalWindows	BPs= 0
nt-1279	-	A	100	-	-	-	-	-
1279	NoBP	A	100	-16.56	-0.63	15.23	-63.03	-0.63

i-nuc	BP(j)	Nuc	#BP_Win	avgMFE	avgZ	avgED	SumZ	SumZ/#TotalWindows	BPs= 3
nt-1280	-	U	100	-	-	-	-	-
1280	NoBP	U	19	-16.83	-0.71	13.59	-13.49	-0.13
1280	1255	A	27	-16.6	-1.0	13.4	-26.94	-0.27
1280	1307	A	41	-15.97	-0.34	17.71	-13.93	-0.14
1280	1290	G	13	-18.08	-0.74	13.37	-9.65	-0.1

i-nuc	BP(j)	Nuc	#BP_Win	avgMFE	avgZ	avgED	SumZ	SumZ/#TotalWindows	BPs= 3
nt-1281	-	U	100	-	-	-	-	-
1281	NoBP	U	18	-16.83	-0.69	13.43	-12.46	-0.12
1281	1254	G	27	-16.6	-1.0	13.4	-26.94	-0.27
1281	1306	A	42	-16.05	-0.36	17.61	-14.95	-0.15
1281	1289	A	13	-18.08	-0.74	13.37	-9.65	-0.1

i-nuc	BP(j)	Nuc	#BP_Win	avgMFE	avgZ	avgED	SumZ	SumZ/#TotalWindows	BPs= 3
nt-1282	-	G	100	-	-	-	-	-
1282	NoBP	G	18	-16.97	-0.71	13.32	-12.74	-0.13
1282	1253	C	27	-16.6	-1.0	13.4	-26.94	-0.27
1282	1305	C	42	-16.05	-0.36	17.61	-14.95	-0.15
1282	1288	C	13	-18.08	-0.74	13.37	-9.65	-0.1

i-nuc	BP(j)	Nuc	#BP_Win	avgMFE	avgZ	avgED	SumZ	SumZ/#TotalWindows	BPs= 2
nt-1283	-	G	100	-	-	-	-	-
1283	1252	C	27	-16.6	-1.0	13.4	-26.94	-0.27
1283	1304	C	42	-16.05	-0.36	17.61	-14.95	-0.15
1283	NoBP	G	31	-17.51	-0.74	13.3	-22.84	-0.23

i-nuc	BP(j)	Nuc	#BP_Win	avgMFE	avgZ	avgED	SumZ	SumZ/#TotalWindows	BPs= 1
nt-1284	-	A	100	-	-	-	-	-
1284	NoBP	A	58	-17.1	-0.86	13.33	-49.93	-0.5
1284	1303	U	42	-16.05	-0.36	17.61	-14.95	-0.15

i-nuc	BP(j)	Nuc	#BP_Win	avgMFE	avgZ	avgED	SumZ	SumZ/#TotalWindows	BPs= 1
nt-1285	-	U	100	-	-	-	-	-
1285	NoBP	U	58	-17.09	-0.85	13.38	-49.42	-0.49
1285	1302	G	42	-16.05	-0.36	17.61	-14.95	-0.15

i-nuc	BP(j)	Nuc	#BP_Win	avgMFE	avgZ	avgED	SumZ	SumZ/#TotalWindows	BPs= 1
nt-1286	-	G	100	-	-	-	-	-
1286	NoBP	G	96	-16.57	-0.63	15.17	-60.57	-0.61
1286	1300	U	4	-18.65	-0.8	15.55	-3.18	-0.03

i-nuc	BP(j)	Nuc	#BP_Win	avgMFE	avgZ	avgED	SumZ	SumZ/#TotalWindows	BPs= 1
nt-1287	-	A	100	-	-	-	-	-
1287	NoBP	A	54	-16.98	-0.83	13.33	-44.82	-0.45
1287	1299	U	46	-16.28	-0.39	17.43	-18.13	-0.18

i-nuc	BP(j)	Nuc	#BP_Win	avgMFE	avgZ	avgED	SumZ	SumZ/#TotalWindows	BPs= 2
nt-1288	-	C	100	-	-	-	-	-
1288	NoBP	C	41	-16.69	-0.85	13.34	-34.69	-0.35
1288	1298	G	46	-16.28	-0.39	17.43	-18.13	-0.18
1288	1282	G	13	-18.08	-0.74	13.37	-9.65	-0.1

i-nuc	BP(j)	Nuc	#BP_Win	avgMFE	avgZ	avgED	SumZ	SumZ/#TotalWindows	BPs= 3
nt-1289	-	A	100	-	-	-	-	-
1289	NoBP	A	38	-16.96	-0.94	12.54	-35.54	-0.36
1289	1297	U	46	-16.28	-0.39	17.43	-18.13	-0.18
1289	1246	U	3	-14.33	0.18	23.51	0.55	0.01
1289	1281	U	13	-18.08	-0.74	13.37	-9.65	-0.1

i-nuc	BP(j)	Nuc	#BP_Win	avgMFE	avgZ	avgED	SumZ	SumZ/#TotalWindows	BPs= 3
nt-1290	-	G	100	-	-	-	-	-
1290	NoBP	G	38	-17.03	-0.94	12.55	-35.63	-0.36
1290	1296	U	46	-16.28	-0.39	17.43	-18.13	-0.18
1290	1245	C	3	-14.33	0.18	23.51	0.55	0.01
1290	1280	U	13	-18.08	-0.74	13.37	-9.65	-0.1

i-nuc	BP(j)	Nuc	#BP_Win	avgMFE	avgZ	avgED	SumZ	SumZ/#TotalWindows	BPs= 1
nt-1291	-	A	100	-	-	-	-	-
1291	NoBP	A	97	-16.84	-0.65	14.99	-62.65	-0.63
1291	1244	U	3	-14.33	0.18	23.51	0.55	0.01

i-nuc	BP(j)	Nuc	#BP_Win	avgMFE	avgZ	avgED	SumZ	SumZ/#TotalWindows	BPs= 0
nt-1292	-	A	100	-	-	-	-	-
1292	NoBP	A	100	-16.8	-0.62	15.27	-61.52	-0.62

i-nuc	BP(j)	Nuc	#BP_Win	avgMFE	avgZ	avgED	SumZ	SumZ/#TotalWindows	BPs= 2
nt-1293	-	A	100	-	-	-	-	-
1293	NoBP	A	84	-16.6	-0.58	15.46	-48.92	-0.49
1293	1303	U	3	-17.87	-0.78	18.79	-2.34	-0.02
1293	1273	U	13	-18.08	-0.74	13.37	-9.65	-0.1

i-nuc	BP(j)	Nuc	#BP_Win	avgMFE	avgZ	avgED	SumZ	SumZ/#TotalWindows	BPs= 3
nt-1294	-	C	100	-	-	-	-	-
1294	NoBP	C	79	-16.6	-0.51	15.79	-39.98	-0.4
1294	1206	G	5	-17.14	-1.62	10.9	-8.11	-0.08
1294	1302	G	3	-17.87	-0.78	18.79	-2.34	-0.02
1294	1272	G	13	-18.08	-0.74	13.37	-9.65	-0.1

i-nuc	BP(j)	Nuc	#BP_Win	avgMFE	avgZ	avgED	SumZ	SumZ/#TotalWindows	BPs= 3
nt-1295	-	C	100	-	-	-	-	-
1295	NoBP	C	79	-16.65	-0.5	15.82	-39.26	-0.39
1295	1205	G	5	-17.14	-1.62	10.9	-8.11	-0.08
1295	1301	G	3	-17.87	-0.78	18.79	-2.34	-0.02
1295	1271	G	13	-18.08	-0.74	13.37	-9.65	-0.1

i-nuc	BP(j)	Nuc	#BP_Win	avgMFE	avgZ	avgED	SumZ	SumZ/#TotalWindows	BPs= 4
nt-1296	-	U	100	-	-	-	-	-
1296	NoBP	U	10	-17.06	-0.53	17.95	-5.31	-0.05
1296	1204	A	5	-17.14	-1.62	10.9	-8.11	-0.08
1296	1290	G	46	-16.28	-0.39	17.43	-18.13	-0.18
1296	1270	A	12	-18.23	-0.8	13.38	-9.65	-0.1
1296	1356	G	27	-17.46	-0.69	12.54	-18.57	-0.19

i-nuc	BP(j)	Nuc	#BP_Win	avgMFE	avgZ	avgED	SumZ	SumZ/#TotalWindows	BPs= 4
nt-1297	-	U	100	-	-	-	-	-
1297	1203	A	5	-17.14	-1.62	10.9	-8.11	-0.08
1297	1289	A	46	-16.28	-0.39	17.43	-18.13	-0.18
1297	NoBP	U	7	-16.51	-0.36	20.35	-2.54	-0.03
1297	1355	A	31	-17.67	-0.71	12.51	-22.0	-0.22
1297	1269	G	11	-18.38	-0.84	13.37	-9.2	-0.09

i-nuc	BP(j)	Nuc	#BP_Win	avgMFE	avgZ	avgED	SumZ	SumZ/#TotalWindows	BPs= 2
nt-1298	-	G	100	-	-	-	-	-
1298	NoBP	G	51	-17.89	-0.81	12.96	-41.27	-0.41
1298	1288	C	46	-16.28	-0.39	17.43	-18.13	-0.18
1298	1233	U	3	-14.33	0.18	23.51	0.55	0.01

i-nuc	BP(j)	Nuc	#BP_Win	avgMFE	avgZ	avgED	SumZ	SumZ/#TotalWindows	BPs= 3
nt-1299	-	U	100	-	-	-	-	-
1299	NoBP	U	9	-18.79	-1.11	15.0	-9.99	-0.1
1299	1287	A	46	-16.28	-0.39	17.43	-18.13	-0.18
1299	1232	A	3	-14.33	0.18	23.51	0.55	0.01
1299	1353	G	42	-17.79	-0.71	12.54	-29.62	-0.3

i-nuc	BP(j)	Nuc	#BP_Win	avgMFE	avgZ	avgED	SumZ	SumZ/#TotalWindows	BPs= 3
nt-1300	-	U	100	-	-	-	-	-
1300	NoBP	U	47	-16.22	-0.42	17.42	-19.67	-0.2
1300	1286	G	4	-18.65	-0.8	15.55	-3.18	-0.03
1300	1231	G	3	-14.33	0.18	23.51	0.55	0.01
1300	1352	A	46	-18.07	-0.74	12.64	-34.05	-0.34

i-nuc	BP(j)	Nuc	#BP_Win	avgMFE	avgZ	avgED	SumZ	SumZ/#TotalWindows	BPs= 3
nt-1301	-	G	100	-	-	-	-	-
1301	NoBP	G	44	-16.1	-0.38	17.38	-16.69	-0.17
1301	1295	C	3	-17.87	-0.78	18.79	-2.34	-0.02
1301	1230	C	3	-14.33	0.18	23.51	0.55	0.01
1301	1351	C	50	-18.17	-0.74	12.79	-37.18	-0.37

i-nuc	BP(j)	Nuc	#BP_Win	avgMFE	avgZ	avgED	SumZ	SumZ/#TotalWindows	BPs= 4
nt-1302	-	G	100	-	-	-	-	-
1302	NoBP	G	1	-17.2	-0.65	13.74	-0.65	-0.01
1302	1294	C	3	-17.87	-0.78	18.79	-2.34	-0.02
1302	1285	U	42	-16.05	-0.36	17.61	-14.95	-0.15
1302	1229	C	3	-14.33	0.18	23.51	0.55	0.01
1302	1350	C	51	-18.12	-0.72	12.87	-36.58	-0.37

i-nuc	BP(j)	Nuc	#BP_Win	avgMFE	avgZ	avgED	SumZ	SumZ/#TotalWindows	BPs= 4
nt-1303	-	U	100	-	-	-	-	-
1303	1293	A	3	-17.87	-0.78	18.79	-2.34	-0.02
1303	1284	A	42	-16.05	-0.36	17.61	-14.95	-0.15
1303	1228	A	3	-14.33	0.18	23.51	0.55	0.01
1303	1349	A	52	-18.02	-0.68	13.08	-35.11	-0.35

i-nuc	BP(j)	Nuc	#BP_Win	avgMFE	avgZ	avgED	SumZ	SumZ/#TotalWindows	BPs= 3
nt-1304	-	C	100	-	-	-	-	-
1304	NoBP	C	3	-16.57	-0.17	21.79	-0.5	-0.0
1304	1283	G	42	-16.05	-0.36	17.61	-14.95	-0.15
1304	1227	G	3	-14.33	0.18	23.51	0.55	0.01
1304	1348	G	52	-18.02	-0.68	13.08	-35.11	-0.35

i-nuc	BP(j)	Nuc	#BP_Win	avgMFE	avgZ	avgED	SumZ	SumZ/#TotalWindows	BPs= 2
nt-1305	-	C	100	-	-	-	-	-
1305	NoBP	C	6	-14.9	0.26	24.16	1.57	0.02
1305	1282	G	42	-16.05	-0.36	17.61	-14.95	-0.15
1305	1347	G	52	-18.02	-0.68	13.08	-35.11	-0.35

i-nuc	BP(j)	Nuc	#BP_Win	avgMFE	avgZ	avgED	SumZ	SumZ/#TotalWindows	BPs= 1
nt-1306	-	A	100	-	-	-	-	-
1306	1281	U	42	-16.05	-0.36	17.61	-14.95	-0.15
1306	NoBP	A	58	-17.64	-0.53	14.41	-30.84	-0.31

i-nuc	BP(j)	Nuc	#BP_Win	avgMFE	avgZ	avgED	SumZ	SumZ/#TotalWindows	BPs= 1
nt-1307	-	A	100	-	-	-	-	-
1307	1280	U	41	-15.97	-0.34	17.71	-13.93	-0.14
1307	NoBP	A	59	-17.6	-0.5	14.66	-29.67	-0.3

i-nuc	BP(j)	Nuc	#BP_Win	avgMFE	avgZ	avgED	SumZ	SumZ/#TotalWindows	BPs= 1
nt-1308	-	A	100	-	-	-	-	-
1308	NoBP	A	43	-15.8	-0.21	18.93	-9.07	-0.09
1308	1345	U	57	-17.7	-0.55	13.97	-31.47	-0.31

i-nuc	BP(j)	Nuc	#BP_Win	avgMFE	avgZ	avgED	SumZ	SumZ/#TotalWindows	BPs= 1
nt-1309	-	A	100	-	-	-	-	-
1309	NoBP	A	42	-15.75	-0.15	19.25	-6.47	-0.06
1309	1344	U	58	-17.62	-0.54	14.09	-31.14	-0.31

i-nuc	BP(j)	Nuc	#BP_Win	avgMFE	avgZ	avgED	SumZ	SumZ/#TotalWindows	BPs= 4
nt-1310	-	U	100	-	-	-	-	-
1310	NoBP	U	26	-15.57	-0.18	19.74	-4.8	-0.05
1310	1258	A	3	-18.3	-1.18	9.72	-3.55	-0.04
1310	1326	A	11	-15.02	0.2	21.12	2.23	0.02
1310	1343	A	58	-17.62	-0.54	14.09	-31.14	-0.31
1310	1361	A	2	-15.95	1.48	23.89	2.96	0.03

i-nuc	BP(j)	Nuc	#BP_Win	avgMFE	avgZ	avgED	SumZ	SumZ/#TotalWindows	BPs= 5
nt-1311	-	G	100	-	-	-	-	-
1311	NoBP	G	25	-15.37	-0.12	20.2	-2.96	-0.03
1311	1257	C	3	-18.3	-1.18	9.72	-3.55	-0.04
1311	1325	U	11	-15.02	0.2	21.12	2.23	0.02
1311	1342	C	58	-17.62	-0.54	14.09	-31.14	-0.31
1311	1360	C	2	-15.95	1.48	23.89	2.96	0.03
1311	1357	C	1	-15.8	1.71	21.78	1.71	0.02

i-nuc	BP(j)	Nuc	#BP_Win	avgMFE	avgZ	avgED	SumZ	SumZ/#TotalWindows	BPs= 5
nt-1312	-	C	100	-	-	-	-	-
1312	NoBP	C	25	-15.18	0.01	20.76	0.22	0.0
1312	1256	G	3	-18.3	-1.18	9.72	-3.55	-0.04
1312	1324	G	11	-15.02	0.2	21.12	2.23	0.02
1312	1341	G	58	-17.62	-0.54	14.09	-31.14	-0.31
1312	1358	G	2	-15.95	1.48	23.89	2.96	0.03
1312	1356	G	1	-15.8	1.71	21.78	1.71	0.02

i-nuc	BP(j)	Nuc	#BP_Win	avgMFE	avgZ	avgED	SumZ	SumZ/#TotalWindows	BPs= 2
nt-1313	-	G	100	-	-	-	-	-
1313	NoBP	G	87	-16.87	-0.34	16.09	-29.78	-0.3
1313	1323	U	11	-15.02	0.2	21.12	2.23	0.02
1313	1357	C	2	-15.95	1.48	23.89	2.96	0.03

i-nuc	BP(j)	Nuc	#BP_Win	avgMFE	avgZ	avgED	SumZ	SumZ/#TotalWindows	BPs= 1
nt-1314	-	A	100	-	-	-	-	-
1314	NoBP	A	89	-16.81	-0.27	16.41	-23.8	-0.24
1314	1322	U	11	-15.02	0.2	21.12	2.23	0.02

i-nuc	BP(j)	Nuc	#BP_Win	avgMFE	avgZ	avgED	SumZ	SumZ/#TotalWindows	BPs= 1
nt-1315	-	A	100	-	-	-	-	-
1315	NoBP	A	89	-16.87	-0.22	16.43	-19.79	-0.2
1315	1273	U	11	-14.34	0.05	22.14	0.54	0.01

i-nuc	BP(j)	Nuc	#BP_Win	avgMFE	avgZ	avgED	SumZ	SumZ/#TotalWindows	BPs= 3
nt-1316	-	C	100	-	-	-	-	-
1316	NoBP	C	80	-16.99	-0.38	15.77	-30.09	-0.3
1316	1272	G	11	-14.34	0.05	22.14	0.54	0.01
1316	1348	G	7	-15.6	1.35	23.65	9.43	0.09
1316	1354	G	2	-15.95	1.48	23.89	2.96	0.03

i-nuc	BP(j)	Nuc	#BP_Win	avgMFE	avgZ	avgED	SumZ	SumZ/#TotalWindows	BPs= 3
nt-1317	-	C	100	-	-	-	-	-
1317	NoBP	C	80	-16.99	-0.36	15.75	-28.95	-0.29
1317	1271	G	11	-14.34	0.05	22.14	0.54	0.01
1317	1347	G	7	-15.6	1.35	23.65	9.43	0.09
1317	1353	G	2	-15.95	1.48	23.89	2.96	0.03

i-nuc	BP(j)	Nuc	#BP_Win	avgMFE	avgZ	avgED	SumZ	SumZ/#TotalWindows	BPs= 1
nt-1318	-	C	100	-	-	-	-	-
1318	NoBP	C	93	-16.66	-0.26	16.65	-24.63	-0.25
1318	1346	G	7	-15.6	1.35	23.65	9.43	0.09

i-nuc	BP(j)	Nuc	#BP_Win	avgMFE	avgZ	avgED	SumZ	SumZ/#TotalWindows	BPs= 2
nt-1319	-	A	100	-	-	-	-	-
1319	NoBP	A	35	-15.06	0.19	20.81	6.74	0.07
1319	1335	U	58	-17.62	-0.54	14.09	-31.14	-0.31
1319	1345	U	7	-15.6	1.35	23.65	9.43	0.09

i-nuc	BP(j)	Nuc	#BP_Win	avgMFE	avgZ	avgED	SumZ	SumZ/#TotalWindows	BPs= 3
nt-1320	-	G	100	-	-	-	-	-
1320	NoBP	G	33	-15.01	0.14	20.52	4.55	0.05
1320	1334	U	58	-17.62	-0.54	14.09	-31.14	-0.31
1320	1344	U	7	-15.6	1.35	23.65	9.43	0.09
1320	1350	C	2	-15.95	1.48	23.89	2.96	0.03

i-nuc	BP(j)	Nuc	#BP_Win	avgMFE	avgZ	avgED	SumZ	SumZ/#TotalWindows	BPs= 1
nt-1321	-	A	100	-	-	-	-	-
1321	NoBP	A	42	-15.16	0.44	21.14	18.37	0.18
1321	1333	U	58	-17.62	-0.54	14.09	-31.14	-0.31

i-nuc	BP(j)	Nuc	#BP_Win	avgMFE	avgZ	avgED	SumZ	SumZ/#TotalWindows	BPs= 4
nt-1322	-	U	100	-	-	-	-	-
1322	NoBP	U	18	-15.67	0.75	20.18	13.46	0.13
1322	1314	A	11	-15.02	0.2	21.12	2.23	0.02
1322	1268	A	11	-14.34	0.05	22.14	0.54	0.01
1322	1332	A	58	-17.62	-0.54	14.09	-31.14	-0.31
1322	1349	A	2	-15.95	1.48	23.89	2.96	0.03

i-nuc	BP(j)	Nuc	#BP_Win	avgMFE	avgZ	avgED	SumZ	SumZ/#TotalWindows	BPs= 4
nt-1323	-	U	100	-	-	-	-	-
1323	NoBP	U	69	-17.32	-0.38	14.72	-26.34	-0.26
1323	1313	G	11	-15.02	0.2	21.12	2.23	0.02
1323	1267	A	11	-14.34	0.05	22.14	0.54	0.01
1323	1343	A	7	-15.6	1.35	23.65	9.43	0.09
1323	1348	G	2	-15.95	1.48	23.89	2.96	0.03

i-nuc	BP(j)	Nuc	#BP_Win	avgMFE	avgZ	avgED	SumZ	SumZ/#TotalWindows	BPs= 4
nt-1324	-	G	100	-	-	-	-	-
1324	NoBP	G	13	-15.87	0.67	18.89	8.71	0.09
1324	1312	C	11	-15.02	0.2	21.12	2.23	0.02
1324	1266	C	11	-14.34	0.05	22.14	0.54	0.01
1324	1330	C	58	-17.62	-0.54	14.09	-31.14	-0.31
1324	1342	C	7	-15.6	1.35	23.65	9.43	0.09

i-nuc	BP(j)	Nuc	#BP_Win	avgMFE	avgZ	avgED	SumZ	SumZ/#TotalWindows	BPs= 6
nt-1325	-	U	100	-	-	-	-	-
1325	NoBP	U	10	-16.01	0.58	17.5	5.8	0.06
1325	1311	G	11	-15.02	0.2	21.12	2.23	0.02
1325	1265	A	11	-14.34	0.05	22.14	0.54	0.01
1325	1329	A	58	-17.62	-0.54	14.09	-31.14	-0.31
1325	1341	G	7	-15.6	1.35	23.65	9.43	0.09
1325	1346	G	2	-15.95	1.48	23.89	2.96	0.03
1325	1424	G	1	-16.8	0.46	20.04	0.46	0.0

i-nuc	BP(j)	Nuc	#BP_Win	avgMFE	avgZ	avgED	SumZ	SumZ/#TotalWindows	BPs= 4
nt-1326	-	A	100	-	-	-	-	-
1326	1310	U	11	-15.02	0.2	21.12	2.23	0.02
1326	1263	U	11	-14.34	0.05	22.14	0.54	0.01
1326	NoBP	A	74	-17.26	-0.22	15.32	-16.33	-0.16
1326	1345	U	2	-15.95	1.48	23.89	2.96	0.03
1326	1423	U	2	-16.65	0.52	21.02	1.05	0.01

i-nuc	BP(j)	Nuc	#BP_Win	avgMFE	avgZ	avgED	SumZ	SumZ/#TotalWindows	BPs= 4
nt-1327	-	A	100	-	-	-	-	-
1327	NoBP	A	83	-17.06	-0.17	15.96	-13.73	-0.14
1327	1236	U	2	-14.2	0.18	21.86	0.35	0.0
1327	1262	U	11	-14.34	0.05	22.14	0.54	0.01
1327	1344	U	2	-15.95	1.48	23.89	2.96	0.03
1327	1422	U	2	-16.65	0.52	21.02	1.05	0.01

i-nuc	BP(j)	Nuc	#BP_Win	avgMFE	avgZ	avgED	SumZ	SumZ/#TotalWindows	BPs= 3
nt-1328	-	G	100	-	-	-	-	-
1328	NoBP	G	85	-17.09	-0.13	16.15	-10.64	-0.11
1328	1235	C	2	-14.2	0.18	21.86	0.35	0.0
1328	1261	C	11	-14.34	0.05	22.14	0.54	0.01
1328	1421	U	2	-16.65	0.52	21.02	1.05	0.01

i-nuc	BP(j)	Nuc	#BP_Win	avgMFE	avgZ	avgED	SumZ	SumZ/#TotalWindows	BPs= 3
nt-1329	-	A	100	-	-	-	-	-
1329	NoBP	A	38	-15.61	0.55	21.02	21.0	0.21
1329	1234	U	2	-14.2	0.18	21.86	0.35	0.0
1329	1325	U	58	-17.62	-0.54	14.09	-31.14	-0.31
1329	1420	U	2	-16.65	0.52	21.02	1.05	0.01

i-nuc	BP(j)	Nuc	#BP_Win	avgMFE	avgZ	avgED	SumZ	SumZ/#TotalWindows	BPs= 4
nt-1330	-	C	100	-	-	-	-	-
1330	NoBP	C	27	-16.23	0.64	20.17	17.35	0.17
1330	1260	G	11	-14.34	0.05	22.14	0.54	0.01
1330	1324	G	58	-17.62	-0.54	14.09	-31.14	-0.31
1330	1341	G	2	-15.95	1.48	23.89	2.96	0.03
1330	1419	G	2	-16.65	0.52	21.02	1.05	0.01

i-nuc	BP(j)	Nuc	#BP_Win	avgMFE	avgZ	avgED	SumZ	SumZ/#TotalWindows	BPs= 3
nt-1331	-	U	100	-	-	-	-	-
1331	NoBP	U	85	-17.25	-0.17	15.96	-14.57	-0.15
1331	1259	A	11	-14.34	0.05	22.14	0.54	0.01
1331	1340	A	2	-15.95	1.48	23.89	2.96	0.03
1331	1418	A	2	-16.65	0.52	21.02	1.05	0.01

i-nuc	BP(j)	Nuc	#BP_Win	avgMFE	avgZ	avgED	SumZ	SumZ/#TotalWindows	BPs= 1
nt-1332	-	A	100	-	-	-	-	-
1332	NoBP	A	42	-16.03	0.49	20.65	20.71	0.21
1332	1322	U	58	-17.62	-0.54	14.09	-31.14	-0.31

i-nuc	BP(j)	Nuc	#BP_Win	avgMFE	avgZ	avgED	SumZ	SumZ/#TotalWindows	BPs= 2
nt-1333	-	U	100	-	-	-	-	-
1333	NoBP	U	40	-16.15	0.48	20.53	19.31	0.19
1333	1321	A	58	-17.62	-0.54	14.09	-31.14	-0.31
1333	1417	G	2	-16.65	0.52	21.02	1.05	0.01

i-nuc	BP(j)	Nuc	#BP_Win	avgMFE	avgZ	avgED	SumZ	SumZ/#TotalWindows	BPs= 2
nt-1334	-	U	100	-	-	-	-	-
1334	NoBP	U	40	-16.3	0.48	20.56	19.13	0.19
1334	1320	G	58	-17.62	-0.54	14.09	-31.14	-0.31
1334	1416	A	2	-16.65	0.52	21.02	1.05	0.01

i-nuc	BP(j)	Nuc	#BP_Win	avgMFE	avgZ	avgED	SumZ	SumZ/#TotalWindows	BPs= 2
nt-1335	-	U	100	-	-	-	-	-
1335	NoBP	U	40	-16.44	0.48	20.62	19.11	0.19
1335	1319	A	58	-17.62	-0.54	14.09	-31.14	-0.31
1335	1415	A	2	-16.65	0.52	21.02	1.05	0.01

i-nuc	BP(j)	Nuc	#BP_Win	avgMFE	avgZ	avgED	SumZ	SumZ/#TotalWindows	BPs= 0
nt-1336	-	U	100	-	-	-	-	-
1336	NoBP	U	100	-17.19	-0.11	16.87	-11.17	-0.11

i-nuc	BP(j)	Nuc	#BP_Win	avgMFE	avgZ	avgED	SumZ	SumZ/#TotalWindows	BPs= 0
nt-1337	-	A	100	-	-	-	-	-
1337	NoBP	A	100	-17.25	-0.11	16.91	-10.99	-0.11

i-nuc	BP(j)	Nuc	#BP_Win	avgMFE	avgZ	avgED	SumZ	SumZ/#TotalWindows	BPs= 0
nt-1338	-	A	100	-	-	-	-	-
1338	NoBP	A	100	-17.31	-0.11	16.94	-10.81	-0.11

i-nuc	BP(j)	Nuc	#BP_Win	avgMFE	avgZ	avgED	SumZ	SumZ/#TotalWindows	BPs= 0
nt-1339	-	A	100	-	-	-	-	-
1339	NoBP	A	100	-17.37	-0.11	16.98	-10.83	-0.11

i-nuc	BP(j)	Nuc	#BP_Win	avgMFE	avgZ	avgED	SumZ	SumZ/#TotalWindows	BPs= 1
nt-1340	-	A	100	-	-	-	-	-
1340	NoBP	A	98	-17.46	-0.14	16.88	-13.63	-0.14
1340	1331	U	2	-15.95	1.48	23.89	2.96	0.03

i-nuc	BP(j)	Nuc	#BP_Win	avgMFE	avgZ	avgED	SumZ	SumZ/#TotalWindows	BPs= 5
nt-1341	-	G	100	-	-	-	-	-
1341	NoBP	G	17	-19.17	0.08	22.73	1.33	0.01
1341	1257	C	5	-16.12	0.15	20.05	0.73	0.01
1341	1312	C	58	-17.62	-0.54	14.09	-31.14	-0.31
1341	1325	U	7	-15.6	1.35	23.65	9.43	0.09
1341	1330	C	2	-15.95	1.48	23.89	2.96	0.03
1341	1414	C	11	-16.28	0.58	17.52	6.43	0.06

i-nuc	BP(j)	Nuc	#BP_Win	avgMFE	avgZ	avgED	SumZ	SumZ/#TotalWindows	BPs= 4
nt-1342	-	C	100	-	-	-	-	-
1342	NoBP	C	19	-19.15	0.24	23.33	4.62	0.05
1342	1256	G	5	-16.12	0.15	20.05	0.73	0.01
1342	1311	G	58	-17.62	-0.54	14.09	-31.14	-0.31
1342	1324	G	7	-15.6	1.35	23.65	9.43	0.09
1342	1413	G	11	-16.28	0.58	17.52	6.43	0.06

i-nuc	BP(j)	Nuc	#BP_Win	avgMFE	avgZ	avgED	SumZ	SumZ/#TotalWindows	BPs= 2
nt-1343	-	A	100	-	-	-	-	-
1343	NoBP	A	35	-18.01	0.34	21.23	11.81	0.12
1343	1310	U	58	-17.62	-0.54	14.09	-31.14	-0.31
1343	1323	U	7	-15.6	1.35	23.65	9.43	0.09

i-nuc	BP(j)	Nuc	#BP_Win	avgMFE	avgZ	avgED	SumZ	SumZ/#TotalWindows	BPs= 5
nt-1344	-	U	100	-	-	-	-	-
1344	1309	A	58	-17.62	-0.54	14.09	-31.14	-0.31
1344	1255	A	4	-16.9	-0.0	19.55	-0.0	-0.0
1344	1320	G	7	-15.6	1.35	23.65	9.43	0.09
1344	1327	A	2	-15.95	1.48	23.89	2.96	0.03
1344	1411	A	11	-16.28	0.58	17.52	6.43	0.06
1344	NoBP	U	18	-20.01	0.09	23.86	1.61	0.02

i-nuc	BP(j)	Nuc	#BP_Win	avgMFE	avgZ	avgED	SumZ	SumZ/#TotalWindows	BPs= 6
nt-1345	-	U	100	-	-	-	-	-
1345	1308	A	57	-17.7	-0.55	13.97	-31.47	-0.31
1345	1254	G	4	-16.9	-0.0	19.55	-0.0	-0.0
1345	1319	A	7	-15.6	1.35	23.65	9.43	0.09
1345	1326	A	2	-15.95	1.48	23.89	2.96	0.03
1345	1410	A	11	-16.28	0.58	17.52	6.43	0.06
1345	1404	G	1	-16.7	0.9	26.32	0.9	0.01
1345	NoBP	U	18	-20.27	0.03	23.8	0.57	0.01

i-nuc	BP(j)	Nuc	#BP_Win	avgMFE	avgZ	avgED	SumZ	SumZ/#TotalWindows	BPs= 6
nt-1346	-	G	100	-	-	-	-	-
1346	NoBP	G	56	-18.15	-0.63	13.79	-35.17	-0.35
1346	1253	C	4	-16.9	-0.0	19.55	-0.0	-0.0
1346	1402	C	16	-19.85	0.11	23.91	1.8	0.02
1346	1403	C	4	-16.08	0.9	26.13	3.61	0.04
1346	1318	C	7	-15.6	1.35	23.65	9.43	0.09
1346	1325	U	2	-15.95	1.48	23.89	2.96	0.03
1346	1409	U	11	-16.28	0.58	17.52	6.43	0.06

i-nuc	BP(j)	Nuc	#BP_Win	avgMFE	avgZ	avgED	SumZ	SumZ/#TotalWindows	BPs= 6
nt-1347	-	G	100	-	-	-	-	-
1347	1252	C	4	-16.9	-0.0	19.55	-0.0	-0.0
1347	1305	C	52	-18.02	-0.68	13.08	-35.11	-0.35
1347	1401	C	16	-19.85	0.11	23.91	1.8	0.02
1347	1402	C	4	-16.08	0.9	26.13	3.61	0.04
1347	1317	C	7	-15.6	1.35	23.65	9.43	0.09
1347	NoBP	G	2	-15.95	1.48	23.89	2.96	0.03
1347	1407	C	15	-17.68	0.4	19.22	6.04	0.06

i-nuc	BP(j)	Nuc	#BP_Win	avgMFE	avgZ	avgED	SumZ	SumZ/#TotalWindows	BPs= 5
nt-1348	-	G	100	-	-	-	-	-
1348	NoBP	G	20	-19.4	0.1	23.33	2.09	0.02
1348	1304	C	52	-18.02	-0.68	13.08	-35.11	-0.35
1348	1401	C	4	-16.08	0.9	26.13	3.61	0.04
1348	1316	C	7	-15.6	1.35	23.65	9.43	0.09
1348	1323	U	2	-15.95	1.48	23.89	2.96	0.03
1348	1406	C	15	-17.68	0.4	19.22	6.04	0.06

i-nuc	BP(j)	Nuc	#BP_Win	avgMFE	avgZ	avgED	SumZ	SumZ/#TotalWindows	BPs= 2
nt-1349	-	A	100	-	-	-	-	-
1349	NoBP	A	46	-18.0	0.48	22.3	22.1	0.22
1349	1303	U	52	-18.02	-0.68	13.08	-35.11	-0.35
1349	1322	U	2	-15.95	1.48	23.89	2.96	0.03

i-nuc	BP(j)	Nuc	#BP_Win	avgMFE	avgZ	avgED	SumZ	SumZ/#TotalWindows	BPs= 5
nt-1350	-	C	100	-	-	-	-	-
1350	NoBP	C	10	-16.54	1.0	21.53	9.97	0.1
1350	1302	G	51	-18.12	-0.72	12.87	-36.58	-0.37
1350	1398	G	16	-19.85	0.11	23.91	1.8	0.02
1350	1399	G	4	-16.08	0.9	26.13	3.61	0.04
1350	1405	G	17	-17.4	0.52	20.45	8.86	0.09
1350	1320	G	2	-15.95	1.48	23.89	2.96	0.03

i-nuc	BP(j)	Nuc	#BP_Win	avgMFE	avgZ	avgED	SumZ	SumZ/#TotalWindows	BPs= 4
nt-1351	-	C	100	-	-	-	-	-
1351	1301	G	50	-18.17	-0.74	12.79	-37.18	-0.37
1351	NoBP	C	13	-16.5	1.05	21.31	13.68	0.14
1351	1397	G	16	-19.85	0.11	23.91	1.8	0.02
1351	1398	G	4	-16.08	0.9	26.13	3.61	0.04
1351	1404	G	17	-17.4	0.52	20.45	8.86	0.09

i-nuc	BP(j)	Nuc	#BP_Win	avgMFE	avgZ	avgED	SumZ	SumZ/#TotalWindows	BPs= 1
nt-1352	-	A	100	-	-	-	-	-
1352	NoBP	A	54	-17.93	0.48	21.78	25.84	0.26
1352	1300	U	46	-18.07	-0.74	12.64	-34.05	-0.34

i-nuc	BP(j)	Nuc	#BP_Win	avgMFE	avgZ	avgED	SumZ	SumZ/#TotalWindows	BPs= 4
nt-1353	-	G	100	-	-	-	-	-
1353	NoBP	G	35	-18.51	0.35	21.9	12.1	0.12
1353	1299	U	42	-17.79	-0.71	12.54	-29.62	-0.3
1353	1264	C	3	-21.2	-1.24	14.89	-3.73	-0.04
1353	1402	C	18	-17.17	0.57	20.65	10.33	0.1
1353	1317	C	2	-15.95	1.48	23.89	2.96	0.03

i-nuc	BP(j)	Nuc	#BP_Win	avgMFE	avgZ	avgED	SumZ	SumZ/#TotalWindows	BPs= 3
nt-1354	-	G	100	-	-	-	-	-
1354	NoBP	G	77	-18.12	-0.21	16.78	-16.19	-0.16
1354	1263	U	3	-21.2	-1.24	14.89	-3.73	-0.04
1354	1401	C	18	-17.17	0.57	20.65	10.33	0.1
1354	1316	C	2	-15.95	1.48	23.89	2.96	0.03

i-nuc	BP(j)	Nuc	#BP_Win	avgMFE	avgZ	avgED	SumZ	SumZ/#TotalWindows	BPs= 2
nt-1355	-	A	100	-	-	-	-	-
1355	1297	U	31	-17.67	-0.71	12.51	-22.0	-0.22
1355	1262	U	3	-21.2	-1.24	14.89	-3.73	-0.04
1355	NoBP	A	66	-18.0	0.31	20.08	20.55	0.21

i-nuc	BP(j)	Nuc	#BP_Win	avgMFE	avgZ	avgED	SumZ	SumZ/#TotalWindows	BPs= 4
nt-1356	-	G	100	-	-	-	-	-
1356	NoBP	G	49	-17.68	0.23	17.72	11.43	0.11
1356	1261	C	3	-21.2	-1.24	14.89	-3.73	-0.04
1356	1296	U	27	-17.46	-0.69	12.54	-18.57	-0.19
1356	1393	U	20	-19.1	0.27	24.35	5.41	0.05
1356	1312	C	1	-15.8	1.71	21.78	1.71	0.02

i-nuc	BP(j)	Nuc	#BP_Win	avgMFE	avgZ	avgED	SumZ	SumZ/#TotalWindows	BPs= 6
nt-1357	-	C	100	-	-	-	-	-
1357	1260	G	3	-21.2	-1.24	14.89	-3.73	-0.04
1357	NoBP	C	52	-17.67	-0.34	14.38	-17.84	-0.18
1357	1397	G	4	-19.25	-0.33	11.61	-1.32	-0.01
1357	1398	G	18	-17.17	0.57	20.65	10.33	0.1
1357	1392	G	20	-19.1	0.27	24.35	5.41	0.05
1357	1313	G	2	-15.95	1.48	23.89	2.96	0.03
1357	1311	G	1	-15.8	1.71	21.78	1.71	0.02

i-nuc	BP(j)	Nuc	#BP_Win	avgMFE	avgZ	avgED	SumZ	SumZ/#TotalWindows	BPs= 1
nt-1358	-	G	100	-	-	-	-	-
1358	NoBP	G	98	-18.02	-0.04	17.52	-4.05	-0.04
1358	1312	C	2	-15.95	1.48	23.89	2.96	0.03

i-nuc	BP(j)	Nuc	#BP_Win	avgMFE	avgZ	avgED	SumZ	SumZ/#TotalWindows	BPs= 0
nt-1359	-	A	100	-	-	-	-	-
1359	NoBP	A	100	-17.97	0.01	17.63	0.51	0.01

i-nuc	BP(j)	Nuc	#BP_Win	avgMFE	avgZ	avgED	SumZ	SumZ/#TotalWindows	BPs= 3
nt-1360	-	C	100	-	-	-	-	-
1360	NoBP	C	52	-17.56	-0.24	14.68	-12.52	-0.13
1360	1394	G	26	-18.06	0.22	17.87	5.75	0.06
1360	1389	G	20	-19.1	0.27	24.35	5.41	0.05
1360	1311	G	2	-15.95	1.48	23.89	2.96	0.03

i-nuc	BP(j)	Nuc	#BP_Win	avgMFE	avgZ	avgED	SumZ	SumZ/#TotalWindows	BPs= 2
nt-1361	-	A	100	-	-	-	-	-
1361	NoBP	A	72	-18.03	-0.09	17.34	-6.13	-0.06
1361	1393	U	26	-18.06	0.22	17.87	5.75	0.06
1361	1310	U	2	-15.95	1.48	23.89	2.96	0.03

i-nuc	BP(j)	Nuc	#BP_Win	avgMFE	avgZ	avgED	SumZ	SumZ/#TotalWindows	BPs= 2
nt-1362	-	C	100	-	-	-	-	-
1362	NoBP	C	54	-17.62	-0.15	15.09	-8.07	-0.08
1362	1392	G	26	-18.06	0.22	17.87	5.75	0.06
1362	1388	G	20	-19.1	0.27	24.35	5.41	0.05

i-nuc	BP(j)	Nuc	#BP_Win	avgMFE	avgZ	avgED	SumZ	SumZ/#TotalWindows	BPs= 2
nt-1363	-	U	100	-	-	-	-	-
1363	NoBP	U	54	-17.69	-0.14	15.2	-7.75	-0.08
1363	1391	A	26	-18.06	0.22	17.87	5.75	0.06
1363	1387	A	20	-19.1	0.27	24.35	5.41	0.05

i-nuc	BP(j)	Nuc	#BP_Win	avgMFE	avgZ	avgED	SumZ	SumZ/#TotalWindows	BPs= 0
nt-1364	-	A	100	-	-	-	-	-
1364	NoBP	A	100	-18.1	0.04	17.78	4.03	0.04

i-nuc	BP(j)	Nuc	#BP_Win	avgMFE	avgZ	avgED	SumZ	SumZ/#TotalWindows	BPs= 1
nt-1365	-	G	100	-	-	-	-	-
1365	NoBP	G	80	-17.9	-0.01	16.22	-0.4	-0.0
1365	1386	C	20	-19.1	0.27	24.35	5.41	0.05

i-nuc	BP(j)	Nuc	#BP_Win	avgMFE	avgZ	avgED	SumZ	SumZ/#TotalWindows	BPs= 1
nt-1366	-	A	100	-	-	-	-	-
1366	NoBP	A	80	-17.94	0.01	16.31	0.43	0.0
1366	1385	U	20	-19.1	0.27	24.35	5.41	0.05

i-nuc	BP(j)	Nuc	#BP_Win	avgMFE	avgZ	avgED	SumZ	SumZ/#TotalWindows	BPs= 0
nt-1367	-	A	100	-	-	-	-	-
1367	NoBP	A	100	-18.21	0.07	17.99	6.76	0.07

i-nuc	BP(j)	Nuc	#BP_Win	avgMFE	avgZ	avgED	SumZ	SumZ/#TotalWindows	BPs= 0
nt-1368	-	G	100	-	-	-	-	-
1368	NoBP	G	100	-18.25	0.08	18.06	7.82	0.08

i-nuc	BP(j)	Nuc	#BP_Win	avgMFE	avgZ	avgED	SumZ	SumZ/#TotalWindows	BPs= 0
nt-1369	-	A	100	-	-	-	-	-
1369	NoBP	A	100	-18.28	0.09	18.14	9.38	0.09

i-nuc	BP(j)	Nuc	#BP_Win	avgMFE	avgZ	avgED	SumZ	SumZ/#TotalWindows	BPs= 0
nt-1370	-	A	100	-	-	-	-	-
1370	NoBP	A	100	-18.32	0.1	18.2	10.25	0.1

i-nuc	BP(j)	Nuc	#BP_Win	avgMFE	avgZ	avgED	SumZ	SumZ/#TotalWindows	BPs= 0
nt-1371	-	A	100	-	-	-	-	-
1371	NoBP	A	100	-18.37	0.11	18.28	10.52	0.11

i-nuc	BP(j)	Nuc	#BP_Win	avgMFE	avgZ	avgED	SumZ	SumZ/#TotalWindows	BPs= 1
nt-1372	-	U	100	-	-	-	-	-
1372	NoBP	U	80	-18.25	0.09	16.87	6.94	0.07
1372	1379	A	20	-19.1	0.27	24.35	5.41	0.05

i-nuc	BP(j)	Nuc	#BP_Win	avgMFE	avgZ	avgED	SumZ	SumZ/#TotalWindows	BPs= 1
nt-1373	-	G	100	-	-	-	-	-
1373	NoBP	G	80	-18.31	0.1	16.98	7.72	0.08
1373	1378	C	20	-19.1	0.27	24.35	5.41	0.05

i-nuc	BP(j)	Nuc	#BP_Win	avgMFE	avgZ	avgED	SumZ	SumZ/#TotalWindows	BPs= 0
nt-1374	-	A	100	-	-	-	-	-
1374	NoBP	A	100	-18.51	0.14	18.54	14.28	0.14

i-nuc	BP(j)	Nuc	#BP_Win	avgMFE	avgZ	avgED	SumZ	SumZ/#TotalWindows	BPs= 1
nt-1375	-	U	100	-	-	-	-	-
1375	NoBP	U	32	-18.03	-0.08	19.88	-2.55	-0.03
1375	1387	A	68	-18.8	0.27	18.04	18.05	0.18

i-nuc	BP(j)	Nuc	#BP_Win	avgMFE	avgZ	avgED	SumZ	SumZ/#TotalWindows	BPs= 1
nt-1376	-	G	100	-	-	-	-	-
1376	NoBP	G	30	-18.13	-0.04	20.35	-1.24	-0.01
1376	1386	C	70	-18.8	0.25	18.04	17.53	0.18

i-nuc	BP(j)	Nuc	#BP_Win	avgMFE	avgZ	avgED	SumZ	SumZ/#TotalWindows	BPs= 1
nt-1377	-	A	100	-	-	-	-	-
1377	NoBP	A	30	-18.22	-0.02	20.89	-0.47	-0.0
1377	1385	U	70	-18.8	0.25	18.04	17.53	0.18

i-nuc	BP(j)	Nuc	#BP_Win	avgMFE	avgZ	avgED	SumZ	SumZ/#TotalWindows	BPs= 2
nt-1378	-	C	100	-	-	-	-	-
1378	NoBP	C	10	-16.76	-0.42	15.58	-4.21	-0.04
1378	1384	G	70	-18.8	0.25	18.04	17.53	0.18
1378	1373	G	20	-19.1	0.27	24.35	5.41	0.05

i-nuc	BP(j)	Nuc	#BP_Win	avgMFE	avgZ	avgED	SumZ	SumZ/#TotalWindows	BPs= 2
nt-1379	-	A	100	-	-	-	-	-
1379	NoBP	A	10	-17.04	-0.3	17.22	-2.96	-0.03
1379	1383	U	70	-18.8	0.25	18.04	17.53	0.18
1379	1372	U	20	-19.1	0.27	24.35	5.41	0.05

i-nuc	BP(j)	Nuc	#BP_Win	avgMFE	avgZ	avgED	SumZ	SumZ/#TotalWindows	BPs= 0
nt-1380	-	G	100	-	-	-	-	-
1380	NoBP	G	100	-18.71	0.22	19.37	21.59	0.22

i-nuc	BP(j)	Nuc	#BP_Win	avgMFE	avgZ	avgED	SumZ	SumZ/#TotalWindows	BPs= 0
nt-1381	-	C	100	-	-	-	-	-
1381	NoBP	C	100	-18.74	0.23	19.53	22.83	0.23

i-nuc	BP(j)	Nuc	#BP_Win	avgMFE	avgZ	avgED	SumZ	SumZ/#TotalWindows	BPs= 0
nt-1382	-	A	100	-	-	-	-	-
1382	NoBP	A	100	-18.77	0.24	19.69	23.99	0.24

i-nuc	BP(j)	Nuc	#BP_Win	avgMFE	avgZ	avgED	SumZ	SumZ/#TotalWindows	BPs= 3
nt-1383	-	U	100	-	-	-	-	-
1383	NoBP	U	23	-18.72	0.13	22.86	2.95	0.03
1383	1379	A	70	-18.8	0.25	18.04	17.53	0.18
1383	1469	A	6	-19.0	0.73	28.02	4.4	0.04
1383	1479	A	1	-19.0	0.85	26.74	0.85	0.01

i-nuc	BP(j)	Nuc	#BP_Win	avgMFE	avgZ	avgED	SumZ	SumZ/#TotalWindows	BPs= 3
nt-1384	-	G	100	-	-	-	-	-
1384	NoBP	G	22	-18.83	0.17	23.33	3.68	0.04
1384	1378	C	70	-18.8	0.25	18.04	17.53	0.18
1384	1468	U	6	-19.0	0.73	28.02	4.4	0.04
1384	1478	C	2	-18.65	0.94	25.82	1.87	0.02

i-nuc	BP(j)	Nuc	#BP_Win	avgMFE	avgZ	avgED	SumZ	SumZ/#TotalWindows	BPs= 4
nt-1385	-	U	100	-	-	-	-	-
1385	NoBP	U	2	-16.95	0.15	17.58	0.3	0.0
1385	1377	A	70	-18.8	0.25	18.04	17.53	0.18
1385	1366	A	20	-19.1	0.27	24.35	5.41	0.05
1385	1467	A	6	-19.0	0.73	28.02	4.4	0.04
1385	1477	G	2	-18.65	0.94	25.82	1.87	0.02

i-nuc	BP(j)	Nuc	#BP_Win	avgMFE	avgZ	avgED	SumZ	SumZ/#TotalWindows	BPs= 4
nt-1386	-	C	100	-	-	-	-	-
1386	1376	G	70	-18.8	0.25	18.04	17.53	0.18
1386	1365	G	20	-19.1	0.27	24.35	5.41	0.05
1386	1466	G	6	-19.0	0.73	28.02	4.4	0.04
1386	1476	G	2	-18.65	0.94	25.82	1.87	0.02
1386	NoBP	C	2	-17.7	0.97	21.32	1.94	0.02

i-nuc	BP(j)	Nuc	#BP_Win	avgMFE	avgZ	avgED	SumZ	SumZ/#TotalWindows	BPs= 3
nt-1387	-	A	100	-	-	-	-	-
1387	1375	U	68	-18.8	0.27	18.04	18.05	0.18
1387	1363	U	20	-19.1	0.27	24.35	5.41	0.05
1387	NoBP	A	6	-18.43	0.78	22.94	4.71	0.05
1387	1465	U	6	-19.0	0.73	28.02	4.4	0.04

i-nuc	BP(j)	Nuc	#BP_Win	avgMFE	avgZ	avgED	SumZ	SumZ/#TotalWindows	BPs= 1
nt-1388	-	G	100	-	-	-	-	-
1388	NoBP	G	80	-18.78	0.36	19.28	28.81	0.29
1388	1362	C	20	-19.1	0.27	24.35	5.41	0.05

i-nuc	BP(j)	Nuc	#BP_Win	avgMFE	avgZ	avgED	SumZ	SumZ/#TotalWindows	BPs= 2
nt-1389	-	G	100	-	-	-	-	-
1389	NoBP	G	37	-18.39	0.19	18.85	7.14	0.07
1389	1360	C	20	-19.1	0.27	24.35	5.41	0.05
1389	1407	C	43	-19.07	0.56	19.81	23.99	0.24

i-nuc	BP(j)	Nuc	#BP_Win	avgMFE	avgZ	avgED	SumZ	SumZ/#TotalWindows	BPs= 3
nt-1390	-	G	100	-	-	-	-	-
1390	NoBP	G	50	-18.58	0.19	20.11	9.32	0.09
1390	1406	C	43	-19.07	0.56	19.81	23.99	0.24
1390	1460	C	6	-19.0	0.73	28.02	4.4	0.04
1390	1407	C	1	-16.3	0.87	20.4	0.87	0.01

i-nuc	BP(j)	Nuc	#BP_Win	avgMFE	avgZ	avgED	SumZ	SumZ/#TotalWindows	BPs= 1
nt-1391	-	A	100	-	-	-	-	-
1391	NoBP	A	74	-19.01	0.47	21.46	34.44	0.34
1391	1363	U	26	-18.06	0.22	17.87	5.75	0.06

i-nuc	BP(j)	Nuc	#BP_Win	avgMFE	avgZ	avgED	SumZ	SumZ/#TotalWindows	BPs= 4
nt-1392	-	G	100	-	-	-	-	-
1392	NoBP	G	45	-19.09	0.51	19.54	23.12	0.23
1392	1362	C	26	-18.06	0.22	17.87	5.75	0.06
1392	1357	C	20	-19.1	0.27	24.35	5.41	0.05
1392	1459	C	6	-19.0	0.73	28.02	4.4	0.04
1392	1406	C	3	-16.1	1.14	19.89	3.41	0.03

i-nuc	BP(j)	Nuc	#BP_Win	avgMFE	avgZ	avgED	SumZ	SumZ/#TotalWindows	BPs= 5
nt-1393	-	U	100	-	-	-	-	-
1393	NoBP	U	1	-19.4	-0.3	13.91	-0.3	-0.0
1393	1361	A	26	-18.06	0.22	17.87	5.75	0.06
1393	1356	G	20	-19.1	0.27	24.35	5.41	0.05
1393	1404	G	44	-19.0	0.58	19.77	25.34	0.25
1393	1458	A	6	-19.0	0.73	28.02	4.4	0.04
1393	1405	G	3	-16.1	1.14	19.89	3.41	0.03

i-nuc	BP(j)	Nuc	#BP_Win	avgMFE	avgZ	avgED	SumZ	SumZ/#TotalWindows	BPs= 3
nt-1394	-	G	100	-	-	-	-	-
1394	1360	C	26	-18.06	0.22	17.87	5.75	0.06
1394	NoBP	G	23	-18.7	0.38	23.77	8.82	0.09
1394	1403	C	45	-18.93	0.59	19.75	26.47	0.26
1394	1457	U	6	-19.0	0.73	28.02	4.4	0.04

i-nuc	BP(j)	Nuc	#BP_Win	avgMFE	avgZ	avgED	SumZ	SumZ/#TotalWindows	BPs= 3
nt-1395	-	G	100	-	-	-	-	-
1395	NoBP	G	46	-18.38	0.28	20.99	13.04	0.13
1395	1402	C	45	-18.93	0.59	19.75	26.47	0.26
1395	1456	C	6	-19.0	0.73	28.02	4.4	0.04
1395	1403	C	3	-16.1	1.14	19.89	3.41	0.03

i-nuc	BP(j)	Nuc	#BP_Win	avgMFE	avgZ	avgED	SumZ	SumZ/#TotalWindows	BPs= 2
nt-1396	-	G	100	-	-	-	-	-
1396	NoBP	G	52	-18.33	0.37	22.01	19.22	0.19
1396	1401	C	45	-18.93	0.59	19.75	26.47	0.26
1396	1402	C	3	-16.1	1.14	19.89	3.41	0.03

i-nuc	BP(j)	Nuc	#BP_Win	avgMFE	avgZ	avgED	SumZ	SumZ/#TotalWindows	BPs= 4
nt-1397	-	G	100	-	-	-	-	-
1397	NoBP	G	74	-18.38	0.6	20.87	44.03	0.44
1397	1357	C	4	-19.25	-0.33	11.61	-1.32	-0.01
1397	1351	C	16	-19.85	0.11	23.91	1.8	0.02
1397	1401	C	3	-16.1	1.14	19.89	3.41	0.03
1397	1491	C	3	-14.9	0.85	23.39	2.55	0.03

i-nuc	BP(j)	Nuc	#BP_Win	avgMFE	avgZ	avgED	SumZ	SumZ/#TotalWindows	BPs= 6
nt-1398	-	G	100	-	-	-	-	-
1398	NoBP	G	52	-18.79	0.55	19.13	28.56	0.29
1398	1357	C	18	-17.17	0.57	20.65	10.33	0.1
1398	1350	C	16	-19.85	0.11	23.91	1.8	0.02
1398	1351	C	4	-16.08	0.9	26.13	3.61	0.04
1398	1453	C	6	-19.0	0.73	28.02	4.4	0.04
1398	1490	C	3	-14.9	0.85	23.39	2.55	0.03
1398	1491	C	1	-12.3	1.01	26.48	1.01	0.01

i-nuc	BP(j)	Nuc	#BP_Win	avgMFE	avgZ	avgED	SumZ	SumZ/#TotalWindows	BPs= 3
nt-1399	-	G	100	-	-	-	-	-
1399	NoBP	G	89	-18.42	0.5	20.6	44.31	0.44
1399	1350	C	4	-16.08	0.9	26.13	3.61	0.04
1399	1452	C	6	-19.0	0.73	28.02	4.4	0.04
1399	1490	C	1	-12.3	1.01	26.48	1.01	0.01

i-nuc	BP(j)	Nuc	#BP_Win	avgMFE	avgZ	avgED	SumZ	SumZ/#TotalWindows	BPs= 1
nt-1400	-	A	100	-	-	-	-	-
1400	NoBP	A	94	-18.16	0.53	21.05	50.06	0.5
1400	1451	U	6	-19.0	0.73	28.02	4.4	0.04

i-nuc	BP(j)	Nuc	#BP_Win	avgMFE	avgZ	avgED	SumZ	SumZ/#TotalWindows	BPs= 6
nt-1401	-	C	100	-	-	-	-	-
1401	NoBP	C	10	-16.53	0.64	25.77	6.43	0.06
1401	1354	G	18	-17.17	0.57	20.65	10.33	0.1
1401	1347	G	16	-19.85	0.11	23.91	1.8	0.02
1401	1348	G	4	-16.08	0.9	26.13	3.61	0.04
1401	1396	G	45	-18.93	0.59	19.75	26.47	0.26
1401	1397	G	3	-16.1	1.14	19.89	3.41	0.03
1401	1487	G	4	-14.25	0.89	24.16	3.56	0.04

i-nuc	BP(j)	Nuc	#BP_Win	avgMFE	avgZ	avgED	SumZ	SumZ/#TotalWindows	BPs= 6
nt-1402	-	C	100	-	-	-	-	-
1402	1353	G	18	-17.17	0.57	20.65	10.33	0.1
1402	1346	G	16	-19.85	0.11	23.91	1.8	0.02
1402	1347	G	4	-16.08	0.9	26.13	3.61	0.04
1402	1395	G	45	-18.93	0.59	19.75	26.47	0.26
1402	NoBP	C	10	-16.16	0.63	26.48	6.26	0.06
1402	1396	G	3	-16.1	1.14	19.89	3.41	0.03
1402	1486	G	4	-14.25	0.89	24.16	3.56	0.04

i-nuc	BP(j)	Nuc	#BP_Win	avgMFE	avgZ	avgED	SumZ	SumZ/#TotalWindows	BPs= 4
nt-1403	-	C	100	-	-	-	-	-
1403	NoBP	C	18	-17.19	0.57	20.84	10.19	0.1
1403	1346	G	4	-16.08	0.9	26.13	3.61	0.04
1403	1394	G	45	-18.93	0.59	19.75	26.47	0.26
1403	1428	G	30	-17.8	0.36	24.69	10.78	0.11
1403	1395	G	3	-16.1	1.14	19.89	3.41	0.03

i-nuc	BP(j)	Nuc	#BP_Win	avgMFE	avgZ	avgED	SumZ	SumZ/#TotalWindows	BPs= 4
nt-1404	-	G	100	-	-	-	-	-
1404	NoBP	G	7	-14.9	1.18	22.14	8.28	0.08
1404	1351	C	17	-17.4	0.52	20.45	8.86	0.09
1404	1393	U	44	-19.0	0.58	19.77	25.34	0.25
1404	1345	U	1	-16.7	0.9	26.32	0.9	0.01
1404	1427	U	31	-17.81	0.36	24.57	11.1	0.11

i-nuc	BP(j)	Nuc	#BP_Win	avgMFE	avgZ	avgED	SumZ	SumZ/#TotalWindows	BPs= 4
nt-1405	-	G	100	-	-	-	-	-
1405	NoBP	G	44	-18.98	0.58	20.04	25.42	0.25
1405	1350	C	17	-17.4	0.52	20.45	8.86	0.09
1405	1426	C	32	-17.78	0.38	24.62	12.0	0.12
1405	1393	U	3	-16.1	1.14	19.89	3.41	0.03
1405	1478	C	4	-13.38	1.25	18.04	4.98	0.05

i-nuc	BP(j)	Nuc	#BP_Win	avgMFE	avgZ	avgED	SumZ	SumZ/#TotalWindows	BPs= 5
nt-1406	-	C	100	-	-	-	-	-
1406	NoBP	C	3	-13.53	1.36	25.85	4.07	0.04
1406	1390	G	43	-19.07	0.56	19.81	23.99	0.24
1406	1348	G	15	-17.68	0.4	19.22	6.04	0.06
1406	1425	G	32	-17.78	0.38	24.62	12.0	0.12
1406	1392	G	3	-16.1	1.14	19.89	3.41	0.03
1406	1477	G	4	-13.38	1.25	18.04	4.98	0.05

i-nuc	BP(j)	Nuc	#BP_Win	avgMFE	avgZ	avgED	SumZ	SumZ/#TotalWindows	BPs= 5
nt-1407	-	C	100	-	-	-	-	-
1407	NoBP	C	5	-13.52	1.3	21.36	6.48	0.06
1407	1389	G	43	-19.07	0.56	19.81	23.99	0.24
1407	1347	G	15	-17.68	0.4	19.22	6.04	0.06
1407	1424	G	32	-17.78	0.38	24.62	12.0	0.12
1407	1390	G	1	-16.3	0.87	20.4	0.87	0.01
1407	1476	G	4	-13.38	1.25	18.04	4.98	0.05

i-nuc	BP(j)	Nuc	#BP_Win	avgMFE	avgZ	avgED	SumZ	SumZ/#TotalWindows	BPs= 1
nt-1408	-	A	100	-	-	-	-	-
1408	NoBP	A	68	-17.91	0.61	19.54	41.63	0.42
1408	1423	U	32	-17.78	0.38	24.62	12.0	0.12

i-nuc	BP(j)	Nuc	#BP_Win	avgMFE	avgZ	avgED	SumZ	SumZ/#TotalWindows	BPs= 1
nt-1409	-	U	100	-	-	-	-	-
1409	NoBP	U	89	-18.0	0.53	21.56	46.8	0.47
1409	1346	G	11	-16.28	0.58	17.52	6.43	0.06

i-nuc	BP(j)	Nuc	#BP_Win	avgMFE	avgZ	avgED	SumZ	SumZ/#TotalWindows	BPs= 1
nt-1410	-	A	100	-	-	-	-	-
1410	NoBP	A	89	-17.94	0.52	21.52	46.5	0.46
1410	1345	U	11	-16.28	0.58	17.52	6.43	0.06

i-nuc	BP(j)	Nuc	#BP_Win	avgMFE	avgZ	avgED	SumZ	SumZ/#TotalWindows	BPs= 2
nt-1411	-	A	100	-	-	-	-	-
1411	NoBP	A	57	-17.94	0.59	19.71	33.91	0.34
1411	1344	U	11	-16.28	0.58	17.52	6.43	0.06
1411	1422	U	32	-17.78	0.38	24.62	12.0	0.12

i-nuc	BP(j)	Nuc	#BP_Win	avgMFE	avgZ	avgED	SumZ	SumZ/#TotalWindows	BPs= 2
nt-1412	-	A	100	-	-	-	-	-
1412	NoBP	A	28	-17.86	0.47	19.23	13.22	0.13
1412	1421	U	32	-17.78	0.38	24.62	12.0	0.12
1412	1457	U	40	-17.41	0.68	19.42	27.22	0.27

i-nuc	BP(j)	Nuc	#BP_Win	avgMFE	avgZ	avgED	SumZ	SumZ/#TotalWindows	BPs= 3
nt-1413	-	G	100	-	-	-	-	-
1413	NoBP	G	16	-19.09	0.36	20.34	5.76	0.06
1413	1342	C	11	-16.28	0.58	17.52	6.43	0.06
1413	1420	U	32	-17.78	0.38	24.62	12.0	0.12
1413	1456	C	41	-17.23	0.69	19.49	28.35	0.28

i-nuc	BP(j)	Nuc	#BP_Win	avgMFE	avgZ	avgED	SumZ	SumZ/#TotalWindows	BPs= 3
nt-1414	-	C	100	-	-	-	-	-
1414	NoBP	C	16	-18.79	0.36	20.17	5.76	0.06
1414	1341	G	11	-16.28	0.58	17.52	6.43	0.06
1414	1419	G	32	-17.78	0.38	24.62	12.0	0.12
1414	1455	G	41	-17.23	0.69	19.49	28.35	0.28

i-nuc	BP(j)	Nuc	#BP_Win	avgMFE	avgZ	avgED	SumZ	SumZ/#TotalWindows	BPs= 1
nt-1415	-	A	100	-	-	-	-	-
1415	NoBP	A	98	-17.55	0.52	20.93	50.61	0.51
1415	1335	U	2	-16.65	0.52	21.02	1.05	0.01

i-nuc	BP(j)	Nuc	#BP_Win	avgMFE	avgZ	avgED	SumZ	SumZ/#TotalWindows	BPs= 1
nt-1416	-	A	100	-	-	-	-	-
1416	NoBP	A	98	-17.53	0.51	20.79	49.72	0.5
1416	1334	U	2	-16.65	0.52	21.02	1.05	0.01

i-nuc	BP(j)	Nuc	#BP_Win	avgMFE	avgZ	avgED	SumZ	SumZ/#TotalWindows	BPs= 2
nt-1417	-	G	100	-	-	-	-	-
1417	NoBP	G	57	-17.73	0.36	21.66	20.6	0.21
1417	1333	U	2	-16.65	0.52	21.02	1.05	0.01
1417	1452	C	41	-17.23	0.69	19.49	28.35	0.28

i-nuc	BP(j)	Nuc	#BP_Win	avgMFE	avgZ	avgED	SumZ	SumZ/#TotalWindows	BPs= 2
nt-1418	-	A	100	-	-	-	-	-
1418	NoBP	A	57	-17.71	0.35	21.62	20.23	0.2
1418	1331	U	2	-16.65	0.52	21.02	1.05	0.01
1418	1451	U	41	-17.23	0.69	19.49	28.35	0.28

i-nuc	BP(j)	Nuc	#BP_Win	avgMFE	avgZ	avgED	SumZ	SumZ/#TotalWindows	BPs= 3
nt-1419	-	G	100	-	-	-	-	-
1419	NoBP	G	10	-18.58	0.28	20.1	2.78	0.03
1419	1330	C	2	-16.65	0.52	21.02	1.05	0.01
1419	1414	C	32	-17.78	0.38	24.62	12.0	0.12
1419	1447	C	56	-17.14	0.6	18.57	33.41	0.33

i-nuc	BP(j)	Nuc	#BP_Win	avgMFE	avgZ	avgED	SumZ	SumZ/#TotalWindows	BPs= 3
nt-1420	-	U	100	-	-	-	-	-
1420	NoBP	U	10	-18.44	0.27	19.86	2.67	0.03
1420	1329	A	2	-16.65	0.52	21.02	1.05	0.01
1420	1413	G	32	-17.78	0.38	24.62	12.0	0.12
1420	1446	A	56	-17.14	0.6	18.57	33.41	0.33

i-nuc	BP(j)	Nuc	#BP_Win	avgMFE	avgZ	avgED	SumZ	SumZ/#TotalWindows	BPs= 4
nt-1421	-	U	100	-	-	-	-	-
1421	NoBP	U	4	-17.47	0.42	20.4	1.69	0.02
1421	1328	G	2	-16.65	0.52	21.02	1.05	0.01
1421	1412	A	32	-17.78	0.38	24.62	12.0	0.12
1421	1443	G	6	-18.85	0.08	19.34	0.51	0.01
1421	1445	A	56	-17.14	0.6	18.57	33.41	0.33

i-nuc	BP(j)	Nuc	#BP_Win	avgMFE	avgZ	avgED	SumZ	SumZ/#TotalWindows	BPs= 3
nt-1422	-	U	100	-	-	-	-	-
1422	NoBP	U	2	-16.2	0.55	19.02	1.11	0.01
1422	1327	A	2	-16.65	0.52	21.02	1.05	0.01
1422	1411	A	32	-17.78	0.38	24.62	12.0	0.12
1422	1442	A	64	-17.33	0.53	18.81	33.8	0.34

i-nuc	BP(j)	Nuc	#BP_Win	avgMFE	avgZ	avgED	SumZ	SumZ/#TotalWindows	BPs= 3
nt-1423	-	U	100	-	-	-	-	-
1423	NoBP	U	1	-16.2	0.62	19.74	0.62	0.01
1423	1326	A	2	-16.65	0.52	21.02	1.05	0.01
1423	1408	A	32	-17.78	0.38	24.62	12.0	0.12
1423	1441	A	65	-17.32	0.51	18.81	33.08	0.33

i-nuc	BP(j)	Nuc	#BP_Win	avgMFE	avgZ	avgED	SumZ	SumZ/#TotalWindows	BPs= 3
nt-1424	-	G	100	-	-	-	-	-
1424	1325	U	1	-16.8	0.46	20.04	0.46	0.0
1424	NoBP	G	1	-16.5	0.59	22.0	0.59	0.01
1424	1407	C	32	-17.78	0.38	24.62	12.0	0.12
1424	1440	C	66	-17.32	0.5	18.82	32.88	0.33

i-nuc	BP(j)	Nuc	#BP_Win	avgMFE	avgZ	avgED	SumZ	SumZ/#TotalWindows	BPs= 3
nt-1425	-	G	100	-	-	-	-	-
1425	NoBP	G	1	-16.5	0.59	22.0	0.59	0.01
1425	1406	C	32	-17.78	0.38	24.62	12.0	0.12
1425	1439	C	66	-17.32	0.5	18.82	32.88	0.33
1425	1456	C	1	-14.0	0.74	24.42	0.74	0.01

i-nuc	BP(j)	Nuc	#BP_Win	avgMFE	avgZ	avgED	SumZ	SumZ/#TotalWindows	BPs= 3
nt-1426	-	C	100	-	-	-	-	-
1426	1405	G	32	-17.78	0.38	24.62	12.0	0.12
1426	1438	G	66	-17.32	0.5	18.82	32.88	0.33
1426	1455	G	1	-14.0	0.74	24.42	0.74	0.01
1426	NoBP	C	1	-12.4	0.84	29.09	0.84	0.01

i-nuc	BP(j)	Nuc	#BP_Win	avgMFE	avgZ	avgED	SumZ	SumZ/#TotalWindows	BPs= 4
nt-1427	-	U	100	-	-	-	-	-
1427	1404	G	31	-17.81	0.36	24.57	11.1	0.11
1427	1437	A	66	-17.32	0.5	18.82	32.88	0.33
1427	1454	A	1	-14.0	0.74	24.42	0.74	0.01
1427	1524	A	2	-12.3	0.64	28.9	1.28	0.01

i-nuc	BP(j)	Nuc	#BP_Win	avgMFE	avgZ	avgED	SumZ	SumZ/#TotalWindows	BPs= 3
nt-1428	-	G	100	-	-	-	-	-
1428	1403	C	30	-17.8	0.36	24.69	10.78	0.11
1428	NoBP	G	66	-17.32	0.5	18.82	32.88	0.33
1428	1453	C	1	-14.0	0.74	24.42	0.74	0.01
1428	1523	C	3	-12.03	0.73	28.45	2.2	0.02

i-nuc	BP(j)	Nuc	#BP_Win	avgMFE	avgZ	avgED	SumZ	SumZ/#TotalWindows	BPs= 1
nt-1429	-	A	100	-	-	-	-	-
1429	NoBP	A	34	-16.95	0.42	25.18	14.3	0.14
1429	1435	U	66	-17.32	0.5	18.82	32.88	0.33

i-nuc	BP(j)	Nuc	#BP_Win	avgMFE	avgZ	avgED	SumZ	SumZ/#TotalWindows	BPs= 0
nt-1430	-	A	100	-	-	-	-	-
1430	NoBP	A	100	-17.1	0.48	21.08	47.88	0.48

i-nuc	BP(j)	Nuc	#BP_Win	avgMFE	avgZ	avgED	SumZ	SumZ/#TotalWindows	BPs= 2
nt-1431	-	G	100	-	-	-	-	-
1431	NoBP	G	86	-17.06	0.46	20.01	39.52	0.4
1431	1439	C	11	-18.01	0.71	28.38	7.79	0.08
1431	1520	U	3	-12.03	0.73	28.45	2.2	0.02

i-nuc	BP(j)	Nuc	#BP_Win	avgMFE	avgZ	avgED	SumZ	SumZ/#TotalWindows	BPs= 2
nt-1432	-	C	100	-	-	-	-	-
1432	NoBP	C	86	-16.96	0.47	20.11	40.05	0.4
1432	1438	G	11	-18.01	0.71	28.38	7.79	0.08
1432	1519	G	3	-12.03	0.73	28.45	2.2	0.02

i-nuc	BP(j)	Nuc	#BP_Win	avgMFE	avgZ	avgED	SumZ	SumZ/#TotalWindows	BPs= 1
nt-1433	-	A	100	-	-	-	-	-
1433	NoBP	A	97	-17.01	0.5	21.04	48.14	0.48
1433	1518	U	3	-12.03	0.73	28.45	2.2	0.02

i-nuc	BP(j)	Nuc	#BP_Win	avgMFE	avgZ	avgED	SumZ	SumZ/#TotalWindows	BPs= 1
nt-1434	-	A	100	-	-	-	-	-
1434	NoBP	A	97	-16.94	0.5	20.98	48.89	0.49
1434	1517	U	3	-12.03	0.73	28.45	2.2	0.02

i-nuc	BP(j)	Nuc	#BP_Win	avgMFE	avgZ	avgED	SumZ	SumZ/#TotalWindows	BPs= 2
nt-1435	-	U	100	-	-	-	-	-
1435	NoBP	U	31	-15.93	0.55	25.54	17.14	0.17
1435	1429	A	66	-17.32	0.5	18.82	32.88	0.33
1435	1516	A	3	-12.03	0.73	28.45	2.2	0.02

i-nuc	BP(j)	Nuc	#BP_Win	avgMFE	avgZ	avgED	SumZ	SumZ/#TotalWindows	BPs= 0
nt-1436	-	G	100	-	-	-	-	-
1436	NoBP	G	100	-16.66	0.53	21.17	53.14	0.53

i-nuc	BP(j)	Nuc	#BP_Win	avgMFE	avgZ	avgED	SumZ	SumZ/#TotalWindows	BPs= 2
nt-1437	-	A	100	-	-	-	-	-
1437	NoBP	A	33	-15.31	0.6	25.66	19.66	0.2
1437	1427	U	66	-17.32	0.5	18.82	32.88	0.33
1437	1457	U	1	-11.3	0.95	26.59	0.95	0.01

i-nuc	BP(j)	Nuc	#BP_Win	avgMFE	avgZ	avgED	SumZ	SumZ/#TotalWindows	BPs= 4
nt-1438	-	G	100	-	-	-	-	-
1438	NoBP	G	10	-14.82	0.41	23.08	4.1	0.04
1438	1432	C	11	-18.01	0.71	28.38	7.79	0.08
1438	1426	C	66	-17.32	0.5	18.82	32.88	0.33
1438	1478	C	12	-12.68	0.68	25.25	8.11	0.08
1438	1456	C	1	-11.3	0.95	26.59	0.95	0.01

i-nuc	BP(j)	Nuc	#BP_Win	avgMFE	avgZ	avgED	SumZ	SumZ/#TotalWindows	BPs= 4
nt-1439	-	C	100	-	-	-	-	-
1439	NoBP	C	10	-14.15	0.43	22.33	4.26	0.04
1439	1431	G	11	-18.01	0.71	28.38	7.79	0.08
1439	1425	G	66	-17.32	0.5	18.82	32.88	0.33
1439	1477	G	12	-12.68	0.68	25.25	8.11	0.08
1439	1455	G	1	-11.3	0.95	26.59	0.95	0.01

i-nuc	BP(j)	Nuc	#BP_Win	avgMFE	avgZ	avgED	SumZ	SumZ/#TotalWindows	BPs= 2
nt-1440	-	C	100	-	-	-	-	-
1440	NoBP	C	22	-15.65	0.58	25.22	12.72	0.13
1440	1424	G	66	-17.32	0.5	18.82	32.88	0.33
1440	1476	G	12	-12.68	0.68	25.25	8.11	0.08

i-nuc	BP(j)	Nuc	#BP_Win	avgMFE	avgZ	avgED	SumZ	SumZ/#TotalWindows	BPs= 1
nt-1441	-	A	100	-	-	-	-	-
1441	NoBP	A	35	-14.47	0.58	24.76	20.18	0.2
1441	1423	U	65	-17.32	0.51	18.81	33.08	0.33

i-nuc	BP(j)	Nuc	#BP_Win	avgMFE	avgZ	avgED	SumZ	SumZ/#TotalWindows	BPs= 1
nt-1442	-	A	100	-	-	-	-	-
1442	NoBP	A	36	-14.35	0.54	24.43	19.46	0.19
1442	1422	U	64	-17.33	0.53	18.81	33.8	0.34

i-nuc	BP(j)	Nuc	#BP_Win	avgMFE	avgZ	avgED	SumZ	SumZ/#TotalWindows	BPs= 2
nt-1443	-	G	100	-	-	-	-	-
1443	NoBP	G	82	-16.52	0.54	20.23	43.94	0.44
1443	1421	U	6	-18.85	0.08	19.34	0.51	0.01
1443	1470	C	12	-12.68	0.68	25.25	8.11	0.08

i-nuc	BP(j)	Nuc	#BP_Win	avgMFE	avgZ	avgED	SumZ	SumZ/#TotalWindows	BPs= 1
nt-1444	-	U	100	-	-	-	-	-
1444	NoBP	U	88	-16.61	0.5	20.13	44.2	0.44
1444	1469	A	12	-12.68	0.68	25.25	8.11	0.08

i-nuc	BP(j)	Nuc	#BP_Win	avgMFE	avgZ	avgED	SumZ	SumZ/#TotalWindows	BPs= 2
nt-1445	-	A	100	-	-	-	-	-
1445	NoBP	A	32	-15.48	0.33	22.82	10.61	0.11
1445	1421	U	56	-17.14	0.6	18.57	33.41	0.33
1445	1468	U	12	-12.68	0.68	25.25	8.11	0.08

i-nuc	BP(j)	Nuc	#BP_Win	avgMFE	avgZ	avgED	SumZ	SumZ/#TotalWindows	BPs= 1
nt-1446	-	A	100	-	-	-	-	-
1446	NoBP	A	44	-14.57	0.42	23.45	18.27	0.18
1446	1420	U	56	-17.14	0.6	18.57	33.41	0.33

i-nuc	BP(j)	Nuc	#BP_Win	avgMFE	avgZ	avgED	SumZ	SumZ/#TotalWindows	BPs= 2
nt-1447	-	C	100	-	-	-	-	-
1447	NoBP	C	32	-15.06	0.32	22.97	10.32	0.1
1447	1419	G	56	-17.14	0.6	18.57	33.41	0.33
1447	1466	G	12	-12.68	0.68	25.25	8.11	0.08

i-nuc	BP(j)	Nuc	#BP_Win	avgMFE	avgZ	avgED	SumZ	SumZ/#TotalWindows	BPs= 1
nt-1448	-	A	100	-	-	-	-	-
1448	NoBP	A	88	-16.34	0.49	20.18	42.93	0.43
1448	1465	U	12	-12.68	0.68	25.25	8.11	0.08

i-nuc	BP(j)	Nuc	#BP_Win	avgMFE	avgZ	avgED	SumZ	SumZ/#TotalWindows	BPs= 0
nt-1449	-	A	100	-	-	-	-	-
1449	NoBP	A	100	-15.87	0.5	20.82	49.63	0.5

i-nuc	BP(j)	Nuc	#BP_Win	avgMFE	avgZ	avgED	SumZ	SumZ/#TotalWindows	BPs= 0
nt-1450	-	A	100	-	-	-	-	-
1450	NoBP	A	100	-15.83	0.49	20.89	49.02	0.49

i-nuc	BP(j)	Nuc	#BP_Win	avgMFE	avgZ	avgED	SumZ	SumZ/#TotalWindows	BPs= 3
nt-1451	-	U	100	-	-	-	-	-
1451	NoBP	U	45	-14.5	0.28	21.08	12.6	0.13
1451	1418	A	41	-17.23	0.69	19.49	28.35	0.28
1451	1400	A	6	-19.0	0.73	28.02	4.4	0.04
1451	1532	G	8	-13.6	0.36	21.06	2.91	0.03

i-nuc	BP(j)	Nuc	#BP_Win	avgMFE	avgZ	avgED	SumZ	SumZ/#TotalWindows	BPs= 3
nt-1452	-	C	100	-	-	-	-	-
1452	NoBP	C	42	-14.62	0.25	20.75	10.54	0.11
1452	1417	G	41	-17.23	0.69	19.49	28.35	0.28
1452	1399	G	6	-19.0	0.73	28.02	4.4	0.04
1452	1531	G	11	-13.46	0.37	21.51	4.02	0.04

i-nuc	BP(j)	Nuc	#BP_Win	avgMFE	avgZ	avgED	SumZ	SumZ/#TotalWindows	BPs= 3
nt-1453	-	C	100	-	-	-	-	-
1453	NoBP	C	82	-15.94	0.45	19.96	36.76	0.37
1453	1398	G	6	-19.0	0.73	28.02	4.4	0.04
1453	1428	G	1	-14.0	0.74	24.42	0.74	0.01
1453	1530	G	11	-13.46	0.37	21.51	4.02	0.04

i-nuc	BP(j)	Nuc	#BP_Win	avgMFE	avgZ	avgED	SumZ	SumZ/#TotalWindows	BPs= 1
nt-1454	-	A	100	-	-	-	-	-
1454	NoBP	A	99	-15.86	0.44	20.55	43.38	0.43
1454	1427	U	1	-14.0	0.74	24.42	0.74	0.01

i-nuc	BP(j)	Nuc	#BP_Win	avgMFE	avgZ	avgED	SumZ	SumZ/#TotalWindows	BPs= 4
nt-1455	-	G	100	-	-	-	-	-
1455	NoBP	G	49	-15.08	0.19	22.43	9.2	0.09
1455	1414	C	41	-17.23	0.69	19.49	28.35	0.28
1455	1478	C	8	-14.24	0.3	12.73	2.36	0.02
1455	1426	C	1	-14.0	0.74	24.42	0.74	0.01
1455	1439	C	1	-11.3	0.95	26.59	0.95	0.01

i-nuc	BP(j)	Nuc	#BP_Win	avgMFE	avgZ	avgED	SumZ	SumZ/#TotalWindows	BPs= 6
nt-1456	-	C	100	-	-	-	-	-
1456	NoBP	C	32	-14.91	-0.03	21.45	-1.01	-0.01
1456	1413	G	41	-17.23	0.69	19.49	28.35	0.28
1456	1395	G	6	-19.0	0.73	28.02	4.4	0.04
1456	1477	G	8	-14.24	0.3	12.73	2.36	0.02
1456	1425	G	1	-14.0	0.74	24.42	0.74	0.01
1456	1438	G	1	-11.3	0.95	26.59	0.95	0.01
1456	1527	G	11	-13.46	0.37	21.51	4.02	0.04

i-nuc	BP(j)	Nuc	#BP_Win	avgMFE	avgZ	avgED	SumZ	SumZ/#TotalWindows	BPs= 5
nt-1457	-	U	100	-	-	-	-	-
1457	1412	A	40	-17.41	0.68	19.42	27.22	0.27
1457	1394	G	6	-19.0	0.73	28.02	4.4	0.04
1457	NoBP	U	34	-14.76	-0.02	21.34	-0.79	-0.01
1457	1476	G	8	-14.24	0.3	12.73	2.36	0.02
1457	1437	A	1	-11.3	0.95	26.59	0.95	0.01
1457	1526	A	11	-13.46	0.37	21.51	4.02	0.04

i-nuc	BP(j)	Nuc	#BP_Win	avgMFE	avgZ	avgED	SumZ	SumZ/#TotalWindows	BPs= 1
nt-1458	-	A	100	-	-	-	-	-
1458	NoBP	A	94	-15.65	0.35	19.95	32.82	0.33
1458	1393	U	6	-19.0	0.73	28.02	4.4	0.04

i-nuc	BP(j)	Nuc	#BP_Win	avgMFE	avgZ	avgED	SumZ	SumZ/#TotalWindows	BPs= 2
nt-1459	-	C	100	-	-	-	-	-
1459	NoBP	C	69	-16.22	0.4	19.05	27.86	0.28
1459	1392	G	6	-19.0	0.73	28.02	4.4	0.04
1459	1522	G	25	-14.0	0.18	22.94	4.41	0.04

i-nuc	BP(j)	Nuc	#BP_Win	avgMFE	avgZ	avgED	SumZ	SumZ/#TotalWindows	BPs= 3
nt-1460	-	C	100	-	-	-	-	-
1460	NoBP	C	65	-16.38	0.35	19.09	22.48	0.22
1460	1390	G	6	-19.0	0.73	28.02	4.4	0.04
1460	1466	G	4	-13.38	1.25	18.04	4.98	0.05
1460	1521	G	25	-14.0	0.18	22.94	4.41	0.04

i-nuc	BP(j)	Nuc	#BP_Win	avgMFE	avgZ	avgED	SumZ	SumZ/#TotalWindows	BPs= 2
nt-1461	-	A	100	-	-	-	-	-
1461	NoBP	A	71	-16.58	0.37	19.81	26.02	0.26
1461	1465	U	4	-13.38	1.25	18.04	4.98	0.05
1461	1520	U	25	-14.0	0.18	22.94	4.41	0.04

i-nuc	BP(j)	Nuc	#BP_Win	avgMFE	avgZ	avgED	SumZ	SumZ/#TotalWindows	BPs= 1
nt-1462	-	U	100	-	-	-	-	-
1462	NoBP	U	75	-16.39	0.39	19.66	29.55	0.3
1462	1519	G	25	-14.0	0.18	22.94	4.41	0.04

i-nuc	BP(j)	Nuc	#BP_Win	avgMFE	avgZ	avgED	SumZ	SumZ/#TotalWindows	BPs= 1
nt-1463	-	A	100	-	-	-	-	-
1463	NoBP	A	75	-16.38	0.39	19.65	29.34	0.29
1463	1518	U	25	-14.0	0.18	22.94	4.41	0.04

i-nuc	BP(j)	Nuc	#BP_Win	avgMFE	avgZ	avgED	SumZ	SumZ/#TotalWindows	BPs= 1
nt-1464	-	A	100	-	-	-	-	-
1464	NoBP	A	75	-16.37	0.38	19.64	28.26	0.28
1464	1517	U	25	-14.0	0.18	22.94	4.41	0.04

i-nuc	BP(j)	Nuc	#BP_Win	avgMFE	avgZ	avgED	SumZ	SumZ/#TotalWindows	BPs= 4
nt-1465	-	U	100	-	-	-	-	-
1465	NoBP	U	53	-17.14	0.18	17.46	9.44	0.09
1465	1387	A	6	-19.0	0.73	28.02	4.4	0.04
1465	1461	A	4	-13.38	1.25	18.04	4.98	0.05
1465	1448	A	12	-12.68	0.68	25.25	8.11	0.08
1465	1516	A	25	-14.0	0.18	22.94	4.41	0.04

i-nuc	BP(j)	Nuc	#BP_Win	avgMFE	avgZ	avgED	SumZ	SumZ/#TotalWindows	BPs= 4
nt-1466	-	G	100	-	-	-	-	-
1466	NoBP	G	53	-17.15	0.15	17.39	7.95	0.08
1466	1386	C	6	-19.0	0.73	28.02	4.4	0.04
1466	1460	C	4	-13.38	1.25	18.04	4.98	0.05
1466	1447	C	12	-12.68	0.68	25.25	8.11	0.08
1466	1514	C	25	-14.0	0.18	22.94	4.41	0.04

i-nuc	BP(j)	Nuc	#BP_Win	avgMFE	avgZ	avgED	SumZ	SumZ/#TotalWindows	BPs= 2
nt-1467	-	A	100	-	-	-	-	-
1467	NoBP	A	69	-16.15	0.29	18.73	19.93	0.2
1467	1385	U	6	-19.0	0.73	28.02	4.4	0.04
1467	1513	U	25	-14.0	0.18	22.94	4.41	0.04

i-nuc	BP(j)	Nuc	#BP_Win	avgMFE	avgZ	avgED	SumZ	SumZ/#TotalWindows	BPs= 2
nt-1468	-	U	100	-	-	-	-	-
1468	NoBP	U	82	-16.01	0.18	19.01	14.68	0.15
1468	1384	G	6	-19.0	0.73	28.02	4.4	0.04
1468	1445	A	12	-12.68	0.68	25.25	8.11	0.08

i-nuc	BP(j)	Nuc	#BP_Win	avgMFE	avgZ	avgED	SumZ	SumZ/#TotalWindows	BPs= 3
nt-1469	-	A	100	-	-	-	-	-
1469	NoBP	A	57	-16.89	0.16	17.21	9.11	0.09
1469	1383	U	6	-19.0	0.73	28.02	4.4	0.04
1469	1444	U	12	-12.68	0.68	25.25	8.11	0.08
1469	1511	U	25	-14.0	0.18	22.94	4.41	0.04

i-nuc	BP(j)	Nuc	#BP_Win	avgMFE	avgZ	avgED	SumZ	SumZ/#TotalWindows	BPs= 2
nt-1470	-	C	100	-	-	-	-	-
1470	NoBP	C	63	-17.1	0.19	18.2	12.11	0.12
1470	1443	G	12	-12.68	0.68	25.25	8.11	0.08
1470	1510	G	25	-14.0	0.18	22.94	4.41	0.04

i-nuc	BP(j)	Nuc	#BP_Win	avgMFE	avgZ	avgED	SumZ	SumZ/#TotalWindows	BPs= 1
nt-1471	-	A	100	-	-	-	-	-
1471	NoBP	A	75	-16.42	0.24	19.18	18.31	0.18
1471	1509	U	25	-14.0	0.18	22.94	4.41	0.04

i-nuc	BP(j)	Nuc	#BP_Win	avgMFE	avgZ	avgED	SumZ	SumZ/#TotalWindows	BPs= 0
nt-1472	-	G	100	-	-	-	-	-
1472	NoBP	G	100	-15.84	0.21	20.02	20.58	0.21

i-nuc	BP(j)	Nuc	#BP_Win	avgMFE	avgZ	avgED	SumZ	SumZ/#TotalWindows	BPs= 0
nt-1473	-	A	100	-	-	-	-	-
1473	NoBP	A	100	-15.89	0.19	19.89	18.79	0.19

i-nuc	BP(j)	Nuc	#BP_Win	avgMFE	avgZ	avgED	SumZ	SumZ/#TotalWindows	BPs= 0
nt-1474	-	A	100	-	-	-	-	-
1474	NoBP	A	100	-15.95	0.17	19.77	17.21	0.17

i-nuc	BP(j)	Nuc	#BP_Win	avgMFE	avgZ	avgED	SumZ	SumZ/#TotalWindows	BPs= 0
nt-1475	-	A	100	-	-	-	-	-
1475	NoBP	A	100	-16.0	0.16	19.66	15.52	0.16

i-nuc	BP(j)	Nuc	#BP_Win	avgMFE	avgZ	avgED	SumZ	SumZ/#TotalWindows	BPs= 5
nt-1476	-	G	100	-	-	-	-	-
1476	NoBP	G	45	-19.08	-0.28	17.17	-12.45	-0.12
1476	1386	C	2	-18.65	0.94	25.82	1.87	0.02
1476	1407	C	4	-13.38	1.25	18.04	4.98	0.05
1476	1440	C	12	-12.68	0.68	25.25	8.11	0.08
1476	1505	U	29	-13.49	0.3	22.43	8.63	0.09
1476	1457	U	8	-14.24	0.3	12.73	2.36	0.02

i-nuc	BP(j)	Nuc	#BP_Win	avgMFE	avgZ	avgED	SumZ	SumZ/#TotalWindows	BPs= 7
nt-1477	-	G	100	-	-	-	-	-
1477	NoBP	G	24	-17.54	0.39	20.52	9.31	0.09
1477	1385	U	2	-18.65	0.94	25.82	1.87	0.02
1477	1406	C	4	-13.38	1.25	18.04	4.98	0.05
1477	1439	C	12	-12.68	0.68	25.25	8.11	0.08
1477	1504	U	29	-13.49	0.3	22.43	8.63	0.09
1477	1456	C	8	-14.24	0.3	12.73	2.36	0.02
1477	1520	U	1	-14.7	-0.04	20.66	-0.04	-0.0
1477	1550	C	20	-21.56	-1.18	11.98	-23.51	-0.24

i-nuc	BP(j)	Nuc	#BP_Win	avgMFE	avgZ	avgED	SumZ	SumZ/#TotalWindows	BPs= 7
nt-1478	-	C	100	-	-	-	-	-
1478	NoBP	C	24	-17.7	0.33	20.14	7.94	0.08
1478	1384	G	2	-18.65	0.94	25.82	1.87	0.02
1478	1405	G	4	-13.38	1.25	18.04	4.98	0.05
1478	1438	G	12	-12.68	0.68	25.25	8.11	0.08
1478	1503	G	29	-13.49	0.3	22.43	8.63	0.09
1478	1455	G	8	-14.24	0.3	12.73	2.36	0.02
1478	1519	G	1	-14.7	-0.04	20.66	-0.04	-0.0
1478	1549	G	20	-21.56	-1.18	11.98	-23.51	-0.24

i-nuc	BP(j)	Nuc	#BP_Win	avgMFE	avgZ	avgED	SumZ	SumZ/#TotalWindows	BPs= 4
nt-1479	-	A	100	-	-	-	-	-
1479	NoBP	A	49	-15.66	0.48	19.69	23.38	0.23
1479	1383	U	1	-19.0	0.85	26.74	0.85	0.01
1479	1502	U	29	-13.49	0.3	22.43	8.63	0.09
1479	1518	U	1	-14.7	-0.04	20.66	-0.04	-0.0
1479	1548	U	20	-21.56	-1.18	11.98	-23.51	-0.24

i-nuc	BP(j)	Nuc	#BP_Win	avgMFE	avgZ	avgED	SumZ	SumZ/#TotalWindows	BPs= 2
nt-1480	-	A	100	-	-	-	-	-
1480	NoBP	A	79	-14.96	0.4	20.55	31.28	0.31
1480	1517	U	1	-14.7	-0.04	20.66	-0.04	-0.0
1480	1547	U	20	-21.56	-1.18	11.98	-23.51	-0.24

i-nuc	BP(j)	Nuc	#BP_Win	avgMFE	avgZ	avgED	SumZ	SumZ/#TotalWindows	BPs= 4
nt-1481	-	U	100	-	-	-	-	-
1481	NoBP	U	43	-15.06	0.68	19.6	29.28	0.29
1481	1500	A	29	-13.49	0.3	22.43	8.63	0.09
1481	1516	A	1	-14.7	-0.04	20.66	-0.04	-0.0
1481	1546	A	20	-21.56	-1.18	11.98	-23.51	-0.24
1481	1563	A	7	-21.03	-1.09	15.93	-7.64	-0.08

i-nuc	BP(j)	Nuc	#BP_Win	avgMFE	avgZ	avgED	SumZ	SumZ/#TotalWindows	BPs= 4
nt-1482	-	U	100	-	-	-	-	-
1482	NoBP	U	43	-15.17	0.64	19.16	27.48	0.27
1482	1499	G	29	-13.49	0.3	22.43	8.63	0.09
1482	1515	A	1	-14.7	-0.04	20.66	-0.04	-0.0
1482	1545	A	20	-21.56	-1.18	11.98	-23.51	-0.24
1482	1562	G	7	-21.03	-1.09	15.93	-7.64	-0.08

i-nuc	BP(j)	Nuc	#BP_Win	avgMFE	avgZ	avgED	SumZ	SumZ/#TotalWindows	BPs= 3
nt-1483	-	U	100	-	-	-	-	-
1483	NoBP	U	44	-15.25	0.59	18.77	25.97	0.26
1483	1498	A	29	-13.49	0.3	22.43	8.63	0.09
1483	1544	A	20	-21.56	-1.18	11.98	-23.51	-0.24
1483	1561	G	7	-21.03	-1.09	15.93	-7.64	-0.08

i-nuc	BP(j)	Nuc	#BP_Win	avgMFE	avgZ	avgED	SumZ	SumZ/#TotalWindows	BPs= 3
nt-1484	-	U	100	-	-	-	-	-
1484	NoBP	U	44	-15.37	0.54	18.38	23.88	0.24
1484	1497	A	29	-13.49	0.3	22.43	8.63	0.09
1484	1543	A	20	-21.56	-1.18	11.98	-23.51	-0.24
1484	1560	A	7	-21.03	-1.09	15.93	-7.64	-0.08

i-nuc	BP(j)	Nuc	#BP_Win	avgMFE	avgZ	avgED	SumZ	SumZ/#TotalWindows	BPs= 1
nt-1485	-	A	100	-	-	-	-	-
1485	NoBP	A	93	-16.17	0.08	18.15	7.19	0.07
1485	1559	U	7	-21.03	-1.09	15.93	-7.64	-0.08

i-nuc	BP(j)	Nuc	#BP_Win	avgMFE	avgZ	avgED	SumZ	SumZ/#TotalWindows	BPs= 3
nt-1486	-	G	100	-	-	-	-	-
1486	NoBP	G	69	-14.81	0.37	19.56	25.48	0.25
1486	1402	C	4	-14.25	0.89	24.16	3.56	0.04
1486	1541	C	20	-21.56	-1.18	11.98	-23.51	-0.24
1486	1558	C	7	-21.03	-1.09	15.93	-7.64	-0.08

i-nuc	BP(j)	Nuc	#BP_Win	avgMFE	avgZ	avgED	SumZ	SumZ/#TotalWindows	BPs= 3
nt-1487	-	G	100	-	-	-	-	-
1487	NoBP	G	69	-14.89	0.34	19.56	23.56	0.24
1487	1401	C	4	-14.25	0.89	24.16	3.56	0.04
1487	1540	C	20	-21.56	-1.18	11.98	-23.51	-0.24
1487	1557	C	7	-21.03	-1.09	15.93	-7.64	-0.08

i-nuc	BP(j)	Nuc	#BP_Win	avgMFE	avgZ	avgED	SumZ	SumZ/#TotalWindows	BPs= 0
nt-1488	-	A	100	-	-	-	-	-
1488	NoBP	A	100	-16.69	-0.06	17.96	-5.55	-0.06

i-nuc	BP(j)	Nuc	#BP_Win	avgMFE	avgZ	avgED	SumZ	SumZ/#TotalWindows	BPs= 0
nt-1489	-	A	100	-	-	-	-	-
1489	NoBP	A	100	-16.74	-0.07	17.98	-7.19	-0.07

i-nuc	BP(j)	Nuc	#BP_Win	avgMFE	avgZ	avgED	SumZ	SumZ/#TotalWindows	BPs= 4
nt-1490	-	C	100	-	-	-	-	-
1490	NoBP	C	76	-15.44	0.06	18.55	4.35	0.04
1490	1398	G	3	-14.9	0.85	23.39	2.55	0.03
1490	1399	G	1	-12.3	1.01	26.48	1.01	0.01
1490	1554	G	7	-21.03	-1.09	15.93	-7.64	-0.08
1490	1577	G	13	-23.35	-0.72	13.8	-9.32	-0.09

i-nuc	BP(j)	Nuc	#BP_Win	avgMFE	avgZ	avgED	SumZ	SumZ/#TotalWindows	BPs= 4
nt-1491	-	C	100	-	-	-	-	-
1491	NoBP	C	76	-15.52	0.03	18.47	2.48	0.02
1491	1397	G	3	-14.9	0.85	23.39	2.55	0.03
1491	1398	G	1	-12.3	1.01	26.48	1.01	0.01
1491	1553	G	7	-21.03	-1.09	15.93	-7.64	-0.08
1491	1576	G	13	-23.35	-0.72	13.8	-9.32	-0.09

i-nuc	BP(j)	Nuc	#BP_Win	avgMFE	avgZ	avgED	SumZ	SumZ/#TotalWindows	BPs= 1
nt-1492	-	A	100	-	-	-	-	-
1492	NoBP	A	87	-15.99	-0.05	18.46	-4.01	-0.04
1492	1575	U	13	-23.35	-0.72	13.8	-9.32	-0.09

i-nuc	BP(j)	Nuc	#BP_Win	avgMFE	avgZ	avgED	SumZ	SumZ/#TotalWindows	BPs= 1
nt-1493	-	A	100	-	-	-	-	-
1493	NoBP	A	87	-16.07	-0.07	18.42	-6.06	-0.06
1493	1574	U	13	-23.35	-0.72	13.8	-9.32	-0.09

i-nuc	BP(j)	Nuc	#BP_Win	avgMFE	avgZ	avgED	SumZ	SumZ/#TotalWindows	BPs= 0
nt-1494	-	A	100	-	-	-	-	-
1494	NoBP	A	100	-17.08	-0.17	17.76	-17.3	-0.17

i-nuc	BP(j)	Nuc	#BP_Win	avgMFE	avgZ	avgED	SumZ	SumZ/#TotalWindows	BPs= 1
nt-1495	-	G	100	-	-	-	-	-
1495	NoBP	G	44	-12.88	0.49	22.13	21.67	0.22
1495	1514	C	56	-20.53	-0.74	14.09	-41.44	-0.41

i-nuc	BP(j)	Nuc	#BP_Win	avgMFE	avgZ	avgED	SumZ	SumZ/#TotalWindows	BPs= 1
nt-1496	-	A	100	-	-	-	-	-
1496	NoBP	A	43	-13.02	0.48	22.28	20.72	0.21
1496	1513	U	57	-20.36	-0.71	14.16	-40.19	-0.4

i-nuc	BP(j)	Nuc	#BP_Win	avgMFE	avgZ	avgED	SumZ	SumZ/#TotalWindows	BPs= 2
nt-1497	-	A	100	-	-	-	-	-
1497	NoBP	A	13	-12.46	0.86	22.54	11.17	0.11
1497	1484	U	29	-13.49	0.3	22.43	8.63	0.09
1497	1512	U	58	-20.19	-0.67	14.3	-39.06	-0.39

i-nuc	BP(j)	Nuc	#BP_Win	avgMFE	avgZ	avgED	SumZ	SumZ/#TotalWindows	BPs= 2
nt-1498	-	A	100	-	-	-	-	-
1498	NoBP	A	13	-13.0	0.83	22.44	10.84	0.11
1498	1483	U	29	-13.49	0.3	22.43	8.63	0.09
1498	1511	U	58	-20.19	-0.67	14.3	-39.06	-0.39

i-nuc	BP(j)	Nuc	#BP_Win	avgMFE	avgZ	avgED	SumZ	SumZ/#TotalWindows	BPs= 1
nt-1499	-	G	100	-	-	-	-	-
1499	NoBP	G	71	-18.98	-0.39	15.83	-27.83	-0.28
1499	1482	U	29	-13.49	0.3	22.43	8.63	0.09

i-nuc	BP(j)	Nuc	#BP_Win	avgMFE	avgZ	avgED	SumZ	SumZ/#TotalWindows	BPs= 2
nt-1500	-	A	100	-	-	-	-	-
1500	NoBP	A	11	-14.75	0.85	23.47	9.33	0.09
1500	1481	U	29	-13.49	0.3	22.43	8.63	0.09
1500	1509	U	60	-19.87	-0.61	14.47	-36.6	-0.37

i-nuc	BP(j)	Nuc	#BP_Win	avgMFE	avgZ	avgED	SumZ	SumZ/#TotalWindows	BPs= 2
nt-1501	-	C	100	-	-	-	-	-
1501	NoBP	C	38	-13.77	0.45	22.54	17.15	0.17
1501	1508	G	60	-19.87	-0.61	14.47	-36.6	-0.37
1501	1532	G	2	-18.7	0.8	26.84	1.6	0.02

i-nuc	BP(j)	Nuc	#BP_Win	avgMFE	avgZ	avgED	SumZ	SumZ/#TotalWindows	BPs= 3
nt-1502	-	U	100	-	-	-	-	-
1502	NoBP	U	9	-15.52	0.99	22.9	8.87	0.09
1502	1479	A	29	-13.49	0.3	22.43	8.63	0.09
1502	1507	A	60	-19.87	-0.61	14.47	-36.6	-0.37
1502	1531	G	2	-18.7	0.8	26.84	1.6	0.02

i-nuc	BP(j)	Nuc	#BP_Win	avgMFE	avgZ	avgED	SumZ	SumZ/#TotalWindows	BPs= 1
nt-1503	-	G	100	-	-	-	-	-
1503	NoBP	G	71	-19.4	-0.36	15.86	-25.6	-0.26
1503	1478	C	29	-13.49	0.3	22.43	8.63	0.09

i-nuc	BP(j)	Nuc	#BP_Win	avgMFE	avgZ	avgED	SumZ	SumZ/#TotalWindows	BPs= 2
nt-1504	-	U	100	-	-	-	-	-
1504	NoBP	U	69	-19.54	-0.4	15.59	-27.85	-0.28
1504	1477	G	29	-13.49	0.3	22.43	8.63	0.09
1504	1529	A	2	-18.7	0.8	26.84	1.6	0.02

i-nuc	BP(j)	Nuc	#BP_Win	avgMFE	avgZ	avgED	SumZ	SumZ/#TotalWindows	BPs= 2
nt-1505	-	U	100	-	-	-	-	-
1505	NoBP	U	69	-19.67	-0.41	15.67	-28.2	-0.28
1505	1476	G	29	-13.49	0.3	22.43	8.63	0.09
1505	1528	A	2	-18.7	0.8	26.84	1.6	0.02

i-nuc	BP(j)	Nuc	#BP_Win	avgMFE	avgZ	avgED	SumZ	SumZ/#TotalWindows	BPs= 0
nt-1506	-	A	100	-	-	-	-	-
1506	NoBP	A	100	-17.95	-0.19	17.91	-18.6	-0.19

i-nuc	BP(j)	Nuc	#BP_Win	avgMFE	avgZ	avgED	SumZ	SumZ/#TotalWindows	BPs= 1
nt-1507	-	A	100	-	-	-	-	-
1507	NoBP	A	40	-15.28	0.44	23.27	17.79	0.18
1507	1502	U	60	-19.87	-0.61	14.47	-36.6	-0.37

i-nuc	BP(j)	Nuc	#BP_Win	avgMFE	avgZ	avgED	SumZ	SumZ/#TotalWindows	BPs= 2
nt-1508	-	G	100	-	-	-	-	-
1508	NoBP	G	30	-14.26	0.29	23.08	8.78	0.09
1508	1501	C	60	-19.87	-0.61	14.47	-36.6	-0.37
1508	1596	C	10	-19.3	0.86	24.58	8.6	0.09

i-nuc	BP(j)	Nuc	#BP_Win	avgMFE	avgZ	avgED	SumZ	SumZ/#TotalWindows	BPs= 4
nt-1509	-	U	100	-	-	-	-	-
1509	NoBP	U	3	-16.97	0.53	19.73	1.6	0.02
1509	1500	A	60	-19.87	-0.61	14.47	-36.6	-0.37
1509	1471	A	25	-14.0	0.18	22.94	4.41	0.04
1509	1524	A	2	-18.7	0.8	26.84	1.6	0.02
1509	1595	A	10	-19.3	0.86	24.58	8.6	0.09

i-nuc	BP(j)	Nuc	#BP_Win	avgMFE	avgZ	avgED	SumZ	SumZ/#TotalWindows	BPs= 2
nt-1510	-	G	100	-	-	-	-	-
1510	NoBP	G	73	-19.82	-0.38	15.99	-27.4	-0.27
1510	1470	C	25	-14.0	0.18	22.94	4.41	0.04
1510	1523	C	2	-18.7	0.8	26.84	1.6	0.02

i-nuc	BP(j)	Nuc	#BP_Win	avgMFE	avgZ	avgED	SumZ	SumZ/#TotalWindows	BPs= 5
nt-1511	-	U	100	-	-	-	-	-
1511	NoBP	U	1	-10.6	1.34	20.35	1.34	0.01
1511	1498	A	58	-20.19	-0.67	14.3	-39.06	-0.39
1511	1469	A	25	-14.0	0.18	22.94	4.41	0.04
1511	1522	G	2	-18.7	0.8	26.84	1.6	0.02
1511	1593	G	10	-19.3	0.86	24.58	8.6	0.09
1511	1607	A	4	-20.45	0.02	16.58	0.09	0.0

i-nuc	BP(j)	Nuc	#BP_Win	avgMFE	avgZ	avgED	SumZ	SumZ/#TotalWindows	BPs= 4
nt-1512	-	U	100	-	-	-	-	-
1512	1497	A	58	-20.19	-0.67	14.3	-39.06	-0.39
1512	NoBP	U	25	-14.0	0.18	22.94	4.41	0.04
1512	1521	G	2	-18.7	0.8	26.84	1.6	0.02
1512	1592	A	10	-19.3	0.86	24.58	8.6	0.09
1512	1606	A	5	-20.3	0.03	15.96	0.15	0.0

i-nuc	BP(j)	Nuc	#BP_Win	avgMFE	avgZ	avgED	SumZ	SumZ/#TotalWindows	BPs= 4
nt-1513	-	U	100	-	-	-	-	-
1513	1496	A	57	-20.36	-0.71	14.16	-40.19	-0.4
1513	1467	A	25	-14.0	0.18	22.94	4.41	0.04
1513	NoBP	U	2	-18.7	0.8	26.84	1.6	0.02
1513	1591	A	10	-19.3	0.86	24.58	8.6	0.09
1513	1605	A	6	-20.05	0.05	16.1	0.32	0.0

i-nuc	BP(j)	Nuc	#BP_Win	avgMFE	avgZ	avgED	SumZ	SumZ/#TotalWindows	BPs= 4
nt-1514	-	C	100	-	-	-	-	-
1514	1495	G	56	-20.53	-0.74	14.09	-41.44	-0.41
1514	1466	G	25	-14.0	0.18	22.94	4.41	0.04
1514	NoBP	C	3	-18.3	0.8	26.34	2.4	0.02
1514	1590	G	10	-19.3	0.86	24.58	8.6	0.09
1514	1604	G	6	-20.05	0.05	16.1	0.32	0.0

i-nuc	BP(j)	Nuc	#BP_Win	avgMFE	avgZ	avgED	SumZ	SumZ/#TotalWindows	BPs= 2
nt-1515	-	A	100	-	-	-	-	-
1515	NoBP	A	93	-18.68	-0.28	18.04	-25.94	-0.26
1515	1482	U	1	-14.7	-0.04	20.66	-0.04	-0.0
1515	1603	U	6	-20.05	0.05	16.1	0.32	0.0

i-nuc	BP(j)	Nuc	#BP_Win	avgMFE	avgZ	avgED	SumZ	SumZ/#TotalWindows	BPs= 3
nt-1516	-	A	100	-	-	-	-	-
1516	NoBP	A	71	-20.76	-0.45	15.88	-31.96	-0.32
1516	1481	U	1	-14.7	-0.04	20.66	-0.04	-0.0
1516	1465	U	25	-14.0	0.18	22.94	4.41	0.04
1516	1435	U	3	-12.03	0.73	28.45	2.2	0.02

i-nuc	BP(j)	Nuc	#BP_Win	avgMFE	avgZ	avgED	SumZ	SumZ/#TotalWindows	BPs= 4
nt-1517	-	U	100	-	-	-	-	-
1517	NoBP	U	65	-20.86	-0.49	16.05	-31.67	-0.32
1517	1480	A	1	-14.7	-0.04	20.66	-0.04	-0.0
1517	1464	A	25	-14.0	0.18	22.94	4.41	0.04
1517	1434	A	3	-12.03	0.73	28.45	2.2	0.02
1517	1601	A	6	-20.05	0.05	16.1	0.32	0.0

i-nuc	BP(j)	Nuc	#BP_Win	avgMFE	avgZ	avgED	SumZ	SumZ/#TotalWindows	BPs= 5
nt-1518	-	U	100	-	-	-	-	-
1518	NoBP	U	30	-20.68	-0.39	16.73	-11.7	-0.12
1518	1479	A	1	-14.7	-0.04	20.66	-0.04	-0.0
1518	1463	A	25	-14.0	0.18	22.94	4.41	0.04
1518	1433	A	3	-12.03	0.73	28.45	2.2	0.02
1518	1536	A	35	-21.09	-0.55	15.83	-19.15	-0.19
1518	1600	A	6	-20.05	0.05	16.1	0.32	0.0

i-nuc	BP(j)	Nuc	#BP_Win	avgMFE	avgZ	avgED	SumZ	SumZ/#TotalWindows	BPs= 6
nt-1519	-	G	100	-	-	-	-	-
1519	NoBP	G	24	-21.58	-0.62	15.37	-14.98	-0.15
1519	1478	C	1	-14.7	-0.04	20.66	-0.04	-0.0
1519	1462	U	25	-14.0	0.18	22.94	4.41	0.04
1519	1432	C	3	-12.03	0.73	28.45	2.2	0.02
1519	1535	C	35	-21.09	-0.55	15.83	-19.15	-0.19
1519	1599	C	6	-20.05	0.05	16.1	0.32	0.0
1519	1598	C	6	-17.5	0.74	24.04	4.44	0.04

i-nuc	BP(j)	Nuc	#BP_Win	avgMFE	avgZ	avgED	SumZ	SumZ/#TotalWindows	BPs= 5
nt-1520	-	U	100	-	-	-	-	-
1520	NoBP	U	24	-21.66	-0.6	15.62	-14.41	-0.14
1520	1477	G	1	-14.7	-0.04	20.66	-0.04	-0.0
1520	1461	A	25	-14.0	0.18	22.94	4.41	0.04
1520	1431	G	3	-12.03	0.73	28.45	2.2	0.02
1520	1534	A	35	-21.09	-0.55	15.83	-19.15	-0.19
1520	1597	A	12	-18.78	0.4	20.07	4.76	0.05

i-nuc	BP(j)	Nuc	#BP_Win	avgMFE	avgZ	avgED	SumZ	SumZ/#TotalWindows	BPs= 4
nt-1521	-	G	100	-	-	-	-	-
1521	NoBP	G	26	-20.59	-0.52	16.54	-13.53	-0.14
1521	1460	C	25	-14.0	0.18	22.94	4.41	0.04
1521	1533	C	35	-21.09	-0.55	15.83	-19.15	-0.19
1521	1512	U	2	-18.7	0.8	26.84	1.6	0.02
1521	1596	C	12	-18.78	0.4	20.07	4.76	0.05

i-nuc	BP(j)	Nuc	#BP_Win	avgMFE	avgZ	avgED	SumZ	SumZ/#TotalWindows	BPs= 3
nt-1522	-	G	100	-	-	-	-	-
1522	1459	C	25	-14.0	0.18	22.94	4.41	0.04
1522	NoBP	G	50	-19.99	-0.24	17.61	-12.19	-0.12
1522	1550	C	23	-21.82	-0.67	14.68	-15.45	-0.15
1522	1511	U	2	-18.7	0.8	26.84	1.6	0.02

i-nuc	BP(j)	Nuc	#BP_Win	avgMFE	avgZ	avgED	SumZ	SumZ/#TotalWindows	BPs= 4
nt-1523	-	C	100	-	-	-	-	-
1523	NoBP	C	37	-15.5	0.28	21.98	10.53	0.11
1523	1428	G	3	-12.03	0.73	28.45	2.2	0.02
1523	1531	G	35	-21.09	-0.55	15.83	-19.15	-0.19
1523	1549	G	23	-21.82	-0.67	14.68	-15.45	-0.15
1523	1510	G	2	-18.7	0.8	26.84	1.6	0.02

i-nuc	BP(j)	Nuc	#BP_Win	avgMFE	avgZ	avgED	SumZ	SumZ/#TotalWindows	BPs= 3
nt-1524	-	A	100	-	-	-	-	-
1524	NoBP	A	73	-18.1	-0.1	19.08	-7.02	-0.07
1524	1427	U	2	-12.3	0.64	28.9	1.28	0.01
1524	1548	U	23	-21.82	-0.67	14.68	-15.45	-0.15
1524	1509	U	2	-18.7	0.8	26.84	1.6	0.02

i-nuc	BP(j)	Nuc	#BP_Win	avgMFE	avgZ	avgED	SumZ	SumZ/#TotalWindows	BPs= 1
nt-1525	-	A	100	-	-	-	-	-
1525	NoBP	A	77	-17.98	-0.05	19.45	-4.11	-0.04
1525	1547	U	23	-21.82	-0.67	14.68	-15.45	-0.15

i-nuc	BP(j)	Nuc	#BP_Win	avgMFE	avgZ	avgED	SumZ	SumZ/#TotalWindows	BPs= 1
nt-1526	-	A	100	-	-	-	-	-
1526	NoBP	A	89	-19.57	-0.27	17.84	-23.71	-0.24
1526	1457	U	11	-13.46	0.37	21.51	4.02	0.04

i-nuc	BP(j)	Nuc	#BP_Win	avgMFE	avgZ	avgED	SumZ	SumZ/#TotalWindows	BPs= 1
nt-1527	-	G	100	-	-	-	-	-
1527	NoBP	G	89	-19.61	-0.27	17.72	-23.98	-0.24
1527	1456	C	11	-13.46	0.37	21.51	4.02	0.04

i-nuc	BP(j)	Nuc	#BP_Win	avgMFE	avgZ	avgED	SumZ	SumZ/#TotalWindows	BPs= 1
nt-1528	-	A	100	-	-	-	-	-
1528	NoBP	A	98	-18.99	-0.22	17.87	-21.67	-0.22
1528	1505	U	2	-18.7	0.8	26.84	1.6	0.02

i-nuc	BP(j)	Nuc	#BP_Win	avgMFE	avgZ	avgED	SumZ	SumZ/#TotalWindows	BPs= 1
nt-1529	-	A	100	-	-	-	-	-
1529	NoBP	A	98	-19.04	-0.22	17.83	-21.65	-0.22
1529	1504	U	2	-18.7	0.8	26.84	1.6	0.02

i-nuc	BP(j)	Nuc	#BP_Win	avgMFE	avgZ	avgED	SumZ	SumZ/#TotalWindows	BPs= 1
nt-1530	-	G	100	-	-	-	-	-
1530	NoBP	G	89	-19.78	-0.26	17.55	-23.49	-0.23
1530	1453	C	11	-13.46	0.37	21.51	4.02	0.04

i-nuc	BP(j)	Nuc	#BP_Win	avgMFE	avgZ	avgED	SumZ	SumZ/#TotalWindows	BPs= 4
nt-1531	-	G	100	-	-	-	-	-
1531	1452	C	11	-13.46	0.37	21.51	4.02	0.04
1531	1541	C	31	-20.06	-0.56	17.18	-17.35	-0.17
1531	1523	C	35	-21.09	-0.55	15.83	-19.15	-0.19
1531	1502	U	2	-18.7	0.8	26.84	1.6	0.02
1531	NoBP	G	21	-17.54	0.54	20.01	11.3	0.11

i-nuc	BP(j)	Nuc	#BP_Win	avgMFE	avgZ	avgED	SumZ	SumZ/#TotalWindows	BPs= 3
nt-1532	-	G	100	-	-	-	-	-
1532	NoBP	G	58	-19.6	-0.12	17.52	-6.78	-0.07
1532	1451	U	8	-13.6	0.36	21.06	2.91	0.03
1532	1540	C	32	-19.86	-0.53	17.42	-16.86	-0.17
1532	1501	C	2	-18.7	0.8	26.84	1.6	0.02

i-nuc	BP(j)	Nuc	#BP_Win	avgMFE	avgZ	avgED	SumZ	SumZ/#TotalWindows	BPs= 3
nt-1533	-	C	100	-	-	-	-	-
1533	NoBP	C	8	-13.6	0.36	21.06	2.91	0.03
1533	1539	G	32	-19.86	-0.53	17.42	-16.86	-0.17
1533	1521	G	35	-21.09	-0.55	15.83	-19.15	-0.19
1533	1584	G	25	-17.61	0.54	20.75	13.55	0.14

i-nuc	BP(j)	Nuc	#BP_Win	avgMFE	avgZ	avgED	SumZ	SumZ/#TotalWindows	BPs= 2
nt-1534	-	A	100	-	-	-	-	-
1534	NoBP	A	40	-18.67	-0.35	18.26	-13.85	-0.14
1534	1520	U	35	-21.09	-0.55	15.83	-19.15	-0.19
1534	1583	U	25	-17.61	0.54	20.75	13.55	0.14

i-nuc	BP(j)	Nuc	#BP_Win	avgMFE	avgZ	avgED	SumZ	SumZ/#TotalWindows	BPs= 2
nt-1535	-	C	100	-	-	-	-	-
1535	NoBP	C	40	-18.74	-0.34	18.3	-13.66	-0.14
1535	1519	G	35	-21.09	-0.55	15.83	-19.15	-0.19
1535	1582	G	25	-17.61	0.54	20.75	13.55	0.14

i-nuc	BP(j)	Nuc	#BP_Win	avgMFE	avgZ	avgED	SumZ	SumZ/#TotalWindows	BPs= 2
nt-1536	-	A	100	-	-	-	-	-
1536	NoBP	A	40	-18.82	-0.34	18.26	-13.78	-0.14
1536	1518	U	35	-21.09	-0.55	15.83	-19.15	-0.19
1536	1581	U	25	-17.61	0.54	20.75	13.55	0.14

i-nuc	BP(j)	Nuc	#BP_Win	avgMFE	avgZ	avgED	SumZ	SumZ/#TotalWindows	BPs= 2
nt-1537	-	U	100	-	-	-	-	-
1537	NoBP	U	73	-20.05	-0.47	16.81	-34.39	-0.34
1537	1580	A	25	-17.61	0.54	20.75	13.55	0.14
1537	1629	A	2	-16.2	0.7	23.94	1.4	0.01

i-nuc	BP(j)	Nuc	#BP_Win	avgMFE	avgZ	avgED	SumZ	SumZ/#TotalWindows	BPs= 1
nt-1538	-	A	100	-	-	-	-	-
1538	NoBP	A	98	-19.48	-0.22	17.66	-21.26	-0.21
1538	1628	U	2	-16.2	0.7	23.94	1.4	0.01

i-nuc	BP(j)	Nuc	#BP_Win	avgMFE	avgZ	avgED	SumZ	SumZ/#TotalWindows	BPs= 2
nt-1539	-	G	100	-	-	-	-	-
1539	NoBP	G	66	-19.39	-0.07	17.65	-4.89	-0.05
1539	1533	C	32	-19.86	-0.53	17.42	-16.86	-0.17
1539	1627	C	2	-16.2	0.7	23.94	1.4	0.01

i-nuc	BP(j)	Nuc	#BP_Win	avgMFE	avgZ	avgED	SumZ	SumZ/#TotalWindows	BPs= 5
nt-1540	-	C	100	-	-	-	-	-
1540	NoBP	C	1	-13.6	0.29	20.13	0.29	0.0
1540	1532	G	32	-19.86	-0.53	17.42	-16.86	-0.17
1540	1487	G	20	-21.56	-1.18	11.98	-23.51	-0.24
1540	1585	G	20	-20.04	0.22	18.89	4.37	0.04
1540	1577	G	25	-17.61	0.54	20.75	13.55	0.14
1540	1626	G	2	-16.2	0.7	23.94	1.4	0.01

i-nuc	BP(j)	Nuc	#BP_Win	avgMFE	avgZ	avgED	SumZ	SumZ/#TotalWindows	BPs= 5
nt-1541	-	C	100	-	-	-	-	-
1541	NoBP	C	2	-16.7	-0.28	25.34	-0.55	-0.01
1541	1531	G	31	-20.06	-0.56	17.18	-17.35	-0.17
1541	1486	G	20	-21.56	-1.18	11.98	-23.51	-0.24
1541	1584	G	20	-20.04	0.22	18.89	4.37	0.04
1541	1576	G	25	-17.61	0.54	20.75	13.55	0.14
1541	1625	G	2	-16.2	0.7	23.94	1.4	0.01

i-nuc	BP(j)	Nuc	#BP_Win	avgMFE	avgZ	avgED	SumZ	SumZ/#TotalWindows	BPs= 2
nt-1542	-	A	100	-	-	-	-	-
1542	NoBP	A	55	-20.47	-0.76	15.61	-41.59	-0.42
1542	1583	U	20	-20.04	0.22	18.89	4.37	0.04
1542	1575	U	25	-17.61	0.54	20.75	13.55	0.14

i-nuc	BP(j)	Nuc	#BP_Win	avgMFE	avgZ	avgED	SumZ	SumZ/#TotalWindows	BPs= 1
nt-1543	-	A	100	-	-	-	-	-
1543	NoBP	A	80	-19.27	-0.01	18.79	-1.11	-0.01
1543	1484	U	20	-21.56	-1.18	11.98	-23.51	-0.24

i-nuc	BP(j)	Nuc	#BP_Win	avgMFE	avgZ	avgED	SumZ	SumZ/#TotalWindows	BPs= 1
nt-1544	-	A	100	-	-	-	-	-
1544	NoBP	A	80	-19.34	-0.02	18.65	-1.67	-0.02
1544	1483	U	20	-21.56	-1.18	11.98	-23.51	-0.24

i-nuc	BP(j)	Nuc	#BP_Win	avgMFE	avgZ	avgED	SumZ	SumZ/#TotalWindows	BPs= 1
nt-1545	-	A	100	-	-	-	-	-
1545	NoBP	A	80	-19.42	-0.03	18.5	-2.29	-0.02
1545	1482	U	20	-21.56	-1.18	11.98	-23.51	-0.24

i-nuc	BP(j)	Nuc	#BP_Win	avgMFE	avgZ	avgED	SumZ	SumZ/#TotalWindows	BPs= 1
nt-1546	-	A	100	-	-	-	-	-
1546	NoBP	A	80	-19.49	-0.05	18.35	-3.66	-0.04
1546	1481	U	20	-21.56	-1.18	11.98	-23.51	-0.24

i-nuc	BP(j)	Nuc	#BP_Win	avgMFE	avgZ	avgED	SumZ	SumZ/#TotalWindows	BPs= 4
nt-1547	-	U	100	-	-	-	-	-
1547	NoBP	U	35	-18.01	0.14	19.81	4.98	0.05
1547	1480	A	20	-21.56	-1.18	11.98	-23.51	-0.24
1547	1525	A	23	-21.82	-0.67	14.68	-15.45	-0.15
1547	1579	A	20	-20.04	0.22	18.89	4.37	0.04
1547	1620	A	2	-16.2	0.7	23.94	1.4	0.01

i-nuc	BP(j)	Nuc	#BP_Win	avgMFE	avgZ	avgED	SumZ	SumZ/#TotalWindows	BPs= 4
nt-1548	-	U	100	-	-	-	-	-
1548	NoBP	U	35	-18.18	0.12	19.43	4.33	0.04
1548	1479	A	20	-21.56	-1.18	11.98	-23.51	-0.24
1548	1524	A	23	-21.82	-0.67	14.68	-15.45	-0.15
1548	1578	A	20	-20.04	0.22	18.89	4.37	0.04
1548	1619	G	2	-16.2	0.7	23.94	1.4	0.01

i-nuc	BP(j)	Nuc	#BP_Win	avgMFE	avgZ	avgED	SumZ	SumZ/#TotalWindows	BPs= 2
nt-1549	-	G	100	-	-	-	-	-
1549	NoBP	G	57	-18.89	0.16	19.11	9.39	0.09
1549	1478	C	20	-21.56	-1.18	11.98	-23.51	-0.24
1549	1523	C	23	-21.82	-0.67	14.68	-15.45	-0.15

i-nuc	BP(j)	Nuc	#BP_Win	avgMFE	avgZ	avgED	SumZ	SumZ/#TotalWindows	BPs= 5
nt-1550	-	C	100	-	-	-	-	-
1550	1477	G	20	-21.56	-1.18	11.98	-23.51	-0.24
1550	1522	G	23	-21.82	-0.67	14.68	-15.45	-0.15
1550	1576	G	20	-20.04	0.22	18.89	4.37	0.04
1550	NoBP	C	33	-18.37	0.14	19.07	4.7	0.05
1550	1617	G	2	-16.2	0.7	23.94	1.4	0.01
1550	1648	G	2	-22.95	-1.24	7.41	-2.48	-0.02

i-nuc	BP(j)	Nuc	#BP_Win	avgMFE	avgZ	avgED	SumZ	SumZ/#TotalWindows	BPs= 5
nt-1551	-	A	100	-	-	-	-	-
1551	NoBP	A	45	-21.38	-0.92	13.58	-41.43	-0.41
1551	1559	U	3	-19.7	-0.63	15.39	-1.89	-0.02
1551	1574	U	28	-18.6	0.32	19.48	8.85	0.09
1551	1575	U	20	-20.04	0.22	18.89	4.37	0.04
1551	1616	U	2	-16.2	0.7	23.94	1.4	0.01
1551	1647	U	2	-22.95	-1.24	7.41	-2.48	-0.02

i-nuc	BP(j)	Nuc	#BP_Win	avgMFE	avgZ	avgED	SumZ	SumZ/#TotalWindows	BPs= 3
nt-1552	-	G	100	-	-	-	-	-
1552	NoBP	G	93	-20.28	-0.3	16.54	-27.69	-0.28
1552	1558	C	3	-19.7	-0.63	15.39	-1.89	-0.02
1552	1615	C	2	-16.2	0.7	23.94	1.4	0.01
1552	1646	C	2	-22.95	-1.24	7.41	-2.48	-0.02

i-nuc	BP(j)	Nuc	#BP_Win	avgMFE	avgZ	avgED	SumZ	SumZ/#TotalWindows	BPs= 5
nt-1553	-	G	100	-	-	-	-	-
1553	NoBP	G	18	-20.53	-1.14	13.21	-20.56	-0.21
1553	1557	C	3	-19.7	-0.63	15.39	-1.89	-0.02
1553	1491	C	7	-21.03	-1.09	15.93	-7.64	-0.08
1553	1572	U	68	-20.01	0.06	17.86	4.02	0.04
1553	1645	U	2	-22.95	-1.24	7.41	-2.48	-0.02
1553	1651	C	2	-22.0	-0.48	15.66	-0.96	-0.01

i-nuc	BP(j)	Nuc	#BP_Win	avgMFE	avgZ	avgED	SumZ	SumZ/#TotalWindows	BPs= 3
nt-1554	-	G	100	-	-	-	-	-
1554	NoBP	G	21	-20.53	-1.05	13.29	-21.97	-0.22
1554	1490	C	7	-21.03	-1.09	15.93	-7.64	-0.08
1554	1571	C	70	-20.08	0.03	17.8	1.88	0.02
1554	1650	C	2	-22.0	-0.48	15.66	-0.96	-0.01

i-nuc	BP(j)	Nuc	#BP_Win	avgMFE	avgZ	avgED	SumZ	SumZ/#TotalWindows	BPs= 2
nt-1555	-	C	100	-	-	-	-	-
1555	NoBP	C	28	-20.71	-1.01	14.35	-28.16	-0.28
1555	1570	G	70	-20.08	0.03	17.8	1.88	0.02
1555	1649	G	2	-22.0	-0.48	15.66	-0.96	-0.01

i-nuc	BP(j)	Nuc	#BP_Win	avgMFE	avgZ	avgED	SumZ	SumZ/#TotalWindows	BPs= 4
nt-1556	-	C	100	-	-	-	-	-
1556	NoBP	C	14	-20.28	-0.89	16.2	-12.44	-0.12
1556	1570	G	2	-22.05	-0.89	13.89	-1.78	-0.02
1556	1569	G	70	-20.08	0.03	17.8	1.88	0.02
1556	1640	G	12	-21.14	-1.06	12.99	-12.72	-0.13
1556	1648	G	2	-22.0	-0.48	15.66	-0.96	-0.01

i-nuc	BP(j)	Nuc	#BP_Win	avgMFE	avgZ	avgED	SumZ	SumZ/#TotalWindows	BPs= 5
nt-1557	-	C	100	-	-	-	-	-
1557	NoBP	C	3	-19.4	-0.51	19.89	-1.54	-0.02
1557	1553	G	3	-19.7	-0.63	15.39	-1.89	-0.02
1557	1487	G	7	-21.03	-1.09	15.93	-7.64	-0.08
1557	1569	G	3	-21.23	-0.47	16.99	-1.41	-0.01
1557	1568	G	70	-20.08	0.03	17.8	1.88	0.02
1557	1639	G	14	-21.26	-0.98	13.37	-13.68	-0.14

i-nuc	BP(j)	Nuc	#BP_Win	avgMFE	avgZ	avgED	SumZ	SumZ/#TotalWindows	BPs= 4
nt-1558	-	C	100	-	-	-	-	-
1558	NoBP	C	73	-20.06	0.01	17.91	0.89	0.01
1558	1552	G	3	-19.7	-0.63	15.39	-1.89	-0.02
1558	1486	G	7	-21.03	-1.09	15.93	-7.64	-0.08
1558	1568	G	3	-21.23	-0.47	16.99	-1.41	-0.01
1558	1638	G	14	-21.26	-0.98	13.37	-13.68	-0.14

i-nuc	BP(j)	Nuc	#BP_Win	avgMFE	avgZ	avgED	SumZ	SumZ/#TotalWindows	BPs= 4
nt-1559	-	U	100	-	-	-	-	-
1559	NoBP	U	72	-20.1	0.0	17.59	0.07	0.0
1559	1551	A	3	-19.7	-0.63	15.39	-1.89	-0.02
1559	1485	A	7	-21.03	-1.09	15.93	-7.64	-0.08
1559	1567	A	3	-21.23	-0.47	16.99	-1.41	-0.01
1559	1637	A	15	-21.19	-0.92	14.15	-13.75	-0.14

i-nuc	BP(j)	Nuc	#BP_Win	avgMFE	avgZ	avgED	SumZ	SumZ/#TotalWindows	BPs= 2
nt-1560	-	A	100	-	-	-	-	-
1560	NoBP	A	78	-20.19	-0.05	17.39	-4.03	-0.04
1560	1484	U	7	-21.03	-1.09	15.93	-7.64	-0.08
1560	1636	U	15	-21.19	-0.92	14.15	-13.75	-0.14

i-nuc	BP(j)	Nuc	#BP_Win	avgMFE	avgZ	avgED	SumZ	SumZ/#TotalWindows	BPs= 2
nt-1561	-	G	100	-	-	-	-	-
1561	NoBP	G	78	-20.25	-0.07	17.3	-5.54	-0.06
1561	1483	U	7	-21.03	-1.09	15.93	-7.64	-0.08
1561	1635	U	15	-21.19	-0.92	14.15	-13.75	-0.14

i-nuc	BP(j)	Nuc	#BP_Win	avgMFE	avgZ	avgED	SumZ	SumZ/#TotalWindows	BPs= 2
nt-1562	-	G	100	-	-	-	-	-
1562	NoBP	G	78	-20.31	-0.08	17.15	-6.12	-0.06
1562	1482	U	7	-21.03	-1.09	15.93	-7.64	-0.08
1562	1634	U	15	-21.19	-0.92	14.15	-13.75	-0.14

i-nuc	BP(j)	Nuc	#BP_Win	avgMFE	avgZ	avgED	SumZ	SumZ/#TotalWindows	BPs= 2
nt-1563	-	A	100	-	-	-	-	-
1563	1481	U	7	-21.03	-1.09	15.93	-7.64	-0.08
1563	NoBP	A	78	-20.37	-0.1	16.96	-7.85	-0.08
1563	1633	U	15	-21.19	-0.92	14.15	-13.75	-0.14

i-nuc	BP(j)	Nuc	#BP_Win	avgMFE	avgZ	avgED	SumZ	SumZ/#TotalWindows	BPs= 1
nt-1564	-	A	100	-	-	-	-	-
1564	NoBP	A	85	-20.47	-0.19	16.72	-15.89	-0.16
1564	1632	U	15	-21.19	-0.92	14.15	-13.75	-0.14

i-nuc	BP(j)	Nuc	#BP_Win	avgMFE	avgZ	avgED	SumZ	SumZ/#TotalWindows	BPs= 1
nt-1565	-	A	100	-	-	-	-	-
1565	NoBP	A	85	-20.51	-0.19	16.61	-16.1	-0.16
1565	1631	U	15	-21.19	-0.92	14.15	-13.75	-0.14

i-nuc	BP(j)	Nuc	#BP_Win	avgMFE	avgZ	avgED	SumZ	SumZ/#TotalWindows	BPs= 0
nt-1566	-	A	100	-	-	-	-	-
1566	NoBP	A	100	-20.65	-0.3	16.16	-30.1	-0.3

i-nuc	BP(j)	Nuc	#BP_Win	avgMFE	avgZ	avgED	SumZ	SumZ/#TotalWindows	BPs= 1
nt-1567	-	A	100	-	-	-	-	-
1567	NoBP	A	97	-20.66	-0.3	16.05	-28.94	-0.29
1567	1559	U	3	-21.23	-0.47	16.99	-1.41	-0.01

i-nuc	BP(j)	Nuc	#BP_Win	avgMFE	avgZ	avgED	SumZ	SumZ/#TotalWindows	BPs= 3
nt-1568	-	G	100	-	-	-	-	-
1568	NoBP	G	12	-23.69	-1.42	8.04	-17.1	-0.17
1568	1558	C	3	-21.23	-0.47	16.99	-1.41	-0.01
1568	1557	C	70	-20.08	0.03	17.8	1.88	0.02
1568	1628	U	15	-21.19	-0.92	14.15	-13.75	-0.14

i-nuc	BP(j)	Nuc	#BP_Win	avgMFE	avgZ	avgED	SumZ	SumZ/#TotalWindows	BPs= 4
nt-1569	-	G	100	-	-	-	-	-
1569	NoBP	G	11	-23.93	-1.48	7.39	-16.28	-0.16
1569	1557	C	3	-21.23	-0.47	16.99	-1.41	-0.01
1569	1556	C	70	-20.08	0.03	17.8	1.88	0.02
1569	1627	C	15	-21.19	-0.92	14.15	-13.75	-0.14
1569	1599	C	1	-26.7	-2.19	28.79	-2.19	-0.02

i-nuc	BP(j)	Nuc	#BP_Win	avgMFE	avgZ	avgED	SumZ	SumZ/#TotalWindows	BPs= 3
nt-1570	-	G	100	-	-	-	-	-
1570	1556	C	2	-22.05	-0.89	13.89	-1.78	-0.02
1570	1555	C	70	-20.08	0.03	17.8	1.88	0.02
1570	NoBP	G	27	-22.55	-1.14	11.75	-30.8	-0.31
1570	1598	C	1	-26.7	-2.19	28.79	-2.19	-0.02

i-nuc	BP(j)	Nuc	#BP_Win	avgMFE	avgZ	avgED	SumZ	SumZ/#TotalWindows	BPs= 3
nt-1571	-	C	100	-	-	-	-	-
1571	1554	G	70	-20.08	0.03	17.8	1.88	0.02
1571	1625	G	15	-21.19	-0.92	14.15	-13.75	-0.14
1571	NoBP	C	13	-23.82	-1.33	10.3	-17.26	-0.17
1571	1604	G	2	-29.95	-2.68	18.77	-5.37	-0.05

i-nuc	BP(j)	Nuc	#BP_Win	avgMFE	avgZ	avgED	SumZ	SumZ/#TotalWindows	BPs= 3
nt-1572	-	U	100	-	-	-	-	-
1572	1553	G	68	-20.01	0.06	17.86	4.02	0.04
1572	1624	A	15	-21.19	-0.92	14.15	-13.75	-0.14
1572	NoBP	U	16	-24.76	-1.53	10.88	-24.5	-0.24
1572	1597	A	1	-26.7	-2.19	28.79	-2.19	-0.02

i-nuc	BP(j)	Nuc	#BP_Win	avgMFE	avgZ	avgED	SumZ	SumZ/#TotalWindows	BPs= 2
nt-1573	-	G	100	-	-	-	-	-
1573	NoBP	G	84	-21.01	-0.27	16.52	-22.91	-0.23
1573	1623	C	15	-21.19	-0.92	14.15	-13.75	-0.14
1573	1596	C	1	-26.7	-2.19	28.79	-2.19	-0.02

i-nuc	BP(j)	Nuc	#BP_Win	avgMFE	avgZ	avgED	SumZ	SumZ/#TotalWindows	BPs= 5
nt-1574	-	U	100	-	-	-	-	-
1574	1551	A	28	-18.6	0.32	19.48	8.85	0.09
1574	1493	A	13	-23.35	-0.72	13.8	-9.32	-0.09
1574	NoBP	U	33	-21.36	-0.34	15.26	-11.32	-0.11
1574	1601	A	10	-24.28	-1.35	15.84	-13.53	-0.14
1574	1622	A	15	-21.19	-0.92	14.15	-13.75	-0.14
1574	1595	A	1	-26.7	-2.19	28.79	-2.19	-0.02

i-nuc	BP(j)	Nuc	#BP_Win	avgMFE	avgZ	avgED	SumZ	SumZ/#TotalWindows	BPs= 6
nt-1575	-	U	100	-	-	-	-	-
1575	NoBP	U	15	-23.87	-1.26	9.58	-18.94	-0.19
1575	1492	A	13	-23.35	-0.72	13.8	-9.32	-0.09
1575	1551	A	20	-20.04	0.22	18.89	4.37	0.04
1575	1542	A	25	-17.61	0.54	20.75	13.55	0.14
1575	1600	A	11	-25.05	-1.61	15.08	-17.74	-0.18
1575	1621	G	15	-21.19	-0.92	14.15	-13.75	-0.14
1575	1594	G	1	-26.7	-2.19	28.79	-2.19	-0.02

i-nuc	BP(j)	Nuc	#BP_Win	avgMFE	avgZ	avgED	SumZ	SumZ/#TotalWindows	BPs= 4
nt-1576	-	G	100	-	-	-	-	-
1576	NoBP	G	31	-22.85	-1.2	12.34	-37.06	-0.37
1576	1491	C	13	-23.35	-0.72	13.8	-9.32	-0.09
1576	1550	C	20	-20.04	0.22	18.89	4.37	0.04
1576	1541	C	25	-17.61	0.54	20.75	13.55	0.14
1576	1599	C	11	-25.05	-1.61	15.08	-17.74	-0.18

i-nuc	BP(j)	Nuc	#BP_Win	avgMFE	avgZ	avgED	SumZ	SumZ/#TotalWindows	BPs= 3
nt-1577	-	G	100	-	-	-	-	-
1577	1490	C	13	-23.35	-0.72	13.8	-9.32	-0.09
1577	NoBP	G	51	-21.86	-0.69	14.87	-35.03	-0.35
1577	1540	C	25	-17.61	0.54	20.75	13.55	0.14
1577	1598	C	11	-25.05	-1.61	15.08	-17.74	-0.18

i-nuc	BP(j)	Nuc	#BP_Win	avgMFE	avgZ	avgED	SumZ	SumZ/#TotalWindows	BPs= 1
nt-1578	-	A	100	-	-	-	-	-
1578	NoBP	A	80	-21.79	-0.7	15.4	-56.23	-0.56
1578	1548	U	20	-20.04	0.22	18.89	4.37	0.04

i-nuc	BP(j)	Nuc	#BP_Win	avgMFE	avgZ	avgED	SumZ	SumZ/#TotalWindows	BPs= 1
nt-1579	-	A	100	-	-	-	-	-
1579	NoBP	A	80	-21.91	-0.74	15.4	-59.31	-0.59
1579	1547	U	20	-20.04	0.22	18.89	4.37	0.04

i-nuc	BP(j)	Nuc	#BP_Win	avgMFE	avgZ	avgED	SumZ	SumZ/#TotalWindows	BPs= 1
nt-1580	-	A	100	-	-	-	-	-
1580	NoBP	A	75	-22.98	-0.95	14.55	-71.52	-0.72
1580	1537	U	25	-17.61	0.54	20.75	13.55	0.14

i-nuc	BP(j)	Nuc	#BP_Win	avgMFE	avgZ	avgED	SumZ	SumZ/#TotalWindows	BPs= 4
nt-1581	-	U	100	-	-	-	-	-
1581	NoBP	U	54	-22.46	-0.76	15.59	-40.99	-0.41
1581	1536	A	25	-17.61	0.54	20.75	13.55	0.14
1581	1597	A	11	-25.05	-1.61	15.08	-17.74	-0.18
1581	1659	A	9	-24.44	-1.54	6.17	-13.9	-0.14
1581	1588	A	1	-26.7	-2.19	28.79	-2.19	-0.02

i-nuc	BP(j)	Nuc	#BP_Win	avgMFE	avgZ	avgED	SumZ	SumZ/#TotalWindows	BPs= 5
nt-1582	-	G	100	-	-	-	-	-
1582	NoBP	G	35	-22.13	-0.47	17.55	-16.38	-0.16
1582	1535	C	25	-17.61	0.54	20.75	13.55	0.14
1582	1596	C	11	-25.05	-1.61	15.08	-17.74	-0.18
1582	1615	C	15	-21.19	-0.92	14.15	-13.75	-0.14
1582	1658	C	10	-24.21	-1.53	6.41	-15.3	-0.15
1582	1598	C	4	-34.28	-3.58	10.06	-14.32	-0.14

i-nuc	BP(j)	Nuc	#BP_Win	avgMFE	avgZ	avgED	SumZ	SumZ/#TotalWindows	BPs= 7
nt-1583	-	U	100	-	-	-	-	-
1583	NoBP	U	14	-25.04	-1.44	16.33	-20.13	-0.2
1583	1542	A	20	-20.04	0.22	18.89	4.37	0.04
1583	1534	A	25	-17.61	0.54	20.75	13.55	0.14
1583	1595	A	11	-25.05	-1.61	15.08	-17.74	-0.18
1583	1614	A	15	-21.19	-0.92	14.15	-13.75	-0.14
1583	1657	A	10	-24.21	-1.53	6.41	-15.3	-0.15
1583	1597	A	4	-34.28	-3.58	10.06	-14.32	-0.14
1583	1600	A	1	-35.5	-4.01	12.82	-4.01	-0.04

i-nuc	BP(j)	Nuc	#BP_Win	avgMFE	avgZ	avgED	SumZ	SumZ/#TotalWindows	BPs= 7
nt-1584	-	G	100	-	-	-	-	-
1584	NoBP	G	23	-25.97	-1.76	15.63	-40.58	-0.41
1584	1541	C	20	-20.04	0.22	18.89	4.37	0.04
1584	1533	C	25	-17.61	0.54	20.75	13.55	0.14
1584	1613	U	15	-21.19	-0.92	14.15	-13.75	-0.14
1584	1655	C	2	-20.4	0.12	20.48	0.23	0.0
1584	1656	C	10	-24.21	-1.53	6.41	-15.3	-0.15
1584	1596	C	4	-34.28	-3.58	10.06	-14.32	-0.14
1584	1599	C	1	-35.5	-4.01	12.82	-4.01	-0.04

i-nuc	BP(j)	Nuc	#BP_Win	avgMFE	avgZ	avgED	SumZ	SumZ/#TotalWindows	BPs= 4
nt-1585	-	G	100	-	-	-	-	-
1585	NoBP	G	67	-22.47	-0.87	16.93	-58.25	-0.58
1585	1540	C	20	-20.04	0.22	18.89	4.37	0.04
1585	1654	C	2	-20.4	0.12	20.48	0.23	0.0
1585	1655	C	10	-24.21	-1.53	6.41	-15.3	-0.15
1585	1598	C	1	-35.5	-4.01	12.82	-4.01	-0.04

i-nuc	BP(j)	Nuc	#BP_Win	avgMFE	avgZ	avgED	SumZ	SumZ/#TotalWindows	BPs= 2
nt-1586	-	A	100	-	-	-	-	-
1586	NoBP	A	83	-22.63	-0.76	16.53	-63.16	-0.63
1586	1611	U	15	-21.19	-0.92	14.15	-13.75	-0.14
1586	1653	U	2	-20.4	0.12	20.48	0.23	0.0

i-nuc	BP(j)	Nuc	#BP_Win	avgMFE	avgZ	avgED	SumZ	SumZ/#TotalWindows	BPs= 3
nt-1587	-	A	100	-	-	-	-	-
1587	NoBP	A	72	-22.61	-0.69	17.77	-49.79	-0.5
1587	1610	U	15	-21.19	-0.92	14.15	-13.75	-0.14
1587	1653	U	11	-23.94	-1.45	7.72	-15.92	-0.16
1587	1652	U	2	-20.4	0.12	20.48	0.23	0.0

i-nuc	BP(j)	Nuc	#BP_Win	avgMFE	avgZ	avgED	SumZ	SumZ/#TotalWindows	BPs= 2
nt-1588	-	A	100	-	-	-	-	-
1588	NoBP	A	88	-22.42	-0.74	17.01	-64.84	-0.65
1588	1652	U	11	-23.94	-1.45	7.72	-15.92	-0.16
1588	1581	U	1	-26.7	-2.19	28.79	-2.19	-0.02

i-nuc	BP(j)	Nuc	#BP_Win	avgMFE	avgZ	avgED	SumZ	SumZ/#TotalWindows	BPs= 2
nt-1589	-	G	100	-	-	-	-	-
1589	NoBP	G	86	-22.51	-0.77	17.03	-66.56	-0.67
1589	1651	C	13	-23.39	-1.21	9.69	-15.69	-0.16
1589	1596	C	1	-35.5	-4.01	12.82	-4.01	-0.04

i-nuc	BP(j)	Nuc	#BP_Win	avgMFE	avgZ	avgED	SumZ	SumZ/#TotalWindows	BPs= 2
nt-1590	-	G	100	-	-	-	-	-
1590	NoBP	G	77	-23.27	-1.06	15.89	-81.31	-0.81
1590	1514	C	10	-19.3	0.86	24.58	8.6	0.09
1590	1650	C	13	-23.39	-1.21	9.69	-15.69	-0.16

i-nuc	BP(j)	Nuc	#BP_Win	avgMFE	avgZ	avgED	SumZ	SumZ/#TotalWindows	BPs= 1
nt-1591	-	A	100	-	-	-	-	-
1591	NoBP	A	90	-23.43	-1.11	14.97	-100.09	-1.0
1591	1513	U	10	-19.3	0.86	24.58	8.6	0.09

i-nuc	BP(j)	Nuc	#BP_Win	avgMFE	avgZ	avgED	SumZ	SumZ/#TotalWindows	BPs= 1
nt-1592	-	A	100	-	-	-	-	-
1592	NoBP	A	90	-23.58	-1.15	14.95	-103.22	-1.03
1592	1512	U	10	-19.3	0.86	24.58	8.6	0.09

i-nuc	BP(j)	Nuc	#BP_Win	avgMFE	avgZ	avgED	SumZ	SumZ/#TotalWindows	BPs= 2
nt-1593	-	G	100	-	-	-	-	-
1593	NoBP	G	77	-23.79	-1.18	15.82	-90.5	-0.91
1593	1511	U	10	-19.3	0.86	24.58	8.6	0.09
1593	1647	U	13	-23.39	-1.21	9.69	-15.69	-0.16

i-nuc	BP(j)	Nuc	#BP_Win	avgMFE	avgZ	avgED	SumZ	SumZ/#TotalWindows	BPs= 2
nt-1594	-	G	100	-	-	-	-	-
1594	NoBP	G	86	-23.39	-0.97	16.66	-83.09	-0.83
1594	1646	C	13	-23.39	-1.21	9.69	-15.69	-0.16
1594	1575	U	1	-26.7	-2.19	28.79	-2.19	-0.02

i-nuc	BP(j)	Nuc	#BP_Win	avgMFE	avgZ	avgED	SumZ	SumZ/#TotalWindows	BPs= 4
nt-1595	-	A	100	-	-	-	-	-
1595	NoBP	A	65	-23.94	-1.18	15.67	-77.01	-0.77
1595	1509	U	10	-19.3	0.86	24.58	8.6	0.09
1595	1583	U	11	-25.05	-1.61	15.08	-17.74	-0.18
1595	1645	U	13	-23.39	-1.21	9.69	-15.69	-0.16
1595	1574	U	1	-26.7	-2.19	28.79	-2.19	-0.02

i-nuc	BP(j)	Nuc	#BP_Win	avgMFE	avgZ	avgED	SumZ	SumZ/#TotalWindows	BPs= 6
nt-1596	-	C	100	-	-	-	-	-
1596	NoBP	C	61	-24.26	-1.39	13.72	-84.81	-0.85
1596	1508	G	10	-19.3	0.86	24.58	8.6	0.09
1596	1521	G	12	-18.78	0.4	20.07	4.76	0.05
1596	1582	G	11	-25.05	-1.61	15.08	-17.74	-0.18
1596	1573	G	1	-26.7	-2.19	28.79	-2.19	-0.02
1596	1584	G	4	-34.28	-3.58	10.06	-14.32	-0.14
1596	1589	G	1	-35.5	-4.01	12.82	-4.01	-0.04

i-nuc	BP(j)	Nuc	#BP_Win	avgMFE	avgZ	avgED	SumZ	SumZ/#TotalWindows	BPs= 4
nt-1597	-	A	100	-	-	-	-	-
1597	NoBP	A	72	-23.97	-1.18	14.98	-84.64	-0.85
1597	1520	U	12	-18.78	0.4	20.07	4.76	0.05
1597	1581	U	11	-25.05	-1.61	15.08	-17.74	-0.18
1597	1572	U	1	-26.7	-2.19	28.79	-2.19	-0.02
1597	1583	U	4	-34.28	-3.58	10.06	-14.32	-0.14

i-nuc	BP(j)	Nuc	#BP_Win	avgMFE	avgZ	avgED	SumZ	SumZ/#TotalWindows	BPs= 7
nt-1598	-	C	100	-	-	-	-	-
1598	NoBP	C	60	-20.38	-0.29	15.94	-17.55	-0.18
1598	1519	G	6	-17.5	0.74	24.04	4.44	0.04
1598	1577	G	11	-25.05	-1.61	15.08	-17.74	-0.18
1598	1570	G	1	-26.7	-2.19	28.79	-2.19	-0.02
1598	1640	G	3	-32.7	-3.9	6.82	-11.71	-0.12
1598	1582	G	4	-34.28	-3.58	10.06	-14.32	-0.14
1598	1585	G	1	-35.5	-4.01	12.82	-4.01	-0.04
1598	1639	G	14	-36.18	-4.0	12.26	-55.96	-0.56

i-nuc	BP(j)	Nuc	#BP_Win	avgMFE	avgZ	avgED	SumZ	SumZ/#TotalWindows	BPs= 6
nt-1599	-	C	100	-	-	-	-	-
1599	NoBP	C	64	-21.26	-0.5	16.08	-32.04	-0.32
1599	1519	G	6	-20.05	0.05	16.1	0.32	0.0
1599	1576	G	11	-25.05	-1.61	15.08	-17.74	-0.18
1599	1569	G	1	-26.7	-2.19	28.79	-2.19	-0.02
1599	1639	G	3	-32.7	-3.9	6.82	-11.71	-0.12
1599	1584	G	1	-35.5	-4.01	12.82	-4.01	-0.04
1599	1638	G	14	-36.18	-4.0	12.26	-55.96	-0.56

i-nuc	BP(j)	Nuc	#BP_Win	avgMFE	avgZ	avgED	SumZ	SumZ/#TotalWindows	BPs= 3
nt-1600	-	A	100	-	-	-	-	-
1600	NoBP	A	82	-24.49	-1.29	15.07	-106.18	-1.06
1600	1518	U	6	-20.05	0.05	16.1	0.32	0.0
1600	1575	U	11	-25.05	-1.61	15.08	-17.74	-0.18
1600	1583	U	1	-35.5	-4.01	12.82	-4.01	-0.04

i-nuc	BP(j)	Nuc	#BP_Win	avgMFE	avgZ	avgED	SumZ	SumZ/#TotalWindows	BPs= 2
nt-1601	-	A	100	-	-	-	-	-
1601	NoBP	A	84	-24.92	-1.42	14.79	-118.94	-1.19
1601	1517	U	6	-20.05	0.05	16.1	0.32	0.0
1601	1574	U	10	-24.28	-1.35	15.84	-13.53	-0.14

i-nuc	BP(j)	Nuc	#BP_Win	avgMFE	avgZ	avgED	SumZ	SumZ/#TotalWindows	BPs= 0
nt-1602	-	A	100	-	-	-	-	-
1602	NoBP	A	100	-24.73	-1.36	14.86	-136.12	-1.36

i-nuc	BP(j)	Nuc	#BP_Win	avgMFE	avgZ	avgED	SumZ	SumZ/#TotalWindows	BPs= 2
nt-1603	-	U	100	-	-	-	-	-
1603	NoBP	U	47	-19.54	-0.15	18.8	-6.98	-0.07
1603	1515	A	6	-20.05	0.05	16.1	0.32	0.0
1603	1637	A	47	-30.86	-2.86	10.53	-134.39	-1.34

i-nuc	BP(j)	Nuc	#BP_Win	avgMFE	avgZ	avgED	SumZ	SumZ/#TotalWindows	BPs= 3
nt-1604	-	G	100	-	-	-	-	-
1604	NoBP	G	42	-18.7	0.03	19.0	1.28	0.01
1604	1514	C	6	-20.05	0.05	16.1	0.32	0.0
1604	1636	U	50	-30.79	-2.83	10.73	-141.64	-1.42
1604	1571	C	2	-29.95	-2.68	18.77	-5.37	-0.05

i-nuc	BP(j)	Nuc	#BP_Win	avgMFE	avgZ	avgED	SumZ	SumZ/#TotalWindows	BPs= 2
nt-1605	-	A	100	-	-	-	-	-
1605	NoBP	A	42	-19.26	-0.13	18.87	-5.32	-0.05
1605	1513	U	6	-20.05	0.05	16.1	0.32	0.0
1605	1635	U	52	-30.57	-2.77	11.21	-143.93	-1.44

i-nuc	BP(j)	Nuc	#BP_Win	avgMFE	avgZ	avgED	SumZ	SumZ/#TotalWindows	BPs= 2
nt-1606	-	A	100	-	-	-	-	-
1606	NoBP	A	43	-19.58	-0.19	18.88	-8.37	-0.08
1606	1512	U	5	-20.3	0.03	15.96	0.15	0.0
1606	1634	U	52	-30.57	-2.77	11.21	-143.93	-1.44

i-nuc	BP(j)	Nuc	#BP_Win	avgMFE	avgZ	avgED	SumZ	SumZ/#TotalWindows	BPs= 4
nt-1607	-	A	100	-	-	-	-	-
1607	1511	U	4	-20.45	0.02	16.58	0.09	0.0
1607	NoBP	A	39	-19.38	-0.16	18.14	-6.22	-0.06
1607	1628	U	2	-16.5	1.06	24.94	2.11	0.02
1607	1633	U	52	-30.57	-2.77	11.21	-143.93	-1.44
1607	1647	U	3	-28.87	-2.52	22.11	-7.56	-0.08

i-nuc	BP(j)	Nuc	#BP_Win	avgMFE	avgZ	avgED	SumZ	SumZ/#TotalWindows	BPs= 3
nt-1608	-	G	100	-	-	-	-	-
1608	NoBP	G	42	-19.83	-0.21	17.91	-8.99	-0.09
1608	1627	C	2	-16.5	1.06	24.94	2.11	0.02
1608	1632	U	53	-30.33	-2.72	11.39	-144.1	-1.44
1608	1646	C	3	-28.87	-2.52	22.11	-7.56	-0.08

i-nuc	BP(j)	Nuc	#BP_Win	avgMFE	avgZ	avgED	SumZ	SumZ/#TotalWindows	BPs= 2
nt-1609	-	A	100	-	-	-	-	-
1609	NoBP	A	43	-20.04	-0.24	18.39	-10.18	-0.1
1609	1631	U	54	-30.08	-2.65	11.62	-143.28	-1.43
1609	1645	U	3	-28.87	-2.52	22.11	-7.56	-0.08

i-nuc	BP(j)	Nuc	#BP_Win	avgMFE	avgZ	avgED	SumZ	SumZ/#TotalWindows	BPs= 3
nt-1610	-	U	100	-	-	-	-	-
1610	NoBP	U	28	-19.88	0.01	21.12	0.4	0.0
1610	1630	A	54	-30.08	-2.65	11.62	-143.28	-1.43
1610	1587	A	15	-21.19	-0.92	14.15	-13.75	-0.14
1610	1644	A	3	-28.87	-2.52	22.11	-7.56	-0.08

i-nuc	BP(j)	Nuc	#BP_Win	avgMFE	avgZ	avgED	SumZ	SumZ/#TotalWindows	BPs= 4
nt-1611	-	U	100	-	-	-	-	-
1611	NoBP	U	26	-20.62	-0.14	21.27	-3.59	-0.04
1611	1624	A	2	-16.5	1.06	24.94	2.11	0.02
1611	1629	A	54	-30.08	-2.65	11.62	-143.28	-1.43
1611	1586	A	15	-21.19	-0.92	14.15	-13.75	-0.14
1611	1643	G	3	-28.87	-2.52	22.11	-7.56	-0.08

i-nuc	BP(j)	Nuc	#BP_Win	avgMFE	avgZ	avgED	SumZ	SumZ/#TotalWindows	BPs= 2
nt-1612	-	G	100	-	-	-	-	-
1612	NoBP	G	44	-21.69	-0.63	19.12	-27.62	-0.28
1612	1623	C	2	-16.5	1.06	24.94	2.11	0.02
1612	1628	U	54	-30.08	-2.65	11.62	-143.28	-1.43

i-nuc	BP(j)	Nuc	#BP_Win	avgMFE	avgZ	avgED	SumZ	SumZ/#TotalWindows	BPs= 2
nt-1613	-	U	100	-	-	-	-	-
1613	NoBP	U	83	-27.41	-1.93	15.21	-159.91	-1.6
1613	1622	A	2	-16.5	1.06	24.94	2.11	0.02
1613	1584	G	15	-21.19	-0.92	14.15	-13.75	-0.14

i-nuc	BP(j)	Nuc	#BP_Win	avgMFE	avgZ	avgED	SumZ	SumZ/#TotalWindows	BPs= 1
nt-1614	-	A	100	-	-	-	-	-
1614	NoBP	A	85	-27.34	-1.9	15.42	-161.38	-1.61
1614	1583	U	15	-21.19	-0.92	14.15	-13.75	-0.14

i-nuc	BP(j)	Nuc	#BP_Win	avgMFE	avgZ	avgED	SumZ	SumZ/#TotalWindows	BPs= 4
nt-1615	-	C	100	-	-	-	-	-
1615	NoBP	C	22	-24.16	-0.77	22.31	-16.95	-0.17
1615	1625	G	58	-29.12	-2.43	12.15	-140.74	-1.41
1615	1552	G	2	-16.2	0.7	23.94	1.4	0.01
1615	1582	G	15	-21.19	-0.92	14.15	-13.75	-0.14
1615	1638	G	3	-28.87	-2.52	22.11	-7.56	-0.08

i-nuc	BP(j)	Nuc	#BP_Win	avgMFE	avgZ	avgED	SumZ	SumZ/#TotalWindows	BPs= 3
nt-1616	-	U	100	-	-	-	-	-
1616	NoBP	U	37	-23.38	-0.92	18.9	-34.09	-0.34
1616	1624	A	58	-29.12	-2.43	12.15	-140.74	-1.41
1616	1551	A	2	-16.2	0.7	23.94	1.4	0.01
1616	1637	A	3	-28.87	-2.52	22.11	-7.56	-0.08

i-nuc	BP(j)	Nuc	#BP_Win	avgMFE	avgZ	avgED	SumZ	SumZ/#TotalWindows	BPs= 3
nt-1617	-	G	100	-	-	-	-	-
1617	NoBP	G	37	-23.81	-1.03	18.77	-38.17	-0.38
1617	1623	C	58	-29.12	-2.43	12.15	-140.74	-1.41
1617	1550	C	2	-16.2	0.7	23.94	1.4	0.01
1617	1636	U	3	-28.87	-2.52	22.11	-7.56	-0.08

i-nuc	BP(j)	Nuc	#BP_Win	avgMFE	avgZ	avgED	SumZ	SumZ/#TotalWindows	BPs= 1
nt-1618	-	A	100	-	-	-	-	-
1618	NoBP	A	97	-26.99	-1.87	14.87	-181.33	-1.81
1618	1635	U	3	-28.87	-2.52	22.11	-7.56	-0.08
[truncated: 2,052,311 more chars]
