# Supplementary material for: ScanFold: an approach for genome-wide discovery of local RNA structural elements—applications to Zika virus and HIV
Source: PeerJ. 2018 Dec 18;6:e6136. doi: 10.7717/peerj.6136 (PMC6317755; doi:10.7717/peerj.6136)
Supplement: Supplemental Information 15 — All ScanFold analysis files needed to recapitulate results for HIV-1. [file peerj-06-6136-s015.zip › RawData_HIV-1/ScanFold-Fold_HIV-1/LogFiles/DS2seqWatts2008.fasta.forward.win_180.stp_1.rnd_50.shfl_di.txt.log]

i-nuc	BP(j)	Nuc	#BP_Win	avgMFE	avgZ	avgED	SumZ	SumZ/#TotalWindows	BPs= 1
nt-1	-	G	1	-	-	-	-	-
1	57	C	1	-66.2	-3.51	9.9	-3.51	-3.51

i-nuc	BP(j)	Nuc	#BP_Win	avgMFE	avgZ	avgED	SumZ	SumZ/#TotalWindows	BPs= 1
nt-2	-	G	2	-	-	-	-	-
2	56	C	1	-66.2	-3.51	9.9	-3.51	-1.76
2	NoBP	G	1	-63.5	-2.65	11.92	-2.65	-1.32

i-nuc	BP(j)	Nuc	#BP_Win	avgMFE	avgZ	avgED	SumZ	SumZ/#TotalWindows	BPs= 1
nt-3	-	U	3	-	-	-	-	-
3	55	A	1	-66.2	-3.51	9.9	-3.51	-1.17
3	NoBP	U	2	-63.5	-3.01	11.7	-6.03	-2.01

i-nuc	BP(j)	Nuc	#BP_Win	avgMFE	avgZ	avgED	SumZ	SumZ/#TotalWindows	BPs= 0
nt-4	-	C	4	-	-	-	-	-
4	NoBP	C	4	-64.18	-3.18	11.55	-12.71	-3.18

i-nuc	BP(j)	Nuc	#BP_Win	avgMFE	avgZ	avgED	SumZ	SumZ/#TotalWindows	BPs= 1
nt-5	-	U	5	-	-	-	-	-
5	54	A	5	-64.0	-3.21	14.82	-16.03	-3.21

i-nuc	BP(j)	Nuc	#BP_Win	avgMFE	avgZ	avgED	SumZ	SumZ/#TotalWindows	BPs= 1
nt-6	-	C	6	-	-	-	-	-
6	53	G	6	-63.95	-3.12	14.93	-18.75	-3.12

i-nuc	BP(j)	Nuc	#BP_Win	avgMFE	avgZ	avgED	SumZ	SumZ/#TotalWindows	BPs= 1
nt-7	-	U	7	-	-	-	-	-
7	52	G	6	-63.95	-3.12	14.93	-18.75	-2.68
7	NoBP	U	1	-64.8	-2.41	9.68	-2.41	-0.34

i-nuc	BP(j)	Nuc	#BP_Win	avgMFE	avgZ	avgED	SumZ	SumZ/#TotalWindows	BPs= 1
nt-8	-	C	8	-	-	-	-	-
8	51	G	6	-63.95	-3.12	14.93	-18.75	-2.34
8	NoBP	C	2	-64.8	-2.7	9.68	-5.4	-0.68

i-nuc	BP(j)	Nuc	#BP_Win	avgMFE	avgZ	avgED	SumZ	SumZ/#TotalWindows	BPs= 1
nt-9	-	U	9	-	-	-	-	-
9	50	A	9	-64.21	-3.02	13.11	-27.14	-3.02

i-nuc	BP(j)	Nuc	#BP_Win	avgMFE	avgZ	avgED	SumZ	SumZ/#TotalWindows	BPs= 1
nt-10	-	G	10	-	-	-	-	-
10	49	U	10	-64.14	-2.96	12.73	-29.58	-2.96

i-nuc	BP(j)	Nuc	#BP_Win	avgMFE	avgZ	avgED	SumZ	SumZ/#TotalWindows	BPs= 1
nt-11	-	G	11	-	-	-	-	-
11	48	C	11	-63.98	-2.96	12.49	-32.58	-2.96

i-nuc	BP(j)	Nuc	#BP_Win	avgMFE	avgZ	avgED	SumZ	SumZ/#TotalWindows	BPs= 1
nt-12	-	U	12	-	-	-	-	-
12	47	A	12	-63.57	-2.86	12.58	-34.32	-2.86

i-nuc	BP(j)	Nuc	#BP_Win	avgMFE	avgZ	avgED	SumZ	SumZ/#TotalWindows	BPs= 1
nt-13	-	U	13	-	-	-	-	-
13	46	A	13	-63.17	-2.78	12.98	-36.16	-2.78

i-nuc	BP(j)	Nuc	#BP_Win	avgMFE	avgZ	avgED	SumZ	SumZ/#TotalWindows	BPs= 1
nt-14	-	A	14	-	-	-	-	-
14	45	U	14	-62.73	-2.71	14.27	-37.96	-2.71

i-nuc	BP(j)	Nuc	#BP_Win	avgMFE	avgZ	avgED	SumZ	SumZ/#TotalWindows	BPs= 1
nt-15	-	G	15	-	-	-	-	-
15	44	C	14	-62.73	-2.71	14.27	-37.96	-2.53
15	NoBP	G	1	-56.2	-1.39	42.41	-1.39	-0.09

i-nuc	BP(j)	Nuc	#BP_Win	avgMFE	avgZ	avgED	SumZ	SumZ/#TotalWindows	BPs= 0
nt-16	-	A	16	-	-	-	-	-
16	NoBP	A	16	-61.91	-2.53	17.21	-40.53	-2.53

i-nuc	BP(j)	Nuc	#BP_Win	avgMFE	avgZ	avgED	SumZ	SumZ/#TotalWindows	BPs= 1
nt-17	-	C	17	-	-	-	-	-
17	43	G	17	-61.61	-2.44	17.85	-41.53	-2.44

i-nuc	BP(j)	Nuc	#BP_Win	avgMFE	avgZ	avgED	SumZ	SumZ/#TotalWindows	BPs= 1
nt-18	-	C	18	-	-	-	-	-
18	42	G	17	-61.61	-2.44	17.85	-41.53	-2.31
18	NoBP	C	1	-57.3	-0.76	37.47	-0.76	-0.04

i-nuc	BP(j)	Nuc	#BP_Win	avgMFE	avgZ	avgED	SumZ	SumZ/#TotalWindows	BPs= 1
nt-19	-	A	19	-	-	-	-	-
19	41	U	17	-61.61	-2.44	17.85	-41.53	-2.19
19	NoBP	A	2	-57.85	-1.08	33.0	-2.15	-0.11

i-nuc	BP(j)	Nuc	#BP_Win	avgMFE	avgZ	avgED	SumZ	SumZ/#TotalWindows	BPs= 1
nt-20	-	G	20	-	-	-	-	-
20	40	C	17	-61.61	-2.44	17.85	-41.53	-2.08
20	NoBP	G	3	-58.03	-1.37	31.87	-4.1	-0.2

i-nuc	BP(j)	Nuc	#BP_Win	avgMFE	avgZ	avgED	SumZ	SumZ/#TotalWindows	BPs= 1
nt-21	-	A	21	-	-	-	-	-
21	39	U	17	-61.61	-2.44	17.85	-41.53	-1.98
21	NoBP	A	4	-58.12	-1.44	32.09	-5.76	-0.27

i-nuc	BP(j)	Nuc	#BP_Win	avgMFE	avgZ	avgED	SumZ	SumZ/#TotalWindows	BPs= 0
nt-22	-	U	22	-	-	-	-	-
22	NoBP	U	22	-60.83	-2.2	21.17	-48.34	-2.2

i-nuc	BP(j)	Nuc	#BP_Win	avgMFE	avgZ	avgED	SumZ	SumZ/#TotalWindows	BPs= 0
nt-23	-	C	23	-	-	-	-	-
23	NoBP	C	23	-60.73	-2.16	21.68	-49.61	-2.16

i-nuc	BP(j)	Nuc	#BP_Win	avgMFE	avgZ	avgED	SumZ	SumZ/#TotalWindows	BPs= 0
nt-24	-	U	24	-	-	-	-	-
24	NoBP	U	24	-60.63	-2.11	21.89	-50.62	-2.11

i-nuc	BP(j)	Nuc	#BP_Win	avgMFE	avgZ	avgED	SumZ	SumZ/#TotalWindows	BPs= 1
nt-25	-	G	25	-	-	-	-	-
25	38	C	17	-61.61	-2.44	17.85	-41.53	-1.66
25	NoBP	G	8	-58.26	-1.32	31.12	-10.58	-0.42

i-nuc	BP(j)	Nuc	#BP_Win	avgMFE	avgZ	avgED	SumZ	SumZ/#TotalWindows	BPs= 2
nt-26	-	A	26	-	-	-	-	-
26	37	U	17	-61.61	-2.44	17.85	-41.53	-1.6
26	45	U	9	-58.23	-1.3	30.96	-11.74	-0.45

i-nuc	BP(j)	Nuc	#BP_Win	avgMFE	avgZ	avgED	SumZ	SumZ/#TotalWindows	BPs= 2
nt-27	-	G	27	-	-	-	-	-
27	36	C	17	-61.61	-2.44	17.85	-41.53	-1.54
27	44	C	10	-58.14	-1.29	31.69	-12.92	-0.48

i-nuc	BP(j)	Nuc	#BP_Win	avgMFE	avgZ	avgED	SumZ	SumZ/#TotalWindows	BPs= 2
nt-28	-	C	28	-	-	-	-	-
28	35	G	17	-61.61	-2.44	17.85	-41.53	-1.48
28	43	G	10	-58.14	-1.29	31.69	-12.92	-0.46
28	NoBP	C	1	-56.5	-0.91	28.27	-0.91	-0.03

i-nuc	BP(j)	Nuc	#BP_Win	avgMFE	avgZ	avgED	SumZ	SumZ/#TotalWindows	BPs= 2
nt-29	-	C	29	-	-	-	-	-
29	NoBP	C	17	-61.61	-2.44	17.85	-41.53	-1.43
29	42	G	10	-58.14	-1.29	31.69	-12.92	-0.45
29	148	G	2	-56.3	-1.01	28.68	-2.01	-0.07

i-nuc	BP(j)	Nuc	#BP_Win	avgMFE	avgZ	avgED	SumZ	SumZ/#TotalWindows	BPs= 1
nt-30	-	U	30	-	-	-	-	-
30	NoBP	U	28	-60.15	-1.98	23.45	-55.31	-1.84
30	147	A	2	-56.3	-1.01	28.68	-2.01	-0.07

i-nuc	BP(j)	Nuc	#BP_Win	avgMFE	avgZ	avgED	SumZ	SumZ/#TotalWindows	BPs= 3
nt-31	-	G	31	-	-	-	-	-
31	NoBP	G	17	-61.61	-2.44	17.85	-41.53	-1.34
31	40	C	10	-58.14	-1.29	31.69	-12.92	-0.42
31	146	C	2	-56.3	-1.01	28.68	-2.01	-0.06
31	144	C	2	-55.4	-0.9	36.35	-1.8	-0.06

i-nuc	BP(j)	Nuc	#BP_Win	avgMFE	avgZ	avgED	SumZ	SumZ/#TotalWindows	BPs= 3
nt-32	-	G	32	-	-	-	-	-
32	NoBP	G	18	-61.22	-2.38	18.55	-42.9	-1.34
32	39	U	10	-58.14	-1.29	31.69	-12.92	-0.4
32	145	U	2	-56.3	-1.01	28.68	-2.01	-0.06
32	143	C	2	-55.4	-0.9	36.35	-1.8	-0.06

i-nuc	BP(j)	Nuc	#BP_Win	avgMFE	avgZ	avgED	SumZ	SumZ/#TotalWindows	BPs= 3
nt-33	-	G	33	-	-	-	-	-
33	NoBP	G	19	-60.87	-2.33	18.91	-44.25	-1.34
33	38	C	10	-58.14	-1.29	31.69	-12.92	-0.39
33	144	C	2	-56.3	-1.01	28.68	-2.01	-0.06
33	142	C	2	-55.4	-0.9	36.35	-1.8	-0.05

i-nuc	BP(j)	Nuc	#BP_Win	avgMFE	avgZ	avgED	SumZ	SumZ/#TotalWindows	BPs= 1
nt-34	-	A	34	-	-	-	-	-
34	NoBP	A	32	-59.54	-1.89	23.64	-60.35	-1.78
34	141	U	2	-55.4	-0.9	36.35	-1.8	-0.05

i-nuc	BP(j)	Nuc	#BP_Win	avgMFE	avgZ	avgED	SumZ	SumZ/#TotalWindows	BPs= 3
nt-35	-	G	35	-	-	-	-	-
35	28	C	17	-61.61	-2.44	17.85	-41.53	-1.19
35	NoBP	G	12	-57.68	-1.23	32.46	-14.72	-0.42
35	142	C	2	-56.3	-1.01	28.68	-2.01	-0.06
35	207	C	4	-54.68	-1.27	25.17	-5.09	-0.15

i-nuc	BP(j)	Nuc	#BP_Win	avgMFE	avgZ	avgED	SumZ	SumZ/#TotalWindows	BPs= 2
nt-36	-	C	36	-	-	-	-	-
36	27	G	17	-61.61	-2.44	17.85	-41.53	-1.15
36	NoBP	C	15	-57.21	-1.22	31.6	-18.31	-0.51
36	206	G	4	-54.68	-1.27	25.17	-5.09	-0.14

i-nuc	BP(j)	Nuc	#BP_Win	avgMFE	avgZ	avgED	SumZ	SumZ/#TotalWindows	BPs= 3
nt-37	-	U	37	-	-	-	-	-
37	26	A	17	-61.61	-2.44	17.85	-41.53	-1.12
37	NoBP	U	12	-57.35	-1.36	30.72	-16.36	-0.44
37	140	A	4	-55.85	-0.95	32.52	-3.81	-0.1
37	205	A	4	-54.68	-1.27	25.17	-5.09	-0.14

i-nuc	BP(j)	Nuc	#BP_Win	avgMFE	avgZ	avgED	SumZ	SumZ/#TotalWindows	BPs= 4
nt-38	-	C	38	-	-	-	-	-
38	25	G	17	-61.61	-2.44	17.85	-41.53	-1.09
38	33	G	10	-58.14	-1.29	31.69	-12.92	-0.34
38	139	G	4	-55.85	-0.95	32.52	-3.81	-0.1
38	NoBP	C	4	-54.68	-1.27	25.17	-5.09	-0.13
38	212	G	3	-53.37	-1.61	23.07	-4.84	-0.13

i-nuc	BP(j)	Nuc	#BP_Win	avgMFE	avgZ	avgED	SumZ	SumZ/#TotalWindows	BPs= 5
nt-39	-	U	39	-	-	-	-	-
39	21	A	17	-61.61	-2.44	17.85	-41.53	-1.06
39	32	G	10	-58.14	-1.29	31.69	-12.92	-0.33
39	138	A	4	-55.85	-0.95	32.52	-3.81	-0.1
39	203	A	4	-54.68	-1.27	25.17	-5.09	-0.13
39	211	A	3	-53.37	-1.61	23.07	-4.84	-0.12
39	NoBP	U	1	-53.8	-1.62	17.58	-1.62	-0.04

i-nuc	BP(j)	Nuc	#BP_Win	avgMFE	avgZ	avgED	SumZ	SumZ/#TotalWindows	BPs= 4
nt-40	-	C	40	-	-	-	-	-
40	20	G	17	-61.61	-2.44	17.85	-41.53	-1.04
40	31	G	10	-58.14	-1.29	31.69	-12.92	-0.32
40	137	G	4	-55.85	-0.95	32.52	-3.81	-0.1
40	202	G	4	-54.68	-1.27	25.17	-5.09	-0.13
40	NoBP	C	5	-54.2	-1.74	19.99	-8.71	-0.22

i-nuc	BP(j)	Nuc	#BP_Win	avgMFE	avgZ	avgED	SumZ	SumZ/#TotalWindows	BPs= 4
nt-41	-	U	41	-	-	-	-	-
41	19	A	17	-61.61	-2.44	17.85	-41.53	-1.01
41	NoBP	U	16	-56.94	-1.37	28.02	-21.88	-0.53
41	136	A	4	-55.85	-0.95	32.52	-3.81	-0.09
41	209	A	3	-53.37	-1.61	23.07	-4.84	-0.12
41	220	A	1	-58.7	-2.21	13.55	-2.21	-0.05

i-nuc	BP(j)	Nuc	#BP_Win	avgMFE	avgZ	avgED	SumZ	SumZ/#TotalWindows	BPs= 5
nt-42	-	G	42	-	-	-	-	-
42	18	C	17	-61.61	-2.44	17.85	-41.53	-0.99
42	29	C	10	-58.14	-1.29	31.69	-12.92	-0.31
42	135	U	4	-55.85	-0.95	32.52	-3.81	-0.09
42	200	U	4	-54.68	-1.27	25.17	-5.09	-0.12
42	NoBP	G	4	-53.47	-1.62	21.7	-6.46	-0.15
42	219	C	3	-58.2	-2.36	13.26	-7.07	-0.17

i-nuc	BP(j)	Nuc	#BP_Win	avgMFE	avgZ	avgED	SumZ	SumZ/#TotalWindows	BPs= 6
nt-43	-	G	43	-	-	-	-	-
43	17	C	17	-61.61	-2.44	17.85	-41.53	-0.97
43	28	C	10	-58.14	-1.29	31.69	-12.92	-0.3
43	134	C	4	-55.85	-0.95	32.52	-3.81	-0.09
43	199	C	4	-54.68	-1.27	25.17	-5.09	-0.12
43	207	C	3	-53.37	-1.61	23.07	-4.84	-0.11
43	218	C	5	-56.6	-2.16	16.22	-10.8	-0.25

i-nuc	BP(j)	Nuc	#BP_Win	avgMFE	avgZ	avgED	SumZ	SumZ/#TotalWindows	BPs= 4
nt-44	-	C	44	-	-	-	-	-
44	15	G	14	-62.73	-2.71	14.27	-37.96	-0.86
44	NoBP	C	12	-55.5	-1.2	29.55	-14.35	-0.33
44	27	G	10	-58.14	-1.29	31.69	-12.92	-0.29
44	206	G	3	-53.37	-1.61	23.07	-4.84	-0.11
44	217	G	5	-56.6	-2.16	16.22	-10.8	-0.25

i-nuc	BP(j)	Nuc	#BP_Win	avgMFE	avgZ	avgED	SumZ	SumZ/#TotalWindows	BPs= 5
nt-45	-	U	45	-	-	-	-	-
45	14	A	14	-62.73	-2.71	14.27	-37.96	-0.84
45	NoBP	U	12	-55.72	-1.14	31.05	-13.65	-0.3
45	26	A	9	-58.23	-1.3	30.96	-11.74	-0.26
45	205	A	3	-53.37	-1.61	23.07	-4.84	-0.11
45	216	A	5	-56.6	-2.16	16.22	-10.8	-0.24
45	119	G	2	-55.15	-1.96	20.36	-3.93	-0.09

i-nuc	BP(j)	Nuc	#BP_Win	avgMFE	avgZ	avgED	SumZ	SumZ/#TotalWindows	BPs= 2
nt-46	-	A	46	-	-	-	-	-
46	13	U	13	-63.17	-2.78	12.98	-36.16	-0.79
46	NoBP	A	31	-56.38	-1.43	27.99	-44.43	-0.97
46	118	U	2	-55.15	-1.96	20.36	-3.93	-0.09

i-nuc	BP(j)	Nuc	#BP_Win	avgMFE	avgZ	avgED	SumZ	SumZ/#TotalWindows	BPs= 3
nt-47	-	A	47	-	-	-	-	-
47	12	U	12	-63.57	-2.86	12.58	-34.32	-0.73
47	NoBP	A	29	-56.47	-1.52	27.22	-44.11	-0.94
47	131	U	4	-55.85	-0.95	32.52	-3.81	-0.08
47	117	U	2	-55.15	-1.96	20.36	-3.93	-0.08

i-nuc	BP(j)	Nuc	#BP_Win	avgMFE	avgZ	avgED	SumZ	SumZ/#TotalWindows	BPs= 3
nt-48	-	C	48	-	-	-	-	-
48	11	G	11	-63.98	-2.96	12.49	-32.58	-0.68
48	NoBP	C	31	-56.5	-1.53	27.0	-47.58	-0.99
48	130	G	4	-55.85	-0.95	32.52	-3.81	-0.08
48	116	G	2	-55.15	-1.96	20.36	-3.93	-0.08

i-nuc	BP(j)	Nuc	#BP_Win	avgMFE	avgZ	avgED	SumZ	SumZ/#TotalWindows	BPs= 2
nt-49	-	U	49	-	-	-	-	-
49	10	G	10	-64.14	-2.96	12.73	-29.58	-0.6
49	NoBP	U	35	-56.55	-1.61	26.36	-56.22	-1.15
49	129	G	4	-55.85	-0.95	32.52	-3.81	-0.08

i-nuc	BP(j)	Nuc	#BP_Win	avgMFE	avgZ	avgED	SumZ	SumZ/#TotalWindows	BPs= 2
nt-50	-	A	50	-	-	-	-	-
50	9	U	9	-64.21	-3.02	13.11	-27.14	-0.54
50	NoBP	A	37	-56.69	-1.62	26.15	-60.04	-1.2
50	128	U	4	-55.85	-0.95	32.52	-3.81	-0.08

i-nuc	BP(j)	Nuc	#BP_Win	avgMFE	avgZ	avgED	SumZ	SumZ/#TotalWindows	BPs= 2
nt-51	-	G	51	-	-	-	-	-
51	8	C	6	-63.95	-3.12	14.93	-18.75	-0.37
51	111	C	45	-57.12	-1.66	25.86	-74.75	-1.47

i-nuc	BP(j)	Nuc	#BP_Win	avgMFE	avgZ	avgED	SumZ	SumZ/#TotalWindows	BPs= 3
nt-52	-	G	52	-	-	-	-	-
52	7	U	6	-63.95	-3.12	14.93	-18.75	-0.36
52	110	C	45	-57.12	-1.66	25.86	-74.75	-1.44
52	111	C	1	-51.7	-1.31	36.09	-1.31	-0.03

i-nuc	BP(j)	Nuc	#BP_Win	avgMFE	avgZ	avgED	SumZ	SumZ/#TotalWindows	BPs= 3
nt-53	-	G	53	-	-	-	-	-
53	6	C	6	-63.95	-3.12	14.93	-18.75	-0.35
53	109	C	45	-57.12	-1.66	25.86	-74.75	-1.41
53	110	C	1	-51.7	-1.31	36.09	-1.31	-0.02
53	NoBP	G	1	-53.2	-1.56	13.84	-1.56	-0.03

i-nuc	BP(j)	Nuc	#BP_Win	avgMFE	avgZ	avgED	SumZ	SumZ/#TotalWindows	BPs= 1
nt-54	-	A	54	-	-	-	-	-
54	5	U	5	-64.0	-3.21	14.82	-16.03	-0.3
54	NoBP	A	49	-56.99	-1.67	25.36	-81.95	-1.52

i-nuc	BP(j)	Nuc	#BP_Win	avgMFE	avgZ	avgED	SumZ	SumZ/#TotalWindows	BPs= 2
nt-55	-	A	55	-	-	-	-	-
55	3	U	1	-66.2	-3.51	9.9	-3.51	-0.06
55	107	U	53	-57.48	-1.78	24.66	-94.47	-1.72
55	NoBP	A	1	-53.3	-1.7	14.02	-1.7	-0.03

i-nuc	BP(j)	Nuc	#BP_Win	avgMFE	avgZ	avgED	SumZ	SumZ/#TotalWindows	BPs= 2
nt-56	-	C	56	-	-	-	-	-
56	2	G	1	-66.2	-3.51	9.9	-3.51	-0.06
56	106	G	53	-57.48	-1.78	24.66	-94.47	-1.69
56	NoBP	C	2	-53.3	-1.69	13.64	-3.38	-0.06

i-nuc	BP(j)	Nuc	#BP_Win	avgMFE	avgZ	avgED	SumZ	SumZ/#TotalWindows	BPs= 1
nt-57	-	C	57	-	-	-	-	-
57	1	G	1	-66.2	-3.51	9.9	-3.51	-0.06
57	NoBP	C	56	-57.25	-1.78	24.06	-99.56	-1.75

i-nuc	BP(j)	Nuc	#BP_Win	avgMFE	avgZ	avgED	SumZ	SumZ/#TotalWindows	BPs= 1
nt-58	-	C	58	-	-	-	-	-
58	104	G	58	-57.33	-1.81	23.73	-104.7	-1.81

i-nuc	BP(j)	Nuc	#BP_Win	avgMFE	avgZ	avgED	SumZ	SumZ/#TotalWindows	BPs= 1
nt-59	-	A	59	-	-	-	-	-
59	103	U	59	-57.22	-1.79	23.69	-105.43	-1.79

i-nuc	BP(j)	Nuc	#BP_Win	avgMFE	avgZ	avgED	SumZ	SumZ/#TotalWindows	BPs= 1
nt-60	-	C	60	-	-	-	-	-
60	102	G	60	-57.09	-1.77	23.66	-106.09	-1.77

i-nuc	BP(j)	Nuc	#BP_Win	avgMFE	avgZ	avgED	SumZ	SumZ/#TotalWindows	BPs= 1
nt-61	-	U	61	-	-	-	-	-
61	101	A	61	-56.94	-1.74	23.64	-106.2	-1.74

i-nuc	BP(j)	Nuc	#BP_Win	avgMFE	avgZ	avgED	SumZ	SumZ/#TotalWindows	BPs= 1
nt-62	-	G	62	-	-	-	-	-
62	100	U	62	-56.78	-1.7	23.72	-105.6	-1.7

i-nuc	BP(j)	Nuc	#BP_Win	avgMFE	avgZ	avgED	SumZ	SumZ/#TotalWindows	BPs= 1
nt-63	-	C	63	-	-	-	-	-
63	99	G	62	-56.78	-1.7	23.72	-105.6	-1.68
63	NoBP	C	1	-45.0	0.76	42.99	0.76	0.01

i-nuc	BP(j)	Nuc	#BP_Win	avgMFE	avgZ	avgED	SumZ	SumZ/#TotalWindows	BPs= 1
nt-64	-	U	64	-	-	-	-	-
64	98	A	62	-56.78	-1.7	23.72	-105.6	-1.65
64	NoBP	U	2	-45.3	0.72	45.66	1.45	0.02

i-nuc	BP(j)	Nuc	#BP_Win	avgMFE	avgZ	avgED	SumZ	SumZ/#TotalWindows	BPs= 1
nt-65	-	U	65	-	-	-	-	-
65	97	A	62	-56.78	-1.7	23.72	-105.6	-1.62
65	NoBP	U	3	-45.97	0.57	44.17	1.7	0.03

i-nuc	BP(j)	Nuc	#BP_Win	avgMFE	avgZ	avgED	SumZ	SumZ/#TotalWindows	BPs= 0
nt-66	-	A	66	-	-	-	-	-
66	NoBP	A	66	-56.15	-1.57	24.84	-103.91	-1.57

i-nuc	BP(j)	Nuc	#BP_Win	avgMFE	avgZ	avgED	SumZ	SumZ/#TotalWindows	BPs= 1
nt-67	-	A	67	-	-	-	-	-
67	94	U	67	-56.01	-1.54	25.1	-103.44	-1.54

i-nuc	BP(j)	Nuc	#BP_Win	avgMFE	avgZ	avgED	SumZ	SumZ/#TotalWindows	BPs= 1
nt-68	-	G	68	-	-	-	-	-
68	93	C	68	-55.87	-1.51	25.61	-102.81	-1.51

i-nuc	BP(j)	Nuc	#BP_Win	avgMFE	avgZ	avgED	SumZ	SumZ/#TotalWindows	BPs= 1
nt-69	-	C	69	-	-	-	-	-
69	92	G	68	-55.87	-1.51	25.61	-102.81	-1.49
69	NoBP	C	1	-46.2	0.82	61.78	0.82	0.01

i-nuc	BP(j)	Nuc	#BP_Win	avgMFE	avgZ	avgED	SumZ	SumZ/#TotalWindows	BPs= 1
nt-70	-	C	70	-	-	-	-	-
70	90	G	68	-55.87	-1.51	25.61	-102.81	-1.47
70	NoBP	C	2	-46.8	0.8	60.24	1.59	0.02

i-nuc	BP(j)	Nuc	#BP_Win	avgMFE	avgZ	avgED	SumZ	SumZ/#TotalWindows	BPs= 1
nt-71	-	U	71	-	-	-	-	-
71	89	A	68	-55.87	-1.51	25.61	-102.81	-1.45
71	NoBP	U	3	-47.0	0.71	60.33	2.12	0.03

i-nuc	BP(j)	Nuc	#BP_Win	avgMFE	avgZ	avgED	SumZ	SumZ/#TotalWindows	BPs= 1
nt-72	-	C	72	-	-	-	-	-
72	88	G	68	-55.87	-1.51	25.61	-102.81	-1.43
72	NoBP	C	4	-47.1	0.64	61.37	2.54	0.04

i-nuc	BP(j)	Nuc	#BP_Win	avgMFE	avgZ	avgED	SumZ	SumZ/#TotalWindows	BPs= 1
nt-73	-	A	73	-	-	-	-	-
73	87	U	68	-55.87	-1.51	25.61	-102.81	-1.41
73	NoBP	A	5	-47.7	0.53	57.42	2.63	0.04

i-nuc	BP(j)	Nuc	#BP_Win	avgMFE	avgZ	avgED	SumZ	SumZ/#TotalWindows	BPs= 1
nt-74	-	A	74	-	-	-	-	-
74	86	U	68	-55.87	-1.51	25.61	-102.81	-1.39
74	NoBP	A	6	-48.38	0.42	54.05	2.52	0.03

i-nuc	BP(j)	Nuc	#BP_Win	avgMFE	avgZ	avgED	SumZ	SumZ/#TotalWindows	BPs= 0
nt-75	-	U	75	-	-	-	-	-
75	NoBP	U	75	-55.23	-1.34	28.03	-100.72	-1.34

i-nuc	BP(j)	Nuc	#BP_Win	avgMFE	avgZ	avgED	SumZ	SumZ/#TotalWindows	BPs= 0
nt-76	-	A	76	-	-	-	-	-
76	NoBP	A	76	-55.2	-1.33	28.14	-100.89	-1.33

i-nuc	BP(j)	Nuc	#BP_Win	avgMFE	avgZ	avgED	SumZ	SumZ/#TotalWindows	BPs= 0
nt-77	-	A	77	-	-	-	-	-
77	NoBP	A	77	-55.16	-1.31	28.25	-100.94	-1.31

i-nuc	BP(j)	Nuc	#BP_Win	avgMFE	avgZ	avgED	SumZ	SumZ/#TotalWindows	BPs= 1
nt-78	-	A	78	-	-	-	-	-
78	NoBP	A	73	-55.31	-1.37	27.79	-100.18	-1.28
78	253	U	5	-52.36	-0.14	36.52	-0.7	-0.01

i-nuc	BP(j)	Nuc	#BP_Win	avgMFE	avgZ	avgED	SumZ	SumZ/#TotalWindows	BPs= 2
nt-79	-	G	79	-	-	-	-	-
79	NoBP	G	68	-55.87	-1.51	25.61	-102.81	-1.3
79	105	U	4	-47.1	0.64	61.37	2.54	0.03
79	252	C	7	-51.86	-0.03	37.98	-0.19	-0.0

i-nuc	BP(j)	Nuc	#BP_Win	avgMFE	avgZ	avgED	SumZ	SumZ/#TotalWindows	BPs= 2
nt-80	-	C	80	-	-	-	-	-
80	NoBP	C	69	-55.77	-1.48	26.11	-102.07	-1.28
80	104	G	4	-47.1	0.64	61.37	2.54	0.03
80	251	G	7	-51.86	-0.03	37.98	-0.19	-0.0

i-nuc	BP(j)	Nuc	#BP_Win	avgMFE	avgZ	avgED	SumZ	SumZ/#TotalWindows	BPs= 1
nt-81	-	U	81	-	-	-	-	-
81	NoBP	U	77	-55.35	-1.32	27.65	-101.78	-1.26
81	102	G	4	-47.1	0.64	61.37	2.54	0.03

i-nuc	BP(j)	Nuc	#BP_Win	avgMFE	avgZ	avgED	SumZ	SumZ/#TotalWindows	BPs= 1
nt-82	-	U	82	-	-	-	-	-
82	NoBP	U	78	-55.31	-1.3	27.99	-101.43	-1.24
82	101	A	4	-47.1	0.64	61.37	2.54	0.03

i-nuc	BP(j)	Nuc	#BP_Win	avgMFE	avgZ	avgED	SumZ	SumZ/#TotalWindows	BPs= 4
nt-83	-	G	83	-	-	-	-	-
83	NoBP	G	68	-55.87	-1.51	25.61	-102.81	-1.24
83	100	U	4	-47.1	0.64	61.37	2.54	0.03
83	248	C	7	-51.86	-0.03	37.98	-0.19	-0.0
83	258	C	1	-49.0	0.74	59.59	0.74	0.01
83	260	C	3	-51.87	0.48	57.62	1.45	0.02

i-nuc	BP(j)	Nuc	#BP_Win	avgMFE	avgZ	avgED	SumZ	SumZ/#TotalWindows	BPs= 4
nt-84	-	C	84	-	-	-	-	-
84	NoBP	C	69	-55.82	-1.49	25.97	-102.47	-1.22
84	99	G	4	-47.1	0.64	61.37	2.54	0.03
84	247	G	7	-51.86	-0.03	37.98	-0.19	-0.0
84	257	G	1	-49.0	0.74	59.59	0.74	0.01
84	259	G	3	-51.87	0.48	57.62	1.45	0.02

i-nuc	BP(j)	Nuc	#BP_Win	avgMFE	avgZ	avgED	SumZ	SumZ/#TotalWindows	BPs= 2
nt-85	-	C	85	-	-	-	-	-
85	NoBP	C	75	-55.23	-1.32	28.86	-98.99	-1.16
85	246	G	7	-51.86	-0.03	37.98	-0.19	-0.0
85	257	G	3	-51.87	0.48	57.62	1.45	0.02

i-nuc	BP(j)	Nuc	#BP_Win	avgMFE	avgZ	avgED	SumZ	SumZ/#TotalWindows	BPs= 3
nt-86	-	U	86	-	-	-	-	-
86	74	A	68	-55.87	-1.51	25.61	-102.81	-1.2
86	97	A	5	-48.42	0.47	62.43	2.35	0.03
86	NoBP	U	9	-52.01	0.04	42.63	0.35	0.0
86	256	A	4	-51.15	0.55	58.11	2.19	0.03

i-nuc	BP(j)	Nuc	#BP_Win	avgMFE	avgZ	avgED	SumZ	SumZ/#TotalWindows	BPs= 4
nt-87	-	U	87	-	-	-	-	-
87	73	A	68	-55.87	-1.51	25.61	-102.81	-1.18
87	96	A	5	-48.42	0.47	62.43	2.35	0.03
87	NoBP	U	8	-52.04	0.03	41.75	0.24	0.0
87	255	A	4	-51.15	0.55	58.11	2.19	0.03
87	263	A	2	-52.55	0.27	58.92	0.54	0.01

i-nuc	BP(j)	Nuc	#BP_Win	avgMFE	avgZ	avgED	SumZ	SumZ/#TotalWindows	BPs= 4
nt-88	-	G	88	-	-	-	-	-
88	72	C	68	-55.87	-1.51	25.61	-102.81	-1.17
88	95	C	5	-48.42	0.47	62.43	2.35	0.03
88	245	C	7	-51.86	-0.03	37.98	-0.19	-0.0
88	NoBP	G	6	-51.87	0.53	61.19	3.17	0.04
88	262	C	2	-52.55	0.27	58.92	0.54	0.01

i-nuc	BP(j)	Nuc	#BP_Win	avgMFE	avgZ	avgED	SumZ	SumZ/#TotalWindows	BPs= 5
nt-89	-	A	89	-	-	-	-	-
89	71	U	68	-55.87	-1.51	25.61	-102.81	-1.16
89	94	U	5	-48.42	0.47	62.43	2.35	0.03
89	244	U	7	-51.86	-0.03	37.98	-0.19	-0.0
89	253	U	4	-51.15	0.55	58.11	2.19	0.02
89	NoBP	A	3	-53.2	0.25	60.17	0.76	0.01
89	103	U	2	-53.3	0.49	67.36	0.98	0.01

i-nuc	BP(j)	Nuc	#BP_Win	avgMFE	avgZ	avgED	SumZ	SumZ/#TotalWindows	BPs= 4
nt-90	-	G	90	-	-	-	-	-
90	70	C	68	-55.87	-1.51	25.61	-102.81	-1.14
90	NoBP	G	9	-50.86	0.42	63.57	3.79	0.04
90	243	C	7	-51.86	-0.03	37.98	-0.19	-0.0
90	252	C	4	-51.15	0.55	58.11	2.19	0.02
90	260	C	2	-52.55	0.27	58.92	0.54	0.01

i-nuc	BP(j)	Nuc	#BP_Win	avgMFE	avgZ	avgED	SumZ	SumZ/#TotalWindows	BPs= 4
nt-91	-	U	91	-	-	-	-	-
91	NoBP	U	76	-55.33	-1.32	29.49	-100.04	-1.1
91	242	A	7	-51.86	-0.03	37.98	-0.19	-0.0
91	251	G	4	-51.15	0.55	58.11	2.19	0.02
91	259	G	2	-52.55	0.27	58.92	0.54	0.01
91	101	A	2	-53.3	0.49	67.36	0.98	0.01

i-nuc	BP(j)	Nuc	#BP_Win	avgMFE	avgZ	avgED	SumZ	SumZ/#TotalWindows	BPs= 4
nt-92	-	G	92	-	-	-	-	-
92	69	C	68	-55.87	-1.51	25.61	-102.81	-1.12
92	NoBP	G	16	-51.44	0.17	51.59	2.75	0.03
92	248	C	4	-51.15	0.55	58.11	2.19	0.02
92	258	C	2	-52.55	0.27	58.92	0.54	0.01
92	100	U	2	-53.3	0.49	67.36	0.98	0.01

i-nuc	BP(j)	Nuc	#BP_Win	avgMFE	avgZ	avgED	SumZ	SumZ/#TotalWindows	BPs= 6
nt-93	-	C	93	-	-	-	-	-
93	68	G	68	-55.87	-1.51	25.61	-102.81	-1.11
93	NoBP	C	9	-51.12	0.33	62.18	2.94	0.03
93	240	G	7	-51.86	-0.03	37.98	-0.19	-0.0
93	247	G	4	-51.15	0.55	58.11	2.19	0.02
93	257	G	2	-52.55	0.27	58.92	0.54	0.01
93	99	G	2	-53.3	0.49	67.36	0.98	0.01
93	272	G	1	-54.9	-0.29	58.8	-0.29	-0.0

i-nuc	BP(j)	Nuc	#BP_Win	avgMFE	avgZ	avgED	SumZ	SumZ/#TotalWindows	BPs= 7
nt-94	-	U	94	-	-	-	-	-
94	67	A	67	-56.01	-1.54	25.1	-103.44	-1.1
94	NoBP	U	6	-53.18	0.18	61.14	1.07	0.01
94	89	A	5	-48.42	0.47	62.43	2.35	0.02
94	239	A	7	-51.86	-0.03	37.98	-0.19	-0.0
94	246	G	4	-51.15	0.55	58.11	2.19	0.02
94	256	A	2	-52.55	0.27	58.92	0.54	0.01
94	98	A	2	-53.3	0.49	67.36	0.98	0.01
94	271	A	1	-54.9	-0.29	58.8	-0.29	-0.0

i-nuc	BP(j)	Nuc	#BP_Win	avgMFE	avgZ	avgED	SumZ	SumZ/#TotalWindows	BPs= 2
nt-95	-	C	95	-	-	-	-	-
95	NoBP	C	89	-55.12	-1.11	32.16	-98.9	-1.04
95	88	G	5	-48.42	0.47	62.43	2.35	0.02
95	270	G	1	-54.9	-0.29	58.8	-0.29	-0.0

i-nuc	BP(j)	Nuc	#BP_Win	avgMFE	avgZ	avgED	SumZ	SumZ/#TotalWindows	BPs= 1
nt-96	-	A	96	-	-	-	-	-
96	NoBP	A	91	-55.11	-1.09	32.79	-98.89	-1.03
96	87	U	5	-48.42	0.47	62.43	2.35	0.02

i-nuc	BP(j)	Nuc	#BP_Win	avgMFE	avgZ	avgED	SumZ	SumZ/#TotalWindows	BPs= 2
nt-97	-	A	97	-	-	-	-	-
97	65	U	62	-56.78	-1.7	23.72	-105.6	-1.09
97	NoBP	A	30	-51.65	0.23	52.44	7.03	0.07
97	86	U	5	-48.42	0.47	62.43	2.35	0.02

i-nuc	BP(j)	Nuc	#BP_Win	avgMFE	avgZ	avgED	SumZ	SumZ/#TotalWindows	BPs= 4
nt-98	-	A	98	-	-	-	-	-
98	64	U	62	-56.78	-1.7	23.72	-105.6	-1.08
98	NoBP	A	24	-51.71	0.2	53.33	4.8	0.05
98	244	U	8	-49.16	0.44	51.56	3.53	0.04
98	253	U	2	-52.55	0.27	58.92	0.54	0.01
98	94	U	2	-53.3	0.49	67.36	0.98	0.01

i-nuc	BP(j)	Nuc	#BP_Win	avgMFE	avgZ	avgED	SumZ	SumZ/#TotalWindows	BPs= 6
nt-99	-	G	99	-	-	-	-	-
99	63	C	62	-56.78	-1.7	23.72	-105.6	-1.07
99	NoBP	G	9	-51.3	0.04	41.73	0.38	0.0
99	243	C	9	-48.77	0.47	51.2	4.22	0.04
99	84	C	4	-47.1	0.64	61.37	2.54	0.03
99	252	C	2	-52.55	0.27	58.92	0.54	0.01
99	93	C	2	-53.3	0.49	67.36	0.98	0.01
99	267	C	11	-54.55	0.16	61.08	1.79	0.02

i-nuc	BP(j)	Nuc	#BP_Win	avgMFE	avgZ	avgED	SumZ	SumZ/#TotalWindows	BPs= 6
nt-100	-	U	100	-	-	-	-	-
100	62	G	62	-56.78	-1.7	23.72	-105.6	-1.06
100	NoBP	U	10	-51.7	0.1	42.83	1.02	0.01
100	242	A	9	-48.77	0.47	51.2	4.22	0.04
100	83	G	4	-47.1	0.64	61.37	2.54	0.03
100	251	G	2	-52.55	0.27	58.92	0.54	0.01
100	92	G	2	-53.3	0.49	67.36	0.98	0.01
100	266	G	11	-54.55	0.16	61.08	1.79	0.02

i-nuc	BP(j)	Nuc	#BP_Win	avgMFE	avgZ	avgED	SumZ	SumZ/#TotalWindows	BPs= 4
nt-101	-	A	101	-	-	-	-	-
101	61	U	61	-56.94	-1.74	23.64	-106.2	-1.05
101	NoBP	A	32	-51.82	0.26	51.31	8.39	0.08
101	82	U	4	-47.1	0.64	61.37	2.54	0.03
101	250	U	2	-52.55	0.27	58.92	0.54	0.01
101	91	U	2	-53.3	0.49	67.36	0.98	0.01

i-nuc	BP(j)	Nuc	#BP_Win	avgMFE	avgZ	avgED	SumZ	SumZ/#TotalWindows	BPs= 5
nt-102	-	G	102	-	-	-	-	-
102	60	C	60	-57.09	-1.77	23.66	-106.09	-1.04
102	238	C	10	-50.27	0.11	35.97	1.06	0.01
102	NoBP	G	14	-50.99	0.53	53.75	7.42	0.07
102	81	U	4	-47.1	0.64	61.37	2.54	0.02
102	249	U	2	-52.55	0.27	58.92	0.54	0.01
102	264	C	12	-54.48	0.13	61.55	1.6	0.02

i-nuc	BP(j)	Nuc	#BP_Win	avgMFE	avgZ	avgED	SumZ	SumZ/#TotalWindows	BPs= 5
nt-103	-	U	103	-	-	-	-	-
103	59	A	59	-57.22	-1.79	23.69	-105.43	-1.02
103	239	A	10	-48.85	0.36	48.26	3.56	0.03
103	237	G	10	-50.27	0.11	35.97	1.06	0.01
103	NoBP	U	10	-52.12	0.54	57.19	5.41	0.05
103	263	A	12	-54.48	0.13	61.55	1.6	0.02
103	89	A	2	-53.3	0.49	67.36	0.98	0.01

i-nuc	BP(j)	Nuc	#BP_Win	avgMFE	avgZ	avgED	SumZ	SumZ/#TotalWindows	BPs= 7
nt-104	-	G	104	-	-	-	-	-
104	58	C	58	-57.33	-1.81	23.73	-104.7	-1.01
104	134	C	1	-50.6	-0.73	21.32	-0.73	-0.01
104	238	C	10	-48.85	0.36	48.26	3.56	0.03
104	236	C	10	-50.27	0.11	35.97	1.06	0.01
104	80	C	4	-47.1	0.64	61.37	2.54	0.02
104	NoBP	G	7	-56.04	0.42	54.03	2.94	0.03
104	262	C	12	-54.48	0.13	61.55	1.6	0.02
104	264	C	2	-53.3	0.49	67.36	0.98	0.01

i-nuc	BP(j)	Nuc	#BP_Win	avgMFE	avgZ	avgED	SumZ	SumZ/#TotalWindows	BPs= 7
nt-105	-	U	105	-	-	-	-	-
105	NoBP	U	64	-57.16	-1.59	26.61	-101.83	-0.97
105	133	A	1	-50.6	-0.73	21.32	-0.73	-0.01
105	237	G	10	-48.85	0.36	48.26	3.56	0.03
105	235	A	10	-50.27	0.11	35.97	1.06	0.01
105	79	G	4	-47.1	0.64	61.37	2.54	0.02
105	261	G	12	-54.48	0.13	61.55	1.6	0.02
105	263	A	2	-53.3	0.49	67.36	0.98	0.01
105	282	G	2	-59.5	0.09	51.98	0.18	0.0

i-nuc	BP(j)	Nuc	#BP_Win	avgMFE	avgZ	avgED	SumZ	SumZ/#TotalWindows	BPs= 5
nt-106	-	G	106	-	-	-	-	-
106	NoBP	G	24	-51.52	-0.23	38.31	-5.42	-0.05
106	56	C	53	-57.48	-1.78	24.66	-94.47	-0.89
106	236	C	10	-48.85	0.36	48.26	3.56	0.03
106	260	C	12	-54.48	0.13	61.55	1.6	0.02
106	262	C	2	-53.3	0.49	67.36	0.98	0.01
106	281	C	5	-59.12	0.29	52.75	1.44	0.01

i-nuc	BP(j)	Nuc	#BP_Win	avgMFE	avgZ	avgED	SumZ	SumZ/#TotalWindows	BPs= 7
nt-107	-	U	107	-	-	-	-	-
107	132	A	16	-52.02	-0.62	28.17	-9.9	-0.09
107	55	A	53	-57.48	-1.78	24.66	-94.47	-0.88
107	235	A	10	-48.85	0.36	48.26	3.56	0.03
107	NoBP	U	8	-50.51	0.56	58.59	4.48	0.04
107	259	G	12	-54.48	0.13	61.55	1.6	0.01
107	261	G	2	-53.3	0.49	67.36	0.98	0.01
107	280	G	5	-59.12	0.29	52.75	1.44	0.01
107	282	G	1	-59.0	0.2	56.28	0.2	0.0

i-nuc	BP(j)	Nuc	#BP_Win	avgMFE	avgZ	avgED	SumZ	SumZ/#TotalWindows	BPs= 5
nt-108	-	G	108	-	-	-	-	-
108	131	U	32	-52.54	-0.69	32.03	-22.03	-0.2
108	NoBP	G	54	-57.26	-1.41	29.34	-75.94	-0.7
108	248	C	6	-48.92	0.51	60.55	3.08	0.03
108	258	C	12	-54.48	0.13	61.55	1.6	0.01
108	260	C	2	-53.3	0.49	67.36	0.98	0.01
108	281	C	2	-59.0	0.11	56.12	0.21	0.0

i-nuc	BP(j)	Nuc	#BP_Win	avgMFE	avgZ	avgED	SumZ	SumZ/#TotalWindows	BPs= 7
nt-109	-	C	109	-	-	-	-	-
109	130	G	32	-52.54	-0.69	32.03	-22.03	-0.2
109	NoBP	C	3	-57.33	-1.04	35.19	-3.11	-0.03
109	53	G	45	-57.12	-1.66	25.86	-74.75	-0.69
109	247	G	6	-48.92	0.51	60.55	3.08	0.03
109	257	G	12	-54.48	0.13	61.55	1.6	0.01
109	259	G	2	-53.3	0.49	67.36	0.98	0.01
109	278	G	7	-58.03	0.41	52.74	2.84	0.03
109	280	G	2	-59.0	0.11	56.12	0.21	0.0

i-nuc	BP(j)	Nuc	#BP_Win	avgMFE	avgZ	avgED	SumZ	SumZ/#TotalWindows	BPs= 8
nt-110	-	C	110	-	-	-	-	-
110	129	G	32	-52.54	-0.69	32.03	-22.03	-0.2
110	NoBP	C	3	-56.77	-0.58	50.06	-1.74	-0.02
110	52	G	45	-57.12	-1.66	25.86	-74.75	-0.68
110	53	G	1	-51.7	-1.31	36.09	-1.31	-0.01
110	246	G	6	-48.92	0.51	60.55	3.08	0.03
110	247	G	12	-54.48	0.13	61.55	1.6	0.01
110	277	G	7	-58.03	0.41	52.74	2.84	0.03
110	279	G	2	-59.0	0.11	56.12	0.21	0.0
110	283	G	2	-56.45	0.9	53.16	1.8	0.02

i-nuc	BP(j)	Nuc	#BP_Win	avgMFE	avgZ	avgED	SumZ	SumZ/#TotalWindows	BPs= 6
nt-111	-	C	111	-	-	-	-	-
111	NoBP	C	42	-52.38	-0.47	38.37	-19.81	-0.18
111	51	G	45	-57.12	-1.66	25.86	-74.75	-0.67
111	52	G	1	-51.7	-1.31	36.09	-1.31	-0.01
111	246	G	12	-54.48	0.13	61.55	1.6	0.01
111	275	G	7	-58.03	0.41	52.74	2.84	0.03
111	278	G	2	-59.0	0.11	56.12	0.21	0.0
111	282	G	2	-56.45	0.9	53.16	1.8	0.02

i-nuc	BP(j)	Nuc	#BP_Win	avgMFE	avgZ	avgED	SumZ	SumZ/#TotalWindows	BPs= 7
nt-112	-	G	112	-	-	-	-	-
112	125	C	37	-52.88	-0.73	32.19	-27.15	-0.24
112	150	C	41	-57.32	-1.65	27.19	-67.75	-0.6
112	NoBP	G	5	-57.02	-0.94	36.21	-4.72	-0.04
112	243	C	6	-48.92	0.51	60.55	3.08	0.03
112	245	C	12	-54.48	0.13	61.55	1.6	0.01
112	274	C	7	-58.03	0.41	52.74	2.84	0.03
112	281	C	2	-56.45	0.9	53.16	1.8	0.02
112	287	C	2	-54.8	0.96	73.08	1.91	0.02

i-nuc	BP(j)	Nuc	#BP_Win	avgMFE	avgZ	avgED	SumZ	SumZ/#TotalWindows	BPs= 7
nt-113	-	U	113	-	-	-	-	-
113	124	A	37	-52.88	-0.73	32.19	-27.15	-0.24
113	149	A	41	-57.32	-1.65	27.19	-67.75	-0.6
113	NoBP	U	16	-54.64	-0.12	54.93	-1.97	-0.02
113	242	A	6	-48.92	0.51	60.55	3.08	0.03
113	273	G	7	-58.03	0.41	52.74	2.84	0.03
113	276	A	2	-59.0	0.11	56.12	0.21	0.0
113	280	G	2	-56.45	0.9	53.16	1.8	0.02
113	286	A	2	-54.8	0.96	73.08	1.91	0.02

i-nuc	BP(j)	Nuc	#BP_Win	avgMFE	avgZ	avgED	SumZ	SumZ/#TotalWindows	BPs= 8
nt-114	-	C	114	-	-	-	-	-
114	123	G	37	-52.88	-0.73	32.19	-27.15	-0.24
114	148	G	41	-57.32	-1.65	27.19	-67.75	-0.59
114	195	G	1	-56.8	-1.0	28.08	-1.0	-0.01
114	NoBP	C	16	-54.42	0.02	57.52	0.34	0.0
114	241	G	6	-48.92	0.51	60.55	3.08	0.03
114	272	G	7	-58.03	0.41	52.74	2.84	0.02
114	275	G	2	-59.0	0.11	56.12	0.21	0.0
114	279	G	2	-56.45	0.9	53.16	1.8	0.02
114	285	G	2	-54.8	0.96	73.08	1.91	0.02

i-nuc	BP(j)	Nuc	#BP_Win	avgMFE	avgZ	avgED	SumZ	SumZ/#TotalWindows	BPs= 7
nt-115	-	U	115	-	-	-	-	-
115	NoBP	U	44	-53.1	-0.57	36.06	-25.08	-0.22
115	147	A	41	-57.32	-1.65	27.19	-67.75	-0.59
115	194	A	1	-56.8	-1.0	28.08	-1.0	-0.01
115	240	G	6	-48.92	0.51	60.55	3.08	0.03
115	242	A	12	-54.48	0.13	61.55	1.6	0.01
115	271	A	7	-58.03	0.41	52.74	2.84	0.02
115	268	A	2	-59.0	0.11	56.12	0.21	0.0
115	278	G	2	-56.45	0.9	53.16	1.8	0.02

i-nuc	BP(j)	Nuc	#BP_Win	avgMFE	avgZ	avgED	SumZ	SumZ/#TotalWindows	BPs= 6
nt-116	-	G	116	-	-	-	-	-
116	NoBP	G	57	-52.92	-0.36	42.09	-20.67	-0.18
116	146	C	41	-57.32	-1.65	27.19	-67.75	-0.58
116	193	C	1	-56.8	-1.0	28.08	-1.0	-0.01
116	48	C	2	-55.15	-1.96	20.36	-3.93	-0.03
116	267	C	9	-58.24	0.34	53.49	3.05	0.03
116	284	C	2	-54.8	0.96	73.08	1.91	0.02
116	243	C	4	-53.35	1.4	68.6	5.6	0.05

i-nuc	BP(j)	Nuc	#BP_Win	avgMFE	avgZ	avgED	SumZ	SumZ/#TotalWindows	BPs= 7
nt-117	-	U	117	-	-	-	-	-
117	NoBP	U	84	-54.76	-1.09	31.78	-91.82	-0.78
117	192	A	1	-56.8	-1.0	28.08	-1.0	-0.01
117	47	A	2	-55.15	-1.96	20.36	-3.93	-0.03
117	240	G	13	-54.42	0.2	61.6	2.65	0.02
117	266	G	9	-58.24	0.34	53.49	3.05	0.03
117	276	A	2	-56.45	0.9	53.16	1.8	0.02
117	283	G	2	-54.8	0.96	73.08	1.91	0.02
117	242	A	4	-53.35	1.4	68.6	5.6	0.05

i-nuc	BP(j)	Nuc	#BP_Win	avgMFE	avgZ	avgED	SumZ	SumZ/#TotalWindows	BPs= 7
nt-118	-	U	118	-	-	-	-	-
118	NoBP	U	79	-55.19	-1.19	30.01	-93.71	-0.79
118	191	A	1	-56.8	-1.0	28.08	-1.0	-0.01
118	46	A	2	-55.15	-1.96	20.36	-3.93	-0.03
118	239	A	19	-52.68	0.3	61.27	5.73	0.05
118	265	G	9	-58.24	0.34	53.49	3.05	0.03
118	275	G	2	-56.45	0.9	53.16	1.8	0.02
118	282	G	2	-54.8	0.96	73.08	1.91	0.02
118	241	G	4	-53.35	1.4	68.6	5.6	0.05

i-nuc	BP(j)	Nuc	#BP_Win	avgMFE	avgZ	avgED	SumZ	SumZ/#TotalWindows	BPs= 7
nt-119	-	G	119	-	-	-	-	-
119	NoBP	G	43	-52.93	-0.44	36.96	-18.99	-0.16
119	144	C	41	-57.32	-1.65	27.19	-67.75	-0.57
119	189	C	1	-56.8	-1.0	28.08	-1.0	-0.01
119	45	U	2	-55.15	-1.96	20.36	-3.93	-0.03
119	238	C	19	-52.68	0.3	61.27	5.73	0.05
119	264	C	9	-58.24	0.34	53.49	3.05	0.03
119	274	C	2	-56.45	0.9	53.16	1.8	0.02
119	281	C	2	-54.8	0.96	73.08	1.91	0.02

i-nuc	BP(j)	Nuc	#BP_Win	avgMFE	avgZ	avgED	SumZ	SumZ/#TotalWindows	BPs= 5
nt-120	-	U	120	-	-	-	-	-
120	NoBP	U	84	-55.17	-1.14	30.55	-96.13	-0.8
120	237	G	19	-52.68	0.3	61.27	5.73	0.05
120	263	A	9	-58.24	0.34	53.49	3.05	0.03
120	273	G	2	-56.45	0.9	53.16	1.8	0.02
120	280	G	2	-54.8	0.96	73.08	1.91	0.02
120	239	A	4	-53.35	1.4	68.6	5.6	0.05

i-nuc	BP(j)	Nuc	#BP_Win	avgMFE	avgZ	avgED	SumZ	SumZ/#TotalWindows	BPs= 5
nt-121	-	G	121	-	-	-	-	-
121	NoBP	G	47	-53.36	-0.5	36.54	-23.44	-0.19
121	143	C	41	-57.32	-1.65	27.19	-67.75	-0.56
121	187	C	1	-56.8	-1.0	28.08	-1.0	-0.01
121	236	C	19	-52.68	0.3	61.27	5.73	0.05
121	262	C	9	-58.24	0.34	53.49	3.05	0.03
121	238	C	4	-53.35	1.4	68.6	5.6	0.05

i-nuc	BP(j)	Nuc	#BP_Win	avgMFE	avgZ	avgED	SumZ	SumZ/#TotalWindows	BPs= 5
nt-122	-	U	122	-	-	-	-	-
122	NoBP	U	87	-55.22	-1.07	31.77	-93.26	-0.76
122	186	G	1	-56.8	-1.0	28.08	-1.0	-0.01
122	235	A	19	-52.68	0.3	61.27	5.73	0.05
122	261	G	9	-58.24	0.34	53.49	3.05	0.02
122	271	A	2	-56.45	0.9	53.16	1.8	0.01
122	237	G	4	-53.35	1.4	68.6	5.6	0.05

i-nuc	BP(j)	Nuc	#BP_Win	avgMFE	avgZ	avgED	SumZ	SumZ/#TotalWindows	BPs= 6
nt-123	-	G	123	-	-	-	-	-
123	114	C	37	-52.88	-0.73	32.19	-27.15	-0.22
123	142	C	41	-57.32	-1.65	27.19	-67.75	-0.55
123	185	C	1	-56.8	-1.0	28.08	-1.0	-0.01
123	NoBP	G	29	-53.73	0.25	57.27	7.27	0.06
123	260	C	9	-58.24	0.34	53.49	3.05	0.02
123	245	C	2	-56.45	0.9	53.16	1.8	0.01
123	236	C	4	-53.35	1.4	68.6	5.6	0.05

i-nuc	BP(j)	Nuc	#BP_Win	avgMFE	avgZ	avgED	SumZ	SumZ/#TotalWindows	BPs= 3
nt-124	-	A	124	-	-	-	-	-
124	113	U	37	-52.88	-0.73	32.19	-27.15	-0.22
124	141	U	41	-57.32	-1.65	27.19	-67.75	-0.55
124	NoBP	A	44	-54.81	0.33	56.43	14.7	0.12
124	244	U	2	-56.45	0.9	53.16	1.8	0.01

i-nuc	BP(j)	Nuc	#BP_Win	avgMFE	avgZ	avgED	SumZ	SumZ/#TotalWindows	BPs= 4
nt-125	-	C	125	-	-	-	-	-
125	112	G	37	-52.88	-0.73	32.19	-27.15	-0.22
125	139	G	48	-57.39	-1.38	30.32	-66.42	-0.53
125	183	G	1	-56.8	-1.0	28.08	-1.0	-0.01
125	223	G	37	-54.32	0.38	58.17	14.15	0.11
125	NoBP	C	2	-56.45	0.9	53.16	1.8	0.01

i-nuc	BP(j)	Nuc	#BP_Win	avgMFE	avgZ	avgED	SumZ	SumZ/#TotalWindows	BPs= 4
nt-126	-	U	126	-	-	-	-	-
126	NoBP	U	38	-52.98	-0.74	32.09	-28.15	-0.22
126	138	A	48	-57.39	-1.38	30.32	-66.42	-0.53
126	222	A	37	-54.32	0.38	58.17	14.15	0.11
126	242	A	2	-56.45	0.9	53.16	1.8	0.01
126	241	G	1	-57.1	-0.33	47.64	-0.33	-0.0

i-nuc	BP(j)	Nuc	#BP_Win	avgMFE	avgZ	avgED	SumZ	SumZ/#TotalWindows	BPs= 5
nt-127	-	C	127	-	-	-	-	-
127	NoBP	C	37	-52.88	-0.73	32.19	-27.15	-0.21
127	137	G	48	-57.39	-1.38	30.32	-66.42	-0.52
127	181	G	1	-56.8	-1.0	28.08	-1.0	-0.01
127	221	G	37	-54.32	0.38	58.17	14.15	0.11
127	241	G	2	-56.45	0.9	53.16	1.8	0.01
127	240	G	2	-56.85	-0.38	40.18	-0.75	-0.01

i-nuc	BP(j)	Nuc	#BP_Win	avgMFE	avgZ	avgED	SumZ	SumZ/#TotalWindows	BPs= 6
nt-128	-	U	128	-	-	-	-	-
128	NoBP	U	34	-52.6	-0.69	32.18	-23.54	-0.18
128	136	A	48	-57.39	-1.38	30.32	-66.42	-0.52
128	180	A	1	-56.8	-1.0	28.08	-1.0	-0.01
128	50	A	4	-55.85	-0.95	32.52	-3.81	-0.03
128	220	A	37	-54.32	0.38	58.17	14.15	0.11
128	240	G	2	-56.45	0.9	53.16	1.8	0.01
128	239	A	2	-56.85	-0.38	40.18	-0.75	-0.01

i-nuc	BP(j)	Nuc	#BP_Win	avgMFE	avgZ	avgED	SumZ	SumZ/#TotalWindows	BPs= 6
nt-129	-	G	129	-	-	-	-	-
129	110	C	32	-52.54	-0.69	32.03	-22.03	-0.17
129	135	U	48	-57.39	-1.38	30.32	-66.42	-0.51
129	179	C	1	-56.8	-1.0	28.08	-1.0	-0.01
129	49	U	4	-55.85	-0.95	32.52	-3.81	-0.03
129	219	C	37	-54.32	0.38	58.17	14.15	0.11
129	NoBP	G	5	-55.04	0.02	41.45	0.12	0.0
129	238	C	2	-56.85	-0.38	40.18	-0.75	-0.01

i-nuc	BP(j)	Nuc	#BP_Win	avgMFE	avgZ	avgED	SumZ	SumZ/#TotalWindows	BPs= 6
nt-130	-	G	130	-	-	-	-	-
130	109	C	32	-52.54	-0.69	32.03	-22.03	-0.17
130	134	C	48	-57.39	-1.38	30.32	-66.42	-0.51
130	NoBP	G	5	-54.88	-0.56	32.07	-2.8	-0.02
130	48	C	4	-55.85	-0.95	32.52	-3.81	-0.03
130	218	C	37	-54.32	0.38	58.17	14.15	0.11
130	238	C	2	-56.45	0.9	53.16	1.8	0.01
130	236	C	2	-56.85	-0.38	40.18	-0.75	-0.01

i-nuc	BP(j)	Nuc	#BP_Win	avgMFE	avgZ	avgED	SumZ	SumZ/#TotalWindows	BPs= 5
nt-131	-	U	131	-	-	-	-	-
131	108	G	32	-52.54	-0.69	32.03	-22.03	-0.17
131	NoBP	U	54	-57.11	-1.29	30.53	-69.5	-0.53
131	47	A	4	-55.85	-0.95	32.52	-3.81	-0.03
131	217	G	37	-54.32	0.38	58.17	14.15	0.11
131	237	G	2	-56.45	0.9	53.16	1.8	0.01
131	235	A	2	-56.85	-0.38	40.18	-0.75	-0.01

i-nuc	BP(j)	Nuc	#BP_Win	avgMFE	avgZ	avgED	SumZ	SumZ/#TotalWindows	BPs= 1
nt-132	-	A	132	-	-	-	-	-
132	107	U	16	-52.02	-0.62	28.17	-9.9	-0.07
132	NoBP	A	116	-55.59	-0.61	40.74	-70.52	-0.53

i-nuc	BP(j)	Nuc	#BP_Win	avgMFE	avgZ	avgED	SumZ	SumZ/#TotalWindows	BPs= 1
nt-133	-	A	133	-	-	-	-	-
133	NoBP	A	132	-55.19	-0.6	39.3	-79.77	-0.6
133	105	U	1	-50.6	-0.73	21.32	-0.73	-0.01

i-nuc	BP(j)	Nuc	#BP_Win	avgMFE	avgZ	avgED	SumZ	SumZ/#TotalWindows	BPs= 5
nt-134	-	C	134	-	-	-	-	-
134	178	G	43	-55.5	-0.07	52.43	-2.88	-0.02
134	130	G	48	-57.39	-1.38	30.32	-66.42	-0.5
134	43	G	4	-55.85	-0.95	32.52	-3.81	-0.03
134	NoBP	C	36	-51.76	-0.24	35.42	-8.48	-0.06
134	104	G	1	-50.6	-0.73	21.32	-0.73	-0.01
134	234	G	2	-56.45	0.9	53.16	1.8	0.01

i-nuc	BP(j)	Nuc	#BP_Win	avgMFE	avgZ	avgED	SumZ	SumZ/#TotalWindows	BPs= 3
nt-135	-	U	135	-	-	-	-	-
135	177	A	43	-55.5	-0.07	52.43	-2.88	-0.02
135	129	G	48	-57.39	-1.38	30.32	-66.42	-0.49
135	42	G	4	-55.85	-0.95	32.52	-3.81	-0.03
135	NoBP	U	40	-52.05	-0.18	35.92	-7.4	-0.05

i-nuc	BP(j)	Nuc	#BP_Win	avgMFE	avgZ	avgED	SumZ	SumZ/#TotalWindows	BPs= 4
nt-136	-	A	136	-	-	-	-	-
136	176	U	43	-55.5	-0.07	52.43	-2.88	-0.02
136	128	U	48	-57.39	-1.38	30.32	-66.42	-0.49
136	41	U	4	-55.85	-0.95	32.52	-3.81	-0.03
136	NoBP	A	2	-53.5	-0.52	37.15	-1.05	-0.01
136	232	U	39	-52.06	-0.16	35.92	-6.09	-0.04

i-nuc	BP(j)	Nuc	#BP_Win	avgMFE	avgZ	avgED	SumZ	SumZ/#TotalWindows	BPs= 4
nt-137	-	G	137	-	-	-	-	-
137	175	C	43	-55.5	-0.07	52.43	-2.88	-0.02
137	127	C	48	-57.39	-1.38	30.32	-66.42	-0.48
137	40	C	4	-55.85	-0.95	32.52	-3.81	-0.03
137	231	C	42	-52.21	-0.17	36.09	-7.24	-0.05

i-nuc	BP(j)	Nuc	#BP_Win	avgMFE	avgZ	avgED	SumZ	SumZ/#TotalWindows	BPs= 4
nt-138	-	A	138	-	-	-	-	-
138	174	U	43	-55.5	-0.07	52.43	-2.88	-0.02
138	126	U	48	-57.39	-1.38	30.32	-66.42	-0.48
138	39	U	4	-55.85	-0.95	32.52	-3.81	-0.03
138	230	U	42	-52.21	-0.17	36.09	-7.24	-0.05
138	NoBP	A	1	-53.8	0.81	34.77	0.81	0.01

i-nuc	BP(j)	Nuc	#BP_Win	avgMFE	avgZ	avgED	SumZ	SumZ/#TotalWindows	BPs= 5
nt-139	-	G	139	-	-	-	-	-
139	173	C	43	-55.5	-0.07	52.43	-2.88	-0.02
139	125	C	48	-57.39	-1.38	30.32	-66.42	-0.48
139	38	C	4	-55.85	-0.95	32.52	-3.81	-0.03
139	229	C	42	-52.21	-0.17	36.09	-7.24	-0.05
139	NoBP	G	1	-53.8	0.81	34.77	0.81	0.01
139	281	C	1	-54.1	0.75	36.39	0.75	0.01

i-nuc	BP(j)	Nuc	#BP_Win	avgMFE	avgZ	avgED	SumZ	SumZ/#TotalWindows	BPs= 3
nt-140	-	A	140	-	-	-	-	-
140	172	U	43	-55.5	-0.07	52.43	-2.88	-0.02
140	NoBP	A	51	-57.18	-1.25	30.82	-63.83	-0.46
140	37	U	4	-55.85	-0.95	32.52	-3.81	-0.03
140	228	U	42	-52.21	-0.17	36.09	-7.24	-0.05

i-nuc	BP(j)	Nuc	#BP_Win	avgMFE	avgZ	avgED	SumZ	SumZ/#TotalWindows	BPs= 5
nt-141	-	U	141	-	-	-	-	-
141	171	A	43	-55.5	-0.07	52.43	-2.88	-0.02
141	124	A	41	-57.32	-1.65	27.19	-67.75	-0.48
141	NoBP	U	5	-55.18	0.11	49.93	0.54	0.0
141	34	A	2	-55.4	-0.9	36.35	-1.8	-0.01
141	227	A	42	-52.21	-0.17	36.09	-7.24	-0.05
141	280	G	8	-57.06	0.25	38.88	2.01	0.01

i-nuc	BP(j)	Nuc	#BP_Win	avgMFE	avgZ	avgED	SumZ	SumZ/#TotalWindows	BPs= 5
nt-142	-	C	142	-	-	-	-	-
142	NoBP	C	44	-55.48	-0.04	52.5	-1.89	-0.01
142	123	G	41	-57.32	-1.65	27.19	-67.75	-0.48
142	35	G	2	-56.3	-1.01	28.68	-2.01	-0.01
142	33	G	2	-55.4	-0.9	36.35	-1.8	-0.01
142	226	G	42	-52.21	-0.17	36.09	-7.24	-0.05
142	279	G	11	-56.35	0.41	45.75	4.56	0.03

i-nuc	BP(j)	Nuc	#BP_Win	avgMFE	avgZ	avgED	SumZ	SumZ/#TotalWindows	BPs= 5
nt-143	-	C	143	-	-	-	-	-
143	167	G	43	-55.5	-0.07	52.43	-2.88	-0.02
143	121	G	41	-57.32	-1.65	27.19	-67.75	-0.47
143	NoBP	C	4	-55.5	-0.16	41.11	-0.64	-0.0
143	32	G	2	-55.4	-0.9	36.35	-1.8	-0.01
143	224	G	42	-52.21	-0.17	36.09	-7.24	-0.05
143	278	G	11	-56.35	0.41	45.75	4.56	0.03

i-nuc	BP(j)	Nuc	#BP_Win	avgMFE	avgZ	avgED	SumZ	SumZ/#TotalWindows	BPs= 6
nt-144	-	C	144	-	-	-	-	-
144	166	G	43	-55.5	-0.07	52.43	-2.88	-0.02
144	119	G	41	-57.32	-1.65	27.19	-67.75	-0.47
144	33	G	2	-56.3	-1.01	28.68	-2.01	-0.01
144	31	G	2	-55.4	-0.9	36.35	-1.8	-0.01
144	223	G	42	-52.21	-0.17	36.09	-7.24	-0.05
144	277	G	11	-56.35	0.41	45.75	4.56	0.03
144	NoBP	C	3	-54.93	0.58	52.17	1.75	0.01

i-nuc	BP(j)	Nuc	#BP_Win	avgMFE	avgZ	avgED	SumZ	SumZ/#TotalWindows	BPs= 3
nt-145	-	U	145	-	-	-	-	-
145	NoBP	U	90	-56.31	-0.78	40.53	-70.44	-0.49
145	32	G	2	-56.3	-1.01	28.68	-2.01	-0.01
145	222	A	42	-52.21	-0.17	36.09	-7.24	-0.05
145	276	A	11	-56.35	0.41	45.75	4.56	0.03

i-nuc	BP(j)	Nuc	#BP_Win	avgMFE	avgZ	avgED	SumZ	SumZ/#TotalWindows	BPs= 5
nt-146	-	C	146	-	-	-	-	-
146	164	G	43	-55.5	-0.07	52.43	-2.88	-0.02
146	116	G	41	-57.32	-1.65	27.19	-67.75	-0.46
146	31	G	2	-56.3	-1.01	28.68	-2.01	-0.01
146	NoBP	C	7	-55.36	0.04	47.03	0.26	0.0
146	221	G	42	-52.21	-0.17	36.09	-7.24	-0.05
146	275	G	11	-56.35	0.41	45.75	4.56	0.03

i-nuc	BP(j)	Nuc	#BP_Win	avgMFE	avgZ	avgED	SumZ	SumZ/#TotalWindows	BPs= 4
nt-147	-	A	147	-	-	-	-	-
147	163	U	43	-55.5	-0.07	52.43	-2.88	-0.02
147	115	U	41	-57.32	-1.65	27.19	-67.75	-0.46
147	30	U	2	-56.3	-1.01	28.68	-2.01	-0.01
147	NoBP	A	59	-53.31	-0.05	38.82	-2.91	-0.02
147	323	U	2	-55.65	0.31	49.46	0.62	0.0

i-nuc	BP(j)	Nuc	#BP_Win	avgMFE	avgZ	avgED	SumZ	SumZ/#TotalWindows	BPs= 5
nt-148	-	G	148	-	-	-	-	-
148	160	C	43	-55.5	-0.07	52.43	-2.88	-0.02
148	114	C	41	-57.32	-1.65	27.19	-67.75	-0.46
148	29	C	2	-56.3	-1.01	28.68	-2.01	-0.01
148	NoBP	G	59	-53.31	-0.05	38.82	-2.91	-0.02
148	322	C	2	-55.65	0.31	49.46	0.62	0.0
148	281	C	1	-56.8	-0.06	32.66	-0.06	-0.0

i-nuc	BP(j)	Nuc	#BP_Win	avgMFE	avgZ	avgED	SumZ	SumZ/#TotalWindows	BPs= 2
nt-149	-	A	149	-	-	-	-	-
149	159	U	43	-55.5	-0.07	52.43	-2.88	-0.02
149	113	U	41	-57.32	-1.65	27.19	-67.75	-0.45
149	NoBP	A	65	-53.58	-0.07	38.71	-4.46	-0.03

i-nuc	BP(j)	Nuc	#BP_Win	avgMFE	avgZ	avgED	SumZ	SumZ/#TotalWindows	BPs= 4
nt-150	-	C	150	-	-	-	-	-
150	158	G	43	-55.5	-0.07	52.43	-2.88	-0.02
150	112	G	41	-57.32	-1.65	27.19	-67.75	-0.45
150	NoBP	C	58	-53.33	-0.12	38.0	-6.86	-0.05
150	321	G	4	-55.18	0.5	51.49	1.99	0.01
150	280	G	4	-56.5	0.01	40.21	0.04	0.0

i-nuc	BP(j)	Nuc	#BP_Win	avgMFE	avgZ	avgED	SumZ	SumZ/#TotalWindows	BPs= 6
nt-151	-	C	151	-	-	-	-	-
151	NoBP	C	122	-55.02	-0.57	38.78	-69.3	-0.46
151	208	G	2	-55.4	-0.9	36.35	-1.8	-0.01
151	224	G	6	-54.95	-1.76	35.16	-10.58	-0.07
151	273	G	11	-56.35	0.41	45.75	4.56	0.03
151	320	G	4	-55.18	0.5	51.49	1.99	0.01
151	279	G	4	-56.5	0.01	40.21	0.04	0.0
151	329	G	2	-57.7	-0.39	53.62	-0.78	-0.01

i-nuc	BP(j)	Nuc	#BP_Win	avgMFE	avgZ	avgED	SumZ	SumZ/#TotalWindows	BPs= 6
nt-152	-	C	152	-	-	-	-	-
152	NoBP	C	119	-54.98	-0.56	38.96	-66.11	-0.43
152	206	G	5	-56.14	-1.0	33.65	-4.99	-0.03
152	223	G	6	-54.95	-1.76	35.16	-10.58	-0.07
152	272	G	11	-56.35	0.41	45.75	4.56	0.03
152	318	G	4	-55.18	0.5	51.49	1.99	0.01
152	278	G	4	-56.5	0.01	40.21	0.04	0.0
152	328	G	3	-56.8	-0.23	55.25	-0.68	-0.0

i-nuc	BP(j)	Nuc	#BP_Win	avgMFE	avgZ	avgED	SumZ	SumZ/#TotalWindows	BPs= 6
nt-153	-	U	153	-	-	-	-	-
153	NoBP	U	120	-54.97	-0.55	38.97	-66.15	-0.43
153	205	A	5	-56.14	-1.0	33.65	-4.99	-0.03
153	222	A	6	-54.95	-1.76	35.16	-10.58	-0.07
153	271	A	11	-56.35	0.41	45.75	4.56	0.03
153	317	G	4	-55.18	0.5	51.49	1.99	0.01
153	277	G	4	-56.5	0.01	40.21	0.04	0.0
153	327	A	3	-56.8	-0.23	55.25	-0.68	-0.0

i-nuc	BP(j)	Nuc	#BP_Win	avgMFE	avgZ	avgED	SumZ	SumZ/#TotalWindows	BPs= 5
nt-154	-	U	154	-	-	-	-	-
154	NoBP	U	125	-54.97	-0.51	39.37	-64.34	-0.42
154	204	A	5	-56.14	-1.0	33.65	-4.99	-0.03
154	221	G	6	-54.95	-1.76	35.16	-10.58	-0.07
154	270	G	11	-56.35	0.41	45.75	4.56	0.03
154	276	A	4	-56.5	0.01	40.21	0.04	0.0
154	326	A	3	-56.8	-0.23	55.25	-0.68	-0.0

i-nuc	BP(j)	Nuc	#BP_Win	avgMFE	avgZ	avgED	SumZ	SumZ/#TotalWindows	BPs= 6
nt-155	-	U	155	-	-	-	-	-
155	NoBP	U	122	-54.96	-0.54	39.0	-66.48	-0.43
155	203	A	5	-56.14	-1.0	33.65	-4.99	-0.03
155	220	A	6	-54.95	-1.76	35.16	-10.58	-0.07
155	269	A	11	-56.35	0.41	45.75	4.56	0.03
155	315	G	4	-55.18	0.5	51.49	1.99	0.01
155	275	G	4	-56.5	0.01	40.21	0.04	0.0
155	325	G	3	-56.8	-0.23	55.25	-0.68	-0.0

i-nuc	BP(j)	Nuc	#BP_Win	avgMFE	avgZ	avgED	SumZ	SumZ/#TotalWindows	BPs= 4
nt-156	-	U	156	-	-	-	-	-
156	NoBP	U	133	-55.0	-0.58	38.91	-77.08	-0.49
156	202	G	5	-56.14	-1.0	33.65	-4.99	-0.03
156	268	A	11	-56.35	0.41	45.75	4.56	0.03
156	314	A	4	-55.18	0.5	51.49	1.99	0.01
156	324	A	3	-56.8	-0.23	55.25	-0.68	-0.0

i-nuc	BP(j)	Nuc	#BP_Win	avgMFE	avgZ	avgED	SumZ	SumZ/#TotalWindows	BPs= 4
nt-157	-	A	157	-	-	-	-	-
157	NoBP	A	124	-55.0	-0.63	38.32	-77.96	-0.5
157	201	U	5	-56.14	-1.0	33.65	-4.99	-0.03
157	244	U	21	-55.7	0.25	45.99	5.15	0.03
157	313	U	4	-55.18	0.5	51.49	1.99	0.01
157	323	U	3	-56.8	-0.23	55.25	-0.68	-0.0

i-nuc	BP(j)	Nuc	#BP_Win	avgMFE	avgZ	avgED	SumZ	SumZ/#TotalWindows	BPs= 5
nt-158	-	G	158	-	-	-	-	-
158	150	C	43	-55.5	-0.07	52.43	-2.88	-0.02
158	185	C	87	-54.84	-0.93	30.93	-80.83	-0.51
158	243	C	21	-55.7	0.25	45.99	5.15	0.03
158	312	C	4	-55.18	0.5	51.49	1.99	0.01
158	322	C	3	-56.8	-0.23	55.25	-0.68	-0.0

i-nuc	BP(j)	Nuc	#BP_Win	avgMFE	avgZ	avgED	SumZ	SumZ/#TotalWindows	BPs= 5
nt-159	-	U	159	-	-	-	-	-
159	149	A	43	-55.5	-0.07	52.43	-2.88	-0.02
159	184	G	87	-54.84	-0.93	30.93	-80.83	-0.51
159	242	A	21	-55.7	0.25	45.99	5.15	0.03
159	311	A	4	-55.18	0.5	51.49	1.99	0.01
159	321	G	3	-56.8	-0.23	55.25	-0.68	-0.0
159	NoBP	U	1	-55.3	-0.53	27.32	-0.53	-0.0

i-nuc	BP(j)	Nuc	#BP_Win	avgMFE	avgZ	avgED	SumZ	SumZ/#TotalWindows	BPs= 5
nt-160	-	C	160	-	-	-	-	-
160	148	G	43	-55.5	-0.07	52.43	-2.88	-0.02
160	183	G	87	-54.84	-0.93	30.93	-80.83	-0.51
160	241	G	21	-55.7	0.25	45.99	5.15	0.03
160	310	G	4	-55.18	0.5	51.49	1.99	0.01
160	320	G	3	-56.8	-0.23	55.25	-0.68	-0.0
160	NoBP	C	2	-55.3	-0.62	26.21	-1.23	-0.01

i-nuc	BP(j)	Nuc	#BP_Win	avgMFE	avgZ	avgED	SumZ	SumZ/#TotalWindows	BPs= 2
nt-161	-	A	161	-	-	-	-	-
161	NoBP	A	70	-55.61	-0.0	49.47	-0.21	-0.0
161	182	U	87	-54.84	-0.93	30.93	-80.83	-0.5
161	309	U	4	-55.18	0.5	51.49	1.99	0.01

i-nuc	BP(j)	Nuc	#BP_Win	avgMFE	avgZ	avgED	SumZ	SumZ/#TotalWindows	BPs= 1
nt-162	-	G	162	-	-	-	-	-
162	NoBP	G	134	-55.07	-0.64	37.69	-85.96	-0.53
162	238	C	28	-55.74	0.23	47.77	6.46	0.04

i-nuc	BP(j)	Nuc	#BP_Win	avgMFE	avgZ	avgED	SumZ	SumZ/#TotalWindows	BPs= 3
nt-163	-	U	163	-	-	-	-	-
163	147	A	43	-55.5	-0.07	52.43	-2.88	-0.02
163	180	A	87	-54.84	-0.93	30.93	-80.83	-0.5
163	237	G	28	-55.74	0.23	47.77	6.46	0.04
163	NoBP	U	5	-55.3	-0.58	26.53	-2.89	-0.02

i-nuc	BP(j)	Nuc	#BP_Win	avgMFE	avgZ	avgED	SumZ	SumZ/#TotalWindows	BPs= 3
nt-164	-	G	164	-	-	-	-	-
164	146	C	43	-55.5	-0.07	52.43	-2.88	-0.02
164	179	C	87	-54.84	-0.93	30.93	-80.83	-0.49
164	236	C	28	-55.74	0.23	47.77	6.46	0.04
164	NoBP	G	6	-55.3	-0.6	28.92	-3.57	-0.02

i-nuc	BP(j)	Nuc	#BP_Win	avgMFE	avgZ	avgED	SumZ	SumZ/#TotalWindows	BPs= 2
nt-165	-	U	165	-	-	-	-	-
165	NoBP	U	50	-55.47	-0.14	49.55	-6.82	-0.04
165	177	A	87	-54.84	-0.93	30.93	-80.83	-0.49
165	235	A	28	-55.74	0.23	47.77	6.46	0.04

i-nuc	BP(j)	Nuc	#BP_Win	avgMFE	avgZ	avgED	SumZ	SumZ/#TotalWindows	BPs= 2
nt-166	-	G	166	-	-	-	-	-
166	144	C	43	-55.5	-0.07	52.43	-2.88	-0.02
166	176	U	87	-54.84	-0.93	30.93	-80.83	-0.49
166	NoBP	G	36	-55.64	0.06	44.75	2.3	0.01

i-nuc	BP(j)	Nuc	#BP_Win	avgMFE	avgZ	avgED	SumZ	SumZ/#TotalWindows	BPs= 3
nt-167	-	G	167	-	-	-	-	-
167	143	C	43	-55.5	-0.07	52.43	-2.88	-0.02
167	175	C	87	-54.84	-0.93	30.93	-80.83	-0.48
167	233	C	28	-55.74	0.23	47.77	6.46	0.04
167	NoBP	G	9	-55.3	-0.51	36.19	-4.57	-0.03

i-nuc	BP(j)	Nuc	#BP_Win	avgMFE	avgZ	avgED	SumZ	SumZ/#TotalWindows	BPs= 2
nt-168	-	A	168	-	-	-	-	-
168	NoBP	A	53	-55.48	-0.16	49.8	-8.38	-0.05
168	174	U	87	-54.84	-0.93	30.93	-80.83	-0.48
168	232	U	28	-55.74	0.23	47.77	6.46	0.04

i-nuc	BP(j)	Nuc	#BP_Win	avgMFE	avgZ	avgED	SumZ	SumZ/#TotalWindows	BPs= 0
nt-169	-	A	169	-	-	-	-	-
169	NoBP	A	169	-55.22	-0.5	39.62	-83.82	-0.5

i-nuc	BP(j)	Nuc	#BP_Win	avgMFE	avgZ	avgED	SumZ	SumZ/#TotalWindows	BPs= 0
nt-170	-	A	170	-	-	-	-	-
170	NoBP	A	170	-55.24	-0.5	39.58	-85.09	-0.5

i-nuc	BP(j)	Nuc	#BP_Win	avgMFE	avgZ	avgED	SumZ	SumZ/#TotalWindows	BPs= 2
nt-171	-	A	171	-	-	-	-	-
171	141	U	43	-55.5	-0.07	52.43	-2.88	-0.02
171	NoBP	A	96	-54.88	-0.89	31.42	-85.4	-0.5
171	228	U	32	-56.07	0.08	46.99	2.59	0.02

i-nuc	BP(j)	Nuc	#BP_Win	avgMFE	avgZ	avgED	SumZ	SumZ/#TotalWindows	BPs= 2
nt-172	-	U	172	-	-	-	-	-
172	140	A	43	-55.5	-0.07	52.43	-2.88	-0.02
172	NoBP	U	97	-54.92	-0.88	31.51	-85.82	-0.5
172	227	A	32	-56.07	0.08	46.99	2.59	0.02

i-nuc	BP(j)	Nuc	#BP_Win	avgMFE	avgZ	avgED	SumZ	SumZ/#TotalWindows	BPs= 2
nt-173	-	C	173	-	-	-	-	-
173	139	G	43	-55.5	-0.07	52.43	-2.88	-0.02
173	NoBP	C	89	-54.92	-0.92	30.99	-81.68	-0.47
173	226	G	41	-55.9	-0.05	44.62	-1.98	-0.01

i-nuc	BP(j)	Nuc	#BP_Win	avgMFE	avgZ	avgED	SumZ	SumZ/#TotalWindows	BPs= 3
nt-174	-	U	174	-	-	-	-	-
174	138	A	43	-55.5	-0.07	52.43	-2.88	-0.02
174	168	A	87	-54.84	-0.93	30.93	-80.83	-0.46
174	225	A	41	-55.9	-0.05	44.62	-1.98	-0.01
174	NoBP	U	3	-58.4	-0.47	30.91	-1.42	-0.01

i-nuc	BP(j)	Nuc	#BP_Win	avgMFE	avgZ	avgED	SumZ	SumZ/#TotalWindows	BPs= 3
nt-175	-	C	175	-	-	-	-	-
175	137	G	43	-55.5	-0.07	52.43	-2.88	-0.02
175	167	G	87	-54.84	-0.93	30.93	-80.83	-0.46
175	224	G	41	-55.9	-0.05	44.62	-1.98	-0.01
175	NoBP	C	4	-58.4	-0.38	29.08	-1.51	-0.01

i-nuc	BP(j)	Nuc	#BP_Win	avgMFE	avgZ	avgED	SumZ	SumZ/#TotalWindows	BPs= 3
nt-176	-	U	176	-	-	-	-	-
176	136	A	43	-55.5	-0.07	52.43	-2.88	-0.02
176	166	G	87	-54.84	-0.93	30.93	-80.83	-0.46
176	223	G	41	-55.9	-0.05	44.62	-1.98	-0.01
176	NoBP	U	5	-58.4	-0.46	27.97	-2.29	-0.01

i-nuc	BP(j)	Nuc	#BP_Win	avgMFE	avgZ	avgED	SumZ	SumZ/#TotalWindows	BPs= 2
nt-177	-	A	177	-	-	-	-	-
177	135	U	43	-55.5	-0.07	52.43	-2.88	-0.02
177	165	U	87	-54.84	-0.93	30.93	-80.83	-0.46
177	NoBP	A	47	-56.22	-0.1	42.4	-4.91	-0.03

i-nuc	BP(j)	Nuc	#BP_Win	avgMFE	avgZ	avgED	SumZ	SumZ/#TotalWindows	BPs= 2
nt-178	-	G	178	-	-	-	-	-
178	134	C	43	-55.5	-0.07	52.43	-2.88	-0.02
178	NoBP	G	128	-55.18	-0.65	35.31	-82.81	-0.47
178	349	C	7	-58.44	-0.54	26.54	-3.79	-0.02

i-nuc	BP(j)	Nuc	#BP_Win	avgMFE	avgZ	avgED	SumZ	SumZ/#TotalWindows	BPs= 4
nt-179	-	C	179	-	-	-	-	-
179	NoBP	C	83	-55.68	-0.05	48.86	-3.86	-0.02
179	164	G	87	-54.84	-0.93	30.93	-80.83	-0.45
179	129	G	1	-56.8	-1.0	28.08	-1.0	-0.01
179	348	G	7	-58.44	-0.54	26.54	-3.79	-0.02
179	223	G	1	-56.9	-1.23	41.14	-1.23	-0.01

i-nuc	BP(j)	Nuc	#BP_Win	avgMFE	avgZ	avgED	SumZ	SumZ/#TotalWindows	BPs= 2
nt-180	-	A	180	-	-	-	-	-
180	NoBP	A	92	-55.91	-0.1	47.05	-9.64	-0.05
180	163	U	87	-54.84	-0.93	30.93	-80.83	-0.45
180	128	U	1	-56.8	-1.0	28.08	-1.0	-0.01

i-nuc	BP(j)	Nuc	#BP_Win	avgMFE	avgZ	avgED	SumZ	SumZ/#TotalWindows	BPs= 1
nt-181	-	G	180	-	-	-	-	-
181	NoBP	G	179	-55.33	-0.49	39.41	-87.54	-0.49
181	127	C	1	-56.8	-1.0	28.08	-1.0	-0.01

i-nuc	BP(j)	Nuc	#BP_Win	avgMFE	avgZ	avgED	SumZ	SumZ/#TotalWindows	BPs= 3
nt-182	-	U	180	-	-	-	-	-
182	NoBP	U	41	-55.05	0.08	54.45	3.28	0.02
182	161	A	87	-54.84	-0.93	30.93	-80.83	-0.45
182	220	A	45	-55.94	-0.12	44.59	-5.39	-0.03
182	345	A	7	-58.44	-0.54	26.54	-3.79	-0.02

i-nuc	BP(j)	Nuc	#BP_Win	avgMFE	avgZ	avgED	SumZ	SumZ/#TotalWindows	BPs= 3
nt-183	-	G	180	-	-	-	-	-
183	NoBP	G	46	-55.34	0.08	51.71	3.87	0.02
183	160	C	87	-54.84	-0.93	30.93	-80.83	-0.45
183	125	C	1	-56.8	-1.0	28.08	-1.0	-0.01
183	219	C	46	-55.93	-0.12	44.68	-5.7	-0.03

i-nuc	BP(j)	Nuc	#BP_Win	avgMFE	avgZ	avgED	SumZ	SumZ/#TotalWindows	BPs= 4
nt-184	-	G	180	-	-	-	-	-
184	NoBP	G	39	-54.61	0.25	56.62	9.83	0.05
184	159	U	87	-54.84	-0.93	30.93	-80.83	-0.45
184	218	C	46	-55.93	-0.12	44.68	-5.7	-0.03
184	343	C	7	-58.44	-0.54	26.54	-3.79	-0.02
184	362	C	1	-55.2	-0.01	45.61	-0.01	-0.0

i-nuc	BP(j)	Nuc	#BP_Win	avgMFE	avgZ	avgED	SumZ	SumZ/#TotalWindows	BPs= 5
nt-185	-	C	180	-	-	-	-	-
185	158	G	87	-54.84	-0.93	30.93	-80.83	-0.45
185	123	G	1	-56.8	-1.0	28.08	-1.0	-0.01
185	NoBP	C	38	-54.32	0.37	57.83	14.05	0.08
185	217	G	46	-55.93	-0.12	44.68	-5.7	-0.03
185	342	G	7	-58.44	-0.54	26.54	-3.79	-0.02
185	361	G	1	-55.2	-0.01	45.61	-0.01	-0.0

i-nuc	BP(j)	Nuc	#BP_Win	avgMFE	avgZ	avgED	SumZ	SumZ/#TotalWindows	BPs= 2
nt-186	-	G	180	-	-	-	-	-
186	NoBP	G	172	-54.96	-0.41	40.83	-69.75	-0.39
186	122	U	1	-56.8	-1.0	28.08	-1.0	-0.01
186	341	U	7	-58.44	-0.54	26.54	-3.79	-0.02

i-nuc	BP(j)	Nuc	#BP_Win	avgMFE	avgZ	avgED	SumZ	SumZ/#TotalWindows	BPs= 4
nt-187	-	C	180	-	-	-	-	-
187	NoBP	C	9	-60.23	-2.15	19.57	-19.37	-0.11
187	121	G	1	-56.8	-1.0	28.08	-1.0	-0.01
187	197	G	162	-54.61	-0.3	42.21	-47.97	-0.27
187	340	G	7	-58.44	-0.54	26.54	-3.79	-0.02
187	365	G	1	-54.9	-0.58	53.22	-0.58	-0.0

i-nuc	BP(j)	Nuc	#BP_Win	avgMFE	avgZ	avgED	SumZ	SumZ/#TotalWindows	BPs= 3
nt-188	-	C	180	-	-	-	-	-
188	NoBP	C	9	-59.34	-1.93	21.62	-17.38	-0.1
188	196	G	162	-54.61	-0.3	42.21	-47.97	-0.27
188	339	G	7	-58.44	-0.54	26.54	-3.79	-0.02
188	364	G	2	-53.25	-0.3	53.52	-0.61	-0.0

i-nuc	BP(j)	Nuc	#BP_Win	avgMFE	avgZ	avgED	SumZ	SumZ/#TotalWindows	BPs= 4
nt-189	-	C	180	-	-	-	-	-
189	NoBP	C	8	-57.82	-1.66	26.46	-13.3	-0.07
189	119	G	1	-56.8	-1.0	28.08	-1.0	-0.01
189	195	G	162	-54.61	-0.3	42.21	-47.97	-0.27
189	338	G	7	-58.44	-0.54	26.54	-3.79	-0.02
189	363	G	2	-53.25	-0.3	53.52	-0.61	-0.0

i-nuc	BP(j)	Nuc	#BP_Win	avgMFE	avgZ	avgED	SumZ	SumZ/#TotalWindows	BPs= 1
nt-190	-	G	180	-	-	-	-	-
190	NoBP	G	178	-54.84	-0.36	41.06	-63.54	-0.35
190	362	C	2	-53.25	-0.3	53.52	-0.61	-0.0

i-nuc	BP(j)	Nuc	#BP_Win	avgMFE	avgZ	avgED	SumZ	SumZ/#TotalWindows	BPs= 1
nt-191	-	A	180	-	-	-	-	-
191	NoBP	A	179	-54.74	-0.34	41.53	-60.16	-0.33
191	118	U	1	-56.8	-1.0	28.08	-1.0	-0.01

i-nuc	BP(j)	Nuc	#BP_Win	avgMFE	avgZ	avgED	SumZ	SumZ/#TotalWindows	BPs= 1
nt-192	-	A	180	-	-	-	-	-
192	NoBP	A	179	-54.7	-0.33	41.79	-58.45	-0.32
192	117	U	1	-56.8	-1.0	28.08	-1.0	-0.01

i-nuc	BP(j)	Nuc	#BP_Win	avgMFE	avgZ	avgED	SumZ	SumZ/#TotalWindows	BPs= 1
nt-193	-	C	180	-	-	-	-	-
193	NoBP	C	179	-54.65	-0.32	42.01	-57.13	-0.32
193	116	G	1	-56.8	-1.0	28.08	-1.0	-0.01

i-nuc	BP(j)	Nuc	#BP_Win	avgMFE	avgZ	avgED	SumZ	SumZ/#TotalWindows	BPs= 1
nt-194	-	A	180	-	-	-	-	-
194	NoBP	A	179	-54.61	-0.31	42.17	-55.57	-0.31
194	115	U	1	-56.8	-1.0	28.08	-1.0	-0.01

i-nuc	BP(j)	Nuc	#BP_Win	avgMFE	avgZ	avgED	SumZ	SumZ/#TotalWindows	BPs= 2
nt-195	-	G	180	-	-	-	-	-
195	NoBP	G	17	-54.3	-0.38	42.71	-6.47	-0.04
195	114	C	1	-56.8	-1.0	28.08	-1.0	-0.01
195	189	C	162	-54.61	-0.3	42.21	-47.97	-0.27

i-nuc	BP(j)	Nuc	#BP_Win	avgMFE	avgZ	avgED	SumZ	SumZ/#TotalWindows	BPs= 2
nt-196	-	G	180	-	-	-	-	-
196	NoBP	G	11	-51.35	-0.25	53.91	-2.77	-0.02
196	188	C	162	-54.61	-0.3	42.21	-47.97	-0.27
196	219	C	7	-58.44	-0.54	26.54	-3.79	-0.02

i-nuc	BP(j)	Nuc	#BP_Win	avgMFE	avgZ	avgED	SumZ	SumZ/#TotalWindows	BPs= 2
nt-197	-	G	180	-	-	-	-	-
197	187	C	162	-54.61	-0.3	42.21	-47.97	-0.27
197	218	C	7	-58.44	-0.54	26.54	-3.79	-0.02
197	NoBP	G	11	-50.76	-0.19	56.55	-2.04	-0.01

i-nuc	BP(j)	Nuc	#BP_Win	avgMFE	avgZ	avgED	SumZ	SumZ/#TotalWindows	BPs= 1
nt-198	-	A	180	-	-	-	-	-
198	NoBP	A	35	-55.37	-0.91	35.08	-31.77	-0.18
198	213	U	145	-54.27	-0.15	44.39	-21.75	-0.12

i-nuc	BP(j)	Nuc	#BP_Win	avgMFE	avgZ	avgED	SumZ	SumZ/#TotalWindows	BPs= 4
nt-199	-	C	180	-	-	-	-	-
199	NoBP	C	15	-56.61	-1.29	30.01	-19.42	-0.11
199	43	G	4	-54.68	-1.27	25.17	-5.09	-0.03
199	212	G	145	-54.27	-0.15	44.39	-21.75	-0.12
199	217	G	7	-58.44	-0.54	26.54	-3.79	-0.02
199	369	G	9	-50.3	-0.3	57.15	-2.72	-0.02

i-nuc	BP(j)	Nuc	#BP_Win	avgMFE	avgZ	avgED	SumZ	SumZ/#TotalWindows	BPs= 4
nt-200	-	U	180	-	-	-	-	-
200	NoBP	U	15	-56.01	-1.19	31.47	-17.87	-0.1
200	42	G	4	-54.68	-1.27	25.17	-5.09	-0.03
200	211	A	145	-54.27	-0.15	44.39	-21.75	-0.12
200	216	A	7	-58.44	-0.54	26.54	-3.79	-0.02
200	368	A	9	-50.3	-0.3	57.15	-2.72	-0.02

i-nuc	BP(j)	Nuc	#BP_Win	avgMFE	avgZ	avgED	SumZ	SumZ/#TotalWindows	BPs= 4
nt-201	-	U	180	-	-	-	-	-
201	NoBP	U	14	-54.94	-1.22	30.2	-17.13	-0.1
201	157	A	5	-56.14	-1.0	33.65	-4.99	-0.03
201	210	A	145	-54.27	-0.15	44.39	-21.75	-0.12
201	215	A	7	-58.44	-0.54	26.54	-3.79	-0.02
201	367	G	9	-50.3	-0.3	57.15	-2.72	-0.02

i-nuc	BP(j)	Nuc	#BP_Win	avgMFE	avgZ	avgED	SumZ	SumZ/#TotalWindows	BPs= 2
nt-202	-	G	180	-	-	-	-	-
202	NoBP	G	171	-54.23	-0.24	43.71	-40.32	-0.22
202	156	U	5	-56.14	-1.0	33.65	-4.99	-0.03
202	40	C	4	-54.68	-1.27	25.17	-5.09	-0.03

i-nuc	BP(j)	Nuc	#BP_Win	avgMFE	avgZ	avgED	SumZ	SumZ/#TotalWindows	BPs= 2
nt-203	-	A	180	-	-	-	-	-
203	NoBP	A	171	-54.17	-0.23	43.82	-40.03	-0.22
203	155	U	5	-56.14	-1.0	33.65	-4.99	-0.03
203	39	U	4	-54.68	-1.27	25.17	-5.09	-0.03

i-nuc	BP(j)	Nuc	#BP_Win	avgMFE	avgZ	avgED	SumZ	SumZ/#TotalWindows	BPs= 1
nt-204	-	A	180	-	-	-	-	-
204	NoBP	A	175	-54.13	-0.25	43.55	-44.53	-0.25
204	154	U	5	-56.14	-1.0	33.65	-4.99	-0.03

i-nuc	BP(j)	Nuc	#BP_Win	avgMFE	avgZ	avgED	SumZ	SumZ/#TotalWindows	BPs= 3
nt-205	-	A	180	-	-	-	-	-
205	NoBP	A	168	-54.08	-0.2	44.49	-33.7	-0.19
205	153	U	5	-56.14	-1.0	33.65	-4.99	-0.03
205	37	U	4	-54.68	-1.27	25.17	-5.09	-0.03
205	45	U	3	-53.37	-1.61	23.07	-4.84	-0.03

i-nuc	BP(j)	Nuc	#BP_Win	avgMFE	avgZ	avgED	SumZ	SumZ/#TotalWindows	BPs= 3
nt-206	-	G	180	-	-	-	-	-
206	152	C	5	-56.14	-1.0	33.65	-4.99	-0.03
206	36	C	4	-54.68	-1.27	25.17	-5.09	-0.03
206	44	C	3	-53.37	-1.61	23.07	-4.84	-0.03
206	NoBP	G	168	-54.03	-0.2	44.61	-33.22	-0.18

i-nuc	BP(j)	Nuc	#BP_Win	avgMFE	avgZ	avgED	SumZ	SumZ/#TotalWindows	BPs= 3
nt-207	-	C	180	-	-	-	-	-
207	NoBP	C	156	-54.5	-0.19	43.28	-29.35	-0.16
207	35	G	4	-54.68	-1.27	25.17	-5.09	-0.03
207	43	G	3	-53.37	-1.61	23.07	-4.84	-0.03
207	363	G	17	-49.87	-0.5	54.25	-8.58	-0.05

i-nuc	BP(j)	Nuc	#BP_Win	avgMFE	avgZ	avgED	SumZ	SumZ/#TotalWindows	BPs= 2
nt-208	-	G	180	-	-	-	-	-
208	NoBP	G	161	-54.43	-0.23	42.64	-37.64	-0.21
208	151	C	2	-55.4	-0.9	36.35	-1.8	-0.01
208	362	C	17	-49.87	-0.5	54.25	-8.58	-0.05

i-nuc	BP(j)	Nuc	#BP_Win	avgMFE	avgZ	avgED	SumZ	SumZ/#TotalWindows	BPs= 1
nt-209	-	A	180	-	-	-	-	-
209	NoBP	A	177	-53.98	-0.25	44.11	-43.56	-0.24
209	41	U	3	-53.37	-1.61	23.07	-4.84	-0.03

i-nuc	BP(j)	Nuc	#BP_Win	avgMFE	avgZ	avgED	SumZ	SumZ/#TotalWindows	BPs= 1
nt-210	-	A	180	-	-	-	-	-
210	NoBP	A	35	-52.52	-0.76	41.38	-26.77	-0.15
210	201	U	145	-54.27	-0.15	44.39	-21.75	-0.12

i-nuc	BP(j)	Nuc	#BP_Win	avgMFE	avgZ	avgED	SumZ	SumZ/#TotalWindows	BPs= 2
nt-211	-	A	180	-	-	-	-	-
211	NoBP	A	32	-52.24	-0.68	43.35	-21.74	-0.12
211	39	U	3	-53.37	-1.61	23.07	-4.84	-0.03
211	200	U	145	-54.27	-0.15	44.39	-21.75	-0.12

i-nuc	BP(j)	Nuc	#BP_Win	avgMFE	avgZ	avgED	SumZ	SumZ/#TotalWindows	BPs= 2
nt-212	-	G	180	-	-	-	-	-
212	NoBP	G	32	-52.06	-0.67	43.79	-21.5	-0.12
212	38	C	3	-53.37	-1.61	23.07	-4.84	-0.03
212	199	C	145	-54.27	-0.15	44.39	-21.75	-0.12

i-nuc	BP(j)	Nuc	#BP_Win	avgMFE	avgZ	avgED	SumZ	SumZ/#TotalWindows	BPs= 2
nt-213	-	U	180	-	-	-	-	-
213	NoBP	U	18	-54.04	-0.99	31.52	-17.82	-0.1
213	198	A	145	-54.27	-0.15	44.39	-21.75	-0.12
213	359	A	17	-49.87	-0.5	54.25	-8.58	-0.05

i-nuc	BP(j)	Nuc	#BP_Win	avgMFE	avgZ	avgED	SumZ	SumZ/#TotalWindows	BPs= 1
nt-214	-	A	180	-	-	-	-	-
214	NoBP	A	163	-54.21	-0.24	43.1	-39.68	-0.22
214	358	U	17	-49.87	-0.5	54.25	-8.58	-0.05

i-nuc	BP(j)	Nuc	#BP_Win	avgMFE	avgZ	avgED	SumZ	SumZ/#TotalWindows	BPs= 2
nt-215	-	A	180	-	-	-	-	-
215	NoBP	A	156	-53.98	-0.23	44.0	-35.38	-0.2
215	201	U	7	-58.44	-0.54	26.54	-3.79	-0.02
215	357	U	17	-49.87	-0.5	54.25	-8.58	-0.05

i-nuc	BP(j)	Nuc	#BP_Win	avgMFE	avgZ	avgED	SumZ	SumZ/#TotalWindows	BPs= 2
nt-216	-	A	180	-	-	-	-	-
216	NoBP	A	168	-53.46	-0.19	45.99	-32.31	-0.18
216	45	U	5	-56.6	-2.16	16.22	-10.8	-0.06
216	200	U	7	-58.44	-0.54	26.54	-3.79	-0.02

i-nuc	BP(j)	Nuc	#BP_Win	avgMFE	avgZ	avgED	SumZ	SumZ/#TotalWindows	BPs= 5
nt-217	-	G	180	-	-	-	-	-
217	NoBP	G	61	-52.08	-0.5	37.19	-30.24	-0.17
217	44	C	5	-56.6	-2.16	16.22	-10.8	-0.06
217	131	U	37	-54.32	0.38	58.17	14.15	0.08
217	185	C	46	-55.93	-0.12	44.68	-5.7	-0.03
217	199	C	7	-58.44	-0.54	26.54	-3.79	-0.02
217	355	U	24	-50.75	-0.38	53.26	-9.11	-0.05

i-nuc	BP(j)	Nuc	#BP_Win	avgMFE	avgZ	avgED	SumZ	SumZ/#TotalWindows	BPs= 6
nt-218	-	C	180	-	-	-	-	-
218	43	G	5	-56.6	-2.16	16.22	-10.8	-0.06
218	130	G	37	-54.32	0.38	58.17	14.15	0.08
218	NoBP	C	50	-52.68	-0.38	35.83	-18.87	-0.1
218	184	G	46	-55.93	-0.12	44.68	-5.7	-0.03
218	197	G	7	-58.44	-0.54	26.54	-3.79	-0.02
218	354	G	24	-50.75	-0.38	53.26	-9.11	-0.05
218	383	G	11	-48.99	-0.96	46.21	-10.59	-0.06

i-nuc	BP(j)	Nuc	#BP_Win	avgMFE	avgZ	avgED	SumZ	SumZ/#TotalWindows	BPs= 6
nt-219	-	C	180	-	-	-	-	-
219	42	G	3	-58.2	-2.36	13.26	-7.07	-0.04
219	NoBP	C	52	-52.65	-0.42	35.85	-22.0	-0.12
219	129	G	37	-54.32	0.38	58.17	14.15	0.08
219	183	G	46	-55.93	-0.12	44.68	-5.7	-0.03
219	196	G	7	-58.44	-0.54	26.54	-3.79	-0.02
219	353	G	24	-50.75	-0.38	53.26	-9.11	-0.05
219	382	G	11	-48.99	-0.96	46.21	-10.59	-0.06

i-nuc	BP(j)	Nuc	#BP_Win	avgMFE	avgZ	avgED	SumZ	SumZ/#TotalWindows	BPs= 5
nt-220	-	A	180	-	-	-	-	-
220	41	U	1	-58.7	-2.21	13.55	-2.21	-0.01
220	NoBP	A	80	-52.49	-0.35	40.42	-28.25	-0.16
220	128	U	37	-54.32	0.38	58.17	14.15	0.08
220	155	U	6	-54.95	-1.76	35.16	-10.58	-0.06
220	182	U	45	-55.94	-0.12	44.59	-5.39	-0.03
220	381	U	11	-48.99	-0.96	46.21	-10.59	-0.06

i-nuc	BP(j)	Nuc	#BP_Win	avgMFE	avgZ	avgED	SumZ	SumZ/#TotalWindows	BPs= 4
nt-221	-	G	180	-	-	-	-	-
221	NoBP	G	71	-54.84	-0.41	42.4	-28.79	-0.16
221	127	C	37	-54.32	0.38	58.17	14.15	0.08
221	154	U	6	-54.95	-1.76	35.16	-10.58	-0.06
221	146	C	42	-52.21	-0.17	36.09	-7.24	-0.04
221	352	C	24	-50.75	-0.38	53.26	-9.11	-0.05

i-nuc	BP(j)	Nuc	#BP_Win	avgMFE	avgZ	avgED	SumZ	SumZ/#TotalWindows	BPs= 4
nt-222	-	A	180	-	-	-	-	-
222	NoBP	A	71	-54.71	-0.38	42.98	-27.22	-0.15
222	126	U	37	-54.32	0.38	58.17	14.15	0.08
222	153	U	6	-54.95	-1.76	35.16	-10.58	-0.06
222	145	U	42	-52.21	-0.17	36.09	-7.24	-0.04
222	351	U	24	-50.75	-0.38	53.26	-9.11	-0.05

i-nuc	BP(j)	Nuc	#BP_Win	avgMFE	avgZ	avgED	SumZ	SumZ/#TotalWindows	BPs= 5
nt-223	-	G	180	-	-	-	-	-
223	125	C	37	-54.32	0.38	58.17	14.15	0.08
223	152	C	6	-54.95	-1.76	35.16	-10.58	-0.06
223	144	C	42	-52.21	-0.17	36.09	-7.24	-0.04
223	176	U	41	-55.9	-0.05	44.62	-1.98	-0.01
223	NoBP	G	53	-51.87	-0.61	47.02	-32.12	-0.18
223	179	C	1	-56.9	-1.23	41.14	-1.23	-0.01

i-nuc	BP(j)	Nuc	#BP_Win	avgMFE	avgZ	avgED	SumZ	SumZ/#TotalWindows	BPs= 5
nt-224	-	G	180	-	-	-	-	-
224	NoBP	G	34	-53.04	-0.76	42.06	-25.83	-0.14
224	151	C	6	-54.95	-1.76	35.16	-10.58	-0.06
224	143	C	42	-52.21	-0.17	36.09	-7.24	-0.04
224	233	C	33	-54.34	0.47	60.24	15.52	0.09
224	175	C	41	-55.9	-0.05	44.62	-1.98	-0.01
224	349	C	24	-50.75	-0.38	53.26	-9.11	-0.05

i-nuc	BP(j)	Nuc	#BP_Win	avgMFE	avgZ	avgED	SumZ	SumZ/#TotalWindows	BPs= 3
nt-225	-	A	180	-	-	-	-	-
225	NoBP	A	95	-52.67	-0.44	41.44	-41.85	-0.23
225	232	U	33	-54.34	0.47	60.24	15.52	0.09
225	174	U	41	-55.9	-0.05	44.62	-1.98	-0.01
225	373	U	11	-48.99	-0.96	46.21	-10.59	-0.06

i-nuc	BP(j)	Nuc	#BP_Win	avgMFE	avgZ	avgED	SumZ	SumZ/#TotalWindows	BPs= 5
nt-226	-	G	180	-	-	-	-	-
226	NoBP	G	42	-52.82	-0.53	45.98	-22.4	-0.12
226	142	C	42	-52.21	-0.17	36.09	-7.24	-0.04
226	231	C	33	-54.34	0.47	60.24	15.52	0.09
226	173	C	41	-55.9	-0.05	44.62	-1.98	-0.01
226	352	C	11	-53.9	-1.15	43.8	-12.66	-0.07
226	372	U	11	-48.99	-0.96	46.21	-10.59	-0.06

i-nuc	BP(j)	Nuc	#BP_Win	avgMFE	avgZ	avgED	SumZ	SumZ/#TotalWindows	BPs= 5
nt-227	-	A	180	-	-	-	-	-
227	NoBP	A	75	-52.32	-0.18	54.13	-13.83	-0.08
227	141	U	42	-52.21	-0.17	36.09	-7.24	-0.04
227	172	U	32	-56.07	0.08	46.99	2.59	0.01
227	291	U	2	-53.2	1.28	61.76	2.56	0.01
227	337	U	18	-56.47	-0.59	31.39	-10.7	-0.06
227	351	U	11	-53.9	-1.15	43.8	-12.66	-0.07

i-nuc	BP(j)	Nuc	#BP_Win	avgMFE	avgZ	avgED	SumZ	SumZ/#TotalWindows	BPs= 6
nt-228	-	U	180	-	-	-	-	-
228	NoBP	U	61	-52.93	-0.01	55.93	-0.52	-0.0
228	140	A	42	-52.21	-0.17	36.09	-7.24	-0.04
228	171	A	32	-56.07	0.08	46.99	2.59	0.01
228	290	G	2	-53.2	1.28	61.76	2.56	0.01
228	336	A	19	-56.38	-0.58	31.83	-10.99	-0.06
228	350	G	11	-53.9	-1.15	43.8	-12.66	-0.07
228	370	A	13	-49.05	-0.97	47.05	-12.62	-0.07

i-nuc	BP(j)	Nuc	#BP_Win	avgMFE	avgZ	avgED	SumZ	SumZ/#TotalWindows	BPs= 5
nt-229	-	C	180	-	-	-	-	-
229	NoBP	C	64	-55.0	0.27	54.03	17.16	0.1
229	139	G	42	-52.21	-0.17	36.09	-7.24	-0.04
229	289	G	2	-53.2	1.28	61.76	2.56	0.01
229	335	G	19	-56.38	-0.58	31.83	-10.99	-0.06
229	348	G	40	-52.32	-0.69	48.25	-27.74	-0.15
229	369	G	13	-49.05	-0.97	47.05	-12.62	-0.07

i-nuc	BP(j)	Nuc	#BP_Win	avgMFE	avgZ	avgED	SumZ	SumZ/#TotalWindows	BPs= 4
nt-230	-	U	180	-	-	-	-	-
230	NoBP	U	64	-54.93	0.34	54.48	22.03	0.12
230	138	A	42	-52.21	-0.17	36.09	-7.24	-0.04
230	334	A	19	-56.38	-0.58	31.83	-10.99	-0.06
230	347	A	42	-52.4	-0.72	47.99	-30.26	-0.17
230	368	A	13	-49.05	-0.97	47.05	-12.62	-0.07

i-nuc	BP(j)	Nuc	#BP_Win	avgMFE	avgZ	avgED	SumZ	SumZ/#TotalWindows	BPs= 5
nt-231	-	C	180	-	-	-	-	-
231	137	G	42	-52.21	-0.17	36.09	-7.24	-0.04
231	226	G	33	-54.34	0.47	60.24	15.52	0.09
231	NoBP	C	30	-55.57	0.3	48.7	9.02	0.05
231	333	G	19	-56.38	-0.58	31.83	-10.99	-0.06
231	346	G	43	-52.34	-0.74	47.76	-31.64	-0.18
231	367	G	13	-49.05	-0.97	47.05	-12.62	-0.07

i-nuc	BP(j)	Nuc	#BP_Win	avgMFE	avgZ	avgED	SumZ	SumZ/#TotalWindows	BPs= 7
nt-232	-	U	180	-	-	-	-	-
232	136	A	39	-52.06	-0.16	35.92	-6.09	-0.03
232	225	A	33	-54.34	0.47	60.24	15.52	0.09
232	168	A	28	-55.74	0.23	47.77	6.46	0.04
232	286	A	4	-54.3	0.68	50.62	2.72	0.02
232	332	A	19	-56.38	-0.58	31.83	-10.99	-0.06
232	345	A	43	-52.34	-0.74	47.76	-31.64	-0.18
232	366	G	13	-49.05	-0.97	47.05	-12.62	-0.07
232	NoBP	U	1	-47.9	-1.28	41.13	-1.28	-0.01

i-nuc	BP(j)	Nuc	#BP_Win	avgMFE	avgZ	avgED	SumZ	SumZ/#TotalWindows	BPs= 6
nt-233	-	C	180	-	-	-	-	-
233	NoBP	C	32	-50.95	-0.18	37.46	-5.88	-0.03
233	224	G	33	-54.34	0.47	60.24	15.52	0.09
233	167	G	28	-55.74	0.23	47.77	6.46	0.04
233	285	G	12	-54.97	0.13	38.82	1.58	0.01
233	331	G	19	-56.38	-0.58	31.83	-10.99	-0.06
233	344	G	43	-52.34	-0.74	47.76	-31.64	-0.18
233	365	G	13	-49.05	-0.97	47.05	-12.62	-0.07

i-nuc	BP(j)	Nuc	#BP_Win	avgMFE	avgZ	avgED	SumZ	SumZ/#TotalWindows	BPs= 4
nt-234	-	G	180	-	-	-	-	-
234	NoBP	G	120	-53.59	-0.04	46.21	-5.21	-0.03
234	134	C	2	-56.45	0.9	53.16	1.8	0.01
234	284	C	12	-54.97	0.13	38.82	1.58	0.01
234	343	C	43	-52.34	-0.74	47.76	-31.64	-0.18
234	352	C	3	-47.97	-1.43	35.54	-4.29	-0.02

i-nuc	BP(j)	Nuc	#BP_Win	avgMFE	avgZ	avgED	SumZ	SumZ/#TotalWindows	BPs= 7
nt-235	-	A	180	-	-	-	-	-
235	NoBP	A	65	-54.29	-0.26	42.06	-16.7	-0.09
235	107	U	10	-48.85	0.36	48.26	3.56	0.02
235	105	U	10	-50.27	0.11	35.97	1.06	0.01
235	122	U	19	-52.68	0.3	61.27	5.73	0.03
235	165	U	28	-55.74	0.23	47.77	6.46	0.04
235	131	U	2	-56.85	-0.38	40.18	-0.75	-0.0
235	341	U	43	-52.34	-0.74	47.76	-31.64	-0.18
235	351	U	3	-47.97	-1.43	35.54	-4.29	-0.02

i-nuc	BP(j)	Nuc	#BP_Win	avgMFE	avgZ	avgED	SumZ	SumZ/#TotalWindows	BPs= 11
nt-236	-	C	180	-	-	-	-	-
236	NoBP	C	16	-55.27	-0.02	46.9	-0.38	-0.0
236	106	G	10	-48.85	0.36	48.26	3.56	0.02
236	104	G	10	-50.27	0.11	35.97	1.06	0.01
236	121	G	19	-52.68	0.3	61.27	5.73	0.03
236	164	G	28	-55.74	0.23	47.77	6.46	0.04
236	123	G	4	-53.35	1.4	68.6	5.6	0.03
236	282	G	13	-54.93	0.21	41.06	2.72	0.02
236	130	G	2	-56.85	-0.38	40.18	-0.75	-0.0
236	328	G	19	-56.38	-0.58	31.83	-10.99	-0.06
236	340	G	43	-52.34	-0.74	47.76	-31.64	-0.18
236	363	G	13	-49.05	-0.97	47.05	-12.62	-0.07
236	350	G	3	-47.97	-1.43	35.54	-4.29	-0.02

i-nuc	BP(j)	Nuc	#BP_Win	avgMFE	avgZ	avgED	SumZ	SumZ/#TotalWindows	BPs= 10
nt-237	-	G	180	-	-	-	-	-
237	NoBP	G	47	-52.5	-0.74	46.27	-34.75	-0.19
237	105	U	10	-48.85	0.36	48.26	3.56	0.02
237	103	U	10	-50.27	0.11	35.97	1.06	0.01
237	120	U	19	-52.68	0.3	61.27	5.73	0.03
237	163	U	28	-55.74	0.23	47.77	6.46	0.04
237	252	C	9	-58.24	0.34	53.49	3.05	0.02
237	131	U	2	-56.45	0.9	53.16	1.8	0.01
237	122	U	4	-53.35	1.4	68.6	5.6	0.03
237	281	C	35	-54.89	-0.29	37.16	-10.1	-0.06
237	362	C	13	-49.05	-0.97	47.05	-12.62	-0.07
237	349	C	3	-47.97	-1.43	35.54	-4.29	-0.02

i-nuc	BP(j)	Nuc	#BP_Win	avgMFE	avgZ	avgED	SumZ	SumZ/#TotalWindows	BPs= 12
nt-238	-	C	180	-	-	-	-	-
238	NoBP	C	2	-47.2	-1.01	35.03	-2.02	-0.01
238	104	G	10	-48.85	0.36	48.26	3.56	0.02
238	102	G	10	-50.27	0.11	35.97	1.06	0.01
238	119	G	19	-52.68	0.3	61.27	5.73	0.03
238	162	G	28	-55.74	0.23	47.77	6.46	0.04
238	251	G	9	-58.24	0.34	53.49	3.05	0.02
238	130	G	2	-56.45	0.9	53.16	1.8	0.01
238	121	G	4	-53.35	1.4	68.6	5.6	0.03
238	280	G	35	-54.89	-0.29	37.16	-10.1	-0.06
238	129	G	2	-56.85	-0.38	40.18	-0.75	-0.0
238	338	G	43	-52.34	-0.74	47.76	-31.64	-0.18
238	361	G	13	-49.05	-0.97	47.05	-12.62	-0.07
238	348	G	3	-47.97	-1.43	35.54	-4.29	-0.02

i-nuc	BP(j)	Nuc	#BP_Win	avgMFE	avgZ	avgED	SumZ	SumZ/#TotalWindows	BPs= 7
nt-239	-	A	180	-	-	-	-	-
239	103	U	10	-48.85	0.36	48.26	3.56	0.02
239	NoBP	A	86	-53.53	-0.23	42.48	-19.74	-0.11
239	118	U	19	-52.68	0.3	61.27	5.73	0.03
239	94	U	7	-51.86	-0.03	37.98	-0.19	-0.0
239	250	U	9	-58.24	0.34	53.49	3.05	0.02
239	120	U	4	-53.35	1.4	68.6	5.6	0.03
239	128	U	2	-56.85	-0.38	40.18	-0.75	-0.0
239	337	U	43	-52.34	-0.74	47.76	-31.64	-0.18

i-nuc	BP(j)	Nuc	#BP_Win	avgMFE	avgZ	avgED	SumZ	SumZ/#TotalWindows	BPs= 7
nt-240	-	G	180	-	-	-	-	-
240	NoBP	G	138	-52.85	-0.29	45.49	-40.42	-0.22
240	115	U	6	-48.92	0.51	60.55	3.08	0.02
240	93	C	7	-51.86	-0.03	37.98	-0.19	-0.0
240	117	U	13	-54.42	0.2	61.6	2.65	0.01
240	249	U	9	-58.24	0.34	53.49	3.05	0.02
240	128	U	2	-56.45	0.9	53.16	1.8	0.01
240	127	C	2	-56.85	-0.38	40.18	-0.75	-0.0
240	343	C	3	-47.97	-1.43	35.54	-4.29	-0.02

i-nuc	BP(j)	Nuc	#BP_Win	avgMFE	avgZ	avgED	SumZ	SumZ/#TotalWindows	BPs= 6
nt-241	-	G	180	-	-	-	-	-
241	NoBP	G	137	-52.39	-0.4	45.76	-54.74	-0.3
241	114	C	6	-48.92	0.51	60.55	3.08	0.02
241	160	C	21	-55.7	0.25	45.99	5.15	0.03
241	248	C	9	-58.24	0.34	53.49	3.05	0.02
241	127	C	2	-56.45	0.9	53.16	1.8	0.01
241	118	U	4	-53.35	1.4	68.6	5.6	0.03
241	126	U	1	-57.1	-0.33	47.64	-0.33	-0.0

i-nuc	BP(j)	Nuc	#BP_Win	avgMFE	avgZ	avgED	SumZ	SumZ/#TotalWindows	BPs= 9
nt-242	-	A	180	-	-	-	-	-
242	NoBP	A	115	-53.06	-0.49	45.07	-56.18	-0.31
242	100	U	9	-48.77	0.47	51.2	4.22	0.02
242	113	U	6	-48.92	0.51	60.55	3.08	0.02
242	91	U	7	-51.86	-0.03	37.98	-0.19	-0.0
242	115	U	12	-54.48	0.13	61.55	1.6	0.01
242	159	U	21	-55.7	0.25	45.99	5.15	0.03
242	126	U	2	-56.45	0.9	53.16	1.8	0.01
242	117	U	4	-53.35	1.4	68.6	5.6	0.03
242	295	U	1	-53.7	1.05	62.29	1.05	0.01
242	341	U	3	-47.97	-1.43	35.54	-4.29	-0.02

i-nuc	BP(j)	Nuc	#BP_Win	avgMFE	avgZ	avgED	SumZ	SumZ/#TotalWindows	BPs= 10
nt-243	-	C	180	-	-	-	-	-
243	99	G	9	-48.77	0.47	51.2	4.22	0.02
243	112	G	6	-48.92	0.51	60.55	3.08	0.02
243	90	G	7	-51.86	-0.03	37.98	-0.19	-0.0
243	NoBP	C	23	-56.13	0.28	57.67	6.45	0.04
243	158	G	21	-55.7	0.25	45.99	5.15	0.03
243	116	G	4	-53.35	1.4	68.6	5.6	0.03
243	294	G	1	-53.7	1.05	62.29	1.05	0.01
243	277	G	57	-53.75	-0.39	41.48	-22.16	-0.12
243	333	G	43	-52.34	-0.74	47.76	-31.64	-0.18
243	340	G	3	-47.97	-1.43	35.54	-4.29	-0.02
243	407	G	6	-43.75	-1.2	48.15	-7.19	-0.04

i-nuc	BP(j)	Nuc	#BP_Win	avgMFE	avgZ	avgED	SumZ	SumZ/#TotalWindows	BPs= 10
nt-244	-	U	180	-	-	-	-	-
244	98	A	8	-49.16	0.44	51.56	3.53	0.02
244	NoBP	U	29	-54.02	0.29	58.57	8.43	0.05
244	89	A	7	-51.86	-0.03	37.98	-0.19	-0.0
244	157	A	21	-55.7	0.25	45.99	5.15	0.03
244	124	A	2	-56.45	0.9	53.16	1.8	0.01
244	290	G	3	-53.3	1.36	69.56	4.09	0.02
244	293	A	1	-53.7	1.05	62.29	1.05	0.01
244	276	A	57	-53.75	-0.39	41.48	-22.16	-0.12
244	332	A	43	-52.34	-0.74	47.76	-31.64	-0.18
244	339	G	3	-47.97	-1.43	35.54	-4.29	-0.02
244	406	G	6	-43.75	-1.2	48.15	-7.19	-0.04

i-nuc	BP(j)	Nuc	#BP_Win	avgMFE	avgZ	avgED	SumZ	SumZ/#TotalWindows	BPs= 9
nt-245	-	C	180	-	-	-	-	-
245	NoBP	C	46	-53.69	0.3	50.96	13.98	0.08
245	88	G	7	-51.86	-0.03	37.98	-0.19	-0.0
245	112	G	12	-54.48	0.13	61.55	1.6	0.01
245	123	G	2	-56.45	0.9	53.16	1.8	0.01
245	289	G	3	-53.3	1.36	69.56	4.09	0.02
245	292	G	1	-53.7	1.05	62.29	1.05	0.01
245	275	G	57	-53.75	-0.39	41.48	-22.16	-0.12
245	331	G	43	-52.34	-0.74	47.76	-31.64	-0.18
245	338	G	3	-47.97	-1.43	35.54	-4.29	-0.02
245	405	G	6	-43.75	-1.2	48.15	-7.19	-0.04

i-nuc	BP(j)	Nuc	#BP_Win	avgMFE	avgZ	avgED	SumZ	SumZ/#TotalWindows	BPs= 9
nt-246	-	G	180	-	-	-	-	-
246	NoBP	G	78	-53.9	-0.24	48.4	-19.03	-0.11
246	110	C	6	-48.92	0.51	60.55	3.08	0.02
246	85	C	7	-51.86	-0.03	37.98	-0.19	-0.0
246	94	U	4	-51.15	0.55	58.11	2.19	0.01
246	111	C	12	-54.48	0.13	61.55	1.6	0.01
246	288	U	3	-53.3	1.36	69.56	4.09	0.02
246	291	U	1	-53.7	1.05	62.29	1.05	0.01
246	274	C	57	-53.75	-0.39	41.48	-22.16	-0.12
246	337	U	3	-47.97	-1.43	35.54	-4.29	-0.02
246	403	C	9	-43.02	-1.19	47.87	-10.69	-0.06

i-nuc	BP(j)	Nuc	#BP_Win	avgMFE	avgZ	avgED	SumZ	SumZ/#TotalWindows	BPs= 8
nt-247	-	G	180	-	-	-	-	-
247	NoBP	G	74	-54.42	-0.21	43.72	-15.59	-0.09
247	109	C	6	-48.92	0.51	60.55	3.08	0.02
247	84	C	7	-51.86	-0.03	37.98	-0.19	-0.0
247	93	C	4	-51.15	0.55	58.11	2.19	0.01
247	110	C	12	-54.48	0.13	61.55	1.6	0.01
247	258	C	64	-52.8	-0.5	47.05	-32.03	-0.18
247	287	C	3	-53.3	1.36	69.56	4.09	0.02
247	295	U	1	-53.5	1.51	65.71	1.51	0.01
247	402	C	9	-43.02	-1.19	47.87	-10.69	-0.06

i-nuc	BP(j)	Nuc	#BP_Win	avgMFE	avgZ	avgED	SumZ	SumZ/#TotalWindows	BPs= 10
nt-248	-	C	180	-	-	-	-	-
248	108	G	6	-48.92	0.51	60.55	3.08	0.02
248	83	G	7	-51.86	-0.03	37.98	-0.19	-0.0
248	92	G	4	-51.15	0.55	58.11	2.19	0.01
248	NoBP	C	15	-54.25	0.38	63.15	5.69	0.03
248	257	G	64	-52.8	-0.5	47.05	-32.03	-0.18
248	241	G	9	-58.24	0.34	53.49	3.05	0.02
248	270	G	63	-54.01	-0.32	41.77	-20.32	-0.11
248	294	G	1	-53.5	1.51	65.71	1.51	0.01
248	289	G	1	-53.7	1.05	62.29	1.05	0.01
248	401	G	9	-43.02	-1.19	47.87	-10.69	-0.06
248	409	G	1	-40.1	-1.18	41.92	-1.18	-0.01

i-nuc	BP(j)	Nuc	#BP_Win	avgMFE	avgZ	avgED	SumZ	SumZ/#TotalWindows	BPs= 8
nt-249	-	U	180	-	-	-	-	-
249	NoBP	U	27	-51.96	0.13	53.5	3.64	0.02
249	102	G	2	-52.55	0.27	58.92	0.54	0.0
249	256	A	64	-52.8	-0.5	47.05	-32.03	-0.18
249	240	G	9	-58.24	0.34	53.49	3.05	0.02
249	269	A	63	-54.01	-0.32	41.77	-20.32	-0.11
249	286	A	4	-53.4	1.28	67.74	5.14	0.03
249	293	A	1	-53.5	1.51	65.71	1.51	0.01
249	400	G	9	-43.02	-1.19	47.87	-10.69	-0.06
249	408	G	1	-40.1	-1.18	41.92	-1.18	-0.01

i-nuc	BP(j)	Nuc	#BP_Win	avgMFE	avgZ	avgED	SumZ	SumZ/#TotalWindows	BPs= 8
nt-250	-	U	180	-	-	-	-	-
250	NoBP	U	27	-51.67	0.06	52.07	1.54	0.01
250	101	A	2	-52.55	0.27	58.92	0.54	0.0
250	255	A	64	-52.8	-0.5	47.05	-32.03	-0.18
250	239	A	9	-58.24	0.34	53.49	3.05	0.02
250	268	A	63	-54.01	-0.32	41.77	-20.32	-0.11
250	285	G	4	-53.4	1.28	67.74	5.14	0.03
250	292	G	1	-53.5	1.51	65.71	1.51	0.01
250	356	A	9	-43.02	-1.19	47.87	-10.69	-0.06
250	407	G	1	-40.1	-1.18	41.92	-1.18	-0.01

i-nuc	BP(j)	Nuc	#BP_Win	avgMFE	avgZ	avgED	SumZ	SumZ/#TotalWindows	BPs= 9
nt-251	-	G	180	-	-	-	-	-
251	NoBP	G	78	-52.82	-0.4	49.43	-31.19	-0.17
251	80	C	7	-51.86	-0.03	37.98	-0.19	-0.0
251	91	U	4	-51.15	0.55	58.11	2.19	0.01
251	100	U	2	-52.55	0.27	58.92	0.54	0.0
251	238	C	9	-58.24	0.34	53.49	3.05	0.02
251	267	C	63	-54.01	-0.32	41.77	-20.32	-0.11
251	284	C	4	-53.4	1.28	67.74	5.14	0.03
251	291	U	1	-53.5	1.51	65.71	1.51	0.01
251	355	U	9	-43.02	-1.19	47.87	-10.69	-0.06
251	349	C	3	-39.47	-1.64	21.15	-4.93	-0.03

i-nuc	BP(j)	Nuc	#BP_Win	avgMFE	avgZ	avgED	SumZ	SumZ/#TotalWindows	BPs= 10
nt-252	-	C	180	-	-	-	-	-
252	79	G	7	-51.86	-0.03	37.98	-0.19	-0.0
252	90	G	4	-51.15	0.55	58.11	2.19	0.01
252	99	G	2	-52.55	0.27	58.92	0.54	0.0
252	NoBP	C	77	-52.85	-0.41	49.18	-31.76	-0.18
252	237	G	9	-58.24	0.34	53.49	3.05	0.02
252	266	G	63	-54.01	-0.32	41.77	-20.32	-0.11
252	283	G	4	-53.4	1.28	67.74	5.14	0.03
252	290	G	1	-53.5	1.51	65.71	1.51	0.01
252	354	G	9	-43.02	-1.19	47.87	-10.69	-0.06
252	405	G	1	-40.1	-1.18	41.92	-1.18	-0.01
252	348	G	3	-39.47	-1.64	21.15	-4.93	-0.03

i-nuc	BP(j)	Nuc	#BP_Win	avgMFE	avgZ	avgED	SumZ	SumZ/#TotalWindows	BPs= 9
nt-253	-	U	180	-	-	-	-	-
253	78	A	5	-52.36	-0.14	36.52	-0.7	-0.0
253	NoBP	U	88	-53.21	-0.34	49.39	-30.16	-0.17
253	89	A	4	-51.15	0.55	58.11	2.19	0.01
253	98	A	2	-52.55	0.27	58.92	0.54	0.0
253	265	G	63	-54.01	-0.32	41.77	-20.32	-0.11
253	282	G	4	-53.4	1.28	67.74	5.14	0.03
253	289	G	1	-53.5	1.51	65.71	1.51	0.01
253	353	G	9	-43.02	-1.19	47.87	-10.69	-0.06
253	404	A	1	-40.1	-1.18	41.92	-1.18	-0.01
253	347	A	3	-39.47	-1.64	21.15	-4.93	-0.03

i-nuc	BP(j)	Nuc	#BP_Win	avgMFE	avgZ	avgED	SumZ	SumZ/#TotalWindows	BPs= 5
nt-254	-	G	180	-	-	-	-	-
254	NoBP	G	101	-52.68	-0.33	48.57	-32.95	-0.18
254	264	C	63	-54.01	-0.32	41.77	-20.32	-0.11
254	281	C	4	-53.4	1.28	67.74	5.14	0.03
254	287	C	1	-53.5	1.51	65.71	1.51	0.01
254	352	C	10	-42.43	-1.23	46.67	-12.27	-0.07
254	403	C	1	-40.1	-1.18	41.92	-1.18	-0.01

i-nuc	BP(j)	Nuc	#BP_Win	avgMFE	avgZ	avgED	SumZ	SumZ/#TotalWindows	BPs= 3
nt-255	-	A	180	-	-	-	-	-
255	NoBP	A	102	-53.24	-0.18	45.8	-18.85	-0.1
255	87	U	4	-51.15	0.55	58.11	2.19	0.01
255	250	U	64	-52.8	-0.5	47.05	-32.03	-0.18
255	351	U	10	-42.43	-1.23	46.67	-12.27	-0.07

i-nuc	BP(j)	Nuc	#BP_Win	avgMFE	avgZ	avgED	SumZ	SumZ/#TotalWindows	BPs= 3
nt-256	-	A	180	-	-	-	-	-
256	NoBP	A	110	-52.13	-0.3	45.64	-32.84	-0.18
256	86	U	4	-51.15	0.55	58.11	2.19	0.01
256	94	U	2	-52.55	0.27	58.92	0.54	0.0
256	249	U	64	-52.8	-0.5	47.05	-32.03	-0.18

i-nuc	BP(j)	Nuc	#BP_Win	avgMFE	avgZ	avgED	SumZ	SumZ/#TotalWindows	BPs= 8
nt-257	-	G	180	-	-	-	-	-
257	NoBP	G	84	-53.2	-0.24	43.88	-19.82	-0.11
257	84	C	1	-49.0	0.74	59.59	0.74	0.0
257	85	C	3	-51.87	0.48	57.62	1.45	0.01
257	93	C	2	-52.55	0.27	58.92	0.54	0.0
257	109	C	12	-54.48	0.13	61.55	1.6	0.01
257	248	C	64	-52.8	-0.5	47.05	-32.03	-0.18
257	284	C	1	-53.5	1.51	65.71	1.51	0.01
257	349	C	10	-42.43	-1.23	46.67	-12.27	-0.07
257	343	C	3	-39.47	-1.64	21.15	-4.93	-0.03

i-nuc	BP(j)	Nuc	#BP_Win	avgMFE	avgZ	avgED	SumZ	SumZ/#TotalWindows	BPs= 9
nt-258	-	C	180	-	-	-	-	-
258	NoBP	C	82	-53.12	-0.3	43.23	-24.4	-0.14
258	83	G	1	-49.0	0.74	59.59	0.74	0.0
258	92	G	2	-52.55	0.27	58.92	0.54	0.0
258	108	G	12	-54.48	0.13	61.55	1.6	0.01
258	247	G	64	-52.8	-0.5	47.05	-32.03	-0.18
258	277	G	4	-53.4	1.28	67.74	5.14	0.03
258	283	G	1	-53.5	1.51	65.71	1.51	0.01
258	348	G	10	-42.43	-1.23	46.67	-12.27	-0.07
258	282	G	1	-40.1	-1.18	41.92	-1.18	-0.01
258	342	G	3	-39.47	-1.64	21.15	-4.93	-0.03

i-nuc	BP(j)	Nuc	#BP_Win	avgMFE	avgZ	avgED	SumZ	SumZ/#TotalWindows	BPs= 7
nt-259	-	G	180	-	-	-	-	-
259	NoBP	G	87	-53.03	-0.27	44.95	-23.66	-0.13
259	84	C	3	-51.87	0.48	57.62	1.45	0.01
259	91	U	2	-52.55	0.27	58.92	0.54	0.0
259	107	U	12	-54.48	0.13	61.55	1.6	0.01
259	109	C	2	-53.3	0.49	67.36	0.98	0.01
259	267	C	11	-56.35	0.41	45.75	4.56	0.03
259	281	C	60	-50.09	-0.81	45.46	-48.32	-0.27
259	341	U	3	-39.47	-1.64	21.15	-4.93	-0.03

i-nuc	BP(j)	Nuc	#BP_Win	avgMFE	avgZ	avgED	SumZ	SumZ/#TotalWindows	BPs= 10
nt-260	-	C	180	-	-	-	-	-
260	83	G	3	-51.87	0.48	57.62	1.45	0.01
260	90	G	2	-52.55	0.27	58.92	0.54	0.0
260	106	G	12	-54.48	0.13	61.55	1.6	0.01
260	108	G	2	-53.3	0.49	67.36	0.98	0.01
260	123	G	9	-58.24	0.34	53.49	3.05	0.02
260	NoBP	C	63	-54.01	-0.32	41.77	-20.32	-0.11
260	266	G	11	-56.35	0.41	45.75	4.56	0.03
260	275	G	4	-53.4	1.28	67.74	5.14	0.03
260	280	G	60	-50.09	-0.81	45.46	-48.32	-0.27
260	344	G	11	-41.81	-1.3	44.63	-14.28	-0.08
260	340	G	3	-39.47	-1.64	21.15	-4.93	-0.03

i-nuc	BP(j)	Nuc	#BP_Win	avgMFE	avgZ	avgED	SumZ	SumZ/#TotalWindows	BPs= 5
nt-261	-	G	180	-	-	-	-	-
261	NoBP	G	141	-52.17	-0.48	43.66	-67.5	-0.38
261	105	U	12	-54.48	0.13	61.55	1.6	0.01
261	107	U	2	-53.3	0.49	67.36	0.98	0.01
261	122	U	9	-58.24	0.34	53.49	3.05	0.02
261	274	C	4	-53.4	1.28	67.74	5.14	0.03
261	343	C	12	-41.18	-1.34	43.54	-16.06	-0.09

i-nuc	BP(j)	Nuc	#BP_Win	avgMFE	avgZ	avgED	SumZ	SumZ/#TotalWindows	BPs= 8
nt-262	-	C	180	-	-	-	-	-
262	NoBP	C	76	-54.05	-0.23	42.49	-17.11	-0.1
262	88	G	2	-52.55	0.27	58.92	0.54	0.0
262	104	G	12	-54.48	0.13	61.55	1.6	0.01
262	106	G	2	-53.3	0.49	67.36	0.98	0.01
262	121	G	9	-58.24	0.34	53.49	3.05	0.02
262	273	G	4	-53.4	1.28	67.74	5.14	0.03
262	278	G	60	-50.09	-0.81	45.46	-48.32	-0.27
262	342	G	12	-41.18	-1.34	43.54	-16.06	-0.09
262	338	G	3	-39.47	-1.64	21.15	-4.93	-0.03

i-nuc	BP(j)	Nuc	#BP_Win	avgMFE	avgZ	avgED	SumZ	SumZ/#TotalWindows	BPs= 6
nt-263	-	A	180	-	-	-	-	-
263	87	U	2	-52.55	0.27	58.92	0.54	0.0
263	103	U	12	-54.48	0.13	61.55	1.6	0.01
263	105	U	2	-53.3	0.49	67.36	0.98	0.01
263	120	U	9	-58.24	0.34	53.49	3.05	0.02
263	NoBP	A	140	-52.2	-0.45	44.34	-62.73	-0.35
263	341	U	12	-41.18	-1.34	43.54	-16.06	-0.09
263	337	U	3	-39.47	-1.64	21.15	-4.93	-0.03

i-nuc	BP(j)	Nuc	#BP_Win	avgMFE	avgZ	avgED	SumZ	SumZ/#TotalWindows	BPs= 7
nt-264	-	C	180	-	-	-	-	-
264	NoBP	C	15	-51.48	-0.05	45.57	-0.74	-0.0
264	102	G	12	-54.48	0.13	61.55	1.6	0.01
264	104	G	2	-53.3	0.49	67.36	0.98	0.01
264	119	G	9	-58.24	0.34	53.49	3.05	0.02
264	254	G	63	-54.01	-0.32	41.77	-20.32	-0.11
264	272	G	4	-53.4	1.28	67.74	5.14	0.03
264	275	G	63	-49.58	-0.85	44.31	-53.25	-0.3
264	340	G	12	-41.18	-1.34	43.54	-16.06	-0.09

i-nuc	BP(j)	Nuc	#BP_Win	avgMFE	avgZ	avgED	SumZ	SumZ/#TotalWindows	BPs= 4
nt-265	-	G	180	-	-	-	-	-
265	NoBP	G	41	-50.92	-0.09	52.93	-3.78	-0.02
265	118	U	9	-58.24	0.34	53.49	3.05	0.02
265	253	U	63	-54.01	-0.32	41.77	-20.32	-0.11
265	274	C	63	-49.58	-0.85	44.31	-53.25	-0.3
265	403	C	4	-33.25	-1.78	37.51	-7.14	-0.04

i-nuc	BP(j)	Nuc	#BP_Win	avgMFE	avgZ	avgED	SumZ	SumZ/#TotalWindows	BPs= 5
nt-266	-	G	180	-	-	-	-	-
266	NoBP	G	82	-48.42	-0.79	45.77	-64.58	-0.36
266	100	U	11	-54.55	0.16	61.08	1.79	0.01
266	117	U	9	-58.24	0.34	53.49	3.05	0.02
266	252	C	63	-54.01	-0.32	41.77	-20.32	-0.11
266	260	C	11	-56.35	0.41	45.75	4.56	0.03
266	402	C	4	-33.25	-1.78	37.51	-7.14	-0.04

i-nuc	BP(j)	Nuc	#BP_Win	avgMFE	avgZ	avgED	SumZ	SumZ/#TotalWindows	BPs= 6
nt-267	-	C	180	-	-	-	-	-
267	NoBP	C	19	-43.48	-0.71	48.88	-13.4	-0.07
267	99	G	11	-54.55	0.16	61.08	1.79	0.01
267	116	G	9	-58.24	0.34	53.49	3.05	0.02
267	251	G	63	-54.01	-0.32	41.77	-20.32	-0.11
267	259	G	11	-56.35	0.41	45.75	4.56	0.03
267	272	G	63	-49.58	-0.85	44.31	-53.25	-0.3
267	401	G	4	-33.25	-1.78	37.51	-7.14	-0.04

i-nuc	BP(j)	Nuc	#BP_Win	avgMFE	avgZ	avgED	SumZ	SumZ/#TotalWindows	BPs= 3
nt-268	-	A	180	-	-	-	-	-
268	NoBP	A	104	-48.74	-0.69	46.92	-71.87	-0.4
268	115	U	2	-59.0	0.11	56.12	0.21	0.0
268	250	U	63	-54.01	-0.32	41.77	-20.32	-0.11
268	156	U	11	-56.35	0.41	45.75	4.56	0.03

i-nuc	BP(j)	Nuc	#BP_Win	avgMFE	avgZ	avgED	SumZ	SumZ/#TotalWindows	BPs= 2
nt-269	-	A	180	-	-	-	-	-
269	NoBP	A	106	-48.72	-0.69	46.84	-73.15	-0.41
269	249	U	63	-54.01	-0.32	41.77	-20.32	-0.11
269	155	U	11	-56.35	0.41	45.75	4.56	0.03

i-nuc	BP(j)	Nuc	#BP_Win	avgMFE	avgZ	avgED	SumZ	SumZ/#TotalWindows	BPs= 4
nt-270	-	G	180	-	-	-	-	-
270	NoBP	G	100	-49.25	-0.67	47.04	-66.64	-0.37
270	95	C	1	-54.9	-0.29	58.8	-0.29	-0.0
270	248	C	63	-54.01	-0.32	41.77	-20.32	-0.11
270	154	U	11	-56.35	0.41	45.75	4.56	0.03
270	352	C	5	-32.66	-1.6	34.91	-7.99	-0.04

i-nuc	BP(j)	Nuc	#BP_Win	avgMFE	avgZ	avgED	SumZ	SumZ/#TotalWindows	BPs= 5
nt-271	-	A	180	-	-	-	-	-
271	NoBP	A	154	-50.56	-0.6	44.36	-92.67	-0.51
271	94	U	1	-54.9	-0.29	58.8	-0.29	-0.0
271	115	U	7	-58.03	0.41	52.74	2.84	0.02
271	122	U	2	-56.45	0.9	53.16	1.8	0.01
271	153	U	11	-56.35	0.41	45.75	4.56	0.03
271	351	U	5	-32.66	-1.6	34.91	-7.99	-0.04

i-nuc	BP(j)	Nuc	#BP_Win	avgMFE	avgZ	avgED	SumZ	SumZ/#TotalWindows	BPs= 5
nt-272	-	G	180	-	-	-	-	-
272	93	C	1	-54.9	-0.29	58.8	-0.29	-0.0
272	NoBP	G	94	-50.04	-0.56	42.81	-52.29	-0.29
272	114	C	7	-58.03	0.41	52.74	2.84	0.02
272	152	C	11	-56.35	0.41	45.75	4.56	0.03
272	264	C	4	-53.4	1.28	67.74	5.14	0.03
272	267	C	63	-49.58	-0.85	44.31	-53.25	-0.3

i-nuc	BP(j)	Nuc	#BP_Win	avgMFE	avgZ	avgED	SumZ	SumZ/#TotalWindows	BPs= 7
nt-273	-	G	180	-	-	-	-	-
273	NoBP	G	132	-51.96	-0.56	43.9	-73.67	-0.41
273	113	U	7	-58.03	0.41	52.74	2.84	0.02
273	120	U	2	-56.45	0.9	53.16	1.8	0.01
273	151	C	11	-56.35	0.41	45.75	4.56	0.03
273	262	C	4	-53.4	1.28	67.74	5.14	0.03
273	281	C	16	-39.19	-1.45	42.03	-23.2	-0.13
273	349	C	5	-32.66	-1.6	34.91	-7.99	-0.04
273	449	C	3	-33.0	-1.32	33.14	-3.97	-0.02

i-nuc	BP(j)	Nuc	#BP_Win	avgMFE	avgZ	avgED	SumZ	SumZ/#TotalWindows	BPs= 8
nt-274	-	C	180	-	-	-	-	-
274	NoBP	C	23	-55.13	0.21	48.49	4.87	0.03
274	112	G	7	-58.03	0.41	52.74	2.84	0.02
274	119	G	2	-56.45	0.9	53.16	1.8	0.01
274	261	G	4	-53.4	1.28	67.74	5.14	0.03
274	265	G	63	-49.58	-0.85	44.31	-53.25	-0.3
274	246	G	57	-53.75	-0.39	41.48	-22.16	-0.12
274	280	G	16	-39.19	-1.45	42.03	-23.2	-0.13
274	348	G	5	-32.66	-1.6	34.91	-7.99	-0.04
274	448	G	3	-33.0	-1.32	33.14	-3.97	-0.02

i-nuc	BP(j)	Nuc	#BP_Win	avgMFE	avgZ	avgED	SumZ	SumZ/#TotalWindows	BPs= 8
nt-275	-	G	180	-	-	-	-	-
275	NoBP	G	30	-39.03	-1.23	41.82	-36.8	-0.2
275	111	C	7	-58.03	0.41	52.74	2.84	0.02
275	114	C	2	-59.0	0.11	56.12	0.21	0.0
275	118	U	2	-56.45	0.9	53.16	1.8	0.01
275	146	C	11	-56.35	0.41	45.75	4.56	0.03
275	260	C	4	-53.4	1.28	67.74	5.14	0.03
275	264	C	63	-49.58	-0.85	44.31	-53.25	-0.3
275	245	C	57	-53.75	-0.39	41.48	-22.16	-0.12
275	155	U	4	-56.5	0.01	40.21	0.04	0.0

i-nuc	BP(j)	Nuc	#BP_Win	avgMFE	avgZ	avgED	SumZ	SumZ/#TotalWindows	BPs= 5
nt-276	-	A	180	-	-	-	-	-
276	NoBP	A	104	-47.03	-0.8	44.77	-83.5	-0.46
276	113	U	2	-59.0	0.11	56.12	0.21	0.0
276	117	U	2	-56.45	0.9	53.16	1.8	0.01
276	145	U	11	-56.35	0.41	45.75	4.56	0.03
276	244	U	57	-53.75	-0.39	41.48	-22.16	-0.12
276	154	U	4	-56.5	0.01	40.21	0.04	0.0

i-nuc	BP(j)	Nuc	#BP_Win	avgMFE	avgZ	avgED	SumZ	SumZ/#TotalWindows	BPs= 5
nt-277	-	G	180	-	-	-	-	-
277	NoBP	G	97	-46.18	-0.93	43.38	-90.69	-0.5
277	110	C	7	-58.03	0.41	52.74	2.84	0.02
277	144	C	11	-56.35	0.41	45.75	4.56	0.03
277	258	C	4	-53.4	1.28	67.74	5.14	0.03
277	243	C	57	-53.75	-0.39	41.48	-22.16	-0.12
277	153	U	4	-56.5	0.01	40.21	0.04	0.0

i-nuc	BP(j)	Nuc	#BP_Win	avgMFE	avgZ	avgED	SumZ	SumZ/#TotalWindows	BPs= 7
nt-278	-	G	180	-	-	-	-	-
278	NoBP	G	89	-48.71	-0.61	41.55	-54.61	-0.3
278	109	C	7	-58.03	0.41	52.74	2.84	0.02
278	111	C	2	-59.0	0.11	56.12	0.21	0.0
278	115	U	2	-56.45	0.9	53.16	1.8	0.01
278	143	C	11	-56.35	0.41	45.75	4.56	0.03
278	262	C	60	-50.09	-0.81	45.46	-48.32	-0.27
278	152	C	4	-56.5	0.01	40.21	0.04	0.0
278	343	C	5	-32.66	-1.6	34.91	-7.99	-0.04

i-nuc	BP(j)	Nuc	#BP_Win	avgMFE	avgZ	avgED	SumZ	SumZ/#TotalWindows	BPs= 5
nt-279	-	G	180	-	-	-	-	-
279	NoBP	G	148	-49.0	-0.66	42.78	-97.87	-0.54
279	110	C	2	-59.0	0.11	56.12	0.21	0.0
279	114	C	2	-56.45	0.9	53.16	1.8	0.01
279	142	C	11	-56.35	0.41	45.75	4.56	0.03
279	151	C	4	-56.5	0.01	40.21	0.04	0.0
279	355	U	13	-49.05	-0.97	47.05	-12.62	-0.07

i-nuc	BP(j)	Nuc	#BP_Win	avgMFE	avgZ	avgED	SumZ	SumZ/#TotalWindows	BPs= 11
nt-280	-	G	180	-	-	-	-	-
280	NoBP	G	31	-51.08	-0.34	48.29	-10.45	-0.06
280	107	U	5	-59.12	0.29	52.75	1.44	0.01
280	109	C	2	-59.0	0.11	56.12	0.21	0.0
280	113	U	2	-56.45	0.9	53.16	1.8	0.01
280	120	U	2	-54.8	0.96	73.08	1.91	0.01
280	260	C	60	-50.09	-0.81	45.46	-48.32	-0.27
280	238	C	35	-54.89	-0.29	37.16	-10.1	-0.06
280	141	U	8	-57.06	0.25	38.88	2.01	0.01
280	150	C	4	-56.5	0.01	40.21	0.04	0.0
280	274	C	16	-39.19	-1.45	42.03	-23.2	-0.13
280	341	U	5	-32.66	-1.6	34.91	-7.99	-0.04
280	445	C	10	-32.52	-1.29	33.11	-12.9	-0.07

i-nuc	BP(j)	Nuc	#BP_Win	avgMFE	avgZ	avgED	SumZ	SumZ/#TotalWindows	BPs= 13
nt-281	-	C	180	-	-	-	-	-
281	106	G	5	-59.12	0.29	52.75	1.44	0.01
281	108	G	2	-59.0	0.11	56.12	0.21	0.0
281	112	G	2	-56.45	0.9	53.16	1.8	0.01
281	119	G	2	-54.8	0.96	73.08	1.91	0.01
281	254	G	4	-53.4	1.28	67.74	5.14	0.03
281	259	G	60	-50.09	-0.81	45.46	-48.32	-0.27
281	237	G	35	-54.89	-0.29	37.16	-10.1	-0.06
281	NoBP	C	24	-53.38	-0.18	41.73	-4.2	-0.02
281	139	G	1	-54.1	0.75	36.39	0.75	0.0
281	148	G	1	-56.8	-0.06	32.66	-0.06	-0.0
281	353	G	13	-49.05	-0.97	47.05	-12.62	-0.07
281	273	G	16	-39.19	-1.45	42.03	-23.2	-0.13
281	340	G	5	-32.66	-1.6	34.91	-7.99	-0.04
281	444	G	10	-32.52	-1.29	33.11	-12.9	-0.07

i-nuc	BP(j)	Nuc	#BP_Win	avgMFE	avgZ	avgED	SumZ	SumZ/#TotalWindows	BPs= 9
nt-282	-	G	180	-	-	-	-	-
282	NoBP	G	4	-57.82	0.49	57.49	1.96	0.01
282	105	U	2	-59.5	0.09	51.98	0.18	0.0
282	107	U	1	-59.0	0.2	56.28	0.2	0.0
282	111	C	2	-56.45	0.9	53.16	1.8	0.01
282	118	U	2	-54.8	0.96	73.08	1.91	0.01
282	253	U	4	-53.4	1.28	67.74	5.14	0.03
282	236	C	13	-54.93	0.21	41.06	2.72	0.02
282	300	C	125	-49.26	-0.74	41.15	-93.12	-0.52
282	352	C	26	-43.81	-1.14	43.87	-29.67	-0.16
282	258	C	1	-40.1	-1.18	41.92	-1.18	-0.01

i-nuc	BP(j)	Nuc	#BP_Win	avgMFE	avgZ	avgED	SumZ	SumZ/#TotalWindows	BPs= 7
nt-283	-	G	180	-	-	-	-	-
283	NoBP	G	18	-55.34	0.06	43.37	1.12	0.01
283	110	C	2	-56.45	0.9	53.16	1.8	0.01
283	117	U	2	-54.8	0.96	73.08	1.91	0.01
283	252	C	4	-53.4	1.28	67.74	5.14	0.03
283	258	C	1	-53.5	1.51	65.71	1.51	0.01
283	299	C	126	-49.3	-0.73	41.36	-91.98	-0.51
283	351	U	26	-43.81	-1.14	43.87	-29.67	-0.16
283	456	C	1	-31.0	-1.51	34.83	-1.51	-0.01

i-nuc	BP(j)	Nuc	#BP_Win	avgMFE	avgZ	avgED	SumZ	SumZ/#TotalWindows	BPs= 8
nt-284	-	C	180	-	-	-	-	-
284	NoBP	C	7	-54.49	0.09	51.21	0.61	0.0
284	116	G	2	-54.8	0.96	73.08	1.91	0.01
284	251	G	4	-53.4	1.28	67.74	5.14	0.03
284	257	G	1	-53.5	1.51	65.71	1.51	0.01
284	234	G	12	-54.97	0.13	38.82	1.58	0.01
284	298	G	126	-49.3	-0.73	41.36	-91.98	-0.51
284	350	G	26	-43.81	-1.14	43.87	-29.67	-0.16
284	353	G	1	-40.1	-1.18	41.92	-1.18	-0.01
284	455	G	1	-31.0	-1.51	34.83	-1.51	-0.01

i-nuc	BP(j)	Nuc	#BP_Win	avgMFE	avgZ	avgED	SumZ	SumZ/#TotalWindows	BPs= 6
nt-285	-	G	180	-	-	-	-	-
285	NoBP	G	7	-53.56	0.33	53.69	2.34	0.01
285	114	C	2	-54.8	0.96	73.08	1.91	0.01
285	250	U	4	-53.4	1.28	67.74	5.14	0.03
285	233	C	12	-54.97	0.13	38.82	1.58	0.01
285	297	C	126	-49.3	-0.73	41.36	-91.98	-0.51
285	349	C	26	-43.81	-1.14	43.87	-29.67	-0.16
285	352	C	3	-34.43	-1.36	32.12	-4.07	-0.02

i-nuc	BP(j)	Nuc	#BP_Win	avgMFE	avgZ	avgED	SumZ	SumZ/#TotalWindows	BPs= 5
nt-286	-	A	180	-	-	-	-	-
286	NoBP	A	41	-47.01	-0.73	42.94	-30.12	-0.17
286	113	U	2	-54.8	0.96	73.08	1.91	0.01
286	249	U	4	-53.4	1.28	67.74	5.14	0.03
286	232	U	4	-54.3	0.68	50.62	2.72	0.02
286	295	U	126	-49.3	-0.73	41.36	-91.98	-0.51
286	351	U	3	-34.43	-1.36	32.12	-4.07	-0.02

i-nuc	BP(j)	Nuc	#BP_Win	avgMFE	avgZ	avgED	SumZ	SumZ/#TotalWindows	BPs= 8
nt-287	-	C	180	-	-	-	-	-
287	NoBP	C	16	-55.32	0.28	43.15	4.44	0.02
287	112	G	2	-54.8	0.96	73.08	1.91	0.01
287	247	G	3	-53.3	1.36	69.56	4.09	0.02
287	254	G	1	-53.5	1.51	65.71	1.51	0.01
287	294	G	126	-49.3	-0.73	41.36	-91.98	-0.51
287	348	G	26	-43.81	-1.14	43.87	-29.67	-0.16
287	350	G	3	-34.43	-1.36	32.12	-4.07	-0.02
287	451	G	1	-31.0	-1.51	34.83	-1.51	-0.01
287	405	G	2	-30.55	-1.34	37.79	-2.68	-0.01

i-nuc	BP(j)	Nuc	#BP_Win	avgMFE	avgZ	avgED	SumZ	SumZ/#TotalWindows	BPs= 6
nt-288	-	U	180	-	-	-	-	-
288	NoBP	U	12	-47.43	0.3	52.47	3.6	0.02
288	246	G	3	-53.3	1.36	69.56	4.09	0.02
288	293	A	126	-49.3	-0.73	41.36	-91.98	-0.51
288	301	A	10	-55.32	-0.1	34.23	-0.98	-0.01
288	347	A	26	-43.81	-1.14	43.87	-29.67	-0.16
288	450	A	1	-31.0	-1.51	34.83	-1.51	-0.01
288	404	A	2	-30.55	-1.34	37.79	-2.68	-0.01

i-nuc	BP(j)	Nuc	#BP_Win	avgMFE	avgZ	avgED	SumZ	SumZ/#TotalWindows	BPs= 8
nt-289	-	G	180	-	-	-	-	-
289	NoBP	G	157	-48.26	-0.77	42.1	-120.66	-0.67
289	245	C	3	-53.3	1.36	69.56	4.09	0.02
289	253	U	1	-53.5	1.51	65.71	1.51	0.01
289	248	C	1	-53.7	1.05	62.29	1.05	0.01
289	229	C	2	-53.2	1.28	61.76	2.56	0.01
289	300	C	10	-55.32	-0.1	34.23	-0.98	-0.01
289	349	C	3	-34.43	-1.36	32.12	-4.07	-0.02
289	449	C	1	-31.0	-1.51	34.83	-1.51	-0.01
289	403	C	2	-30.55	-1.34	37.79	-2.68	-0.01

i-nuc	BP(j)	Nuc	#BP_Win	avgMFE	avgZ	avgED	SumZ	SumZ/#TotalWindows	BPs= 6
nt-290	-	G	180	-	-	-	-	-
290	NoBP	G	161	-47.88	-0.78	41.93	-126.07	-0.7
290	244	U	3	-53.3	1.36	69.56	4.09	0.02
290	252	C	1	-53.5	1.51	65.71	1.51	0.01
290	228	U	2	-53.2	1.28	61.76	2.56	0.01
290	299	C	10	-55.32	-0.1	34.23	-0.98	-0.01
290	402	C	2	-30.55	-1.34	37.79	-2.68	-0.01
290	469	C	1	-31.7	-1.73	27.52	-1.73	-0.01

i-nuc	BP(j)	Nuc	#BP_Win	avgMFE	avgZ	avgED	SumZ	SumZ/#TotalWindows	BPs= 8
nt-291	-	U	180	-	-	-	-	-
291	NoBP	U	159	-48.15	-0.75	42.27	-119.43	-0.66
291	251	G	1	-53.5	1.51	65.71	1.51	0.01
291	246	G	1	-53.7	1.05	62.29	1.05	0.01
291	227	A	2	-53.2	1.28	61.76	2.56	0.01
291	298	G	10	-55.32	-0.1	34.23	-0.98	-0.01
291	347	A	3	-34.43	-1.36	32.12	-4.07	-0.02
291	447	A	1	-31.0	-1.51	34.83	-1.51	-0.01
291	401	G	2	-30.55	-1.34	37.79	-2.68	-0.01
291	468	G	1	-31.7	-1.73	27.52	-1.73	-0.01

i-nuc	BP(j)	Nuc	#BP_Win	avgMFE	avgZ	avgED	SumZ	SumZ/#TotalWindows	BPs= 4
nt-292	-	G	180	-	-	-	-	-
292	NoBP	G	167	-47.51	-0.76	41.95	-127.46	-0.71
292	250	U	1	-53.5	1.51	65.71	1.51	0.01
292	245	C	1	-53.7	1.05	62.29	1.05	0.01
292	297	C	10	-55.32	-0.1	34.23	-0.98	-0.01
292	467	C	1	-31.7	-1.73	27.52	-1.73	-0.01

i-nuc	BP(j)	Nuc	#BP_Win	avgMFE	avgZ	avgED	SumZ	SumZ/#TotalWindows	BPs= 4
nt-293	-	A	180	-	-	-	-	-
293	NoBP	A	51	-44.15	-0.76	41.05	-38.6	-0.21
293	249	U	1	-53.5	1.51	65.71	1.51	0.01
293	244	U	1	-53.7	1.05	62.29	1.05	0.01
293	288	U	126	-49.3	-0.73	41.36	-91.98	-0.51
293	466	U	1	-31.7	-1.73	27.52	-1.73	-0.01

i-nuc	BP(j)	Nuc	#BP_Win	avgMFE	avgZ	avgED	SumZ	SumZ/#TotalWindows	BPs= 4
nt-294	-	G	180	-	-	-	-	-
294	NoBP	G	13	-54.84	0.23	41.03	3.0	0.02
294	248	C	1	-53.5	1.51	65.71	1.51	0.01
294	243	C	1	-53.7	1.05	62.29	1.05	0.01
294	287	C	126	-49.3	-0.73	41.36	-91.98	-0.51
294	343	C	39	-39.7	-1.17	39.62	-45.76	-0.25

i-nuc	BP(j)	Nuc	#BP_Win	avgMFE	avgZ	avgED	SumZ	SumZ/#TotalWindows	BPs= 4
nt-295	-	U	180	-	-	-	-	-
295	247	G	1	-53.5	1.51	65.71	1.51	0.01
295	242	A	1	-53.7	1.05	62.29	1.05	0.01
295	NoBP	U	13	-53.04	0.06	37.86	0.78	0.0
295	286	A	126	-49.3	-0.73	41.36	-91.98	-0.51
295	342	G	39	-39.7	-1.17	39.62	-45.76	-0.25

i-nuc	BP(j)	Nuc	#BP_Win	avgMFE	avgZ	avgED	SumZ	SumZ/#TotalWindows	BPs= 1
nt-296	-	A	180	-	-	-	-	-
296	NoBP	A	141	-49.54	-0.65	41.08	-91.16	-0.51
296	341	U	39	-39.7	-1.17	39.62	-45.76	-0.25

i-nuc	BP(j)	Nuc	#BP_Win	avgMFE	avgZ	avgED	SumZ	SumZ/#TotalWindows	BPs= 3
nt-297	-	C	180	-	-	-	-	-
297	NoBP	C	5	-39.22	-0.01	40.69	-0.06	-0.0
297	285	G	126	-49.3	-0.73	41.36	-91.98	-0.51
297	292	G	10	-55.32	-0.1	34.23	-0.98	-0.01
297	340	G	39	-39.7	-1.17	39.62	-45.76	-0.25

i-nuc	BP(j)	Nuc	#BP_Win	avgMFE	avgZ	avgED	SumZ	SumZ/#TotalWindows	BPs= 2
nt-298	-	G	180	-	-	-	-	-
298	NoBP	G	44	-39.12	-1.09	38.9	-47.86	-0.27
298	284	C	126	-49.3	-0.73	41.36	-91.98	-0.51
298	291	U	10	-55.32	-0.1	34.23	-0.98	-0.01

i-nuc	BP(j)	Nuc	#BP_Win	avgMFE	avgZ	avgED	SumZ	SumZ/#TotalWindows	BPs= 3
nt-299	-	C	180	-	-	-	-	-
299	283	G	126	-49.3	-0.73	41.36	-91.98	-0.51
299	290	G	10	-55.32	-0.1	34.23	-0.98	-0.01
299	339	G	44	-38.58	-1.13	38.16	-49.56	-0.28

i-nuc	BP(j)	Nuc	#BP_Win	avgMFE	avgZ	avgED	SumZ	SumZ/#TotalWindows	BPs= 3
nt-300	-	C	180	-	-	-	-	-
300	282	G	125	-49.26	-0.74	41.15	-93.12	-0.52
300	289	G	10	-55.32	-0.1	34.23	-0.98	-0.01
300	338	G	44	-38.58	-1.13	38.16	-49.56	-0.28
300	NoBP	C	1	-29.8	-0.75	25.81	-0.75	-0.0

i-nuc	BP(j)	Nuc	#BP_Win	avgMFE	avgZ	avgED	SumZ	SumZ/#TotalWindows	BPs= 2
nt-301	-	A	180	-	-	-	-	-
301	NoBP	A	126	-48.89	-0.75	40.89	-94.66	-0.53
301	288	U	10	-55.32	-0.1	34.23	-0.98	-0.01
301	337	U	44	-38.58	-1.13	38.16	-49.56	-0.28

i-nuc	BP(j)	Nuc	#BP_Win	avgMFE	avgZ	avgED	SumZ	SumZ/#TotalWindows	BPs= 0
nt-302	-	A	180	-	-	-	-	-
302	NoBP	A	180	-46.57	-0.81	39.78	-145.56	-0.81

i-nuc	BP(j)	Nuc	#BP_Win	avgMFE	avgZ	avgED	SumZ	SumZ/#TotalWindows	BPs= 0
nt-303	-	A	180	-	-	-	-	-
303	NoBP	A	180	-46.41	-0.81	39.73	-145.97	-0.81

i-nuc	BP(j)	Nuc	#BP_Win	avgMFE	avgZ	avgED	SumZ	SumZ/#TotalWindows	BPs= 0
nt-304	-	A	180	-	-	-	-	-
304	NoBP	A	180	-46.26	-0.81	39.69	-146.45	-0.81

i-nuc	BP(j)	Nuc	#BP_Win	avgMFE	avgZ	avgED	SumZ	SumZ/#TotalWindows	BPs= 0
nt-305	-	A	180	-	-	-	-	-
305	NoBP	A	180	-46.13	-0.81	39.68	-146.5	-0.81

i-nuc	BP(j)	Nuc	#BP_Win	avgMFE	avgZ	avgED	SumZ	SumZ/#TotalWindows	BPs= 1
nt-306	-	U	180	-	-	-	-	-
306	NoBP	U	136	-48.4	-0.71	40.13	-97.01	-0.54
306	332	A	44	-38.58	-1.13	38.16	-49.56	-0.28

i-nuc	BP(j)	Nuc	#BP_Win	avgMFE	avgZ	avgED	SumZ	SumZ/#TotalWindows	BPs= 3
nt-307	-	U	180	-	-	-	-	-
307	NoBP	U	44	-54.35	-0.19	36.2	-8.48	-0.05
307	319	A	3	-56.8	-0.23	55.25	-0.68	-0.0
307	330	A	89	-44.94	-0.99	41.63	-88.53	-0.49
307	331	G	44	-38.58	-1.13	38.16	-49.56	-0.28

i-nuc	BP(j)	Nuc	#BP_Win	avgMFE	avgZ	avgED	SumZ	SumZ/#TotalWindows	BPs= 3
nt-308	-	U	180	-	-	-	-	-
308	NoBP	U	44	-53.9	-0.21	36.17	-9.17	-0.05
308	318	G	3	-56.8	-0.23	55.25	-0.68	-0.0
308	329	G	89	-44.94	-0.99	41.63	-88.53	-0.49
308	330	A	44	-38.58	-1.13	38.16	-49.56	-0.28

i-nuc	BP(j)	Nuc	#BP_Win	avgMFE	avgZ	avgED	SumZ	SumZ/#TotalWindows	BPs= 4
nt-309	-	U	180	-	-	-	-	-
309	NoBP	U	40	-53.28	-0.29	34.61	-11.59	-0.06
309	161	A	4	-55.18	0.5	51.49	1.99	0.01
309	317	G	3	-56.8	-0.23	55.25	-0.68	-0.0
309	328	G	89	-44.94	-0.99	41.63	-88.53	-0.49
309	329	G	44	-38.58	-1.13	38.16	-49.56	-0.28

i-nuc	BP(j)	Nuc	#BP_Win	avgMFE	avgZ	avgED	SumZ	SumZ/#TotalWindows	BPs= 2
nt-310	-	G	180	-	-	-	-	-
310	NoBP	G	173	-45.14	-0.87	39.12	-150.74	-0.84
310	160	C	4	-55.18	0.5	51.49	1.99	0.01
310	316	C	3	-56.8	-0.23	55.25	-0.68	-0.0

i-nuc	BP(j)	Nuc	#BP_Win	avgMFE	avgZ	avgED	SumZ	SumZ/#TotalWindows	BPs= 1
nt-311	-	A	180	-	-	-	-	-
311	NoBP	A	176	-45.23	-0.86	39.39	-152.0	-0.84
311	159	U	4	-55.18	0.5	51.49	1.99	0.01

i-nuc	BP(j)	Nuc	#BP_Win	avgMFE	avgZ	avgED	SumZ	SumZ/#TotalWindows	BPs= 2
nt-312	-	C	180	-	-	-	-	-
312	NoBP	C	12	-55.21	0.22	42.36	2.62	0.01
312	158	G	4	-55.18	0.5	51.49	1.99	0.01
312	325	G	164	-44.37	-0.95	39.16	-155.24	-0.86

i-nuc	BP(j)	Nuc	#BP_Win	avgMFE	avgZ	avgED	SumZ	SumZ/#TotalWindows	BPs= 2
nt-313	-	U	180	-	-	-	-	-
313	NoBP	U	12	-53.52	0.11	41.43	1.36	0.01
313	157	A	4	-55.18	0.5	51.49	1.99	0.01
313	324	A	164	-44.37	-0.95	39.16	-155.24	-0.86

i-nuc	BP(j)	Nuc	#BP_Win	avgMFE	avgZ	avgED	SumZ	SumZ/#TotalWindows	BPs= 2
nt-314	-	A	180	-	-	-	-	-
314	NoBP	A	12	-51.84	-0.01	40.42	-0.06	-0.0
314	156	U	4	-55.18	0.5	51.49	1.99	0.01
314	323	U	164	-44.37	-0.95	39.16	-155.24	-0.86

i-nuc	BP(j)	Nuc	#BP_Win	avgMFE	avgZ	avgED	SumZ	SumZ/#TotalWindows	BPs= 2
nt-315	-	G	180	-	-	-	-	-
315	NoBP	G	12	-50.16	-0.09	39.26	-1.08	-0.01
315	155	U	4	-55.18	0.5	51.49	1.99	0.01
315	322	C	164	-44.37	-0.95	39.16	-155.24	-0.86

i-nuc	BP(j)	Nuc	#BP_Win	avgMFE	avgZ	avgED	SumZ	SumZ/#TotalWindows	BPs= 2
nt-316	-	C	180	-	-	-	-	-
316	NoBP	C	13	-48.62	-0.06	37.95	-0.84	-0.0
316	321	G	164	-44.37	-0.95	39.16	-155.24	-0.86
316	310	G	3	-56.8	-0.23	55.25	-0.68	-0.0

i-nuc	BP(j)	Nuc	#BP_Win	avgMFE	avgZ	avgED	SumZ	SumZ/#TotalWindows	BPs= 2
nt-317	-	G	180	-	-	-	-	-
317	NoBP	G	173	-44.33	-0.92	38.67	-159.67	-0.89
317	153	U	4	-55.18	0.5	51.49	1.99	0.01
317	309	U	3	-56.8	-0.23	55.25	-0.68	-0.0

i-nuc	BP(j)	Nuc	#BP_Win	avgMFE	avgZ	avgED	SumZ	SumZ/#TotalWindows	BPs= 2
nt-318	-	G	180	-	-	-	-	-
318	NoBP	G	173	-44.22	-0.94	38.59	-161.89	-0.9
318	152	C	4	-55.18	0.5	51.49	1.99	0.01
318	308	U	3	-56.8	-0.23	55.25	-0.68	-0.0

i-nuc	BP(j)	Nuc	#BP_Win	avgMFE	avgZ	avgED	SumZ	SumZ/#TotalWindows	BPs= 1
nt-319	-	A	180	-	-	-	-	-
319	NoBP	A	177	-44.36	-0.92	38.78	-161.97	-0.9
319	307	U	3	-56.8	-0.23	55.25	-0.68	-0.0

i-nuc	BP(j)	Nuc	#BP_Win	avgMFE	avgZ	avgED	SumZ	SumZ/#TotalWindows	BPs= 2
nt-320	-	G	180	-	-	-	-	-
320	NoBP	G	173	-44.0	-0.96	38.33	-166.34	-0.92
320	151	C	4	-55.18	0.5	51.49	1.99	0.01
320	160	C	3	-56.8	-0.23	55.25	-0.68	-0.0

i-nuc	BP(j)	Nuc	#BP_Win	avgMFE	avgZ	avgED	SumZ	SumZ/#TotalWindows	BPs= 3
nt-321	-	G	180	-	-	-	-	-
321	150	C	4	-55.18	0.5	51.49	1.99	0.01
321	316	C	164	-44.37	-0.95	39.16	-155.24	-0.86
321	159	U	3	-56.8	-0.23	55.25	-0.68	-0.0
321	NoBP	G	9	-35.1	-1.47	20.15	-13.22	-0.07

i-nuc	BP(j)	Nuc	#BP_Win	avgMFE	avgZ	avgED	SumZ	SumZ/#TotalWindows	BPs= 4
nt-322	-	C	180	-	-	-	-	-
322	NoBP	C	1	-55.0	0.38	51.44	0.38	0.0
322	148	G	2	-55.65	0.31	49.46	0.62	0.0
322	315	G	164	-44.37	-0.95	39.16	-155.24	-0.86
322	158	G	3	-56.8	-0.23	55.25	-0.68	-0.0
322	489	G	10	-35.08	-1.46	20.03	-14.65	-0.08

i-nuc	BP(j)	Nuc	#BP_Win	avgMFE	avgZ	avgED	SumZ	SumZ/#TotalWindows	BPs= 4
nt-323	-	U	180	-	-	-	-	-
323	147	A	2	-55.65	0.31	49.46	0.62	0.0
323	314	A	164	-44.37	-0.95	39.16	-155.24	-0.86
323	157	A	3	-56.8	-0.23	55.25	-0.68	-0.0
323	488	A	11	-34.8	-1.42	20.18	-15.59	-0.09

i-nuc	BP(j)	Nuc	#BP_Win	avgMFE	avgZ	avgED	SumZ	SumZ/#TotalWindows	BPs= 3
nt-324	-	A	180	-	-	-	-	-
324	NoBP	A	2	-43.65	-0.31	39.81	-0.62	-0.0
324	313	U	164	-44.37	-0.95	39.16	-155.24	-0.86
324	156	U	3	-56.8	-0.23	55.25	-0.68	-0.0
324	487	U	11	-34.8	-1.42	20.18	-15.59	-0.09

i-nuc	BP(j)	Nuc	#BP_Win	avgMFE	avgZ	avgED	SumZ	SumZ/#TotalWindows	BPs= 3
nt-325	-	G	180	-	-	-	-	-
325	312	C	164	-44.37	-0.95	39.16	-155.24	-0.86
325	155	U	3	-56.8	-0.23	55.25	-0.68	-0.0
325	486	U	11	-34.8	-1.42	20.18	-15.59	-0.09
325	NoBP	G	2	-32.3	-0.92	27.5	-1.83	-0.01

i-nuc	BP(j)	Nuc	#BP_Win	avgMFE	avgZ	avgED	SumZ	SumZ/#TotalWindows	BPs= 2
nt-326	-	A	180	-	-	-	-	-
326	NoBP	A	159	-44.48	-0.96	39.09	-152.07	-0.84
326	154	U	3	-56.8	-0.23	55.25	-0.68	-0.0
326	485	U	18	-35.06	-1.2	25.5	-21.52	-0.12

i-nuc	BP(j)	Nuc	#BP_Win	avgMFE	avgZ	avgED	SumZ	SumZ/#TotalWindows	BPs= 2
nt-327	-	A	180	-	-	-	-	-
327	NoBP	A	158	-44.4	-0.97	39.0	-152.58	-0.85
327	153	U	3	-56.8	-0.23	55.25	-0.68	-0.0
327	484	U	19	-35.01	-1.15	26.06	-21.79	-0.12

i-nuc	BP(j)	Nuc	#BP_Win	avgMFE	avgZ	avgED	SumZ	SumZ/#TotalWindows	BPs= 4
nt-328	-	G	180	-	-	-	-	-
328	NoBP	G	50	-38.41	-1.07	36.85	-53.7	-0.3
328	152	C	3	-56.8	-0.23	55.25	-0.68	-0.0
328	309	U	89	-44.94	-0.99	41.63	-88.53	-0.49
328	236	C	19	-56.38	-0.58	31.83	-10.99	-0.06
328	483	C	19	-35.01	-1.15	26.06	-21.79	-0.12

i-nuc	BP(j)	Nuc	#BP_Win	avgMFE	avgZ	avgED	SumZ	SumZ/#TotalWindows	BPs= 4
nt-329	-	G	180	-	-	-	-	-
329	151	C	2	-57.7	-0.39	53.62	-0.78	-0.0
329	NoBP	G	26	-51.0	-0.61	31.28	-15.82	-0.09
329	308	U	89	-44.94	-0.99	41.63	-88.53	-0.49
329	309	U	44	-38.58	-1.13	38.16	-49.56	-0.28
329	482	C	19	-35.01	-1.15	26.06	-21.79	-0.12

i-nuc	BP(j)	Nuc	#BP_Win	avgMFE	avgZ	avgED	SumZ	SumZ/#TotalWindows	BPs= 3
nt-330	-	A	180	-	-	-	-	-
330	NoBP	A	41	-45.93	-0.82	30.09	-33.82	-0.19
330	307	U	89	-44.94	-0.99	41.63	-88.53	-0.49
330	308	U	44	-38.58	-1.13	38.16	-49.56	-0.28
330	479	U	6	-33.3	-0.82	24.99	-4.93	-0.03

i-nuc	BP(j)	Nuc	#BP_Win	avgMFE	avgZ	avgED	SumZ	SumZ/#TotalWindows	BPs= 4
nt-331	-	G	180	-	-	-	-	-
331	NoBP	G	68	-37.31	-1.18	33.08	-80.18	-0.45
331	233	C	19	-56.38	-0.58	31.83	-10.99	-0.06
331	245	C	43	-52.34	-0.74	47.76	-31.64	-0.18
331	307	U	44	-38.58	-1.13	38.16	-49.56	-0.28
331	478	C	6	-33.3	-0.82	24.99	-4.93	-0.03

i-nuc	BP(j)	Nuc	#BP_Win	avgMFE	avgZ	avgED	SumZ	SumZ/#TotalWindows	BPs= 4
nt-332	-	A	180	-	-	-	-	-
332	NoBP	A	48	-38.08	-1.24	35.33	-59.37	-0.33
332	232	U	19	-56.38	-0.58	31.83	-10.99	-0.06
332	244	U	43	-52.34	-0.74	47.76	-31.64	-0.18
332	306	U	44	-38.58	-1.13	38.16	-49.56	-0.28
332	479	U	26	-34.13	-1.01	25.69	-26.34	-0.15

i-nuc	BP(j)	Nuc	#BP_Win	avgMFE	avgZ	avgED	SumZ	SumZ/#TotalWindows	BPs= 4
nt-333	-	G	180	-	-	-	-	-
333	NoBP	G	86	-38.42	-1.21	37.3	-104.44	-0.58
333	231	C	19	-56.38	-0.58	31.83	-10.99	-0.06
333	243	C	43	-52.34	-0.74	47.76	-31.64	-0.18
333	478	C	26	-34.13	-1.01	25.69	-26.34	-0.15
333	477	C	6	-33.3	-0.82	24.99	-4.93	-0.03

i-nuc	BP(j)	Nuc	#BP_Win	avgMFE	avgZ	avgED	SumZ	SumZ/#TotalWindows	BPs= 2
nt-334	-	A	180	-	-	-	-	-
334	NoBP	A	155	-41.42	-1.05	38.16	-162.55	-0.9
334	230	U	19	-56.38	-0.58	31.83	-10.99	-0.06
334	476	U	6	-33.3	-0.82	24.99	-4.93	-0.03

i-nuc	BP(j)	Nuc	#BP_Win	avgMFE	avgZ	avgED	SumZ	SumZ/#TotalWindows	BPs= 2
nt-335	-	G	180	-	-	-	-	-
335	NoBP	G	132	-42.52	-1.06	40.2	-140.2	-0.78
335	229	C	19	-56.38	-0.58	31.83	-10.99	-0.06
335	477	C	29	-33.94	-0.95	25.51	-27.6	-0.15

i-nuc	BP(j)	Nuc	#BP_Win	avgMFE	avgZ	avgED	SumZ	SumZ/#TotalWindows	BPs= 3
nt-336	-	A	180	-	-	-	-	-
336	228	U	19	-56.38	-0.58	31.83	-10.99	-0.06
336	NoBP	A	127	-42.72	-1.04	40.22	-132.51	-0.74
336	355	U	5	-33.16	-1.57	36.15	-7.84	-0.04
336	476	U	29	-33.94	-0.95	25.51	-27.6	-0.15

i-nuc	BP(j)	Nuc	#BP_Win	avgMFE	avgZ	avgED	SumZ	SumZ/#TotalWindows	BPs= 8
nt-337	-	U	180	-	-	-	-	-
337	227	A	18	-56.47	-0.59	31.39	-10.7	-0.06
337	239	A	43	-52.34	-0.74	47.76	-31.64	-0.18
337	301	A	44	-38.58	-1.13	38.16	-49.56	-0.28
337	246	G	3	-47.97	-1.43	35.54	-4.29	-0.02
337	NoBP	U	27	-36.39	-1.37	38.08	-36.95	-0.21
337	263	A	3	-39.47	-1.64	21.15	-4.93	-0.03
337	354	G	5	-33.16	-1.57	36.15	-7.84	-0.04
337	475	A	29	-33.94	-0.95	25.51	-27.6	-0.15
337	474	A	8	-32.97	-0.71	25.26	-5.68	-0.03

i-nuc	BP(j)	Nuc	#BP_Win	avgMFE	avgZ	avgED	SumZ	SumZ/#TotalWindows	BPs= 6
nt-338	-	G	180	-	-	-	-	-
338	NoBP	G	42	-40.46	-1.21	37.22	-50.94	-0.28
338	238	C	43	-52.34	-0.74	47.76	-31.64	-0.18
338	189	C	7	-58.44	-0.54	26.54	-3.79	-0.02
338	300	C	44	-38.58	-1.13	38.16	-49.56	-0.28
338	245	C	3	-47.97	-1.43	35.54	-4.29	-0.02
338	262	C	3	-39.47	-1.64	21.15	-4.93	-0.03
338	473	U	38	-33.67	-0.88	25.66	-33.29	-0.18

i-nuc	BP(j)	Nuc	#BP_Win	avgMFE	avgZ	avgED	SumZ	SumZ/#TotalWindows	BPs= 5
nt-339	-	G	180	-	-	-	-	-
339	NoBP	G	71	-48.85	-0.91	43.84	-64.66	-0.36
339	188	C	7	-58.44	-0.54	26.54	-3.79	-0.02
339	299	C	44	-38.58	-1.13	38.16	-49.56	-0.28
339	352	C	17	-33.8	-1.28	34.91	-21.84	-0.12
339	244	U	3	-47.97	-1.43	35.54	-4.29	-0.02
339	472	U	38	-33.67	-0.88	25.66	-33.29	-0.18

i-nuc	BP(j)	Nuc	#BP_Win	avgMFE	avgZ	avgED	SumZ	SumZ/#TotalWindows	BPs= 8
nt-340	-	G	180	-	-	-	-	-
340	NoBP	G	51	-36.2	-0.79	28.01	-40.15	-0.22
340	236	C	43	-52.34	-0.74	47.76	-31.64	-0.18
340	187	C	7	-58.44	-0.54	26.54	-3.79	-0.02
340	297	C	39	-39.7	-1.17	39.62	-45.76	-0.25
340	351	U	17	-33.8	-1.28	34.91	-21.84	-0.12
340	243	C	3	-47.97	-1.43	35.54	-4.29	-0.02
340	264	C	12	-41.18	-1.34	43.54	-16.06	-0.09
340	260	C	3	-39.47	-1.64	21.15	-4.93	-0.03
340	281	C	5	-32.66	-1.6	34.91	-7.99	-0.04

i-nuc	BP(j)	Nuc	#BP_Win	avgMFE	avgZ	avgED	SumZ	SumZ/#TotalWindows	BPs= 9
nt-341	-	U	180	-	-	-	-	-
341	NoBP	U	6	-55.3	-0.46	41.42	-2.77	-0.02
341	235	A	43	-52.34	-0.74	47.76	-31.64	-0.18
341	186	G	7	-58.44	-0.54	26.54	-3.79	-0.02
341	296	A	39	-39.7	-1.17	39.62	-45.76	-0.25
341	350	G	17	-33.8	-1.28	34.91	-21.84	-0.12
341	242	A	3	-47.97	-1.43	35.54	-4.29	-0.02
341	263	A	12	-41.18	-1.34	43.54	-16.06	-0.09
341	259	G	3	-39.47	-1.64	21.15	-4.93	-0.03
341	280	G	5	-32.66	-1.6	34.91	-7.99	-0.04
341	470	A	45	-33.1	-0.81	26.64	-36.62	-0.2

i-nuc	BP(j)	Nuc	#BP_Win	avgMFE	avgZ	avgED	SumZ	SumZ/#TotalWindows	BPs= 6
nt-342	-	G	180	-	-	-	-	-
342	NoBP	G	56	-50.61	-0.83	45.63	-46.24	-0.26
342	185	C	7	-58.44	-0.54	26.54	-3.79	-0.02
342	295	U	39	-39.7	-1.17	39.62	-45.76	-0.25
342	349	C	17	-33.8	-1.28	34.91	-21.84	-0.12
342	262	C	12	-41.18	-1.34	43.54	-16.06	-0.09
342	258	C	3	-39.47	-1.64	21.15	-4.93	-0.03
342	469	C	46	-33.05	-0.8	27.11	-36.73	-0.2

i-nuc	BP(j)	Nuc	#BP_Win	avgMFE	avgZ	avgED	SumZ	SumZ/#TotalWindows	BPs= 9
nt-343	-	C	180	-	-	-	-	-
343	NoBP	C	5	-50.3	-0.39	48.84	-1.95	-0.01
343	234	G	43	-52.34	-0.74	47.76	-31.64	-0.18
343	184	G	7	-58.44	-0.54	26.54	-3.79	-0.02
343	294	G	39	-39.7	-1.17	39.62	-45.76	-0.25
343	348	G	17	-33.8	-1.28	34.91	-21.84	-0.12
343	240	G	3	-47.97	-1.43	35.54	-4.29	-0.02
343	261	G	12	-41.18	-1.34	43.54	-16.06	-0.09
343	257	G	3	-39.47	-1.64	21.15	-4.93	-0.03
343	278	G	5	-32.66	-1.6	34.91	-7.99	-0.04
343	468	G	46	-33.05	-0.8	27.11	-36.73	-0.2

i-nuc	BP(j)	Nuc	#BP_Win	avgMFE	avgZ	avgED	SumZ	SumZ/#TotalWindows	BPs= 3
nt-344	-	G	180	-	-	-	-	-
344	NoBP	G	80	-40.23	-1.15	36.94	-91.71	-0.51
344	233	C	43	-52.34	-0.74	47.76	-31.64	-0.18
344	260	C	11	-41.81	-1.3	44.63	-14.28	-0.08
344	467	C	46	-33.05	-0.8	27.11	-36.73	-0.2

i-nuc	BP(j)	Nuc	#BP_Win	avgMFE	avgZ	avgED	SumZ	SumZ/#TotalWindows	BPs= 3
nt-345	-	A	180	-	-	-	-	-
345	NoBP	A	84	-38.62	-1.21	38.84	-101.97	-0.57
345	232	U	43	-52.34	-0.74	47.76	-31.64	-0.18
345	182	U	7	-58.44	-0.54	26.54	-3.79	-0.02
345	466	U	46	-33.05	-0.8	27.11	-36.73	-0.2

i-nuc	BP(j)	Nuc	#BP_Win	avgMFE	avgZ	avgED	SumZ	SumZ/#TotalWindows	BPs= 1
nt-346	-	G	180	-	-	-	-	-
346	NoBP	G	137	-37.58	-1.04	34.3	-142.38	-0.79
346	231	C	43	-52.34	-0.74	47.76	-31.64	-0.18

i-nuc	BP(j)	Nuc	#BP_Win	avgMFE	avgZ	avgED	SumZ	SumZ/#TotalWindows	BPs= 5
nt-347	-	A	180	-	-	-	-	-
347	230	U	42	-52.4	-0.72	47.99	-30.26	-0.17
347	NoBP	A	105	-36.02	-1.0	32.23	-104.68	-0.58
347	288	U	26	-43.81	-1.14	43.87	-29.67	-0.16
347	291	U	3	-34.43	-1.36	32.12	-4.07	-0.02
347	253	U	3	-39.47	-1.64	21.15	-4.93	-0.03
347	526	U	1	-31.8	-0.08	48.77	-0.08	-0.0

i-nuc	BP(j)	Nuc	#BP_Win	avgMFE	avgZ	avgED	SumZ	SumZ/#TotalWindows	BPs= 10
nt-348	-	G	180	-	-	-	-	-
348	229	C	40	-52.32	-0.69	48.25	-27.74	-0.15
348	179	C	7	-58.44	-0.54	26.54	-3.79	-0.02
348	287	C	26	-43.81	-1.14	43.87	-29.67	-0.16
348	343	C	17	-33.8	-1.28	34.91	-21.84	-0.12
348	NoBP	G	63	-33.35	-0.9	29.34	-56.4	-0.31
348	238	C	3	-47.97	-1.43	35.54	-4.29	-0.02
348	258	C	10	-42.43	-1.23	46.67	-12.27	-0.07
348	252	C	3	-39.47	-1.64	21.15	-4.93	-0.03
348	274	C	5	-32.66	-1.6	34.91	-7.99	-0.04
348	469	C	4	-30.68	-1.08	27.92	-4.3	-0.02
348	525	C	2	-31.1	-0.1	51.36	-0.19	-0.0

i-nuc	BP(j)	Nuc	#BP_Win	avgMFE	avgZ	avgED	SumZ	SumZ/#TotalWindows	BPs= 13
nt-349	-	C	180	-	-	-	-	-
349	NoBP	C	14	-54.53	-1.13	42.71	-15.86	-0.09
349	178	G	7	-58.44	-0.54	26.54	-3.79	-0.02
349	224	G	24	-50.75	-0.38	53.26	-9.11	-0.05
349	285	G	26	-43.81	-1.14	43.87	-29.67	-0.16
349	342	G	17	-33.8	-1.28	34.91	-21.84	-0.12
349	408	G	58	-33.74	-0.87	28.76	-50.7	-0.28
349	237	G	3	-47.97	-1.43	35.54	-4.29	-0.02
349	257	G	10	-42.43	-1.23	46.67	-12.27	-0.07
349	289	G	3	-34.43	-1.36	32.12	-4.07	-0.02
349	251	G	3	-39.47	-1.64	21.15	-4.93	-0.03
349	273	G	5	-32.66	-1.6	34.91	-7.99	-0.04
349	366	G	4	-31.4	-1.03	34.66	-4.11	-0.02
349	468	G	4	-30.68	-1.08	27.92	-4.3	-0.02
349	524	G	2	-31.1	-0.1	51.36	-0.19	-0.0

i-nuc	BP(j)	Nuc	#BP_Win	avgMFE	avgZ	avgED	SumZ	SumZ/#TotalWindows	BPs= 8
nt-350	-	G	180	-	-	-	-	-
350	NoBP	G	113	-40.06	-0.84	35.92	-94.83	-0.53
350	228	U	11	-53.9	-1.15	43.8	-12.66	-0.07
350	284	C	26	-43.81	-1.14	43.87	-29.67	-0.16
350	341	U	17	-33.8	-1.28	34.91	-21.84	-0.12
350	236	C	3	-47.97	-1.43	35.54	-4.29	-0.02
350	287	C	3	-34.43	-1.36	32.12	-4.07	-0.02
350	467	C	4	-30.68	-1.08	27.92	-4.3	-0.02
350	522	C	2	-31.1	-0.1	51.36	-0.19	-0.0
350	493	C	1	-30.7	-0.13	38.16	-0.13	-0.0

i-nuc	BP(j)	Nuc	#BP_Win	avgMFE	avgZ	avgED	SumZ	SumZ/#TotalWindows	BPs= 12
nt-351	-	U	180	-	-	-	-	-
351	NoBP	U	15	-46.83	-0.96	26.57	-14.35	-0.08
351	227	A	11	-53.9	-1.15	43.8	-12.66	-0.07
351	222	A	24	-50.75	-0.38	53.26	-9.11	-0.05
351	283	G	26	-43.81	-1.14	43.87	-29.67	-0.16
351	340	G	17	-33.8	-1.28	34.91	-21.84	-0.12
351	406	G	58	-33.74	-0.87	28.76	-50.7	-0.28
351	235	A	3	-47.97	-1.43	35.54	-4.29	-0.02
351	255	A	10	-42.43	-1.23	46.67	-12.27	-0.07
351	286	A	3	-34.43	-1.36	32.12	-4.07	-0.02
351	271	A	5	-32.66	-1.6	34.91	-7.99	-0.04
351	364	G	5	-31.08	-0.85	34.79	-4.24	-0.02
351	521	A	2	-31.1	-0.1	51.36	-0.19	-0.0
351	492	A	1	-30.7	-0.13	38.16	-0.13	-0.0

i-nuc	BP(j)	Nuc	#BP_Win	avgMFE	avgZ	avgED	SumZ	SumZ/#TotalWindows	BPs= 12
nt-352	-	C	180	-	-	-	-	-
352	NoBP	C	15	-44.91	-0.96	26.3	-14.42	-0.08
352	226	G	11	-53.9	-1.15	43.8	-12.66	-0.07
352	221	G	24	-50.75	-0.38	53.26	-9.11	-0.05
352	282	G	26	-43.81	-1.14	43.87	-29.67	-0.16
352	339	G	17	-33.8	-1.28	34.91	-21.84	-0.12
352	405	G	58	-33.74	-0.87	28.76	-50.7	-0.28
352	234	G	3	-47.97	-1.43	35.54	-4.29	-0.02
352	254	G	10	-42.43	-1.23	46.67	-12.27	-0.07
352	285	G	3	-34.43	-1.36	32.12	-4.07	-0.02
352	270	G	5	-32.66	-1.6	34.91	-7.99	-0.04
352	363	G	5	-31.08	-0.85	34.79	-4.24	-0.02
352	520	G	2	-31.1	-0.1	51.36	-0.19	-0.0
352	491	G	1	-30.7	-0.13	38.16	-0.13	-0.0

i-nuc	BP(j)	Nuc	#BP_Win	avgMFE	avgZ	avgED	SumZ	SumZ/#TotalWindows	BPs= 7
nt-353	-	G	180	-	-	-	-	-
353	NoBP	G	20	-47.4	-0.91	38.31	-18.18	-0.1
353	219	C	24	-50.75	-0.38	53.26	-9.11	-0.05
353	281	C	13	-49.05	-0.97	47.05	-12.62	-0.07
353	403	C	107	-35.45	-1.08	31.64	-115.13	-0.64
353	253	U	9	-43.02	-1.19	47.87	-10.69	-0.06
353	284	C	1	-40.1	-1.18	41.92	-1.18	-0.01
353	362	C	5	-31.08	-0.85	34.79	-4.24	-0.02
353	532	C	1	-30.3	-0.33	36.14	-0.33	-0.0

i-nuc	BP(j)	Nuc	#BP_Win	avgMFE	avgZ	avgED	SumZ	SumZ/#TotalWindows	BPs= 5
nt-354	-	G	180	-	-	-	-	-
354	NoBP	G	32	-46.82	-0.81	41.17	-25.92	-0.14
354	218	C	24	-50.75	-0.38	53.26	-9.11	-0.05
354	402	C	109	-35.63	-1.08	31.96	-117.42	-0.65
354	252	C	9	-43.02	-1.19	47.87	-10.69	-0.06
354	337	U	5	-33.16	-1.57	36.15	-7.84	-0.04
354	531	C	1	-30.3	-0.33	36.14	-0.33	-0.0

i-nuc	BP(j)	Nuc	#BP_Win	avgMFE	avgZ	avgED	SumZ	SumZ/#TotalWindows	BPs= 6
nt-355	-	U	180	-	-	-	-	-
355	NoBP	U	19	-43.85	-0.73	37.39	-13.92	-0.08
355	217	G	24	-50.75	-0.38	53.26	-9.11	-0.05
355	279	G	13	-49.05	-0.97	47.05	-12.62	-0.07
355	401	G	109	-35.63	-1.08	31.96	-117.42	-0.65
355	251	G	9	-43.02	-1.19	47.87	-10.69	-0.06
355	336	A	5	-33.16	-1.57	36.15	-7.84	-0.04
355	530	A	1	-30.3	-0.33	36.14	-0.33	-0.0

i-nuc	BP(j)	Nuc	#BP_Win	avgMFE	avgZ	avgED	SumZ	SumZ/#TotalWindows	BPs= 1
nt-356	-	A	180	-	-	-	-	-
356	NoBP	A	171	-39.42	-0.94	36.88	-160.71	-0.89
356	250	U	9	-43.02	-1.19	47.87	-10.69	-0.06

i-nuc	BP(j)	Nuc	#BP_Win	avgMFE	avgZ	avgED	SumZ	SumZ/#TotalWindows	BPs= 2
nt-357	-	U	180	-	-	-	-	-
357	NoBP	U	38	-45.21	-0.65	42.48	-24.53	-0.14
357	215	A	17	-49.87	-0.5	54.25	-8.58	-0.05
357	399	A	125	-36.28	-1.1	33.65	-137.9	-0.77

i-nuc	BP(j)	Nuc	#BP_Win	avgMFE	avgZ	avgED	SumZ	SumZ/#TotalWindows	BPs= 2
nt-358	-	U	180	-	-	-	-	-
358	NoBP	U	35	-45.76	-0.66	43.24	-22.94	-0.13
358	214	A	17	-49.87	-0.5	54.25	-8.58	-0.05
358	398	A	128	-36.14	-1.08	33.72	-138.85	-0.77

i-nuc	BP(j)	Nuc	#BP_Win	avgMFE	avgZ	avgED	SumZ	SumZ/#TotalWindows	BPs= 2
nt-359	-	A	180	-	-	-	-	-
359	NoBP	A	35	-45.13	-0.62	42.96	-21.71	-0.12
359	213	U	17	-49.87	-0.5	54.25	-8.58	-0.05
359	397	U	128	-36.14	-1.08	33.72	-138.85	-0.77

i-nuc	BP(j)	Nuc	#BP_Win	avgMFE	avgZ	avgED	SumZ	SumZ/#TotalWindows	BPs= 1
nt-360	-	A	180	-	-	-	-	-
360	NoBP	A	52	-46.28	-0.58	46.35	-29.98	-0.17
360	396	U	128	-36.14	-1.08	33.72	-138.85	-0.77

i-nuc	BP(j)	Nuc	#BP_Win	avgMFE	avgZ	avgED	SumZ	SumZ/#TotalWindows	BPs= 2
nt-361	-	G	180	-	-	-	-	-
361	NoBP	G	166	-38.07	-0.94	36.47	-156.16	-0.87
361	185	C	1	-55.2	-0.01	45.61	-0.01	-0.0
361	238	C	13	-49.05	-0.97	47.05	-12.62	-0.07

i-nuc	BP(j)	Nuc	#BP_Win	avgMFE	avgZ	avgED	SumZ	SumZ/#TotalWindows	BPs= 6
nt-362	-	C	180	-	-	-	-	-
362	NoBP	C	14	-40.21	-0.24	37.25	-3.33	-0.02
362	184	G	1	-55.2	-0.01	45.61	-0.01	-0.0
362	190	G	2	-53.25	-0.3	53.52	-0.61	-0.0
362	208	G	17	-49.87	-0.5	54.25	-8.58	-0.05
362	237	G	13	-49.05	-0.97	47.05	-12.62	-0.07
362	394	G	128	-36.14	-1.08	33.72	-138.85	-0.77
362	353	G	5	-31.08	-0.85	34.79	-4.24	-0.02

i-nuc	BP(j)	Nuc	#BP_Win	avgMFE	avgZ	avgED	SumZ	SumZ/#TotalWindows	BPs= 8
nt-363	-	G	180	-	-	-	-	-
363	NoBP	G	8	-45.85	-0.1	42.99	-0.84	-0.0
363	189	C	2	-53.25	-0.3	53.52	-0.61	-0.0
363	207	C	17	-49.87	-0.5	54.25	-8.58	-0.05
363	236	C	13	-49.05	-0.97	47.05	-12.62	-0.07
363	393	C	128	-36.14	-1.08	33.72	-138.85	-0.77
363	352	C	5	-31.08	-0.85	34.79	-4.24	-0.02
363	532	C	3	-31.1	-0.45	28.31	-1.36	-0.01
363	536	C	1	-31.4	-0.25	29.37	-0.25	-0.0
363	539	U	3	-35.5	-0.43	30.67	-1.28	-0.01

i-nuc	BP(j)	Nuc	#BP_Win	avgMFE	avgZ	avgED	SumZ	SumZ/#TotalWindows	BPs= 6
nt-364	-	G	180	-	-	-	-	-
364	NoBP	G	35	-49.34	-0.61	50.54	-21.33	-0.12
364	188	C	2	-53.25	-0.3	53.52	-0.61	-0.0
364	392	U	128	-36.14	-1.08	33.72	-138.85	-0.77
364	351	U	5	-31.08	-0.85	34.79	-4.24	-0.02
364	531	C	3	-31.1	-0.45	28.31	-1.36	-0.01
364	535	C	1	-31.4	-0.25	29.37	-0.25	-0.0
364	538	U	6	-35.2	-0.4	30.81	-2.38	-0.01

i-nuc	BP(j)	Nuc	#BP_Win	avgMFE	avgZ	avgED	SumZ	SumZ/#TotalWindows	BPs= 5
nt-365	-	G	180	-	-	-	-	-
365	NoBP	G	29	-44.91	-0.48	48.03	-14.02	-0.08
365	187	C	1	-54.9	-0.58	53.22	-0.58	-0.0
365	233	C	13	-49.05	-0.97	47.05	-12.62	-0.07
365	391	U	128	-36.14	-1.08	33.72	-138.85	-0.77
365	534	U	1	-31.4	-0.25	29.37	-0.25	-0.0
365	537	C	8	-34.78	-0.34	30.57	-2.76	-0.02

i-nuc	BP(j)	Nuc	#BP_Win	avgMFE	avgZ	avgED	SumZ	SumZ/#TotalWindows	BPs= 4
nt-366	-	G	180	-	-	-	-	-
366	NoBP	G	154	-37.89	-0.97	36.39	-149.56	-0.83
366	232	U	13	-49.05	-0.97	47.05	-12.62	-0.07
366	349	C	4	-31.4	-1.03	34.66	-4.11	-0.02
366	532	C	1	-31.4	-0.25	29.37	-0.25	-0.0
366	536	C	8	-34.78	-0.34	30.57	-2.76	-0.02

i-nuc	BP(j)	Nuc	#BP_Win	avgMFE	avgZ	avgED	SumZ	SumZ/#TotalWindows	BPs= 5
nt-367	-	G	180	-	-	-	-	-
367	NoBP	G	146	-36.94	-1.02	35.05	-149.1	-0.83
367	201	U	9	-50.3	-0.3	57.15	-2.72	-0.02
367	231	C	13	-49.05	-0.97	47.05	-12.62	-0.07
367	528	C	3	-31.1	-0.45	28.31	-1.36	-0.01
367	531	C	1	-31.4	-0.25	29.37	-0.25	-0.0
367	535	C	8	-34.78	-0.34	30.57	-2.76	-0.02

i-nuc	BP(j)	Nuc	#BP_Win	avgMFE	avgZ	avgED	SumZ	SumZ/#TotalWindows	BPs= 3
nt-368	-	A	180	-	-	-	-	-
368	NoBP	A	150	-36.65	-1.01	34.7	-150.91	-0.84
368	200	U	9	-50.3	-0.3	57.15	-2.72	-0.02
368	230	U	13	-49.05	-0.97	47.05	-12.62	-0.07
368	534	U	8	-34.78	-0.34	30.57	-2.76	-0.02

i-nuc	BP(j)	Nuc	#BP_Win	avgMFE	avgZ	avgED	SumZ	SumZ/#TotalWindows	BPs= 2
nt-369	-	G	180	-	-	-	-	-
369	NoBP	G	158	-36.45	-0.98	34.34	-154.09	-0.86
369	199	C	9	-50.3	-0.3	57.15	-2.72	-0.02
369	229	C	13	-49.05	-0.97	47.05	-12.62	-0.07

i-nuc	BP(j)	Nuc	#BP_Win	avgMFE	avgZ	avgED	SumZ	SumZ/#TotalWindows	BPs= 1
nt-370	-	A	180	-	-	-	-	-
370	NoBP	A	167	-37.09	-0.94	35.42	-157.2	-0.87
370	228	U	13	-49.05	-0.97	47.05	-12.62	-0.07

i-nuc	BP(j)	Nuc	#BP_Win	avgMFE	avgZ	avgED	SumZ	SumZ/#TotalWindows	BPs= 0
nt-371	-	A	180	-	-	-	-	-
371	NoBP	A	180	-37.85	-0.94	36.11	-169.74	-0.94

i-nuc	BP(j)	Nuc	#BP_Win	avgMFE	avgZ	avgED	SumZ	SumZ/#TotalWindows	BPs= 2
nt-372	-	U	180	-	-	-	-	-
372	NoBP	U	41	-39.77	-0.49	40.23	-20.18	-0.11
372	226	G	11	-48.99	-0.96	46.21	-10.59	-0.06
372	383	G	128	-36.14	-1.08	33.72	-138.85	-0.77

i-nuc	BP(j)	Nuc	#BP_Win	avgMFE	avgZ	avgED	SumZ	SumZ/#TotalWindows	BPs= 2
nt-373	-	U	180	-	-	-	-	-
373	NoBP	U	41	-39.33	-0.49	39.6	-19.97	-0.11
373	225	A	11	-48.99	-0.96	46.21	-10.59	-0.06
373	382	G	128	-36.14	-1.08	33.72	-138.85	-0.77

i-nuc	BP(j)	Nuc	#BP_Win	avgMFE	avgZ	avgED	SumZ	SumZ/#TotalWindows	BPs= 1
nt-374	-	A	180	-	-	-	-	-
374	NoBP	A	52	-41.03	-0.58	40.51	-30.26	-0.17
374	381	U	128	-36.14	-1.08	33.72	-138.85	-0.77

i-nuc	BP(j)	Nuc	#BP_Win	avgMFE	avgZ	avgED	SumZ	SumZ/#TotalWindows	BPs= 0
nt-375	-	G	180	-	-	-	-	-
375	NoBP	G	180	-37.45	-0.94	35.54	-168.78	-0.94

i-nuc	BP(j)	Nuc	#BP_Win	avgMFE	avgZ	avgED	SumZ	SumZ/#TotalWindows	BPs= 0
nt-376	-	A	180	-	-	-	-	-
376	NoBP	A	180	-37.35	-0.94	35.4	-168.63	-0.94

i-nuc	BP(j)	Nuc	#BP_Win	avgMFE	avgZ	avgED	SumZ	SumZ/#TotalWindows	BPs= 0
nt-377	-	U	180	-	-	-	-	-
377	NoBP	U	180	-37.26	-0.94	35.25	-168.46	-0.94

i-nuc	BP(j)	Nuc	#BP_Win	avgMFE	avgZ	avgED	SumZ	SumZ/#TotalWindows	BPs= 0
nt-378	-	A	180	-	-	-	-	-
378	NoBP	A	180	-37.16	-0.94	35.12	-168.3	-0.94

i-nuc	BP(j)	Nuc	#BP_Win	avgMFE	avgZ	avgED	SumZ	SumZ/#TotalWindows	BPs= 1
nt-379	-	A	180	-	-	-	-	-
379	NoBP	A	161	-37.36	-0.98	35.18	-157.26	-0.87
379	397	U	19	-34.58	-0.56	33.48	-10.64	-0.06

i-nuc	BP(j)	Nuc	#BP_Win	avgMFE	avgZ	avgED	SumZ	SumZ/#TotalWindows	BPs= 2
nt-380	-	A	180	-	-	-	-	-
380	NoBP	A	158	-37.33	-0.99	35.14	-155.66	-0.86
380	396	U	19	-34.58	-0.56	33.48	-10.64	-0.06
380	534	U	3	-32.9	-0.22	30.72	-0.66	-0.0

i-nuc	BP(j)	Nuc	#BP_Win	avgMFE	avgZ	avgED	SumZ	SumZ/#TotalWindows	BPs= 4
nt-381	-	U	180	-	-	-	-	-
381	NoBP	U	19	-37.69	-0.28	37.28	-5.39	-0.03
381	220	A	11	-48.99	-0.96	46.21	-10.59	-0.06
381	395	G	19	-34.58	-0.56	33.48	-10.64	-0.06
381	374	A	128	-36.14	-1.08	33.72	-138.85	-0.77
381	533	A	3	-32.9	-0.22	30.72	-0.66	-0.0

i-nuc	BP(j)	Nuc	#BP_Win	avgMFE	avgZ	avgED	SumZ	SumZ/#TotalWindows	BPs= 4
nt-382	-	G	180	-	-	-	-	-
382	NoBP	G	24	-37.67	-0.59	37.11	-14.21	-0.08
382	219	C	11	-48.99	-0.96	46.21	-10.59	-0.06
382	373	U	128	-36.14	-1.08	33.72	-138.85	-0.77
382	537	C	14	-32.31	-0.04	31.05	-0.54	-0.0
382	532	C	3	-32.9	-0.22	30.72	-0.66	-0.0

i-nuc	BP(j)	Nuc	#BP_Win	avgMFE	avgZ	avgED	SumZ	SumZ/#TotalWindows	BPs= 5
nt-383	-	G	180	-	-	-	-	-
383	NoBP	G	5	-45.92	-0.53	47.19	-2.67	-0.01
383	218	C	11	-48.99	-0.96	46.21	-10.59	-0.06
383	393	C	19	-34.58	-0.56	33.48	-10.64	-0.06
383	372	U	128	-36.14	-1.08	33.72	-138.85	-0.77
383	536	C	14	-32.31	-0.04	31.05	-0.54	-0.0
383	531	C	3	-32.9	-0.22	30.72	-0.66	-0.0

i-nuc	BP(j)	Nuc	#BP_Win	avgMFE	avgZ	avgED	SumZ	SumZ/#TotalWindows	BPs= 2
nt-384	-	G	180	-	-	-	-	-
384	NoBP	G	147	-37.25	-1.04	34.9	-152.36	-0.85
384	392	U	19	-34.58	-0.56	33.48	-10.64	-0.06
384	535	C	14	-32.31	-0.04	31.05	-0.54	-0.0

i-nuc	BP(j)	Nuc	#BP_Win	avgMFE	avgZ	avgED	SumZ	SumZ/#TotalWindows	BPs= 2
nt-385	-	A	180	-	-	-	-	-
385	NoBP	A	147	-37.13	-1.03	34.79	-151.85	-0.84
385	391	U	19	-34.58	-0.56	33.48	-10.64	-0.06
385	534	U	14	-32.31	-0.04	31.05	-0.54	-0.0

i-nuc	BP(j)	Nuc	#BP_Win	avgMFE	avgZ	avgED	SumZ	SumZ/#TotalWindows	BPs= 0
nt-386	-	A	180	-	-	-	-	-
386	NoBP	A	180	-36.39	-0.9	34.28	-162.53	-0.9

i-nuc	BP(j)	Nuc	#BP_Win	avgMFE	avgZ	avgED	SumZ	SumZ/#TotalWindows	BPs= 0
nt-387	-	A	180	-	-	-	-	-
387	NoBP	A	180	-36.3	-0.9	34.25	-161.33	-0.9

i-nuc	BP(j)	Nuc	#BP_Win	avgMFE	avgZ	avgED	SumZ	SumZ/#TotalWindows	BPs= 0
nt-388	-	A	180	-	-	-	-	-
388	NoBP	A	180	-36.2	-0.89	34.24	-160.29	-0.89

i-nuc	BP(j)	Nuc	#BP_Win	avgMFE	avgZ	avgED	SumZ	SumZ/#TotalWindows	BPs= 0
nt-389	-	A	180	-	-	-	-	-
389	NoBP	A	180	-36.11	-0.88	34.24	-158.38	-0.88

i-nuc	BP(j)	Nuc	#BP_Win	avgMFE	avgZ	avgED	SumZ	SumZ/#TotalWindows	BPs= 0
nt-390	-	A	180	-	-	-	-	-
390	NoBP	A	180	-36.02	-0.88	34.23	-157.54	-0.88

i-nuc	BP(j)	Nuc	#BP_Win	avgMFE	avgZ	avgED	SumZ	SumZ/#TotalWindows	BPs= 2
nt-391	-	U	180	-	-	-	-	-
391	NoBP	U	33	-35.84	-0.22	36.62	-7.13	-0.04
391	385	A	19	-34.58	-0.56	33.48	-10.64	-0.06
391	365	G	128	-36.14	-1.08	33.72	-138.85	-0.77

i-nuc	BP(j)	Nuc	#BP_Win	avgMFE	avgZ	avgED	SumZ	SumZ/#TotalWindows	BPs= 3
nt-392	-	U	180	-	-	-	-	-
392	NoBP	U	16	-38.43	-0.29	42.51	-4.62	-0.03
392	384	G	19	-34.58	-0.56	33.48	-10.64	-0.06
392	364	G	128	-36.14	-1.08	33.72	-138.85	-0.77
392	490	A	17	-32.41	-0.07	30.99	-1.2	-0.01

i-nuc	BP(j)	Nuc	#BP_Win	avgMFE	avgZ	avgED	SumZ	SumZ/#TotalWindows	BPs= 3
nt-393	-	C	180	-	-	-	-	-
393	NoBP	C	16	-37.38	-0.21	42.41	-3.36	-0.02
393	383	G	19	-34.58	-0.56	33.48	-10.64	-0.06
393	363	G	128	-36.14	-1.08	33.72	-138.85	-0.77
393	489	G	17	-32.41	-0.07	30.99	-1.2	-0.01

i-nuc	BP(j)	Nuc	#BP_Win	avgMFE	avgZ	avgED	SumZ	SumZ/#TotalWindows	BPs= 2
nt-394	-	G	180	-	-	-	-	-
394	NoBP	G	40	-35.1	-0.36	33.99	-14.33	-0.08
394	362	C	128	-36.14	-1.08	33.72	-138.85	-0.77
394	532	C	12	-32.12	0.03	40.02	0.37	0.0

i-nuc	BP(j)	Nuc	#BP_Win	avgMFE	avgZ	avgED	SumZ	SumZ/#TotalWindows	BPs= 3
nt-395	-	G	180	-	-	-	-	-
395	NoBP	G	148	-35.97	-0.96	33.73	-141.85	-0.79
395	381	U	19	-34.58	-0.56	33.48	-10.64	-0.06
395	531	C	12	-32.12	0.03	40.02	0.37	0.0
395	493	C	1	-30.3	0.55	45.11	0.55	0.0

i-nuc	BP(j)	Nuc	#BP_Win	avgMFE	avgZ	avgED	SumZ	SumZ/#TotalWindows	BPs= 4
nt-396	-	U	180	-	-	-	-	-
396	NoBP	U	20	-33.95	-0.12	33.68	-2.33	-0.01
396	380	A	19	-34.58	-0.56	33.48	-10.64	-0.06
396	360	A	128	-36.14	-1.08	33.72	-138.85	-0.77
396	530	A	12	-32.12	0.03	40.02	0.37	0.0
396	492	A	1	-30.3	0.55	45.11	0.55	0.0

i-nuc	BP(j)	Nuc	#BP_Win	avgMFE	avgZ	avgED	SumZ	SumZ/#TotalWindows	BPs= 4
nt-397	-	U	180	-	-	-	-	-
397	NoBP	U	20	-33.0	-0.1	33.33	-1.99	-0.01
397	379	A	19	-34.58	-0.56	33.48	-10.64	-0.06
397	359	A	128	-36.14	-1.08	33.72	-138.85	-0.77
397	529	A	12	-32.12	0.03	40.02	0.37	0.0
397	491	G	1	-30.3	0.55	45.11	0.55	0.0

i-nuc	BP(j)	Nuc	#BP_Win	avgMFE	avgZ	avgED	SumZ	SumZ/#TotalWindows	BPs= 2
nt-398	-	A	180	-	-	-	-	-
398	NoBP	A	4	-39.98	-1.18	44.73	-4.71	-0.03
398	358	U	128	-36.14	-1.08	33.72	-138.85	-0.77
398	485	U	48	-32.37	-0.13	34.35	-6.18	-0.03

i-nuc	BP(j)	Nuc	#BP_Win	avgMFE	avgZ	avgED	SumZ	SumZ/#TotalWindows	BPs= 2
nt-399	-	A	180	-	-	-	-	-
399	NoBP	A	4	-34.9	-0.84	45.05	-3.36	-0.02
399	357	U	125	-36.28	-1.1	33.65	-137.9	-0.77
399	484	U	51	-32.24	-0.14	34.49	-7.13	-0.04

i-nuc	BP(j)	Nuc	#BP_Win	avgMFE	avgZ	avgED	SumZ	SumZ/#TotalWindows	BPs= 2
nt-400	-	G	180	-	-	-	-	-
400	NoBP	G	119	-35.59	-1.08	32.9	-128.32	-0.71
400	249	U	9	-43.02	-1.19	47.87	-10.69	-0.06
400	483	C	52	-32.25	-0.15	34.41	-7.83	-0.04

i-nuc	BP(j)	Nuc	#BP_Win	avgMFE	avgZ	avgED	SumZ	SumZ/#TotalWindows	BPs= 5
nt-401	-	G	180	-	-	-	-	-
401	NoBP	G	4	-34.22	-0.16	47.28	-0.64	-0.0
401	355	U	109	-35.63	-1.08	31.96	-117.42	-0.65
401	248	C	9	-43.02	-1.19	47.87	-10.69	-0.06
401	267	C	4	-33.25	-1.78	37.51	-7.14	-0.04
401	291	U	2	-30.55	-1.34	37.79	-2.68	-0.01
401	482	C	52	-32.25	-0.15	34.41	-7.83	-0.04

i-nuc	BP(j)	Nuc	#BP_Win	avgMFE	avgZ	avgED	SumZ	SumZ/#TotalWindows	BPs= 5
nt-402	-	C	180	-	-	-	-	-
402	354	G	109	-35.63	-1.08	31.96	-117.42	-0.65
402	247	G	9	-43.02	-1.19	47.87	-10.69	-0.06
402	266	G	4	-33.25	-1.78	37.51	-7.14	-0.04
402	290	G	2	-30.55	-1.34	37.79	-2.68	-0.01
402	481	G	52	-32.25	-0.15	34.41	-7.83	-0.04
402	NoBP	C	4	-29.1	0.1	43.18	0.41	0.0

i-nuc	BP(j)	Nuc	#BP_Win	avgMFE	avgZ	avgED	SumZ	SumZ/#TotalWindows	BPs= 6
nt-403	-	C	180	-	-	-	-	-
403	353	G	107	-35.45	-1.08	31.64	-115.13	-0.64
403	246	G	9	-43.02	-1.19	47.87	-10.69	-0.06
403	254	G	1	-40.1	-1.18	41.92	-1.18	-0.01
403	265	G	4	-33.25	-1.78	37.51	-7.14	-0.04
403	289	G	2	-30.55	-1.34	37.79	-2.68	-0.01
403	480	G	52	-32.25	-0.15	34.41	-7.83	-0.04
403	NoBP	C	5	-29.1	0.05	42.12	0.25	0.0

i-nuc	BP(j)	Nuc	#BP_Win	avgMFE	avgZ	avgED	SumZ	SumZ/#TotalWindows	BPs= 3
nt-404	-	A	180	-	-	-	-	-
404	NoBP	A	125	-35.48	-1.05	33.46	-130.79	-0.73
404	253	U	1	-40.1	-1.18	41.92	-1.18	-0.01
404	288	U	2	-30.55	-1.34	37.79	-2.68	-0.01
404	479	U	52	-32.25	-0.15	34.41	-7.83	-0.04

i-nuc	BP(j)	Nuc	#BP_Win	avgMFE	avgZ	avgED	SumZ	SumZ/#TotalWindows	BPs= 6
nt-405	-	G	180	-	-	-	-	-
405	NoBP	G	55	-36.63	-1.3	36.09	-71.39	-0.4
405	352	C	58	-33.74	-0.87	28.76	-50.7	-0.28
405	245	C	6	-43.75	-1.2	48.15	-7.19	-0.04
405	252	C	1	-40.1	-1.18	41.92	-1.18	-0.01
405	287	C	2	-30.55	-1.34	37.79	-2.68	-0.01
405	478	C	52	-32.25	-0.15	34.41	-7.83	-0.04
405	539	U	6	-29.1	0.01	41.28	0.07	0.0

i-nuc	BP(j)	Nuc	#BP_Win	avgMFE	avgZ	avgED	SumZ	SumZ/#TotalWindows	BPs= 4
nt-406	-	G	180	-	-	-	-	-
406	NoBP	G	56	-36.29	-1.3	36.39	-73.05	-0.41
406	351	U	58	-33.74	-0.87	28.76	-50.7	-0.28
406	244	U	6	-43.75	-1.2	48.15	-7.19	-0.04
406	477	C	52	-32.25	-0.15	34.41	-7.83	-0.04
406	538	U	8	-28.9	-0.04	40.49	-0.33	-0.0

i-nuc	BP(j)	Nuc	#BP_Win	avgMFE	avgZ	avgED	SumZ	SumZ/#TotalWindows	BPs= 4
nt-407	-	G	180	-	-	-	-	-
407	NoBP	G	112	-34.78	-1.08	32.46	-120.99	-0.67
407	243	C	6	-43.75	-1.2	48.15	-7.19	-0.04
407	250	U	1	-40.1	-1.18	41.92	-1.18	-0.01
407	476	U	52	-32.25	-0.15	34.41	-7.83	-0.04
407	537	C	9	-28.74	-0.06	40.7	-0.57	-0.0

i-nuc	BP(j)	Nuc	#BP_Win	avgMFE	avgZ	avgED	SumZ	SumZ/#TotalWindows	BPs= 3
nt-408	-	G	180	-	-	-	-	-
408	349	C	58	-33.74	-0.87	28.76	-50.7	-0.28
408	NoBP	G	112	-34.4	-0.75	36.18	-83.63	-0.46
408	249	U	1	-40.1	-1.18	41.92	-1.18	-0.01
408	536	C	9	-28.74	-0.06	40.7	-0.57	-0.0

i-nuc	BP(j)	Nuc	#BP_Win	avgMFE	avgZ	avgED	SumZ	SumZ/#TotalWindows	BPs= 2
nt-409	-	G	180	-	-	-	-	-
409	NoBP	G	170	-34.04	-0.78	33.72	-132.68	-0.74
409	248	C	1	-40.1	-1.18	41.92	-1.18	-0.01
409	535	C	9	-28.74	-0.06	40.7	-0.57	-0.0

i-nuc	BP(j)	Nuc	#BP_Win	avgMFE	avgZ	avgED	SumZ	SumZ/#TotalWindows	BPs= 1
nt-410	-	A	180	-	-	-	-	-
410	NoBP	A	171	-33.95	-0.78	33.82	-132.62	-0.74
410	534	U	9	-28.74	-0.06	40.7	-0.57	-0.0

i-nuc	BP(j)	Nuc	#BP_Win	avgMFE	avgZ	avgED	SumZ	SumZ/#TotalWindows	BPs= 0
nt-411	-	A	180	-	-	-	-	-
411	NoBP	A	180	-33.58	-0.73	34.17	-131.86	-0.73

i-nuc	BP(j)	Nuc	#BP_Win	avgMFE	avgZ	avgED	SumZ	SumZ/#TotalWindows	BPs= 0
nt-412	-	A	180	-	-	-	-	-
412	NoBP	A	180	-33.48	-0.73	34.15	-130.58	-0.73

i-nuc	BP(j)	Nuc	#BP_Win	avgMFE	avgZ	avgED	SumZ	SumZ/#TotalWindows	BPs= 1
nt-413	-	G	180	-	-	-	-	-
413	NoBP	G	128	-33.83	-0.95	34.09	-121.61	-0.68
413	467	C	52	-32.25	-0.15	34.41	-7.83	-0.04

i-nuc	BP(j)	Nuc	#BP_Win	avgMFE	avgZ	avgED	SumZ	SumZ/#TotalWindows	BPs= 1
nt-414	-	A	180	-	-	-	-	-
414	NoBP	A	128	-33.69	-0.94	34.13	-119.71	-0.67
414	466	U	52	-32.25	-0.15	34.41	-7.83	-0.04

i-nuc	BP(j)	Nuc	#BP_Win	avgMFE	avgZ	avgED	SumZ	SumZ/#TotalWindows	BPs= 1
nt-415	-	A	180	-	-	-	-	-
415	NoBP	A	128	-33.58	-0.93	34.0	-119.34	-0.66
415	465	U	52	-32.25	-0.15	34.41	-7.83	-0.04

i-nuc	BP(j)	Nuc	#BP_Win	avgMFE	avgZ	avgED	SumZ	SumZ/#TotalWindows	BPs= 0
nt-416	-	A	180	-	-	-	-	-
416	NoBP	A	180	-33.11	-0.7	34.07	-126.79	-0.7

i-nuc	BP(j)	Nuc	#BP_Win	avgMFE	avgZ	avgED	SumZ	SumZ/#TotalWindows	BPs= 1
nt-417	-	C	180	-	-	-	-	-
417	NoBP	C	128	-33.36	-0.92	33.89	-118.34	-0.66
417	463	G	52	-32.25	-0.15	34.41	-7.83	-0.04

i-nuc	BP(j)	Nuc	#BP_Win	avgMFE	avgZ	avgED	SumZ	SumZ/#TotalWindows	BPs= 0
nt-418	-	A	180	-	-	-	-	-
418	NoBP	A	180	-32.98	-0.69	34.04	-124.94	-0.69

i-nuc	BP(j)	Nuc	#BP_Win	avgMFE	avgZ	avgED	SumZ	SumZ/#TotalWindows	BPs= 1
nt-419	-	A	180	-	-	-	-	-
419	NoBP	A	179	-32.95	-0.69	33.99	-124.17	-0.69
419	572	U	1	-27.0	0.35	44.29	0.35	0.0

i-nuc	BP(j)	Nuc	#BP_Win	avgMFE	avgZ	avgED	SumZ	SumZ/#TotalWindows	BPs= 1
nt-420	-	U	180	-	-	-	-	-
420	NoBP	U	179	-32.92	-0.69	33.89	-123.33	-0.69
420	571	A	1	-27.0	0.35	44.29	0.35	0.0

i-nuc	BP(j)	Nuc	#BP_Win	avgMFE	avgZ	avgED	SumZ	SumZ/#TotalWindows	BPs= 1
nt-421	-	A	180	-	-	-	-	-
421	NoBP	A	179	-32.88	-0.69	33.78	-122.97	-0.68
421	570	U	1	-27.0	0.35	44.29	0.35	0.0

i-nuc	BP(j)	Nuc	#BP_Win	avgMFE	avgZ	avgED	SumZ	SumZ/#TotalWindows	BPs= 1
nt-422	-	U	180	-	-	-	-	-
422	NoBP	U	179	-32.84	-0.69	33.69	-122.76	-0.68
422	569	A	1	-27.0	0.35	44.29	0.35	0.0

i-nuc	BP(j)	Nuc	#BP_Win	avgMFE	avgZ	avgED	SumZ	SumZ/#TotalWindows	BPs= 1
nt-423	-	A	180	-	-	-	-	-
423	NoBP	A	179	-32.81	-0.68	33.6	-122.26	-0.68
423	568	U	1	-27.0	0.35	44.29	0.35	0.0

i-nuc	BP(j)	Nuc	#BP_Win	avgMFE	avgZ	avgED	SumZ	SumZ/#TotalWindows	BPs= 1
nt-424	-	A	180	-	-	-	-	-
424	NoBP	A	179	-32.79	-0.68	33.5	-121.71	-0.68
424	567	U	1	-27.0	0.35	44.29	0.35	0.0

i-nuc	BP(j)	Nuc	#BP_Win	avgMFE	avgZ	avgED	SumZ	SumZ/#TotalWindows	BPs= 1
nt-425	-	A	180	-	-	-	-	-
425	NoBP	A	28	-36.31	-0.97	36.0	-27.1	-0.15
425	439	U	152	-32.07	-0.62	33.0	-93.61	-0.52

i-nuc	BP(j)	Nuc	#BP_Win	avgMFE	avgZ	avgED	SumZ	SumZ/#TotalWindows	BPs= 1
nt-426	-	C	180	-	-	-	-	-
426	NoBP	C	28	-36.16	-0.93	35.49	-26.06	-0.14
426	438	G	152	-32.07	-0.62	33.0	-93.61	-0.52

i-nuc	BP(j)	Nuc	#BP_Win	avgMFE	avgZ	avgED	SumZ	SumZ/#TotalWindows	BPs= 1
nt-427	-	U	180	-	-	-	-	-
427	NoBP	U	28	-36.03	-0.91	34.95	-25.42	-0.14
427	437	A	152	-32.07	-0.62	33.0	-93.61	-0.52

i-nuc	BP(j)	Nuc	#BP_Win	avgMFE	avgZ	avgED	SumZ	SumZ/#TotalWindows	BPs= 1
nt-428	-	A	180	-	-	-	-	-
428	NoBP	A	28	-35.94	-0.9	34.54	-25.11	-0.14
428	436	U	152	-32.07	-0.62	33.0	-93.61	-0.52

i-nuc	BP(j)	Nuc	#BP_Win	avgMFE	avgZ	avgED	SumZ	SumZ/#TotalWindows	BPs= 0
nt-429	-	A	180	-	-	-	-	-
429	NoBP	A	180	-32.66	-0.65	33.28	-117.4	-0.65

i-nuc	BP(j)	Nuc	#BP_Win	avgMFE	avgZ	avgED	SumZ	SumZ/#TotalWindows	BPs= 0
nt-430	-	A	180	-	-	-	-	-
430	NoBP	A	180	-32.65	-0.65	33.34	-116.65	-0.65

i-nuc	BP(j)	Nuc	#BP_Win	avgMFE	avgZ	avgED	SumZ	SumZ/#TotalWindows	BPs= 1
nt-431	-	A	180	-	-	-	-	-
431	NoBP	A	179	-32.64	-0.64	33.33	-115.1	-0.64
431	596	U	1	-31.7	-0.05	47.62	-0.05	-0.0

i-nuc	BP(j)	Nuc	#BP_Win	avgMFE	avgZ	avgED	SumZ	SumZ/#TotalWindows	BPs= 2
nt-432	-	C	180	-	-	-	-	-
432	NoBP	C	166	-32.28	-0.64	33.48	-106.67	-0.59
432	595	G	1	-31.7	-0.05	47.62	-0.05	-0.0
432	599	G	13	-37.3	-0.55	31.3	-7.15	-0.04

i-nuc	BP(j)	Nuc	#BP_Win	avgMFE	avgZ	avgED	SumZ	SumZ/#TotalWindows	BPs= 2
nt-433	-	A	180	-	-	-	-	-
433	NoBP	A	164	-32.24	-0.64	33.37	-104.97	-0.58
433	594	U	1	-31.7	-0.05	47.62	-0.05	-0.0
433	598	U	15	-36.89	-0.42	34.04	-6.33	-0.04

i-nuc	BP(j)	Nuc	#BP_Win	avgMFE	avgZ	avgED	SumZ	SumZ/#TotalWindows	BPs= 1
nt-434	-	U	180	-	-	-	-	-
434	NoBP	U	164	-32.22	-0.63	33.47	-102.7	-0.57
434	597	G	16	-36.62	-0.4	34.93	-6.39	-0.04

i-nuc	BP(j)	Nuc	#BP_Win	avgMFE	avgZ	avgED	SumZ	SumZ/#TotalWindows	BPs= 2
nt-435	-	A	180	-	-	-	-	-
435	NoBP	A	160	-32.24	-0.63	33.36	-100.39	-0.56
435	593	U	4	-30.72	-0.09	42.12	-0.36	-0.0
435	596	U	16	-36.62	-0.4	34.93	-6.39	-0.04

i-nuc	BP(j)	Nuc	#BP_Win	avgMFE	avgZ	avgED	SumZ	SumZ/#TotalWindows	BPs= 4
nt-436	-	U	180	-	-	-	-	-
436	NoBP	U	7	-35.71	-0.72	40.81	-5.04	-0.03
436	428	A	152	-32.07	-0.62	33.0	-93.61	-0.52
436	518	G	1	-30.4	0.48	52.87	0.48	0.0
436	592	A	4	-30.72	-0.09	42.12	-0.36	-0.0
436	595	G	16	-36.62	-0.4	34.93	-6.39	-0.04

i-nuc	BP(j)	Nuc	#BP_Win	avgMFE	avgZ	avgED	SumZ	SumZ/#TotalWindows	BPs= 4
nt-437	-	A	180	-	-	-	-	-
437	NoBP	A	7	-35.6	-0.49	42.42	-3.46	-0.02
437	427	U	152	-32.07	-0.62	33.0	-93.61	-0.52
437	517	U	1	-30.4	0.48	52.87	0.48	0.0
437	591	U	4	-30.72	-0.09	42.12	-0.36	-0.0
437	594	U	16	-36.62	-0.4	34.93	-6.39	-0.04

i-nuc	BP(j)	Nuc	#BP_Win	avgMFE	avgZ	avgED	SumZ	SumZ/#TotalWindows	BPs= 4
nt-438	-	G	180	-	-	-	-	-
438	NoBP	G	7	-35.57	-0.13	43.71	-0.93	-0.01
438	426	C	152	-32.07	-0.62	33.0	-93.61	-0.52
438	516	C	1	-30.4	0.48	52.87	0.48	0.0
438	590	C	4	-30.72	-0.09	42.12	-0.36	-0.0
438	593	U	16	-36.62	-0.4	34.93	-6.39	-0.04

i-nuc	BP(j)	Nuc	#BP_Win	avgMFE	avgZ	avgED	SumZ	SumZ/#TotalWindows	BPs= 3
nt-439	-	U	180	-	-	-	-	-
439	NoBP	U	11	-33.77	0.07	44.69	0.81	0.0
439	425	A	152	-32.07	-0.62	33.0	-93.61	-0.52
439	515	A	1	-30.4	0.48	52.87	0.48	0.0
439	592	A	16	-36.62	-0.4	34.93	-6.39	-0.04

i-nuc	BP(j)	Nuc	#BP_Win	avgMFE	avgZ	avgED	SumZ	SumZ/#TotalWindows	BPs= 2
nt-440	-	A	180	-	-	-	-	-
440	NoBP	A	163	-32.19	-0.56	33.93	-90.51	-0.5
440	514	U	1	-30.4	0.48	52.87	0.48	0.0
440	591	U	16	-36.62	-0.4	34.93	-6.39	-0.04

i-nuc	BP(j)	Nuc	#BP_Win	avgMFE	avgZ	avgED	SumZ	SumZ/#TotalWindows	BPs= 2
nt-441	-	U	180	-	-	-	-	-
441	NoBP	U	176	-32.57	-0.55	33.79	-97.11	-0.54
441	513	A	1	-30.4	0.48	52.87	0.48	0.0
441	604	A	3	-34.4	0.73	53.39	2.18	0.01

i-nuc	BP(j)	Nuc	#BP_Win	avgMFE	avgZ	avgED	SumZ	SumZ/#TotalWindows	BPs= 3
nt-442	-	G	180	-	-	-	-	-
442	NoBP	G	40	-32.08	-0.72	39.34	-28.93	-0.16
442	462	C	112	-32.38	-0.52	31.42	-58.43	-0.32
442	588	C	25	-34.28	-0.29	36.66	-7.27	-0.04
442	603	C	3	-34.4	0.73	53.39	2.18	0.01

i-nuc	BP(j)	Nuc	#BP_Win	avgMFE	avgZ	avgED	SumZ	SumZ/#TotalWindows	BPs= 2
nt-443	-	G	180	-	-	-	-	-
443	NoBP	G	152	-32.33	-0.57	33.46	-86.22	-0.48
443	587	C	25	-34.28	-0.29	36.66	-7.27	-0.04
443	602	U	3	-34.4	0.73	53.39	2.18	0.01

i-nuc	BP(j)	Nuc	#BP_Win	avgMFE	avgZ	avgED	SumZ	SumZ/#TotalWindows	BPs= 4
nt-444	-	G	180	-	-	-	-	-
444	NoBP	G	141	-32.35	-0.52	33.29	-72.81	-0.4
444	281	C	10	-32.52	-1.29	33.11	-12.9	-0.07
444	510	C	1	-30.4	0.48	52.87	0.48	0.0
444	586	U	25	-34.28	-0.29	36.66	-7.27	-0.04
444	600	C	3	-34.4	0.73	53.39	2.18	0.01

i-nuc	BP(j)	Nuc	#BP_Win	avgMFE	avgZ	avgED	SumZ	SumZ/#TotalWindows	BPs= 5
nt-445	-	C	180	-	-	-	-	-
445	NoBP	C	29	-32.35	-0.45	40.16	-13.12	-0.07
445	280	G	10	-32.52	-1.29	33.11	-12.9	-0.07
445	459	G	112	-32.38	-0.52	31.42	-58.43	-0.32
445	508	G	1	-30.4	0.48	52.87	0.48	0.0
445	585	G	25	-34.28	-0.29	36.66	-7.27	-0.04
445	599	G	3	-34.4	0.73	53.39	2.18	0.01

i-nuc	BP(j)	Nuc	#BP_Win	avgMFE	avgZ	avgED	SumZ	SumZ/#TotalWindows	BPs= 0
nt-446	-	A	180	-	-	-	-	-
446	NoBP	A	180	-32.69	-0.49	34.09	-88.2	-0.49

i-nuc	BP(j)	Nuc	#BP_Win	avgMFE	avgZ	avgED	SumZ	SumZ/#TotalWindows	BPs= 2
nt-447	-	A	180	-	-	-	-	-
447	NoBP	A	62	-33.33	-0.33	38.7	-20.54	-0.11
447	457	U	117	-32.41	-0.55	31.57	-64.93	-0.36
447	291	U	1	-31.0	-1.51	34.83	-1.51	-0.01

i-nuc	BP(j)	Nuc	#BP_Win	avgMFE	avgZ	avgED	SumZ	SumZ/#TotalWindows	BPs= 4
nt-448	-	G	180	-	-	-	-	-
448	NoBP	G	23	-30.63	-0.32	41.84	-7.42	-0.04
448	274	C	3	-33.0	-1.32	33.14	-3.97	-0.02
448	456	C	117	-32.41	-0.55	31.57	-64.93	-0.36
448	583	C	25	-34.28	-0.29	36.66	-7.27	-0.04
448	540	C	12	-36.77	-0.14	37.28	-1.72	-0.01

i-nuc	BP(j)	Nuc	#BP_Win	avgMFE	avgZ	avgED	SumZ	SumZ/#TotalWindows	BPs= 5
nt-449	-	C	180	-	-	-	-	-
449	NoBP	C	18	-35.39	-0.51	35.89	-9.2	-0.05
449	273	G	3	-33.0	-1.32	33.14	-3.97	-0.02
449	455	G	117	-32.41	-0.55	31.57	-64.93	-0.36
449	289	G	1	-31.0	-1.51	34.83	-1.51	-0.01
449	480	G	16	-30.09	0.14	45.4	2.25	0.01
449	582	G	25	-34.28	-0.29	36.66	-7.27	-0.04

i-nuc	BP(j)	Nuc	#BP_Win	avgMFE	avgZ	avgED	SumZ	SumZ/#TotalWindows	BPs= 3
nt-450	-	A	180	-	-	-	-	-
450	NoBP	A	124	-32.4	-0.6	31.64	-74.26	-0.41
450	288	U	1	-31.0	-1.51	34.83	-1.51	-0.01
450	479	U	16	-30.09	0.14	45.4	2.25	0.01
450	538	U	39	-35.15	-0.26	36.61	-10.18	-0.06

i-nuc	BP(j)	Nuc	#BP_Win	avgMFE	avgZ	avgED	SumZ	SumZ/#TotalWindows	BPs= 3
nt-451	-	G	180	-	-	-	-	-
451	NoBP	G	123	-32.39	-0.59	31.63	-73.15	-0.41
451	287	C	1	-31.0	-1.51	34.83	-1.51	-0.01
451	478	C	16	-30.09	0.14	45.4	2.25	0.01
451	537	C	40	-35.16	-0.26	36.59	-10.21	-0.06

i-nuc	BP(j)	Nuc	#BP_Win	avgMFE	avgZ	avgED	SumZ	SumZ/#TotalWindows	BPs= 2
nt-452	-	G	180	-	-	-	-	-
452	NoBP	G	124	-32.4	-0.6	31.67	-73.8	-0.41
452	477	C	16	-30.09	0.14	45.4	2.25	0.01
452	536	C	40	-35.16	-0.26	36.59	-10.21	-0.06

i-nuc	BP(j)	Nuc	#BP_Win	avgMFE	avgZ	avgED	SumZ	SumZ/#TotalWindows	BPs= 2
nt-453	-	G	180	-	-	-	-	-
453	NoBP	G	124	-32.42	-0.59	31.66	-72.91	-0.41
453	476	U	16	-30.09	0.14	45.4	2.25	0.01
453	535	C	40	-35.16	-0.26	36.59	-10.21	-0.06

i-nuc	BP(j)	Nuc	#BP_Win	avgMFE	avgZ	avgED	SumZ	SumZ/#TotalWindows	BPs= 2
nt-454	-	A	180	-	-	-	-	-
454	NoBP	A	121	-32.38	-0.58	31.62	-70.22	-0.39
454	473	U	19	-30.95	0.03	43.24	0.52	0.0
454	534	U	40	-35.16	-0.26	36.59	-10.21	-0.06

i-nuc	BP(j)	Nuc	#BP_Win	avgMFE	avgZ	avgED	SumZ	SumZ/#TotalWindows	BPs= 3
nt-455	-	G	180	-	-	-	-	-
455	NoBP	G	43	-35.0	-0.29	36.33	-12.67	-0.07
455	449	C	117	-32.41	-0.55	31.57	-64.93	-0.36
455	284	C	1	-31.0	-1.51	34.83	-1.51	-0.01
455	472	U	19	-30.95	0.03	43.24	0.52	0.0

i-nuc	BP(j)	Nuc	#BP_Win	avgMFE	avgZ	avgED	SumZ	SumZ/#TotalWindows	BPs= 3
nt-456	-	C	180	-	-	-	-	-
456	NoBP	C	43	-35.07	-0.28	36.28	-12.07	-0.07
456	448	G	117	-32.41	-0.55	31.57	-64.93	-0.36
456	283	G	1	-31.0	-1.51	34.83	-1.51	-0.01
456	471	G	19	-30.95	0.03	43.24	0.52	0.0

i-nuc	BP(j)	Nuc	#BP_Win	avgMFE	avgZ	avgED	SumZ	SumZ/#TotalWindows	BPs= 2
nt-457	-	U	180	-	-	-	-	-
457	447	A	117	-32.41	-0.55	31.57	-64.93	-0.36
457	NoBP	U	44	-35.06	-0.3	36.25	-13.04	-0.07
457	470	A	19	-30.95	0.03	43.24	0.52	0.0

i-nuc	BP(j)	Nuc	#BP_Win	avgMFE	avgZ	avgED	SumZ	SumZ/#TotalWindows	BPs= 0
nt-458	-	A	180	-	-	-	-	-
458	NoBP	A	180	-32.92	-0.43	33.98	-77.44	-0.43

i-nuc	BP(j)	Nuc	#BP_Win	avgMFE	avgZ	avgED	SumZ	SumZ/#TotalWindows	BPs= 2
nt-459	-	G	180	-	-	-	-	-
459	NoBP	G	49	-34.93	-0.37	36.43	-17.94	-0.1
459	445	C	112	-32.38	-0.52	31.42	-58.43	-0.32
459	467	C	19	-30.95	0.03	43.24	0.52	0.0

i-nuc	BP(j)	Nuc	#BP_Win	avgMFE	avgZ	avgED	SumZ	SumZ/#TotalWindows	BPs= 2
nt-460	-	A	180	-	-	-	-	-
460	NoBP	A	155	-33.09	-0.47	32.84	-73.08	-0.41
460	466	U	19	-30.95	0.03	43.24	0.52	0.0
460	473	U	6	-34.93	-0.43	37.85	-2.58	-0.01

i-nuc	BP(j)	Nuc	#BP_Win	avgMFE	avgZ	avgED	SumZ	SumZ/#TotalWindows	BPs= 2
nt-461	-	A	180	-	-	-	-	-
461	NoBP	A	155	-33.11	-0.46	32.9	-71.29	-0.4
461	465	U	19	-30.95	0.03	43.24	0.52	0.0
461	472	U	6	-34.93	-0.43	37.85	-2.58	-0.01

i-nuc	BP(j)	Nuc	#BP_Win	avgMFE	avgZ	avgED	SumZ	SumZ/#TotalWindows	BPs= 2
nt-462	-	C	180	-	-	-	-	-
462	NoBP	C	62	-33.78	-0.19	38.91	-11.85	-0.07
462	442	G	112	-32.38	-0.52	31.42	-58.43	-0.32
462	471	G	6	-34.93	-0.43	37.85	-2.58	-0.01

i-nuc	BP(j)	Nuc	#BP_Win	avgMFE	avgZ	avgED	SumZ	SumZ/#TotalWindows	BPs= 1
nt-463	-	G	180	-	-	-	-	-
463	NoBP	G	128	-33.26	-0.5	34.21	-64.02	-0.36
463	417	C	52	-32.25	-0.15	34.41	-7.83	-0.04

i-nuc	BP(j)	Nuc	#BP_Win	avgMFE	avgZ	avgED	SumZ	SumZ/#TotalWindows	BPs= 0
nt-464	-	A	180	-	-	-	-	-
464	NoBP	A	180	-32.99	-0.39	34.35	-70.39	-0.39

i-nuc	BP(j)	Nuc	#BP_Win	avgMFE	avgZ	avgED	SumZ	SumZ/#TotalWindows	BPs= 2
nt-465	-	U	180	-	-	-	-	-
465	NoBP	U	109	-33.72	-0.57	32.97	-62.44	-0.35
465	415	A	52	-32.25	-0.15	34.41	-7.83	-0.04
465	461	A	19	-30.95	0.03	43.24	0.52	0.0

i-nuc	BP(j)	Nuc	#BP_Win	avgMFE	avgZ	avgED	SumZ	SumZ/#TotalWindows	BPs= 5
nt-466	-	U	180	-	-	-	-	-
466	NoBP	U	19	-33.11	-0.65	37.29	-12.27	-0.07
466	293	A	1	-31.7	-1.73	27.52	-1.73	-0.01
466	345	A	46	-33.05	-0.8	27.11	-36.73	-0.2
466	414	A	52	-32.25	-0.15	34.41	-7.83	-0.04
466	460	A	19	-30.95	0.03	43.24	0.52	0.0
466	521	A	43	-34.83	-0.25	37.62	-10.68	-0.06

i-nuc	BP(j)	Nuc	#BP_Win	avgMFE	avgZ	avgED	SumZ	SumZ/#TotalWindows	BPs= 6
nt-467	-	C	180	-	-	-	-	-
467	NoBP	C	15	-34.03	-0.47	40.18	-7.03	-0.04
467	292	G	1	-31.7	-1.73	27.52	-1.73	-0.01
467	350	G	4	-30.68	-1.08	27.92	-4.3	-0.02
467	344	G	46	-33.05	-0.8	27.11	-36.73	-0.2
467	413	G	52	-32.25	-0.15	34.41	-7.83	-0.04
467	459	G	19	-30.95	0.03	43.24	0.52	0.0
467	520	G	43	-34.83	-0.25	37.62	-10.68	-0.06

i-nuc	BP(j)	Nuc	#BP_Win	avgMFE	avgZ	avgED	SumZ	SumZ/#TotalWindows	BPs= 3
nt-468	-	G	180	-	-	-	-	-
468	NoBP	G	129	-33.16	-0.19	37.56	-24.21	-0.13
468	291	U	1	-31.7	-1.73	27.52	-1.73	-0.01
468	349	C	4	-30.68	-1.08	27.92	-4.3	-0.02
468	343	C	46	-33.05	-0.8	27.11	-36.73	-0.2

i-nuc	BP(j)	Nuc	#BP_Win	avgMFE	avgZ	avgED	SumZ	SumZ/#TotalWindows	BPs= 4
nt-469	-	C	180	-	-	-	-	-
469	290	G	1	-31.7	-1.73	27.52	-1.73	-0.01
469	348	G	4	-30.68	-1.08	27.92	-4.3	-0.02
469	342	G	46	-33.05	-0.8	27.11	-36.73	-0.2
469	NoBP	C	86	-32.39	-0.15	37.58	-13.3	-0.07
469	518	G	43	-34.83	-0.25	37.62	-10.68	-0.06

i-nuc	BP(j)	Nuc	#BP_Win	avgMFE	avgZ	avgED	SumZ	SumZ/#TotalWindows	BPs= 3
nt-470	-	A	180	-	-	-	-	-
470	NoBP	A	73	-32.68	-0.26	35.64	-18.77	-0.1
470	341	U	45	-33.1	-0.81	26.64	-36.62	-0.2
470	457	U	19	-30.95	0.03	43.24	0.52	0.0
470	517	U	43	-34.83	-0.25	37.62	-10.68	-0.06

i-nuc	BP(j)	Nuc	#BP_Win	avgMFE	avgZ	avgED	SumZ	SumZ/#TotalWindows	BPs= 3
nt-471	-	G	180	-	-	-	-	-
471	NoBP	G	112	-32.76	-0.47	31.94	-52.38	-0.29
471	456	C	19	-30.95	0.03	43.24	0.52	0.0
471	516	C	43	-34.83	-0.25	37.62	-10.68	-0.06
471	462	C	6	-34.93	-0.43	37.85	-2.58	-0.01

i-nuc	BP(j)	Nuc	#BP_Win	avgMFE	avgZ	avgED	SumZ	SumZ/#TotalWindows	BPs= 4
nt-472	-	U	180	-	-	-	-	-
472	NoBP	U	74	-32.37	-0.26	35.18	-18.9	-0.11
472	339	G	38	-33.67	-0.88	25.66	-33.29	-0.18
472	455	G	19	-30.95	0.03	43.24	0.52	0.0
472	515	A	43	-34.83	-0.25	37.62	-10.68	-0.06
472	461	A	6	-34.93	-0.43	37.85	-2.58	-0.01

i-nuc	BP(j)	Nuc	#BP_Win	avgMFE	avgZ	avgED	SumZ	SumZ/#TotalWindows	BPs= 3
nt-473	-	U	180	-	-	-	-	-
473	NoBP	U	117	-33.33	-0.26	36.1	-29.86	-0.17
473	338	G	38	-33.67	-0.88	25.66	-33.29	-0.18
473	454	A	19	-30.95	0.03	43.24	0.52	0.0
473	460	A	6	-34.93	-0.43	37.85	-2.58	-0.01

i-nuc	BP(j)	Nuc	#BP_Win	avgMFE	avgZ	avgED	SumZ	SumZ/#TotalWindows	BPs= 1
nt-474	-	A	180	-	-	-	-	-
474	NoBP	A	172	-33.26	-0.35	35.14	-59.54	-0.33
474	337	U	8	-32.97	-0.71	25.26	-5.68	-0.03

i-nuc	BP(j)	Nuc	#BP_Win	avgMFE	avgZ	avgED	SumZ	SumZ/#TotalWindows	BPs= 2
nt-475	-	A	180	-	-	-	-	-
475	NoBP	A	146	-33.04	-0.22	36.73	-32.85	-0.18
475	337	U	29	-33.94	-0.95	25.51	-27.6	-0.15
475	549	U	5	-36.7	-1.11	29.93	-5.53	-0.03

i-nuc	BP(j)	Nuc	#BP_Win	avgMFE	avgZ	avgED	SumZ	SumZ/#TotalWindows	BPs= 7
nt-476	-	U	180	-	-	-	-	-
476	NoBP	U	51	-34.18	-0.25	36.74	-12.96	-0.07
476	336	A	29	-33.94	-0.95	25.51	-27.6	-0.15
476	407	G	52	-32.25	-0.15	34.41	-7.83	-0.04
476	334	A	6	-33.3	-0.82	24.99	-4.93	-0.03
476	453	G	16	-30.09	0.14	45.4	2.25	0.01
476	521	A	1	-30.9	-0.11	48.12	-0.11	-0.0
476	631	A	19	-34.79	-0.43	39.36	-8.26	-0.05
476	548	A	6	-36.72	-1.06	30.52	-6.38	-0.04

i-nuc	BP(j)	Nuc	#BP_Win	avgMFE	avgZ	avgED	SumZ	SumZ/#TotalWindows	BPs= 7
nt-477	-	C	180	-	-	-	-	-
477	NoBP	C	50	-34.26	-0.24	36.94	-12.15	-0.07
477	335	G	29	-33.94	-0.95	25.51	-27.6	-0.15
477	406	G	52	-32.25	-0.15	34.41	-7.83	-0.04
477	333	G	6	-33.3	-0.82	24.99	-4.93	-0.03
477	452	G	16	-30.09	0.14	45.4	2.25	0.01
477	520	G	1	-30.9	-0.11	48.12	-0.11	-0.0
477	630	G	19	-34.79	-0.43	39.36	-8.26	-0.05
477	547	G	7	-36.53	-1.03	30.21	-7.21	-0.04

i-nuc	BP(j)	Nuc	#BP_Win	avgMFE	avgZ	avgED	SumZ	SumZ/#TotalWindows	BPs= 8
nt-478	-	C	180	-	-	-	-	-
478	NoBP	C	10	-31.73	-0.21	29.57	-2.14	-0.01
478	333	G	26	-34.13	-1.01	25.69	-26.34	-0.15
478	405	G	52	-32.25	-0.15	34.41	-7.83	-0.04
478	331	G	6	-33.3	-0.82	24.99	-4.93	-0.03
478	451	G	16	-30.09	0.14	45.4	2.25	0.01
478	519	G	1	-30.9	-0.11	48.12	-0.11	-0.0
478	508	G	43	-34.83	-0.25	37.62	-10.68	-0.06
478	629	G	19	-34.79	-0.43	39.36	-8.26	-0.05
478	546	G	7	-36.53	-1.03	30.21	-7.21	-0.04

i-nuc	BP(j)	Nuc	#BP_Win	avgMFE	avgZ	avgED	SumZ	SumZ/#TotalWindows	BPs= 8
nt-479	-	U	180	-	-	-	-	-
479	332	A	26	-34.13	-1.01	25.69	-26.34	-0.15
479	404	A	52	-32.25	-0.15	34.41	-7.83	-0.04
479	330	A	6	-33.3	-0.82	24.99	-4.93	-0.03
479	NoBP	U	10	-32.33	-0.28	28.78	-2.77	-0.02
479	450	A	16	-30.09	0.14	45.4	2.25	0.01
479	518	G	1	-30.9	-0.11	48.12	-0.11	-0.0
479	507	A	43	-34.83	-0.25	37.62	-10.68	-0.06
479	628	A	19	-34.79	-0.43	39.36	-8.26	-0.05
479	545	A	7	-36.53	-1.03	30.21	-7.21	-0.04

i-nuc	BP(j)	Nuc	#BP_Win	avgMFE	avgZ	avgED	SumZ	SumZ/#TotalWindows	BPs= 4
nt-480	-	G	180	-	-	-	-	-
480	NoBP	G	23	-34.28	-1.06	26.31	-24.35	-0.14
480	403	C	52	-32.25	-0.15	34.41	-7.83	-0.04
480	504	U	82	-34.36	-0.36	35.45	-29.26	-0.16
480	449	C	16	-30.09	0.14	45.4	2.25	0.01
480	544	C	7	-36.53	-1.03	30.21	-7.21	-0.04

i-nuc	BP(j)	Nuc	#BP_Win	avgMFE	avgZ	avgED	SumZ	SumZ/#TotalWindows	BPs= 2
nt-481	-	G	180	-	-	-	-	-
481	NoBP	G	21	-34.59	-1.09	26.19	-22.93	-0.13
481	402	C	52	-32.25	-0.15	34.41	-7.83	-0.04
481	503	C	107	-33.84	-0.34	36.43	-36.07	-0.2

i-nuc	BP(j)	Nuc	#BP_Win	avgMFE	avgZ	avgED	SumZ	SumZ/#TotalWindows	BPs= 3
nt-482	-	C	180	-	-	-	-	-
482	NoBP	C	2	-31.6	-0.74	37.12	-1.48	-0.01
482	401	G	52	-32.25	-0.15	34.41	-7.83	-0.04
482	329	G	19	-35.01	-1.15	26.06	-21.79	-0.12
482	502	G	107	-33.84	-0.34	36.43	-36.07	-0.2

i-nuc	BP(j)	Nuc	#BP_Win	avgMFE	avgZ	avgED	SumZ	SumZ/#TotalWindows	BPs= 4
nt-483	-	C	180	-	-	-	-	-
483	400	G	52	-32.25	-0.15	34.41	-7.83	-0.04
483	328	G	19	-35.01	-1.15	26.06	-21.79	-0.12
483	501	G	107	-33.84	-0.34	36.43	-36.07	-0.2
483	651	G	2	-32.4	-0.8	43.8	-1.6	-0.01

i-nuc	BP(j)	Nuc	#BP_Win	avgMFE	avgZ	avgED	SumZ	SumZ/#TotalWindows	BPs= 4
nt-484	-	U	180	-	-	-	-	-
484	327	A	19	-35.01	-1.15	26.06	-21.79	-0.12
484	500	A	107	-33.84	-0.34	36.43	-36.07	-0.2
484	399	A	51	-32.24	-0.14	34.49	-7.13	-0.04
484	650	G	3	-31.37	-0.63	43.06	-1.9	-0.01

i-nuc	BP(j)	Nuc	#BP_Win	avgMFE	avgZ	avgED	SumZ	SumZ/#TotalWindows	BPs= 4
nt-485	-	U	180	-	-	-	-	-
485	326	A	18	-35.06	-1.2	25.5	-21.52	-0.12
485	499	A	107	-33.84	-0.34	36.43	-36.07	-0.2
485	398	A	48	-32.37	-0.13	34.35	-6.18	-0.03
485	NoBP	U	4	-29.92	-0.39	36.85	-1.55	-0.01
485	649	A	3	-31.37	-0.63	43.06	-1.9	-0.01

i-nuc	BP(j)	Nuc	#BP_Win	avgMFE	avgZ	avgED	SumZ	SumZ/#TotalWindows	BPs= 3
nt-486	-	U	180	-	-	-	-	-
486	NoBP	U	59	-32.47	-0.23	34.34	-13.82	-0.08
486	325	G	11	-34.8	-1.42	20.18	-15.59	-0.09
486	498	G	107	-33.84	-0.34	36.43	-36.07	-0.2
486	648	G	3	-31.37	-0.63	43.06	-1.9	-0.01

i-nuc	BP(j)	Nuc	#BP_Win	avgMFE	avgZ	avgED	SumZ	SumZ/#TotalWindows	BPs= 3
nt-487	-	U	180	-	-	-	-	-
487	NoBP	U	59	-32.36	-0.22	34.28	-13.25	-0.07
487	324	A	11	-34.8	-1.42	20.18	-15.59	-0.09
487	497	A	107	-33.84	-0.34	36.43	-36.07	-0.2
487	647	A	3	-31.37	-0.63	43.06	-1.9	-0.01

i-nuc	BP(j)	Nuc	#BP_Win	avgMFE	avgZ	avgED	SumZ	SumZ/#TotalWindows	BPs= 2
nt-488	-	A	180	-	-	-	-	-
488	NoBP	A	166	-33.27	-0.29	35.68	-48.73	-0.27
488	323	U	11	-34.8	-1.42	20.18	-15.59	-0.09
488	646	U	3	-31.37	-0.63	43.06	-1.9	-0.01

i-nuc	BP(j)	Nuc	#BP_Win	avgMFE	avgZ	avgED	SumZ	SumZ/#TotalWindows	BPs= 3
nt-489	-	G	180	-	-	-	-	-
489	NoBP	G	21	-31.09	-0.48	37.02	-9.98	-0.06
489	322	C	10	-35.08	-1.46	20.03	-14.65	-0.08
489	496	C	132	-33.63	-0.31	36.16	-40.4	-0.22
489	393	C	17	-32.41	-0.07	30.99	-1.2	-0.01

i-nuc	BP(j)	Nuc	#BP_Win	avgMFE	avgZ	avgED	SumZ	SumZ/#TotalWindows	BPs= 2
nt-490	-	A	180	-	-	-	-	-
490	NoBP	A	31	-32.17	-0.77	31.68	-23.95	-0.13
490	495	U	132	-33.63	-0.31	36.16	-40.4	-0.22
490	392	U	17	-32.41	-0.07	30.99	-1.2	-0.01

i-nuc	BP(j)	Nuc	#BP_Win	avgMFE	avgZ	avgED	SumZ	SumZ/#TotalWindows	BPs= 2
nt-491	-	G	180	-	-	-	-	-
491	NoBP	G	178	-33.26	-0.37	34.85	-65.41	-0.36
491	352	C	1	-30.7	-0.13	38.16	-0.13	-0.0
491	397	U	1	-30.3	0.55	45.11	0.55	0.0

i-nuc	BP(j)	Nuc	#BP_Win	avgMFE	avgZ	avgED	SumZ	SumZ/#TotalWindows	BPs= 2
nt-492	-	A	180	-	-	-	-	-
492	NoBP	A	178	-33.22	-0.37	34.87	-65.09	-0.36
492	351	U	1	-30.7	-0.13	38.16	-0.13	-0.0
492	396	U	1	-30.3	0.55	45.11	0.55	0.0

i-nuc	BP(j)	Nuc	#BP_Win	avgMFE	avgZ	avgED	SumZ	SumZ/#TotalWindows	BPs= 2
nt-493	-	C	180	-	-	-	-	-
493	NoBP	C	178	-33.19	-0.36	34.94	-63.91	-0.36
493	350	G	1	-30.7	-0.13	38.16	-0.13	-0.0
493	395	G	1	-30.3	0.55	45.11	0.55	0.0

i-nuc	BP(j)	Nuc	#BP_Win	avgMFE	avgZ	avgED	SumZ	SumZ/#TotalWindows	BPs= 1
nt-494	-	A	180	-	-	-	-	-
494	NoBP	A	177	-33.16	-0.34	34.95	-60.47	-0.34
494	641	U	3	-31.37	-0.63	43.06	-1.9	-0.01

i-nuc	BP(j)	Nuc	#BP_Win	avgMFE	avgZ	avgED	SumZ	SumZ/#TotalWindows	BPs= 2
nt-495	-	U	180	-	-	-	-	-
495	NoBP	U	45	-31.63	-0.44	31.64	-20.01	-0.11
495	490	A	132	-33.63	-0.31	36.16	-40.4	-0.22
495	640	A	3	-31.37	-0.63	43.06	-1.9	-0.01

i-nuc	BP(j)	Nuc	#BP_Win	avgMFE	avgZ	avgED	SumZ	SumZ/#TotalWindows	BPs= 2
nt-496	-	C	180	-	-	-	-	-
496	NoBP	C	45	-31.5	-0.42	31.85	-18.92	-0.11
496	489	G	132	-33.63	-0.31	36.16	-40.4	-0.22
496	639	G	3	-31.37	-0.63	43.06	-1.9	-0.01

i-nuc	BP(j)	Nuc	#BP_Win	avgMFE	avgZ	avgED	SumZ	SumZ/#TotalWindows	BPs= 1
nt-497	-	A	180	-	-	-	-	-
497	NoBP	A	73	-31.84	-0.33	33.52	-24.23	-0.13
497	487	U	107	-33.84	-0.34	36.43	-36.07	-0.2

i-nuc	BP(j)	Nuc	#BP_Win	avgMFE	avgZ	avgED	SumZ	SumZ/#TotalWindows	BPs= 1
nt-498	-	G	180	-	-	-	-	-
498	NoBP	G	73	-31.75	-0.32	33.64	-23.52	-0.13
498	486	U	107	-33.84	-0.34	36.43	-36.07	-0.2

i-nuc	BP(j)	Nuc	#BP_Win	avgMFE	avgZ	avgED	SumZ	SumZ/#TotalWindows	BPs= 2
nt-499	-	A	180	-	-	-	-	-
499	NoBP	A	70	-31.69	-0.29	33.34	-20.6	-0.11
499	485	U	107	-33.84	-0.34	36.43	-36.07	-0.2
499	637	U	3	-31.37	-0.63	43.06	-1.9	-0.01

i-nuc	BP(j)	Nuc	#BP_Win	avgMFE	avgZ	avgED	SumZ	SumZ/#TotalWindows	BPs= 2
nt-500	-	A	180	-	-	-	-	-
500	NoBP	A	70	-31.6	-0.28	33.42	-19.56	-0.11
500	484	U	107	-33.84	-0.34	36.43	-36.07	-0.2
500	636	U	3	-31.37	-0.63	43.06	-1.9	-0.01

i-nuc	BP(j)	Nuc	#BP_Win	avgMFE	avgZ	avgED	SumZ	SumZ/#TotalWindows	BPs= 3
nt-501	-	G	180	-	-	-	-	-
501	NoBP	G	2	-33.45	-1.18	20.34	-2.37	-0.01
501	483	C	107	-33.84	-0.34	36.43	-36.07	-0.2
501	526	U	68	-31.45	-0.23	33.95	-15.8	-0.09
501	635	C	3	-31.37	-0.63	43.06	-1.9	-0.01

i-nuc	BP(j)	Nuc	#BP_Win	avgMFE	avgZ	avgED	SumZ	SumZ/#TotalWindows	BPs= 4
nt-502	-	G	180	-	-	-	-	-
502	NoBP	G	1	-32.0	-0.94	21.72	-0.94	-0.01
502	482	C	107	-33.84	-0.34	36.43	-36.07	-0.2
502	525	C	68	-31.45	-0.23	33.95	-15.8	-0.09
502	634	C	3	-31.37	-0.63	43.06	-1.9	-0.01
502	679	C	1	-28.1	-0.25	29.68	-0.25	-0.0

i-nuc	BP(j)	Nuc	#BP_Win	avgMFE	avgZ	avgED	SumZ	SumZ/#TotalWindows	BPs= 5
nt-503	-	C	180	-	-	-	-	-
503	481	G	107	-33.84	-0.34	36.43	-36.07	-0.2
503	524	G	68	-31.45	-0.23	33.95	-15.8	-0.09
503	633	G	3	-31.37	-0.63	43.06	-1.9	-0.01
503	678	G	1	-28.1	-0.25	29.68	-0.25	-0.0
503	546	G	1	-26.2	0.09	24.47	0.09	0.0

i-nuc	BP(j)	Nuc	#BP_Win	avgMFE	avgZ	avgED	SumZ	SumZ/#TotalWindows	BPs= 6
nt-504	-	U	180	-	-	-	-	-
504	480	G	82	-34.36	-0.36	35.45	-29.26	-0.16
504	NoBP	U	24	-32.16	-0.25	40.06	-5.95	-0.03
504	523	A	68	-31.45	-0.23	33.95	-15.8	-0.09
504	632	A	3	-31.37	-0.63	43.06	-1.9	-0.01
504	677	G	1	-28.1	-0.25	29.68	-0.25	-0.0
504	545	A	1	-26.2	0.09	24.47	0.09	0.0
504	680	A	1	-26.0	-0.52	24.04	-0.52	-0.0

i-nuc	BP(j)	Nuc	#BP_Win	avgMFE	avgZ	avgED	SumZ	SumZ/#TotalWindows	BPs= 4
nt-505	-	G	180	-	-	-	-	-
505	NoBP	G	58	-34.11	-0.31	34.63	-17.73	-0.1
505	516	C	52	-33.18	-0.36	38.77	-18.73	-0.1
505	522	C	68	-31.45	-0.23	33.95	-15.8	-0.09
505	544	C	1	-26.2	0.09	24.47	0.09	0.0
505	679	C	1	-26.0	-0.52	24.04	-0.52	-0.0

i-nuc	BP(j)	Nuc	#BP_Win	avgMFE	avgZ	avgED	SumZ	SumZ/#TotalWindows	BPs= 4
nt-506	-	U	180	-	-	-	-	-
506	NoBP	U	58	-33.98	-0.3	34.56	-17.23	-0.1
506	515	A	52	-33.18	-0.36	38.77	-18.73	-0.1
506	521	A	68	-31.45	-0.23	33.95	-15.8	-0.09
506	543	A	1	-26.2	0.09	24.47	0.09	0.0
506	678	G	1	-26.0	-0.52	24.04	-0.52	-0.0

i-nuc	BP(j)	Nuc	#BP_Win	avgMFE	avgZ	avgED	SumZ	SumZ/#TotalWindows	BPs= 2
nt-507	-	A	180	-	-	-	-	-
507	NoBP	A	85	-31.25	-0.27	32.24	-22.56	-0.13
507	514	U	52	-33.18	-0.36	38.77	-18.73	-0.1
507	479	U	43	-34.83	-0.25	37.62	-10.68	-0.06

i-nuc	BP(j)	Nuc	#BP_Win	avgMFE	avgZ	avgED	SumZ	SumZ/#TotalWindows	BPs= 2
nt-508	-	G	180	-	-	-	-	-
508	NoBP	G	136	-31.94	-0.3	34.57	-41.45	-0.23
508	445	C	1	-30.4	0.48	52.87	0.48	0.0
508	478	C	43	-34.83	-0.25	37.62	-10.68	-0.06

i-nuc	BP(j)	Nuc	#BP_Win	avgMFE	avgZ	avgED	SumZ	SumZ/#TotalWindows	BPs= 0
nt-509	-	A	180	-	-	-	-	-
509	NoBP	A	180	-32.57	-0.28	35.39	-50.97	-0.28

i-nuc	BP(j)	Nuc	#BP_Win	avgMFE	avgZ	avgED	SumZ	SumZ/#TotalWindows	BPs= 2
nt-510	-	C	180	-	-	-	-	-
510	NoBP	C	111	-33.21	-0.32	36.08	-35.0	-0.19
510	444	G	1	-30.4	0.48	52.87	0.48	0.0
510	518	G	68	-31.45	-0.23	33.95	-15.8	-0.09

i-nuc	BP(j)	Nuc	#BP_Win	avgMFE	avgZ	avgED	SumZ	SumZ/#TotalWindows	BPs= 1
nt-511	-	A	180	-	-	-	-	-
511	NoBP	A	112	-33.12	-0.3	36.23	-34.04	-0.19
511	517	U	68	-31.45	-0.23	33.95	-15.8	-0.09

i-nuc	BP(j)	Nuc	#BP_Win	avgMFE	avgZ	avgED	SumZ	SumZ/#TotalWindows	BPs= 0
nt-512	-	A	180	-	-	-	-	-
512	NoBP	A	180	-32.45	-0.28	35.37	-49.54	-0.28

i-nuc	BP(j)	Nuc	#BP_Win	avgMFE	avgZ	avgED	SumZ	SumZ/#TotalWindows	BPs= 1
nt-513	-	A	180	-	-	-	-	-
513	NoBP	A	179	-32.43	-0.28	35.26	-49.7	-0.28
513	441	U	1	-30.4	0.48	52.87	0.48	0.0

i-nuc	BP(j)	Nuc	#BP_Win	avgMFE	avgZ	avgED	SumZ	SumZ/#TotalWindows	BPs= 3
nt-514	-	U	180	-	-	-	-	-
514	NoBP	U	115	-32.68	-0.24	35.02	-27.61	-0.15
514	507	A	52	-33.18	-0.36	38.77	-18.73	-0.1
514	440	A	1	-30.4	0.48	52.87	0.48	0.0
514	669	A	12	-26.2	-0.28	22.36	-3.36	-0.02

i-nuc	BP(j)	Nuc	#BP_Win	avgMFE	avgZ	avgED	SumZ	SumZ/#TotalWindows	BPs= 4
nt-515	-	A	180	-	-	-	-	-
515	NoBP	A	72	-31.32	-0.22	33.5	-15.78	-0.09
515	506	U	52	-33.18	-0.36	38.77	-18.73	-0.1
515	439	U	1	-30.4	0.48	52.87	0.48	0.0
515	472	U	43	-34.83	-0.25	37.62	-10.68	-0.06
515	668	U	12	-26.2	-0.28	22.36	-3.36	-0.02

i-nuc	BP(j)	Nuc	#BP_Win	avgMFE	avgZ	avgED	SumZ	SumZ/#TotalWindows	BPs= 4
nt-516	-	C	180	-	-	-	-	-
516	NoBP	C	72	-31.25	-0.21	33.46	-15.25	-0.08
516	505	G	52	-33.18	-0.36	38.77	-18.73	-0.1
516	438	G	1	-30.4	0.48	52.87	0.48	0.0
516	471	G	43	-34.83	-0.25	37.62	-10.68	-0.06
516	667	G	12	-26.2	-0.28	22.36	-3.36	-0.02

i-nuc	BP(j)	Nuc	#BP_Win	avgMFE	avgZ	avgED	SumZ	SumZ/#TotalWindows	BPs= 5
nt-517	-	U	180	-	-	-	-	-
517	NoBP	U	47	-33.51	-0.37	37.17	-17.58	-0.1
517	437	A	1	-30.4	0.48	52.87	0.48	0.0
517	470	A	43	-34.83	-0.25	37.62	-10.68	-0.06
517	511	A	68	-31.45	-0.23	33.95	-15.8	-0.09
517	533	A	9	-28.74	-0.06	40.7	-0.57	-0.0
517	666	A	12	-26.2	-0.28	22.36	-3.36	-0.02

i-nuc	BP(j)	Nuc	#BP_Win	avgMFE	avgZ	avgED	SumZ	SumZ/#TotalWindows	BPs= 6
nt-518	-	G	180	-	-	-	-	-
518	436	U	1	-30.4	0.48	52.87	0.48	0.0
518	NoBP	G	4	-30.7	0.07	48.23	0.28	0.0
518	479	U	1	-30.9	-0.11	48.12	-0.11	-0.0
518	469	C	43	-34.83	-0.25	37.62	-10.68	-0.06
518	510	C	68	-31.45	-0.23	33.95	-15.8	-0.09
518	532	C	9	-28.74	-0.06	40.7	-0.57	-0.0
518	537	C	54	-32.11	-0.4	32.65	-21.77	-0.12

i-nuc	BP(j)	Nuc	#BP_Win	avgMFE	avgZ	avgED	SumZ	SumZ/#TotalWindows	BPs= 3
nt-519	-	G	180	-	-	-	-	-
519	NoBP	G	116	-32.64	-0.23	35.77	-26.66	-0.15
519	478	C	1	-30.9	-0.11	48.12	-0.11	-0.0
519	531	C	9	-28.74	-0.06	40.7	-0.57	-0.0
519	536	C	54	-32.11	-0.4	32.65	-21.77	-0.12

i-nuc	BP(j)	Nuc	#BP_Win	avgMFE	avgZ	avgED	SumZ	SumZ/#TotalWindows	BPs= 4
nt-520	-	G	180	-	-	-	-	-
520	NoBP	G	80	-31.04	-0.21	34.71	-17.15	-0.1
520	477	C	1	-30.9	-0.11	48.12	-0.11	-0.0
520	467	C	43	-34.83	-0.25	37.62	-10.68	-0.06
520	352	C	2	-31.1	-0.1	51.36	-0.19	-0.0
520	535	C	54	-32.11	-0.4	32.65	-21.77	-0.12

i-nuc	BP(j)	Nuc	#BP_Win	avgMFE	avgZ	avgED	SumZ	SumZ/#TotalWindows	BPs= 5
nt-521	-	A	180	-	-	-	-	-
521	476	U	1	-30.9	-0.11	48.12	-0.11	-0.0
521	466	U	43	-34.83	-0.25	37.62	-10.68	-0.06
521	351	U	2	-31.1	-0.1	51.36	-0.19	-0.0
521	506	U	68	-31.45	-0.23	33.95	-15.8	-0.09
521	NoBP	A	12	-28.43	-0.21	37.73	-2.54	-0.01
521	534	U	54	-32.11	-0.4	32.65	-21.77	-0.12

i-nuc	BP(j)	Nuc	#BP_Win	avgMFE	avgZ	avgED	SumZ	SumZ/#TotalWindows	BPs= 3
nt-522	-	C	180	-	-	-	-	-
522	NoBP	C	106	-32.93	-0.31	35.35	-33.02	-0.18
522	350	G	2	-31.1	-0.1	51.36	-0.19	-0.0
522	505	G	68	-31.45	-0.23	33.95	-15.8	-0.09
522	696	G	4	-27.5	-0.68	28.79	-2.7	-0.02

i-nuc	BP(j)	Nuc	#BP_Win	avgMFE	avgZ	avgED	SumZ	SumZ/#TotalWindows	BPs= 2
nt-523	-	A	180	-	-	-	-	-
523	NoBP	A	108	-32.86	-0.31	35.43	-33.45	-0.19
523	504	U	68	-31.45	-0.23	33.95	-15.8	-0.09
523	695	U	4	-27.5	-0.68	28.79	-2.7	-0.02

i-nuc	BP(j)	Nuc	#BP_Win	avgMFE	avgZ	avgED	SumZ	SumZ/#TotalWindows	BPs= 5
nt-524	-	G	180	-	-	-	-	-
524	NoBP	G	50	-33.91	-0.22	37.63	-10.92	-0.06
524	349	C	2	-31.1	-0.1	51.36	-0.19	-0.0
524	503	C	68	-31.45	-0.23	33.95	-15.8	-0.09
524	531	C	54	-32.11	-0.4	32.65	-21.77	-0.12
524	694	C	4	-27.5	-0.68	28.79	-2.7	-0.02
524	679	C	2	-27.1	-0.34	28.24	-0.68	-0.0

i-nuc	BP(j)	Nuc	#BP_Win	avgMFE	avgZ	avgED	SumZ	SumZ/#TotalWindows	BPs= 4
nt-525	-	C	180	-	-	-	-	-
525	348	G	2	-31.1	-0.1	51.36	-0.19	-0.0
525	502	G	68	-31.45	-0.23	33.95	-15.8	-0.09
525	NoBP	C	104	-32.94	-0.32	34.81	-32.94	-0.18
525	693	G	4	-27.5	-0.68	28.79	-2.7	-0.02
525	678	G	2	-27.1	-0.34	28.24	-0.68	-0.0

i-nuc	BP(j)	Nuc	#BP_Win	avgMFE	avgZ	avgED	SumZ	SumZ/#TotalWindows	BPs= 4
nt-526	-	U	180	-	-	-	-	-
526	347	A	1	-31.8	-0.08	48.77	-0.08	-0.0
526	501	G	68	-31.45	-0.23	33.95	-15.8	-0.09
526	NoBP	U	105	-32.89	-0.32	34.74	-33.84	-0.19
526	692	A	4	-27.5	-0.68	28.79	-2.7	-0.02
526	677	G	2	-27.1	-0.34	28.24	-0.68	-0.0

i-nuc	BP(j)	Nuc	#BP_Win	avgMFE	avgZ	avgED	SumZ	SumZ/#TotalWindows	BPs= 0
nt-527	-	A	180	-	-	-	-	-
527	NoBP	A	180	-32.13	-0.3	34.2	-53.79	-0.3

i-nuc	BP(j)	Nuc	#BP_Win	avgMFE	avgZ	avgED	SumZ	SumZ/#TotalWindows	BPs= 1
nt-528	-	C	180	-	-	-	-	-
528	NoBP	C	177	-32.12	-0.3	34.26	-52.71	-0.29
528	367	G	3	-31.1	-0.45	28.31	-1.36	-0.01

i-nuc	BP(j)	Nuc	#BP_Win	avgMFE	avgZ	avgED	SumZ	SumZ/#TotalWindows	BPs= 1
nt-529	-	A	180	-	-	-	-	-
529	NoBP	A	168	-32.08	-0.32	33.73	-54.24	-0.3
529	397	U	12	-32.12	0.03	40.02	0.37	0.0

i-nuc	BP(j)	Nuc	#BP_Win	avgMFE	avgZ	avgED	SumZ	SumZ/#TotalWindows	BPs= 2
nt-530	-	A	180	-	-	-	-	-
530	NoBP	A	167	-32.07	-0.33	33.66	-54.42	-0.3
530	355	U	1	-30.3	-0.33	36.14	-0.33	-0.0
530	396	U	12	-32.12	0.03	40.02	0.37	0.0

i-nuc	BP(j)	Nuc	#BP_Win	avgMFE	avgZ	avgED	SumZ	SumZ/#TotalWindows	BPs= 7
nt-531	-	C	180	-	-	-	-	-
531	NoBP	C	97	-32.34	-0.32	33.78	-30.62	-0.17
531	354	G	1	-30.3	-0.33	36.14	-0.33	-0.0
531	364	G	3	-31.1	-0.45	28.31	-1.36	-0.01
531	367	G	1	-31.4	-0.25	29.37	-0.25	-0.0
531	383	G	3	-32.9	-0.22	30.72	-0.66	-0.0
531	395	G	12	-32.12	0.03	40.02	0.37	0.0
531	519	G	9	-28.74	-0.06	40.7	-0.57	-0.0
531	524	G	54	-32.11	-0.4	32.65	-21.77	-0.12

i-nuc	BP(j)	Nuc	#BP_Win	avgMFE	avgZ	avgED	SumZ	SumZ/#TotalWindows	BPs= 6
nt-532	-	C	180	-	-	-	-	-
532	353	G	1	-30.3	-0.33	36.14	-0.33	-0.0
532	363	G	3	-31.1	-0.45	28.31	-1.36	-0.01
532	366	G	1	-31.4	-0.25	29.37	-0.25	-0.0
532	NoBP	C	151	-32.24	-0.35	33.32	-53.0	-0.29
532	382	G	3	-32.9	-0.22	30.72	-0.66	-0.0
532	394	G	12	-32.12	0.03	40.02	0.37	0.0
532	518	G	9	-28.74	-0.06	40.7	-0.57	-0.0

i-nuc	BP(j)	Nuc	#BP_Win	avgMFE	avgZ	avgED	SumZ	SumZ/#TotalWindows	BPs= 2
nt-533	-	A	180	-	-	-	-	-
533	NoBP	A	168	-32.18	-0.33	33.65	-55.19	-0.31
533	381	U	3	-32.9	-0.22	30.72	-0.66	-0.0
533	517	U	9	-28.74	-0.06	40.7	-0.57	-0.0

i-nuc	BP(j)	Nuc	#BP_Win	avgMFE	avgZ	avgED	SumZ	SumZ/#TotalWindows	BPs= 8
nt-534	-	U	180	-	-	-	-	-
534	NoBP	U	41	-29.91	-0.29	35.2	-12.06	-0.07
534	365	G	1	-31.4	-0.25	29.37	-0.25	-0.0
534	368	A	8	-34.78	-0.34	30.57	-2.76	-0.02
534	385	A	14	-32.31	-0.04	31.05	-0.54	-0.0
534	380	A	3	-32.9	-0.22	30.72	-0.66	-0.0
534	410	A	9	-28.74	-0.06	40.7	-0.57	-0.0
534	521	A	54	-32.11	-0.4	32.65	-21.77	-0.12
534	454	A	40	-35.16	-0.26	36.59	-10.21	-0.06
534	704	A	10	-27.35	-0.82	27.3	-8.18	-0.05

i-nuc	BP(j)	Nuc	#BP_Win	avgMFE	avgZ	avgED	SumZ	SumZ/#TotalWindows	BPs= 7
nt-535	-	C	180	-	-	-	-	-
535	NoBP	C	44	-30.02	-0.3	34.85	-13.19	-0.07
535	364	G	1	-31.4	-0.25	29.37	-0.25	-0.0
535	367	G	8	-34.78	-0.34	30.57	-2.76	-0.02
535	384	G	14	-32.31	-0.04	31.05	-0.54	-0.0
535	409	G	9	-28.74	-0.06	40.7	-0.57	-0.0
535	520	G	54	-32.11	-0.4	32.65	-21.77	-0.12
535	453	G	40	-35.16	-0.26	36.59	-10.21	-0.06
535	703	G	10	-27.35	-0.82	27.3	-8.18	-0.05

i-nuc	BP(j)	Nuc	#BP_Win	avgMFE	avgZ	avgED	SumZ	SumZ/#TotalWindows	BPs= 8
nt-536	-	C	180	-	-	-	-	-
536	363	G	1	-31.4	-0.25	29.37	-0.25	-0.0
536	366	G	8	-34.78	-0.34	30.57	-2.76	-0.02
536	383	G	14	-32.31	-0.04	31.05	-0.54	-0.0
536	NoBP	C	43	-30.01	-0.3	34.98	-12.87	-0.07
536	408	G	9	-28.74	-0.06	40.7	-0.57	-0.0
536	519	G	54	-32.11	-0.4	32.65	-21.77	-0.12
536	452	G	40	-35.16	-0.26	36.59	-10.21	-0.06
536	702	G	10	-27.35	-0.82	27.3	-8.18	-0.05
536	703	G	1	-26.8	-1.18	26.47	-1.18	-0.01

i-nuc	BP(j)	Nuc	#BP_Win	avgMFE	avgZ	avgED	SumZ	SumZ/#TotalWindows	BPs= 7
nt-537	-	C	180	-	-	-	-	-
537	365	G	8	-34.78	-0.34	30.57	-2.76	-0.02
537	382	G	14	-32.31	-0.04	31.05	-0.54	-0.0
537	555	G	54	-29.47	-0.41	33.32	-22.15	-0.12
537	407	G	9	-28.74	-0.06	40.7	-0.57	-0.0
537	518	G	54	-32.11	-0.4	32.65	-21.77	-0.12
537	451	G	40	-35.16	-0.26	36.59	-10.21	-0.06
537	702	G	1	-26.8	-1.18	26.47	-1.18	-0.01

i-nuc	BP(j)	Nuc	#BP_Win	avgMFE	avgZ	avgED	SumZ	SumZ/#TotalWindows	BPs= 5
nt-538	-	U	180	-	-	-	-	-
538	364	G	6	-35.2	-0.4	30.81	-2.38	-0.01
538	NoBP	U	72	-32.09	-0.33	32.27	-24.04	-0.13
538	554	A	54	-29.47	-0.41	33.32	-22.15	-0.12
538	406	G	8	-28.9	-0.04	40.49	-0.33	-0.0
538	450	A	39	-35.15	-0.26	36.61	-10.18	-0.06
538	701	A	1	-26.8	-1.18	26.47	-1.18	-0.01

i-nuc	BP(j)	Nuc	#BP_Win	avgMFE	avgZ	avgED	SumZ	SumZ/#TotalWindows	BPs= 3
nt-539	-	U	180	-	-	-	-	-
539	363	G	3	-35.5	-0.43	30.67	-1.28	-0.01
539	NoBP	U	117	-33.01	-0.32	33.62	-37.8	-0.21
539	553	A	54	-29.47	-0.41	33.32	-22.15	-0.12
539	405	G	6	-29.1	0.01	41.28	0.07	0.0

i-nuc	BP(j)	Nuc	#BP_Win	avgMFE	avgZ	avgED	SumZ	SumZ/#TotalWindows	BPs= 2
nt-540	-	C	180	-	-	-	-	-
540	NoBP	C	114	-32.4	-0.33	33.47	-37.99	-0.21
540	552	G	54	-29.47	-0.41	33.32	-22.15	-0.12
540	448	G	12	-36.77	-0.14	37.28	-1.72	-0.01

i-nuc	BP(j)	Nuc	#BP_Win	avgMFE	avgZ	avgED	SumZ	SumZ/#TotalWindows	BPs= 0
nt-541	-	A	180	-	-	-	-	-
541	NoBP	A	180	-31.77	-0.35	33.62	-62.87	-0.35

i-nuc	BP(j)	Nuc	#BP_Win	avgMFE	avgZ	avgED	SumZ	SumZ/#TotalWindows	BPs= 2
nt-542	-	G	180	-	-	-	-	-
542	NoBP	G	123	-32.82	-0.31	33.99	-37.73	-0.21
542	550	C	54	-29.47	-0.41	33.32	-22.15	-0.12
542	719	C	3	-28.43	-1.5	20.32	-4.49	-0.02

i-nuc	BP(j)	Nuc	#BP_Win	avgMFE	avgZ	avgED	SumZ	SumZ/#TotalWindows	BPs= 3
nt-543	-	A	180	-	-	-	-	-
543	NoBP	A	122	-32.83	-0.33	33.94	-39.73	-0.22
543	549	U	54	-29.47	-0.41	33.32	-22.15	-0.12
543	506	U	1	-26.2	0.09	24.47	0.09	0.0
543	718	U	3	-28.43	-1.5	20.32	-4.49	-0.02

i-nuc	BP(j)	Nuc	#BP_Win	avgMFE	avgZ	avgED	SumZ	SumZ/#TotalWindows	BPs= 3
nt-544	-	C	180	-	-	-	-	-
544	NoBP	C	169	-31.59	-0.34	33.81	-56.7	-0.32
544	480	G	7	-36.53	-1.03	30.21	-7.21	-0.04
544	505	G	1	-26.2	0.09	24.47	0.09	0.0
544	717	G	3	-28.43	-1.5	20.32	-4.49	-0.02

i-nuc	BP(j)	Nuc	#BP_Win	avgMFE	avgZ	avgED	SumZ	SumZ/#TotalWindows	BPs= 3
nt-545	-	A	180	-	-	-	-	-
545	NoBP	A	171	-31.51	-0.37	33.52	-63.15	-0.35
545	560	U	1	-32.4	0.21	31.76	0.21	0.0
545	479	U	7	-36.53	-1.03	30.21	-7.21	-0.04
545	504	U	1	-26.2	0.09	24.47	0.09	0.0

i-nuc	BP(j)	Nuc	#BP_Win	avgMFE	avgZ	avgED	SumZ	SumZ/#TotalWindows	BPs= 3
nt-546	-	G	180	-	-	-	-	-
546	NoBP	G	171	-31.51	-0.38	33.43	-64.88	-0.36
546	559	U	1	-32.4	0.21	31.76	0.21	0.0
546	478	C	7	-36.53	-1.03	30.21	-7.21	-0.04
546	503	C	1	-26.2	0.09	24.47	0.09	0.0

i-nuc	BP(j)	Nuc	#BP_Win	avgMFE	avgZ	avgED	SumZ	SumZ/#TotalWindows	BPs= 3
nt-547	-	G	180	-	-	-	-	-
547	NoBP	G	65	-29.95	-0.35	32.99	-22.61	-0.13
547	558	C	1	-32.4	0.21	31.76	0.21	0.0
547	565	C	107	-32.4	-0.42	33.5	-44.93	-0.25
547	477	C	7	-36.53	-1.03	30.21	-7.21	-0.04

i-nuc	BP(j)	Nuc	#BP_Win	avgMFE	avgZ	avgED	SumZ	SumZ/#TotalWindows	BPs= 2
nt-548	-	A	180	-	-	-	-	-
548	NoBP	A	67	-30.02	-0.37	32.77	-25.08	-0.14
548	564	U	107	-32.4	-0.42	33.5	-44.93	-0.25
548	476	U	6	-36.72	-1.06	30.52	-6.38	-0.04

i-nuc	BP(j)	Nuc	#BP_Win	avgMFE	avgZ	avgED	SumZ	SumZ/#TotalWindows	BPs= 4
nt-549	-	U	180	-	-	-	-	-
549	NoBP	U	13	-32.42	-0.43	29.71	-5.6	-0.03
549	543	A	54	-29.47	-0.41	33.32	-22.15	-0.12
549	556	A	1	-32.4	0.21	31.76	0.21	0.0
549	563	A	107	-32.4	-0.42	33.5	-44.93	-0.25
549	475	A	5	-36.7	-1.11	29.93	-5.53	-0.03

i-nuc	BP(j)	Nuc	#BP_Win	avgMFE	avgZ	avgED	SumZ	SumZ/#TotalWindows	BPs= 3
nt-550	-	C	180	-	-	-	-	-
550	NoBP	C	18	-33.44	-0.7	29.12	-12.52	-0.07
550	542	G	54	-29.47	-0.41	33.32	-22.15	-0.12
550	555	G	1	-32.4	0.21	31.76	0.21	0.0
550	562	G	107	-32.4	-0.42	33.5	-44.93	-0.25

i-nuc	BP(j)	Nuc	#BP_Win	avgMFE	avgZ	avgED	SumZ	SumZ/#TotalWindows	BPs= 0
nt-551	-	A	180	-	-	-	-	-
551	NoBP	A	180	-31.61	-0.45	32.93	-80.69	-0.45

i-nuc	BP(j)	Nuc	#BP_Win	avgMFE	avgZ	avgED	SumZ	SumZ/#TotalWindows	BPs= 1
nt-552	-	G	180	-	-	-	-	-
552	NoBP	G	126	-32.5	-0.48	32.65	-60.41	-0.34
552	540	C	54	-29.47	-0.41	33.32	-22.15	-0.12

i-nuc	BP(j)	Nuc	#BP_Win	avgMFE	avgZ	avgED	SumZ	SumZ/#TotalWindows	BPs= 1
nt-553	-	A	180	-	-	-	-	-
553	NoBP	A	126	-32.48	-0.49	32.54	-61.27	-0.34
553	539	U	54	-29.47	-0.41	33.32	-22.15	-0.12

i-nuc	BP(j)	Nuc	#BP_Win	avgMFE	avgZ	avgED	SumZ	SumZ/#TotalWindows	BPs= 1
nt-554	-	A	180	-	-	-	-	-
554	NoBP	A	126	-32.45	-0.5	32.42	-63.31	-0.35
554	538	U	54	-29.47	-0.41	33.32	-22.15	-0.12

i-nuc	BP(j)	Nuc	#BP_Win	avgMFE	avgZ	avgED	SumZ	SumZ/#TotalWindows	BPs= 2
nt-555	-	G	180	-	-	-	-	-
555	NoBP	G	125	-32.43	-0.52	32.31	-64.66	-0.36
555	537	C	54	-29.47	-0.41	33.32	-22.15	-0.12
555	550	C	1	-32.4	0.21	31.76	0.21	0.0

i-nuc	BP(j)	Nuc	#BP_Win	avgMFE	avgZ	avgED	SumZ	SumZ/#TotalWindows	BPs= 1
nt-556	-	A	180	-	-	-	-	-
556	NoBP	A	179	-31.52	-0.49	32.54	-87.96	-0.49
556	549	U	1	-32.4	0.21	31.76	0.21	0.0

i-nuc	BP(j)	Nuc	#BP_Win	avgMFE	avgZ	avgED	SumZ	SumZ/#TotalWindows	BPs= 0
nt-557	-	A	180	-	-	-	-	-
557	NoBP	A	180	-31.5	-0.49	32.47	-88.77	-0.49

i-nuc	BP(j)	Nuc	#BP_Win	avgMFE	avgZ	avgED	SumZ	SumZ/#TotalWindows	BPs= 2
nt-558	-	C	180	-	-	-	-	-
558	NoBP	C	177	-31.44	-0.5	32.43	-87.84	-0.49
558	547	G	1	-32.4	0.21	31.76	0.21	0.0
558	650	G	2	-35.35	-0.89	30.64	-1.78	-0.01

i-nuc	BP(j)	Nuc	#BP_Win	avgMFE	avgZ	avgED	SumZ	SumZ/#TotalWindows	BPs= 2
nt-559	-	U	180	-	-	-	-	-
559	NoBP	U	177	-31.41	-0.5	32.37	-88.84	-0.49
559	546	G	1	-32.4	0.21	31.76	0.21	0.0
559	649	A	2	-35.35	-0.89	30.64	-1.78	-0.01

i-nuc	BP(j)	Nuc	#BP_Win	avgMFE	avgZ	avgED	SumZ	SumZ/#TotalWindows	BPs= 2
nt-560	-	U	180	-	-	-	-	-
560	NoBP	U	177	-31.4	-0.51	32.31	-90.63	-0.5
560	545	A	1	-32.4	0.21	31.76	0.21	0.0
560	648	G	2	-35.35	-0.89	30.64	-1.78	-0.01

i-nuc	BP(j)	Nuc	#BP_Win	avgMFE	avgZ	avgED	SumZ	SumZ/#TotalWindows	BPs= 0
nt-561	-	A	180	-	-	-	-	-
561	NoBP	A	180	-31.44	-0.52	32.2	-94.07	-0.52

i-nuc	BP(j)	Nuc	#BP_Win	avgMFE	avgZ	avgED	SumZ	SumZ/#TotalWindows	BPs= 1
nt-562	-	G	180	-	-	-	-	-
562	NoBP	G	73	-30.04	-0.7	30.1	-51.43	-0.29
562	550	C	107	-32.4	-0.42	33.5	-44.93	-0.25

i-nuc	BP(j)	Nuc	#BP_Win	avgMFE	avgZ	avgED	SumZ	SumZ/#TotalWindows	BPs= 2
nt-563	-	A	180	-	-	-	-	-
563	NoBP	A	71	-29.91	-0.73	29.9	-51.54	-0.29
563	549	U	107	-32.4	-0.42	33.5	-44.93	-0.25
563	646	U	2	-35.35	-0.89	30.64	-1.78	-0.01

i-nuc	BP(j)	Nuc	#BP_Win	avgMFE	avgZ	avgED	SumZ	SumZ/#TotalWindows	BPs= 2
nt-564	-	U	180	-	-	-	-	-
564	NoBP	U	71	-29.93	-0.75	29.71	-53.54	-0.3
564	548	A	107	-32.4	-0.42	33.5	-44.93	-0.25
564	645	A	2	-35.35	-0.89	30.64	-1.78	-0.01

i-nuc	BP(j)	Nuc	#BP_Win	avgMFE	avgZ	avgED	SumZ	SumZ/#TotalWindows	BPs= 3
nt-565	-	C	180	-	-	-	-	-
565	NoBP	C	69	-29.89	-0.75	29.85	-51.47	-0.29
565	547	G	107	-32.4	-0.42	33.5	-44.93	-0.25
565	644	G	2	-35.35	-0.89	30.64	-1.78	-0.01
565	740	G	2	-32.0	-1.97	17.48	-3.94	-0.02

i-nuc	BP(j)	Nuc	#BP_Win	avgMFE	avgZ	avgED	SumZ	SumZ/#TotalWindows	BPs= 1
nt-566	-	A	180	-	-	-	-	-
566	NoBP	A	177	-31.48	-0.56	31.98	-99.12	-0.55
566	739	U	3	-31.13	-1.73	18.52	-5.19	-0.03

i-nuc	BP(j)	Nuc	#BP_Win	avgMFE	avgZ	avgED	SumZ	SumZ/#TotalWindows	BPs= 3
nt-567	-	U	180	-	-	-	-	-
567	NoBP	U	174	-31.46	-0.58	31.75	-100.34	-0.56
567	424	A	1	-27.0	0.35	44.29	0.35	0.0
567	643	A	2	-35.35	-0.89	30.64	-1.78	-0.01
567	738	G	3	-31.13	-1.73	18.52	-5.19	-0.03

i-nuc	BP(j)	Nuc	#BP_Win	avgMFE	avgZ	avgED	SumZ	SumZ/#TotalWindows	BPs= 3
nt-568	-	U	180	-	-	-	-	-
568	NoBP	U	174	-31.47	-0.59	31.57	-102.55	-0.57
568	423	A	1	-27.0	0.35	44.29	0.35	0.0
568	642	A	2	-35.35	-0.89	30.64	-1.78	-0.01
568	737	A	3	-31.13	-1.73	18.52	-5.19	-0.03

i-nuc	BP(j)	Nuc	#BP_Win	avgMFE	avgZ	avgED	SumZ	SumZ/#TotalWindows	BPs= 3
nt-569	-	A	180	-	-	-	-	-
569	NoBP	A	174	-31.48	-0.6	31.38	-104.73	-0.58
569	422	U	1	-27.0	0.35	44.29	0.35	0.0
569	641	U	2	-35.35	-0.89	30.64	-1.78	-0.01
569	736	U	3	-31.13	-1.73	18.52	-5.19	-0.03

i-nuc	BP(j)	Nuc	#BP_Win	avgMFE	avgZ	avgED	SumZ	SumZ/#TotalWindows	BPs= 3
nt-570	-	U	180	-	-	-	-	-
570	NoBP	U	174	-31.49	-0.61	31.2	-106.4	-0.59
570	421	A	1	-27.0	0.35	44.29	0.35	0.0
570	640	A	2	-35.35	-0.89	30.64	-1.78	-0.01
570	735	A	3	-31.13	-1.73	18.52	-5.19	-0.03

i-nuc	BP(j)	Nuc	#BP_Win	avgMFE	avgZ	avgED	SumZ	SumZ/#TotalWindows	BPs= 2
nt-571	-	A	180	-	-	-	-	-
571	NoBP	A	176	-31.54	-0.63	31.02	-110.1	-0.61
571	420	U	1	-27.0	0.35	44.29	0.35	0.0
571	734	U	3	-31.13	-1.73	18.52	-5.19	-0.03

i-nuc	BP(j)	Nuc	#BP_Win	avgMFE	avgZ	avgED	SumZ	SumZ/#TotalWindows	BPs= 1
nt-572	-	U	180	-	-	-	-	-
572	NoBP	U	179	-31.54	-0.65	30.65	-116.74	-0.65
572	419	A	1	-27.0	0.35	44.29	0.35	0.0

i-nuc	BP(j)	Nuc	#BP_Win	avgMFE	avgZ	avgED	SumZ	SumZ/#TotalWindows	BPs= 0
nt-573	-	A	180	-	-	-	-	-
573	NoBP	A	180	-31.52	-0.66	30.56	-118.07	-0.66

i-nuc	BP(j)	Nuc	#BP_Win	avgMFE	avgZ	avgED	SumZ	SumZ/#TotalWindows	BPs= 1
nt-574	-	A	180	-	-	-	-	-
574	NoBP	A	138	-30.4	-0.77	27.72	-106.84	-0.59
574	598	U	42	-35.2	-0.3	39.18	-12.7	-0.07

i-nuc	BP(j)	Nuc	#BP_Win	avgMFE	avgZ	avgED	SumZ	SumZ/#TotalWindows	BPs= 1
nt-575	-	U	180	-	-	-	-	-
575	NoBP	U	138	-30.43	-0.79	27.53	-108.55	-0.6
575	597	G	42	-35.2	-0.3	39.18	-12.7	-0.07

i-nuc	BP(j)	Nuc	#BP_Win	avgMFE	avgZ	avgED	SumZ	SumZ/#TotalWindows	BPs= 1
nt-576	-	A	180	-	-	-	-	-
576	NoBP	A	138	-30.46	-0.8	27.33	-110.06	-0.61
576	596	U	42	-35.2	-0.3	39.18	-12.7	-0.07

i-nuc	BP(j)	Nuc	#BP_Win	avgMFE	avgZ	avgED	SumZ	SumZ/#TotalWindows	BPs= 1
nt-577	-	C	180	-	-	-	-	-
577	NoBP	C	138	-30.49	-0.8	27.14	-110.7	-0.62
577	595	G	42	-35.2	-0.3	39.18	-12.7	-0.07

i-nuc	BP(j)	Nuc	#BP_Win	avgMFE	avgZ	avgED	SumZ	SumZ/#TotalWindows	BPs= 1
nt-578	-	A	180	-	-	-	-	-
578	NoBP	A	138	-30.53	-0.81	26.94	-112.27	-0.62
578	594	U	42	-35.2	-0.3	39.18	-12.7	-0.07

i-nuc	BP(j)	Nuc	#BP_Win	avgMFE	avgZ	avgED	SumZ	SumZ/#TotalWindows	BPs= 1
nt-579	-	A	180	-	-	-	-	-
579	NoBP	A	138	-30.58	-0.83	26.71	-114.14	-0.63
579	593	U	42	-35.2	-0.3	39.18	-12.7	-0.07

i-nuc	BP(j)	Nuc	#BP_Win	avgMFE	avgZ	avgED	SumZ	SumZ/#TotalWindows	BPs= 1
nt-580	-	U	180	-	-	-	-	-
580	NoBP	U	138	-30.63	-0.84	26.53	-115.95	-0.64
580	592	A	42	-35.2	-0.3	39.18	-12.7	-0.07

i-nuc	BP(j)	Nuc	#BP_Win	avgMFE	avgZ	avgED	SumZ	SumZ/#TotalWindows	BPs= 1
nt-581	-	A	180	-	-	-	-	-
581	NoBP	A	138	-30.67	-0.84	26.39	-116.51	-0.65
581	591	U	42	-35.2	-0.3	39.18	-12.7	-0.07

i-nuc	BP(j)	Nuc	#BP_Win	avgMFE	avgZ	avgED	SumZ	SumZ/#TotalWindows	BPs= 3
nt-582	-	G	180	-	-	-	-	-
582	NoBP	G	12	-32.4	-0.53	34.18	-6.32	-0.04
582	449	C	25	-34.28	-0.29	36.66	-7.27	-0.04
582	590	C	42	-35.2	-0.3	39.18	-12.7	-0.07
582	657	C	101	-29.64	-1.02	22.74	-103.46	-0.57

i-nuc	BP(j)	Nuc	#BP_Win	avgMFE	avgZ	avgED	SumZ	SumZ/#TotalWindows	BPs= 2
nt-583	-	C	180	-	-	-	-	-
583	NoBP	C	54	-34.67	-0.36	37.72	-19.4	-0.11
583	448	G	25	-34.28	-0.29	36.66	-7.27	-0.04
583	656	G	101	-29.64	-1.02	22.74	-103.46	-0.57

i-nuc	BP(j)	Nuc	#BP_Win	avgMFE	avgZ	avgED	SumZ	SumZ/#TotalWindows	BPs= 0
nt-584	-	A	180	-	-	-	-	-
584	NoBP	A	180	-31.82	-0.72	29.08	-130.42	-0.72

i-nuc	BP(j)	Nuc	#BP_Win	avgMFE	avgZ	avgED	SumZ	SumZ/#TotalWindows	BPs= 1
nt-585	-	G	180	-	-	-	-	-
585	NoBP	G	155	-31.46	-0.8	27.76	-123.67	-0.69
585	445	C	25	-34.28	-0.29	36.66	-7.27	-0.04

i-nuc	BP(j)	Nuc	#BP_Win	avgMFE	avgZ	avgED	SumZ	SumZ/#TotalWindows	BPs= 2
nt-586	-	U	180	-	-	-	-	-
586	NoBP	U	44	-34.84	-0.29	39.37	-12.59	-0.07
586	444	G	25	-34.28	-0.29	36.66	-7.27	-0.04
586	652	A	111	-30.17	-1.0	23.01	-111.24	-0.62

i-nuc	BP(j)	Nuc	#BP_Win	avgMFE	avgZ	avgED	SumZ	SumZ/#TotalWindows	BPs= 2
nt-587	-	C	180	-	-	-	-	-
587	NoBP	C	43	-35.01	-0.29	39.3	-12.35	-0.07
587	443	G	25	-34.28	-0.29	36.66	-7.27	-0.04
587	651	G	112	-30.19	-1.0	23.0	-111.7	-0.62

i-nuc	BP(j)	Nuc	#BP_Win	avgMFE	avgZ	avgED	SumZ	SumZ/#TotalWindows	BPs= 2
nt-588	-	C	180	-	-	-	-	-
588	442	G	25	-34.28	-0.29	36.66	-7.27	-0.04
588	NoBP	C	42	-35.2	-0.3	39.18	-12.7	-0.07
588	650	G	113	-30.19	-0.99	23.09	-111.32	-0.62

i-nuc	BP(j)	Nuc	#BP_Win	avgMFE	avgZ	avgED	SumZ	SumZ/#TotalWindows	BPs= 1
nt-589	-	U	180	-	-	-	-	-
589	NoBP	U	67	-34.86	-0.29	38.24	-19.43	-0.11
589	649	A	113	-30.19	-0.99	23.09	-111.32	-0.62

i-nuc	BP(j)	Nuc	#BP_Win	avgMFE	avgZ	avgED	SumZ	SumZ/#TotalWindows	BPs= 4
nt-590	-	C	180	-	-	-	-	-
590	NoBP	C	19	-35.56	-0.34	35.48	-6.51	-0.04
590	438	G	4	-30.72	-0.09	42.12	-0.36	-0.0
590	582	G	42	-35.2	-0.3	39.18	-12.7	-0.07
590	648	G	113	-30.19	-0.99	23.09	-111.32	-0.62
590	762	G	2	-28.73	0.52	37.51	1.04	0.01

i-nuc	BP(j)	Nuc	#BP_Win	avgMFE	avgZ	avgED	SumZ	SumZ/#TotalWindows	BPs= 5
nt-591	-	U	180	-	-	-	-	-
591	NoBP	U	3	-29.49	0.02	38.21	0.05	0.0
591	437	A	4	-30.72	-0.09	42.12	-0.36	-0.0
591	440	A	16	-36.62	-0.4	34.93	-6.39	-0.04
591	581	A	42	-35.2	-0.3	39.18	-12.7	-0.07
591	647	A	113	-30.19	-0.99	23.09	-111.32	-0.62
591	761	G	2	-28.73	0.52	37.51	1.04	0.01

i-nuc	BP(j)	Nuc	#BP_Win	avgMFE	avgZ	avgED	SumZ	SumZ/#TotalWindows	BPs= 5
nt-592	-	A	180	-	-	-	-	-
592	NoBP	A	3	-29.22	0.12	38.68	0.37	0.0
592	436	U	4	-30.72	-0.09	42.12	-0.36	-0.0
592	439	U	16	-36.62	-0.4	34.93	-6.39	-0.04
592	580	U	42	-35.2	-0.3	39.18	-12.7	-0.07
592	646	U	113	-30.19	-0.99	23.09	-111.32	-0.62
592	760	U	2	-28.73	0.52	37.51	1.04	0.01

i-nuc	BP(j)	Nuc	#BP_Win	avgMFE	avgZ	avgED	SumZ	SumZ/#TotalWindows	BPs= 6
nt-593	-	U	180	-	-	-	-	-
593	435	A	4	-30.72	-0.09	42.12	-0.36	-0.0
593	438	G	16	-36.62	-0.4	34.93	-6.39	-0.04
593	579	A	42	-35.2	-0.3	39.18	-12.7	-0.07
593	645	A	113	-30.19	-0.99	23.09	-111.32	-0.62
593	759	A	2	-28.73	0.52	37.51	1.04	0.01
593	NoBP	U	1	-28.68	0.12	36.85	0.12	0.0
593	702	G	2	-30.88	-0.3	27.18	-0.59	-0.0

i-nuc	BP(j)	Nuc	#BP_Win	avgMFE	avgZ	avgED	SumZ	SumZ/#TotalWindows	BPs= 6
nt-594	-	U	180	-	-	-	-	-
594	NoBP	U	3	-29.89	-0.1	40.16	-0.29	-0.0
594	433	A	1	-31.7	-0.05	47.62	-0.05	-0.0
594	437	A	16	-36.62	-0.4	34.93	-6.39	-0.04
594	578	A	42	-35.2	-0.3	39.18	-12.7	-0.07
594	644	G	113	-30.19	-0.99	23.09	-111.32	-0.62
594	758	A	2	-28.73	0.52	37.51	1.04	0.01
594	701	A	3	-31.55	-0.43	22.86	-1.3	-0.01

i-nuc	BP(j)	Nuc	#BP_Win	avgMFE	avgZ	avgED	SumZ	SumZ/#TotalWindows	BPs= 5
nt-595	-	G	180	-	-	-	-	-
595	NoBP	G	2	-29.59	-0.08	41.73	-0.15	-0.0
595	432	C	1	-31.7	-0.05	47.62	-0.05	-0.0
595	436	U	16	-36.62	-0.4	34.93	-6.39	-0.04
595	577	C	42	-35.2	-0.3	39.18	-12.7	-0.07
595	625	C	115	-30.16	-0.96	23.34	-110.28	-0.61
595	700	C	4	-31.7	-0.49	24.17	-1.96	-0.01

i-nuc	BP(j)	Nuc	#BP_Win	avgMFE	avgZ	avgED	SumZ	SumZ/#TotalWindows	BPs= 5
nt-596	-	U	180	-	-	-	-	-
596	431	A	1	-31.7	-0.05	47.62	-0.05	-0.0
596	435	A	16	-36.62	-0.4	34.93	-6.39	-0.04
596	576	A	42	-35.2	-0.3	39.18	-12.7	-0.07
596	624	A	115	-30.16	-0.96	23.34	-110.28	-0.61
596	NoBP	U	2	-29.33	-0.06	39.18	-0.11	-0.0
596	699	A	4	-31.7	-0.49	24.17	-1.96	-0.01

i-nuc	BP(j)	Nuc	#BP_Win	avgMFE	avgZ	avgED	SumZ	SumZ/#TotalWindows	BPs= 4
nt-597	-	G	180	-	-	-	-	-
597	434	U	16	-36.62	-0.4	34.93	-6.39	-0.04
597	575	U	42	-35.2	-0.3	39.18	-12.7	-0.07
597	623	C	115	-30.16	-0.96	23.34	-110.28	-0.61
597	NoBP	G	3	-29.72	-0.13	38.0	-0.4	-0.0
597	698	C	4	-31.7	-0.49	24.17	-1.96	-0.01

i-nuc	BP(j)	Nuc	#BP_Win	avgMFE	avgZ	avgED	SumZ	SumZ/#TotalWindows	BPs= 5
nt-598	-	U	180	-	-	-	-	-
598	433	A	15	-36.89	-0.42	34.04	-6.33	-0.04
598	574	A	42	-35.2	-0.3	39.18	-12.7	-0.07
598	622	A	115	-30.16	-0.96	23.34	-110.28	-0.61
598	617	A	4	-29.92	-0.3	37.22	-1.2	-0.01
598	697	A	4	-31.7	-0.49	24.17	-1.96	-0.01

i-nuc	BP(j)	Nuc	#BP_Win	avgMFE	avgZ	avgED	SumZ	SumZ/#TotalWindows	BPs= 3
nt-599	-	G	180	-	-	-	-	-
599	432	C	13	-37.3	-0.55	31.3	-7.15	-0.04
599	NoBP	G	2	-32.05	-0.01	46.06	-0.01	-0.0
599	445	C	3	-34.4	0.73	53.39	2.18	0.01
599	616	U	162	-31.42	-0.79	27.25	-128.32	-0.71

i-nuc	BP(j)	Nuc	#BP_Win	avgMFE	avgZ	avgED	SumZ	SumZ/#TotalWindows	BPs= 2
nt-600	-	C	180	-	-	-	-	-
600	NoBP	C	15	-36.13	-0.48	33.13	-7.17	-0.04
600	444	G	3	-34.4	0.73	53.39	2.18	0.01
600	615	G	162	-31.42	-0.79	27.25	-128.32	-0.71

i-nuc	BP(j)	Nuc	#BP_Win	avgMFE	avgZ	avgED	SumZ	SumZ/#TotalWindows	BPs= 1
nt-601	-	A	180	-	-	-	-	-
601	NoBP	A	18	-35.41	-0.28	36.41	-5.02	-0.03
601	614	U	162	-31.42	-0.79	27.25	-128.32	-0.71

i-nuc	BP(j)	Nuc	#BP_Win	avgMFE	avgZ	avgED	SumZ	SumZ/#TotalWindows	BPs= 2
nt-602	-	U	180	-	-	-	-	-
602	NoBP	U	15	-35.1	-0.45	32.79	-6.79	-0.04
602	443	G	3	-34.4	0.73	53.39	2.18	0.01
602	613	A	162	-31.42	-0.79	27.25	-128.32	-0.71

i-nuc	BP(j)	Nuc	#BP_Win	avgMFE	avgZ	avgED	SumZ	SumZ/#TotalWindows	BPs= 2
nt-603	-	C	180	-	-	-	-	-
603	NoBP	C	15	-34.59	-0.46	32.85	-6.96	-0.04
603	442	G	3	-34.4	0.73	53.39	2.18	0.01
603	612	G	162	-31.42	-0.79	27.25	-128.32	-0.71

i-nuc	BP(j)	Nuc	#BP_Win	avgMFE	avgZ	avgED	SumZ	SumZ/#TotalWindows	BPs= 1
nt-604	-	A	180	-	-	-	-	-
604	NoBP	A	177	-31.65	-0.77	27.76	-135.51	-0.75
604	441	U	3	-34.4	0.73	53.39	2.18	0.01

i-nuc	BP(j)	Nuc	#BP_Win	avgMFE	avgZ	avgED	SumZ	SumZ/#TotalWindows	BPs= 0
nt-605	-	A	180	-	-	-	-	-
605	NoBP	A	180	-31.65	-0.74	28.21	-133.12	-0.74

i-nuc	BP(j)	Nuc	#BP_Win	avgMFE	avgZ	avgED	SumZ	SumZ/#TotalWindows	BPs= 0
nt-606	-	A	180	-	-	-	-	-
606	NoBP	A	180	-31.61	-0.74	28.23	-132.94	-0.74

i-nuc	BP(j)	Nuc	#BP_Win	avgMFE	avgZ	avgED	SumZ	SumZ/#TotalWindows	BPs= 1
nt-607	-	G	180	-	-	-	-	-
607	NoBP	G	171	-31.66	-0.75	28.01	-127.77	-0.71
607	773	C	9	-29.72	-0.57	32.47	-5.09	-0.03

i-nuc	BP(j)	Nuc	#BP_Win	avgMFE	avgZ	avgED	SumZ	SumZ/#TotalWindows	BPs= 1
nt-608	-	G	180	-	-	-	-	-
608	NoBP	G	171	-31.61	-0.75	28.02	-127.48	-0.71
608	772	C	9	-29.72	-0.57	32.47	-5.09	-0.03

i-nuc	BP(j)	Nuc	#BP_Win	avgMFE	avgZ	avgED	SumZ	SumZ/#TotalWindows	BPs= 0
nt-609	-	A	180	-	-	-	-	-
609	NoBP	A	180	-31.47	-0.74	28.26	-132.54	-0.74

i-nuc	BP(j)	Nuc	#BP_Win	avgMFE	avgZ	avgED	SumZ	SumZ/#TotalWindows	BPs= 0
nt-610	-	U	180	-	-	-	-	-
610	NoBP	U	180	-31.43	-0.73	28.26	-131.94	-0.73

i-nuc	BP(j)	Nuc	#BP_Win	avgMFE	avgZ	avgED	SumZ	SumZ/#TotalWindows	BPs= 0
nt-611	-	A	180	-	-	-	-	-
611	NoBP	A	180	-31.38	-0.73	28.27	-131.52	-0.73

i-nuc	BP(j)	Nuc	#BP_Win	avgMFE	avgZ	avgED	SumZ	SumZ/#TotalWindows	BPs= 2
nt-612	-	G	180	-	-	-	-	-
612	NoBP	G	4	-34.4	0.71	53.64	2.83	0.02
612	603	C	162	-31.42	-0.79	27.25	-128.32	-0.71
612	768	C	14	-29.44	-0.43	32.66	-6.06	-0.03

i-nuc	BP(j)	Nuc	#BP_Win	avgMFE	avgZ	avgED	SumZ	SumZ/#TotalWindows	BPs= 2
nt-613	-	A	180	-	-	-	-	-
613	NoBP	A	4	-32.57	0.69	49.28	2.77	0.02
613	602	U	162	-31.42	-0.79	27.25	-128.32	-0.71
613	767	U	14	-29.44	-0.43	32.66	-6.06	-0.03

i-nuc	BP(j)	Nuc	#BP_Win	avgMFE	avgZ	avgED	SumZ	SumZ/#TotalWindows	BPs= 2
nt-614	-	U	180	-	-	-	-	-
614	NoBP	U	4	-30.74	0.64	45.08	2.57	0.01
614	601	A	162	-31.42	-0.79	27.25	-128.32	-0.71
614	766	A	14	-29.44	-0.43	32.66	-6.06	-0.03

i-nuc	BP(j)	Nuc	#BP_Win	avgMFE	avgZ	avgED	SumZ	SumZ/#TotalWindows	BPs= 2
nt-615	-	G	180	-	-	-	-	-
615	NoBP	G	4	-28.91	0.48	41.04	1.94	0.01
615	600	C	162	-31.42	-0.79	27.25	-128.32	-0.71
615	765	C	14	-29.44	-0.43	32.66	-6.06	-0.03

i-nuc	BP(j)	Nuc	#BP_Win	avgMFE	avgZ	avgED	SumZ	SumZ/#TotalWindows	BPs= 2
nt-616	-	U	180	-	-	-	-	-
616	599	G	162	-31.42	-0.79	27.25	-128.32	-0.71
616	764	A	14	-29.44	-0.43	32.66	-6.06	-0.03
616	NoBP	U	4	-27.08	0.31	36.58	1.26	0.01

i-nuc	BP(j)	Nuc	#BP_Win	avgMFE	avgZ	avgED	SumZ	SumZ/#TotalWindows	BPs= 2
nt-617	-	A	180	-	-	-	-	-
617	NoBP	A	162	-31.3	-0.78	27.17	-125.91	-0.7
617	598	U	4	-29.92	-0.3	37.22	-1.2	-0.01
617	763	U	14	-29.44	-0.43	32.66	-6.06	-0.03

i-nuc	BP(j)	Nuc	#BP_Win	avgMFE	avgZ	avgED	SumZ	SumZ/#TotalWindows	BPs= 0
nt-618	-	A	180	-	-	-	-	-
618	NoBP	A	180	-31.07	-0.74	27.78	-133.16	-0.74

i-nuc	BP(j)	Nuc	#BP_Win	avgMFE	avgZ	avgED	SumZ	SumZ/#TotalWindows	BPs= 0
nt-619	-	A	180	-	-	-	-	-
619	NoBP	A	180	-31.02	-0.74	27.71	-133.02	-0.74

i-nuc	BP(j)	Nuc	#BP_Win	avgMFE	avgZ	avgED	SumZ	SumZ/#TotalWindows	BPs= 0
nt-620	-	A	180	-	-	-	-	-
620	NoBP	A	180	-30.97	-0.74	27.63	-132.84	-0.74

i-nuc	BP(j)	Nuc	#BP_Win	avgMFE	avgZ	avgED	SumZ	SumZ/#TotalWindows	BPs= 0
nt-621	-	G	180	-	-	-	-	-
621	NoBP	G	180	-30.93	-0.74	27.56	-132.48	-0.74

i-nuc	BP(j)	Nuc	#BP_Win	avgMFE	avgZ	avgED	SumZ	SumZ/#TotalWindows	BPs= 1
nt-622	-	A	180	-	-	-	-	-
622	NoBP	A	65	-32.16	-0.33	34.78	-21.67	-0.12
622	598	U	115	-30.16	-0.96	23.34	-110.28	-0.61

i-nuc	BP(j)	Nuc	#BP_Win	avgMFE	avgZ	avgED	SumZ	SumZ/#TotalWindows	BPs= 1
nt-623	-	C	180	-	-	-	-	-
623	NoBP	C	65	-32.07	-0.31	34.61	-20.39	-0.11
623	597	G	115	-30.16	-0.96	23.34	-110.28	-0.61

i-nuc	BP(j)	Nuc	#BP_Win	avgMFE	avgZ	avgED	SumZ	SumZ/#TotalWindows	BPs= 2
nt-624	-	A	180	-	-	-	-	-
624	NoBP	A	64	-32.06	-0.31	34.35	-19.8	-0.11
624	596	U	115	-30.16	-0.96	23.34	-110.28	-0.61
624	763	U	1	-28.68	0.12	36.85	0.12	0.0

i-nuc	BP(j)	Nuc	#BP_Win	avgMFE	avgZ	avgED	SumZ	SumZ/#TotalWindows	BPs= 3
nt-625	-	C	180	-	-	-	-	-
625	NoBP	C	48	-32.81	-0.26	34.55	-12.28	-0.07
625	595	G	115	-30.16	-0.96	23.34	-110.28	-0.61
625	762	G	1	-28.68	0.12	36.85	0.12	0.0
625	754	G	16	-29.57	-0.45	32.98	-7.15	-0.04

i-nuc	BP(j)	Nuc	#BP_Win	avgMFE	avgZ	avgED	SumZ	SumZ/#TotalWindows	BPs= 2
nt-626	-	C	180	-	-	-	-	-
626	NoBP	C	163	-30.92	-0.75	26.56	-122.53	-0.68
626	761	G	1	-28.68	0.12	36.85	0.12	0.0
626	753	G	16	-29.57	-0.45	32.98	-7.15	-0.04

i-nuc	BP(j)	Nuc	#BP_Win	avgMFE	avgZ	avgED	SumZ	SumZ/#TotalWindows	BPs= 2
nt-627	-	A	180	-	-	-	-	-
627	NoBP	A	64	-31.7	-0.25	33.98	-16.23	-0.09
627	637	U	115	-30.28	-0.98	23.22	-113.1	-0.63
627	760	U	1	-28.68	0.12	36.85	0.12	0.0

i-nuc	BP(j)	Nuc	#BP_Win	avgMFE	avgZ	avgED	SumZ	SumZ/#TotalWindows	BPs= 4
nt-628	-	A	180	-	-	-	-	-
628	NoBP	A	37	-30.97	-0.31	30.5	-11.45	-0.06
628	479	U	19	-34.79	-0.43	39.36	-8.26	-0.05
628	636	U	115	-30.28	-0.98	23.22	-113.1	-0.63
628	782	U	6	-27.08	0.37	36.87	2.2	0.01
628	734	U	3	-28.21	0.39	33.76	1.17	0.01

i-nuc	BP(j)	Nuc	#BP_Win	avgMFE	avgZ	avgED	SumZ	SumZ/#TotalWindows	BPs= 5
nt-629	-	G	180	-	-	-	-	-
629	NoBP	G	21	-31.9	-0.22	27.68	-4.56	-0.03
629	478	C	19	-34.79	-0.43	39.36	-8.26	-0.05
629	635	C	115	-30.28	-0.98	23.22	-113.1	-0.63
629	750	C	16	-29.57	-0.45	32.98	-7.15	-0.04
629	781	C	6	-27.08	0.37	36.87	2.2	0.01
629	733	C	3	-28.21	0.39	33.76	1.17	0.01

i-nuc	BP(j)	Nuc	#BP_Win	avgMFE	avgZ	avgED	SumZ	SumZ/#TotalWindows	BPs= 5
nt-630	-	G	180	-	-	-	-	-
630	NoBP	G	21	-31.79	-0.23	26.88	-4.73	-0.03
630	477	C	19	-34.79	-0.43	39.36	-8.26	-0.05
630	634	C	115	-30.28	-0.98	23.22	-113.1	-0.63
630	749	C	16	-29.57	-0.45	32.98	-7.15	-0.04
630	780	C	6	-27.08	0.37	36.87	2.2	0.01
630	732	C	3	-28.21	0.39	33.76	1.17	0.01

i-nuc	BP(j)	Nuc	#BP_Win	avgMFE	avgZ	avgED	SumZ	SumZ/#TotalWindows	BPs= 2
nt-631	-	A	180	-	-	-	-	-
631	476	U	19	-34.79	-0.43	39.36	-8.26	-0.05
631	NoBP	A	145	-30.31	-0.8	24.38	-115.74	-0.64
631	748	U	16	-29.57	-0.45	32.98	-7.15	-0.04

i-nuc	BP(j)	Nuc	#BP_Win	avgMFE	avgZ	avgED	SumZ	SumZ/#TotalWindows	BPs= 1
nt-632	-	A	180	-	-	-	-	-
632	NoBP	A	177	-30.7	-0.73	26.32	-129.26	-0.72
632	504	U	3	-31.37	-0.63	43.06	-1.9	-0.01

i-nuc	BP(j)	Nuc	#BP_Win	avgMFE	avgZ	avgED	SumZ	SumZ/#TotalWindows	BPs= 2
nt-633	-	G	180	-	-	-	-	-
633	NoBP	G	148	-30.71	-0.86	26.21	-127.4	-0.71
633	503	C	3	-31.37	-0.63	43.06	-1.9	-0.01
633	679	C	29	-30.57	-0.06	26.35	-1.78	-0.01

i-nuc	BP(j)	Nuc	#BP_Win	avgMFE	avgZ	avgED	SumZ	SumZ/#TotalWindows	BPs= 4
nt-634	-	C	180	-	-	-	-	-
634	NoBP	C	16	-34.66	-0.41	40.78	-6.53	-0.04
634	630	G	115	-30.28	-0.98	23.22	-113.1	-0.63
634	502	G	3	-31.37	-0.63	43.06	-1.9	-0.01
634	678	G	29	-30.57	-0.06	26.35	-1.78	-0.01
634	651	G	17	-29.71	-0.45	31.98	-7.63	-0.04

i-nuc	BP(j)	Nuc	#BP_Win	avgMFE	avgZ	avgED	SumZ	SumZ/#TotalWindows	BPs= 4
nt-635	-	C	180	-	-	-	-	-
635	NoBP	C	16	-34.35	-0.35	39.84	-5.57	-0.03
635	629	G	115	-30.28	-0.98	23.22	-113.1	-0.63
635	501	G	3	-31.37	-0.63	43.06	-1.9	-0.01
635	677	G	29	-30.57	-0.06	26.35	-1.78	-0.01
635	650	G	17	-29.71	-0.45	31.98	-7.63	-0.04

i-nuc	BP(j)	Nuc	#BP_Win	avgMFE	avgZ	avgED	SumZ	SumZ/#TotalWindows	BPs= 4
nt-636	-	U	180	-	-	-	-	-
636	NoBP	U	16	-34.04	-0.33	38.89	-5.27	-0.03
636	628	A	115	-30.28	-0.98	23.22	-113.1	-0.63
636	500	A	3	-31.37	-0.63	43.06	-1.9	-0.01
636	676	A	29	-30.57	-0.06	26.35	-1.78	-0.01
636	649	A	17	-29.71	-0.45	31.98	-7.63	-0.04

i-nuc	BP(j)	Nuc	#BP_Win	avgMFE	avgZ	avgED	SumZ	SumZ/#TotalWindows	BPs= 4
nt-637	-	U	180	-	-	-	-	-
637	NoBP	U	16	-33.72	-0.32	37.77	-5.19	-0.03
637	627	A	115	-30.28	-0.98	23.22	-113.1	-0.63
637	499	A	3	-31.37	-0.63	43.06	-1.9	-0.01
637	675	A	29	-30.57	-0.06	26.35	-1.78	-0.01
637	648	G	17	-29.71	-0.45	31.98	-7.63	-0.04

i-nuc	BP(j)	Nuc	#BP_Win	avgMFE	avgZ	avgED	SumZ	SumZ/#TotalWindows	BPs= 0
nt-638	-	A	180	-	-	-	-	-
638	NoBP	A	180	-30.57	-0.72	26.03	-129.01	-0.72

i-nuc	BP(j)	Nuc	#BP_Win	avgMFE	avgZ	avgED	SumZ	SumZ/#TotalWindows	BPs= 1
nt-639	-	G	180	-	-	-	-	-
639	NoBP	G	177	-30.53	-0.72	25.58	-127.18	-0.71
639	496	C	3	-31.37	-0.63	43.06	-1.9	-0.01

i-nuc	BP(j)	Nuc	#BP_Win	avgMFE	avgZ	avgED	SumZ	SumZ/#TotalWindows	BPs= 2
nt-640	-	A	180	-	-	-	-	-
640	NoBP	A	175	-30.45	-0.72	25.36	-125.24	-0.7
640	570	U	2	-35.35	-0.89	30.64	-1.78	-0.01
640	495	U	3	-31.37	-0.63	43.06	-1.9	-0.01

i-nuc	BP(j)	Nuc	#BP_Win	avgMFE	avgZ	avgED	SumZ	SumZ/#TotalWindows	BPs= 2
nt-641	-	U	180	-	-	-	-	-
641	NoBP	U	175	-30.42	-0.72	25.18	-125.47	-0.7
641	569	A	2	-35.35	-0.89	30.64	-1.78	-0.01
641	494	A	3	-31.37	-0.63	43.06	-1.9	-0.01

i-nuc	BP(j)	Nuc	#BP_Win	avgMFE	avgZ	avgED	SumZ	SumZ/#TotalWindows	BPs= 1
nt-642	-	A	180	-	-	-	-	-
642	NoBP	A	178	-30.41	-0.71	25.31	-126.94	-0.71
642	568	U	2	-35.35	-0.89	30.64	-1.78	-0.01

i-nuc	BP(j)	Nuc	#BP_Win	avgMFE	avgZ	avgED	SumZ	SumZ/#TotalWindows	BPs= 1
nt-643	-	A	180	-	-	-	-	-
643	NoBP	A	178	-30.39	-0.71	25.14	-126.47	-0.7
643	567	U	2	-35.35	-0.89	30.64	-1.78	-0.01

i-nuc	BP(j)	Nuc	#BP_Win	avgMFE	avgZ	avgED	SumZ	SumZ/#TotalWindows	BPs= 2
nt-644	-	G	180	-	-	-	-	-
644	NoBP	G	65	-30.66	-0.22	28.3	-14.5	-0.08
644	565	C	2	-35.35	-0.89	30.64	-1.78	-0.01
644	594	U	113	-30.19	-0.99	23.09	-111.32	-0.62

i-nuc	BP(j)	Nuc	#BP_Win	avgMFE	avgZ	avgED	SumZ	SumZ/#TotalWindows	BPs= 2
nt-645	-	A	180	-	-	-	-	-
645	NoBP	A	65	-30.6	-0.22	27.92	-13.99	-0.08
645	564	U	2	-35.35	-0.89	30.64	-1.78	-0.01
645	593	U	113	-30.19	-0.99	23.09	-111.32	-0.62

i-nuc	BP(j)	Nuc	#BP_Win	avgMFE	avgZ	avgED	SumZ	SumZ/#TotalWindows	BPs= 3
nt-646	-	U	180	-	-	-	-	-
646	NoBP	U	62	-30.53	-0.19	26.8	-11.79	-0.07
646	563	A	2	-35.35	-0.89	30.64	-1.78	-0.01
646	592	A	113	-30.19	-0.99	23.09	-111.32	-0.62
646	488	A	3	-31.37	-0.63	43.06	-1.9	-0.01

i-nuc	BP(j)	Nuc	#BP_Win	avgMFE	avgZ	avgED	SumZ	SumZ/#TotalWindows	BPs= 2
nt-647	-	A	180	-	-	-	-	-
647	NoBP	A	64	-30.66	-0.21	26.52	-13.13	-0.07
647	591	U	113	-30.19	-0.99	23.09	-111.32	-0.62
647	487	U	3	-31.37	-0.63	43.06	-1.9	-0.01

i-nuc	BP(j)	Nuc	#BP_Win	avgMFE	avgZ	avgED	SumZ	SumZ/#TotalWindows	BPs= 4
nt-648	-	G	180	-	-	-	-	-
648	NoBP	G	45	-30.78	-0.08	23.73	-3.73	-0.02
648	560	U	2	-35.35	-0.89	30.64	-1.78	-0.01
648	590	C	113	-30.19	-0.99	23.09	-111.32	-0.62
648	486	U	3	-31.37	-0.63	43.06	-1.9	-0.01
648	637	U	17	-29.71	-0.45	31.98	-7.63	-0.04

i-nuc	BP(j)	Nuc	#BP_Win	avgMFE	avgZ	avgED	SumZ	SumZ/#TotalWindows	BPs= 4
nt-649	-	A	180	-	-	-	-	-
649	NoBP	A	45	-30.76	-0.08	23.45	-3.53	-0.02
649	559	U	2	-35.35	-0.89	30.64	-1.78	-0.01
649	589	U	113	-30.19	-0.99	23.09	-111.32	-0.62
649	485	U	3	-31.37	-0.63	43.06	-1.9	-0.01
649	636	U	17	-29.71	-0.45	31.98	-7.63	-0.04

i-nuc	BP(j)	Nuc	#BP_Win	avgMFE	avgZ	avgED	SumZ	SumZ/#TotalWindows	BPs= 4
nt-650	-	G	180	-	-	-	-	-
650	558	C	2	-35.35	-0.89	30.64	-1.78	-0.01
650	588	C	113	-30.19	-0.99	23.09	-111.32	-0.62
650	484	U	3	-31.37	-0.63	43.06	-1.9	-0.01
650	NoBP	G	45	-30.73	-0.07	23.19	-3.31	-0.02
650	635	C	17	-29.71	-0.45	31.98	-7.63	-0.04

i-nuc	BP(j)	Nuc	#BP_Win	avgMFE	avgZ	avgED	SumZ	SumZ/#TotalWindows	BPs= 4
nt-651	-	G	180	-	-	-	-	-
651	NoBP	G	48	-30.78	-0.09	23.89	-4.34	-0.02
651	587	C	112	-30.19	-1.0	23.0	-111.7	-0.62
651	483	C	2	-32.4	-0.8	43.8	-1.6	-0.01
651	634	C	17	-29.71	-0.45	31.98	-7.63	-0.04
651	827	C	1	-33.4	-0.02	18.68	-0.02	-0.0

i-nuc	BP(j)	Nuc	#BP_Win	avgMFE	avgZ	avgED	SumZ	SumZ/#TotalWindows	BPs= 2
nt-652	-	A	180	-	-	-	-	-
652	586	U	111	-30.17	-1.0	23.01	-111.24	-0.62
652	NoBP	A	68	-30.57	-0.2	26.37	-13.3	-0.07
652	826	U	1	-33.4	-0.02	18.68	-0.02	-0.0

i-nuc	BP(j)	Nuc	#BP_Win	avgMFE	avgZ	avgED	SumZ	SumZ/#TotalWindows	BPs= 1
nt-653	-	A	180	-	-	-	-	-
653	NoBP	A	176	-30.26	-0.7	24.3	-122.78	-0.68
653	826	U	4	-33.2	-0.22	19.65	-0.87	-0.0

i-nuc	BP(j)	Nuc	#BP_Win	avgMFE	avgZ	avgED	SumZ	SumZ/#TotalWindows	BPs= 1
nt-654	-	G	180	-	-	-	-	-
654	NoBP	G	174	-30.21	-0.7	24.33	-121.7	-0.68
654	825	U	6	-33.08	-0.15	19.51	-0.88	-0.0

i-nuc	BP(j)	Nuc	#BP_Win	avgMFE	avgZ	avgED	SumZ	SumZ/#TotalWindows	BPs= 1
nt-655	-	A	180	-	-	-	-	-
655	NoBP	A	173	-30.2	-0.7	24.29	-120.47	-0.67
655	824	U	7	-32.8	-0.11	19.77	-0.78	-0.0

i-nuc	BP(j)	Nuc	#BP_Win	avgMFE	avgZ	avgED	SumZ	SumZ/#TotalWindows	BPs= 2
nt-656	-	G	180	-	-	-	-	-
656	NoBP	G	72	-30.96	-0.23	26.31	-16.3	-0.09
656	583	C	101	-29.64	-1.02	22.74	-103.46	-0.57
656	823	C	7	-32.8	-0.11	19.77	-0.78	-0.0

i-nuc	BP(j)	Nuc	#BP_Win	avgMFE	avgZ	avgED	SumZ	SumZ/#TotalWindows	BPs= 2
nt-657	-	C	180	-	-	-	-	-
657	NoBP	C	72	-30.95	-0.22	26.2	-15.73	-0.09
657	582	G	101	-29.64	-1.02	22.74	-103.46	-0.57
657	822	G	7	-32.8	-0.11	19.77	-0.78	-0.0

i-nuc	BP(j)	Nuc	#BP_Win	avgMFE	avgZ	avgED	SumZ	SumZ/#TotalWindows	BPs= 0
nt-658	-	A	180	-	-	-	-	-
658	NoBP	A	180	-30.29	-0.67	24.0	-119.94	-0.67

i-nuc	BP(j)	Nuc	#BP_Win	avgMFE	avgZ	avgED	SumZ	SumZ/#TotalWindows	BPs= 0
nt-659	-	A	180	-	-	-	-	-
659	NoBP	A	180	-30.29	-0.66	24.02	-119.37	-0.66

i-nuc	BP(j)	Nuc	#BP_Win	avgMFE	avgZ	avgED	SumZ	SumZ/#TotalWindows	BPs= 0
nt-660	-	A	180	-	-	-	-	-
660	NoBP	A	180	-30.28	-0.66	24.03	-118.24	-0.66

i-nuc	BP(j)	Nuc	#BP_Win	avgMFE	avgZ	avgED	SumZ	SumZ/#TotalWindows	BPs= 0
nt-661	-	A	180	-	-	-	-	-
661	NoBP	A	180	-30.29	-0.65	24.02	-117.68	-0.65

i-nuc	BP(j)	Nuc	#BP_Win	avgMFE	avgZ	avgED	SumZ	SumZ/#TotalWindows	BPs= 0
nt-662	-	C	180	-	-	-	-	-
662	NoBP	C	180	-30.3	-0.65	23.89	-116.78	-0.65

i-nuc	BP(j)	Nuc	#BP_Win	avgMFE	avgZ	avgED	SumZ	SumZ/#TotalWindows	BPs= 0
nt-663	-	A	180	-	-	-	-	-
663	NoBP	A	180	-30.32	-0.65	23.77	-116.29	-0.65

i-nuc	BP(j)	Nuc	#BP_Win	avgMFE	avgZ	avgED	SumZ	SumZ/#TotalWindows	BPs= 0
nt-664	-	A	180	-	-	-	-	-
664	NoBP	A	180	-30.35	-0.64	23.66	-116.09	-0.64

i-nuc	BP(j)	Nuc	#BP_Win	avgMFE	avgZ	avgED	SumZ	SumZ/#TotalWindows	BPs= 0
nt-665	-	A	180	-	-	-	-	-
665	NoBP	A	180	-30.38	-0.64	23.58	-115.72	-0.64

i-nuc	BP(j)	Nuc	#BP_Win	avgMFE	avgZ	avgED	SumZ	SumZ/#TotalWindows	BPs= 1
nt-666	-	A	180	-	-	-	-	-
666	NoBP	A	168	-30.72	-0.67	23.6	-111.8	-0.62
666	517	U	12	-26.2	-0.28	22.36	-3.36	-0.02

i-nuc	BP(j)	Nuc	#BP_Win	avgMFE	avgZ	avgED	SumZ	SumZ/#TotalWindows	BPs= 2
nt-667	-	G	180	-	-	-	-	-
667	NoBP	G	166	-30.75	-0.67	23.49	-111.07	-0.62
667	516	C	12	-26.2	-0.28	22.36	-3.36	-0.02
667	765	C	2	-31.15	-0.04	27.5	-0.08	-0.0

i-nuc	BP(j)	Nuc	#BP_Win	avgMFE	avgZ	avgED	SumZ	SumZ/#TotalWindows	BPs= 2
nt-668	-	U	180	-	-	-	-	-
668	NoBP	U	166	-30.78	-0.67	23.42	-110.71	-0.62
668	515	A	12	-26.2	-0.28	22.36	-3.36	-0.02
668	764	A	2	-31.15	-0.04	27.5	-0.08	-0.0

i-nuc	BP(j)	Nuc	#BP_Win	avgMFE	avgZ	avgED	SumZ	SumZ/#TotalWindows	BPs= 2
nt-669	-	A	180	-	-	-	-	-
669	NoBP	A	166	-30.82	-0.66	23.39	-109.84	-0.61
669	514	U	12	-26.2	-0.28	22.36	-3.36	-0.02
669	763	U	2	-31.15	-0.04	27.5	-0.08	-0.0

i-nuc	BP(j)	Nuc	#BP_Win	avgMFE	avgZ	avgED	SumZ	SumZ/#TotalWindows	BPs= 0
nt-670	-	A	180	-	-	-	-	-
670	NoBP	A	180	-30.55	-0.62	23.36	-112.43	-0.62

i-nuc	BP(j)	Nuc	#BP_Win	avgMFE	avgZ	avgED	SumZ	SumZ/#TotalWindows	BPs= 0
nt-671	-	G	180	-	-	-	-	-
671	NoBP	G	180	-30.59	-0.62	23.36	-112.12	-0.62

i-nuc	BP(j)	Nuc	#BP_Win	avgMFE	avgZ	avgED	SumZ	SumZ/#TotalWindows	BPs= 0
nt-672	-	A	180	-	-	-	-	-
672	NoBP	A	180	-30.63	-0.62	23.36	-111.42	-0.62

i-nuc	BP(j)	Nuc	#BP_Win	avgMFE	avgZ	avgED	SumZ	SumZ/#TotalWindows	BPs= 0
nt-673	-	A	180	-	-	-	-	-
673	NoBP	A	180	-30.67	-0.62	23.37	-111.02	-0.62

i-nuc	BP(j)	Nuc	#BP_Win	avgMFE	avgZ	avgED	SumZ	SumZ/#TotalWindows	BPs= 0
nt-674	-	A	180	-	-	-	-	-
674	NoBP	A	180	-30.71	-0.61	23.39	-110.45	-0.61

i-nuc	BP(j)	Nuc	#BP_Win	avgMFE	avgZ	avgED	SumZ	SumZ/#TotalWindows	BPs= 1
nt-675	-	A	180	-	-	-	-	-
675	NoBP	A	151	-30.79	-0.71	22.89	-107.42	-0.6
675	637	U	29	-30.57	-0.06	26.35	-1.78	-0.01

i-nuc	BP(j)	Nuc	#BP_Win	avgMFE	avgZ	avgED	SumZ	SumZ/#TotalWindows	BPs= 1
nt-676	-	A	180	-	-	-	-	-
676	NoBP	A	151	-30.83	-0.7	22.95	-106.31	-0.59
676	636	U	29	-30.57	-0.06	26.35	-1.78	-0.01

i-nuc	BP(j)	Nuc	#BP_Win	avgMFE	avgZ	avgED	SumZ	SumZ/#TotalWindows	BPs= 6
nt-677	-	G	180	-	-	-	-	-
677	NoBP	G	122	-30.56	-0.76	23.15	-92.88	-0.52
677	504	U	1	-28.1	-0.25	29.68	-0.25	-0.0
677	695	U	1	-27.2	0.32	23.33	0.32	0.0
677	526	U	2	-27.1	-0.34	28.24	-0.68	-0.0
677	714	C	7	-27.73	-1.27	20.88	-8.9	-0.05
677	635	C	29	-30.57	-0.06	26.35	-1.78	-0.01
677	831	C	18	-35.06	-0.14	22.14	-2.51	-0.01

i-nuc	BP(j)	Nuc	#BP_Win	avgMFE	avgZ	avgED	SumZ	SumZ/#TotalWindows	BPs= 10
nt-678	-	G	180	-	-	-	-	-
678	NoBP	G	70	-29.42	-0.77	21.39	-53.81	-0.3
678	503	C	1	-28.1	-0.25	29.68	-0.25	-0.0
678	506	U	1	-26.0	-0.52	24.04	-0.52	-0.0
678	688	C	3	-26.1	-0.22	21.43	-0.67	-0.0
678	694	C	1	-27.2	0.32	23.33	0.32	0.0
678	525	C	2	-27.1	-0.34	28.24	-0.68	-0.0
678	713	C	7	-27.73	-1.27	20.88	-8.9	-0.05
678	741	C	46	-32.83	-0.8	26.13	-37.02	-0.21
678	756	C	2	-31.15	-0.04	27.5	-0.08	-0.0
678	634	C	29	-30.57	-0.06	26.35	-1.78	-0.01
678	830	C	18	-35.06	-0.14	22.14	-2.51	-0.01

i-nuc	BP(j)	Nuc	#BP_Win	avgMFE	avgZ	avgED	SumZ	SumZ/#TotalWindows	BPs= 10
nt-679	-	C	180	-	-	-	-	-
679	NoBP	C	70	-29.53	-0.77	21.73	-53.67	-0.3
679	502	G	1	-28.1	-0.25	29.68	-0.25	-0.0
679	505	G	1	-26.0	-0.52	24.04	-0.52	-0.0
679	687	G	3	-26.1	-0.22	21.43	-0.67	-0.0
679	693	G	1	-27.2	0.32	23.33	0.32	0.0
679	524	G	2	-27.1	-0.34	28.24	-0.68	-0.0
679	712	G	7	-27.73	-1.27	20.88	-8.9	-0.05
679	740	G	46	-32.83	-0.8	26.13	-37.02	-0.21
679	755	G	2	-31.15	-0.04	27.5	-0.08	-0.0
679	633	G	29	-30.57	-0.06	26.35	-1.78	-0.01
679	829	G	18	-35.06	-0.14	22.14	-2.51	-0.01

i-nuc	BP(j)	Nuc	#BP_Win	avgMFE	avgZ	avgED	SumZ	SumZ/#TotalWindows	BPs= 2
nt-680	-	A	180	-	-	-	-	-
680	NoBP	A	133	-30.35	-0.51	23.18	-68.02	-0.38
680	504	U	1	-26.0	-0.52	24.04	-0.52	-0.0
680	739	U	46	-32.83	-0.8	26.13	-37.02	-0.21

i-nuc	BP(j)	Nuc	#BP_Win	avgMFE	avgZ	avgED	SumZ	SumZ/#TotalWindows	BPs= 2
nt-681	-	C	180	-	-	-	-	-
681	NoBP	C	107	-30.9	-0.43	22.74	-46.24	-0.26
681	696	G	27	-28.3	-0.83	25.38	-22.31	-0.12
681	738	G	46	-32.83	-0.8	26.13	-37.02	-0.21

i-nuc	BP(j)	Nuc	#BP_Win	avgMFE	avgZ	avgED	SumZ	SumZ/#TotalWindows	BPs= 1
nt-682	-	A	180	-	-	-	-	-
682	NoBP	A	153	-31.54	-0.54	23.73	-83.29	-0.46
682	695	U	27	-28.3	-0.83	25.38	-22.31	-0.12

i-nuc	BP(j)	Nuc	#BP_Win	avgMFE	avgZ	avgED	SumZ	SumZ/#TotalWindows	BPs= 2
nt-683	-	G	180	-	-	-	-	-
683	NoBP	G	9	-25.92	-0.29	21.44	-2.64	-0.01
683	691	C	144	-31.98	-0.56	23.87	-81.14	-0.45
683	694	C	27	-28.3	-0.83	25.38	-22.31	-0.12

i-nuc	BP(j)	Nuc	#BP_Win	avgMFE	avgZ	avgED	SumZ	SumZ/#TotalWindows	BPs= 2
nt-684	-	C	180	-	-	-	-	-
684	NoBP	C	9	-27.2	-0.29	21.39	-2.6	-0.01
684	690	G	144	-31.98	-0.56	23.87	-81.14	-0.45
684	693	G	27	-28.3	-0.83	25.38	-22.31	-0.12

i-nuc	BP(j)	Nuc	#BP_Win	avgMFE	avgZ	avgED	SumZ	SumZ/#TotalWindows	BPs= 0
nt-685	-	A	180	-	-	-	-	-
685	NoBP	A	180	-31.26	-0.59	23.97	-106.78	-0.59

i-nuc	BP(j)	Nuc	#BP_Win	avgMFE	avgZ	avgED	SumZ	SumZ/#TotalWindows	BPs= 0
nt-686	-	A	180	-	-	-	-	-
686	NoBP	A	180	-31.33	-0.59	23.96	-106.83	-0.59

i-nuc	BP(j)	Nuc	#BP_Win	avgMFE	avgZ	avgED	SumZ	SumZ/#TotalWindows	BPs= 1
nt-687	-	G	180	-	-	-	-	-
687	NoBP	G	177	-31.49	-0.6	24.0	-106.8	-0.59
687	679	C	3	-26.1	-0.22	21.43	-0.67	-0.0

i-nuc	BP(j)	Nuc	#BP_Win	avgMFE	avgZ	avgED	SumZ	SumZ/#TotalWindows	BPs= 1
nt-688	-	C	180	-	-	-	-	-
688	NoBP	C	177	-31.56	-0.61	23.99	-107.43	-0.6
688	678	G	3	-26.1	-0.22	21.43	-0.67	-0.0

i-nuc	BP(j)	Nuc	#BP_Win	avgMFE	avgZ	avgED	SumZ	SumZ/#TotalWindows	BPs= 0
nt-689	-	A	180	-	-	-	-	-
689	NoBP	A	180	-31.54	-0.6	23.95	-108.42	-0.6

i-nuc	BP(j)	Nuc	#BP_Win	avgMFE	avgZ	avgED	SumZ	SumZ/#TotalWindows	BPs= 1
nt-690	-	G	180	-	-	-	-	-
690	NoBP	G	36	-30.16	-0.79	24.3	-28.31	-0.16
690	684	C	144	-31.98	-0.56	23.87	-81.14	-0.45

i-nuc	BP(j)	Nuc	#BP_Win	avgMFE	avgZ	avgED	SumZ	SumZ/#TotalWindows	BPs= 1
nt-691	-	C	180	-	-	-	-	-
691	NoBP	C	36	-30.54	-0.8	24.27	-28.94	-0.16
691	683	G	144	-31.98	-0.56	23.87	-81.14	-0.45

i-nuc	BP(j)	Nuc	#BP_Win	avgMFE	avgZ	avgED	SumZ	SumZ/#TotalWindows	BPs= 1
nt-692	-	A	180	-	-	-	-	-
692	NoBP	A	176	-31.86	-0.62	23.83	-108.52	-0.6
692	526	U	4	-27.5	-0.68	28.79	-2.7	-0.02

i-nuc	BP(j)	Nuc	#BP_Win	avgMFE	avgZ	avgED	SumZ	SumZ/#TotalWindows	BPs= 5
nt-693	-	G	180	-	-	-	-	-
693	NoBP	G	2	-26.1	0.19	25.07	0.37	0.0
693	679	C	1	-27.2	0.32	23.33	0.32	0.0
693	684	C	27	-28.3	-0.83	25.38	-22.31	-0.12
693	525	C	4	-27.5	-0.68	28.79	-2.7	-0.02
693	722	C	143	-32.64	-0.61	22.98	-86.92	-0.48
693	856	C	3	-36.7	-0.06	48.93	-0.19	-0.0

i-nuc	BP(j)	Nuc	#BP_Win	avgMFE	avgZ	avgED	SumZ	SumZ/#TotalWindows	BPs= 5
nt-694	-	C	180	-	-	-	-	-
694	NoBP	C	1	-25.7	0.68	26.7	0.68	0.0
694	678	G	1	-27.2	0.32	23.33	0.32	0.0
694	683	G	27	-28.3	-0.83	25.38	-22.31	-0.12
694	524	G	4	-27.5	-0.68	28.79	-2.7	-0.02
694	721	G	144	-32.66	-0.6	22.96	-86.66	-0.48
694	855	G	3	-36.7	-0.06	48.93	-0.19	-0.0

i-nuc	BP(j)	Nuc	#BP_Win	avgMFE	avgZ	avgED	SumZ	SumZ/#TotalWindows	BPs= 5
nt-695	-	U	180	-	-	-	-	-
695	677	G	1	-27.2	0.32	23.33	0.32	0.0
695	682	A	27	-28.3	-0.83	25.38	-22.31	-0.12
695	523	A	4	-27.5	-0.68	28.79	-2.7	-0.02
695	720	A	145	-32.67	-0.59	22.96	-86.16	-0.48
695	854	A	3	-36.7	-0.06	48.93	-0.19	-0.0

i-nuc	BP(j)	Nuc	#BP_Win	avgMFE	avgZ	avgED	SumZ	SumZ/#TotalWindows	BPs= 4
nt-696	-	G	180	-	-	-	-	-
696	681	C	27	-28.3	-0.83	25.38	-22.31	-0.12
696	522	C	4	-27.5	-0.68	28.79	-2.7	-0.02
696	719	C	146	-32.67	-0.59	22.99	-85.92	-0.48
696	853	C	3	-36.7	-0.06	48.93	-0.19	-0.0

i-nuc	BP(j)	Nuc	#BP_Win	avgMFE	avgZ	avgED	SumZ	SumZ/#TotalWindows	BPs= 3
nt-697	-	A	180	-	-	-	-	-
697	NoBP	A	27	-27.75	-0.79	26.8	-21.34	-0.12
697	718	U	146	-32.67	-0.59	22.99	-85.92	-0.48
697	598	U	4	-31.7	-0.49	24.17	-1.96	-0.01
697	852	U	3	-36.7	-0.06	48.93	-0.19	-0.0

i-nuc	BP(j)	Nuc	#BP_Win	avgMFE	avgZ	avgED	SumZ	SumZ/#TotalWindows	BPs= 2
nt-698	-	C	180	-	-	-	-	-
698	NoBP	C	30	-28.7	-0.66	29.68	-19.8	-0.11
698	717	G	146	-32.67	-0.59	22.99	-85.92	-0.48
698	597	G	4	-31.7	-0.49	24.17	-1.96	-0.01

i-nuc	BP(j)	Nuc	#BP_Win	avgMFE	avgZ	avgED	SumZ	SumZ/#TotalWindows	BPs= 1
nt-699	-	A	180	-	-	-	-	-
699	NoBP	A	176	-32.01	-0.59	24.2	-103.77	-0.58
699	596	U	4	-31.7	-0.49	24.17	-1.96	-0.01

i-nuc	BP(j)	Nuc	#BP_Win	avgMFE	avgZ	avgED	SumZ	SumZ/#TotalWindows	BPs= 2
nt-700	-	C	180	-	-	-	-	-
700	NoBP	C	30	-28.95	-0.55	30.57	-16.35	-0.09
700	716	G	146	-32.67	-0.59	22.99	-85.92	-0.48
700	595	G	4	-31.7	-0.49	24.17	-1.96	-0.01

i-nuc	BP(j)	Nuc	#BP_Win	avgMFE	avgZ	avgED	SumZ	SumZ/#TotalWindows	BPs= 3
nt-701	-	A	180	-	-	-	-	-
701	NoBP	A	168	-32.03	-0.63	23.39	-105.3	-0.59
701	538	U	1	-26.8	-1.18	26.47	-1.18	-0.01
701	594	U	3	-31.55	-0.43	22.86	-1.3	-0.01
701	782	U	8	-33.26	0.74	44.92	5.94	0.03

i-nuc	BP(j)	Nuc	#BP_Win	avgMFE	avgZ	avgED	SumZ	SumZ/#TotalWindows	BPs= 7
nt-702	-	G	180	-	-	-	-	-
702	NoBP	G	5	-29.85	-0.46	28.06	-2.28	-0.01
702	536	C	10	-27.35	-0.82	27.3	-8.18	-0.05
702	537	C	1	-26.8	-1.18	26.47	-1.18	-0.01
702	707	C	7	-27.73	-1.27	20.88	-8.9	-0.05
702	714	C	146	-32.67	-0.59	22.99	-85.92	-0.48
702	593	U	2	-30.88	-0.3	27.18	-0.59	-0.0
702	781	C	8	-33.26	0.74	44.92	5.94	0.03
702	853	C	1	-30.9	1.43	45.9	1.43	0.01

i-nuc	BP(j)	Nuc	#BP_Win	avgMFE	avgZ	avgED	SumZ	SumZ/#TotalWindows	BPs= 5
nt-703	-	G	180	-	-	-	-	-
703	NoBP	G	14	-29.17	-0.73	25.17	-10.22	-0.06
703	535	C	10	-27.35	-0.82	27.3	-8.18	-0.05
703	536	C	1	-26.8	-1.18	26.47	-1.18	-0.01
703	713	C	146	-32.67	-0.59	22.99	-85.92	-0.48
703	780	C	8	-33.26	0.74	44.92	5.94	0.03
703	852	U	1	-30.9	1.43	45.9	1.43	0.01

i-nuc	BP(j)	Nuc	#BP_Win	avgMFE	avgZ	avgED	SumZ	SumZ/#TotalWindows	BPs= 2
nt-704	-	A	180	-	-	-	-	-
704	534	U	10	-27.35	-0.82	27.3	-8.18	-0.05
704	NoBP	A	169	-32.39	-0.53	24.29	-90.19	-0.5
704	851	U	1	-30.9	1.43	45.9	1.43	0.01

i-nuc	BP(j)	Nuc	#BP_Win	avgMFE	avgZ	avgED	SumZ	SumZ/#TotalWindows	BPs= 1
nt-705	-	A	180	-	-	-	-	-
705	NoBP	A	179	-32.13	-0.54	24.52	-96.79	-0.54
705	850	U	1	-30.9	1.43	45.9	1.43	0.01

i-nuc	BP(j)	Nuc	#BP_Win	avgMFE	avgZ	avgED	SumZ	SumZ/#TotalWindows	BPs= 1
nt-706	-	A	180	-	-	-	-	-
706	NoBP	A	179	-32.15	-0.53	24.59	-94.93	-0.53
706	849	U	1	-30.9	1.43	45.9	1.43	0.01

i-nuc	BP(j)	Nuc	#BP_Win	avgMFE	avgZ	avgED	SumZ	SumZ/#TotalWindows	BPs= 2
nt-707	-	C	180	-	-	-	-	-
707	NoBP	C	172	-32.34	-0.49	24.81	-84.22	-0.47
707	702	G	7	-27.73	-1.27	20.88	-8.9	-0.05
707	848	G	1	-30.9	1.43	45.9	1.43	0.01

i-nuc	BP(j)	Nuc	#BP_Win	avgMFE	avgZ	avgED	SumZ	SumZ/#TotalWindows	BPs= 1
nt-708	-	A	180	-	-	-	-	-
708	NoBP	A	179	-32.18	-0.51	24.73	-91.15	-0.51
708	847	U	1	-30.9	1.43	45.9	1.43	0.01

i-nuc	BP(j)	Nuc	#BP_Win	avgMFE	avgZ	avgED	SumZ	SumZ/#TotalWindows	BPs= 0
nt-709	-	A	180	-	-	-	-	-
709	NoBP	A	180	-32.19	-0.49	24.92	-87.6	-0.49

i-nuc	BP(j)	Nuc	#BP_Win	avgMFE	avgZ	avgED	SumZ	SumZ/#TotalWindows	BPs= 0
nt-710	-	C	180	-	-	-	-	-
710	NoBP	C	180	-32.2	-0.48	25.0	-85.66	-0.48

i-nuc	BP(j)	Nuc	#BP_Win	avgMFE	avgZ	avgED	SumZ	SumZ/#TotalWindows	BPs= 0
nt-711	-	A	180	-	-	-	-	-
711	NoBP	A	180	-32.22	-0.47	25.07	-83.78	-0.47

i-nuc	BP(j)	Nuc	#BP_Win	avgMFE	avgZ	avgED	SumZ	SumZ/#TotalWindows	BPs= 2
nt-712	-	G	180	-	-	-	-	-
712	NoBP	G	150	-32.54	-0.59	23.18	-88.71	-0.49
712	679	C	7	-27.73	-1.27	20.88	-8.9	-0.05
712	772	C	23	-31.65	0.7	39.35	16.07	0.09

i-nuc	BP(j)	Nuc	#BP_Win	avgMFE	avgZ	avgED	SumZ	SumZ/#TotalWindows	BPs= 3
nt-713	-	C	180	-	-	-	-	-
713	NoBP	C	3	-28.1	-0.35	28.0	-1.05	-0.01
713	678	G	7	-27.73	-1.27	20.88	-8.9	-0.05
713	703	G	146	-32.67	-0.59	22.99	-85.92	-0.48
713	771	G	24	-31.54	0.68	39.39	16.39	0.09

i-nuc	BP(j)	Nuc	#BP_Win	avgMFE	avgZ	avgED	SumZ	SumZ/#TotalWindows	BPs= 3
nt-714	-	C	180	-	-	-	-	-
714	NoBP	C	3	-29.0	0.34	29.16	1.01	0.01
714	677	G	7	-27.73	-1.27	20.88	-8.9	-0.05
714	702	G	146	-32.67	-0.59	22.99	-85.92	-0.48
714	770	G	24	-31.54	0.68	39.39	16.39	0.09

i-nuc	BP(j)	Nuc	#BP_Win	avgMFE	avgZ	avgED	SumZ	SumZ/#TotalWindows	BPs= 0
nt-715	-	A	180	-	-	-	-	-
715	NoBP	A	180	-32.29	-0.42	25.22	-75.31	-0.42

i-nuc	BP(j)	Nuc	#BP_Win	avgMFE	avgZ	avgED	SumZ	SumZ/#TotalWindows	BPs= 3
nt-716	-	G	180	-	-	-	-	-
716	NoBP	G	6	-27.75	-1.3	20.1	-7.79	-0.04
716	700	C	146	-32.67	-0.59	22.99	-85.92	-0.48
716	768	C	24	-31.54	0.68	39.39	16.39	0.09
716	723	C	4	-30.15	1.08	30.52	4.3	0.02

i-nuc	BP(j)	Nuc	#BP_Win	avgMFE	avgZ	avgED	SumZ	SumZ/#TotalWindows	BPs= 4
nt-717	-	G	180	-	-	-	-	-
717	NoBP	G	3	-27.93	-0.57	20.74	-1.71	-0.01
717	544	C	3	-28.43	-1.5	20.32	-4.49	-0.02
717	698	C	146	-32.67	-0.59	22.99	-85.92	-0.48
717	767	U	24	-31.54	0.68	39.39	16.39	0.09
717	722	C	4	-30.15	1.08	30.52	4.3	0.02

i-nuc	BP(j)	Nuc	#BP_Win	avgMFE	avgZ	avgED	SumZ	SumZ/#TotalWindows	BPs= 3
nt-718	-	U	180	-	-	-	-	-
718	NoBP	U	7	-29.6	0.71	27.22	4.94	0.03
718	543	A	3	-28.43	-1.5	20.32	-4.49	-0.02
718	697	A	146	-32.67	-0.59	22.99	-85.92	-0.48
718	766	A	24	-31.54	0.68	39.39	16.39	0.09

i-nuc	BP(j)	Nuc	#BP_Win	avgMFE	avgZ	avgED	SumZ	SumZ/#TotalWindows	BPs= 2
nt-719	-	C	180	-	-	-	-	-
719	542	G	3	-28.43	-1.5	20.32	-4.49	-0.02
719	696	G	146	-32.67	-0.59	22.99	-85.92	-0.48
719	NoBP	C	31	-31.19	0.75	37.01	23.34	0.13

i-nuc	BP(j)	Nuc	#BP_Win	avgMFE	avgZ	avgED	SumZ	SumZ/#TotalWindows	BPs= 1
nt-720	-	A	180	-	-	-	-	-
720	NoBP	A	35	-31.07	0.61	35.57	21.43	0.12
720	695	U	145	-32.67	-0.59	22.96	-86.16	-0.48

i-nuc	BP(j)	Nuc	#BP_Win	avgMFE	avgZ	avgED	SumZ	SumZ/#TotalWindows	BPs= 2
nt-721	-	G	180	-	-	-	-	-
721	NoBP	G	12	-30.42	0.69	27.71	8.24	0.05
721	694	C	144	-32.66	-0.6	22.96	-86.66	-0.48
721	763	U	24	-31.54	0.68	39.39	16.39	0.09

i-nuc	BP(j)	Nuc	#BP_Win	avgMFE	avgZ	avgED	SumZ	SumZ/#TotalWindows	BPs= 3
nt-722	-	C	180	-	-	-	-	-
722	693	G	143	-32.64	-0.61	22.98	-86.92	-0.48
722	762	G	24	-31.54	0.68	39.39	16.39	0.09
722	NoBP	C	9	-31.23	0.75	26.59	6.79	0.04
722	717	G	4	-30.15	1.08	30.52	4.3	0.02

i-nuc	BP(j)	Nuc	#BP_Win	avgMFE	avgZ	avgED	SumZ	SumZ/#TotalWindows	BPs= 2
nt-723	-	C	180	-	-	-	-	-
723	NoBP	C	152	-32.55	-0.51	23.28	-77.02	-0.43
723	761	G	24	-31.54	0.68	39.39	16.39	0.09
723	716	G	4	-30.15	1.08	30.52	4.3	0.02

i-nuc	BP(j)	Nuc	#BP_Win	avgMFE	avgZ	avgED	SumZ	SumZ/#TotalWindows	BPs= 1
nt-724	-	A	180	-	-	-	-	-
724	NoBP	A	156	-32.48	-0.45	23.57	-69.57	-0.39
724	760	U	24	-31.54	0.68	39.39	16.39	0.09

i-nuc	BP(j)	Nuc	#BP_Win	avgMFE	avgZ	avgED	SumZ	SumZ/#TotalWindows	BPs= 0
nt-725	-	A	180	-	-	-	-	-
725	NoBP	A	180	-32.34	-0.28	25.78	-50.54	-0.28

i-nuc	BP(j)	Nuc	#BP_Win	avgMFE	avgZ	avgED	SumZ	SumZ/#TotalWindows	BPs= 0
nt-726	-	A	180	-	-	-	-	-
726	NoBP	A	180	-32.34	-0.27	25.88	-47.84	-0.27

i-nuc	BP(j)	Nuc	#BP_Win	avgMFE	avgZ	avgED	SumZ	SumZ/#TotalWindows	BPs= 0
nt-727	-	A	180	-	-	-	-	-
727	NoBP	A	180	-32.32	-0.25	25.99	-44.19	-0.25

i-nuc	BP(j)	Nuc	#BP_Win	avgMFE	avgZ	avgED	SumZ	SumZ/#TotalWindows	BPs= 1
nt-728	-	U	180	-	-	-	-	-
728	NoBP	U	135	-32.02	-0.23	28.56	-31.25	-0.17
728	804	A	45	-33.25	-0.22	18.62	-9.81	-0.05

i-nuc	BP(j)	Nuc	#BP_Win	avgMFE	avgZ	avgED	SumZ	SumZ/#TotalWindows	BPs= 1
nt-729	-	U	180	-	-	-	-	-
729	NoBP	U	134	-32.02	-0.21	28.74	-28.39	-0.16
729	803	A	46	-33.23	-0.21	18.56	-9.82	-0.05

i-nuc	BP(j)	Nuc	#BP_Win	avgMFE	avgZ	avgED	SumZ	SumZ/#TotalWindows	BPs= 1
nt-730	-	A	180	-	-	-	-	-
730	NoBP	A	133	-32.05	-0.2	28.88	-26.47	-0.15
730	802	U	47	-33.18	-0.2	18.6	-9.22	-0.05

i-nuc	BP(j)	Nuc	#BP_Win	avgMFE	avgZ	avgED	SumZ	SumZ/#TotalWindows	BPs= 2
nt-731	-	C	180	-	-	-	-	-
731	NoBP	C	95	-32.65	-0.45	25.73	-42.72	-0.24
731	754	G	37	-30.74	0.47	37.05	17.35	0.1
731	801	G	48	-33.1	-0.18	18.84	-8.66	-0.05

i-nuc	BP(j)	Nuc	#BP_Win	avgMFE	avgZ	avgED	SumZ	SumZ/#TotalWindows	BPs= 4
nt-732	-	C	180	-	-	-	-	-
732	NoBP	C	65	-33.1	-0.86	24.69	-56.1	-0.31
732	753	G	37	-30.74	0.47	37.05	17.35	0.1
732	630	G	3	-28.21	0.39	33.76	1.17	0.01
732	800	G	48	-33.1	-0.18	18.84	-8.66	-0.05
732	868	G	27	-32.39	0.52	27.47	14.11	0.08

i-nuc	BP(j)	Nuc	#BP_Win	avgMFE	avgZ	avgED	SumZ	SumZ/#TotalWindows	BPs= 5
nt-733	-	C	180	-	-	-	-	-
733	NoBP	C	60	-32.79	-0.87	25.1	-51.91	-0.29
733	752	G	37	-30.74	0.47	37.05	17.35	0.1
733	629	G	3	-28.21	0.39	33.76	1.17	0.01
733	799	G	48	-33.1	-0.18	18.84	-8.66	-0.05
733	864	G	5	-38.5	-0.6	20.13	-2.98	-0.02
733	867	G	27	-32.39	0.52	27.47	14.11	0.08

i-nuc	BP(j)	Nuc	#BP_Win	avgMFE	avgZ	avgED	SumZ	SumZ/#TotalWindows	BPs= 5
nt-734	-	U	180	-	-	-	-	-
734	NoBP	U	105	-33.07	-0.51	22.45	-53.6	-0.3
734	571	A	3	-31.13	-1.73	18.52	-5.19	-0.03
734	751	A	37	-30.74	0.47	37.05	17.35	0.1
734	628	A	3	-28.21	0.39	33.76	1.17	0.01
734	863	A	5	-38.5	-0.6	20.13	-2.98	-0.02
734	866	A	27	-32.39	0.52	27.47	14.11	0.08

i-nuc	BP(j)	Nuc	#BP_Win	avgMFE	avgZ	avgED	SumZ	SumZ/#TotalWindows	BPs= 2
nt-735	-	A	180	-	-	-	-	-
735	NoBP	A	139	-32.2	-0.23	26.59	-31.85	-0.18
735	570	U	3	-31.13	-1.73	18.52	-5.19	-0.03
735	861	U	38	-34.12	0.24	25.74	9.1	0.05

i-nuc	BP(j)	Nuc	#BP_Win	avgMFE	avgZ	avgED	SumZ	SumZ/#TotalWindows	BPs= 2
nt-736	-	U	180	-	-	-	-	-
736	NoBP	U	137	-32.18	-0.22	26.54	-30.48	-0.17
736	569	A	3	-31.13	-1.73	18.52	-5.19	-0.03
736	860	A	40	-34.31	0.22	25.98	8.76	0.05

i-nuc	BP(j)	Nuc	#BP_Win	avgMFE	avgZ	avgED	SumZ	SumZ/#TotalWindows	BPs= 3
nt-737	-	A	180	-	-	-	-	-
737	NoBP	A	99	-32.75	-0.47	22.69	-46.71	-0.26
737	568	U	3	-31.13	-1.73	18.52	-5.19	-0.03
737	748	U	37	-30.74	0.47	37.05	17.35	0.1
737	859	U	41	-34.39	0.22	25.91	9.07	0.05

i-nuc	BP(j)	Nuc	#BP_Win	avgMFE	avgZ	avgED	SumZ	SumZ/#TotalWindows	BPs= 5
nt-738	-	G	180	-	-	-	-	-
738	NoBP	G	2	-33.1	-0.34	22.96	-0.67	-0.0
738	567	U	3	-31.13	-1.73	18.52	-5.19	-0.03
738	681	C	46	-32.83	-0.8	26.13	-37.02	-0.21
738	747	C	37	-30.74	0.47	37.05	17.35	0.1
738	798	U	51	-32.82	-0.15	19.72	-7.49	-0.04
738	858	U	41	-34.39	0.22	25.91	9.07	0.05

i-nuc	BP(j)	Nuc	#BP_Win	avgMFE	avgZ	avgED	SumZ	SumZ/#TotalWindows	BPs= 4
nt-739	-	U	180	-	-	-	-	-
739	566	A	3	-31.13	-1.73	18.52	-5.19	-0.03
739	680	A	46	-32.83	-0.8	26.13	-37.02	-0.21
739	NoBP	U	39	-31.05	0.47	36.48	18.17	0.1
739	797	A	51	-32.82	-0.15	19.72	-7.49	-0.04
739	857	A	41	-34.39	0.22	25.91	9.07	0.05

i-nuc	BP(j)	Nuc	#BP_Win	avgMFE	avgZ	avgED	SumZ	SumZ/#TotalWindows	BPs= 4
nt-740	-	G	180	-	-	-	-	-
740	565	C	2	-32.0	-1.97	17.48	-3.94	-0.02
740	679	C	46	-32.83	-0.8	26.13	-37.02	-0.21
740	NoBP	G	40	-31.2	0.46	36.22	18.3	0.1
740	796	C	51	-32.82	-0.15	19.72	-7.49	-0.04
740	856	C	41	-34.39	0.22	25.91	9.07	0.05

i-nuc	BP(j)	Nuc	#BP_Win	avgMFE	avgZ	avgED	SumZ	SumZ/#TotalWindows	BPs= 3
nt-741	-	C	180	-	-	-	-	-
741	NoBP	C	42	-31.36	0.39	35.47	16.19	0.09
741	678	G	46	-32.83	-0.8	26.13	-37.02	-0.21
741	795	G	51	-32.82	-0.15	19.72	-7.49	-0.04
741	855	G	41	-34.39	0.22	25.91	9.07	0.05

i-nuc	BP(j)	Nuc	#BP_Win	avgMFE	avgZ	avgED	SumZ	SumZ/#TotalWindows	BPs= 1
nt-742	-	A	180	-	-	-	-	-
742	NoBP	A	129	-32.88	-0.08	29.14	-9.88	-0.05
742	794	U	51	-32.82	-0.15	19.72	-7.49	-0.04

i-nuc	BP(j)	Nuc	#BP_Win	avgMFE	avgZ	avgED	SumZ	SumZ/#TotalWindows	BPs= 3
nt-743	-	G	180	-	-	-	-	-
743	NoBP	G	79	-31.92	-0.12	31.86	-9.17	-0.05
743	756	C	9	-34.84	-0.87	20.37	-7.83	-0.04
743	790	U	51	-32.82	-0.15	19.72	-7.49	-0.04
743	853	C	41	-34.39	0.22	25.91	9.07	0.05

i-nuc	BP(j)	Nuc	#BP_Win	avgMFE	avgZ	avgED	SumZ	SumZ/#TotalWindows	BPs= 2
nt-744	-	A	180	-	-	-	-	-
744	NoBP	A	88	-32.26	-0.17	30.72	-14.93	-0.08
744	789	U	51	-32.82	-0.15	19.72	-7.49	-0.04
744	852	U	41	-34.39	0.22	25.91	9.07	0.05

i-nuc	BP(j)	Nuc	#BP_Win	avgMFE	avgZ	avgED	SumZ	SumZ/#TotalWindows	BPs= 2
nt-745	-	A	180	-	-	-	-	-
745	NoBP	A	88	-32.3	-0.14	30.77	-12.72	-0.07
745	788	U	51	-32.82	-0.15	19.72	-7.49	-0.04
745	851	U	41	-34.39	0.22	25.91	9.07	0.05

i-nuc	BP(j)	Nuc	#BP_Win	avgMFE	avgZ	avgED	SumZ	SumZ/#TotalWindows	BPs= 1
nt-746	-	C	180	-	-	-	-	-
746	NoBP	C	170	-32.84	0.0	26.96	0.5	0.0
746	753	G	10	-34.72	-0.9	20.2	-8.99	-0.05

i-nuc	BP(j)	Nuc	#BP_Win	avgMFE	avgZ	avgED	SumZ	SumZ/#TotalWindows	BPs= 3
nt-747	-	C	180	-	-	-	-	-
747	NoBP	C	123	-33.17	-0.13	24.29	-15.8	-0.09
747	752	G	10	-34.72	-0.9	20.2	-8.99	-0.05
747	738	G	37	-30.74	0.47	37.05	17.35	0.1
747	870	G	10	-36.87	0.16	23.61	1.64	0.01

i-nuc	BP(j)	Nuc	#BP_Win	avgMFE	avgZ	avgED	SumZ	SumZ/#TotalWindows	BPs= 4
nt-748	-	U	180	-	-	-	-	-
748	NoBP	U	17	-34.22	-1.07	17.98	-18.21	-0.1
748	737	A	37	-30.74	0.47	37.05	17.35	0.1
748	631	A	16	-29.57	-0.45	32.98	-7.15	-0.04
748	785	A	100	-33.74	0.04	23.71	3.51	0.02
748	869	A	10	-36.87	0.16	23.61	1.64	0.01

i-nuc	BP(j)	Nuc	#BP_Win	avgMFE	avgZ	avgED	SumZ	SumZ/#TotalWindows	BPs= 3
nt-749	-	C	180	-	-	-	-	-
749	NoBP	C	54	-31.86	0.03	31.31	1.79	0.01
749	630	G	16	-29.57	-0.45	32.98	-7.15	-0.04
749	784	G	100	-33.74	0.04	23.71	3.51	0.02
749	868	G	10	-36.87	0.16	23.61	1.64	0.01

i-nuc	BP(j)	Nuc	#BP_Win	avgMFE	avgZ	avgED	SumZ	SumZ/#TotalWindows	BPs= 2
nt-750	-	C	180	-	-	-	-	-
750	NoBP	C	154	-33.09	0.05	26.47	7.88	0.04
750	629	G	16	-29.57	-0.45	32.98	-7.15	-0.04
750	867	G	10	-36.87	0.16	23.61	1.64	0.01

i-nuc	BP(j)	Nuc	#BP_Win	avgMFE	avgZ	avgED	SumZ	SumZ/#TotalWindows	BPs= 2
nt-751	-	A	180	-	-	-	-	-
751	NoBP	A	43	-33.23	-0.38	25.87	-16.18	-0.09
751	734	U	37	-30.74	0.47	37.05	17.35	0.1
751	782	U	100	-33.74	0.04	23.71	3.51	0.02

i-nuc	BP(j)	Nuc	#BP_Win	avgMFE	avgZ	avgED	SumZ	SumZ/#TotalWindows	BPs= 4
nt-752	-	G	180	-	-	-	-	-
752	NoBP	G	21	-30.66	-0.39	30.17	-8.12	-0.05
752	747	C	10	-34.72	-0.9	20.2	-8.99	-0.05
752	733	C	37	-30.74	0.47	37.05	17.35	0.1
752	781	C	100	-33.74	0.04	23.71	3.51	0.02
752	782	U	12	-36.78	0.22	24.42	2.63	0.01

i-nuc	BP(j)	Nuc	#BP_Win	avgMFE	avgZ	avgED	SumZ	SumZ/#TotalWindows	BPs= 5
nt-753	-	G	180	-	-	-	-	-
753	NoBP	G	4	-34.35	0.22	23.22	0.86	0.0
753	746	C	10	-34.72	-0.9	20.2	-8.99	-0.05
753	732	C	37	-30.74	0.47	37.05	17.35	0.1
753	626	C	16	-29.57	-0.45	32.98	-7.15	-0.04
753	780	C	100	-33.74	0.04	23.71	3.51	0.02
753	781	C	13	-36.69	0.24	25.37	3.07	0.02

i-nuc	BP(j)	Nuc	#BP_Win	avgMFE	avgZ	avgED	SumZ	SumZ/#TotalWindows	BPs= 5
nt-754	-	G	180	-	-	-	-	-
754	NoBP	G	10	-34.72	-0.9	20.2	-8.99	-0.05
754	731	C	37	-30.74	0.47	37.05	17.35	0.1
754	625	C	16	-29.57	-0.45	32.98	-7.15	-0.04
754	778	C	100	-33.74	0.04	23.71	3.51	0.02
754	780	C	13	-36.69	0.24	25.37	3.07	0.02
754	926	C	4	-34.78	0.69	27.64	2.77	0.02

i-nuc	BP(j)	Nuc	#BP_Win	avgMFE	avgZ	avgED	SumZ	SumZ/#TotalWindows	BPs= 4
nt-755	-	G	180	-	-	-	-	-
755	NoBP	G	73	-32.04	0.08	32.29	5.52	0.03
755	679	C	2	-31.15	-0.04	27.5	-0.08	-0.0
755	777	U	100	-33.74	0.04	23.71	3.51	0.02
755	925	C	4	-34.78	0.69	27.64	2.77	0.02
755	930	C	1	-34.8	0.28	26.62	0.28	0.0

i-nuc	BP(j)	Nuc	#BP_Win	avgMFE	avgZ	avgED	SumZ	SumZ/#TotalWindows	BPs= 4
nt-756	-	C	180	-	-	-	-	-
756	NoBP	C	164	-32.91	0.11	27.79	18.73	0.1
756	743	G	9	-34.84	-0.87	20.37	-7.83	-0.04
756	678	G	2	-31.15	-0.04	27.5	-0.08	-0.0
756	924	G	4	-34.78	0.69	27.64	2.77	0.02
756	929	G	1	-34.8	0.28	26.62	0.28	0.0

i-nuc	BP(j)	Nuc	#BP_Win	avgMFE	avgZ	avgED	SumZ	SumZ/#TotalWindows	BPs= 1
nt-757	-	A	180	-	-	-	-	-
757	NoBP	A	179	-33.03	0.08	27.48	14.64	0.08
757	928	U	1	-34.8	0.28	26.62	0.28	0.0

i-nuc	BP(j)	Nuc	#BP_Win	avgMFE	avgZ	avgED	SumZ	SumZ/#TotalWindows	BPs= 1
nt-758	-	A	180	-	-	-	-	-
758	NoBP	A	178	-33.08	0.09	27.42	15.89	0.09
758	594	U	2	-28.73	0.52	37.51	1.04	0.01

i-nuc	BP(j)	Nuc	#BP_Win	avgMFE	avgZ	avgED	SumZ	SumZ/#TotalWindows	BPs= 2
nt-759	-	A	180	-	-	-	-	-
759	NoBP	A	49	-31.38	0.12	33.98	5.73	0.03
759	593	U	2	-28.73	0.52	37.51	1.04	0.01
759	775	U	129	-33.72	0.09	25.0	12.08	0.07

i-nuc	BP(j)	Nuc	#BP_Win	avgMFE	avgZ	avgED	SumZ	SumZ/#TotalWindows	BPs= 5
nt-760	-	U	180	-	-	-	-	-
760	NoBP	U	22	-31.0	-0.45	28.92	-9.79	-0.05
760	592	A	2	-28.73	0.52	37.51	1.04	0.01
760	627	A	1	-28.68	0.12	36.85	0.12	0.0
760	724	A	24	-31.54	0.68	39.39	16.39	0.09
760	774	A	130	-33.71	0.1	25.08	12.72	0.07
760	927	A	1	-34.8	0.28	26.62	0.28	0.0

i-nuc	BP(j)	Nuc	#BP_Win	avgMFE	avgZ	avgED	SumZ	SumZ/#TotalWindows	BPs= 5
nt-761	-	G	180	-	-	-	-	-
761	NoBP	G	21	-30.79	-0.42	29.36	-8.76	-0.05
761	591	U	2	-28.73	0.52	37.51	1.04	0.01
761	626	C	1	-28.68	0.12	36.85	0.12	0.0
761	723	C	24	-31.54	0.68	39.39	16.39	0.09
761	773	C	131	-33.71	0.1	25.14	13.47	0.07
761	926	C	1	-34.8	0.28	26.62	0.28	0.0

i-nuc	BP(j)	Nuc	#BP_Win	avgMFE	avgZ	avgED	SumZ	SumZ/#TotalWindows	BPs= 5
nt-762	-	G	180	-	-	-	-	-
762	NoBP	G	21	-30.65	-0.38	29.78	-7.98	-0.04
762	590	C	2	-28.73	0.52	37.51	1.04	0.01
762	625	C	1	-28.68	0.12	36.85	0.12	0.0
762	722	C	24	-31.54	0.68	39.39	16.39	0.09
762	772	C	131	-33.71	0.1	25.14	13.47	0.07
762	925	C	1	-34.8	0.28	26.62	0.28	0.0

i-nuc	BP(j)	Nuc	#BP_Win	avgMFE	avgZ	avgED	SumZ	SumZ/#TotalWindows	BPs= 6
nt-763	-	U	180	-	-	-	-	-
763	NoBP	U	7	-32.18	-0.04	28.19	-0.28	-0.0
763	669	A	2	-31.15	-0.04	27.5	-0.08	-0.0
763	624	A	1	-28.68	0.12	36.85	0.12	0.0
763	721	G	24	-31.54	0.68	39.39	16.39	0.09
763	771	G	131	-33.71	0.1	25.14	13.47	0.07
763	617	A	14	-29.44	-0.43	32.66	-6.06	-0.03
763	924	G	1	-34.8	0.28	26.62	0.28	0.0

i-nuc	BP(j)	Nuc	#BP_Win	avgMFE	avgZ	avgED	SumZ	SumZ/#TotalWindows	BPs= 2
nt-764	-	A	180	-	-	-	-	-
764	NoBP	A	164	-33.29	0.19	27.49	30.52	0.17
764	668	U	2	-31.15	-0.04	27.5	-0.08	-0.0
764	616	U	14	-29.44	-0.43	32.66	-6.06	-0.03

i-nuc	BP(j)	Nuc	#BP_Win	avgMFE	avgZ	avgED	SumZ	SumZ/#TotalWindows	BPs= 2
nt-765	-	C	180	-	-	-	-	-
765	NoBP	C	164	-33.29	0.19	27.52	30.96	0.17
765	667	G	2	-31.15	-0.04	27.5	-0.08	-0.0
765	615	G	14	-29.44	-0.43	32.66	-6.06	-0.03

i-nuc	BP(j)	Nuc	#BP_Win	avgMFE	avgZ	avgED	SumZ	SumZ/#TotalWindows	BPs= 2
nt-766	-	A	180	-	-	-	-	-
766	NoBP	A	142	-33.54	0.11	25.56	15.02	0.08
766	718	U	24	-31.54	0.68	39.39	16.39	0.09
766	614	U	14	-29.44	-0.43	32.66	-6.06	-0.03

i-nuc	BP(j)	Nuc	#BP_Win	avgMFE	avgZ	avgED	SumZ	SumZ/#TotalWindows	BPs= 3
nt-767	-	U	180	-	-	-	-	-
767	NoBP	U	135	-33.57	0.11	25.46	15.01	0.08
767	717	G	24	-31.54	0.68	39.39	16.39	0.09
767	613	A	14	-29.44	-0.43	32.66	-6.06	-0.03
767	785	A	7	-33.07	0.09	28.23	0.6	0.0

i-nuc	BP(j)	Nuc	#BP_Win	avgMFE	avgZ	avgED	SumZ	SumZ/#TotalWindows	BPs= 3
nt-768	-	C	180	-	-	-	-	-
768	NoBP	C	135	-33.58	0.11	25.46	14.71	0.08
768	716	G	24	-31.54	0.68	39.39	16.39	0.09
768	612	G	14	-29.44	-0.43	32.66	-6.06	-0.03
768	784	G	7	-33.07	0.09	28.23	0.6	0.0

i-nuc	BP(j)	Nuc	#BP_Win	avgMFE	avgZ	avgED	SumZ	SumZ/#TotalWindows	BPs= 1
nt-769	-	A	180	-	-	-	-	-
769	NoBP	A	166	-33.12	0.15	27.75	25.44	0.14
769	782	U	14	-31.45	0.02	30.43	0.24	0.0

i-nuc	BP(j)	Nuc	#BP_Win	avgMFE	avgZ	avgED	SumZ	SumZ/#TotalWindows	BPs= 3
nt-770	-	G	180	-	-	-	-	-
770	NoBP	G	141	-33.42	0.06	25.69	8.5	0.05
770	714	C	24	-31.54	0.68	39.39	16.39	0.09
770	781	C	14	-31.45	0.02	30.43	0.24	0.0
770	872	C	1	-31.4	0.53	32.15	0.53	0.0

i-nuc	BP(j)	Nuc	#BP_Win	avgMFE	avgZ	avgED	SumZ	SumZ/#TotalWindows	BPs= 4
nt-771	-	G	180	-	-	-	-	-
771	713	C	24	-31.54	0.68	39.39	16.39	0.09
771	763	U	131	-33.71	0.1	25.14	13.47	0.07
771	NoBP	G	10	-29.83	-0.47	32.41	-4.67	-0.03
771	780	C	14	-31.45	0.02	30.43	0.24	0.0
771	871	C	1	-31.4	0.53	32.15	0.53	0.0

i-nuc	BP(j)	Nuc	#BP_Win	avgMFE	avgZ	avgED	SumZ	SumZ/#TotalWindows	BPs= 4
nt-772	-	C	180	-	-	-	-	-
772	712	G	23	-31.65	0.7	39.35	16.07	0.09
772	762	G	131	-33.71	0.1	25.14	13.47	0.07
772	608	G	9	-29.72	-0.57	32.47	-5.09	-0.03
772	NoBP	C	16	-31.37	0.06	30.34	1.03	0.01
772	870	G	1	-31.4	0.53	32.15	0.53	0.0

i-nuc	BP(j)	Nuc	#BP_Win	avgMFE	avgZ	avgED	SumZ	SumZ/#TotalWindows	BPs= 2
nt-773	-	C	180	-	-	-	-	-
773	NoBP	C	40	-31.48	0.47	35.91	18.79	0.1
773	761	G	131	-33.71	0.1	25.14	13.47	0.07
773	607	G	9	-29.72	-0.57	32.47	-5.09	-0.03

i-nuc	BP(j)	Nuc	#BP_Win	avgMFE	avgZ	avgED	SumZ	SumZ/#TotalWindows	BPs= 1
nt-774	-	A	180	-	-	-	-	-
774	NoBP	A	50	-31.15	0.3	35.51	15.24	0.08
774	760	U	130	-33.71	0.1	25.08	12.72	0.07

i-nuc	BP(j)	Nuc	#BP_Win	avgMFE	avgZ	avgED	SumZ	SumZ/#TotalWindows	BPs= 1
nt-775	-	U	180	-	-	-	-	-
775	NoBP	U	51	-31.17	0.33	35.49	16.72	0.09
775	759	A	129	-33.72	0.09	25.0	12.08	0.07

i-nuc	BP(j)	Nuc	#BP_Win	avgMFE	avgZ	avgED	SumZ	SumZ/#TotalWindows	BPs= 0
nt-776	-	A	180	-	-	-	-	-
776	NoBP	A	180	-33.0	0.16	27.9	29.5	0.16

i-nuc	BP(j)	Nuc	#BP_Win	avgMFE	avgZ	avgED	SumZ	SumZ/#TotalWindows	BPs= 3
nt-777	-	U	180	-	-	-	-	-
777	NoBP	U	78	-32.1	0.32	32.9	24.59	0.14
777	755	G	100	-33.74	0.04	23.71	3.51	0.02
777	817	A	1	-30.9	1.43	45.9	1.43	0.01
777	865	A	1	-31.4	0.53	32.15	0.53	0.0

i-nuc	BP(j)	Nuc	#BP_Win	avgMFE	avgZ	avgED	SumZ	SumZ/#TotalWindows	BPs= 3
nt-778	-	C	180	-	-	-	-	-
778	NoBP	C	78	-32.11	0.33	32.84	25.72	0.14
778	754	G	100	-33.74	0.04	23.71	3.51	0.02
778	816	G	1	-30.9	1.43	45.9	1.43	0.01
778	864	G	1	-31.4	0.53	32.15	0.53	0.0

i-nuc	BP(j)	Nuc	#BP_Win	avgMFE	avgZ	avgED	SumZ	SumZ/#TotalWindows	BPs= 0
nt-779	-	A	180	-	-	-	-	-
779	NoBP	A	180	-33.01	0.18	27.79	32.32	0.18

i-nuc	BP(j)	Nuc	#BP_Win	avgMFE	avgZ	avgED	SumZ	SumZ/#TotalWindows	BPs= 7
nt-780	-	C	180	-	-	-	-	-
780	NoBP	C	28	-31.66	0.28	31.7	7.92	0.04
780	771	G	14	-31.45	0.02	30.43	0.24	0.0
780	630	G	6	-27.08	0.37	36.87	2.2	0.01
780	753	G	100	-33.74	0.04	23.71	3.51	0.02
780	703	G	8	-33.26	0.74	44.92	5.94	0.03
780	868	G	9	-30.69	1.05	38.83	9.43	0.05
780	754	G	13	-36.69	0.24	25.37	3.07	0.02
780	957	G	2	-31.3	0.4	29.78	0.8	0.0

i-nuc	BP(j)	Nuc	#BP_Win	avgMFE	avgZ	avgED	SumZ	SumZ/#TotalWindows	BPs= 8
nt-781	-	C	180	-	-	-	-	-
781	NoBP	C	27	-31.81	0.28	31.24	7.49	0.04
781	770	G	14	-31.45	0.02	30.43	0.24	0.0
781	629	G	6	-27.08	0.37	36.87	2.2	0.01
781	752	G	100	-33.74	0.04	23.71	3.51	0.02
781	702	G	8	-33.26	0.74	44.92	5.94	0.03
781	813	G	1	-30.9	1.43	45.9	1.43	0.01
781	867	G	9	-30.69	1.05	38.83	9.43	0.05
781	753	G	13	-36.69	0.24	25.37	3.07	0.02
781	956	G	2	-31.3	0.4	29.78	0.8	0.0

i-nuc	BP(j)	Nuc	#BP_Win	avgMFE	avgZ	avgED	SumZ	SumZ/#TotalWindows	BPs= 8
nt-782	-	U	180	-	-	-	-	-
782	NoBP	U	28	-32.07	0.29	31.5	8.09	0.04
782	769	A	14	-31.45	0.02	30.43	0.24	0.0
782	628	A	6	-27.08	0.37	36.87	2.2	0.01
782	751	A	100	-33.74	0.04	23.71	3.51	0.02
782	701	A	8	-33.26	0.74	44.92	5.94	0.03
782	812	A	1	-30.9	1.43	45.9	1.43	0.01
782	866	A	9	-30.69	1.05	38.83	9.43	0.05
782	752	G	12	-36.78	0.22	24.42	2.63	0.01
782	955	A	2	-31.3	0.4	29.78	0.8	0.0

i-nuc	BP(j)	Nuc	#BP_Win	avgMFE	avgZ	avgED	SumZ	SumZ/#TotalWindows	BPs= 1
nt-783	-	A	180	-	-	-	-	-
783	NoBP	A	179	-33.1	0.19	27.7	33.71	0.19
783	811	U	1	-30.9	1.43	45.9	1.43	0.01

i-nuc	BP(j)	Nuc	#BP_Win	avgMFE	avgZ	avgED	SumZ	SumZ/#TotalWindows	BPs= 3
nt-784	-	G	180	-	-	-	-	-
784	NoBP	G	64	-32.49	0.34	32.34	21.85	0.12
784	749	C	100	-33.74	0.04	23.71	3.51	0.02
784	862	C	9	-30.69	1.05	38.83	9.43	0.05
784	768	C	7	-33.07	0.09	28.23	0.6	0.0

i-nuc	BP(j)	Nuc	#BP_Win	avgMFE	avgZ	avgED	SumZ	SumZ/#TotalWindows	BPs= 3
nt-785	-	A	180	-	-	-	-	-
785	NoBP	A	64	-32.59	0.34	32.08	21.84	0.12
785	748	U	100	-33.74	0.04	23.71	3.51	0.02
785	861	U	9	-30.69	1.05	38.83	9.43	0.05
785	767	U	7	-33.07	0.09	28.23	0.6	0.0

i-nuc	BP(j)	Nuc	#BP_Win	avgMFE	avgZ	avgED	SumZ	SumZ/#TotalWindows	BPs= 1
nt-786	-	A	180	-	-	-	-	-
786	NoBP	A	179	-33.2	0.19	27.46	33.98	0.19
786	808	U	1	-30.9	1.43	45.9	1.43	0.01

i-nuc	BP(j)	Nuc	#BP_Win	avgMFE	avgZ	avgED	SumZ	SumZ/#TotalWindows	BPs= 1
nt-787	-	C	180	-	-	-	-	-
787	NoBP	C	179	-33.23	0.19	27.43	33.85	0.19
787	807	G	1	-30.9	1.43	45.9	1.43	0.01

i-nuc	BP(j)	Nuc	#BP_Win	avgMFE	avgZ	avgED	SumZ	SumZ/#TotalWindows	BPs= 3
nt-788	-	U	180	-	-	-	-	-
788	NoBP	U	126	-33.5	0.31	30.24	39.22	0.22
788	745	A	51	-32.82	-0.15	19.72	-7.49	-0.04
788	806	A	1	-30.9	1.43	45.9	1.43	0.01
788	889	A	2	-30.4	1.04	41.63	2.08	0.01

i-nuc	BP(j)	Nuc	#BP_Win	avgMFE	avgZ	avgED	SumZ	SumZ/#TotalWindows	BPs= 3
nt-789	-	U	180	-	-	-	-	-
789	NoBP	U	126	-33.56	0.31	30.16	39.01	0.22
789	744	A	51	-32.82	-0.15	19.72	-7.49	-0.04
789	805	A	1	-30.9	1.43	45.9	1.43	0.01
789	888	A	2	-30.4	1.04	41.63	2.08	0.01

i-nuc	BP(j)	Nuc	#BP_Win	avgMFE	avgZ	avgED	SumZ	SumZ/#TotalWindows	BPs= 3
nt-790	-	U	180	-	-	-	-	-
790	NoBP	U	126	-33.62	0.3	30.08	37.86	0.21
790	743	G	51	-32.82	-0.15	19.72	-7.49	-0.04
790	804	A	1	-30.9	1.43	45.9	1.43	0.01
790	887	A	2	-30.4	1.04	41.63	2.08	0.01

i-nuc	BP(j)	Nuc	#BP_Win	avgMFE	avgZ	avgED	SumZ	SumZ/#TotalWindows	BPs= 1
nt-791	-	A	180	-	-	-	-	-
791	NoBP	A	178	-33.42	0.18	27.14	31.41	0.17
791	886	U	2	-30.4	1.04	41.63	2.08	0.01

i-nuc	BP(j)	Nuc	#BP_Win	avgMFE	avgZ	avgED	SumZ	SumZ/#TotalWindows	BPs= 1
nt-792	-	A	180	-	-	-	-	-
792	NoBP	A	178	-33.46	0.17	27.12	31.08	0.17
792	885	U	2	-30.4	1.04	41.63	2.08	0.01

i-nuc	BP(j)	Nuc	#BP_Win	avgMFE	avgZ	avgED	SumZ	SumZ/#TotalWindows	BPs= 1
nt-793	-	A	180	-	-	-	-	-
793	NoBP	A	178	-33.52	0.17	27.03	30.05	0.17
793	884	U	2	-30.4	1.04	41.63	2.08	0.01

i-nuc	BP(j)	Nuc	#BP_Win	avgMFE	avgZ	avgED	SumZ	SumZ/#TotalWindows	BPs= 4
nt-794	-	U	180	-	-	-	-	-
794	NoBP	U	124	-33.84	0.29	29.85	36.07	0.2
794	742	A	51	-32.82	-0.15	19.72	-7.49	-0.04
794	803	A	1	-30.9	1.43	45.9	1.43	0.01
794	883	A	2	-30.4	1.04	41.63	2.08	0.01
794	839	A	2	-38.7	-0.62	21.44	-1.24	-0.01

i-nuc	BP(j)	Nuc	#BP_Win	avgMFE	avgZ	avgED	SumZ	SumZ/#TotalWindows	BPs= 4
nt-795	-	G	180	-	-	-	-	-
795	NoBP	G	4	-29.94	0.16	32.92	0.63	0.0
795	741	C	51	-32.82	-0.15	19.72	-7.49	-0.04
795	849	U	122	-34.01	0.3	29.81	37.02	0.21
795	802	U	1	-30.9	1.43	45.9	1.43	0.01
795	838	U	2	-38.7	-0.62	21.44	-1.24	-0.01

i-nuc	BP(j)	Nuc	#BP_Win	avgMFE	avgZ	avgED	SumZ	SumZ/#TotalWindows	BPs= 4
nt-796	-	C	180	-	-	-	-	-
796	NoBP	C	4	-32.79	-0.08	28.56	-0.31	-0.0
796	740	G	51	-32.82	-0.15	19.72	-7.49	-0.04
796	848	G	122	-34.01	0.3	29.81	37.02	0.21
796	801	G	1	-30.9	1.43	45.9	1.43	0.01
796	837	G	2	-38.7	-0.62	21.44	-1.24	-0.01

i-nuc	BP(j)	Nuc	#BP_Win	avgMFE	avgZ	avgED	SumZ	SumZ/#TotalWindows	BPs= 2
nt-797	-	A	180	-	-	-	-	-
797	NoBP	A	7	-35.84	-0.2	26.38	-1.38	-0.01
797	739	U	51	-32.82	-0.15	19.72	-7.49	-0.04
797	847	U	122	-34.01	0.3	29.81	37.02	0.21

i-nuc	BP(j)	Nuc	#BP_Win	avgMFE	avgZ	avgED	SumZ	SumZ/#TotalWindows	BPs= 3
nt-798	-	U	180	-	-	-	-	-
798	738	G	51	-32.82	-0.15	19.72	-7.49	-0.04
798	846	A	122	-34.01	0.3	29.81	37.02	0.21
798	NoBP	U	1	-30.9	1.43	45.9	1.43	0.01
798	833	A	6	-38.57	-0.73	19.8	-4.37	-0.02

i-nuc	BP(j)	Nuc	#BP_Win	avgMFE	avgZ	avgED	SumZ	SumZ/#TotalWindows	BPs= 3
nt-799	-	G	180	-	-	-	-	-
799	NoBP	G	3	-29.15	0.81	37.77	2.44	0.01
799	733	C	48	-33.1	-0.18	18.84	-8.66	-0.05
799	845	C	122	-34.01	0.3	29.81	37.02	0.21
799	832	C	7	-38.46	-0.73	19.58	-5.09	-0.03

i-nuc	BP(j)	Nuc	#BP_Win	avgMFE	avgZ	avgED	SumZ	SumZ/#TotalWindows	BPs= 3
nt-800	-	G	180	-	-	-	-	-
800	NoBP	G	3	-31.19	0.49	34.54	1.48	0.01
800	732	C	48	-33.1	-0.18	18.84	-8.66	-0.05
800	844	C	122	-34.01	0.3	29.81	37.02	0.21
800	831	C	7	-38.46	-0.73	19.58	-5.09	-0.03

i-nuc	BP(j)	Nuc	#BP_Win	avgMFE	avgZ	avgED	SumZ	SumZ/#TotalWindows	BPs= 4
nt-801	-	G	180	-	-	-	-	-
801	731	C	48	-33.1	-0.18	18.84	-8.66	-0.05
801	843	C	122	-34.01	0.3	29.81	37.02	0.21
801	796	C	1	-30.9	1.43	45.9	1.43	0.01
801	830	C	7	-38.46	-0.73	19.58	-5.09	-0.03
801	NoBP	G	2	-34.4	-0.36	21.18	-0.71	-0.0

i-nuc	BP(j)	Nuc	#BP_Win	avgMFE	avgZ	avgED	SumZ	SumZ/#TotalWindows	BPs= 4
nt-802	-	U	180	-	-	-	-	-
802	730	A	47	-33.18	-0.2	18.6	-9.22	-0.05
802	842	A	122	-34.01	0.3	29.81	37.02	0.21
802	795	G	1	-30.9	1.43	45.9	1.43	0.01
802	829	G	7	-38.46	-0.73	19.58	-5.09	-0.03
802	NoBP	U	3	-34.43	-0.41	21.58	-1.23	-0.01

i-nuc	BP(j)	Nuc	#BP_Win	avgMFE	avgZ	avgED	SumZ	SumZ/#TotalWindows	BPs= 3
nt-803	-	A	180	-	-	-	-	-
803	729	U	46	-33.23	-0.21	18.56	-9.82	-0.05
803	841	U	122	-34.01	0.3	29.81	37.02	0.21
803	794	U	1	-30.9	1.43	45.9	1.43	0.01
803	NoBP	A	11	-37.12	-0.63	20.39	-6.88	-0.04

i-nuc	BP(j)	Nuc	#BP_Win	avgMFE	avgZ	avgED	SumZ	SumZ/#TotalWindows	BPs= 3
nt-804	-	A	180	-	-	-	-	-
804	728	U	45	-33.25	-0.22	18.62	-9.81	-0.05
804	NoBP	A	127	-34.05	0.27	29.5	34.67	0.19
804	790	U	1	-30.9	1.43	45.9	1.43	0.01
804	826	U	7	-38.46	-0.73	19.58	-5.09	-0.03

i-nuc	BP(j)	Nuc	#BP_Win	avgMFE	avgZ	avgED	SumZ	SumZ/#TotalWindows	BPs= 2
nt-805	-	A	180	-	-	-	-	-
805	NoBP	A	172	-33.85	0.14	26.7	24.71	0.14
805	789	U	1	-30.9	1.43	45.9	1.43	0.01
805	825	U	7	-38.46	-0.73	19.58	-5.09	-0.03

i-nuc	BP(j)	Nuc	#BP_Win	avgMFE	avgZ	avgED	SumZ	SumZ/#TotalWindows	BPs= 2
nt-806	-	A	180	-	-	-	-	-
806	NoBP	A	172	-33.87	0.14	26.75	24.78	0.14
806	788	U	1	-30.9	1.43	45.9	1.43	0.01
806	824	U	7	-38.46	-0.73	19.58	-5.09	-0.03

i-nuc	BP(j)	Nuc	#BP_Win	avgMFE	avgZ	avgED	SumZ	SumZ/#TotalWindows	BPs= 2
nt-807	-	G	180	-	-	-	-	-
807	NoBP	G	172	-33.88	0.14	26.79	24.32	0.14
807	787	C	1	-30.9	1.43	45.9	1.43	0.01
807	823	C	7	-38.46	-0.73	19.58	-5.09	-0.03

i-nuc	BP(j)	Nuc	#BP_Win	avgMFE	avgZ	avgED	SumZ	SumZ/#TotalWindows	BPs= 2
nt-808	-	U	180	-	-	-	-	-
808	NoBP	U	172	-33.9	0.14	26.83	24.79	0.14
808	786	A	1	-30.9	1.43	45.9	1.43	0.01
808	822	G	7	-38.46	-0.73	19.58	-5.09	-0.03

i-nuc	BP(j)	Nuc	#BP_Win	avgMFE	avgZ	avgED	SumZ	SumZ/#TotalWindows	BPs= 0
nt-809	-	A	180	-	-	-	-	-
809	NoBP	A	180	-34.08	0.12	26.68	21.75	0.12

i-nuc	BP(j)	Nuc	#BP_Win	avgMFE	avgZ	avgED	SumZ	SumZ/#TotalWindows	BPs= 0
nt-810	-	G	180	-	-	-	-	-
810	NoBP	G	180	-34.09	0.12	26.72	22.46	0.12

i-nuc	BP(j)	Nuc	#BP_Win	avgMFE	avgZ	avgED	SumZ	SumZ/#TotalWindows	BPs= 1
nt-811	-	U	180	-	-	-	-	-
811	NoBP	U	179	-34.12	0.12	26.66	21.96	0.12
811	783	A	1	-30.9	1.43	45.9	1.43	0.01

i-nuc	BP(j)	Nuc	#BP_Win	avgMFE	avgZ	avgED	SumZ	SumZ/#TotalWindows	BPs= 1
nt-812	-	A	180	-	-	-	-	-
812	NoBP	A	179	-34.14	0.12	26.72	22.33	0.12
812	782	U	1	-30.9	1.43	45.9	1.43	0.01

i-nuc	BP(j)	Nuc	#BP_Win	avgMFE	avgZ	avgED	SumZ	SumZ/#TotalWindows	BPs= 1
nt-813	-	G	180	-	-	-	-	-
813	NoBP	G	179	-34.16	0.13	26.77	22.6	0.13
813	781	C	1	-30.9	1.43	45.9	1.43	0.01

i-nuc	BP(j)	Nuc	#BP_Win	avgMFE	avgZ	avgED	SumZ	SumZ/#TotalWindows	BPs= 0
nt-814	-	A	180	-	-	-	-	-
814	NoBP	A	180	-34.18	0.13	26.91	24.19	0.13

i-nuc	BP(j)	Nuc	#BP_Win	avgMFE	avgZ	avgED	SumZ	SumZ/#TotalWindows	BPs= 0
nt-815	-	A	180	-	-	-	-	-
815	NoBP	A	180	-34.22	0.13	26.93	23.63	0.13

i-nuc	BP(j)	Nuc	#BP_Win	avgMFE	avgZ	avgED	SumZ	SumZ/#TotalWindows	BPs= 2
nt-816	-	G	180	-	-	-	-	-
816	NoBP	G	161	-34.21	0.15	27.37	24.95	0.14
816	827	C	18	-35.06	-0.14	22.14	-2.51	-0.01
816	778	C	1	-30.9	1.43	45.9	1.43	0.01

i-nuc	BP(j)	Nuc	#BP_Win	avgMFE	avgZ	avgED	SumZ	SumZ/#TotalWindows	BPs= 2
nt-817	-	A	180	-	-	-	-	-
817	NoBP	A	161	-34.27	0.15	27.41	24.93	0.14
817	826	U	18	-35.06	-0.14	22.14	-2.51	-0.01
817	777	U	1	-30.9	1.43	45.9	1.43	0.01

i-nuc	BP(j)	Nuc	#BP_Win	avgMFE	avgZ	avgED	SumZ	SumZ/#TotalWindows	BPs= 1
nt-818	-	G	180	-	-	-	-	-
818	NoBP	G	162	-34.3	0.16	27.57	26.64	0.15
818	825	U	18	-35.06	-0.14	22.14	-2.51	-0.01

i-nuc	BP(j)	Nuc	#BP_Win	avgMFE	avgZ	avgED	SumZ	SumZ/#TotalWindows	BPs= 1
nt-819	-	A	180	-	-	-	-	-
819	NoBP	A	162	-34.36	0.17	27.62	27.44	0.15
819	824	U	18	-35.06	-0.14	22.14	-2.51	-0.01

i-nuc	BP(j)	Nuc	#BP_Win	avgMFE	avgZ	avgED	SumZ	SumZ/#TotalWindows	BPs= 0
nt-820	-	A	180	-	-	-	-	-
820	NoBP	A	180	-34.49	0.14	27.13	25.55	0.14

i-nuc	BP(j)	Nuc	#BP_Win	avgMFE	avgZ	avgED	SumZ	SumZ/#TotalWindows	BPs= 2
nt-821	-	G	180	-	-	-	-	-
821	NoBP	G	36	-35.01	-0.22	20.79	-7.86	-0.04
821	831	C	143	-34.39	0.24	28.81	33.68	0.19
821	1000	C	1	-42.3	0.04	24.72	0.04	0.0

i-nuc	BP(j)	Nuc	#BP_Win	avgMFE	avgZ	avgED	SumZ	SumZ/#TotalWindows	BPs= 4
nt-822	-	G	180	-	-	-	-	-
822	NoBP	G	22	-35.13	-0.08	21.88	-1.69	-0.01
822	657	C	7	-32.8	-0.11	19.77	-0.78	-0.0
822	830	C	143	-34.39	0.24	28.81	33.68	0.19
822	808	U	7	-38.46	-0.73	19.58	-5.09	-0.03
822	999	C	1	-42.3	0.04	24.72	0.04	0.0

i-nuc	BP(j)	Nuc	#BP_Win	avgMFE	avgZ	avgED	SumZ	SumZ/#TotalWindows	BPs= 4
nt-823	-	C	180	-	-	-	-	-
823	NoBP	C	22	-35.64	-0.08	22.07	-1.65	-0.01
823	656	G	7	-32.8	-0.11	19.77	-0.78	-0.0
823	829	G	143	-34.39	0.24	28.81	33.68	0.19
823	807	G	7	-38.46	-0.73	19.58	-5.09	-0.03
823	998	G	1	-42.3	0.04	24.72	0.04	0.0

i-nuc	BP(j)	Nuc	#BP_Win	avgMFE	avgZ	avgED	SumZ	SumZ/#TotalWindows	BPs= 5
nt-824	-	U	180	-	-	-	-	-
824	655	A	7	-32.8	-0.11	19.77	-0.78	-0.0
824	819	A	18	-35.06	-0.14	22.14	-2.51	-0.01
824	828	A	143	-34.39	0.24	28.81	33.68	0.19
824	806	A	7	-38.46	-0.73	19.58	-5.09	-0.03
824	NoBP	U	4	-41.1	0.06	22.28	0.22	0.0
824	997	G	1	-42.3	0.04	24.72	0.04	0.0

i-nuc	BP(j)	Nuc	#BP_Win	avgMFE	avgZ	avgED	SumZ	SumZ/#TotalWindows	BPs= 4
nt-825	-	U	180	-	-	-	-	-
825	654	G	6	-33.08	-0.15	19.51	-0.88	-0.0
825	818	G	18	-35.06	-0.14	22.14	-2.51	-0.01
825	NoBP	U	148	-34.62	0.23	28.57	33.74	0.19
825	805	A	7	-38.46	-0.73	19.58	-5.09	-0.03
825	996	G	1	-42.3	0.04	24.72	0.04	0.0

i-nuc	BP(j)	Nuc	#BP_Win	avgMFE	avgZ	avgED	SumZ	SumZ/#TotalWindows	BPs= 5
nt-826	-	U	180	-	-	-	-	-
826	653	A	4	-33.2	-0.22	19.65	-0.87	-0.0
826	652	A	1	-33.4	-0.02	18.68	-0.02	-0.0
826	817	A	18	-35.06	-0.14	22.14	-2.51	-0.01
826	NoBP	U	149	-34.66	0.22	28.51	33.52	0.19
826	804	A	7	-38.46	-0.73	19.58	-5.09	-0.03
826	995	A	1	-42.3	0.04	24.72	0.04	0.0

i-nuc	BP(j)	Nuc	#BP_Win	avgMFE	avgZ	avgED	SumZ	SumZ/#TotalWindows	BPs= 3
nt-827	-	C	180	-	-	-	-	-
827	NoBP	C	160	-34.85	0.17	27.91	27.66	0.15
827	651	G	1	-33.4	-0.02	18.68	-0.02	-0.0
827	816	G	18	-35.06	-0.14	22.14	-2.51	-0.01
827	993	G	1	-42.3	0.04	24.72	0.04	0.0

i-nuc	BP(j)	Nuc	#BP_Win	avgMFE	avgZ	avgED	SumZ	SumZ/#TotalWindows	BPs= 2
nt-828	-	A	180	-	-	-	-	-
828	NoBP	A	36	-36.94	-0.22	21.22	-8.0	-0.04
828	824	U	143	-34.39	0.24	28.81	33.68	0.19
828	992	U	1	-42.3	0.04	24.72	0.04	0.0

i-nuc	BP(j)	Nuc	#BP_Win	avgMFE	avgZ	avgED	SumZ	SumZ/#TotalWindows	BPs= 5
nt-829	-	G	180	-	-	-	-	-
829	NoBP	G	2	-33.35	-0.17	19.56	-0.34	-0.0
829	679	C	18	-35.06	-0.14	22.14	-2.51	-0.01
829	823	C	143	-34.39	0.24	28.81	33.68	0.19
829	802	U	7	-38.46	-0.73	19.58	-5.09	-0.03
829	999	C	9	-41.19	0.0	21.24	0.04	0.0
829	990	C	1	-42.3	0.04	24.72	0.04	0.0

i-nuc	BP(j)	Nuc	#BP_Win	avgMFE	avgZ	avgED	SumZ	SumZ/#TotalWindows	BPs= 5
nt-830	-	C	180	-	-	-	-	-
830	NoBP	C	2	-35.65	0.32	25.84	0.63	0.0
830	678	G	18	-35.06	-0.14	22.14	-2.51	-0.01
830	822	G	143	-34.39	0.24	28.81	33.68	0.19
830	801	G	7	-38.46	-0.73	19.58	-5.09	-0.03
830	998	G	9	-41.19	0.0	21.24	0.04	0.0
830	989	G	1	-42.3	0.04	24.72	0.04	0.0

i-nuc	BP(j)	Nuc	#BP_Win	avgMFE	avgZ	avgED	SumZ	SumZ/#TotalWindows	BPs= 5
nt-831	-	C	180	-	-	-	-	-
831	677	G	18	-35.06	-0.14	22.14	-2.51	-0.01
831	821	G	143	-34.39	0.24	28.81	33.68	0.19
831	800	G	7	-38.46	-0.73	19.58	-5.09	-0.03
831	997	G	9	-41.19	0.0	21.24	0.04	0.0
831	987	G	1	-42.3	0.04	24.72	0.04	0.0
831	NoBP	C	2	-38.05	0.66	32.86	1.33	0.01

i-nuc	BP(j)	Nuc	#BP_Win	avgMFE	avgZ	avgED	SumZ	SumZ/#TotalWindows	BPs= 2
nt-832	-	C	180	-	-	-	-	-
832	NoBP	C	164	-34.58	0.2	28.17	33.3	0.18
832	799	G	7	-38.46	-0.73	19.58	-5.09	-0.03
832	996	G	9	-41.19	0.0	21.24	0.04	0.0

i-nuc	BP(j)	Nuc	#BP_Win	avgMFE	avgZ	avgED	SumZ	SumZ/#TotalWindows	BPs= 1
nt-833	-	A	180	-	-	-	-	-
833	NoBP	A	174	-34.96	0.19	27.82	33.26	0.18
833	798	U	6	-38.57	-0.73	19.8	-4.37	-0.02

i-nuc	BP(j)	Nuc	#BP_Win	avgMFE	avgZ	avgED	SumZ	SumZ/#TotalWindows	BPs= 1
nt-834	-	G	180	-	-	-	-	-
834	NoBP	G	172	-34.99	0.18	27.84	30.8	0.17
834	984	C	8	-37.4	-0.15	22.74	-1.19	-0.01

i-nuc	BP(j)	Nuc	#BP_Win	avgMFE	avgZ	avgED	SumZ	SumZ/#TotalWindows	BPs= 1
nt-835	-	A	180	-	-	-	-	-
835	NoBP	A	172	-35.03	0.18	27.83	31.12	0.17
835	983	U	8	-37.4	-0.15	22.74	-1.19	-0.01

i-nuc	BP(j)	Nuc	#BP_Win	avgMFE	avgZ	avgED	SumZ	SumZ/#TotalWindows	BPs= 0
nt-836	-	A	180	-	-	-	-	-
836	NoBP	A	180	-35.19	0.16	27.6	29.66	0.16

i-nuc	BP(j)	Nuc	#BP_Win	avgMFE	avgZ	avgED	SumZ	SumZ/#TotalWindows	BPs= 2
nt-837	-	G	180	-	-	-	-	-
837	NoBP	G	166	-35.08	0.2	28.04	33.75	0.19
837	796	C	2	-38.7	-0.62	21.44	-1.24	-0.01
837	981	C	12	-36.76	-0.25	22.64	-2.99	-0.02

i-nuc	BP(j)	Nuc	#BP_Win	avgMFE	avgZ	avgED	SumZ	SumZ/#TotalWindows	BPs= 2
nt-838	-	U	180	-	-	-	-	-
838	NoBP	U	166	-35.14	0.2	28.04	33.65	0.19
838	795	G	2	-38.7	-0.62	21.44	-1.24	-0.01
838	980	G	12	-36.76	-0.25	22.64	-2.99	-0.02

i-nuc	BP(j)	Nuc	#BP_Win	avgMFE	avgZ	avgED	SumZ	SumZ/#TotalWindows	BPs= 2
nt-839	-	A	180	-	-	-	-	-
839	NoBP	A	166	-35.19	0.2	28.04	33.55	0.19
839	794	U	2	-38.7	-0.62	21.44	-1.24	-0.01
839	979	U	12	-36.76	-0.25	22.64	-2.99	-0.02

i-nuc	BP(j)	Nuc	#BP_Win	avgMFE	avgZ	avgED	SumZ	SumZ/#TotalWindows	BPs= 1
nt-840	-	A	180	-	-	-	-	-
840	NoBP	A	168	-35.28	0.19	27.95	32.17	0.18
840	978	U	12	-36.76	-0.25	22.64	-2.99	-0.02

i-nuc	BP(j)	Nuc	#BP_Win	avgMFE	avgZ	avgED	SumZ	SumZ/#TotalWindows	BPs= 2
nt-841	-	U	180	-	-	-	-	-
841	NoBP	U	46	-38.84	-0.1	22.99	-4.64	-0.03
841	803	A	122	-34.01	0.3	29.81	37.02	0.21
841	977	A	12	-36.76	-0.25	22.64	-2.99	-0.02

i-nuc	BP(j)	Nuc	#BP_Win	avgMFE	avgZ	avgED	SumZ	SumZ/#TotalWindows	BPs= 1
nt-842	-	A	180	-	-	-	-	-
842	NoBP	A	58	-38.56	-0.14	22.89	-7.94	-0.04
842	802	U	122	-34.01	0.3	29.81	37.02	0.21

i-nuc	BP(j)	Nuc	#BP_Win	avgMFE	avgZ	avgED	SumZ	SumZ/#TotalWindows	BPs= 2
nt-843	-	C	180	-	-	-	-	-
843	NoBP	C	7	-34.5	0.22	26.93	1.54	0.01
843	801	G	122	-34.01	0.3	29.81	37.02	0.21
843	972	G	51	-39.28	-0.18	22.31	-9.4	-0.05

i-nuc	BP(j)	Nuc	#BP_Win	avgMFE	avgZ	avgED	SumZ	SumZ/#TotalWindows	BPs= 2
nt-844	-	C	180	-	-	-	-	-
844	NoBP	C	6	-34.4	0.27	27.77	1.64	0.01
844	800	G	122	-34.01	0.3	29.81	37.02	0.21
844	971	G	52	-39.31	-0.17	22.62	-9.0	-0.05

i-nuc	BP(j)	Nuc	#BP_Win	avgMFE	avgZ	avgED	SumZ	SumZ/#TotalWindows	BPs= 2
nt-845	-	C	180	-	-	-	-	-
845	NoBP	C	6	-35.03	0.42	29.66	2.52	0.01
845	799	G	122	-34.01	0.3	29.81	37.02	0.21
845	970	G	52	-39.31	-0.17	22.62	-9.0	-0.05

i-nuc	BP(j)	Nuc	#BP_Win	avgMFE	avgZ	avgED	SumZ	SumZ/#TotalWindows	BPs= 2
nt-846	-	A	180	-	-	-	-	-
846	NoBP	A	6	-35.73	0.56	31.42	3.36	0.02
846	798	U	122	-34.01	0.3	29.81	37.02	0.21
846	969	U	52	-39.31	-0.17	22.62	-9.0	-0.05

i-nuc	BP(j)	Nuc	#BP_Win	avgMFE	avgZ	avgED	SumZ	SumZ/#TotalWindows	BPs= 4
nt-847	-	U	180	-	-	-	-	-
847	NoBP	U	4	-37.83	0.3	28.28	1.19	0.01
847	797	A	122	-34.01	0.3	29.81	37.02	0.21
847	708	A	1	-30.9	1.43	45.9	1.43	0.01
847	968	A	52	-39.31	-0.17	22.62	-9.0	-0.05
847	943	A	1	-38.9	0.65	34.06	0.65	0.0

i-nuc	BP(j)	Nuc	#BP_Win	avgMFE	avgZ	avgED	SumZ	SumZ/#TotalWindows	BPs= 3
nt-848	-	G	180	-	-	-	-	-
848	NoBP	G	55	-39.22	-0.13	23.14	-7.25	-0.04
848	796	C	122	-34.01	0.3	29.81	37.02	0.21
848	707	C	1	-30.9	1.43	45.9	1.43	0.01
848	1026	C	2	-42.2	-0.09	27.34	-0.18	-0.0

i-nuc	BP(j)	Nuc	#BP_Win	avgMFE	avgZ	avgED	SumZ	SumZ/#TotalWindows	BPs= 5
nt-849	-	U	180	-	-	-	-	-
849	795	G	122	-34.01	0.3	29.81	37.02	0.21
849	706	A	1	-30.9	1.43	45.9	1.43	0.01
849	967	A	52	-39.31	-0.17	22.62	-9.0	-0.05
849	941	A	1	-38.9	0.65	34.06	0.65	0.0
849	1025	A	4	-40.82	0.23	30.19	0.92	0.01

i-nuc	BP(j)	Nuc	#BP_Win	avgMFE	avgZ	avgED	SumZ	SumZ/#TotalWindows	BPs= 7
nt-850	-	U	180	-	-	-	-	-
850	NoBP	U	100	-34.34	0.36	30.13	36.24	0.2
850	705	A	1	-30.9	1.43	45.9	1.43	0.01
850	941	A	16	-31.64	0.22	29.1	3.52	0.02
850	960	G	2	-33.2	-0.1	29.02	-0.19	-0.0
850	967	A	4	-36.4	-0.62	24.14	-2.47	-0.01
850	966	G	52	-39.31	-0.17	22.62	-9.0	-0.05
850	940	A	1	-38.9	0.65	34.06	0.65	0.0
850	1024	A	4	-40.82	0.23	30.19	0.92	0.01

i-nuc	BP(j)	Nuc	#BP_Win	avgMFE	avgZ	avgED	SumZ	SumZ/#TotalWindows	BPs= 9
nt-851	-	U	180	-	-	-	-	-
851	NoBP	U	55	-34.25	0.48	33.19	26.56	0.15
851	745	A	41	-34.39	0.22	25.91	9.07	0.05
851	704	A	1	-30.9	1.43	45.9	1.43	0.01
851	940	A	16	-31.64	0.22	29.1	3.52	0.02
851	959	A	4	-32.85	-0.0	29.36	-0.02	-0.0
851	966	G	4	-36.4	-0.62	24.14	-2.47	-0.01
851	965	A	52	-39.31	-0.17	22.62	-9.0	-0.05
851	939	A	1	-38.9	0.65	34.06	0.65	0.0
851	1023	G	4	-40.82	0.23	30.19	0.92	0.01
851	1025	A	2	-39.0	0.3	29.72	0.61	0.0

i-nuc	BP(j)	Nuc	#BP_Win	avgMFE	avgZ	avgED	SumZ	SumZ/#TotalWindows	BPs= 9
nt-852	-	U	180	-	-	-	-	-
852	NoBP	U	104	-36.73	0.17	27.36	18.19	0.1
852	697	A	3	-36.7	-0.06	48.93	-0.19	-0.0
852	744	A	41	-34.39	0.22	25.91	9.07	0.05
852	703	G	1	-30.9	1.43	45.9	1.43	0.01
852	939	A	16	-31.64	0.22	29.1	3.52	0.02
852	958	A	4	-32.85	-0.0	29.36	-0.02	-0.0
852	965	A	4	-36.4	-0.62	24.14	-2.47	-0.01
852	938	A	1	-38.9	0.65	34.06	0.65	0.0
852	1022	A	4	-40.82	0.23	30.19	0.92	0.01
852	1024	A	2	-39.0	0.3	29.72	0.61	0.0

i-nuc	BP(j)	Nuc	#BP_Win	avgMFE	avgZ	avgED	SumZ	SumZ/#TotalWindows	BPs= 7
nt-853	-	C	180	-	-	-	-	-
853	NoBP	C	64	-33.51	0.53	31.97	33.97	0.19
853	696	G	3	-36.7	-0.06	48.93	-0.19	-0.0
853	743	G	41	-34.39	0.22	25.91	9.07	0.05
853	702	G	1	-30.9	1.43	45.9	1.43	0.01
853	957	G	4	-32.85	-0.0	29.36	-0.02	-0.0
853	963	G	61	-38.83	-0.22	22.71	-13.54	-0.08
853	1021	G	4	-40.82	0.23	30.19	0.92	0.01
853	1023	G	2	-39.0	0.3	29.72	0.61	0.0

i-nuc	BP(j)	Nuc	#BP_Win	avgMFE	avgZ	avgED	SumZ	SumZ/#TotalWindows	BPs= 3
nt-854	-	A	180	-	-	-	-	-
854	NoBP	A	94	-34.55	0.43	29.62	40.08	0.22
854	695	U	3	-36.7	-0.06	48.93	-0.19	-0.0
854	937	U	22	-32.4	0.31	29.84	6.83	0.04
854	962	U	61	-38.83	-0.22	22.71	-13.54	-0.08

i-nuc	BP(j)	Nuc	#BP_Win	avgMFE	avgZ	avgED	SumZ	SumZ/#TotalWindows	BPs= 5
nt-855	-	G	180	-	-	-	-	-
855	NoBP	G	49	-34.67	0.61	32.32	29.92	0.17
855	694	C	3	-36.7	-0.06	48.93	-0.19	-0.0
855	741	C	41	-34.39	0.22	25.91	9.07	0.05
855	930	C	4	-35.5	0.43	31.21	1.73	0.01
855	936	U	22	-32.4	0.31	29.84	6.83	0.04
855	961	C	61	-38.83	-0.22	22.71	-13.54	-0.08

i-nuc	BP(j)	Nuc	#BP_Win	avgMFE	avgZ	avgED	SumZ	SumZ/#TotalWindows	BPs= 6
nt-856	-	C	180	-	-	-	-	-
856	NoBP	C	45	-34.89	0.68	32.29	30.4	0.17
856	693	G	3	-36.7	-0.06	48.93	-0.19	-0.0
856	740	G	41	-34.39	0.22	25.91	9.07	0.05
856	929	G	4	-35.5	0.43	31.21	1.73	0.01
856	935	G	22	-32.4	0.31	29.84	6.83	0.04
856	954	G	4	-32.85	-0.0	29.36	-0.02	-0.0
856	960	G	61	-38.83	-0.22	22.71	-13.54	-0.08

i-nuc	BP(j)	Nuc	#BP_Win	avgMFE	avgZ	avgED	SumZ	SumZ/#TotalWindows	BPs= 4
nt-857	-	A	180	-	-	-	-	-
857	NoBP	A	109	-37.17	0.15	27.22	16.58	0.09
857	739	U	41	-34.39	0.22	25.91	9.07	0.05
857	928	U	4	-35.5	0.43	31.21	1.73	0.01
857	934	U	22	-32.4	0.31	29.84	6.83	0.04
857	953	U	4	-32.85	-0.0	29.36	-0.02	-0.0

i-nuc	BP(j)	Nuc	#BP_Win	avgMFE	avgZ	avgED	SumZ	SumZ/#TotalWindows	BPs= 6
nt-858	-	U	180	-	-	-	-	-
858	NoBP	U	35	-33.47	0.69	34.17	24.02	0.13
858	738	G	41	-34.39	0.22	25.91	9.07	0.05
858	927	A	4	-35.5	0.43	31.21	1.73	0.01
858	933	A	22	-32.4	0.31	29.84	6.83	0.04
858	952	A	4	-32.85	-0.0	29.36	-0.02	-0.0
858	958	A	61	-38.83	-0.22	22.71	-13.54	-0.08
858	1020	A	13	-39.52	0.5	28.01	6.45	0.04

i-nuc	BP(j)	Nuc	#BP_Win	avgMFE	avgZ	avgED	SumZ	SumZ/#TotalWindows	BPs= 5
nt-859	-	U	180	-	-	-	-	-
859	NoBP	U	39	-33.71	0.69	33.33	26.87	0.15
859	737	A	41	-34.39	0.22	25.91	9.07	0.05
859	932	A	22	-32.4	0.31	29.84	6.83	0.04
859	951	A	4	-32.85	-0.0	29.36	-0.02	-0.0
859	957	G	61	-38.83	-0.22	22.71	-13.54	-0.08
859	1019	G	13	-39.52	0.5	28.01	6.45	0.04

i-nuc	BP(j)	Nuc	#BP_Win	avgMFE	avgZ	avgED	SumZ	SumZ/#TotalWindows	BPs= 2
nt-860	-	A	180	-	-	-	-	-
860	736	U	40	-34.31	0.22	25.98	8.76	0.05
860	NoBP	A	127	-35.95	0.17	27.26	21.71	0.12
860	1018	U	13	-39.52	0.5	28.01	6.45	0.04

i-nuc	BP(j)	Nuc	#BP_Win	avgMFE	avgZ	avgED	SumZ	SumZ/#TotalWindows	BPs= 4
nt-861	-	U	180	-	-	-	-	-
861	735	A	38	-34.12	0.24	25.74	9.1	0.05
861	NoBP	U	59	-33.87	0.45	30.19	26.48	0.15
861	785	A	9	-30.69	1.05	38.83	9.43	0.05
861	955	A	61	-38.83	-0.22	22.71	-13.54	-0.08
861	1017	A	13	-39.52	0.5	28.01	6.45	0.04

i-nuc	BP(j)	Nuc	#BP_Win	avgMFE	avgZ	avgED	SumZ	SumZ/#TotalWindows	BPs= 3
nt-862	-	C	180	-	-	-	-	-
862	NoBP	C	97	-33.98	0.38	28.52	36.5	0.2
862	784	G	9	-30.69	1.05	38.83	9.43	0.05
862	954	G	61	-38.83	-0.22	22.71	-13.54	-0.08
862	1016	G	13	-39.52	0.5	28.01	6.45	0.04

i-nuc	BP(j)	Nuc	#BP_Win	avgMFE	avgZ	avgED	SumZ	SumZ/#TotalWindows	BPs= 2
nt-863	-	A	180	-	-	-	-	-
863	NoBP	A	114	-34.16	0.49	29.74	56.27	0.31
863	734	U	5	-38.5	-0.6	20.13	-2.98	-0.02
863	953	U	61	-38.83	-0.22	22.71	-13.54	-0.08

i-nuc	BP(j)	Nuc	#BP_Win	avgMFE	avgZ	avgED	SumZ	SumZ/#TotalWindows	BPs= 3
nt-864	-	G	180	-	-	-	-	-
864	NoBP	G	109	-34.25	0.52	29.82	56.55	0.31
864	733	C	5	-38.5	-0.6	20.13	-2.98	-0.02
864	778	C	1	-31.4	0.53	32.15	0.53	0.0
864	950	C	65	-38.46	-0.21	23.12	-13.56	-0.08

i-nuc	BP(j)	Nuc	#BP_Win	avgMFE	avgZ	avgED	SumZ	SumZ/#TotalWindows	BPs= 2
nt-865	-	A	180	-	-	-	-	-
865	NoBP	A	114	-34.45	0.48	29.5	55.13	0.31
865	777	U	1	-31.4	0.53	32.15	0.53	0.0
865	949	U	65	-38.46	-0.21	23.12	-13.56	-0.08

i-nuc	BP(j)	Nuc	#BP_Win	avgMFE	avgZ	avgED	SumZ	SumZ/#TotalWindows	BPs= 2
nt-866	-	A	180	-	-	-	-	-
866	NoBP	A	144	-36.87	0.14	26.53	19.72	0.11
866	734	U	27	-32.39	0.52	27.47	14.11	0.08
866	782	U	9	-30.69	1.05	38.83	9.43	0.05

i-nuc	BP(j)	Nuc	#BP_Win	avgMFE	avgZ	avgED	SumZ	SumZ/#TotalWindows	BPs= 7
nt-867	-	G	180	-	-	-	-	-
867	NoBP	G	25	-38.4	0.39	27.06	9.69	0.05
867	733	C	27	-32.39	0.52	27.47	14.11	0.08
867	876	C	7	-30.97	1.21	42.75	8.44	0.05
867	781	C	9	-30.69	1.05	38.83	9.43	0.05
867	750	C	10	-36.87	0.16	23.61	1.64	0.01
867	918	C	31	-33.18	0.37	29.63	11.61	0.06
867	947	C	65	-38.46	-0.21	23.12	-13.56	-0.08
867	1040	C	6	-39.23	0.61	33.79	3.65	0.02

i-nuc	BP(j)	Nuc	#BP_Win	avgMFE	avgZ	avgED	SumZ	SumZ/#TotalWindows	BPs= 7
nt-868	-	G	180	-	-	-	-	-
868	NoBP	G	30	-38.56	0.48	28.66	14.35	0.08
868	732	C	27	-32.39	0.52	27.47	14.11	0.08
868	875	C	7	-30.97	1.21	42.75	8.44	0.05
868	780	C	9	-30.69	1.05	38.83	9.43	0.05
868	749	C	10	-36.87	0.16	23.61	1.64	0.01
868	917	U	31	-33.18	0.37	29.63	11.61	0.06
868	946	C	65	-38.46	-0.21	23.12	-13.56	-0.08
868	918	C	1	-38.9	0.52	27.61	0.52	0.0

i-nuc	BP(j)	Nuc	#BP_Win	avgMFE	avgZ	avgED	SumZ	SumZ/#TotalWindows	BPs= 2
nt-869	-	A	180	-	-	-	-	-
869	NoBP	A	169	-35.82	0.27	27.66	45.75	0.25
869	748	U	10	-36.87	0.16	23.61	1.64	0.01
869	917	U	1	-38.9	0.52	27.61	0.52	0.0

i-nuc	BP(j)	Nuc	#BP_Win	avgMFE	avgZ	avgED	SumZ	SumZ/#TotalWindows	BPs= 4
nt-870	-	G	180	-	-	-	-	-
870	NoBP	G	131	-36.33	0.24	26.88	31.71	0.18
870	747	C	10	-36.87	0.16	23.61	1.64	0.01
870	915	C	32	-33.36	0.38	29.57	12.13	0.07
870	772	C	1	-31.4	0.53	32.15	0.53	0.0
870	1037	U	6	-39.23	0.61	33.79	3.65	0.02

i-nuc	BP(j)	Nuc	#BP_Win	avgMFE	avgZ	avgED	SumZ	SumZ/#TotalWindows	BPs= 3
nt-871	-	C	180	-	-	-	-	-
871	NoBP	C	42	-31.5	0.83	32.91	35.05	0.19
871	913	G	131	-37.2	0.09	25.34	12.03	0.07
871	771	G	1	-31.4	0.53	32.15	0.53	0.0
871	1036	G	6	-39.23	0.61	33.79	3.65	0.02

i-nuc	BP(j)	Nuc	#BP_Win	avgMFE	avgZ	avgED	SumZ	SumZ/#TotalWindows	BPs= 2
nt-872	-	C	180	-	-	-	-	-
872	NoBP	C	48	-32.43	0.85	33.13	40.57	0.23
872	912	G	131	-37.2	0.09	25.34	12.03	0.07
872	770	G	1	-31.4	0.53	32.15	0.53	0.0

i-nuc	BP(j)	Nuc	#BP_Win	avgMFE	avgZ	avgED	SumZ	SumZ/#TotalWindows	BPs= 0
nt-873	-	A	180	-	-	-	-	-
873	NoBP	A	180	-35.88	0.3	27.54	54.47	0.3

i-nuc	BP(j)	Nuc	#BP_Win	avgMFE	avgZ	avgED	SumZ	SumZ/#TotalWindows	BPs= 2
nt-874	-	C	180	-	-	-	-	-
874	NoBP	C	37	-30.58	0.98	34.56	36.34	0.2
874	911	G	136	-37.18	0.1	25.4	14.22	0.08
874	1033	G	7	-39.09	0.61	34.06	4.29	0.02

i-nuc	BP(j)	Nuc	#BP_Win	avgMFE	avgZ	avgED	SumZ	SumZ/#TotalWindows	BPs= 3
nt-875	-	C	180	-	-	-	-	-
875	NoBP	C	29	-30.39	0.97	33.46	28.23	0.16
875	868	G	7	-30.97	1.21	42.75	8.44	0.05
875	910	G	137	-37.16	0.11	25.38	14.65	0.08
875	1032	G	7	-39.09	0.61	34.06	4.29	0.02

i-nuc	BP(j)	Nuc	#BP_Win	avgMFE	avgZ	avgED	SumZ	SumZ/#TotalWindows	BPs= 3
nt-876	-	C	180	-	-	-	-	-
876	NoBP	C	28	-30.43	1.02	33.64	28.59	0.16
876	867	G	7	-30.97	1.21	42.75	8.44	0.05
876	909	G	138	-37.12	0.11	25.4	15.47	0.09
876	1031	G	7	-39.09	0.61	34.06	4.29	0.02

i-nuc	BP(j)	Nuc	#BP_Win	avgMFE	avgZ	avgED	SumZ	SumZ/#TotalWindows	BPs= 2
nt-877	-	C	180	-	-	-	-	-
877	NoBP	C	35	-30.67	1.06	34.97	37.08	0.21
877	908	G	138	-37.12	0.11	25.4	15.47	0.09
877	1030	G	7	-39.09	0.61	34.06	4.29	0.02

i-nuc	BP(j)	Nuc	#BP_Win	avgMFE	avgZ	avgED	SumZ	SumZ/#TotalWindows	BPs= 1
nt-878	-	A	180	-	-	-	-	-
878	NoBP	A	42	-32.17	0.98	34.41	41.3	0.23
878	907	U	138	-37.12	0.11	25.4	15.47	0.09

i-nuc	BP(j)	Nuc	#BP_Win	avgMFE	avgZ	avgED	SumZ	SumZ/#TotalWindows	BPs= 1
nt-879	-	C	180	-	-	-	-	-
879	NoBP	C	42	-32.27	0.97	34.0	40.7	0.23
879	906	G	138	-37.12	0.11	25.4	15.47	0.09

i-nuc	BP(j)	Nuc	#BP_Win	avgMFE	avgZ	avgED	SumZ	SumZ/#TotalWindows	BPs= 0
nt-880	-	A	180	-	-	-	-	-
880	NoBP	A	180	-36.01	0.31	27.32	56.37	0.31

i-nuc	BP(j)	Nuc	#BP_Win	avgMFE	avgZ	avgED	SumZ	SumZ/#TotalWindows	BPs= 0
nt-881	-	A	180	-	-	-	-	-
881	NoBP	A	180	-36.04	0.31	27.22	55.95	0.31

i-nuc	BP(j)	Nuc	#BP_Win	avgMFE	avgZ	avgED	SumZ	SumZ/#TotalWindows	BPs= 0
nt-882	-	G	180	-	-	-	-	-
882	NoBP	G	180	-36.06	0.31	27.12	55.69	0.31

i-nuc	BP(j)	Nuc	#BP_Win	avgMFE	avgZ	avgED	SumZ	SumZ/#TotalWindows	BPs= 1
nt-883	-	A	180	-	-	-	-	-
883	NoBP	A	178	-36.15	0.3	26.96	53.98	0.3
883	794	U	2	-30.4	1.04	41.63	2.08	0.01

i-nuc	BP(j)	Nuc	#BP_Win	avgMFE	avgZ	avgED	SumZ	SumZ/#TotalWindows	BPs= 2
nt-884	-	U	180	-	-	-	-	-
884	NoBP	U	40	-32.95	0.98	32.29	39.24	0.22
884	793	A	2	-30.4	1.04	41.63	2.08	0.01
884	901	A	138	-37.12	0.11	25.4	15.47	0.09

i-nuc	BP(j)	Nuc	#BP_Win	avgMFE	avgZ	avgED	SumZ	SumZ/#TotalWindows	BPs= 2
nt-885	-	U	180	-	-	-	-	-
885	NoBP	U	40	-33.11	0.99	32.3	39.43	0.22
885	792	A	2	-30.4	1.04	41.63	2.08	0.01
885	900	A	138	-37.12	0.11	25.4	15.47	0.09

i-nuc	BP(j)	Nuc	#BP_Win	avgMFE	avgZ	avgED	SumZ	SumZ/#TotalWindows	BPs= 2
nt-886	-	U	180	-	-	-	-	-
886	NoBP	U	40	-33.26	0.99	32.32	39.78	0.22
886	791	A	2	-30.4	1.04	41.63	2.08	0.01
886	899	A	138	-37.12	0.11	25.4	15.47	0.09

i-nuc	BP(j)	Nuc	#BP_Win	avgMFE	avgZ	avgED	SumZ	SumZ/#TotalWindows	BPs= 2
nt-887	-	A	180	-	-	-	-	-
887	NoBP	A	40	-33.43	1.01	32.18	40.42	0.22
887	790	U	2	-30.4	1.04	41.63	2.08	0.01
887	898	U	138	-37.12	0.11	25.4	15.47	0.09

i-nuc	BP(j)	Nuc	#BP_Win	avgMFE	avgZ	avgED	SumZ	SumZ/#TotalWindows	BPs= 1
nt-888	-	A	180	-	-	-	-	-
888	NoBP	A	178	-36.34	0.32	26.88	56.13	0.31
888	789	U	2	-30.4	1.04	41.63	2.08	0.01

i-nuc	BP(j)	Nuc	#BP_Win	avgMFE	avgZ	avgED	SumZ	SumZ/#TotalWindows	BPs= 1
nt-889	-	A	180	-	-	-	-	-
889	NoBP	A	178	-36.38	0.32	26.83	56.33	0.31
889	788	U	2	-30.4	1.04	41.63	2.08	0.01

i-nuc	BP(j)	Nuc	#BP_Win	avgMFE	avgZ	avgED	SumZ	SumZ/#TotalWindows	BPs= 0
nt-890	-	U	180	-	-	-	-	-
890	NoBP	U	180	-36.35	0.33	26.97	59.09	0.33

i-nuc	BP(j)	Nuc	#BP_Win	avgMFE	avgZ	avgED	SumZ	SumZ/#TotalWindows	BPs= 0
nt-891	-	A	180	-	-	-	-	-
891	NoBP	A	180	-36.39	0.33	26.93	59.49	0.33

i-nuc	BP(j)	Nuc	#BP_Win	avgMFE	avgZ	avgED	SumZ	SumZ/#TotalWindows	BPs= 3
nt-892	-	C	180	-	-	-	-	-
892	NoBP	C	161	-36.38	0.25	26.25	40.87	0.23
892	911	G	7	-39.09	0.61	34.06	4.29	0.02
892	1048	G	9	-35.4	1.17	28.59	10.55	0.06
892	909	G	3	-36.3	1.48	39.19	4.44	0.02

i-nuc	BP(j)	Nuc	#BP_Win	avgMFE	avgZ	avgED	SumZ	SumZ/#TotalWindows	BPs= 3
nt-893	-	C	180	-	-	-	-	-
893	NoBP	C	161	-36.43	0.26	26.23	41.24	0.23
893	910	G	7	-39.09	0.61	34.06	4.29	0.02
893	1047	G	9	-35.4	1.17	28.59	10.55	0.06
893	908	G	3	-36.3	1.48	39.19	4.44	0.02

i-nuc	BP(j)	Nuc	#BP_Win	avgMFE	avgZ	avgED	SumZ	SumZ/#TotalWindows	BPs= 1
nt-894	-	A	180	-	-	-	-	-
894	NoBP	A	177	-36.53	0.32	26.63	56.33	0.31
894	907	U	3	-36.3	1.48	39.19	4.44	0.02

i-nuc	BP(j)	Nuc	#BP_Win	avgMFE	avgZ	avgED	SumZ	SumZ/#TotalWindows	BPs= 2
nt-895	-	U	180	-	-	-	-	-
895	NoBP	U	168	-36.63	0.27	26.5	45.95	0.26
895	1046	A	9	-35.4	1.17	28.59	10.55	0.06
895	906	G	3	-36.3	1.48	39.19	4.44	0.02

i-nuc	BP(j)	Nuc	#BP_Win	avgMFE	avgZ	avgED	SumZ	SumZ/#TotalWindows	BPs= 2
nt-896	-	G	180	-	-	-	-	-
896	NoBP	G	164	-36.57	0.28	26.38	46.23	0.26
896	907	U	7	-39.09	0.61	34.06	4.29	0.02
896	1045	C	9	-35.4	1.17	28.59	10.55	0.06

i-nuc	BP(j)	Nuc	#BP_Win	avgMFE	avgZ	avgED	SumZ	SumZ/#TotalWindows	BPs= 2
nt-897	-	C	180	-	-	-	-	-
897	NoBP	C	164	-36.62	0.28	26.37	46.46	0.26
897	906	G	7	-39.09	0.61	34.06	4.29	0.02
897	1044	G	9	-35.4	1.17	28.59	10.55	0.06

i-nuc	BP(j)	Nuc	#BP_Win	avgMFE	avgZ	avgED	SumZ	SumZ/#TotalWindows	BPs= 3
nt-898	-	U	180	-	-	-	-	-
898	NoBP	U	26	-34.22	1.18	31.52	30.69	0.17
898	887	A	138	-37.12	0.11	25.4	15.47	0.09
898	905	A	7	-39.09	0.61	34.06	4.29	0.02
898	1043	A	9	-35.4	1.17	28.59	10.55	0.06

i-nuc	BP(j)	Nuc	#BP_Win	avgMFE	avgZ	avgED	SumZ	SumZ/#TotalWindows	BPs= 2
nt-899	-	A	180	-	-	-	-	-
899	NoBP	A	33	-35.49	1.05	31.89	34.81	0.19
899	886	U	138	-37.12	0.11	25.4	15.47	0.09
899	1042	U	9	-35.4	1.17	28.59	10.55	0.06

i-nuc	BP(j)	Nuc	#BP_Win	avgMFE	avgZ	avgED	SumZ	SumZ/#TotalWindows	BPs= 1
nt-900	-	A	180	-	-	-	-	-
900	NoBP	A	42	-35.66	1.07	31.04	44.85	0.25
900	885	U	138	-37.12	0.11	25.4	15.47	0.09

i-nuc	BP(j)	Nuc	#BP_Win	avgMFE	avgZ	avgED	SumZ	SumZ/#TotalWindows	BPs= 1
nt-901	-	A	180	-	-	-	-	-
901	NoBP	A	42	-35.85	1.06	30.91	44.48	0.25
901	884	U	138	-37.12	0.11	25.4	15.47	0.09

i-nuc	BP(j)	Nuc	#BP_Win	avgMFE	avgZ	avgED	SumZ	SumZ/#TotalWindows	BPs= 1
nt-902	-	C	180	-	-	-	-	-
902	NoBP	C	171	-36.95	0.29	26.56	49.71	0.28
902	1038	G	9	-35.4	1.17	28.59	10.55	0.06

i-nuc	BP(j)	Nuc	#BP_Win	avgMFE	avgZ	avgED	SumZ	SumZ/#TotalWindows	BPs= 1
nt-903	-	A	180	-	-	-	-	-
903	NoBP	A	171	-37.0	0.29	26.55	50.12	0.28
903	1037	U	9	-35.4	1.17	28.59	10.55	0.06

i-nuc	BP(j)	Nuc	#BP_Win	avgMFE	avgZ	avgED	SumZ	SumZ/#TotalWindows	BPs= 1
nt-904	-	C	180	-	-	-	-	-
904	NoBP	C	171	-37.04	0.3	26.54	50.67	0.28
904	1036	G	9	-35.4	1.17	28.59	10.55	0.06

i-nuc	BP(j)	Nuc	#BP_Win	avgMFE	avgZ	avgED	SumZ	SumZ/#TotalWindows	BPs= 1
nt-905	-	A	180	-	-	-	-	-
905	NoBP	A	173	-36.92	0.33	26.33	57.38	0.32
905	898	U	7	-39.09	0.61	34.06	4.29	0.02

i-nuc	BP(j)	Nuc	#BP_Win	avgMFE	avgZ	avgED	SumZ	SumZ/#TotalWindows	BPs= 4
nt-906	-	G	180	-	-	-	-	-
906	NoBP	G	23	-36.73	1.19	29.24	27.47	0.15
906	879	C	138	-37.12	0.11	25.4	15.47	0.09
906	897	C	7	-39.09	0.61	34.06	4.29	0.02
906	949	U	9	-35.4	1.17	28.59	10.55	0.06
906	895	U	3	-36.3	1.48	39.19	4.44	0.02

i-nuc	BP(j)	Nuc	#BP_Win	avgMFE	avgZ	avgED	SumZ	SumZ/#TotalWindows	BPs= 5
nt-907	-	U	180	-	-	-	-	-
907	NoBP	U	2	-29.8	0.98	31.83	1.96	0.01
907	878	A	138	-37.12	0.11	25.4	15.47	0.09
907	896	G	7	-39.09	0.61	34.06	4.29	0.02
907	948	A	9	-35.4	1.17	28.59	10.55	0.06
907	894	A	3	-36.3	1.48	39.19	4.44	0.02
907	1066	A	21	-37.77	1.23	28.8	25.73	0.14

i-nuc	BP(j)	Nuc	#BP_Win	avgMFE	avgZ	avgED	SumZ	SumZ/#TotalWindows	BPs= 4
nt-908	-	G	180	-	-	-	-	-
908	NoBP	G	8	-37.92	0.65	33.47	5.2	0.03
908	877	C	138	-37.12	0.11	25.4	15.47	0.09
908	947	C	9	-35.4	1.17	28.59	10.55	0.06
908	893	C	3	-36.3	1.48	39.19	4.44	0.02
908	1065	C	22	-37.74	1.22	29.15	26.75	0.15

i-nuc	BP(j)	Nuc	#BP_Win	avgMFE	avgZ	avgED	SumZ	SumZ/#TotalWindows	BPs= 4
nt-909	-	G	180	-	-	-	-	-
909	876	C	138	-37.12	0.11	25.4	15.47	0.09
909	NoBP	G	8	-38.78	0.68	33.51	5.48	0.03
909	946	C	9	-35.4	1.17	28.59	10.55	0.06
909	892	C	3	-36.3	1.48	39.19	4.44	0.02
909	1064	U	22	-37.74	1.22	29.15	26.75	0.15

i-nuc	BP(j)	Nuc	#BP_Win	avgMFE	avgZ	avgED	SumZ	SumZ/#TotalWindows	BPs= 3
nt-910	-	G	180	-	-	-	-	-
910	875	C	137	-37.16	0.11	25.38	14.65	0.08
910	893	C	7	-39.09	0.61	34.06	4.29	0.02
910	NoBP	G	11	-35.62	1.15	28.56	12.64	0.07
910	1063	U	25	-37.57	1.25	30.36	31.19	0.17

i-nuc	BP(j)	Nuc	#BP_Win	avgMFE	avgZ	avgED	SumZ	SumZ/#TotalWindows	BPs= 3
nt-911	-	G	180	-	-	-	-	-
911	874	C	136	-37.18	0.1	25.4	14.22	0.08
911	892	C	7	-39.09	0.61	34.06	4.29	0.02
911	NoBP	G	12	-35.7	1.16	28.43	13.98	0.08
911	1062	C	25	-37.57	1.25	30.36	31.19	0.17

i-nuc	BP(j)	Nuc	#BP_Win	avgMFE	avgZ	avgED	SumZ	SumZ/#TotalWindows	BPs= 2
nt-912	-	G	180	-	-	-	-	-
912	NoBP	G	24	-36.84	0.88	29.94	21.18	0.12
912	872	C	131	-37.2	0.09	25.34	12.03	0.07
912	1061	C	25	-37.57	1.25	30.36	31.19	0.17

i-nuc	BP(j)	Nuc	#BP_Win	avgMFE	avgZ	avgED	SumZ	SumZ/#TotalWindows	BPs= 3
nt-913	-	G	180	-	-	-	-	-
913	871	C	131	-37.2	0.09	25.34	12.03	0.07
913	937	U	22	-36.65	0.92	30.29	20.17	0.11
913	NoBP	G	2	-38.0	0.75	29.93	1.5	0.01
913	1060	C	25	-37.57	1.25	30.36	31.19	0.17

i-nuc	BP(j)	Nuc	#BP_Win	avgMFE	avgZ	avgED	SumZ	SumZ/#TotalWindows	BPs= 2
nt-914	-	A	180	-	-	-	-	-
914	NoBP	A	53	-35.14	0.39	27.58	20.54	0.11
914	936	U	102	-38.12	0.14	25.5	14.45	0.08
914	1058	U	25	-37.57	1.25	30.36	31.19	0.17

i-nuc	BP(j)	Nuc	#BP_Win	avgMFE	avgZ	avgED	SumZ	SumZ/#TotalWindows	BPs= 4
nt-915	-	C	180	-	-	-	-	-
915	NoBP	C	18	-37.53	0.35	24.53	6.23	0.03
915	870	G	32	-33.36	0.38	29.57	12.13	0.07
915	935	G	102	-38.12	0.14	25.5	14.45	0.08
915	1019	G	3	-37.9	1.0	30.19	3.01	0.02
915	1057	G	25	-37.57	1.25	30.36	31.19	0.17

i-nuc	BP(j)	Nuc	#BP_Win	avgMFE	avgZ	avgED	SumZ	SumZ/#TotalWindows	BPs= 2
nt-916	-	A	180	-	-	-	-	-
916	NoBP	A	75	-35.7	0.68	28.8	50.96	0.28
916	934	U	102	-38.12	0.14	25.5	14.45	0.08
916	1018	U	3	-37.9	1.0	30.19	3.01	0.02

i-nuc	BP(j)	Nuc	#BP_Win	avgMFE	avgZ	avgED	SumZ	SumZ/#TotalWindows	BPs= 4
nt-917	-	U	180	-	-	-	-	-
917	NoBP	U	43	-37.36	0.93	28.7	39.78	0.22
917	868	G	31	-33.18	0.37	29.63	11.61	0.06
917	933	A	102	-38.12	0.14	25.5	14.45	0.08
917	1017	A	3	-37.9	1.0	30.19	3.01	0.02
917	869	A	1	-38.9	0.52	27.61	0.52	0.0

i-nuc	BP(j)	Nuc	#BP_Win	avgMFE	avgZ	avgED	SumZ	SumZ/#TotalWindows	BPs= 3
nt-918	-	C	180	-	-	-	-	-
918	NoBP	C	145	-37.88	0.38	26.6	54.92	0.31
918	867	G	31	-33.18	0.37	29.63	11.61	0.06
918	1016	G	3	-37.9	1.0	30.19	3.01	0.02
918	868	G	1	-38.9	0.52	27.61	0.52	0.0

i-nuc	BP(j)	Nuc	#BP_Win	avgMFE	avgZ	avgED	SumZ	SumZ/#TotalWindows	BPs= 0
nt-919	-	A	180	-	-	-	-	-
919	NoBP	A	180	-37.07	0.39	27.31	70.58	0.39

i-nuc	BP(j)	Nuc	#BP_Win	avgMFE	avgZ	avgED	SumZ	SumZ/#TotalWindows	BPs= 0
nt-920	-	A	180	-	-	-	-	-
920	NoBP	A	180	-37.07	0.4	27.36	71.16	0.4

i-nuc	BP(j)	Nuc	#BP_Win	avgMFE	avgZ	avgED	SumZ	SumZ/#TotalWindows	BPs= 1
nt-921	-	G	180	-	-	-	-	-
921	NoBP	G	45	-37.16	0.89	28.44	40.25	0.22
921	930	C	135	-37.05	0.23	27.07	31.36	0.17

i-nuc	BP(j)	Nuc	#BP_Win	avgMFE	avgZ	avgED	SumZ	SumZ/#TotalWindows	BPs= 1
nt-922	-	C	180	-	-	-	-	-
922	NoBP	C	45	-37.21	0.9	28.85	40.72	0.23
922	929	G	135	-37.05	0.23	27.07	31.36	0.17

i-nuc	BP(j)	Nuc	#BP_Win	avgMFE	avgZ	avgED	SumZ	SumZ/#TotalWindows	BPs= 1
nt-923	-	A	180	-	-	-	-	-
923	NoBP	A	45	-37.28	0.9	29.24	40.49	0.22
923	928	U	135	-37.05	0.23	27.07	31.36	0.17

i-nuc	BP(j)	Nuc	#BP_Win	avgMFE	avgZ	avgED	SumZ	SumZ/#TotalWindows	BPs= 2
nt-924	-	G	180	-	-	-	-	-
924	NoBP	G	175	-37.2	0.39	27.72	68.68	0.38
924	756	C	4	-34.78	0.69	27.64	2.77	0.02
924	763	U	1	-34.8	0.28	26.62	0.28	0.0

i-nuc	BP(j)	Nuc	#BP_Win	avgMFE	avgZ	avgED	SumZ	SumZ/#TotalWindows	BPs= 3
nt-925	-	C	180	-	-	-	-	-
925	NoBP	C	141	-37.01	0.24	27.12	33.71	0.19
925	755	G	4	-34.78	0.69	27.64	2.77	0.02
925	762	G	1	-34.8	0.28	26.62	0.28	0.0
925	1048	G	34	-38.1	1.02	30.64	34.62	0.19

i-nuc	BP(j)	Nuc	#BP_Win	avgMFE	avgZ	avgED	SumZ	SumZ/#TotalWindows	BPs= 4
nt-926	-	C	180	-	-	-	-	-
926	NoBP	C	140	-37.01	0.24	27.16	33.43	0.19
926	754	G	4	-34.78	0.69	27.64	2.77	0.02
926	761	G	1	-34.8	0.28	26.62	0.28	0.0
926	1047	G	34	-38.1	1.02	30.64	34.62	0.19
926	993	G	1	-39.1	0.01	37.95	0.01	0.0

i-nuc	BP(j)	Nuc	#BP_Win	avgMFE	avgZ	avgED	SumZ	SumZ/#TotalWindows	BPs= 3
nt-927	-	A	180	-	-	-	-	-
927	NoBP	A	174	-37.22	0.4	27.86	69.2	0.38
927	858	U	4	-35.5	0.43	31.21	1.73	0.01
927	760	U	1	-34.8	0.28	26.62	0.28	0.0
927	992	U	1	-39.1	0.01	37.95	0.01	0.0

i-nuc	BP(j)	Nuc	#BP_Win	avgMFE	avgZ	avgED	SumZ	SumZ/#TotalWindows	BPs= 5
nt-928	-	U	180	-	-	-	-	-
928	NoBP	U	5	-36.64	0.5	33.33	2.5	0.01
928	857	A	4	-35.5	0.43	31.21	1.73	0.01
928	757	A	1	-34.8	0.28	26.62	0.28	0.0
928	923	A	135	-37.05	0.23	27.07	31.36	0.17
928	1046	A	34	-38.1	1.02	30.64	34.62	0.19
928	991	A	1	-39.1	0.01	37.95	0.01	0.0

i-nuc	BP(j)	Nuc	#BP_Win	avgMFE	avgZ	avgED	SumZ	SumZ/#TotalWindows	BPs= 5
nt-929	-	G	180	-	-	-	-	-
929	NoBP	G	5	-37.58	0.29	35.74	1.47	0.01
929	856	C	4	-35.5	0.43	31.21	1.73	0.01
929	756	C	1	-34.8	0.28	26.62	0.28	0.0
929	922	C	135	-37.05	0.23	27.07	31.36	0.17
929	1045	C	34	-38.1	1.02	30.64	34.62	0.19
929	990	C	1	-39.1	0.01	37.95	0.01	0.0

i-nuc	BP(j)	Nuc	#BP_Win	avgMFE	avgZ	avgED	SumZ	SumZ/#TotalWindows	BPs= 5
nt-930	-	C	180	-	-	-	-	-
930	855	G	4	-35.5	0.43	31.21	1.73	0.01
930	NoBP	C	5	-38.52	0.11	37.2	0.57	0.0
930	755	G	1	-34.8	0.28	26.62	0.28	0.0
930	921	G	135	-37.05	0.23	27.07	31.36	0.17
930	1044	G	34	-38.1	1.02	30.64	34.62	0.19
930	989	G	1	-39.1	0.01	37.95	0.01	0.0

i-nuc	BP(j)	Nuc	#BP_Win	avgMFE	avgZ	avgED	SumZ	SumZ/#TotalWindows	BPs= 1
nt-931	-	A	180	-	-	-	-	-
931	NoBP	A	179	-37.27	0.38	28.18	67.93	0.38
931	988	U	1	-39.1	0.01	37.95	0.01	0.0

i-nuc	BP(j)	Nuc	#BP_Win	avgMFE	avgZ	avgED	SumZ	SumZ/#TotalWindows	BPs= 1
nt-932	-	A	180	-	-	-	-	-
932	NoBP	A	158	-37.98	0.39	28.08	60.86	0.34
932	859	U	22	-32.4	0.31	29.84	6.83	0.04

i-nuc	BP(j)	Nuc	#BP_Win	avgMFE	avgZ	avgED	SumZ	SumZ/#TotalWindows	BPs= 4
nt-933	-	A	180	-	-	-	-	-
933	NoBP	A	20	-37.18	0.55	36.52	10.97	0.06
933	917	U	102	-38.12	0.14	25.5	14.45	0.08
933	858	U	22	-32.4	0.31	29.84	6.83	0.04
933	1042	U	35	-38.12	1.0	30.56	35.14	0.2
933	983	U	1	-39.1	0.01	37.95	0.01	0.0

i-nuc	BP(j)	Nuc	#BP_Win	avgMFE	avgZ	avgED	SumZ	SumZ/#TotalWindows	BPs= 4
nt-934	-	U	180	-	-	-	-	-
934	NoBP	U	20	-37.44	0.54	36.96	10.73	0.06
934	916	A	102	-38.12	0.14	25.5	14.45	0.08
934	857	A	22	-32.4	0.31	29.84	6.83	0.04
934	1041	A	35	-38.12	1.0	30.56	35.14	0.2
934	982	A	1	-39.1	0.01	37.95	0.01	0.0

i-nuc	BP(j)	Nuc	#BP_Win	avgMFE	avgZ	avgED	SumZ	SumZ/#TotalWindows	BPs= 4
nt-935	-	G	180	-	-	-	-	-
935	NoBP	G	20	-37.71	0.52	37.64	10.41	0.06
935	915	C	102	-38.12	0.14	25.5	14.45	0.08
935	856	C	22	-32.4	0.31	29.84	6.83	0.04
935	1040	C	35	-38.12	1.0	30.56	35.14	0.2
935	981	C	1	-39.1	0.01	37.95	0.01	0.0

i-nuc	BP(j)	Nuc	#BP_Win	avgMFE	avgZ	avgED	SumZ	SumZ/#TotalWindows	BPs= 4
nt-936	-	U	180	-	-	-	-	-
936	914	A	102	-38.12	0.14	25.5	14.45	0.08
936	855	G	22	-32.4	0.31	29.84	6.83	0.04
936	NoBP	U	20	-38.04	0.48	38.07	9.56	0.05
936	1039	A	35	-38.12	1.0	30.56	35.14	0.2
936	980	G	1	-39.1	0.01	37.95	0.01	0.0

i-nuc	BP(j)	Nuc	#BP_Win	avgMFE	avgZ	avgED	SumZ	SumZ/#TotalWindows	BPs= 3
nt-937	-	U	180	-	-	-	-	-
937	854	A	22	-32.4	0.31	29.84	6.83	0.04
937	913	G	22	-36.65	0.92	30.29	20.17	0.11
937	NoBP	U	101	-38.5	0.03	27.16	2.88	0.02
937	1038	G	35	-38.12	1.0	30.56	35.14	0.2

i-nuc	BP(j)	Nuc	#BP_Win	avgMFE	avgZ	avgED	SumZ	SumZ/#TotalWindows	BPs= 2
nt-938	-	A	180	-	-	-	-	-
938	NoBP	A	144	-37.32	0.2	28.07	28.12	0.16
938	852	U	1	-38.9	0.65	34.06	0.65	0.0
938	1037	U	35	-38.12	1.0	30.56	35.14	0.2

i-nuc	BP(j)	Nuc	#BP_Win	avgMFE	avgZ	avgED	SumZ	SumZ/#TotalWindows	BPs= 2
nt-939	-	A	180	-	-	-	-	-
939	NoBP	A	163	-38.08	0.36	28.56	59.12	0.33
939	852	U	16	-31.64	0.22	29.1	3.52	0.02
939	851	U	1	-38.9	0.65	34.06	0.65	0.0

i-nuc	BP(j)	Nuc	#BP_Win	avgMFE	avgZ	avgED	SumZ	SumZ/#TotalWindows	BPs= 2
nt-940	-	A	180	-	-	-	-	-
940	NoBP	A	163	-38.13	0.36	28.58	58.37	0.32
940	851	U	16	-31.64	0.22	29.1	3.52	0.02
940	850	U	1	-38.9	0.65	34.06	0.65	0.0

i-nuc	BP(j)	Nuc	#BP_Win	avgMFE	avgZ	avgED	SumZ	SumZ/#TotalWindows	BPs= 3
nt-941	-	A	180	-	-	-	-	-
941	NoBP	A	161	-38.15	0.36	28.49	57.73	0.32
941	850	U	16	-31.64	0.22	29.1	3.52	0.02
941	849	U	1	-38.9	0.65	34.06	0.65	0.0
941	1119	U	2	-41.1	-0.16	38.17	-0.33	-0.0

i-nuc	BP(j)	Nuc	#BP_Win	avgMFE	avgZ	avgED	SumZ	SumZ/#TotalWindows	BPs= 2
nt-942	-	G	180	-	-	-	-	-
942	NoBP	G	176	-37.68	0.35	28.65	60.75	0.34
942	950	C	2	-31.3	0.4	29.78	0.8	0.0
942	1118	C	2	-41.1	-0.16	38.17	-0.33	-0.0

i-nuc	BP(j)	Nuc	#BP_Win	avgMFE	avgZ	avgED	SumZ	SumZ/#TotalWindows	BPs= 5
nt-943	-	A	180	-	-	-	-	-
943	NoBP	A	173	-37.7	0.35	28.58	60.19	0.33
943	949	U	2	-31.3	0.4	29.78	0.8	0.0
943	847	U	1	-38.9	0.65	34.06	0.65	0.0
943	974	U	1	-39.1	0.01	37.95	0.01	0.0
943	1117	U	2	-41.1	-0.16	38.17	-0.33	-0.0
943	1119	U	1	-41.0	-0.1	44.43	-0.1	-0.0

i-nuc	BP(j)	Nuc	#BP_Win	avgMFE	avgZ	avgED	SumZ	SumZ/#TotalWindows	BPs= 1
nt-944	-	G	180	-	-	-	-	-
944	NoBP	G	179	-37.73	0.34	28.87	61.09	0.34
944	1118	C	1	-41.0	-0.1	44.43	-0.1	-0.0

i-nuc	BP(j)	Nuc	#BP_Win	avgMFE	avgZ	avgED	SumZ	SumZ/#TotalWindows	BPs= 1
nt-945	-	A	180	-	-	-	-	-
945	NoBP	A	179	-37.78	0.34	28.97	61.07	0.34
945	1117	U	1	-41.0	-0.1	44.43	-0.1	-0.0

i-nuc	BP(j)	Nuc	#BP_Win	avgMFE	avgZ	avgED	SumZ	SumZ/#TotalWindows	BPs= 5
nt-946	-	C	180	-	-	-	-	-
946	NoBP	C	26	-35.09	0.29	34.39	7.59	0.04
946	868	G	65	-38.46	-0.21	23.12	-13.56	-0.08
946	957	G	66	-38.74	0.72	31.54	47.41	0.26
946	909	G	9	-35.4	1.17	28.59	10.55	0.06
946	1082	G	9	-35.47	1.03	32.4	9.28	0.05
946	971	G	5	-41.04	-0.12	44.12	-0.62	-0.0

i-nuc	BP(j)	Nuc	#BP_Win	avgMFE	avgZ	avgED	SumZ	SumZ/#TotalWindows	BPs= 6
nt-947	-	C	180	-	-	-	-	-
947	NoBP	C	15	-33.13	0.24	31.75	3.55	0.02
947	867	G	65	-38.46	-0.21	23.12	-13.56	-0.08
947	1019	G	11	-38.45	0.34	39.2	3.7	0.02
947	956	G	66	-38.74	0.72	31.54	47.41	0.26
947	908	G	9	-35.4	1.17	28.59	10.55	0.06
947	1081	G	9	-35.47	1.03	32.4	9.28	0.05
947	970	G	5	-41.04	-0.12	44.12	-0.62	-0.0

i-nuc	BP(j)	Nuc	#BP_Win	avgMFE	avgZ	avgED	SumZ	SumZ/#TotalWindows	BPs= 4
nt-948	-	A	180	-	-	-	-	-
948	NoBP	A	146	-38.1	0.25	27.87	37.14	0.21
948	1018	U	11	-38.45	0.34	39.2	3.7	0.02
948	907	U	9	-35.4	1.17	28.59	10.55	0.06
948	1080	U	9	-35.47	1.03	32.4	9.28	0.05
948	969	U	5	-41.04	-0.12	44.12	-0.62	-0.0

i-nuc	BP(j)	Nuc	#BP_Win	avgMFE	avgZ	avgED	SumZ	SumZ/#TotalWindows	BPs= 7
nt-949	-	U	180	-	-	-	-	-
949	NoBP	U	76	-37.95	0.65	31.52	49.75	0.28
949	943	A	2	-31.3	0.4	29.78	0.8	0.0
949	865	A	65	-38.46	-0.21	23.12	-13.56	-0.08
949	1017	A	11	-38.45	0.34	39.2	3.7	0.02
949	906	G	9	-35.4	1.17	28.59	10.55	0.06
949	1079	A	9	-35.47	1.03	32.4	9.28	0.05
949	968	A	5	-41.04	-0.12	44.12	-0.62	-0.0
949	1112	A	3	-41.07	-0.14	40.26	-0.43	-0.0

i-nuc	BP(j)	Nuc	#BP_Win	avgMFE	avgZ	avgED	SumZ	SumZ/#TotalWindows	BPs= 5
nt-950	-	C	180	-	-	-	-	-
950	NoBP	C	90	-37.97	0.65	32.02	58.8	0.33
950	942	G	2	-31.3	0.4	29.78	0.8	0.0
950	864	G	65	-38.46	-0.21	23.12	-13.56	-0.08
950	1016	G	11	-38.45	0.34	39.2	3.7	0.02
950	1078	G	9	-35.47	1.03	32.4	9.28	0.05
950	1111	G	3	-41.07	-0.14	40.26	-0.43	-0.0

i-nuc	BP(j)	Nuc	#BP_Win	avgMFE	avgZ	avgED	SumZ	SumZ/#TotalWindows	BPs= 1
nt-951	-	A	180	-	-	-	-	-
951	NoBP	A	176	-38.21	0.33	29.43	58.04	0.32
951	859	U	4	-32.85	-0.0	29.36	-0.02	-0.0

i-nuc	BP(j)	Nuc	#BP_Win	avgMFE	avgZ	avgED	SumZ	SumZ/#TotalWindows	BPs= 1
nt-952	-	A	180	-	-	-	-	-
952	NoBP	A	176	-38.26	0.33	29.51	57.74	0.32
952	858	U	4	-32.85	-0.0	29.36	-0.02	-0.0

i-nuc	BP(j)	Nuc	#BP_Win	avgMFE	avgZ	avgED	SumZ	SumZ/#TotalWindows	BPs= 4
nt-953	-	U	180	-	-	-	-	-
953	NoBP	U	107	-37.84	0.67	32.49	71.44	0.4
953	857	A	4	-32.85	-0.0	29.36	-0.02	-0.0
953	863	A	61	-38.83	-0.22	22.71	-13.54	-0.08
953	965	A	5	-41.04	-0.12	44.12	-0.62	-0.0
953	1106	A	3	-41.07	-0.14	40.26	-0.43	-0.0

i-nuc	BP(j)	Nuc	#BP_Win	avgMFE	avgZ	avgED	SumZ	SumZ/#TotalWindows	BPs= 4
nt-954	-	G	180	-	-	-	-	-
954	NoBP	G	107	-37.95	0.66	32.56	70.68	0.39
954	856	C	4	-32.85	-0.0	29.36	-0.02	-0.0
954	862	C	61	-38.83	-0.22	22.71	-13.54	-0.08
954	964	C	5	-41.04	-0.12	44.12	-0.62	-0.0
954	1105	C	3	-41.07	-0.14	40.26	-0.43	-0.0

i-nuc	BP(j)	Nuc	#BP_Win	avgMFE	avgZ	avgED	SumZ	SumZ/#TotalWindows	BPs= 4
nt-955	-	A	180	-	-	-	-	-
955	NoBP	A	110	-38.04	0.62	32.59	68.67	0.38
955	782	U	2	-31.3	0.4	29.78	0.8	0.0
955	861	U	61	-38.83	-0.22	22.71	-13.54	-0.08
955	962	U	5	-41.04	-0.12	44.12	-0.62	-0.0
955	1119	U	2	-40.3	-0.12	41.0	-0.23	-0.0

i-nuc	BP(j)	Nuc	#BP_Win	avgMFE	avgZ	avgED	SumZ	SumZ/#TotalWindows	BPs= 5
nt-956	-	G	180	-	-	-	-	-
956	NoBP	G	102	-38.09	0.07	27.18	6.88	0.04
956	781	C	2	-31.3	0.4	29.78	0.8	0.0
956	947	C	66	-38.74	0.72	31.54	47.41	0.26
956	961	C	5	-41.04	-0.12	44.12	-0.62	-0.0
956	1104	C	3	-41.07	-0.14	40.26	-0.43	-0.0
956	1118	C	2	-40.3	-0.12	41.0	-0.23	-0.0

i-nuc	BP(j)	Nuc	#BP_Win	avgMFE	avgZ	avgED	SumZ	SumZ/#TotalWindows	BPs= 6
nt-957	-	G	180	-	-	-	-	-
957	780	C	2	-31.3	0.4	29.78	0.8	0.0
957	853	C	4	-32.85	-0.0	29.36	-0.02	-0.0
957	859	U	61	-38.83	-0.22	22.71	-13.54	-0.08
957	NoBP	G	42	-38.14	0.44	35.55	18.67	0.1
957	946	C	66	-38.74	0.72	31.54	47.41	0.26
957	1103	C	3	-41.07	-0.14	40.26	-0.43	-0.0
957	1117	U	2	-40.3	-0.12	41.0	-0.23	-0.0

i-nuc	BP(j)	Nuc	#BP_Win	avgMFE	avgZ	avgED	SumZ	SumZ/#TotalWindows	BPs= 3
nt-958	-	A	180	-	-	-	-	-
958	NoBP	A	112	-38.52	0.59	33.23	65.62	0.36
958	852	U	4	-32.85	-0.0	29.36	-0.02	-0.0
958	858	U	61	-38.83	-0.22	22.71	-13.54	-0.08
958	1102	U	3	-41.07	-0.14	40.26	-0.43	-0.0

i-nuc	BP(j)	Nuc	#BP_Win	avgMFE	avgZ	avgED	SumZ	SumZ/#TotalWindows	BPs= 1
nt-959	-	A	180	-	-	-	-	-
959	851	U	4	-32.85	-0.0	29.36	-0.02	-0.0
959	NoBP	A	176	-38.74	0.28	29.74	50.08	0.28

i-nuc	BP(j)	Nuc	#BP_Win	avgMFE	avgZ	avgED	SumZ	SumZ/#TotalWindows	BPs= 2
nt-960	-	G	180	-	-	-	-	-
960	NoBP	G	117	-38.7	0.53	33.44	61.78	0.34
960	850	U	2	-33.2	-0.1	29.02	-0.19	-0.0
960	856	C	61	-38.83	-0.22	22.71	-13.54	-0.08

i-nuc	BP(j)	Nuc	#BP_Win	avgMFE	avgZ	avgED	SumZ	SumZ/#TotalWindows	BPs= 5
nt-961	-	C	180	-	-	-	-	-
961	NoBP	C	2	-33.2	-0.1	29.02	-0.19	-0.0
961	855	G	61	-38.83	-0.22	22.71	-13.54	-0.08
961	996	G	94	-38.28	0.71	31.98	67.11	0.37
961	956	G	5	-41.04	-0.12	44.12	-0.62	-0.0
961	1110	G	16	-41.09	-0.36	38.2	-5.72	-0.03
961	1113	G	2	-40.3	-0.12	41.0	-0.23	-0.0

i-nuc	BP(j)	Nuc	#BP_Win	avgMFE	avgZ	avgED	SumZ	SumZ/#TotalWindows	BPs= 5
nt-962	-	U	180	-	-	-	-	-
962	NoBP	U	2	-39.55	-0.34	29.12	-0.69	-0.0
962	854	A	61	-38.83	-0.22	22.71	-13.54	-0.08
962	995	A	94	-38.28	0.71	31.98	67.11	0.37
962	955	A	5	-41.04	-0.12	44.12	-0.62	-0.0
962	1109	A	16	-41.09	-0.36	38.2	-5.72	-0.03
962	1112	A	2	-40.3	-0.12	41.0	-0.23	-0.0

i-nuc	BP(j)	Nuc	#BP_Win	avgMFE	avgZ	avgED	SumZ	SumZ/#TotalWindows	BPs= 3
nt-963	-	G	180	-	-	-	-	-
963	853	C	61	-38.83	-0.22	22.71	-13.54	-0.08
963	994	C	94	-38.28	0.71	31.98	67.11	0.37
963	NoBP	G	9	-41.96	-0.33	40.41	-2.95	-0.02
963	1108	U	16	-41.09	-0.36	38.2	-5.72	-0.03

i-nuc	BP(j)	Nuc	#BP_Win	avgMFE	avgZ	avgED	SumZ	SumZ/#TotalWindows	BPs= 4
nt-964	-	C	180	-	-	-	-	-
964	NoBP	C	63	-39.22	-0.26	23.07	-16.58	-0.09
964	993	G	94	-38.28	0.71	31.98	67.11	0.37
964	954	G	5	-41.04	-0.12	44.12	-0.62	-0.0
964	1107	G	16	-41.09	-0.36	38.2	-5.72	-0.03
964	1110	G	2	-40.3	-0.12	41.0	-0.23	-0.0

i-nuc	BP(j)	Nuc	#BP_Win	avgMFE	avgZ	avgED	SumZ	SumZ/#TotalWindows	BPs= 4
nt-965	-	A	180	-	-	-	-	-
965	NoBP	A	25	-41.18	-0.47	35.23	-11.82	-0.07
965	852	U	4	-36.4	-0.62	24.14	-2.47	-0.01
965	851	U	52	-39.31	-0.17	22.62	-9.0	-0.05
965	992	U	94	-38.28	0.71	31.98	67.11	0.37
965	953	U	5	-41.04	-0.12	44.12	-0.62	-0.0

i-nuc	BP(j)	Nuc	#BP_Win	avgMFE	avgZ	avgED	SumZ	SumZ/#TotalWindows	BPs= 2
nt-966	-	G	180	-	-	-	-	-
966	NoBP	G	124	-39.05	0.43	33.15	53.93	0.3
966	851	U	4	-36.4	-0.62	24.14	-2.47	-0.01
966	850	U	52	-39.31	-0.17	22.62	-9.0	-0.05

i-nuc	BP(j)	Nuc	#BP_Win	avgMFE	avgZ	avgED	SumZ	SumZ/#TotalWindows	BPs= 2
nt-967	-	A	180	-	-	-	-	-
967	NoBP	A	124	-39.13	0.43	33.17	53.75	0.3
967	850	U	4	-36.4	-0.62	24.14	-2.47	-0.01
967	849	U	52	-39.31	-0.17	22.62	-9.0	-0.05

i-nuc	BP(j)	Nuc	#BP_Win	avgMFE	avgZ	avgED	SumZ	SumZ/#TotalWindows	BPs= 3
nt-968	-	A	180	-	-	-	-	-
968	NoBP	A	29	-41.55	-0.54	33.94	-15.56	-0.09
968	847	U	52	-39.31	-0.17	22.62	-9.0	-0.05
968	988	U	94	-38.28	0.71	31.98	67.11	0.37
968	949	U	5	-41.04	-0.12	44.12	-0.62	-0.0

i-nuc	BP(j)	Nuc	#BP_Win	avgMFE	avgZ	avgED	SumZ	SumZ/#TotalWindows	BPs= 4
nt-969	-	U	180	-	-	-	-	-
969	NoBP	U	3	-36.4	-0.64	24.68	-1.93	-0.01
969	846	A	52	-39.31	-0.17	22.62	-9.0	-0.05
969	987	G	94	-38.28	0.71	31.98	67.11	0.37
969	948	A	5	-41.04	-0.12	44.12	-0.62	-0.0
969	1106	A	26	-42.51	-0.55	35.12	-14.25	-0.08

i-nuc	BP(j)	Nuc	#BP_Win	avgMFE	avgZ	avgED	SumZ	SumZ/#TotalWindows	BPs= 3
nt-970	-	G	180	-	-	-	-	-
970	NoBP	G	96	-38.24	0.69	31.85	66.31	0.37
970	845	C	52	-39.31	-0.17	22.62	-9.0	-0.05
970	947	C	5	-41.04	-0.12	44.12	-0.62	-0.0
970	1105	C	27	-42.61	-0.56	34.8	-15.17	-0.08

i-nuc	BP(j)	Nuc	#BP_Win	avgMFE	avgZ	avgED	SumZ	SumZ/#TotalWindows	BPs= 4
nt-971	-	G	180	-	-	-	-	-
971	NoBP	G	2	-39.8	-0.71	28.62	-1.42	-0.01
971	844	C	52	-39.31	-0.17	22.62	-9.0	-0.05
971	985	C	94	-38.28	0.71	31.98	67.11	0.37
971	946	C	5	-41.04	-0.12	44.12	-0.62	-0.0
971	1104	C	27	-42.61	-0.56	34.8	-15.17	-0.08

i-nuc	BP(j)	Nuc	#BP_Win	avgMFE	avgZ	avgED	SumZ	SumZ/#TotalWindows	BPs= 3
nt-972	-	G	180	-	-	-	-	-
972	843	C	51	-39.28	-0.18	22.31	-9.4	-0.05
972	NoBP	G	8	-41.53	-0.34	39.04	-2.75	-0.02
972	984	C	94	-38.28	0.71	31.98	67.11	0.37
972	1103	C	27	-42.61	-0.56	34.8	-15.17	-0.08

i-nuc	BP(j)	Nuc	#BP_Win	avgMFE	avgZ	avgED	SumZ	SumZ/#TotalWindows	BPs= 3
nt-973	-	A	180	-	-	-	-	-
973	NoBP	A	55	-39.53	-0.23	23.08	-12.61	-0.07
973	983	U	94	-38.28	0.71	31.98	67.11	0.37
973	1102	U	27	-42.61	-0.56	34.8	-15.17	-0.08
973	1121	U	4	-41.53	-0.16	45.67	-0.63	-0.0

i-nuc	BP(j)	Nuc	#BP_Win	avgMFE	avgZ	avgED	SumZ	SumZ/#TotalWindows	BPs= 4
nt-974	-	U	180	-	-	-	-	-
974	NoBP	U	54	-39.62	-0.24	22.87	-13.06	-0.07
974	982	A	94	-38.28	0.71	31.98	67.11	0.37
974	943	A	1	-39.1	0.01	37.95	0.01	0.0
974	1101	A	27	-42.61	-0.56	34.8	-15.17	-0.08
974	1120	A	4	-41.53	-0.16	45.67	-0.63	-0.0

i-nuc	BP(j)	Nuc	#BP_Win	avgMFE	avgZ	avgED	SumZ	SumZ/#TotalWindows	BPs= 2
nt-975	-	A	180	-	-	-	-	-
975	NoBP	A	149	-38.8	0.36	28.74	53.04	0.29
975	1100	U	27	-42.61	-0.56	34.8	-15.17	-0.08
975	1119	U	4	-41.53	-0.16	45.67	-0.63	-0.0

i-nuc	BP(j)	Nuc	#BP_Win	avgMFE	avgZ	avgED	SumZ	SumZ/#TotalWindows	BPs= 2
nt-976	-	G	180	-	-	-	-	-
976	NoBP	G	115	-38.04	0.52	30.29	60.1	0.33
976	994	C	61	-42.0	-0.37	28.57	-22.65	-0.13
976	1118	C	4	-41.53	-0.16	45.67	-0.63	-0.0

i-nuc	BP(j)	Nuc	#BP_Win	avgMFE	avgZ	avgED	SumZ	SumZ/#TotalWindows	BPs= 2
nt-977	-	A	180	-	-	-	-	-
977	NoBP	A	164	-39.63	0.24	30.26	40.16	0.22
977	841	U	12	-36.76	-0.25	22.64	-2.99	-0.02
977	1117	U	4	-41.53	-0.16	45.67	-0.63	-0.0

i-nuc	BP(j)	Nuc	#BP_Win	avgMFE	avgZ	avgED	SumZ	SumZ/#TotalWindows	BPs= 3
nt-978	-	U	180	-	-	-	-	-
978	NoBP	U	162	-39.62	0.26	30.36	42.32	0.24
978	840	A	12	-36.76	-0.25	22.64	-2.99	-0.02
978	1116	A	4	-41.53	-0.16	45.67	-0.63	-0.0
978	996	G	2	-41.9	-1.23	25.94	-2.45	-0.01

i-nuc	BP(j)	Nuc	#BP_Win	avgMFE	avgZ	avgED	SumZ	SumZ/#TotalWindows	BPs= 4
nt-979	-	U	180	-	-	-	-	-
979	NoBP	U	97	-38.21	0.68	31.82	66.41	0.37
979	839	A	12	-36.76	-0.25	22.64	-2.99	-0.02
979	991	A	65	-41.8	-0.38	28.3	-24.74	-0.14
979	1115	A	4	-41.53	-0.16	45.67	-0.63	-0.0
979	995	A	2	-41.9	-1.23	25.94	-2.45	-0.01

i-nuc	BP(j)	Nuc	#BP_Win	avgMFE	avgZ	avgED	SumZ	SumZ/#TotalWindows	BPs= 4
nt-980	-	G	180	-	-	-	-	-
980	NoBP	G	99	-38.37	0.67	32.41	66.27	0.37
980	838	U	12	-36.76	-0.25	22.64	-2.99	-0.02
980	990	C	66	-41.79	-0.39	28.25	-25.68	-0.14
980	936	U	1	-39.1	0.01	37.95	0.01	0.0
980	994	C	2	-41.9	-1.23	25.94	-2.45	-0.01

i-nuc	BP(j)	Nuc	#BP_Win	avgMFE	avgZ	avgED	SumZ	SumZ/#TotalWindows	BPs= 4
nt-981	-	C	180	-	-	-	-	-
981	837	G	12	-36.76	-0.25	22.64	-2.99	-0.02
981	989	G	66	-41.79	-0.39	28.25	-25.68	-0.14
981	NoBP	C	99	-38.42	0.66	32.54	65.71	0.37
981	935	G	1	-39.1	0.01	37.95	0.01	0.0
981	993	G	2	-41.9	-1.23	25.94	-2.45	-0.01

i-nuc	BP(j)	Nuc	#BP_Win	avgMFE	avgZ	avgED	SumZ	SumZ/#TotalWindows	BPs= 4
nt-982	-	A	180	-	-	-	-	-
982	NoBP	A	17	-38.37	-0.28	29.15	-4.81	-0.03
982	988	U	66	-41.79	-0.39	28.25	-25.68	-0.14
982	974	U	94	-38.28	0.71	31.98	67.11	0.37
982	934	U	1	-39.1	0.01	37.95	0.01	0.0
982	992	U	2	-41.9	-1.23	25.94	-2.45	-0.01

i-nuc	BP(j)	Nuc	#BP_Win	avgMFE	avgZ	avgED	SumZ	SumZ/#TotalWindows	BPs= 7
nt-983	-	U	180	-	-	-	-	-
983	NoBP	U	2	-35.8	-0.36	22.44	-0.72	-0.0
983	835	A	8	-37.4	-0.15	22.74	-1.19	-0.01
983	987	G	66	-41.79	-0.39	28.25	-25.68	-0.14
983	973	A	94	-38.28	0.71	31.98	67.11	0.37
983	933	A	1	-39.1	0.01	37.95	0.01	0.0
983	1112	A	4	-41.53	-0.16	45.67	-0.63	-0.0
983	991	A	2	-41.9	-1.23	25.94	-2.45	-0.01
983	1049	A	3	-39.8	-0.8	31.35	-2.4	-0.01

i-nuc	BP(j)	Nuc	#BP_Win	avgMFE	avgZ	avgED	SumZ	SumZ/#TotalWindows	BPs= 4
nt-984	-	C	180	-	-	-	-	-
984	NoBP	C	71	-41.64	-0.41	28.2	-29.17	-0.16
984	834	G	8	-37.4	-0.15	22.74	-1.19	-0.01
984	972	G	94	-38.28	0.71	31.98	67.11	0.37
984	1111	G	4	-41.53	-0.16	45.67	-0.63	-0.0
984	1048	G	3	-39.8	-0.8	31.35	-2.4	-0.01

i-nuc	BP(j)	Nuc	#BP_Win	avgMFE	avgZ	avgED	SumZ	SumZ/#TotalWindows	BPs= 3
nt-985	-	C	180	-	-	-	-	-
985	NoBP	C	79	-41.25	-0.39	27.68	-31.07	-0.17
985	971	G	94	-38.28	0.71	31.98	67.11	0.37
985	1110	G	4	-41.53	-0.16	45.67	-0.63	-0.0
985	1047	G	3	-39.8	-0.8	31.35	-2.4	-0.01

i-nuc	BP(j)	Nuc	#BP_Win	avgMFE	avgZ	avgED	SumZ	SumZ/#TotalWindows	BPs= 1
nt-986	-	A	180	-	-	-	-	-
986	NoBP	A	176	-39.66	0.18	30.06	32.34	0.18
986	1108	U	4	-41.53	-0.16	45.67	-0.63	-0.0

i-nuc	BP(j)	Nuc	#BP_Win	avgMFE	avgZ	avgED	SumZ	SumZ/#TotalWindows	BPs= 5
nt-987	-	G	180	-	-	-	-	-
987	NoBP	G	17	-39.63	-0.58	30.72	-9.88	-0.05
987	983	U	66	-41.79	-0.39	28.25	-25.68	-0.14
987	831	C	1	-42.3	0.04	24.72	0.04	0.0
987	1008	C	1	-37.9	0.65	33.0	0.65	0.0
987	969	U	94	-38.28	0.71	31.98	67.11	0.37
987	1166	U	1	-41.7	-1.59	22.53	-1.59	-0.01

i-nuc	BP(j)	Nuc	#BP_Win	avgMFE	avgZ	avgED	SumZ	SumZ/#TotalWindows	BPs= 7
nt-988	-	U	180	-	-	-	-	-
988	NoBP	U	8	-39.3	-0.6	23.68	-4.84	-0.03
988	982	A	66	-41.79	-0.39	28.25	-25.68	-0.14
988	1007	A	1	-37.9	0.65	33.0	0.65	0.0
988	968	A	94	-38.28	0.71	31.98	67.11	0.37
988	931	A	1	-39.1	0.01	37.95	0.01	0.0
988	1106	A	4	-41.53	-0.16	45.67	-0.63	-0.0
988	1046	A	3	-39.8	-0.8	31.35	-2.4	-0.01
988	1165	A	3	-41.03	-1.5	23.53	-4.5	-0.02

i-nuc	BP(j)	Nuc	#BP_Win	avgMFE	avgZ	avgED	SumZ	SumZ/#TotalWindows	BPs= 7
nt-989	-	G	180	-	-	-	-	-
989	NoBP	G	100	-38.35	0.61	31.51	61.16	0.34
989	981	C	66	-41.79	-0.39	28.25	-25.68	-0.14
989	830	C	1	-42.3	0.04	24.72	0.04	0.0
989	1006	C	1	-37.9	0.65	33.0	0.65	0.0
989	930	C	1	-39.1	0.01	37.95	0.01	0.0
989	1105	C	4	-41.53	-0.16	45.67	-0.63	-0.0
989	1045	C	3	-39.8	-0.8	31.35	-2.4	-0.01
989	1164	U	4	-40.65	-1.34	23.92	-5.37	-0.03

i-nuc	BP(j)	Nuc	#BP_Win	avgMFE	avgZ	avgED	SumZ	SumZ/#TotalWindows	BPs= 7
nt-990	-	C	180	-	-	-	-	-
990	NoBP	C	99	-38.38	0.61	31.59	60.45	0.34
990	980	G	66	-41.79	-0.39	28.25	-25.68	-0.14
990	829	G	1	-42.3	0.04	24.72	0.04	0.0
990	1005	G	1	-37.9	0.65	33.0	0.65	0.0
990	929	G	1	-39.1	0.01	37.95	0.01	0.0
990	1019	G	5	-41.08	-0.3	41.65	-1.52	-0.01
990	1044	G	3	-39.8	-0.8	31.35	-2.4	-0.01
990	1163	G	4	-40.65	-1.34	23.92	-5.37	-0.03

i-nuc	BP(j)	Nuc	#BP_Win	avgMFE	avgZ	avgED	SumZ	SumZ/#TotalWindows	BPs= 8
nt-991	-	A	180	-	-	-	-	-
991	979	U	65	-41.8	-0.38	28.3	-24.74	-0.14
991	NoBP	A	96	-38.35	0.69	31.84	66.21	0.37
991	1004	U	1	-37.9	0.65	33.0	0.65	0.0
991	928	U	1	-39.1	0.01	37.95	0.01	0.0
991	1018	U	5	-41.08	-0.3	41.65	-1.52	-0.01
991	983	U	2	-41.9	-1.23	25.94	-2.45	-0.01
991	1042	U	3	-39.8	-0.8	31.35	-2.4	-0.01
991	1162	U	4	-40.65	-1.34	23.92	-5.37	-0.03
991	1166	U	3	-40.77	-1.75	22.79	-5.25	-0.03

i-nuc	BP(j)	Nuc	#BP_Win	avgMFE	avgZ	avgED	SumZ	SumZ/#TotalWindows	BPs= 9
nt-992	-	U	180	-	-	-	-	-
992	NoBP	U	64	-41.8	-0.35	28.46	-22.57	-0.13
992	828	A	1	-42.3	0.04	24.72	0.04	0.0
992	965	A	94	-38.28	0.71	31.98	67.11	0.37
992	927	A	1	-39.1	0.01	37.95	0.01	0.0
992	1017	A	5	-41.08	-0.3	41.65	-1.52	-0.01
992	982	A	2	-41.9	-1.23	25.94	-2.45	-0.01
992	1157	A	2	-41.75	-1.16	25.54	-2.31	-0.01
992	1041	A	3	-39.8	-0.8	31.35	-2.4	-0.01
992	1161	A	4	-40.65	-1.34	23.92	-5.37	-0.03
992	1165	A	4	-40.45	-1.58	24.69	-6.34	-0.04

i-nuc	BP(j)	Nuc	#BP_Win	avgMFE	avgZ	avgED	SumZ	SumZ/#TotalWindows	BPs= 7
nt-993	-	G	180	-	-	-	-	-
993	NoBP	G	73	-41.72	-0.41	29.31	-30.21	-0.17
993	827	C	1	-42.3	0.04	24.72	0.04	0.0
993	964	C	94	-38.28	0.71	31.98	67.11	0.37
993	926	C	1	-39.1	0.01	37.95	0.01	0.0
993	981	C	2	-41.9	-1.23	25.94	-2.45	-0.01
993	1156	U	2	-41.75	-1.16	25.54	-2.31	-0.01
993	1040	C	3	-39.8	-0.8	31.35	-2.4	-0.01
993	1164	U	4	-40.45	-1.58	24.69	-6.34	-0.04

i-nuc	BP(j)	Nuc	#BP_Win	avgMFE	avgZ	avgED	SumZ	SumZ/#TotalWindows	BPs= 6
nt-994	-	C	180	-	-	-	-	-
994	976	G	61	-42.0	-0.37	28.57	-22.65	-0.13
994	NoBP	C	14	-40.6	-0.6	33.88	-8.46	-0.05
994	963	G	94	-38.28	0.71	31.98	67.11	0.37
994	980	G	2	-41.9	-1.23	25.94	-2.45	-0.01
994	1155	G	2	-41.75	-1.16	25.54	-2.31	-0.01
994	1038	G	3	-39.8	-0.8	31.35	-2.4	-0.01
994	1163	G	4	-40.45	-1.58	24.69	-6.34	-0.04

i-nuc	BP(j)	Nuc	#BP_Win	avgMFE	avgZ	avgED	SumZ	SumZ/#TotalWindows	BPs= 5
nt-995	-	A	180	-	-	-	-	-
995	NoBP	A	76	-41.77	-0.46	29.73	-34.74	-0.19
995	826	U	1	-42.3	0.04	24.72	0.04	0.0
995	962	U	94	-38.28	0.71	31.98	67.11	0.37
995	979	U	2	-41.9	-1.23	25.94	-2.45	-0.01
995	1037	U	3	-39.8	-0.8	31.35	-2.4	-0.01
995	1162	U	4	-40.45	-1.58	24.69	-6.34	-0.04

i-nuc	BP(j)	Nuc	#BP_Win	avgMFE	avgZ	avgED	SumZ	SumZ/#TotalWindows	BPs= 5
nt-996	-	G	180	-	-	-	-	-
996	NoBP	G	71	-41.86	-0.65	30.58	-46.39	-0.26
996	832	C	9	-41.19	0.0	21.24	0.04	0.0
996	825	U	1	-42.3	0.04	24.72	0.04	0.0
996	1009	C	3	-38.2	0.52	32.77	1.55	0.01
996	961	C	94	-38.28	0.71	31.98	67.11	0.37
996	978	U	2	-41.9	-1.23	25.94	-2.45	-0.01

i-nuc	BP(j)	Nuc	#BP_Win	avgMFE	avgZ	avgED	SumZ	SumZ/#TotalWindows	BPs= 4
nt-997	-	G	180	-	-	-	-	-
997	NoBP	G	4	-38.88	0.49	27.62	1.97	0.01
997	831	C	9	-41.19	0.0	21.24	0.04	0.0
997	824	U	1	-42.3	0.04	24.72	0.04	0.0
997	1008	C	3	-38.2	0.52	32.77	1.55	0.01
997	1014	C	163	-39.88	0.09	31.42	14.79	0.08

i-nuc	BP(j)	Nuc	#BP_Win	avgMFE	avgZ	avgED	SumZ	SumZ/#TotalWindows	BPs= 4
nt-998	-	G	180	-	-	-	-	-
998	NoBP	G	2	-38.6	0.58	28.48	1.16	0.01
998	830	C	9	-41.19	0.0	21.24	0.04	0.0
998	823	C	1	-42.3	0.04	24.72	0.04	0.0
998	1006	C	3	-38.2	0.52	32.77	1.55	0.01
998	1013	C	165	-39.86	0.09	31.38	14.58	0.08

i-nuc	BP(j)	Nuc	#BP_Win	avgMFE	avgZ	avgED	SumZ	SumZ/#TotalWindows	BPs= 4
nt-999	-	C	180	-	-	-	-	-
999	829	G	9	-41.19	0.0	21.24	0.04	0.0
999	822	G	1	-42.3	0.04	24.72	0.04	0.0
999	NoBP	C	1	-37.9	0.65	33.0	0.65	0.0
999	1005	G	3	-38.2	0.52	32.77	1.55	0.01
999	1012	G	166	-39.82	0.09	31.4	14.92	0.08

i-nuc	BP(j)	Nuc	#BP_Win	avgMFE	avgZ	avgED	SumZ	SumZ/#TotalWindows	BPs= 2
nt-1000	-	C	180	-	-	-	-	-
1000	821	G	1	-42.3	0.04	24.72	0.04	0.0
1000	NoBP	C	13	-39.71	0.16	25.46	2.1	0.01
1000	1011	G	166	-39.82	0.09	31.4	14.92	0.08

i-nuc	BP(j)	Nuc	#BP_Win	avgMFE	avgZ	avgED	SumZ	SumZ/#TotalWindows	BPs= 1
nt-1001	-	U	180	-	-	-	-	-
1001	NoBP	U	14	-39.31	0.12	25.92	1.64	0.01
1001	1010	A	166	-39.82	0.09	31.4	14.92	0.08

i-nuc	BP(j)	Nuc	#BP_Win	avgMFE	avgZ	avgED	SumZ	SumZ/#TotalWindows	BPs= 0
nt-1002	-	A	180	-	-	-	-	-
1002	NoBP	A	180	-39.74	0.09	31.02	15.87	0.09

i-nuc	BP(j)	Nuc	#BP_Win	avgMFE	avgZ	avgED	SumZ	SumZ/#TotalWindows	BPs= 0
nt-1003	-	U	180	-	-	-	-	-
1003	NoBP	U	180	-39.7	0.09	31.1	15.73	0.09

i-nuc	BP(j)	Nuc	#BP_Win	avgMFE	avgZ	avgED	SumZ	SumZ/#TotalWindows	BPs= 2
nt-1004	-	U	180	-	-	-	-	-
1004	NoBP	U	175	-39.8	0.09	31.13	16.22	0.09
1004	991	A	1	-37.9	0.65	33.0	0.65	0.0
1004	1179	A	4	-33.95	-0.21	33.26	-0.84	-0.0

i-nuc	BP(j)	Nuc	#BP_Win	avgMFE	avgZ	avgED	SumZ	SumZ/#TotalWindows	BPs= 3
nt-1005	-	G	180	-	-	-	-	-
1005	NoBP	G	172	-39.79	0.09	31.19	14.63	0.08
1005	990	C	1	-37.9	0.65	33.0	0.65	0.0
1005	999	C	3	-38.2	0.52	32.77	1.55	0.01
1005	1178	C	4	-33.95	-0.21	33.26	-0.84	-0.0

i-nuc	BP(j)	Nuc	#BP_Win	avgMFE	avgZ	avgED	SumZ	SumZ/#TotalWindows	BPs= 3
nt-1006	-	C	180	-	-	-	-	-
1006	NoBP	C	172	-39.76	0.09	31.3	14.67	0.08
1006	989	G	1	-37.9	0.65	33.0	0.65	0.0
1006	998	G	3	-38.2	0.52	32.77	1.55	0.01
1006	1177	G	4	-33.95	-0.21	33.26	-0.84	-0.0

i-nuc	BP(j)	Nuc	#BP_Win	avgMFE	avgZ	avgED	SumZ	SumZ/#TotalWindows	BPs= 1
nt-1007	-	A	180	-	-	-	-	-
1007	NoBP	A	179	-39.58	0.08	31.47	14.82	0.08
1007	988	U	1	-37.9	0.65	33.0	0.65	0.0

i-nuc	BP(j)	Nuc	#BP_Win	avgMFE	avgZ	avgED	SumZ	SumZ/#TotalWindows	BPs= 3
nt-1008	-	C	180	-	-	-	-	-
1008	NoBP	C	174	-39.64	0.07	31.49	12.57	0.07
1008	987	G	1	-37.9	0.65	33.0	0.65	0.0
1008	997	G	3	-38.2	0.52	32.77	1.55	0.01
1008	1140	G	2	-35.1	-0.14	35.54	-0.27	-0.0

i-nuc	BP(j)	Nuc	#BP_Win	avgMFE	avgZ	avgED	SumZ	SumZ/#TotalWindows	BPs= 2
nt-1009	-	C	180	-	-	-	-	-
1009	NoBP	C	175	-39.6	0.07	31.57	12.78	0.07
1009	996	G	3	-38.2	0.52	32.77	1.55	0.01
1009	1139	G	2	-35.1	-0.14	35.54	-0.27	-0.0

i-nuc	BP(j)	Nuc	#BP_Win	avgMFE	avgZ	avgED	SumZ	SumZ/#TotalWindows	BPs= 2
nt-1010	-	A	180	-	-	-	-	-
1010	NoBP	A	12	-36.23	-0.18	34.44	-2.22	-0.01
1010	1001	U	166	-39.82	0.09	31.4	14.92	0.08
1010	1138	U	2	-35.1	-0.14	35.54	-0.27	-0.0

i-nuc	BP(j)	Nuc	#BP_Win	avgMFE	avgZ	avgED	SumZ	SumZ/#TotalWindows	BPs= 3
nt-1011	-	G	180	-	-	-	-	-
1011	NoBP	G	8	-37.24	-0.32	35.26	-2.55	-0.01
1011	1000	C	166	-39.82	0.09	31.4	14.92	0.08
1011	1170	C	4	-33.95	-0.21	33.26	-0.84	-0.0
1011	1137	C	2	-35.1	-0.14	35.54	-0.27	-0.0

i-nuc	BP(j)	Nuc	#BP_Win	avgMFE	avgZ	avgED	SumZ	SumZ/#TotalWindows	BPs= 3
nt-1012	-	G	180	-	-	-	-	-
1012	NoBP	G	8	-37.1	-0.51	35.41	-4.09	-0.02
1012	999	C	166	-39.82	0.09	31.4	14.92	0.08
1012	1169	C	4	-33.95	-0.21	33.26	-0.84	-0.0
1012	1136	C	2	-35.1	-0.14	35.54	-0.27	-0.0

i-nuc	BP(j)	Nuc	#BP_Win	avgMFE	avgZ	avgED	SumZ	SumZ/#TotalWindows	BPs= 3
nt-1013	-	C	180	-	-	-	-	-
1013	998	G	165	-39.86	0.09	31.38	14.58	0.08
1013	NoBP	C	3	-34.47	0.02	35.3	0.07	0.0
1013	1168	G	4	-33.95	-0.21	33.26	-0.84	-0.0
1013	1185	G	8	-36.94	-0.69	35.58	-5.53	-0.03

i-nuc	BP(j)	Nuc	#BP_Win	avgMFE	avgZ	avgED	SumZ	SumZ/#TotalWindows	BPs= 2
nt-1014	-	C	180	-	-	-	-	-
1014	997	G	163	-39.88	0.09	31.42	14.79	0.08
1014	NoBP	C	9	-34.7	-0.28	33.23	-2.52	-0.01
1014	1184	G	8	-36.94	-0.69	35.58	-5.53	-0.03

i-nuc	BP(j)	Nuc	#BP_Win	avgMFE	avgZ	avgED	SumZ	SumZ/#TotalWindows	BPs= 1
nt-1015	-	A	180	-	-	-	-	-
1015	NoBP	A	172	-39.57	0.07	31.59	11.24	0.06
1015	1183	U	8	-36.94	-0.69	35.58	-5.53	-0.03

i-nuc	BP(j)	Nuc	#BP_Win	avgMFE	avgZ	avgED	SumZ	SumZ/#TotalWindows	BPs= 4
nt-1016	-	G	180	-	-	-	-	-
1016	NoBP	G	145	-39.64	-0.02	31.46	-2.48	-0.01
1016	950	C	11	-38.45	0.34	39.2	3.7	0.02
1016	862	C	13	-39.52	0.5	28.01	6.45	0.04
1016	918	C	3	-37.9	1.0	30.19	3.01	0.02
1016	1182	C	8	-36.94	-0.69	35.58	-5.53	-0.03

i-nuc	BP(j)	Nuc	#BP_Win	avgMFE	avgZ	avgED	SumZ	SumZ/#TotalWindows	BPs= 5
nt-1017	-	A	180	-	-	-	-	-
1017	NoBP	A	140	-39.54	-0.01	31.19	-1.31	-0.01
1017	949	U	11	-38.45	0.34	39.2	3.7	0.02
1017	861	U	13	-39.52	0.5	28.01	6.45	0.04
1017	917	U	3	-37.9	1.0	30.19	3.01	0.02
1017	992	U	5	-41.08	-0.3	41.65	-1.52	-0.01
1017	1181	U	8	-36.94	-0.69	35.58	-5.53	-0.03

i-nuc	BP(j)	Nuc	#BP_Win	avgMFE	avgZ	avgED	SumZ	SumZ/#TotalWindows	BPs= 5
nt-1018	-	U	180	-	-	-	-	-
1018	NoBP	U	140	-39.48	-0.02	31.28	-2.51	-0.01
1018	948	A	11	-38.45	0.34	39.2	3.7	0.02
1018	860	A	13	-39.52	0.5	28.01	6.45	0.04
1018	916	A	3	-37.9	1.0	30.19	3.01	0.02
1018	991	A	5	-41.08	-0.3	41.65	-1.52	-0.01
1018	1179	A	8	-36.94	-0.69	35.58	-5.53	-0.03

i-nuc	BP(j)	Nuc	#BP_Win	avgMFE	avgZ	avgED	SumZ	SumZ/#TotalWindows	BPs= 5
nt-1019	-	G	180	-	-	-	-	-
1019	NoBP	G	140	-39.43	-0.02	31.38	-3.43	-0.02
1019	947	C	11	-38.45	0.34	39.2	3.7	0.02
1019	859	U	13	-39.52	0.5	28.01	6.45	0.04
1019	915	C	3	-37.9	1.0	30.19	3.01	0.02
1019	990	C	5	-41.08	-0.3	41.65	-1.52	-0.01
1019	1178	C	8	-36.94	-0.69	35.58	-5.53	-0.03

i-nuc	BP(j)	Nuc	#BP_Win	avgMFE	avgZ	avgED	SumZ	SumZ/#TotalWindows	BPs= 2
nt-1020	-	A	180	-	-	-	-	-
1020	NoBP	A	166	-39.22	-0.03	32.41	-4.25	-0.02
1020	858	U	13	-39.52	0.5	28.01	6.45	0.04
1020	1119	U	1	-40.4	-0.21	41.89	-0.21	-0.0

i-nuc	BP(j)	Nuc	#BP_Win	avgMFE	avgZ	avgED	SumZ	SumZ/#TotalWindows	BPs= 2
nt-1021	-	G	180	-	-	-	-	-
1021	NoBP	G	175	-39.16	0.0	32.21	0.01	0.0
1021	853	C	4	-40.82	0.23	30.19	0.92	0.01
1021	1118	C	1	-40.4	-0.21	41.89	-0.21	-0.0

i-nuc	BP(j)	Nuc	#BP_Win	avgMFE	avgZ	avgED	SumZ	SumZ/#TotalWindows	BPs= 2
nt-1022	-	A	180	-	-	-	-	-
1022	NoBP	A	175	-39.11	-0.0	32.29	-0.15	-0.0
1022	852	U	4	-40.82	0.23	30.19	0.92	0.01
1022	1117	U	1	-40.4	-0.21	41.89	-0.21	-0.0

i-nuc	BP(j)	Nuc	#BP_Win	avgMFE	avgZ	avgED	SumZ	SumZ/#TotalWindows	BPs= 2
nt-1023	-	G	180	-	-	-	-	-
1023	NoBP	G	174	-39.08	-0.01	32.46	-1.65	-0.01
1023	851	U	4	-40.82	0.23	30.19	0.92	0.01
1023	853	C	2	-39.0	0.3	29.72	0.61	0.0

i-nuc	BP(j)	Nuc	#BP_Win	avgMFE	avgZ	avgED	SumZ	SumZ/#TotalWindows	BPs= 2
nt-1024	-	A	180	-	-	-	-	-
1024	NoBP	A	174	-39.05	-0.02	32.44	-2.83	-0.02
1024	850	U	4	-40.82	0.23	30.19	0.92	0.01
1024	852	U	2	-39.0	0.3	29.72	0.61	0.0

i-nuc	BP(j)	Nuc	#BP_Win	avgMFE	avgZ	avgED	SumZ	SumZ/#TotalWindows	BPs= 2
nt-1025	-	A	180	-	-	-	-	-
1025	849	U	4	-40.82	0.23	30.19	0.92	0.01
1025	851	U	2	-39.0	0.3	29.72	0.61	0.0
1025	NoBP	A	174	-39.04	-0.02	32.44	-4.14	-0.02

i-nuc	BP(j)	Nuc	#BP_Win	avgMFE	avgZ	avgED	SumZ	SumZ/#TotalWindows	BPs= 4
nt-1026	-	C	180	-	-	-	-	-
1026	848	G	2	-42.2	-0.09	27.34	-0.18	-0.0
1026	NoBP	C	50	-38.45	-0.45	34.06	-22.39	-0.12
1026	1033	G	54	-37.81	0.9	29.9	48.7	0.27
1026	1068	G	73	-40.29	-0.41	33.03	-30.24	-0.17
1026	1111	G	1	-40.4	-0.21	41.89	-0.21	-0.0

i-nuc	BP(j)	Nuc	#BP_Win	avgMFE	avgZ	avgED	SumZ	SumZ/#TotalWindows	BPs= 3
nt-1027	-	C	180	-	-	-	-	-
1027	NoBP	C	52	-38.49	-0.45	33.93	-23.42	-0.13
1027	1032	G	54	-37.81	0.9	29.9	48.7	0.27
1027	1067	G	73	-40.29	-0.41	33.03	-30.24	-0.17
1027	1110	G	1	-40.4	-0.21	41.89	-0.21	-0.0

i-nuc	BP(j)	Nuc	#BP_Win	avgMFE	avgZ	avgED	SumZ	SumZ/#TotalWindows	BPs= 1
nt-1028	-	A	180	-	-	-	-	-
1028	NoBP	A	107	-38.11	0.23	32.05	24.09	0.13
1028	1064	U	73	-40.29	-0.41	33.03	-30.24	-0.17

i-nuc	BP(j)	Nuc	#BP_Win	avgMFE	avgZ	avgED	SumZ	SumZ/#TotalWindows	BPs= 2
nt-1029	-	A	180	-	-	-	-	-
1029	NoBP	A	99	-38.17	0.29	31.77	28.6	0.16
1029	1063	U	73	-40.29	-0.41	33.03	-30.24	-0.17
1029	1172	U	8	-36.94	-0.69	35.58	-5.53	-0.03

i-nuc	BP(j)	Nuc	#BP_Win	avgMFE	avgZ	avgED	SumZ	SumZ/#TotalWindows	BPs= 5
nt-1030	-	G	180	-	-	-	-	-
1030	NoBP	G	62	-37.85	0.78	30.12	48.18	0.27
1030	877	C	7	-39.09	0.61	34.06	4.29	0.02
1030	1062	C	73	-40.29	-0.41	33.03	-30.24	-0.17
1030	1105	C	9	-41.77	-0.53	37.33	-4.78	-0.03
1030	1172	U	21	-37.13	-0.98	33.63	-20.58	-0.11
1030	1171	C	8	-36.94	-0.69	35.58	-5.53	-0.03

i-nuc	BP(j)	Nuc	#BP_Win	avgMFE	avgZ	avgED	SumZ	SumZ/#TotalWindows	BPs= 6
nt-1031	-	G	180	-	-	-	-	-
1031	NoBP	G	61	-37.76	0.77	30.0	47.24	0.26
1031	876	C	7	-39.09	0.61	34.06	4.29	0.02
1031	1061	C	73	-40.29	-0.41	33.03	-30.24	-0.17
1031	1104	C	9	-41.77	-0.53	37.33	-4.78	-0.03
1031	1105	C	1	-40.4	-0.21	41.89	-0.21	-0.0
1031	1171	C	21	-37.13	-0.98	33.63	-20.58	-0.11
1031	1170	C	8	-36.94	-0.69	35.58	-5.53	-0.03

i-nuc	BP(j)	Nuc	#BP_Win	avgMFE	avgZ	avgED	SumZ	SumZ/#TotalWindows	BPs= 8
nt-1032	-	G	180	-	-	-	-	-
1032	NoBP	G	2	-38.8	0.98	26.8	1.96	0.01
1032	1027	C	54	-37.81	0.9	29.9	48.7	0.27
1032	875	C	7	-39.09	0.61	34.06	4.29	0.02
1032	1060	C	73	-40.29	-0.41	33.03	-30.24	-0.17
1032	1103	C	9	-41.77	-0.53	37.33	-4.78	-0.03
1032	1104	C	1	-40.4	-0.21	41.89	-0.21	-0.0
1032	1170	C	21	-37.13	-0.98	33.63	-20.58	-0.11
1032	1169	C	8	-36.94	-0.69	35.58	-5.53	-0.03
1032	1055	U	5	-36.22	-0.99	31.67	-4.94	-0.03

i-nuc	BP(j)	Nuc	#BP_Win	avgMFE	avgZ	avgED	SumZ	SumZ/#TotalWindows	BPs= 6
nt-1033	-	G	180	-	-	-	-	-
1033	NoBP	G	75	-40.2	-0.4	32.86	-30.34	-0.17
1033	1026	C	54	-37.81	0.9	29.9	48.7	0.27
1033	874	C	7	-39.09	0.61	34.06	4.29	0.02
1033	1065	C	17	-39.49	-0.61	36.5	-10.31	-0.06
1033	1103	C	1	-40.4	-0.21	41.89	-0.21	-0.0
1033	1169	C	21	-37.13	-0.98	33.63	-20.58	-0.11
1033	1054	C	5	-36.22	-0.99	31.67	-4.94	-0.03

i-nuc	BP(j)	Nuc	#BP_Win	avgMFE	avgZ	avgED	SumZ	SumZ/#TotalWindows	BPs= 2
nt-1034	-	A	180	-	-	-	-	-
1034	NoBP	A	162	-38.82	-0.03	32.0	-4.86	-0.03
1034	1064	U	17	-39.49	-0.61	36.5	-10.31	-0.06
1034	1102	U	1	-40.4	-0.21	41.89	-0.21	-0.0

i-nuc	BP(j)	Nuc	#BP_Win	avgMFE	avgZ	avgED	SumZ	SumZ/#TotalWindows	BPs= 2
nt-1035	-	A	180	-	-	-	-	-
1035	NoBP	A	80	-37.73	0.39	31.21	30.83	0.17
1035	1052	U	83	-39.84	-0.46	32.91	-37.9	-0.21
1035	1063	U	17	-39.49	-0.61	36.5	-10.31	-0.06

i-nuc	BP(j)	Nuc	#BP_Win	avgMFE	avgZ	avgED	SumZ	SumZ/#TotalWindows	BPs= 5
nt-1036	-	G	180	-	-	-	-	-
1036	NoBP	G	44	-38.2	0.81	30.3	35.77	0.2
1036	871	C	6	-39.23	0.61	33.79	3.65	0.02
1036	1051	C	83	-39.84	-0.46	32.91	-37.9	-0.21
1036	904	C	9	-35.4	1.17	28.59	10.55	0.06
1036	1062	C	17	-39.49	-0.61	36.5	-10.31	-0.06
1036	1166	U	21	-37.13	-0.98	33.63	-20.58	-0.11

i-nuc	BP(j)	Nuc	#BP_Win	avgMFE	avgZ	avgED	SumZ	SumZ/#TotalWindows	BPs= 6
nt-1037	-	U	180	-	-	-	-	-
1037	NoBP	U	23	-38.91	-0.39	34.42	-8.86	-0.05
1037	870	G	6	-39.23	0.61	33.79	3.65	0.02
1037	938	A	35	-38.12	1.0	30.56	35.14	0.2
1037	1050	A	83	-39.84	-0.46	32.91	-37.9	-0.21
1037	903	A	9	-35.4	1.17	28.59	10.55	0.06
1037	995	A	3	-39.8	-0.8	31.35	-2.4	-0.01
1037	1165	A	21	-37.13	-0.98	33.63	-20.58	-0.11

i-nuc	BP(j)	Nuc	#BP_Win	avgMFE	avgZ	avgED	SumZ	SumZ/#TotalWindows	BPs= 5
nt-1038	-	G	180	-	-	-	-	-
1038	NoBP	G	95	-39.6	-0.37	32.71	-34.92	-0.19
1038	937	U	35	-38.12	1.0	30.56	35.14	0.2
1038	902	C	9	-35.4	1.17	28.59	10.55	0.06
1038	1060	C	17	-39.49	-0.61	36.5	-10.31	-0.06
1038	994	C	3	-39.8	-0.8	31.35	-2.4	-0.01
1038	1164	U	21	-37.13	-0.98	33.63	-20.58	-0.11

i-nuc	BP(j)	Nuc	#BP_Win	avgMFE	avgZ	avgED	SumZ	SumZ/#TotalWindows	BPs= 2
nt-1039	-	A	180	-	-	-	-	-
1039	NoBP	A	128	-38.88	-0.39	32.53	-49.48	-0.27
1039	936	U	35	-38.12	1.0	30.56	35.14	0.2
1039	1058	U	17	-39.49	-0.61	36.5	-10.31	-0.06

i-nuc	BP(j)	Nuc	#BP_Win	avgMFE	avgZ	avgED	SumZ	SumZ/#TotalWindows	BPs= 6
nt-1040	-	C	180	-	-	-	-	-
1040	NoBP	C	15	-35.57	0.38	28.53	5.64	0.03
1040	867	G	6	-39.23	0.61	33.79	3.65	0.02
1040	935	G	35	-38.12	1.0	30.56	35.14	0.2
1040	1047	G	83	-39.84	-0.46	32.91	-37.9	-0.21
1040	1057	G	17	-39.49	-0.61	36.5	-10.31	-0.06
1040	993	G	3	-39.8	-0.8	31.35	-2.4	-0.01
1040	1163	G	21	-37.13	-0.98	33.63	-20.58	-0.11

i-nuc	BP(j)	Nuc	#BP_Win	avgMFE	avgZ	avgED	SumZ	SumZ/#TotalWindows	BPs= 3
nt-1041	-	A	180	-	-	-	-	-
1041	NoBP	A	121	-39.21	-0.34	32.88	-40.66	-0.23
1041	934	U	35	-38.12	1.0	30.56	35.14	0.2
1041	992	U	3	-39.8	-0.8	31.35	-2.4	-0.01
1041	1162	U	21	-37.13	-0.98	33.63	-20.58	-0.11

i-nuc	BP(j)	Nuc	#BP_Win	avgMFE	avgZ	avgED	SumZ	SumZ/#TotalWindows	BPs= 5
nt-1042	-	U	180	-	-	-	-	-
1042	NoBP	U	95	-39.48	-0.45	32.6	-42.77	-0.24
1042	933	A	35	-38.12	1.0	30.56	35.14	0.2
1042	899	A	9	-35.4	1.17	28.59	10.55	0.06
1042	1056	A	17	-39.49	-0.61	36.5	-10.31	-0.06
1042	991	A	3	-39.8	-0.8	31.35	-2.4	-0.01
1042	1161	A	21	-37.13	-0.98	33.63	-20.58	-0.11

i-nuc	BP(j)	Nuc	#BP_Win	avgMFE	avgZ	avgED	SumZ	SumZ/#TotalWindows	BPs= 2
nt-1043	-	A	180	-	-	-	-	-
1043	NoBP	A	154	-38.83	-0.21	32.21	-31.73	-0.18
1043	898	U	9	-35.4	1.17	28.59	10.55	0.06
1043	1055	U	17	-39.49	-0.61	36.5	-10.31	-0.06

i-nuc	BP(j)	Nuc	#BP_Win	avgMFE	avgZ	avgED	SumZ	SumZ/#TotalWindows	BPs= 5
nt-1044	-	G	180	-	-	-	-	-
1044	NoBP	G	96	-39.39	-0.47	32.45	-44.71	-0.25
1044	930	C	34	-38.1	1.02	30.64	34.62	0.19
1044	897	C	9	-35.4	1.17	28.59	10.55	0.06
1044	1054	C	17	-39.49	-0.61	36.5	-10.31	-0.06
1044	990	C	3	-39.8	-0.8	31.35	-2.4	-0.01
1044	1058	U	21	-37.13	-0.98	33.63	-20.58	-0.11

i-nuc	BP(j)	Nuc	#BP_Win	avgMFE	avgZ	avgED	SumZ	SumZ/#TotalWindows	BPs= 4
nt-1045	-	C	180	-	-	-	-	-
1045	NoBP	C	113	-39.38	-0.5	33.03	-56.66	-0.31
1045	929	G	34	-38.1	1.02	30.64	34.62	0.19
1045	896	G	9	-35.4	1.17	28.59	10.55	0.06
1045	989	G	3	-39.8	-0.8	31.35	-2.4	-0.01
1045	1057	G	21	-37.13	-0.98	33.63	-20.58	-0.11

i-nuc	BP(j)	Nuc	#BP_Win	avgMFE	avgZ	avgED	SumZ	SumZ/#TotalWindows	BPs= 5
nt-1046	-	A	180	-	-	-	-	-
1046	NoBP	A	96	-39.31	-0.5	32.39	-47.97	-0.27
1046	928	U	34	-38.1	1.02	30.64	34.62	0.19
1046	895	U	9	-35.4	1.17	28.59	10.55	0.06
1046	1052	U	17	-39.49	-0.61	36.5	-10.31	-0.06
1046	988	U	3	-39.8	-0.8	31.35	-2.4	-0.01
1046	1055	U	21	-37.13	-0.98	33.63	-20.58	-0.11

i-nuc	BP(j)	Nuc	#BP_Win	avgMFE	avgZ	avgED	SumZ	SumZ/#TotalWindows	BPs= 7
nt-1047	-	G	180	-	-	-	-	-
1047	NoBP	G	2	-37.5	-0.15	28.92	-0.29	-0.0
1047	926	C	34	-38.1	1.02	30.64	34.62	0.19
1047	1040	C	83	-39.84	-0.46	32.91	-37.9	-0.21
1047	893	C	9	-35.4	1.17	28.59	10.55	0.06
1047	1051	C	17	-39.49	-0.61	36.5	-10.31	-0.06
1047	985	C	3	-39.8	-0.8	31.35	-2.4	-0.01
1047	1054	C	21	-37.13	-0.98	33.63	-20.58	-0.11
1047	1201	C	11	-35.4	-1.02	28.67	-11.27	-0.06

i-nuc	BP(j)	Nuc	#BP_Win	avgMFE	avgZ	avgED	SumZ	SumZ/#TotalWindows	BPs= 4
nt-1048	-	G	180	-	-	-	-	-
1048	925	C	34	-38.1	1.02	30.64	34.62	0.19
1048	NoBP	G	123	-39.29	-0.58	33.41	-71.8	-0.4
1048	892	C	9	-35.4	1.17	28.59	10.55	0.06
1048	984	C	3	-39.8	-0.8	31.35	-2.4	-0.01
1048	1200	C	11	-35.4	-1.02	28.67	-11.27	-0.06

i-nuc	BP(j)	Nuc	#BP_Win	avgMFE	avgZ	avgED	SumZ	SumZ/#TotalWindows	BPs= 1
nt-1049	-	A	180	-	-	-	-	-
1049	NoBP	A	177	-38.62	-0.23	32.31	-40.67	-0.23
1049	983	U	3	-39.8	-0.8	31.35	-2.4	-0.01

i-nuc	BP(j)	Nuc	#BP_Win	avgMFE	avgZ	avgED	SumZ	SumZ/#TotalWindows	BPs= 1
nt-1050	-	A	180	-	-	-	-	-
1050	NoBP	A	97	-37.61	-0.08	31.78	-7.63	-0.04
1050	1037	U	83	-39.84	-0.46	32.91	-37.9	-0.21

i-nuc	BP(j)	Nuc	#BP_Win	avgMFE	avgZ	avgED	SumZ	SumZ/#TotalWindows	BPs= 4
nt-1051	-	C	180	-	-	-	-	-
1051	NoBP	C	65	-37.37	0.3	31.78	19.32	0.11
1051	1036	G	83	-39.84	-0.46	32.91	-37.9	-0.21
1051	1047	G	17	-39.49	-0.61	36.5	-10.31	-0.06
1051	1197	G	11	-35.4	-1.02	28.67	-11.27	-0.06
1051	1227	G	4	-39.55	-1.98	20.46	-7.94	-0.04

i-nuc	BP(j)	Nuc	#BP_Win	avgMFE	avgZ	avgED	SumZ	SumZ/#TotalWindows	BPs= 5
nt-1052	-	U	180	-	-	-	-	-
1052	NoBP	U	60	-37.26	0.37	31.94	22.0	0.12
1052	1035	A	83	-39.84	-0.46	32.91	-37.9	-0.21
1052	1046	A	17	-39.49	-0.61	36.5	-10.31	-0.06
1052	1157	A	3	-39.8	-0.8	31.35	-2.4	-0.01
1052	1196	A	11	-35.4	-1.02	28.67	-11.27	-0.06
1052	1226	A	6	-38.52	-1.72	23.16	-10.34	-0.06

i-nuc	BP(j)	Nuc	#BP_Win	avgMFE	avgZ	avgED	SumZ	SumZ/#TotalWindows	BPs= 2
nt-1053	-	A	180	-	-	-	-	-
1053	NoBP	A	170	-38.62	-0.23	32.64	-38.45	-0.21
1053	1156	U	3	-39.8	-0.8	31.35	-2.4	-0.01
1053	1225	U	7	-38.07	-1.62	24.0	-11.37	-0.06

i-nuc	BP(j)	Nuc	#BP_Win	avgMFE	avgZ	avgED	SumZ	SumZ/#TotalWindows	BPs= 5
nt-1054	-	C	180	-	-	-	-	-
1054	NoBP	C	127	-38.81	-0.03	31.95	-4.14	-0.02
1054	1044	G	17	-39.49	-0.61	36.5	-10.31	-0.06
1054	1155	G	3	-39.8	-0.8	31.35	-2.4	-0.01
1054	1047	G	21	-37.13	-0.98	33.63	-20.58	-0.11
1054	1033	G	5	-36.22	-0.99	31.67	-4.94	-0.03
1054	1224	G	7	-38.07	-1.62	24.0	-11.37	-0.06

i-nuc	BP(j)	Nuc	#BP_Win	avgMFE	avgZ	avgED	SumZ	SumZ/#TotalWindows	BPs= 5
nt-1055	-	U	180	-	-	-	-	-
1055	NoBP	U	125	-38.87	-0.04	31.94	-4.52	-0.03
1055	1043	A	17	-39.49	-0.61	36.5	-10.31	-0.06
1055	1154	A	3	-39.8	-0.8	31.35	-2.4	-0.01
1055	1046	A	21	-37.13	-0.98	33.63	-20.58	-0.11
1055	1032	G	5	-36.22	-0.99	31.67	-4.94	-0.03
1055	1222	A	9	-37.37	-1.51	25.11	-13.57	-0.08

i-nuc	BP(j)	Nuc	#BP_Win	avgMFE	avgZ	avgED	SumZ	SumZ/#TotalWindows	BPs= 3
nt-1056	-	A	180	-	-	-	-	-
1056	NoBP	A	151	-38.53	-0.21	32.18	-31.98	-0.18
1056	1042	U	17	-39.49	-0.61	36.5	-10.31	-0.06
1056	1153	U	3	-39.8	-0.8	31.35	-2.4	-0.01
1056	1221	U	9	-37.37	-1.51	25.11	-13.57	-0.08

i-nuc	BP(j)	Nuc	#BP_Win	avgMFE	avgZ	avgED	SumZ	SumZ/#TotalWindows	BPs= 5
nt-1057	-	G	180	-	-	-	-	-
1057	NoBP	G	87	-39.54	-0.36	32.46	-31.71	-0.18
1057	915	C	25	-37.57	1.25	30.36	31.19	0.17
1057	1071	C	21	-37.02	-0.72	31.8	-15.04	-0.08
1057	1040	C	17	-39.49	-0.61	36.5	-10.31	-0.06
1057	1045	C	21	-37.13	-0.98	33.63	-20.58	-0.11
1057	1220	C	9	-37.37	-1.51	25.11	-13.57	-0.08

i-nuc	BP(j)	Nuc	#BP_Win	avgMFE	avgZ	avgED	SumZ	SumZ/#TotalWindows	BPs= 5
nt-1058	-	U	180	-	-	-	-	-
1058	NoBP	U	87	-39.53	-0.38	32.51	-33.44	-0.19
1058	914	A	25	-37.57	1.25	30.36	31.19	0.17
1058	1070	A	21	-37.02	-0.72	31.8	-15.04	-0.08
1058	1039	A	17	-39.49	-0.61	36.5	-10.31	-0.06
1058	1044	G	21	-37.13	-0.98	33.63	-20.58	-0.11
1058	1219	A	9	-37.37	-1.51	25.11	-13.57	-0.08

i-nuc	BP(j)	Nuc	#BP_Win	avgMFE	avgZ	avgED	SumZ	SumZ/#TotalWindows	BPs= 0
nt-1059	-	A	180	-	-	-	-	-
1059	NoBP	A	180	-38.57	-0.35	32.29	-63.5	-0.35

i-nuc	BP(j)	Nuc	#BP_Win	avgMFE	avgZ	avgED	SumZ	SumZ/#TotalWindows	BPs= 5
nt-1060	-	C	180	-	-	-	-	-
1060	NoBP	C	35	-36.51	-0.79	32.24	-27.69	-0.15
1060	913	G	25	-37.57	1.25	30.36	31.19	0.17
1060	1032	G	73	-40.29	-0.41	33.03	-30.24	-0.17
1060	1068	G	21	-37.02	-0.72	31.8	-15.04	-0.08
1060	1038	G	17	-39.49	-0.61	36.5	-10.31	-0.06
1060	1218	G	9	-37.37	-1.51	25.11	-13.57	-0.08

i-nuc	BP(j)	Nuc	#BP_Win	avgMFE	avgZ	avgED	SumZ	SumZ/#TotalWindows	BPs= 5
nt-1061	-	C	180	-	-	-	-	-
1061	NoBP	C	29	-38.37	-0.76	32.52	-22.04	-0.12
1061	912	G	25	-37.57	1.25	30.36	31.19	0.17
1061	1031	G	73	-40.29	-0.41	33.03	-30.24	-0.17
1061	1067	G	21	-37.02	-0.72	31.8	-15.04	-0.08
1061	1068	G	21	-37.13	-0.98	33.63	-20.58	-0.11
1061	1206	G	11	-35.79	-1.03	29.57	-11.31	-0.06

i-nuc	BP(j)	Nuc	#BP_Win	avgMFE	avgZ	avgED	SumZ	SumZ/#TotalWindows	BPs= 6
nt-1062	-	C	180	-	-	-	-	-
1062	NoBP	C	24	-36.77	-0.65	31.9	-15.53	-0.09
1062	911	G	25	-37.57	1.25	30.36	31.19	0.17
1062	1030	G	73	-40.29	-0.41	33.03	-30.24	-0.17
1062	1036	G	17	-39.49	-0.61	36.5	-10.31	-0.06
1062	1067	G	21	-37.13	-0.98	33.63	-20.58	-0.11
1062	1205	G	11	-35.79	-1.03	29.57	-11.31	-0.06
1062	1216	G	9	-37.37	-1.51	25.11	-13.57	-0.08

i-nuc	BP(j)	Nuc	#BP_Win	avgMFE	avgZ	avgED	SumZ	SumZ/#TotalWindows	BPs= 5
nt-1063	-	U	180	-	-	-	-	-
1063	910	G	25	-37.57	1.25	30.36	31.19	0.17
1063	1029	A	73	-40.29	-0.41	33.03	-30.24	-0.17
1063	NoBP	U	45	-36.93	-0.87	32.46	-38.95	-0.22
1063	1035	A	17	-39.49	-0.61	36.5	-10.31	-0.06
1063	1204	A	11	-35.79	-1.03	29.57	-11.31	-0.06
1063	1215	A	9	-37.37	-1.51	25.11	-13.57	-0.08

i-nuc	BP(j)	Nuc	#BP_Win	avgMFE	avgZ	avgED	SumZ	SumZ/#TotalWindows	BPs= 4
nt-1064	-	U	180	-	-	-	-	-
1064	NoBP	U	57	-36.95	-0.9	31.49	-51.32	-0.29
1064	909	G	22	-37.74	1.22	29.15	26.75	0.15
1064	1028	A	73	-40.29	-0.41	33.03	-30.24	-0.17
1064	1034	A	17	-39.49	-0.61	36.5	-10.31	-0.06
1064	1203	A	11	-35.79	-1.03	29.57	-11.31	-0.06

i-nuc	BP(j)	Nuc	#BP_Win	avgMFE	avgZ	avgED	SumZ	SumZ/#TotalWindows	BPs= 2
nt-1065	-	C	180	-	-	-	-	-
1065	NoBP	C	141	-38.58	-0.68	32.05	-96.09	-0.53
1065	908	G	22	-37.74	1.22	29.15	26.75	0.15
1065	1033	G	17	-39.49	-0.61	36.5	-10.31	-0.06

i-nuc	BP(j)	Nuc	#BP_Win	avgMFE	avgZ	avgED	SumZ	SumZ/#TotalWindows	BPs= 2
nt-1066	-	A	180	-	-	-	-	-
1066	907	U	21	-37.77	1.23	28.8	25.73	0.14
1066	NoBP	A	150	-38.75	-0.63	32.88	-94.56	-0.53
1066	1212	U	9	-37.37	-1.51	25.11	-13.57	-0.08

i-nuc	BP(j)	Nuc	#BP_Win	avgMFE	avgZ	avgED	SumZ	SumZ/#TotalWindows	BPs= 6
nt-1067	-	G	180	-	-	-	-	-
1067	NoBP	G	38	-38.54	0.39	32.31	14.76	0.08
1067	1027	C	73	-40.29	-0.41	33.03	-30.24	-0.17
1067	1061	C	21	-37.02	-0.72	31.8	-15.04	-0.08
1067	1062	C	21	-37.13	-0.98	33.63	-20.58	-0.11
1067	1201	C	17	-35.84	-1.23	28.06	-20.85	-0.12
1067	1211	C	9	-37.37	-1.51	25.11	-13.57	-0.08
1067	1236	U	1	-34.2	-0.74	29.53	-0.74	-0.0

i-nuc	BP(j)	Nuc	#BP_Win	avgMFE	avgZ	avgED	SumZ	SumZ/#TotalWindows	BPs= 6
nt-1068	-	G	180	-	-	-	-	-
1068	NoBP	G	38	-38.54	0.29	31.91	11.13	0.06
1068	1026	C	73	-40.29	-0.41	33.03	-30.24	-0.17
1068	1060	C	21	-37.02	-0.72	31.8	-15.04	-0.08
1068	1061	C	21	-37.13	-0.98	33.63	-20.58	-0.11
1068	1200	C	17	-35.84	-1.23	28.06	-20.85	-0.12
1068	1210	C	9	-37.37	-1.51	25.11	-13.57	-0.08
1068	1235	C	1	-34.2	-0.74	29.53	-0.74	-0.0

i-nuc	BP(j)	Nuc	#BP_Win	avgMFE	avgZ	avgED	SumZ	SumZ/#TotalWindows	BPs= 1
nt-1069	-	A	180	-	-	-	-	-
1069	NoBP	A	179	-38.6	-0.52	31.74	-93.39	-0.52
1069	1234	U	1	-34.2	-0.74	29.53	-0.74	-0.0

i-nuc	BP(j)	Nuc	#BP_Win	avgMFE	avgZ	avgED	SumZ	SumZ/#TotalWindows	BPs= 2
nt-1070	-	A	180	-	-	-	-	-
1070	NoBP	A	158	-38.82	-0.53	31.6	-83.08	-0.46
1070	1058	U	21	-37.02	-0.72	31.8	-15.04	-0.08
1070	1233	U	1	-34.2	-0.74	29.53	-0.74	-0.0

i-nuc	BP(j)	Nuc	#BP_Win	avgMFE	avgZ	avgED	SumZ	SumZ/#TotalWindows	BPs= 2
nt-1071	-	C	180	-	-	-	-	-
1071	NoBP	C	142	-39.15	-0.47	31.87	-66.67	-0.37
1071	1057	G	21	-37.02	-0.72	31.8	-15.04	-0.08
1071	1197	G	17	-35.84	-1.23	28.06	-20.85	-0.12

i-nuc	BP(j)	Nuc	#BP_Win	avgMFE	avgZ	avgED	SumZ	SumZ/#TotalWindows	BPs= 0
nt-1072	-	A	180	-	-	-	-	-
1072	NoBP	A	180	-38.6	-0.59	31.4	-106.96	-0.59

i-nuc	BP(j)	Nuc	#BP_Win	avgMFE	avgZ	avgED	SumZ	SumZ/#TotalWindows	BPs= 0
nt-1073	-	A	180	-	-	-	-	-
1073	NoBP	A	180	-38.6	-0.62	31.35	-110.7	-0.62

i-nuc	BP(j)	Nuc	#BP_Win	avgMFE	avgZ	avgED	SumZ	SumZ/#TotalWindows	BPs= 1
nt-1074	-	A	180	-	-	-	-	-
1074	NoBP	A	60	-39.77	0.15	33.33	9.19	0.05
1074	1102	U	120	-38.02	-1.03	30.28	-123.05	-0.68

i-nuc	BP(j)	Nuc	#BP_Win	avgMFE	avgZ	avgED	SumZ	SumZ/#TotalWindows	BPs= 1
nt-1075	-	U	180	-	-	-	-	-
1075	NoBP	U	53	-39.76	0.19	33.09	10.29	0.06
1075	1101	A	127	-38.13	-1.01	30.48	-127.79	-0.71

i-nuc	BP(j)	Nuc	#BP_Win	avgMFE	avgZ	avgED	SumZ	SumZ/#TotalWindows	BPs= 1
nt-1076	-	A	180	-	-	-	-	-
1076	NoBP	A	51	-39.81	0.17	33.27	8.56	0.05
1076	1100	U	129	-38.14	-1.01	30.38	-130.31	-0.72

i-nuc	BP(j)	Nuc	#BP_Win	avgMFE	avgZ	avgED	SumZ	SumZ/#TotalWindows	BPs= 1
nt-1077	-	G	180	-	-	-	-	-
1077	NoBP	G	22	-36.58	1.01	31.69	22.3	0.12
1077	1099	C	158	-38.9	-0.93	31.1	-146.5	-0.81

i-nuc	BP(j)	Nuc	#BP_Win	avgMFE	avgZ	avgED	SumZ	SumZ/#TotalWindows	BPs= 2
nt-1078	-	G	180	-	-	-	-	-
1078	NoBP	G	13	-37.12	0.84	30.77	10.9	0.06
1078	950	C	9	-35.47	1.03	32.4	9.28	0.05
1078	1098	C	158	-38.9	-0.93	31.1	-146.5	-0.81

i-nuc	BP(j)	Nuc	#BP_Win	avgMFE	avgZ	avgED	SumZ	SumZ/#TotalWindows	BPs= 1
nt-1079	-	A	180	-	-	-	-	-
1079	NoBP	A	171	-38.74	-0.81	31.04	-138.54	-0.77
1079	949	U	9	-35.47	1.03	32.4	9.28	0.05

i-nuc	BP(j)	Nuc	#BP_Win	avgMFE	avgZ	avgED	SumZ	SumZ/#TotalWindows	BPs= 2
nt-1080	-	U	180	-	-	-	-	-
1080	NoBP	U	8	-37.71	1.08	29.56	8.62	0.05
1080	948	A	9	-35.47	1.03	32.4	9.28	0.05
1080	1097	A	163	-38.78	-0.92	31.09	-149.56	-0.83

i-nuc	BP(j)	Nuc	#BP_Win	avgMFE	avgZ	avgED	SumZ	SumZ/#TotalWindows	BPs= 2
nt-1081	-	G	180	-	-	-	-	-
1081	NoBP	G	7	-37.7	1.12	30.28	7.84	0.04
1081	947	C	9	-35.47	1.03	32.4	9.28	0.05
1081	1096	C	164	-38.75	-0.92	31.02	-150.89	-0.84

i-nuc	BP(j)	Nuc	#BP_Win	avgMFE	avgZ	avgED	SumZ	SumZ/#TotalWindows	BPs= 2
nt-1082	-	G	180	-	-	-	-	-
1082	NoBP	G	6	-37.68	1.12	31.22	6.73	0.04
1082	946	C	9	-35.47	1.03	32.4	9.28	0.05
1082	1095	C	165	-38.7	-0.92	30.97	-151.49	-0.84

i-nuc	BP(j)	Nuc	#BP_Win	avgMFE	avgZ	avgED	SumZ	SumZ/#TotalWindows	BPs= 1
nt-1083	-	A	180	-	-	-	-	-
1083	NoBP	A	15	-35.85	0.93	31.66	13.97	0.08
1083	1094	U	165	-38.7	-0.92	30.97	-151.49	-0.84

i-nuc	BP(j)	Nuc	#BP_Win	avgMFE	avgZ	avgED	SumZ	SumZ/#TotalWindows	BPs= 1
nt-1084	-	U	180	-	-	-	-	-
1084	NoBP	U	15	-35.43	0.8	31.22	11.93	0.07
1084	1093	A	165	-38.7	-0.92	30.97	-151.49	-0.84

i-nuc	BP(j)	Nuc	#BP_Win	avgMFE	avgZ	avgED	SumZ	SumZ/#TotalWindows	BPs= 0
nt-1085	-	G	180	-	-	-	-	-
1085	NoBP	G	180	-38.39	-0.79	30.95	-141.68	-0.79

i-nuc	BP(j)	Nuc	#BP_Win	avgMFE	avgZ	avgED	SumZ	SumZ/#TotalWindows	BPs= 0
nt-1086	-	A	180	-	-	-	-	-
1086	NoBP	A	180	-38.36	-0.8	30.92	-143.89	-0.8

i-nuc	BP(j)	Nuc	#BP_Win	avgMFE	avgZ	avgED	SumZ	SumZ/#TotalWindows	BPs= 0
nt-1087	-	C	180	-	-	-	-	-
1087	NoBP	C	180	-38.32	-0.81	30.89	-146.46	-0.81

i-nuc	BP(j)	Nuc	#BP_Win	avgMFE	avgZ	avgED	SumZ	SumZ/#TotalWindows	BPs= 0
nt-1088	-	A	180	-	-	-	-	-
1088	NoBP	A	180	-38.3	-0.82	30.85	-148.27	-0.82

i-nuc	BP(j)	Nuc	#BP_Win	avgMFE	avgZ	avgED	SumZ	SumZ/#TotalWindows	BPs= 0
nt-1089	-	C	180	-	-	-	-	-
1089	NoBP	C	180	-38.27	-0.84	30.85	-150.52	-0.84

i-nuc	BP(j)	Nuc	#BP_Win	avgMFE	avgZ	avgED	SumZ	SumZ/#TotalWindows	BPs= 0
nt-1090	-	A	180	-	-	-	-	-
1090	NoBP	A	180	-38.25	-0.85	30.86	-152.53	-0.85

i-nuc	BP(j)	Nuc	#BP_Win	avgMFE	avgZ	avgED	SumZ	SumZ/#TotalWindows	BPs= 0
nt-1091	-	U	180	-	-	-	-	-
1091	NoBP	U	180	-38.23	-0.86	30.87	-154.68	-0.86

i-nuc	BP(j)	Nuc	#BP_Win	avgMFE	avgZ	avgED	SumZ	SumZ/#TotalWindows	BPs= 0
nt-1092	-	A	180	-	-	-	-	-
1092	NoBP	A	180	-38.2	-0.87	30.87	-156.56	-0.87

i-nuc	BP(j)	Nuc	#BP_Win	avgMFE	avgZ	avgED	SumZ	SumZ/#TotalWindows	BPs= 1
nt-1093	-	A	180	-	-	-	-	-
1093	NoBP	A	15	-32.66	-0.47	29.34	-7.07	-0.04
1093	1084	U	165	-38.7	-0.92	30.97	-151.49	-0.84

i-nuc	BP(j)	Nuc	#BP_Win	avgMFE	avgZ	avgED	SumZ	SumZ/#TotalWindows	BPs= 3
nt-1094	-	U	180	-	-	-	-	-
1094	NoBP	U	10	-33.42	-0.43	30.24	-4.33	-0.02
1094	1083	A	165	-38.7	-0.92	30.97	-151.49	-0.84
1094	1207	A	1	-30.3	-1.13	23.41	-1.13	-0.01
1094	1186	A	4	-31.7	-1.04	24.5	-4.14	-0.02

i-nuc	BP(j)	Nuc	#BP_Win	avgMFE	avgZ	avgED	SumZ	SumZ/#TotalWindows	BPs= 3
nt-1095	-	C	180	-	-	-	-	-
1095	NoBP	C	10	-33.63	-0.67	28.52	-6.7	-0.04
1095	1082	G	165	-38.7	-0.92	30.97	-151.49	-0.84
1095	1206	G	1	-30.3	-1.13	23.41	-1.13	-0.01
1095	1185	G	4	-31.7	-1.04	24.5	-4.14	-0.02

i-nuc	BP(j)	Nuc	#BP_Win	avgMFE	avgZ	avgED	SumZ	SumZ/#TotalWindows	BPs= 3
nt-1096	-	C	180	-	-	-	-	-
1096	NoBP	C	11	-33.5	-0.93	26.66	-10.21	-0.06
1096	1081	G	164	-38.75	-0.92	31.02	-150.89	-0.84
1096	1205	G	1	-30.3	-1.13	23.41	-1.13	-0.01
1096	1184	G	4	-31.7	-1.04	24.5	-4.14	-0.02

i-nuc	BP(j)	Nuc	#BP_Win	avgMFE	avgZ	avgED	SumZ	SumZ/#TotalWindows	BPs= 2
nt-1097	-	A	180	-	-	-	-	-
1097	1080	U	163	-38.78	-0.92	31.09	-149.56	-0.83
1097	NoBP	A	13	-32.13	-1.04	25.39	-13.48	-0.07
1097	1273	U	4	-36.05	-1.5	20.29	-6.02	-0.03

i-nuc	BP(j)	Nuc	#BP_Win	avgMFE	avgZ	avgED	SumZ	SumZ/#TotalWindows	BPs= 3
nt-1098	-	C	180	-	-	-	-	-
1098	NoBP	C	11	-32.23	-0.85	28.41	-9.31	-0.05
1098	1078	G	158	-38.9	-0.93	31.1	-146.5	-0.81
1098	1198	G	5	-33.74	-1.4	20.42	-7.02	-0.04
1098	1272	G	6	-35.45	-1.48	21.45	-8.85	-0.05

i-nuc	BP(j)	Nuc	#BP_Win	avgMFE	avgZ	avgED	SumZ	SumZ/#TotalWindows	BPs= 3
nt-1099	-	C	180	-	-	-	-	-
1099	1077	G	158	-38.9	-0.93	31.1	-146.5	-0.81
1099	1197	G	5	-33.74	-1.4	20.42	-7.02	-0.04
1099	NoBP	C	11	-32.06	-1.02	26.26	-11.19	-0.06
1099	1271	G	6	-35.45	-1.48	21.45	-8.85	-0.05

i-nuc	BP(j)	Nuc	#BP_Win	avgMFE	avgZ	avgED	SumZ	SumZ/#TotalWindows	BPs= 4
nt-1100	-	U	180	-	-	-	-	-
1100	1076	A	129	-38.14	-1.01	30.38	-130.31	-0.72
1100	975	A	27	-42.61	-0.56	34.8	-15.17	-0.08
1100	NoBP	U	13	-32.59	-1.11	25.46	-14.4	-0.08
1100	1196	A	5	-33.74	-1.4	20.42	-7.02	-0.04
1100	1270	A	6	-35.45	-1.48	21.45	-8.85	-0.05

i-nuc	BP(j)	Nuc	#BP_Win	avgMFE	avgZ	avgED	SumZ	SumZ/#TotalWindows	BPs= 3
nt-1101	-	A	180	-	-	-	-	-
1101	1075	U	127	-38.13	-1.01	30.48	-127.79	-0.71
1101	974	U	27	-42.61	-0.56	34.8	-15.17	-0.08
1101	1143	U	26	-33.72	-1.32	23.17	-34.35	-0.19

i-nuc	BP(j)	Nuc	#BP_Win	avgMFE	avgZ	avgED	SumZ	SumZ/#TotalWindows	BPs= 5
nt-1102	-	U	180	-	-	-	-	-
1102	1074	A	120	-38.02	-1.03	30.28	-123.05	-0.68
1102	973	A	27	-42.61	-0.56	34.8	-15.17	-0.08
1102	958	A	3	-41.07	-0.14	40.26	-0.43	-0.0
1102	1034	A	1	-40.4	-0.21	41.89	-0.21	-0.0
1102	1142	A	29	-34.03	-1.36	22.76	-39.48	-0.22

i-nuc	BP(j)	Nuc	#BP_Win	avgMFE	avgZ	avgED	SumZ	SumZ/#TotalWindows	BPs= 5
nt-1103	-	C	180	-	-	-	-	-
1103	NoBP	C	9	-39.58	-0.12	41.05	-1.04	-0.01
1103	1032	G	9	-41.77	-0.53	37.33	-4.78	-0.03
1103	972	G	27	-42.61	-0.56	34.8	-15.17	-0.08
1103	957	G	3	-41.07	-0.14	40.26	-0.43	-0.0
1103	1033	G	1	-40.4	-0.21	41.89	-0.21	-0.0
1103	1141	G	131	-36.71	-1.2	27.27	-157.52	-0.88

i-nuc	BP(j)	Nuc	#BP_Win	avgMFE	avgZ	avgED	SumZ	SumZ/#TotalWindows	BPs= 7
nt-1104	-	C	180	-	-	-	-	-
1104	NoBP	C	6	-40.92	-0.12	42.99	-0.71	-0.0
1104	1031	G	9	-41.77	-0.53	37.33	-4.78	-0.03
1104	971	G	27	-42.61	-0.56	34.8	-15.17	-0.08
1104	956	G	3	-41.07	-0.14	40.26	-0.43	-0.0
1104	1032	G	1	-40.4	-0.21	41.89	-0.21	-0.0
1104	1140	G	131	-36.71	-1.2	27.27	-157.52	-0.88
1104	1111	G	2	-35.1	-0.14	35.54	-0.27	-0.0
1104	1283	G	1	-32.8	-0.98	26.52	-0.98	-0.01

i-nuc	BP(j)	Nuc	#BP_Win	avgMFE	avgZ	avgED	SumZ	SumZ/#TotalWindows	BPs= 8
nt-1105	-	C	180	-	-	-	-	-
1105	NoBP	C	2	-35.15	-0.22	32.44	-0.44	-0.0
1105	1030	G	9	-41.77	-0.53	37.33	-4.78	-0.03
1105	970	G	27	-42.61	-0.56	34.8	-15.17	-0.08
1105	954	G	3	-41.07	-0.14	40.26	-0.43	-0.0
1105	989	G	4	-41.53	-0.16	45.67	-0.63	-0.0
1105	1031	G	1	-40.4	-0.21	41.89	-0.21	-0.0
1105	1139	G	131	-36.71	-1.2	27.27	-157.52	-0.88
1105	1110	G	2	-35.1	-0.14	35.54	-0.27	-0.0
1105	1282	G	1	-32.8	-0.98	26.52	-0.98	-0.01

i-nuc	BP(j)	Nuc	#BP_Win	avgMFE	avgZ	avgED	SumZ	SumZ/#TotalWindows	BPs= 5
nt-1106	-	A	180	-	-	-	-	-
1106	NoBP	A	15	-39.61	-0.48	34.94	-7.26	-0.04
1106	969	U	26	-42.51	-0.55	35.12	-14.25	-0.08
1106	953	U	3	-41.07	-0.14	40.26	-0.43	-0.0
1106	988	U	4	-41.53	-0.16	45.67	-0.63	-0.0
1106	1138	U	131	-36.71	-1.2	27.27	-157.52	-0.88
1106	1281	U	1	-32.8	-0.98	26.52	-0.98	-0.01

i-nuc	BP(j)	Nuc	#BP_Win	avgMFE	avgZ	avgED	SumZ	SumZ/#TotalWindows	BPs= 2
nt-1107	-	G	180	-	-	-	-	-
1107	NoBP	G	163	-37.62	-1.08	28.73	-175.63	-0.98
1107	964	C	16	-41.09	-0.36	38.2	-5.72	-0.03
1107	1280	U	1	-32.8	-0.98	26.52	-0.98	-0.01

i-nuc	BP(j)	Nuc	#BP_Win	avgMFE	avgZ	avgED	SumZ	SumZ/#TotalWindows	BPs= 4
nt-1108	-	U	180	-	-	-	-	-
1108	NoBP	U	144	-37.01	-1.12	28.26	-160.79	-0.89
1108	963	G	16	-41.09	-0.36	38.2	-5.72	-0.03
1108	986	A	4	-41.53	-0.16	45.67	-0.63	-0.0
1108	1139	G	15	-41.91	-0.98	27.41	-14.77	-0.08
1108	1279	A	1	-32.8	-0.98	26.52	-0.98	-0.01

i-nuc	BP(j)	Nuc	#BP_Win	avgMFE	avgZ	avgED	SumZ	SumZ/#TotalWindows	BPs= 2
nt-1109	-	A	180	-	-	-	-	-
1109	NoBP	A	146	-37.06	-1.1	28.62	-160.19	-0.89
1109	962	U	16	-41.09	-0.36	38.2	-5.72	-0.03
1109	1138	U	18	-40.93	-0.96	27.63	-17.35	-0.1

i-nuc	BP(j)	Nuc	#BP_Win	avgMFE	avgZ	avgED	SumZ	SumZ/#TotalWindows	BPs= 6
nt-1110	-	G	180	-	-	-	-	-
1110	NoBP	G	4	-40.65	-0.12	39.7	-0.5	-0.0
1110	961	C	16	-41.09	-0.36	38.2	-5.72	-0.03
1110	985	C	4	-41.53	-0.16	45.67	-0.63	-0.0
1110	1027	C	1	-40.4	-0.21	41.89	-0.21	-0.0
1110	964	C	2	-40.3	-0.12	41.0	-0.23	-0.0
1110	1137	C	151	-37.21	-1.16	27.36	-175.8	-0.98
1110	1105	C	2	-35.1	-0.14	35.54	-0.27	-0.0

i-nuc	BP(j)	Nuc	#BP_Win	avgMFE	avgZ	avgED	SumZ	SumZ/#TotalWindows	BPs= 5
nt-1111	-	G	180	-	-	-	-	-
1111	NoBP	G	19	-40.39	-0.35	37.85	-6.6	-0.04
1111	950	C	3	-41.07	-0.14	40.26	-0.43	-0.0
1111	984	C	4	-41.53	-0.16	45.67	-0.63	-0.0
1111	1026	C	1	-40.4	-0.21	41.89	-0.21	-0.0
1111	1136	C	151	-37.21	-1.16	27.36	-175.8	-0.98
1111	1104	C	2	-35.1	-0.14	35.54	-0.27	-0.0

i-nuc	BP(j)	Nuc	#BP_Win	avgMFE	avgZ	avgED	SumZ	SumZ/#TotalWindows	BPs= 4
nt-1112	-	A	180	-	-	-	-	-
1112	NoBP	A	20	-39.34	-0.38	36.85	-7.63	-0.04
1112	949	U	3	-41.07	-0.14	40.26	-0.43	-0.0
1112	983	U	4	-41.53	-0.16	45.67	-0.63	-0.0
1112	962	U	2	-40.3	-0.12	41.0	-0.23	-0.0
1112	1135	U	151	-37.21	-1.16	27.36	-175.8	-0.98

i-nuc	BP(j)	Nuc	#BP_Win	avgMFE	avgZ	avgED	SumZ	SumZ/#TotalWindows	BPs= 1
nt-1113	-	G	180	-	-	-	-	-
1113	NoBP	G	178	-37.55	-1.04	28.99	-185.64	-1.03
1113	961	C	2	-40.3	-0.12	41.0	-0.23	-0.0

i-nuc	BP(j)	Nuc	#BP_Win	avgMFE	avgZ	avgED	SumZ	SumZ/#TotalWindows	BPs= 0
nt-1114	-	A	180	-	-	-	-	-
1114	NoBP	A	180	-37.52	-1.04	29.05	-186.65	-1.04

i-nuc	BP(j)	Nuc	#BP_Win	avgMFE	avgZ	avgED	SumZ	SumZ/#TotalWindows	BPs= 1
nt-1115	-	A	180	-	-	-	-	-
1115	NoBP	A	176	-37.37	-1.06	28.6	-186.52	-1.04
1115	979	U	4	-41.53	-0.16	45.67	-0.63	-0.0

i-nuc	BP(j)	Nuc	#BP_Win	avgMFE	avgZ	avgED	SumZ	SumZ/#TotalWindows	BPs= 3
nt-1116	-	A	180	-	-	-	-	-
1116	NoBP	A	10	-40.58	-0.22	40.48	-2.18	-0.01
1116	978	U	4	-41.53	-0.16	45.67	-0.63	-0.0
1116	1128	U	2	-40.8	-0.25	40.61	-0.5	-0.0
1116	1132	U	164	-37.06	-1.12	27.65	-183.82	-1.02

i-nuc	BP(j)	Nuc	#BP_Win	avgMFE	avgZ	avgED	SumZ	SumZ/#TotalWindows	BPs= 7
nt-1117	-	U	180	-	-	-	-	-
1117	NoBP	U	2	-40.2	-0.36	39.68	-0.71	-0.0
1117	943	A	2	-41.1	-0.16	38.17	-0.33	-0.0
1117	945	A	1	-41.0	-0.1	44.43	-0.1	-0.0
1117	977	A	4	-41.53	-0.16	45.67	-0.63	-0.0
1117	1022	A	1	-40.4	-0.21	41.89	-0.21	-0.0
1117	957	G	2	-40.3	-0.12	41.0	-0.23	-0.0
1117	1127	A	2	-40.8	-0.25	40.61	-0.5	-0.0
1117	1131	A	166	-37.03	-1.11	27.75	-183.77	-1.02

i-nuc	BP(j)	Nuc	#BP_Win	avgMFE	avgZ	avgED	SumZ	SumZ/#TotalWindows	BPs= 7
nt-1118	-	C	180	-	-	-	-	-
1118	NoBP	C	2	-33.45	-0.02	35.77	-0.03	-0.0
1118	942	G	2	-41.1	-0.16	38.17	-0.33	-0.0
1118	944	G	1	-41.0	-0.1	44.43	-0.1	-0.0
1118	976	G	4	-41.53	-0.16	45.67	-0.63	-0.0
1118	1021	G	1	-40.4	-0.21	41.89	-0.21	-0.0
1118	956	G	2	-40.3	-0.12	41.0	-0.23	-0.0
1118	1126	G	2	-40.8	-0.25	40.61	-0.5	-0.0
1118	1130	G	166	-37.03	-1.11	27.75	-183.77	-1.02

i-nuc	BP(j)	Nuc	#BP_Win	avgMFE	avgZ	avgED	SumZ	SumZ/#TotalWindows	BPs= 7
nt-1119	-	U	180	-	-	-	-	-
1119	941	A	2	-41.1	-0.16	38.17	-0.33	-0.0
1119	943	A	1	-41.0	-0.1	44.43	-0.1	-0.0
1119	975	A	4	-41.53	-0.16	45.67	-0.63	-0.0
1119	1020	A	1	-40.4	-0.21	41.89	-0.21	-0.0
1119	955	A	2	-40.3	-0.12	41.0	-0.23	-0.0
1119	1125	A	2	-40.8	-0.25	40.61	-0.5	-0.0
1119	1129	G	166	-37.03	-1.11	27.75	-183.77	-1.02
1119	NoBP	U	2	-26.95	0.1	32.52	0.2	0.0

i-nuc	BP(j)	Nuc	#BP_Win	avgMFE	avgZ	avgED	SumZ	SumZ/#TotalWindows	BPs= 2
nt-1120	-	A	180	-	-	-	-	-
1120	NoBP	A	10	-36.76	-0.11	38.09	-1.11	-0.01
1120	974	U	4	-41.53	-0.16	45.67	-0.63	-0.0
1120	1128	U	166	-37.03	-1.11	27.75	-183.77	-1.02

i-nuc	BP(j)	Nuc	#BP_Win	avgMFE	avgZ	avgED	SumZ	SumZ/#TotalWindows	BPs= 2
nt-1121	-	U	180	-	-	-	-	-
1121	NoBP	U	10	-35.63	-0.14	36.9	-1.35	-0.01
1121	973	A	4	-41.53	-0.16	45.67	-0.63	-0.0
1121	1127	A	166	-37.03	-1.11	27.75	-183.77	-1.02

i-nuc	BP(j)	Nuc	#BP_Win	avgMFE	avgZ	avgED	SumZ	SumZ/#TotalWindows	BPs= 0
nt-1122	-	A	180	-	-	-	-	-
1122	NoBP	A	180	-36.99	-1.03	28.56	-186.12	-1.03

i-nuc	BP(j)	Nuc	#BP_Win	avgMFE	avgZ	avgED	SumZ	SumZ/#TotalWindows	BPs= 0
nt-1123	-	A	180	-	-	-	-	-
1123	NoBP	A	180	-36.93	-1.04	28.49	-186.5	-1.04

i-nuc	BP(j)	Nuc	#BP_Win	avgMFE	avgZ	avgED	SumZ	SumZ/#TotalWindows	BPs= 0
nt-1124	-	A	180	-	-	-	-	-
1124	NoBP	A	180	-36.88	-1.04	28.36	-186.63	-1.04

i-nuc	BP(j)	Nuc	#BP_Win	avgMFE	avgZ	avgED	SumZ	SumZ/#TotalWindows	BPs= 1
nt-1125	-	A	180	-	-	-	-	-
1125	NoBP	A	178	-36.79	-1.05	28.12	-186.07	-1.03
1125	1119	U	2	-40.8	-0.25	40.61	-0.5	-0.0

i-nuc	BP(j)	Nuc	#BP_Win	avgMFE	avgZ	avgED	SumZ	SumZ/#TotalWindows	BPs= 1
nt-1126	-	G	180	-	-	-	-	-
1126	NoBP	G	178	-36.74	-1.05	28.04	-186.55	-1.04
1126	1118	C	2	-40.8	-0.25	40.61	-0.5	-0.0

i-nuc	BP(j)	Nuc	#BP_Win	avgMFE	avgZ	avgED	SumZ	SumZ/#TotalWindows	BPs= 2
nt-1127	-	A	180	-	-	-	-	-
1127	NoBP	A	12	-32.38	-0.3	31.27	-3.58	-0.02
1127	1117	U	2	-40.8	-0.25	40.61	-0.5	-0.0
1127	1121	U	166	-37.03	-1.11	27.75	-183.77	-1.02

i-nuc	BP(j)	Nuc	#BP_Win	avgMFE	avgZ	avgED	SumZ	SumZ/#TotalWindows	BPs= 3
nt-1128	-	U	180	-	-	-	-	-
1128	NoBP	U	11	-32.37	-0.4	30.44	-4.44	-0.02
1128	1116	A	2	-40.8	-0.25	40.61	-0.5	-0.0
1128	1120	A	166	-37.03	-1.11	27.75	-183.77	-1.02
1128	1202	A	1	-27.2	-0.01	33.33	-0.01	-0.0

i-nuc	BP(j)	Nuc	#BP_Win	avgMFE	avgZ	avgED	SumZ	SumZ/#TotalWindows	BPs= 4
nt-1129	-	G	180	-	-	-	-	-
1129	NoBP	G	9	-34.41	-0.61	32.65	-5.49	-0.03
1129	1119	U	166	-37.03	-1.11	27.75	-183.77	-1.02
1129	1211	C	1	-26.7	0.21	31.72	0.21	0.0
1129	1201	C	1	-27.2	-0.01	33.33	-0.01	-0.0
1129	1137	C	3	-32.03	-0.29	27.26	-0.88	-0.0

i-nuc	BP(j)	Nuc	#BP_Win	avgMFE	avgZ	avgED	SumZ	SumZ/#TotalWindows	BPs= 4
nt-1130	-	G	180	-	-	-	-	-
1130	NoBP	G	9	-33.78	-0.7	31.01	-6.33	-0.04
1130	1118	C	166	-37.03	-1.11	27.75	-183.77	-1.02
1130	1210	C	1	-26.7	0.21	31.72	0.21	0.0
1130	1200	C	1	-27.2	-0.01	33.33	-0.01	-0.0
1130	1136	C	3	-32.03	-0.29	27.26	-0.88	-0.0

i-nuc	BP(j)	Nuc	#BP_Win	avgMFE	avgZ	avgED	SumZ	SumZ/#TotalWindows	BPs= 2
nt-1131	-	A	180	-	-	-	-	-
1131	1117	U	166	-37.03	-1.11	27.75	-183.77	-1.02
1131	NoBP	A	11	-32.02	-0.67	29.94	-7.38	-0.04
1131	1135	U	3	-32.03	-0.29	27.26	-0.88	-0.0

i-nuc	BP(j)	Nuc	#BP_Win	avgMFE	avgZ	avgED	SumZ	SumZ/#TotalWindows	BPs= 2
nt-1132	-	U	180	-	-	-	-	-
1132	1116	A	164	-37.06	-1.12	27.65	-183.82	-1.02
1132	NoBP	U	6	-29.65	-0.12	29.52	-0.7	-0.0
1132	1145	A	10	-33.34	-0.88	29.35	-8.79	-0.05

i-nuc	BP(j)	Nuc	#BP_Win	avgMFE	avgZ	avgED	SumZ	SumZ/#TotalWindows	BPs= 1
nt-1133	-	A	180	-	-	-	-	-
1133	NoBP	A	170	-36.77	-1.09	27.6	-185.3	-1.03
1133	1144	U	10	-33.34	-0.88	29.35	-8.79	-0.05

i-nuc	BP(j)	Nuc	#BP_Win	avgMFE	avgZ	avgED	SumZ	SumZ/#TotalWindows	BPs= 1
nt-1134	-	A	180	-	-	-	-	-
1134	NoBP	A	170	-36.74	-1.1	27.5	-186.59	-1.04
1134	1143	U	10	-33.34	-0.88	29.35	-8.79	-0.05

i-nuc	BP(j)	Nuc	#BP_Win	avgMFE	avgZ	avgED	SumZ	SumZ/#TotalWindows	BPs= 5
nt-1135	-	U	180	-	-	-	-	-
1135	NoBP	U	7	-38.29	-0.97	26.88	-6.79	-0.04
1135	1112	A	151	-37.21	-1.16	27.36	-175.8	-0.98
1135	1207	A	8	-28.84	-0.47	27.99	-3.75	-0.02
1135	1199	A	1	-27.2	-0.01	33.33	-0.01	-0.0
1135	1142	A	10	-33.34	-0.88	29.35	-8.79	-0.05
1135	1131	A	3	-32.03	-0.29	27.26	-0.88	-0.0

i-nuc	BP(j)	Nuc	#BP_Win	avgMFE	avgZ	avgED	SumZ	SumZ/#TotalWindows	BPs= 6
nt-1136	-	C	180	-	-	-	-	-
1136	NoBP	C	5	-38.56	-1.54	20.24	-7.72	-0.04
1136	1111	G	151	-37.21	-1.16	27.36	-175.8	-0.98
1136	1012	G	2	-35.1	-0.14	35.54	-0.27	-0.0
1136	1206	G	8	-28.84	-0.47	27.99	-3.75	-0.02
1136	1198	G	1	-27.2	-0.01	33.33	-0.01	-0.0
1136	1141	G	10	-33.34	-0.88	29.35	-8.79	-0.05
1136	1130	G	3	-32.03	-0.29	27.26	-0.88	-0.0

i-nuc	BP(j)	Nuc	#BP_Win	avgMFE	avgZ	avgED	SumZ	SumZ/#TotalWindows	BPs= 5
nt-1137	-	C	180	-	-	-	-	-
1137	1110	G	151	-37.21	-1.16	27.36	-175.8	-0.98
1137	1011	G	2	-35.1	-0.14	35.54	-0.27	-0.0
1137	1205	G	8	-28.84	-0.47	27.99	-3.75	-0.02
1137	1197	G	1	-27.2	-0.01	33.33	-0.01	-0.0
1137	NoBP	C	15	-34.75	-1.2	25.31	-18.06	-0.1
1137	1129	G	3	-32.03	-0.29	27.26	-0.88	-0.0

i-nuc	BP(j)	Nuc	#BP_Win	avgMFE	avgZ	avgED	SumZ	SumZ/#TotalWindows	BPs= 6
nt-1138	-	U	180	-	-	-	-	-
1138	1109	A	18	-40.93	-0.96	27.63	-17.35	-0.1
1138	1106	A	131	-36.71	-1.2	27.27	-157.52	-0.88
1138	1010	A	2	-35.1	-0.14	35.54	-0.27	-0.0
1138	1202	A	1	-29.7	-0.23	25.95	-0.23	-0.0
1138	1204	A	8	-28.84	-0.47	27.99	-3.75	-0.02
1138	1196	A	1	-27.2	-0.01	33.33	-0.01	-0.0
1138	NoBP	U	19	-34.48	-1.1	25.15	-20.94	-0.12

i-nuc	BP(j)	Nuc	#BP_Win	avgMFE	avgZ	avgED	SumZ	SumZ/#TotalWindows	BPs= 6
nt-1139	-	G	180	-	-	-	-	-
1139	1108	U	15	-41.91	-0.98	27.41	-14.77	-0.08
1139	1105	C	131	-36.71	-1.2	27.27	-157.52	-0.88
1139	1009	C	2	-35.1	-0.14	35.54	-0.27	-0.0
1139	1171	C	11	-35.66	-1.42	20.76	-15.57	-0.09
1139	1211	C	1	-30.8	-0.5	23.99	-0.5	-0.0
1139	1201	C	1	-29.7	-0.23	25.95	-0.23	-0.0
1139	NoBP	G	19	-31.12	-0.66	28.98	-12.55	-0.07

i-nuc	BP(j)	Nuc	#BP_Win	avgMFE	avgZ	avgED	SumZ	SumZ/#TotalWindows	BPs= 7
nt-1140	-	G	180	-	-	-	-	-
1140	NoBP	G	25	-38.08	-0.94	27.68	-23.5	-0.13
1140	1104	C	131	-36.71	-1.2	27.27	-157.52	-0.88
1140	1008	C	2	-35.1	-0.14	35.54	-0.27	-0.0
1140	1170	C	11	-35.66	-1.42	20.76	-15.57	-0.09
1140	1210	C	1	-30.8	-0.5	23.99	-0.5	-0.0
1140	1200	C	1	-29.7	-0.23	25.95	-0.23	-0.0
1140	1201	C	8	-28.84	-0.47	27.99	-3.75	-0.02
1140	1194	C	1	-27.2	-0.01	33.33	-0.01	-0.0

i-nuc	BP(j)	Nuc	#BP_Win	avgMFE	avgZ	avgED	SumZ	SumZ/#TotalWindows	BPs= 5
nt-1141	-	G	180	-	-	-	-	-
1141	NoBP	G	19	-38.68	-0.84	26.92	-16.01	-0.09
1141	1103	C	131	-36.71	-1.2	27.27	-157.52	-0.88
1141	1169	C	11	-35.66	-1.42	20.76	-15.57	-0.09
1141	1209	C	1	-30.8	-0.5	23.99	-0.5	-0.0
1141	1200	C	8	-28.84	-0.47	27.99	-3.75	-0.02
1141	1136	C	10	-33.34	-0.88	29.35	-8.79	-0.05

i-nuc	BP(j)	Nuc	#BP_Win	avgMFE	avgZ	avgED	SumZ	SumZ/#TotalWindows	BPs= 2
nt-1142	-	A	180	-	-	-	-	-
1142	NoBP	A	141	-36.88	-1.1	27.59	-155.6	-0.86
1142	1102	U	29	-34.03	-1.36	22.76	-39.48	-0.22
1142	1135	U	10	-33.34	-0.88	29.35	-8.79	-0.05

i-nuc	BP(j)	Nuc	#BP_Win	avgMFE	avgZ	avgED	SumZ	SumZ/#TotalWindows	BPs= 6
nt-1143	-	U	180	-	-	-	-	-
1143	NoBP	U	123	-37.56	-1.16	27.84	-142.73	-0.79
1143	1101	A	26	-33.72	-1.32	23.17	-34.35	-0.19
1143	1168	G	11	-35.66	-1.42	20.76	-15.57	-0.09
1143	1197	G	1	-29.7	-0.23	25.95	-0.23	-0.0
1143	1199	A	8	-28.84	-0.47	27.99	-3.75	-0.02
1143	1191	A	1	-27.2	-0.01	33.33	-0.01	-0.0
1143	1134	A	10	-33.34	-0.88	29.35	-8.79	-0.05

i-nuc	BP(j)	Nuc	#BP_Win	avgMFE	avgZ	avgED	SumZ	SumZ/#TotalWindows	BPs= 5
nt-1144	-	U	180	-	-	-	-	-
1144	NoBP	U	149	-36.82	-1.19	26.98	-178.02	-0.99
1144	1167	A	11	-35.66	-1.42	20.76	-15.57	-0.09
1144	1196	A	1	-29.7	-0.23	25.95	-0.23	-0.0
1144	1198	G	8	-28.84	-0.47	27.99	-3.75	-0.02
1144	1190	A	1	-27.2	-0.01	33.33	-0.01	-0.0
1144	1133	A	10	-33.34	-0.88	29.35	-8.79	-0.05

i-nuc	BP(j)	Nuc	#BP_Win	avgMFE	avgZ	avgED	SumZ	SumZ/#TotalWindows	BPs= 3
nt-1145	-	A	180	-	-	-	-	-
1145	NoBP	A	158	-36.3	-1.16	26.99	-182.94	-1.02
1145	1166	U	11	-35.66	-1.42	20.76	-15.57	-0.09
1145	1189	U	1	-27.2	-0.01	33.33	-0.01	-0.0
1145	1132	U	10	-33.34	-0.88	29.35	-8.79	-0.05

i-nuc	BP(j)	Nuc	#BP_Win	avgMFE	avgZ	avgED	SumZ	SumZ/#TotalWindows	BPs= 0
nt-1146	-	A	180	-	-	-	-	-
1146	NoBP	A	180	-35.99	-1.16	26.79	-208.73	-1.16

i-nuc	BP(j)	Nuc	#BP_Win	avgMFE	avgZ	avgED	SumZ	SumZ/#TotalWindows	BPs= 1
nt-1147	-	A	180	-	-	-	-	-
1147	NoBP	A	169	-35.96	-1.15	27.19	-194.28	-1.08
1147	1164	U	11	-35.66	-1.42	20.76	-15.57	-0.09

i-nuc	BP(j)	Nuc	#BP_Win	avgMFE	avgZ	avgED	SumZ	SumZ/#TotalWindows	BPs= 1
nt-1148	-	U	180	-	-	-	-	-
1148	NoBP	U	169	-35.9	-1.16	27.23	-195.44	-1.09
1148	1163	G	11	-35.66	-1.42	20.76	-15.57	-0.09

i-nuc	BP(j)	Nuc	#BP_Win	avgMFE	avgZ	avgED	SumZ	SumZ/#TotalWindows	BPs= 1
nt-1149	-	A	180	-	-	-	-	-
1149	NoBP	A	169	-35.85	-1.17	27.26	-197.04	-1.09
1149	1162	U	11	-35.66	-1.42	20.76	-15.57	-0.09

i-nuc	BP(j)	Nuc	#BP_Win	avgMFE	avgZ	avgED	SumZ	SumZ/#TotalWindows	BPs= 0
nt-1150	-	A	180	-	-	-	-	-
1150	NoBP	A	180	-35.79	-1.19	26.88	-214.02	-1.19

i-nuc	BP(j)	Nuc	#BP_Win	avgMFE	avgZ	avgED	SumZ	SumZ/#TotalWindows	BPs= 0
nt-1151	-	A	180	-	-	-	-	-
1151	NoBP	A	180	-35.75	-1.2	26.88	-215.22	-1.2

i-nuc	BP(j)	Nuc	#BP_Win	avgMFE	avgZ	avgED	SumZ	SumZ/#TotalWindows	BPs= 0
nt-1152	-	A	180	-	-	-	-	-
1152	NoBP	A	180	-35.72	-1.2	26.92	-215.83	-1.2

i-nuc	BP(j)	Nuc	#BP_Win	avgMFE	avgZ	avgED	SumZ	SumZ/#TotalWindows	BPs= 1
nt-1153	-	U	180	-	-	-	-	-
1153	NoBP	U	177	-35.61	-1.21	26.9	-213.58	-1.19
1153	1056	A	3	-39.8	-0.8	31.35	-2.4	-0.01

i-nuc	BP(j)	Nuc	#BP_Win	avgMFE	avgZ	avgED	SumZ	SumZ/#TotalWindows	BPs= 1
nt-1154	-	A	180	-	-	-	-	-
1154	NoBP	A	177	-35.57	-1.21	26.96	-214.27	-1.19
1154	1055	U	3	-39.8	-0.8	31.35	-2.4	-0.01

i-nuc	BP(j)	Nuc	#BP_Win	avgMFE	avgZ	avgED	SumZ	SumZ/#TotalWindows	BPs= 4
nt-1155	-	G	180	-	-	-	-	-
1155	NoBP	G	80	-36.57	-1.23	28.89	-98.35	-0.55
1155	994	C	2	-41.75	-1.16	25.54	-2.31	-0.01
1155	1054	C	3	-39.8	-0.8	31.35	-2.4	-0.01
1155	1187	C	90	-34.65	-1.22	25.28	-109.38	-0.61
1155	1266	C	5	-32.4	-0.96	28.74	-4.81	-0.03

i-nuc	BP(j)	Nuc	#BP_Win	avgMFE	avgZ	avgED	SumZ	SumZ/#TotalWindows	BPs= 4
nt-1156	-	U	180	-	-	-	-	-
1156	NoBP	U	80	-36.48	-1.24	29.03	-99.05	-0.55
1156	993	G	2	-41.75	-1.16	25.54	-2.31	-0.01
1156	1053	A	3	-39.8	-0.8	31.35	-2.4	-0.01
1156	1186	A	90	-34.65	-1.22	25.28	-109.38	-0.61
1156	1265	A	5	-32.4	-0.96	28.74	-4.81	-0.03

i-nuc	BP(j)	Nuc	#BP_Win	avgMFE	avgZ	avgED	SumZ	SumZ/#TotalWindows	BPs= 3
nt-1157	-	A	180	-	-	-	-	-
1157	NoBP	A	170	-35.48	-1.23	27.1	-209.11	-1.16
1157	992	U	2	-41.75	-1.16	25.54	-2.31	-0.01
1157	1052	U	3	-39.8	-0.8	31.35	-2.4	-0.01
1157	1263	U	5	-32.4	-0.96	28.74	-4.81	-0.03

i-nuc	BP(j)	Nuc	#BP_Win	avgMFE	avgZ	avgED	SumZ	SumZ/#TotalWindows	BPs= 2
nt-1158	-	A	180	-	-	-	-	-
1158	NoBP	A	77	-37.1	-1.31	29.33	-100.65	-0.56
1158	1183	U	98	-34.42	-1.16	25.55	-114.03	-0.63
1158	1262	U	5	-32.4	-0.96	28.74	-4.81	-0.03

i-nuc	BP(j)	Nuc	#BP_Win	avgMFE	avgZ	avgED	SumZ	SumZ/#TotalWindows	BPs= 2
nt-1159	-	G	180	-	-	-	-	-
1159	NoBP	G	77	-37.03	-1.31	29.43	-101.06	-0.56
1159	1182	C	98	-34.42	-1.16	25.55	-114.03	-0.63
1159	1261	C	5	-32.4	-0.96	28.74	-4.81	-0.03

i-nuc	BP(j)	Nuc	#BP_Win	avgMFE	avgZ	avgED	SumZ	SumZ/#TotalWindows	BPs= 1
nt-1160	-	A	180	-	-	-	-	-
1160	NoBP	A	82	-36.69	-1.3	29.47	-106.77	-0.59
1160	1181	U	98	-34.42	-1.16	25.55	-114.03	-0.63

i-nuc	BP(j)	Nuc	#BP_Win	avgMFE	avgZ	avgED	SumZ	SumZ/#TotalWindows	BPs= 3
nt-1161	-	A	180	-	-	-	-	-
1161	NoBP	A	57	-36.19	-1.44	28.31	-82.19	-0.46
1161	992	U	4	-40.65	-1.34	23.92	-5.37	-0.03
1161	1042	U	21	-37.13	-0.98	33.63	-20.58	-0.11
1161	1180	U	98	-34.42	-1.16	25.55	-114.03	-0.63

i-nuc	BP(j)	Nuc	#BP_Win	avgMFE	avgZ	avgED	SumZ	SumZ/#TotalWindows	BPs= 6
nt-1162	-	U	180	-	-	-	-	-
1162	NoBP	U	37	-36.32	-1.53	30.92	-56.68	-0.31
1162	991	A	4	-40.65	-1.34	23.92	-5.37	-0.03
1162	995	A	4	-40.45	-1.58	24.69	-6.34	-0.04
1162	1041	A	21	-37.13	-0.98	33.63	-20.58	-0.11
1162	1179	A	98	-34.42	-1.16	25.55	-114.03	-0.63
1162	1258	A	5	-32.4	-0.96	28.74	-4.81	-0.03
1162	1149	A	11	-35.66	-1.42	20.76	-15.57	-0.09

i-nuc	BP(j)	Nuc	#BP_Win	avgMFE	avgZ	avgED	SumZ	SumZ/#TotalWindows	BPs= 6
nt-1163	-	G	180	-	-	-	-	-
1163	NoBP	G	37	-36.23	-1.56	30.96	-57.74	-0.32
1163	990	C	4	-40.65	-1.34	23.92	-5.37	-0.03
1163	994	C	4	-40.45	-1.58	24.69	-6.34	-0.04
1163	1040	C	21	-37.13	-0.98	33.63	-20.58	-0.11
1163	1178	C	98	-34.42	-1.16	25.55	-114.03	-0.63
1163	1257	C	5	-32.4	-0.96	28.74	-4.81	-0.03
1163	1148	U	11	-35.66	-1.42	20.76	-15.57	-0.09

i-nuc	BP(j)	Nuc	#BP_Win	avgMFE	avgZ	avgED	SumZ	SumZ/#TotalWindows	BPs= 6
nt-1164	-	U	180	-	-	-	-	-
1164	989	G	4	-40.65	-1.34	23.92	-5.37	-0.03
1164	993	G	4	-40.45	-1.58	24.69	-6.34	-0.04
1164	1038	G	21	-37.13	-0.98	33.63	-20.58	-0.11
1164	NoBP	U	37	-36.16	-1.6	31.14	-59.2	-0.33
1164	1177	G	98	-34.42	-1.16	25.55	-114.03	-0.63
1164	1256	G	5	-32.4	-0.96	28.74	-4.81	-0.03
1164	1147	A	11	-35.66	-1.42	20.76	-15.57	-0.09

i-nuc	BP(j)	Nuc	#BP_Win	avgMFE	avgZ	avgED	SumZ	SumZ/#TotalWindows	BPs= 3
nt-1165	-	A	180	-	-	-	-	-
1165	988	U	3	-41.03	-1.5	23.53	-4.5	-0.02
1165	992	U	4	-40.45	-1.58	24.69	-6.34	-0.04
1165	1037	U	21	-37.13	-0.98	33.63	-20.58	-0.11
1165	NoBP	A	152	-34.88	-1.29	26.69	-195.73	-1.09

i-nuc	BP(j)	Nuc	#BP_Win	avgMFE	avgZ	avgED	SumZ	SumZ/#TotalWindows	BPs= 4
nt-1166	-	U	180	-	-	-	-	-
1166	987	G	1	-41.7	-1.59	22.53	-1.59	-0.01
1166	NoBP	U	144	-34.9	-1.28	27.16	-184.62	-1.03
1166	991	A	3	-40.77	-1.75	22.79	-5.25	-0.03
1166	1036	G	21	-37.13	-0.98	33.63	-20.58	-0.11
1166	1145	A	11	-35.66	-1.42	20.76	-15.57	-0.09

i-nuc	BP(j)	Nuc	#BP_Win	avgMFE	avgZ	avgED	SumZ	SumZ/#TotalWindows	BPs= 1
nt-1167	-	A	180	-	-	-	-	-
1167	NoBP	A	169	-35.29	-1.26	27.88	-212.76	-1.18
1167	1144	U	11	-35.66	-1.42	20.76	-15.57	-0.09

i-nuc	BP(j)	Nuc	#BP_Win	avgMFE	avgZ	avgED	SumZ	SumZ/#TotalWindows	BPs= 3
nt-1168	-	G	180	-	-	-	-	-
1168	NoBP	G	160	-35.39	-1.3	27.78	-207.94	-1.16
1168	1013	C	4	-33.95	-0.21	33.26	-0.84	-0.0
1168	1252	C	5	-32.4	-0.96	28.74	-4.81	-0.03
1168	1143	U	11	-35.66	-1.42	20.76	-15.57	-0.09

i-nuc	BP(j)	Nuc	#BP_Win	avgMFE	avgZ	avgED	SumZ	SumZ/#TotalWindows	BPs= 5
nt-1169	-	C	180	-	-	-	-	-
1169	NoBP	C	131	-35.01	-1.39	26.32	-181.78	-1.01
1169	1033	G	21	-37.13	-0.98	33.63	-20.58	-0.11
1169	1012	G	4	-33.95	-0.21	33.26	-0.84	-0.0
1169	1032	G	8	-36.94	-0.69	35.58	-5.53	-0.03
1169	1251	G	5	-32.4	-0.96	28.74	-4.81	-0.03
1169	1141	G	11	-35.66	-1.42	20.76	-15.57	-0.09

i-nuc	BP(j)	Nuc	#BP_Win	avgMFE	avgZ	avgED	SumZ	SumZ/#TotalWindows	BPs= 4
nt-1170	-	C	180	-	-	-	-	-
1170	NoBP	C	136	-34.91	-1.38	26.37	-187.4	-1.04
1170	1032	G	21	-37.13	-0.98	33.63	-20.58	-0.11
1170	1011	G	4	-33.95	-0.21	33.26	-0.84	-0.0
1170	1031	G	8	-36.94	-0.69	35.58	-5.53	-0.03
1170	1140	G	11	-35.66	-1.42	20.76	-15.57	-0.09

i-nuc	BP(j)	Nuc	#BP_Win	avgMFE	avgZ	avgED	SumZ	SumZ/#TotalWindows	BPs= 4
nt-1171	-	C	180	-	-	-	-	-
1171	NoBP	C	135	-34.97	-1.36	26.45	-184.18	-1.02
1171	1031	G	21	-37.13	-0.98	33.63	-20.58	-0.11
1171	1030	G	8	-36.94	-0.69	35.58	-5.53	-0.03
1171	1249	G	5	-32.4	-0.96	28.74	-4.81	-0.03
1171	1139	G	11	-35.66	-1.42	20.76	-15.57	-0.09

i-nuc	BP(j)	Nuc	#BP_Win	avgMFE	avgZ	avgED	SumZ	SumZ/#TotalWindows	BPs= 3
nt-1172	-	U	180	-	-	-	-	-
1172	1030	G	21	-37.13	-0.98	33.63	-20.58	-0.11
1172	NoBP	U	146	-35.02	-1.38	25.94	-200.82	-1.12
1172	1029	A	8	-36.94	-0.69	35.58	-5.53	-0.03
1172	1248	A	5	-32.4	-0.96	28.74	-4.81	-0.03

i-nuc	BP(j)	Nuc	#BP_Win	avgMFE	avgZ	avgED	SumZ	SumZ/#TotalWindows	BPs= 1
nt-1173	-	A	180	-	-	-	-	-
1173	NoBP	A	178	-35.31	-1.31	27.32	-232.78	-1.29
1173	1303	U	2	-32.55	-0.24	23.94	-0.48	-0.0

i-nuc	BP(j)	Nuc	#BP_Win	avgMFE	avgZ	avgED	SumZ	SumZ/#TotalWindows	BPs= 2
nt-1174	-	C	180	-	-	-	-	-
1174	NoBP	C	157	-35.37	-1.37	26.55	-214.64	-1.19
1174	1185	G	20	-35.01	-0.96	32.64	-19.14	-0.11
1174	1302	G	3	-32.03	-0.29	27.26	-0.88	-0.0

i-nuc	BP(j)	Nuc	#BP_Win	avgMFE	avgZ	avgED	SumZ	SumZ/#TotalWindows	BPs= 2
nt-1175	-	C	180	-	-	-	-	-
1175	NoBP	C	157	-35.37	-1.37	26.43	-215.26	-1.2
1175	1184	G	20	-35.01	-0.96	32.64	-19.14	-0.11
1175	1301	G	3	-32.03	-0.29	27.26	-0.88	-0.0

i-nuc	BP(j)	Nuc	#BP_Win	avgMFE	avgZ	avgED	SumZ	SumZ/#TotalWindows	BPs= 2
nt-1176	-	A	180	-	-	-	-	-
1176	NoBP	A	157	-35.36	-1.38	26.37	-216.24	-1.2
1176	1183	U	20	-35.01	-0.96	32.64	-19.14	-0.11
1176	1300	U	3	-32.03	-0.29	27.26	-0.88	-0.0

i-nuc	BP(j)	Nuc	#BP_Win	avgMFE	avgZ	avgED	SumZ	SumZ/#TotalWindows	BPs= 6
nt-1177	-	G	180	-	-	-	-	-
1177	NoBP	G	10	-36.57	-0.61	34.41	-6.06	-0.03
1177	1006	C	4	-33.95	-0.21	33.26	-0.84	-0.0
1177	1164	U	98	-34.42	-1.16	25.55	-114.03	-0.63
1177	1182	C	20	-35.01	-0.96	32.64	-19.14	-0.11
1177	1299	U	3	-32.03	-0.29	27.26	-0.88	-0.0
1177	1312	C	22	-37.99	-2.17	19.32	-47.72	-0.27
1177	1325	U	23	-36.57	-2.09	31.65	-48.01	-0.27

i-nuc	BP(j)	Nuc	#BP_Win	avgMFE	avgZ	avgED	SumZ	SumZ/#TotalWindows	BPs= 6
nt-1178	-	C	180	-	-	-	-	-
1178	NoBP	C	22	-35.05	-0.92	33.02	-20.24	-0.11
1178	1005	G	4	-33.95	-0.21	33.26	-0.84	-0.0
1178	1163	G	98	-34.42	-1.16	25.55	-114.03	-0.63
1178	1019	G	8	-36.94	-0.69	35.58	-5.53	-0.03
1178	1298	G	3	-32.03	-0.29	27.26	-0.88	-0.0
1178	1311	G	22	-37.99	-2.17	19.32	-47.72	-0.27
1178	1324	G	23	-36.57	-2.09	31.65	-48.01	-0.27

i-nuc	BP(j)	Nuc	#BP_Win	avgMFE	avgZ	avgED	SumZ	SumZ/#TotalWindows	BPs= 6
nt-1179	-	A	180	-	-	-	-	-
1179	1004	U	4	-33.95	-0.21	33.26	-0.84	-0.0
1179	1162	U	98	-34.42	-1.16	25.55	-114.03	-0.63
1179	1018	U	8	-36.94	-0.69	35.58	-5.53	-0.03
1179	NoBP	A	22	-35.25	-0.98	33.13	-21.66	-0.12
1179	1297	U	3	-32.03	-0.29	27.26	-0.88	-0.0
1179	1310	U	22	-37.99	-2.17	19.32	-47.72	-0.27
1179	1323	U	23	-36.57	-2.09	31.65	-48.01	-0.27

i-nuc	BP(j)	Nuc	#BP_Win	avgMFE	avgZ	avgED	SumZ	SumZ/#TotalWindows	BPs= 4
nt-1180	-	U	180	-	-	-	-	-
1180	NoBP	U	54	-35.91	-1.37	32.66	-73.84	-0.41
1180	1161	A	98	-34.42	-1.16	25.55	-114.03	-0.63
1180	1292	A	3	-32.03	-0.29	27.26	-0.88	-0.0
1180	1309	A	22	-37.99	-2.17	19.32	-47.72	-0.27
1180	1355	A	3	-37.6	-1.38	37.15	-4.13	-0.02

i-nuc	BP(j)	Nuc	#BP_Win	avgMFE	avgZ	avgED	SumZ	SumZ/#TotalWindows	BPs= 6
nt-1181	-	U	180	-	-	-	-	-
1181	NoBP	U	22	-34.93	-0.9	32.7	-19.84	-0.11
1181	1160	A	98	-34.42	-1.16	25.55	-114.03	-0.63
1181	1017	A	8	-36.94	-0.69	35.58	-5.53	-0.03
1181	1291	A	4	-33.17	-0.45	28.81	-1.79	-0.01
1181	1308	A	22	-37.99	-2.17	19.32	-47.72	-0.27
1181	1321	A	23	-36.57	-2.09	31.65	-48.01	-0.27
1181	1354	G	3	-37.6	-1.38	37.15	-4.13	-0.02

i-nuc	BP(j)	Nuc	#BP_Win	avgMFE	avgZ	avgED	SumZ	SumZ/#TotalWindows	BPs= 6
nt-1182	-	C	180	-	-	-	-	-
1182	NoBP	C	24	-37.76	-2.04	20.48	-48.94	-0.27
1182	1159	G	98	-34.42	-1.16	25.55	-114.03	-0.63
1182	1016	G	8	-36.94	-0.69	35.58	-5.53	-0.03
1182	1177	G	20	-35.01	-0.96	32.64	-19.14	-0.11
1182	1290	G	4	-33.17	-0.45	28.81	-1.79	-0.01
1182	1320	G	23	-36.57	-2.09	31.65	-48.01	-0.27
1182	1353	G	3	-37.6	-1.38	37.15	-4.13	-0.02

i-nuc	BP(j)	Nuc	#BP_Win	avgMFE	avgZ	avgED	SumZ	SumZ/#TotalWindows	BPs= 7
nt-1183	-	U	180	-	-	-	-	-
1183	1158	A	98	-34.42	-1.16	25.55	-114.03	-0.63
1183	1015	A	8	-36.94	-0.69	35.58	-5.53	-0.03
1183	1176	A	20	-35.01	-0.96	32.64	-19.14	-0.11
1183	1289	A	4	-33.17	-0.45	28.81	-1.79	-0.01
1183	1306	A	22	-37.99	-2.17	19.32	-47.72	-0.27
1183	1319	A	23	-36.57	-2.09	31.65	-48.01	-0.27
1183	1352	A	3	-37.6	-1.38	37.15	-4.13	-0.02
1183	NoBP	U	2	-36.3	-1.25	25.02	-2.49	-0.01

i-nuc	BP(j)	Nuc	#BP_Win	avgMFE	avgZ	avgED	SumZ	SumZ/#TotalWindows	BPs= 7
nt-1184	-	G	180	-	-	-	-	-
1184	NoBP	G	96	-34.59	-1.19	25.39	-114.32	-0.64
1184	1014	C	8	-36.94	-0.69	35.58	-5.53	-0.03
1184	1175	C	20	-35.01	-0.96	32.64	-19.14	-0.11
1184	1096	C	4	-31.7	-1.04	24.5	-4.14	-0.02
1184	1288	C	4	-33.17	-0.45	28.81	-1.79	-0.01
1184	1305	C	22	-37.99	-2.17	19.32	-47.72	-0.27
1184	1318	C	23	-36.57	-2.09	31.65	-48.01	-0.27
1184	1351	C	3	-37.6	-1.38	37.15	-4.13	-0.02

i-nuc	BP(j)	Nuc	#BP_Win	avgMFE	avgZ	avgED	SumZ	SumZ/#TotalWindows	BPs= 6
nt-1185	-	G	180	-	-	-	-	-
1185	1013	C	8	-36.94	-0.69	35.58	-5.53	-0.03
1185	1174	C	20	-35.01	-0.96	32.64	-19.14	-0.11
1185	NoBP	G	100	-34.54	-1.18	25.33	-117.85	-0.65
1185	1095	C	4	-31.7	-1.04	24.5	-4.14	-0.02
1185	1304	C	22	-37.99	-2.17	19.32	-47.72	-0.27
1185	1317	C	23	-36.57	-2.09	31.65	-48.01	-0.27
1185	1350	C	3	-37.6	-1.38	37.15	-4.13	-0.02

i-nuc	BP(j)	Nuc	#BP_Win	avgMFE	avgZ	avgED	SumZ	SumZ/#TotalWindows	BPs= 3
nt-1186	-	A	180	-	-	-	-	-
1186	NoBP	A	64	-35.7	-1.37	31.43	-87.4	-0.49
1186	1156	U	90	-34.65	-1.22	25.28	-109.38	-0.61
1186	1094	U	4	-31.7	-1.04	24.5	-4.14	-0.02
1186	1303	U	22	-37.99	-2.17	19.32	-47.72	-0.27

i-nuc	BP(j)	Nuc	#BP_Win	avgMFE	avgZ	avgED	SumZ	SumZ/#TotalWindows	BPs= 3
nt-1187	-	C	180	-	-	-	-	-
1187	NoBP	C	64	-35.59	-1.42	30.84	-90.77	-0.5
1187	1155	G	90	-34.65	-1.22	25.28	-109.38	-0.61
1187	1286	G	4	-33.17	-0.45	28.81	-1.79	-0.01
1187	1302	G	22	-37.99	-2.17	19.32	-47.72	-0.27

i-nuc	BP(j)	Nuc	#BP_Win	avgMFE	avgZ	avgED	SumZ	SumZ/#TotalWindows	BPs= 1
nt-1188	-	A	180	-	-	-	-	-
1188	NoBP	A	176	-35.41	-1.42	26.44	-249.04	-1.38
1188	1285	U	4	-33.17	-0.45	28.81	-1.79	-0.01

i-nuc	BP(j)	Nuc	#BP_Win	avgMFE	avgZ	avgED	SumZ	SumZ/#TotalWindows	BPs= 2
nt-1189	-	U	180	-	-	-	-	-
1189	NoBP	U	175	-35.45	-1.43	26.3	-249.91	-1.39
1189	1145	A	1	-27.2	-0.01	33.33	-0.01	-0.0
1189	1284	A	4	-33.17	-0.45	28.81	-1.79	-0.01

i-nuc	BP(j)	Nuc	#BP_Win	avgMFE	avgZ	avgED	SumZ	SumZ/#TotalWindows	BPs= 1
nt-1190	-	A	180	-	-	-	-	-
1190	NoBP	A	179	-35.4	-1.41	26.25	-252.38	-1.4
1190	1144	U	1	-27.2	-0.01	33.33	-0.01	-0.0

i-nuc	BP(j)	Nuc	#BP_Win	avgMFE	avgZ	avgED	SumZ	SumZ/#TotalWindows	BPs= 1
nt-1191	-	A	180	-	-	-	-	-
1191	NoBP	A	179	-35.39	-1.42	26.15	-253.53	-1.41
1191	1143	U	1	-27.2	-0.01	33.33	-0.01	-0.0

i-nuc	BP(j)	Nuc	#BP_Win	avgMFE	avgZ	avgED	SumZ	SumZ/#TotalWindows	BPs= 1
nt-1192	-	G	180	-	-	-	-	-
1192	NoBP	G	145	-34.94	-1.29	27.73	-186.85	-1.04
1192	1300	U	35	-37.01	-1.93	19.29	-67.52	-0.38

i-nuc	BP(j)	Nuc	#BP_Win	avgMFE	avgZ	avgED	SumZ	SumZ/#TotalWindows	BPs= 2
nt-1193	-	A	180	-	-	-	-	-
1193	NoBP	A	140	-34.98	-1.31	27.66	-184.08	-1.02
1193	1225	U	3	-34.2	-0.59	28.9	-1.77	-0.01
1193	1299	U	37	-36.76	-1.87	19.48	-69.19	-0.38

i-nuc	BP(j)	Nuc	#BP_Win	avgMFE	avgZ	avgED	SumZ	SumZ/#TotalWindows	BPs= 3
nt-1194	-	C	180	-	-	-	-	-
1194	NoBP	C	138	-35.03	-1.33	27.56	-183.19	-1.02
1194	1224	G	3	-34.2	-0.59	28.9	-1.77	-0.01
1194	1140	G	1	-27.2	-0.01	33.33	-0.01	-0.0
1194	1298	G	38	-36.71	-1.87	19.61	-70.99	-0.39

i-nuc	BP(j)	Nuc	#BP_Win	avgMFE	avgZ	avgED	SumZ	SumZ/#TotalWindows	BPs= 3
nt-1195	-	A	180	-	-	-	-	-
1195	NoBP	A	132	-35.0	-1.31	27.75	-173.24	-0.96
1195	1223	U	3	-34.2	-0.59	28.9	-1.77	-0.01
1195	1213	U	7	-34.11	-1.38	24.91	-9.66	-0.05
1195	1297	U	38	-36.71	-1.87	19.61	-70.99	-0.39

i-nuc	BP(j)	Nuc	#BP_Win	avgMFE	avgZ	avgED	SumZ	SumZ/#TotalWindows	BPs= 6
nt-1196	-	A	180	-	-	-	-	-
1196	NoBP	A	85	-35.31	-1.34	30.15	-113.71	-0.63
1196	1052	U	11	-35.4	-1.02	28.67	-11.27	-0.06
1196	1212	U	39	-34.4	-1.34	22.75	-52.45	-0.29
1196	1100	U	5	-33.74	-1.4	20.42	-7.02	-0.04
1196	1144	U	1	-29.7	-0.23	25.95	-0.23	-0.0
1196	1138	U	1	-27.2	-0.01	33.33	-0.01	-0.0
1196	1296	U	38	-36.71	-1.87	19.61	-70.99	-0.39

i-nuc	BP(j)	Nuc	#BP_Win	avgMFE	avgZ	avgED	SumZ	SumZ/#TotalWindows	BPs= 11
nt-1197	-	G	180	-	-	-	-	-
1197	NoBP	G	20	-32.64	-0.76	30.74	-15.19	-0.08
1197	1071	C	17	-35.84	-1.23	28.06	-20.85	-0.12
1197	1051	C	11	-35.4	-1.02	28.67	-11.27	-0.06
1197	1209	C	9	-37.37	-1.51	25.11	-13.57	-0.08
1197	1221	U	3	-34.2	-0.59	28.9	-1.77	-0.01
1197	1211	C	39	-34.4	-1.34	22.75	-52.45	-0.29
1197	1099	C	5	-33.74	-1.4	20.42	-7.02	-0.04
1197	1143	U	1	-29.7	-0.23	25.95	-0.23	-0.0
1197	1137	C	1	-27.2	-0.01	33.33	-0.01	-0.0
1197	1295	C	38	-36.71	-1.87	19.61	-70.99	-0.39
1197	1305	C	33	-36.31	-1.82	31.86	-59.95	-0.33
1197	1357	C	3	-32.9	-0.9	36.54	-2.7	-0.02

i-nuc	BP(j)	Nuc	#BP_Win	avgMFE	avgZ	avgED	SumZ	SumZ/#TotalWindows	BPs= 7
nt-1198	-	G	180	-	-	-	-	-
1198	NoBP	G	53	-35.5	-1.12	29.0	-59.62	-0.33
1198	1220	C	3	-34.2	-0.59	28.9	-1.77	-0.01
1198	1210	C	39	-34.4	-1.34	22.75	-52.45	-0.29
1198	1098	C	5	-33.74	-1.4	20.42	-7.02	-0.04
1198	1144	U	8	-28.84	-0.47	27.99	-3.75	-0.02
1198	1136	C	1	-27.2	-0.01	33.33	-0.01	-0.0
1198	1294	C	38	-36.71	-1.87	19.61	-70.99	-0.39
1198	1304	C	33	-36.31	-1.82	31.86	-59.95	-0.33

i-nuc	BP(j)	Nuc	#BP_Win	avgMFE	avgZ	avgED	SumZ	SumZ/#TotalWindows	BPs= 3
nt-1199	-	A	180	-	-	-	-	-
1199	NoBP	A	138	-35.4	-1.39	24.28	-191.57	-1.06
1199	1143	U	8	-28.84	-0.47	27.99	-3.75	-0.02
1199	1135	U	1	-27.2	-0.01	33.33	-0.01	-0.0
1199	1303	U	33	-36.31	-1.82	31.86	-59.95	-0.33

i-nuc	BP(j)	Nuc	#BP_Win	avgMFE	avgZ	avgED	SumZ	SumZ/#TotalWindows	BPs= 9
nt-1200	-	C	180	-	-	-	-	-
1200	NoBP	C	54	-35.99	-1.63	22.04	-88.27	-0.49
1200	1068	G	17	-35.84	-1.23	28.06	-20.85	-0.12
1200	1048	G	11	-35.4	-1.02	28.67	-11.27	-0.06
1200	1206	G	49	-34.87	-1.36	23.21	-66.52	-0.37
1200	1218	G	3	-34.2	-0.59	28.9	-1.77	-0.01
1200	1140	G	1	-29.7	-0.23	25.95	-0.23	-0.0
1200	1141	G	8	-28.84	-0.47	27.99	-3.75	-0.02
1200	1130	G	1	-27.2	-0.01	33.33	-0.01	-0.0
1200	1302	G	33	-36.31	-1.82	31.86	-59.95	-0.33
1200	1354	G	3	-32.9	-0.9	36.54	-2.7	-0.02

i-nuc	BP(j)	Nuc	#BP_Win	avgMFE	avgZ	avgED	SumZ	SumZ/#TotalWindows	BPs= 9
nt-1201	-	C	180	-	-	-	-	-
1201	NoBP	C	54	-35.92	-1.62	21.88	-87.56	-0.49
1201	1067	G	17	-35.84	-1.23	28.06	-20.85	-0.12
1201	1047	G	11	-35.4	-1.02	28.67	-11.27	-0.06
1201	1205	G	49	-34.87	-1.36	23.21	-66.52	-0.37
1201	1216	G	3	-34.2	-0.59	28.9	-1.77	-0.01
1201	1139	G	1	-29.7	-0.23	25.95	-0.23	-0.0
1201	1140	G	8	-28.84	-0.47	27.99	-3.75	-0.02
1201	1129	G	1	-27.2	-0.01	33.33	-0.01	-0.0
1201	1301	G	33	-36.31	-1.82	31.86	-59.95	-0.33
1201	1353	G	3	-32.9	-0.9	36.54	-2.7	-0.02

i-nuc	BP(j)	Nuc	#BP_Win	avgMFE	avgZ	avgED	SumZ	SumZ/#TotalWindows	BPs= 4
nt-1202	-	A	180	-	-	-	-	-
1202	NoBP	A	125	-34.94	-1.37	23.75	-171.79	-0.95
1202	1214	U	20	-35.38	-1.13	27.69	-22.58	-0.13
1202	1138	U	1	-29.7	-0.23	25.95	-0.23	-0.0
1202	1128	U	1	-27.2	-0.01	33.33	-0.01	-0.0
1202	1300	U	33	-36.31	-1.82	31.86	-59.95	-0.33

i-nuc	BP(j)	Nuc	#BP_Win	avgMFE	avgZ	avgED	SumZ	SumZ/#TotalWindows	BPs= 4
nt-1203	-	A	180	-	-	-	-	-
1203	NoBP	A	110	-34.9	-1.42	23.02	-156.02	-0.87
1203	1064	U	11	-35.79	-1.03	29.57	-11.31	-0.06
1203	1213	U	20	-35.38	-1.13	27.69	-22.58	-0.13
1203	1297	U	6	-31.45	-0.75	27.2	-4.51	-0.03
1203	1299	U	33	-36.31	-1.82	31.86	-59.95	-0.33

i-nuc	BP(j)	Nuc	#BP_Win	avgMFE	avgZ	avgED	SumZ	SumZ/#TotalWindows	BPs= 4
nt-1204	-	A	180	-	-	-	-	-
1204	NoBP	A	61	-34.6	-1.29	23.7	-78.51	-0.44
1204	1063	U	11	-35.79	-1.03	29.57	-11.31	-0.06
1204	1212	U	61	-36.09	-1.58	23.09	-96.27	-0.53
1204	1138	U	8	-28.84	-0.47	27.99	-3.75	-0.02
1204	1296	U	39	-35.56	-1.65	31.15	-64.46	-0.36

i-nuc	BP(j)	Nuc	#BP_Win	avgMFE	avgZ	avgED	SumZ	SumZ/#TotalWindows	BPs= 7
nt-1205	-	G	180	-	-	-	-	-
1205	NoBP	G	6	-33.13	-0.63	29.72	-3.8	-0.02
1205	1062	C	11	-35.79	-1.03	29.57	-11.31	-0.06
1205	1211	C	61	-36.09	-1.58	23.09	-96.27	-0.53
1205	1201	C	49	-34.87	-1.36	23.21	-66.52	-0.37
1205	1253	C	5	-33.74	-1.4	20.42	-7.02	-0.04
1205	1096	C	1	-30.3	-1.13	23.41	-1.13	-0.01
1205	1137	C	8	-28.84	-0.47	27.99	-3.75	-0.02
1205	1295	C	39	-35.56	-1.65	31.15	-64.46	-0.36

i-nuc	BP(j)	Nuc	#BP_Win	avgMFE	avgZ	avgED	SumZ	SumZ/#TotalWindows	BPs= 7
nt-1206	-	G	180	-	-	-	-	-
1206	NoBP	G	6	-32.5	-0.61	28.55	-3.65	-0.02
1206	1061	C	11	-35.79	-1.03	29.57	-11.31	-0.06
1206	1210	C	61	-36.09	-1.58	23.09	-96.27	-0.53
1206	1200	C	49	-34.87	-1.36	23.21	-66.52	-0.37
1206	1252	C	5	-33.74	-1.4	20.42	-7.02	-0.04
1206	1095	C	1	-30.3	-1.13	23.41	-1.13	-0.01
1206	1136	C	8	-28.84	-0.47	27.99	-3.75	-0.02
1206	1294	C	39	-35.56	-1.65	31.15	-64.46	-0.36

i-nuc	BP(j)	Nuc	#BP_Win	avgMFE	avgZ	avgED	SumZ	SumZ/#TotalWindows	BPs= 2
nt-1207	-	A	180	-	-	-	-	-
1207	NoBP	A	171	-35.39	-1.46	25.45	-249.1	-1.38
1207	1094	U	1	-30.3	-1.13	23.41	-1.13	-0.01
1207	1135	U	8	-28.84	-0.47	27.99	-3.75	-0.02

i-nuc	BP(j)	Nuc	#BP_Win	avgMFE	avgZ	avgED	SumZ	SumZ/#TotalWindows	BPs= 0
nt-1208	-	A	180	-	-	-	-	-
1208	NoBP	A	180	-35.06	-1.41	25.5	-254.21	-1.41

i-nuc	BP(j)	Nuc	#BP_Win	avgMFE	avgZ	avgED	SumZ	SumZ/#TotalWindows	BPs= 2
nt-1209	-	C	180	-	-	-	-	-
1209	NoBP	C	170	-34.96	-1.42	25.48	-240.6	-1.34
1209	1197	G	9	-37.37	-1.51	25.11	-13.57	-0.08
1209	1141	G	1	-30.8	-0.5	23.99	-0.5	-0.0

i-nuc	BP(j)	Nuc	#BP_Win	avgMFE	avgZ	avgED	SumZ	SumZ/#TotalWindows	BPs= 6
nt-1210	-	C	180	-	-	-	-	-
1210	NoBP	C	62	-34.51	-1.39	29.16	-86.15	-0.48
1210	1206	G	61	-36.09	-1.58	23.09	-96.27	-0.53
1210	1068	G	9	-37.37	-1.51	25.11	-13.57	-0.08
1210	1198	G	39	-34.4	-1.34	22.75	-52.45	-0.29
1210	1140	G	1	-30.8	-0.5	23.99	-0.5	-0.0
1210	1130	G	1	-26.7	0.21	31.72	0.21	0.0
1210	1354	G	7	-33.26	-0.85	26.99	-5.93	-0.03

i-nuc	BP(j)	Nuc	#BP_Win	avgMFE	avgZ	avgED	SumZ	SumZ/#TotalWindows	BPs= 6
nt-1211	-	C	180	-	-	-	-	-
1211	NoBP	C	62	-34.5	-1.39	29.14	-85.95	-0.48
1211	1205	G	61	-36.09	-1.58	23.09	-96.27	-0.53
1211	1067	G	9	-37.37	-1.51	25.11	-13.57	-0.08
1211	1197	G	39	-34.4	-1.34	22.75	-52.45	-0.29
1211	1139	G	1	-30.8	-0.5	23.99	-0.5	-0.0
1211	1129	G	1	-26.7	0.21	31.72	0.21	0.0
1211	1353	G	7	-33.26	-0.85	26.99	-5.93	-0.03

i-nuc	BP(j)	Nuc	#BP_Win	avgMFE	avgZ	avgED	SumZ	SumZ/#TotalWindows	BPs= 5
nt-1212	-	U	180	-	-	-	-	-
1212	NoBP	U	6	-35.43	-1.06	27.83	-6.37	-0.04
1212	1204	A	61	-36.09	-1.58	23.09	-96.27	-0.53
1212	1066	A	9	-37.37	-1.51	25.11	-13.57	-0.08
1212	1196	A	39	-34.4	-1.34	22.75	-52.45	-0.29
1212	1249	G	58	-34.19	-1.38	29.35	-80.16	-0.45
1212	1352	A	7	-33.26	-0.85	26.99	-5.93	-0.03

i-nuc	BP(j)	Nuc	#BP_Win	avgMFE	avgZ	avgED	SumZ	SumZ/#TotalWindows	BPs= 3
nt-1213	-	U	180	-	-	-	-	-
1213	NoBP	U	14	-36.69	-1.33	26.17	-18.66	-0.1
1213	1203	A	20	-35.38	-1.13	27.69	-22.58	-0.13
1213	1195	A	7	-34.11	-1.38	24.91	-9.66	-0.05
1213	1248	A	139	-34.87	-1.46	25.1	-203.52	-1.13

i-nuc	BP(j)	Nuc	#BP_Win	avgMFE	avgZ	avgED	SumZ	SumZ/#TotalWindows	BPs= 2
nt-1214	-	U	180	-	-	-	-	-
1214	NoBP	U	13	-36.79	-1.37	25.98	-17.85	-0.1
1214	1202	A	20	-35.38	-1.13	27.69	-22.58	-0.13
1214	1247	A	147	-34.82	-1.45	25.13	-213.76	-1.19

i-nuc	BP(j)	Nuc	#BP_Win	avgMFE	avgZ	avgED	SumZ	SumZ/#TotalWindows	BPs= 2
nt-1215	-	A	180	-	-	-	-	-
1215	NoBP	A	23	-35.21	-1.03	28.26	-23.65	-0.13
1215	1063	U	9	-37.37	-1.51	25.11	-13.57	-0.08
1215	1246	U	148	-34.85	-1.46	25.07	-215.94	-1.2

i-nuc	BP(j)	Nuc	#BP_Win	avgMFE	avgZ	avgED	SumZ	SumZ/#TotalWindows	BPs= 3
nt-1216	-	G	180	-	-	-	-	-
1216	NoBP	G	19	-35.21	-1.04	28.64	-19.72	-0.11
1216	1062	C	9	-37.37	-1.51	25.11	-13.57	-0.08
1216	1201	C	3	-34.2	-0.59	28.9	-1.77	-0.01
1216	1245	C	149	-34.86	-1.46	25.06	-217.38	-1.21

i-nuc	BP(j)	Nuc	#BP_Win	avgMFE	avgZ	avgED	SumZ	SumZ/#TotalWindows	BPs= 1
nt-1217	-	A	180	-	-	-	-	-
1217	NoBP	A	31	-35.69	-1.1	27.82	-34.15	-0.19
1217	1244	U	149	-34.86	-1.46	25.06	-217.38	-1.21

i-nuc	BP(j)	Nuc	#BP_Win	avgMFE	avgZ	avgED	SumZ	SumZ/#TotalWindows	BPs= 3
nt-1218	-	G	180	-	-	-	-	-
1218	NoBP	G	19	-35.12	-0.92	28.93	-17.39	-0.1
1218	1060	C	9	-37.37	-1.51	25.11	-13.57	-0.08
1218	1200	C	3	-34.2	-0.59	28.9	-1.77	-0.01
1218	1243	C	149	-34.86	-1.46	25.06	-217.38	-1.21

i-nuc	BP(j)	Nuc	#BP_Win	avgMFE	avgZ	avgED	SumZ	SumZ/#TotalWindows	BPs= 1
nt-1219	-	A	180	-	-	-	-	-
1219	NoBP	A	171	-34.87	-1.38	25.59	-235.29	-1.31
1219	1058	U	9	-37.37	-1.51	25.11	-13.57	-0.08

i-nuc	BP(j)	Nuc	#BP_Win	avgMFE	avgZ	avgED	SumZ	SumZ/#TotalWindows	BPs= 2
nt-1220	-	C	180	-	-	-	-	-
1220	NoBP	C	168	-34.88	-1.38	25.58	-232.42	-1.29
1220	1057	G	9	-37.37	-1.51	25.11	-13.57	-0.08
1220	1198	G	3	-34.2	-0.59	28.9	-1.77	-0.01

i-nuc	BP(j)	Nuc	#BP_Win	avgMFE	avgZ	avgED	SumZ	SumZ/#TotalWindows	BPs= 2
nt-1221	-	U	180	-	-	-	-	-
1221	NoBP	U	168	-34.88	-1.38	25.63	-231.4	-1.29
1221	1056	A	9	-37.37	-1.51	25.11	-13.57	-0.08
1221	1197	G	3	-34.2	-0.59	28.9	-1.77	-0.01

i-nuc	BP(j)	Nuc	#BP_Win	avgMFE	avgZ	avgED	SumZ	SumZ/#TotalWindows	BPs= 1
nt-1222	-	A	180	-	-	-	-	-
1222	NoBP	A	171	-34.87	-1.36	25.71	-231.86	-1.29
1222	1055	U	9	-37.37	-1.51	25.11	-13.57	-0.08

i-nuc	BP(j)	Nuc	#BP_Win	avgMFE	avgZ	avgED	SumZ	SumZ/#TotalWindows	BPs= 2
nt-1223	-	U	180	-	-	-	-	-
1223	NoBP	U	20	-36.13	-0.86	28.78	-17.14	-0.1
1223	1195	A	3	-34.2	-0.59	28.9	-1.77	-0.01
1223	1239	A	157	-34.86	-1.44	25.23	-225.92	-1.26

i-nuc	BP(j)	Nuc	#BP_Win	avgMFE	avgZ	avgED	SumZ	SumZ/#TotalWindows	BPs= 4
nt-1224	-	G	180	-	-	-	-	-
1224	NoBP	G	10	-35.01	-0.39	31.72	-3.87	-0.02
1224	1054	C	7	-38.07	-1.62	24.0	-11.37	-0.06
1224	1194	C	3	-34.2	-0.59	28.9	-1.77	-0.01
1224	1238	U	159	-34.87	-1.43	25.31	-226.65	-1.26
1224	1401	C	1	-35.6	-0.01	30.5	-0.01	-0.0

i-nuc	BP(j)	Nuc	#BP_Win	avgMFE	avgZ	avgED	SumZ	SumZ/#TotalWindows	BPs= 4
nt-1225	-	U	180	-	-	-	-	-
1225	NoBP	U	9	-34.97	-0.33	31.93	-2.99	-0.02
1225	1053	A	7	-38.07	-1.62	24.0	-11.37	-0.06
1225	1193	A	3	-34.2	-0.59	28.9	-1.77	-0.01
1225	1237	A	160	-34.88	-1.42	25.36	-226.48	-1.26
1225	1400	A	1	-35.6	-0.01	30.5	-0.01	-0.0

i-nuc	BP(j)	Nuc	#BP_Win	avgMFE	avgZ	avgED	SumZ	SumZ/#TotalWindows	BPs= 2
nt-1226	-	A	180	-	-	-	-	-
1226	1052	U	6	-38.52	-1.72	23.16	-10.34	-0.06
1226	NoBP	A	14	-34.94	-0.34	31.05	-4.73	-0.03
1226	1236	U	160	-34.88	-1.42	25.36	-226.48	-1.26

i-nuc	BP(j)	Nuc	#BP_Win	avgMFE	avgZ	avgED	SumZ	SumZ/#TotalWindows	BPs= 2
nt-1227	-	G	180	-	-	-	-	-
1227	1051	C	4	-39.55	-1.98	20.46	-7.94	-0.04
1227	NoBP	G	16	-35.18	-0.38	30.76	-6.0	-0.03
1227	1235	C	160	-34.88	-1.42	25.36	-226.48	-1.26

i-nuc	BP(j)	Nuc	#BP_Win	avgMFE	avgZ	avgED	SumZ	SumZ/#TotalWindows	BPs= 1
nt-1228	-	A	180	-	-	-	-	-
1228	NoBP	A	20	-35.94	-0.57	29.47	-11.49	-0.06
1228	1234	U	160	-34.88	-1.42	25.36	-226.48	-1.26

i-nuc	BP(j)	Nuc	#BP_Win	avgMFE	avgZ	avgED	SumZ	SumZ/#TotalWindows	BPs= 2
nt-1229	-	C	180	-	-	-	-	-
1229	NoBP	C	170	-34.95	-1.39	25.53	-236.43	-1.31
1229	1396	G	7	-35.01	0.01	32.6	0.07	0.0
1229	1405	G	3	-36.7	0.26	33.14	0.77	0.0

i-nuc	BP(j)	Nuc	#BP_Win	avgMFE	avgZ	avgED	SumZ	SumZ/#TotalWindows	BPs= 2
nt-1230	-	C	180	-	-	-	-	-
1230	NoBP	C	170	-34.93	-1.38	25.6	-234.64	-1.3
1230	1395	G	7	-35.01	0.01	32.6	0.07	0.0
1230	1404	G	3	-36.7	0.26	33.14	0.77	0.0

i-nuc	BP(j)	Nuc	#BP_Win	avgMFE	avgZ	avgED	SumZ	SumZ/#TotalWindows	BPs= 1
nt-1231	-	G	180	-	-	-	-	-
1231	NoBP	G	177	-34.92	-1.31	25.95	-232.56	-1.29
1231	1403	C	3	-36.7	0.26	33.14	0.77	0.0

i-nuc	BP(j)	Nuc	#BP_Win	avgMFE	avgZ	avgED	SumZ	SumZ/#TotalWindows	BPs= 1
nt-1232	-	A	180	-	-	-	-	-
1232	NoBP	A	173	-34.95	-1.33	25.84	-230.14	-1.28
1232	1393	U	7	-35.01	0.01	32.6	0.07	0.0

i-nuc	BP(j)	Nuc	#BP_Win	avgMFE	avgZ	avgED	SumZ	SumZ/#TotalWindows	BPs= 3
nt-1233	-	U	180	-	-	-	-	-
1233	NoBP	U	167	-34.9	-1.37	25.58	-228.94	-1.27
1233	1070	A	1	-34.2	-0.74	29.53	-0.74	-0.0
1233	1392	G	7	-35.01	0.01	32.6	0.07	0.0
1233	1367	A	5	-36.9	0.09	34.36	0.45	0.0

i-nuc	BP(j)	Nuc	#BP_Win	avgMFE	avgZ	avgED	SumZ	SumZ/#TotalWindows	BPs= 5
nt-1234	-	U	180	-	-	-	-	-
1234	NoBP	U	3	-34.4	-0.78	28.64	-2.35	-0.01
1234	1069	A	1	-34.2	-0.74	29.53	-0.74	-0.0
1234	1228	A	160	-34.88	-1.42	25.36	-226.48	-1.26
1234	1391	A	7	-35.01	0.01	32.6	0.07	0.0
1234	1400	A	3	-36.7	0.26	33.14	0.77	0.0
1234	1366	A	6	-36.75	0.08	34.43	0.5	0.0

i-nuc	BP(j)	Nuc	#BP_Win	avgMFE	avgZ	avgED	SumZ	SumZ/#TotalWindows	BPs= 5
nt-1235	-	C	180	-	-	-	-	-
1235	NoBP	C	3	-34.6	-0.19	30.67	-0.58	-0.0
1235	1068	G	1	-34.2	-0.74	29.53	-0.74	-0.0
1235	1227	G	160	-34.88	-1.42	25.36	-226.48	-1.26
1235	1390	G	7	-35.01	0.01	32.6	0.07	0.0
1235	1399	G	3	-36.7	0.26	33.14	0.77	0.0
1235	1365	G	6	-36.75	0.08	34.43	0.5	0.0

i-nuc	BP(j)	Nuc	#BP_Win	avgMFE	avgZ	avgED	SumZ	SumZ/#TotalWindows	BPs= 5
nt-1236	-	U	180	-	-	-	-	-
1236	NoBP	U	3	-35.17	0.1	32.28	0.3	0.0
1236	1067	G	1	-34.2	-0.74	29.53	-0.74	-0.0
1236	1226	A	160	-34.88	-1.42	25.36	-226.48	-1.26
1236	1389	G	7	-35.01	0.01	32.6	0.07	0.0
1236	1398	G	3	-36.7	0.26	33.14	0.77	0.0
1236	1364	A	6	-36.75	0.08	34.43	0.5	0.0

i-nuc	BP(j)	Nuc	#BP_Win	avgMFE	avgZ	avgED	SumZ	SumZ/#TotalWindows	BPs= 2
nt-1237	-	A	180	-	-	-	-	-
1237	NoBP	A	14	-35.46	0.08	32.69	1.08	0.01
1237	1225	U	160	-34.88	-1.42	25.36	-226.48	-1.26
1237	1363	U	6	-36.75	0.08	34.43	0.5	0.0

i-nuc	BP(j)	Nuc	#BP_Win	avgMFE	avgZ	avgED	SumZ	SumZ/#TotalWindows	BPs= 1
nt-1238	-	U	180	-	-	-	-	-
1238	1224	G	159	-34.87	-1.43	25.31	-226.65	-1.26
1238	NoBP	U	21	-35.93	0.12	33.32	2.52	0.01

i-nuc	BP(j)	Nuc	#BP_Win	avgMFE	avgZ	avgED	SumZ	SumZ/#TotalWindows	BPs= 1
nt-1239	-	A	180	-	-	-	-	-
1239	1223	U	157	-34.86	-1.44	25.23	-225.92	-1.26
1239	NoBP	A	23	-35.99	0.1	33.01	2.38	0.01

i-nuc	BP(j)	Nuc	#BP_Win	avgMFE	avgZ	avgED	SumZ	SumZ/#TotalWindows	BPs= 0
nt-1240	-	A	180	-	-	-	-	-
1240	NoBP	A	180	-35.01	-1.24	26.24	-222.77	-1.24

i-nuc	BP(j)	Nuc	#BP_Win	avgMFE	avgZ	avgED	SumZ	SumZ/#TotalWindows	BPs= 0
nt-1241	-	A	180	-	-	-	-	-
1241	NoBP	A	180	-35.03	-1.23	26.26	-221.46	-1.23

i-nuc	BP(j)	Nuc	#BP_Win	avgMFE	avgZ	avgED	SumZ	SumZ/#TotalWindows	BPs= 2
nt-1242	-	A	180	-	-	-	-	-
1242	NoBP	A	169	-34.99	-1.32	25.86	-222.24	-1.23
1242	1393	U	10	-35.55	0.18	32.84	1.79	0.01
1242	1420	U	1	-38.1	-0.08	27.87	-0.08	-0.0

i-nuc	BP(j)	Nuc	#BP_Win	avgMFE	avgZ	avgED	SumZ	SumZ/#TotalWindows	BPs= 4
nt-1243	-	C	180	-	-	-	-	-
1243	NoBP	C	14	-35.94	-0.31	30.21	-4.29	-0.02
1243	1218	G	149	-34.86	-1.46	25.06	-217.38	-1.21
1243	1392	G	10	-35.55	0.18	32.84	1.79	0.01
1243	1356	G	6	-36.75	0.08	34.43	0.5	0.0
1243	1419	G	1	-38.1	-0.08	27.87	-0.08	-0.0

i-nuc	BP(j)	Nuc	#BP_Win	avgMFE	avgZ	avgED	SumZ	SumZ/#TotalWindows	BPs= 5
nt-1244	-	U	180	-	-	-	-	-
1244	NoBP	U	2	-37.2	-1.24	22.88	-2.47	-0.01
1244	1217	A	149	-34.86	-1.46	25.06	-217.38	-1.21
1244	1391	A	10	-35.55	0.18	32.84	1.79	0.01
1244	1291	A	12	-36.05	-0.08	30.67	-0.96	-0.01
1244	1355	A	6	-36.75	0.08	34.43	0.5	0.0
1244	1418	A	1	-38.1	-0.08	27.87	-0.08	-0.0

i-nuc	BP(j)	Nuc	#BP_Win	avgMFE	avgZ	avgED	SumZ	SumZ/#TotalWindows	BPs= 5
nt-1245	-	C	180	-	-	-	-	-
1245	1216	G	149	-34.86	-1.46	25.06	-217.38	-1.21
1245	1390	G	10	-35.55	0.18	32.84	1.79	0.01
1245	1290	G	12	-36.05	-0.08	30.67	-0.96	-0.01
1245	1354	G	6	-36.75	0.08	34.43	0.5	0.0
1245	1417	G	1	-38.1	-0.08	27.87	-0.08	-0.0
1245	NoBP	C	2	-39.2	-0.6	20.44	-1.19	-0.01

i-nuc	BP(j)	Nuc	#BP_Win	avgMFE	avgZ	avgED	SumZ	SumZ/#TotalWindows	BPs= 5
nt-1246	-	U	180	-	-	-	-	-
1246	1215	A	148	-34.85	-1.46	25.07	-215.94	-1.2
1246	1389	G	10	-35.55	0.18	32.84	1.79	0.01
1246	1289	A	12	-36.05	-0.08	30.67	-0.96	-0.01
1246	1353	G	6	-36.75	0.08	34.43	0.5	0.0
1246	1416	A	1	-38.1	-0.08	27.87	-0.08	-0.0
1246	NoBP	U	3	-39.37	-0.6	20.46	-1.79	-0.01

i-nuc	BP(j)	Nuc	#BP_Win	avgMFE	avgZ	avgED	SumZ	SumZ/#TotalWindows	BPs= 1
nt-1247	-	A	180	-	-	-	-	-
1247	1214	U	147	-34.82	-1.45	25.13	-213.76	-1.19
1247	NoBP	A	33	-36.5	-0.03	30.98	-1.05	-0.01

i-nuc	BP(j)	Nuc	#BP_Win	avgMFE	avgZ	avgED	SumZ	SumZ/#TotalWindows	BPs= 2
nt-1248	-	A	180	-	-	-	-	-
1248	NoBP	A	36	-36.59	-0.12	30.53	-4.41	-0.02
1248	1213	U	139	-34.87	-1.46	25.1	-203.52	-1.13
1248	1172	U	5	-32.4	-0.96	28.74	-4.81	-0.03

i-nuc	BP(j)	Nuc	#BP_Win	avgMFE	avgZ	avgED	SumZ	SumZ/#TotalWindows	BPs= 3
nt-1249	-	G	180	-	-	-	-	-
1249	NoBP	G	107	-35.93	-1.05	25.0	-112.6	-0.63
1249	1212	U	58	-34.19	-1.38	29.35	-80.16	-0.45
1249	1263	U	10	-33.95	-1.3	22.67	-12.99	-0.07
1249	1171	C	5	-32.4	-0.96	28.74	-4.81	-0.03

i-nuc	BP(j)	Nuc	#BP_Win	avgMFE	avgZ	avgED	SumZ	SumZ/#TotalWindows	BPs= 2
nt-1250	-	A	180	-	-	-	-	-
1250	NoBP	A	166	-35.17	-1.16	26.63	-193.09	-1.07
1250	1262	U	11	-33.62	-1.28	22.74	-14.12	-0.08
1250	1427	U	3	-40.87	-0.27	31.05	-0.8	-0.0

i-nuc	BP(j)	Nuc	#BP_Win	avgMFE	avgZ	avgED	SumZ	SumZ/#TotalWindows	BPs= 4
nt-1251	-	G	180	-	-	-	-	-
1251	NoBP	G	160	-35.28	-1.16	26.7	-184.8	-1.03
1251	1261	C	11	-33.62	-1.28	22.74	-14.12	-0.08
1251	1169	C	5	-32.4	-0.96	28.74	-4.81	-0.03
1251	1257	C	1	-32.8	-0.98	26.52	-0.98	-0.01
1251	1426	C	3	-40.87	-0.27	31.05	-0.8	-0.0

i-nuc	BP(j)	Nuc	#BP_Win	avgMFE	avgZ	avgED	SumZ	SumZ/#TotalWindows	BPs= 6
nt-1252	-	C	180	-	-	-	-	-
1252	NoBP	C	10	-35.64	-1.68	20.54	-16.85	-0.09
1252	1206	G	5	-33.74	-1.4	20.42	-7.02	-0.04
1252	1260	G	11	-33.62	-1.28	22.74	-14.12	-0.08
1252	1168	G	5	-32.4	-0.96	28.74	-4.81	-0.03
1252	1256	G	1	-32.8	-0.98	26.52	-0.98	-0.01
1252	1283	G	145	-35.31	-1.1	27.49	-158.83	-0.88
1252	1425	G	3	-40.87	-0.27	31.05	-0.8	-0.0

i-nuc	BP(j)	Nuc	#BP_Win	avgMFE	avgZ	avgED	SumZ	SumZ/#TotalWindows	BPs= 3
nt-1253	-	C	180	-	-	-	-	-
1253	NoBP	C	27	-34.13	-1.28	23.7	-34.54	-0.19
1253	1205	G	5	-33.74	-1.4	20.42	-7.02	-0.04
1253	1282	G	145	-35.31	-1.1	27.49	-158.83	-0.88
1253	1424	G	3	-40.87	-0.27	31.05	-0.8	-0.0

i-nuc	BP(j)	Nuc	#BP_Win	avgMFE	avgZ	avgED	SumZ	SumZ/#TotalWindows	BPs= 1
nt-1254	-	G	180	-	-	-	-	-
1254	NoBP	G	35	-34.71	-1.18	24.19	-41.37	-0.23
1254	1281	U	145	-35.31	-1.1	27.49	-158.83	-0.88

i-nuc	BP(j)	Nuc	#BP_Win	avgMFE	avgZ	avgED	SumZ	SumZ/#TotalWindows	BPs= 1
nt-1255	-	A	180	-	-	-	-	-
1255	NoBP	A	35	-34.77	-1.12	24.5	-39.21	-0.22
1255	1280	U	145	-35.31	-1.1	27.49	-158.83	-0.88

i-nuc	BP(j)	Nuc	#BP_Win	avgMFE	avgZ	avgED	SumZ	SumZ/#TotalWindows	BPs= 2
nt-1256	-	G	180	-	-	-	-	-
1256	NoBP	G	174	-35.31	-1.09	26.93	-189.93	-1.06
1256	1164	U	5	-32.4	-0.96	28.74	-4.81	-0.03
1256	1252	C	1	-32.8	-0.98	26.52	-0.98	-0.01

i-nuc	BP(j)	Nuc	#BP_Win	avgMFE	avgZ	avgED	SumZ	SumZ/#TotalWindows	BPs= 2
nt-1257	-	C	180	-	-	-	-	-
1257	NoBP	C	174	-35.33	-1.09	26.98	-188.88	-1.05
1257	1163	G	5	-32.4	-0.96	28.74	-4.81	-0.03
1257	1251	G	1	-32.8	-0.98	26.52	-0.98	-0.01

i-nuc	BP(j)	Nuc	#BP_Win	avgMFE	avgZ	avgED	SumZ	SumZ/#TotalWindows	BPs= 1
nt-1258	-	A	180	-	-	-	-	-
1258	NoBP	A	175	-35.35	-1.08	27.02	-189.11	-1.05
1258	1162	U	5	-32.4	-0.96	28.74	-4.81	-0.03

i-nuc	BP(j)	Nuc	#BP_Win	avgMFE	avgZ	avgED	SumZ	SumZ/#TotalWindows	BPs= 0
nt-1259	-	A	180	-	-	-	-	-
1259	NoBP	A	180	-35.3	-1.07	27.1	-192.46	-1.07

i-nuc	BP(j)	Nuc	#BP_Win	avgMFE	avgZ	avgED	SumZ	SumZ/#TotalWindows	BPs= 3
nt-1260	-	G	180	-	-	-	-	-
1260	NoBP	G	7	-32.34	-0.96	26.67	-6.74	-0.04
1260	1252	C	11	-33.62	-1.28	22.74	-14.12	-0.08
1260	1273	U	154	-35.32	-1.08	27.44	-166.16	-0.92
1260	1432	C	8	-40.56	-0.51	27.58	-4.09	-0.02

i-nuc	BP(j)	Nuc	#BP_Win	avgMFE	avgZ	avgED	SumZ	SumZ/#TotalWindows	BPs= 4
nt-1261	-	C	180	-	-	-	-	-
1261	NoBP	C	1	-30.1	-0.6	22.97	-0.6	-0.0
1261	1251	G	11	-33.62	-1.28	22.74	-14.12	-0.08
1261	1159	G	5	-32.4	-0.96	28.74	-4.81	-0.03
1261	1272	G	155	-35.34	-1.07	27.49	-165.97	-0.92
1261	1431	G	8	-40.56	-0.51	27.58	-4.09	-0.02

i-nuc	BP(j)	Nuc	#BP_Win	avgMFE	avgZ	avgED	SumZ	SumZ/#TotalWindows	BPs= 4
nt-1262	-	U	180	-	-	-	-	-
1262	1250	A	11	-33.62	-1.28	22.74	-14.12	-0.08
1262	1158	A	5	-32.4	-0.96	28.74	-4.81	-0.03
1262	1271	G	155	-35.34	-1.07	27.49	-165.97	-0.92
1262	1430	A	8	-40.56	-0.51	27.58	-4.09	-0.02
1262	NoBP	U	1	-38.2	0.13	28.17	0.13	0.0

i-nuc	BP(j)	Nuc	#BP_Win	avgMFE	avgZ	avgED	SumZ	SumZ/#TotalWindows	BPs= 4
nt-1263	-	U	180	-	-	-	-	-
1263	1249	G	10	-33.95	-1.3	22.67	-12.99	-0.07
1263	1157	A	5	-32.4	-0.96	28.74	-4.81	-0.03
1263	1270	A	155	-35.34	-1.07	27.49	-165.97	-0.92
1263	1429	A	8	-40.56	-0.51	27.58	-4.09	-0.02
1263	NoBP	U	2	-38.2	-0.01	27.16	-0.01	-0.0

i-nuc	BP(j)	Nuc	#BP_Win	avgMFE	avgZ	avgED	SumZ	SumZ/#TotalWindows	BPs= 2
nt-1264	-	C	180	-	-	-	-	-
1264	NoBP	C	17	-34.39	-1.01	25.09	-17.23	-0.1
1264	1269	G	155	-35.34	-1.07	27.49	-165.97	-0.92
1264	1428	G	8	-40.56	-0.51	27.58	-4.09	-0.02

i-nuc	BP(j)	Nuc	#BP_Win	avgMFE	avgZ	avgED	SumZ	SumZ/#TotalWindows	BPs= 1
nt-1265	-	A	180	-	-	-	-	-
1265	NoBP	A	175	-35.61	-1.04	27.24	-181.74	-1.01
1265	1156	U	5	-32.4	-0.96	28.74	-4.81	-0.03

i-nuc	BP(j)	Nuc	#BP_Win	avgMFE	avgZ	avgED	SumZ	SumZ/#TotalWindows	BPs= 1
nt-1266	-	C	180	-	-	-	-	-
1266	NoBP	C	175	-35.64	-1.03	27.24	-180.89	-1.0
1266	1155	G	5	-32.4	-0.96	28.74	-4.81	-0.03

i-nuc	BP(j)	Nuc	#BP_Win	avgMFE	avgZ	avgED	SumZ	SumZ/#TotalWindows	BPs= 0
nt-1267	-	A	180	-	-	-	-	-
1267	NoBP	A	180	-35.59	-1.02	27.29	-184.19	-1.02

i-nuc	BP(j)	Nuc	#BP_Win	avgMFE	avgZ	avgED	SumZ	SumZ/#TotalWindows	BPs= 0
nt-1268	-	A	180	-	-	-	-	-
1268	NoBP	A	180	-35.62	-1.02	27.27	-184.04	-1.02

i-nuc	BP(j)	Nuc	#BP_Win	avgMFE	avgZ	avgED	SumZ	SumZ/#TotalWindows	BPs= 2
nt-1269	-	G	180	-	-	-	-	-
1269	NoBP	G	17	-36.21	-0.79	25.08	-13.37	-0.07
1269	1264	C	155	-35.34	-1.07	27.49	-165.97	-0.92
1269	1297	U	8	-40.56	-0.51	27.58	-4.09	-0.02

i-nuc	BP(j)	Nuc	#BP_Win	avgMFE	avgZ	avgED	SumZ	SumZ/#TotalWindows	BPs= 3
nt-1270	-	A	180	-	-	-	-	-
1270	NoBP	A	11	-37.15	-0.33	26.82	-3.6	-0.02
1270	1100	U	6	-35.45	-1.48	21.45	-8.85	-0.05
1270	1263	U	155	-35.34	-1.07	27.49	-165.97	-0.92
1270	1296	U	8	-40.56	-0.51	27.58	-4.09	-0.02

i-nuc	BP(j)	Nuc	#BP_Win	avgMFE	avgZ	avgED	SumZ	SumZ/#TotalWindows	BPs= 3
nt-1271	-	G	180	-	-	-	-	-
1271	NoBP	G	11	-37.67	-0.29	26.78	-3.21	-0.02
1271	1099	C	6	-35.45	-1.48	21.45	-8.85	-0.05
1271	1262	U	155	-35.34	-1.07	27.49	-165.97	-0.92
1271	1295	C	8	-40.56	-0.51	27.58	-4.09	-0.02

i-nuc	BP(j)	Nuc	#BP_Win	avgMFE	avgZ	avgED	SumZ	SumZ/#TotalWindows	BPs= 3
nt-1272	-	G	180	-	-	-	-	-
1272	1098	C	6	-35.45	-1.48	21.45	-8.85	-0.05
1272	1261	C	155	-35.34	-1.07	27.49	-165.97	-0.92
1272	1294	C	8	-40.56	-0.51	27.58	-4.09	-0.02
1272	NoBP	G	11	-38.2	-0.23	26.29	-2.57	-0.01

i-nuc	BP(j)	Nuc	#BP_Win	avgMFE	avgZ	avgED	SumZ	SumZ/#TotalWindows	BPs= 3
nt-1273	-	U	180	-	-	-	-	-
1273	1097	A	4	-36.05	-1.5	20.29	-6.02	-0.03
1273	NoBP	U	14	-37.93	-0.31	26.53	-4.36	-0.02
1273	1260	G	154	-35.32	-1.08	27.44	-166.16	-0.92
1273	1293	A	8	-40.56	-0.51	27.58	-4.09	-0.02

i-nuc	BP(j)	Nuc	#BP_Win	avgMFE	avgZ	avgED	SumZ	SumZ/#TotalWindows	BPs= 0
nt-1274	-	A	180	-	-	-	-	-
1274	NoBP	A	180	-35.79	-1.0	27.24	-179.73	-1.0

i-nuc	BP(j)	Nuc	#BP_Win	avgMFE	avgZ	avgED	SumZ	SumZ/#TotalWindows	BPs= 0
nt-1275	-	A	180	-	-	-	-	-
1275	NoBP	A	180	-35.82	-0.99	27.26	-178.89	-0.99

i-nuc	BP(j)	Nuc	#BP_Win	avgMFE	avgZ	avgED	SumZ	SumZ/#TotalWindows	BPs= 0
nt-1276	-	A	180	-	-	-	-	-
1276	NoBP	A	180	-35.85	-0.99	27.29	-178.29	-0.99

i-nuc	BP(j)	Nuc	#BP_Win	avgMFE	avgZ	avgED	SumZ	SumZ/#TotalWindows	BPs= 0
nt-1277	-	A	180	-	-	-	-	-
1277	NoBP	A	180	-35.88	-0.98	27.32	-177.27	-0.98

i-nuc	BP(j)	Nuc	#BP_Win	avgMFE	avgZ	avgED	SumZ	SumZ/#TotalWindows	BPs= 0
nt-1278	-	A	180	-	-	-	-	-
1278	NoBP	A	180	-35.92	-0.98	27.31	-176.29	-0.98

i-nuc	BP(j)	Nuc	#BP_Win	avgMFE	avgZ	avgED	SumZ	SumZ/#TotalWindows	BPs= 1
nt-1279	-	A	180	-	-	-	-	-
1279	NoBP	A	179	-35.98	-0.98	27.32	-174.76	-0.97
1279	1108	U	1	-32.8	-0.98	26.52	-0.98	-0.01

i-nuc	BP(j)	Nuc	#BP_Win	avgMFE	avgZ	avgED	SumZ	SumZ/#TotalWindows	BPs= 4
nt-1280	-	U	180	-	-	-	-	-
1280	NoBP	U	22	-38.08	-0.41	26.63	-9.01	-0.05
1280	1107	G	1	-32.8	-0.98	26.52	-0.98	-0.01
1280	1255	A	145	-35.31	-1.1	27.49	-158.83	-0.88
1280	1290	G	8	-40.56	-0.51	27.58	-4.09	-0.02
1280	1455	G	4	-41.78	-0.5	24.64	-2.02	-0.01

i-nuc	BP(j)	Nuc	#BP_Win	avgMFE	avgZ	avgED	SumZ	SumZ/#TotalWindows	BPs= 4
nt-1281	-	U	180	-	-	-	-	-
1281	NoBP	U	16	-37.47	-0.34	26.24	-5.36	-0.03
1281	1106	A	1	-32.8	-0.98	26.52	-0.98	-0.01
1281	1254	G	145	-35.31	-1.1	27.49	-158.83	-0.88
1281	1289	A	11	-40.65	-0.44	28.53	-4.89	-0.03
1281	1454	A	7	-41.56	-0.6	24.6	-4.23	-0.02

i-nuc	BP(j)	Nuc	#BP_Win	avgMFE	avgZ	avgED	SumZ	SumZ/#TotalWindows	BPs= 4
nt-1282	-	G	180	-	-	-	-	-
1282	NoBP	G	14	-37.71	-0.29	26.5	-4.06	-0.02
1282	1105	C	1	-32.8	-0.98	26.52	-0.98	-0.01
1282	1253	C	145	-35.31	-1.1	27.49	-158.83	-0.88
1282	1288	C	11	-40.65	-0.44	28.53	-4.89	-0.03
1282	1453	C	9	-41.18	-0.58	24.81	-5.24	-0.03

i-nuc	BP(j)	Nuc	#BP_Win	avgMFE	avgZ	avgED	SumZ	SumZ/#TotalWindows	BPs= 3
nt-1283	-	G	180	-	-	-	-	-
1283	1104	C	1	-32.8	-0.98	26.52	-0.98	-0.01
1283	1252	C	145	-35.31	-1.1	27.49	-158.83	-0.88
1283	NoBP	G	25	-39.28	-0.32	27.65	-7.91	-0.04
1283	1452	C	9	-41.18	-0.58	24.81	-5.24	-0.03

i-nuc	BP(j)	Nuc	#BP_Win	avgMFE	avgZ	avgED	SumZ	SumZ/#TotalWindows	BPs= 2
nt-1284	-	A	180	-	-	-	-	-
1284	NoBP	A	167	-35.97	-0.99	27.51	-164.73	-0.92
1284	1189	U	4	-33.17	-0.45	28.81	-1.79	-0.01
1284	1451	U	9	-41.18	-0.58	24.81	-5.24	-0.03

i-nuc	BP(j)	Nuc	#BP_Win	avgMFE	avgZ	avgED	SumZ	SumZ/#TotalWindows	BPs= 2
nt-1285	-	U	180	-	-	-	-	-
1285	NoBP	U	167	-36.01	-0.98	27.54	-164.01	-0.91
1285	1188	A	4	-33.17	-0.45	28.81	-1.79	-0.01
1285	1450	A	9	-41.18	-0.58	24.81	-5.24	-0.03

i-nuc	BP(j)	Nuc	#BP_Win	avgMFE	avgZ	avgED	SumZ	SumZ/#TotalWindows	BPs= 2
nt-1286	-	G	180	-	-	-	-	-
1286	NoBP	G	160	-36.5	-1.0	27.04	-160.4	-0.89
1286	1187	C	4	-33.17	-0.45	28.81	-1.79	-0.01
1286	1300	U	16	-34.5	-0.51	31.57	-8.13	-0.05

i-nuc	BP(j)	Nuc	#BP_Win	avgMFE	avgZ	avgED	SumZ	SumZ/#TotalWindows	BPs= 1
nt-1287	-	A	180	-	-	-	-	-
1287	NoBP	A	164	-36.46	-0.98	27.12	-161.25	-0.9
1287	1299	U	16	-34.5	-0.51	31.57	-8.13	-0.05

i-nuc	BP(j)	Nuc	#BP_Win	avgMFE	avgZ	avgED	SumZ	SumZ/#TotalWindows	BPs= 4
nt-1288	-	C	180	-	-	-	-	-
1288	NoBP	C	145	-36.19	-1.05	26.91	-152.51	-0.85
1288	1184	G	4	-33.17	-0.45	28.81	-1.79	-0.01
1288	1298	G	16	-34.5	-0.51	31.57	-8.13	-0.05
1288	1424	G	4	-39.65	-0.37	31.13	-1.47	-0.01
1288	1282	G	11	-40.65	-0.44	28.53	-4.89	-0.03

i-nuc	BP(j)	Nuc	#BP_Win	avgMFE	avgZ	avgED	SumZ	SumZ/#TotalWindows	BPs= 5
nt-1289	-	A	180	-	-	-	-	-
1289	NoBP	A	133	-36.26	-1.13	26.61	-150.92	-0.84
1289	1183	U	4	-33.17	-0.45	28.81	-1.79	-0.01
1289	1297	U	16	-34.5	-0.51	31.57	-8.13	-0.05
1289	1246	U	12	-36.05	-0.08	30.67	-0.96	-0.01
1289	1423	U	4	-39.65	-0.37	31.13	-1.47	-0.01
1289	1281	U	11	-40.65	-0.44	28.53	-4.89	-0.03

i-nuc	BP(j)	Nuc	#BP_Win	avgMFE	avgZ	avgED	SumZ	SumZ/#TotalWindows	BPs= 6
nt-1290	-	G	180	-	-	-	-	-
1290	NoBP	G	110	-35.91	-1.34	26.48	-147.33	-0.82
1290	1182	C	4	-33.17	-0.45	28.81	-1.79	-0.01
1290	1296	U	16	-34.5	-0.51	31.57	-8.13	-0.05
1290	1245	C	12	-36.05	-0.08	30.67	-0.96	-0.01
1290	1423	U	26	-38.6	-0.17	27.74	-4.33	-0.02
1290	1422	U	4	-39.65	-0.37	31.13	-1.47	-0.01
1290	1280	U	8	-40.56	-0.51	27.58	-4.09	-0.02

i-nuc	BP(j)	Nuc	#BP_Win	avgMFE	avgZ	avgED	SumZ	SumZ/#TotalWindows	BPs= 4
nt-1291	-	A	180	-	-	-	-	-
1291	NoBP	A	134	-36.09	-1.19	27.18	-158.91	-0.88
1291	1181	U	4	-33.17	-0.45	28.81	-1.79	-0.01
1291	1244	U	12	-36.05	-0.08	30.67	-0.96	-0.01
1291	1422	U	26	-38.6	-0.17	27.74	-4.33	-0.02
1291	1421	U	4	-39.65	-0.37	31.13	-1.47	-0.01

i-nuc	BP(j)	Nuc	#BP_Win	avgMFE	avgZ	avgED	SumZ	SumZ/#TotalWindows	BPs= 3
nt-1292	-	A	180	-	-	-	-	-
1292	NoBP	A	135	-35.76	-1.14	27.72	-153.87	-0.85
1292	1180	U	3	-32.03	-0.29	27.26	-0.88	-0.0
1292	1421	U	38	-39.19	-0.27	26.97	-10.17	-0.06
1292	1420	U	4	-39.65	-0.37	31.13	-1.47	-0.01

i-nuc	BP(j)	Nuc	#BP_Win	avgMFE	avgZ	avgED	SumZ	SumZ/#TotalWindows	BPs= 2
nt-1293	-	A	180	-	-	-	-	-
1293	NoBP	A	134	-35.57	-1.13	27.84	-150.81	-0.84
1293	1420	U	38	-39.19	-0.27	26.97	-10.17	-0.06
1293	1273	U	8	-40.56	-0.51	27.58	-4.09	-0.02

i-nuc	BP(j)	Nuc	#BP_Win	avgMFE	avgZ	avgED	SumZ	SumZ/#TotalWindows	BPs= 4
nt-1294	-	C	180	-	-	-	-	-
1294	NoBP	C	57	-34.98	-0.25	31.11	-14.41	-0.08
1294	1206	G	39	-35.56	-1.65	31.15	-64.46	-0.36
1294	1198	G	38	-36.71	-1.87	19.61	-70.99	-0.39
1294	1419	G	38	-39.19	-0.27	26.97	-10.17	-0.06
1294	1272	G	8	-40.56	-0.51	27.58	-4.09	-0.02

i-nuc	BP(j)	Nuc	#BP_Win	avgMFE	avgZ	avgED	SumZ	SumZ/#TotalWindows	BPs= 4
nt-1295	-	C	180	-	-	-	-	-
1295	NoBP	C	50	-34.66	-0.24	31.22	-11.94	-0.07
1295	1205	G	39	-35.56	-1.65	31.15	-64.46	-0.36
1295	1197	G	38	-36.71	-1.87	19.61	-70.99	-0.39
1295	1417	G	45	-39.08	-0.27	27.51	-12.08	-0.07
1295	1271	G	8	-40.56	-0.51	27.58	-4.09	-0.02

i-nuc	BP(j)	Nuc	#BP_Win	avgMFE	avgZ	avgED	SumZ	SumZ/#TotalWindows	BPs= 6
nt-1296	-	U	180	-	-	-	-	-
1296	NoBP	U	10	-34.07	0.01	28.66	0.08	0.0
1296	1204	A	39	-35.56	-1.65	31.15	-64.46	-0.36
1296	1196	A	38	-36.71	-1.87	19.61	-70.99	-0.39
1296	1356	G	24	-35.38	-0.16	31.99	-3.73	-0.02
1296	1290	G	16	-34.5	-0.51	31.57	-8.13	-0.05
1296	1416	A	45	-39.08	-0.27	27.51	-12.08	-0.07
1296	1270	A	8	-40.56	-0.51	27.58	-4.09	-0.02

i-nuc	BP(j)	Nuc	#BP_Win	avgMFE	avgZ	avgED	SumZ	SumZ/#TotalWindows	BPs= 7
nt-1297	-	U	180	-	-	-	-	-
1297	NoBP	U	40	-36.33	-1.49	31.23	-59.43	-0.33
1297	1203	A	6	-31.45	-0.75	27.2	-4.51	-0.03
1297	1195	A	38	-36.71	-1.87	19.61	-70.99	-0.39
1297	1179	A	3	-32.03	-0.29	27.26	-0.88	-0.0
1297	1355	A	24	-35.38	-0.16	31.99	-3.73	-0.02
1297	1289	A	16	-34.5	-0.51	31.57	-8.13	-0.05
1297	1415	A	45	-39.08	-0.27	27.51	-12.08	-0.07
1297	1269	G	8	-40.56	-0.51	27.58	-4.09	-0.02

i-nuc	BP(j)	Nuc	#BP_Win	avgMFE	avgZ	avgED	SumZ	SumZ/#TotalWindows	BPs= 4
nt-1298	-	G	180	-	-	-	-	-
1298	NoBP	G	78	-36.24	-0.92	30.65	-72.08	-0.4
1298	1194	C	38	-36.71	-1.87	19.61	-70.99	-0.39
1298	1178	C	3	-32.03	-0.29	27.26	-0.88	-0.0
1298	1288	C	16	-34.5	-0.51	31.57	-8.13	-0.05
1298	1414	C	45	-39.08	-0.27	27.51	-12.08	-0.07

i-nuc	BP(j)	Nuc	#BP_Win	avgMFE	avgZ	avgED	SumZ	SumZ/#TotalWindows	BPs= 6
nt-1299	-	U	180	-	-	-	-	-
1299	1193	A	37	-36.76	-1.87	19.48	-69.19	-0.38
1299	1177	G	3	-32.03	-0.29	27.26	-0.88	-0.0
1299	1203	A	33	-36.31	-1.82	31.86	-59.95	-0.33
1299	1353	G	38	-36.05	-0.37	30.07	-14.12	-0.08
1299	1287	A	16	-34.5	-0.51	31.57	-8.13	-0.05
1299	1413	G	45	-39.08	-0.27	27.51	-12.08	-0.07
1299	NoBP	U	8	-38.0	-0.02	26.21	-0.13	-0.0

i-nuc	BP(j)	Nuc	#BP_Win	avgMFE	avgZ	avgED	SumZ	SumZ/#TotalWindows	BPs= 6
nt-1300	-	U	180	-	-	-	-	-
1300	1192	G	35	-37.01	-1.93	19.29	-67.52	-0.38
1300	1176	A	3	-32.03	-0.29	27.26	-0.88	-0.0
1300	1202	A	33	-36.31	-1.82	31.86	-59.95	-0.33
1300	1352	A	48	-36.41	-0.34	29.02	-16.14	-0.09
1300	1286	G	16	-34.5	-0.51	31.57	-8.13	-0.05
1300	1412	A	45	-39.08	-0.27	27.51	-12.08	-0.07

i-nuc	BP(j)	Nuc	#BP_Win	avgMFE	avgZ	avgED	SumZ	SumZ/#TotalWindows	BPs= 3
nt-1301	-	G	180	-	-	-	-	-
1301	NoBP	G	23	-37.65	-2.1	19.65	-48.19	-0.27
1301	1175	C	3	-32.03	-0.29	27.26	-0.88	-0.0
1301	1201	C	33	-36.31	-1.82	31.86	-59.95	-0.33
1301	1351	C	121	-37.14	-0.46	27.73	-55.44	-0.31

i-nuc	BP(j)	Nuc	#BP_Win	avgMFE	avgZ	avgED	SumZ	SumZ/#TotalWindows	BPs= 4
nt-1302	-	G	180	-	-	-	-	-
1302	1174	C	3	-32.03	-0.29	27.26	-0.88	-0.0
1302	1200	C	33	-36.31	-1.82	31.86	-59.95	-0.33
1302	1187	C	22	-37.99	-2.17	19.32	-47.72	-0.27
1302	1350	C	122	-37.11	-0.45	27.7	-54.66	-0.3

i-nuc	BP(j)	Nuc	#BP_Win	avgMFE	avgZ	avgED	SumZ	SumZ/#TotalWindows	BPs= 4
nt-1303	-	U	180	-	-	-	-	-
1303	1173	A	2	-32.55	-0.24	23.94	-0.48	-0.0
1303	1199	A	33	-36.31	-1.82	31.86	-59.95	-0.33
1303	1186	A	22	-37.99	-2.17	19.32	-47.72	-0.27
1303	1349	A	123	-37.05	-0.43	27.77	-53.18	-0.3

i-nuc	BP(j)	Nuc	#BP_Win	avgMFE	avgZ	avgED	SumZ	SumZ/#TotalWindows	BPs= 3
nt-1304	-	C	180	-	-	-	-	-
1304	NoBP	C	2	-30.85	0.71	31.48	1.42	0.01
1304	1198	G	33	-36.31	-1.82	31.86	-59.95	-0.33
1304	1185	G	22	-37.99	-2.17	19.32	-47.72	-0.27
1304	1348	G	123	-37.05	-0.43	27.77	-53.18	-0.3

i-nuc	BP(j)	Nuc	#BP_Win	avgMFE	avgZ	avgED	SumZ	SumZ/#TotalWindows	BPs= 3
nt-1305	-	C	180	-	-	-	-	-
1305	1197	G	33	-36.31	-1.82	31.86	-59.95	-0.33
1305	1184	G	22	-37.99	-2.17	19.32	-47.72	-0.27
1305	1347	G	123	-37.05	-0.43	27.77	-53.18	-0.3
1305	NoBP	C	2	-29.0	1.54	36.12	3.07	0.02

i-nuc	BP(j)	Nuc	#BP_Win	avgMFE	avgZ	avgED	SumZ	SumZ/#TotalWindows	BPs= 1
nt-1306	-	A	180	-	-	-	-	-
1306	NoBP	A	158	-36.76	-0.68	28.74	-107.8	-0.6
1306	1183	U	22	-37.99	-2.17	19.32	-47.72	-0.27

i-nuc	BP(j)	Nuc	#BP_Win	avgMFE	avgZ	avgED	SumZ	SumZ/#TotalWindows	BPs= 0
nt-1307	-	A	180	-	-	-	-	-
1307	NoBP	A	180	-36.88	-0.85	27.62	-153.21	-0.85

i-nuc	BP(j)	Nuc	#BP_Win	avgMFE	avgZ	avgED	SumZ	SumZ/#TotalWindows	BPs= 2
nt-1308	-	A	180	-	-	-	-	-
1308	NoBP	A	35	-35.41	-1.42	32.61	-49.62	-0.28
1308	1181	U	22	-37.99	-2.17	19.32	-47.72	-0.27
1308	1345	U	123	-37.05	-0.43	27.77	-53.18	-0.3

i-nuc	BP(j)	Nuc	#BP_Win	avgMFE	avgZ	avgED	SumZ	SumZ/#TotalWindows	BPs= 2
nt-1309	-	A	180	-	-	-	-	-
1309	NoBP	A	35	-35.23	-1.33	33.02	-46.52	-0.26
1309	1180	U	22	-37.99	-2.17	19.32	-47.72	-0.27
1309	1344	U	123	-37.05	-0.43	27.77	-53.18	-0.3

i-nuc	BP(j)	Nuc	#BP_Win	avgMFE	avgZ	avgED	SumZ	SumZ/#TotalWindows	BPs= 3
nt-1310	-	U	180	-	-	-	-	-
1310	NoBP	U	28	-36.58	-1.96	31.94	-54.75	-0.3
1310	1179	A	22	-37.99	-2.17	19.32	-47.72	-0.27
1310	1343	A	123	-37.05	-0.43	27.77	-53.18	-0.3
1310	1479	A	7	-29.0	1.6	40.4	11.21	0.06

i-nuc	BP(j)	Nuc	#BP_Win	avgMFE	avgZ	avgED	SumZ	SumZ/#TotalWindows	BPs= 3
nt-1311	-	G	180	-	-	-	-	-
1311	NoBP	G	28	-36.34	-1.85	32.68	-51.71	-0.29
1311	1178	C	22	-37.99	-2.17	19.32	-47.72	-0.27
1311	1342	C	123	-37.05	-0.43	27.77	-53.18	-0.3
1311	1478	C	7	-29.0	1.6	40.4	11.21	0.06

i-nuc	BP(j)	Nuc	#BP_Win	avgMFE	avgZ	avgED	SumZ	SumZ/#TotalWindows	BPs= 3
nt-1312	-	C	180	-	-	-	-	-
1312	1177	G	22	-37.99	-2.17	19.32	-47.72	-0.27
1312	NoBP	C	28	-36.1	-1.74	33.23	-48.85	-0.27
1312	1341	G	123	-37.05	-0.43	27.77	-53.18	-0.3
1312	1477	G	7	-29.0	1.6	40.4	11.21	0.06

i-nuc	BP(j)	Nuc	#BP_Win	avgMFE	avgZ	avgED	SumZ	SumZ/#TotalWindows	BPs= 0
nt-1313	-	G	180	-	-	-	-	-
1313	NoBP	G	180	-36.66	-0.75	28.23	-135.48	-0.75

i-nuc	BP(j)	Nuc	#BP_Win	avgMFE	avgZ	avgED	SumZ	SumZ/#TotalWindows	BPs= 0
nt-1314	-	A	180	-	-	-	-	-
1314	NoBP	A	180	-36.61	-0.73	28.39	-131.66	-0.73

i-nuc	BP(j)	Nuc	#BP_Win	avgMFE	avgZ	avgED	SumZ	SumZ/#TotalWindows	BPs= 0
nt-1315	-	A	180	-	-	-	-	-
1315	NoBP	A	180	-36.56	-0.71	28.55	-128.21	-0.71

i-nuc	BP(j)	Nuc	#BP_Win	avgMFE	avgZ	avgED	SumZ	SumZ/#TotalWindows	BPs= 1
nt-1316	-	C	180	-	-	-	-	-
1316	NoBP	C	161	-36.61	-0.69	28.52	-111.19	-0.62
1316	1348	G	19	-35.6	-0.71	30.31	-13.48	-0.07

i-nuc	BP(j)	Nuc	#BP_Win	avgMFE	avgZ	avgED	SumZ	SumZ/#TotalWindows	BPs= 3
nt-1317	-	C	180	-	-	-	-	-
1317	NoBP	C	131	-36.98	-0.54	27.28	-71.07	-0.39
1317	1185	G	23	-36.57	-2.09	31.65	-48.01	-0.27
1317	1347	G	19	-35.6	-0.71	30.31	-13.48	-0.07
1317	1487	G	7	-28.44	1.7	45.33	11.9	0.07

i-nuc	BP(j)	Nuc	#BP_Win	avgMFE	avgZ	avgED	SumZ	SumZ/#TotalWindows	BPs= 3
nt-1318	-	C	180	-	-	-	-	-
1318	NoBP	C	131	-36.91	-0.52	27.47	-67.6	-0.38
1318	1184	G	23	-36.57	-2.09	31.65	-48.01	-0.27
1318	1346	G	19	-35.6	-0.71	30.31	-13.48	-0.07
1318	1486	G	7	-28.44	1.7	45.33	11.9	0.07

i-nuc	BP(j)	Nuc	#BP_Win	avgMFE	avgZ	avgED	SumZ	SumZ/#TotalWindows	BPs= 4
nt-1319	-	A	180	-	-	-	-	-
1319	NoBP	A	8	-33.47	-1.28	25.84	-10.27	-0.06
1319	1183	U	23	-36.57	-2.09	31.65	-48.01	-0.27
1319	1345	U	19	-35.6	-0.71	30.31	-13.48	-0.07
1319	1335	U	123	-37.05	-0.43	27.77	-53.18	-0.3
1319	1483	U	7	-28.44	1.7	45.33	11.9	0.07

i-nuc	BP(j)	Nuc	#BP_Win	avgMFE	avgZ	avgED	SumZ	SumZ/#TotalWindows	BPs= 4
nt-1320	-	G	180	-	-	-	-	-
1320	NoBP	G	8	-32.56	-0.94	27.76	-7.48	-0.04
1320	1182	C	23	-36.57	-2.09	31.65	-48.01	-0.27
1320	1344	U	19	-35.6	-0.71	30.31	-13.48	-0.07
1320	1334	U	123	-37.05	-0.43	27.77	-53.18	-0.3
1320	1482	U	7	-28.44	1.7	45.33	11.9	0.07

i-nuc	BP(j)	Nuc	#BP_Win	avgMFE	avgZ	avgED	SumZ	SumZ/#TotalWindows	BPs= 3
nt-1321	-	A	180	-	-	-	-	-
1321	NoBP	A	27	-34.43	-0.65	30.18	-17.44	-0.1
1321	1181	U	23	-36.57	-2.09	31.65	-48.01	-0.27
1321	1333	U	123	-37.05	-0.43	27.77	-53.18	-0.3
1321	1481	U	7	-28.44	1.7	45.33	11.9	0.07

i-nuc	BP(j)	Nuc	#BP_Win	avgMFE	avgZ	avgED	SumZ	SumZ/#TotalWindows	BPs= 2
nt-1322	-	U	180	-	-	-	-	-
1322	NoBP	U	50	-35.27	-1.23	31.19	-61.67	-0.34
1322	1332	A	123	-37.05	-0.43	27.77	-53.18	-0.3
1322	1480	A	7	-28.44	1.7	45.33	11.9	0.07

i-nuc	BP(j)	Nuc	#BP_Win	avgMFE	avgZ	avgED	SumZ	SumZ/#TotalWindows	BPs= 3
nt-1323	-	U	180	-	-	-	-	-
1323	NoBP	U	131	-36.61	-0.37	28.12	-48.98	-0.27
1323	1179	A	23	-36.57	-2.09	31.65	-48.01	-0.27
1323	1343	A	19	-35.6	-0.71	30.31	-13.48	-0.07
1323	1479	A	7	-28.44	1.7	45.33	11.9	0.07

i-nuc	BP(j)	Nuc	#BP_Win	avgMFE	avgZ	avgED	SumZ	SumZ/#TotalWindows	BPs= 4
nt-1324	-	G	180	-	-	-	-	-
1324	NoBP	G	8	-28.91	0.96	35.1	7.7	0.04
1324	1178	C	23	-36.57	-2.09	31.65	-48.01	-0.27
1324	1342	C	19	-35.6	-0.71	30.31	-13.48	-0.07
1324	1330	C	123	-37.05	-0.43	27.77	-53.18	-0.3
1324	1478	C	7	-28.44	1.7	45.33	11.9	0.07

i-nuc	BP(j)	Nuc	#BP_Win	avgMFE	avgZ	avgED	SumZ	SumZ/#TotalWindows	BPs= 4
nt-1325	-	U	180	-	-	-	-	-
1325	1177	G	23	-36.57	-2.09	31.65	-48.01	-0.27
1325	1341	G	19	-35.6	-0.71	30.31	-13.48	-0.07
1325	1329	A	123	-37.05	-0.43	27.77	-53.18	-0.3
1325	1477	G	7	-28.44	1.7	45.33	11.9	0.07
1325	NoBP	U	8	-28.0	1.41	36.42	11.28	0.06

i-nuc	BP(j)	Nuc	#BP_Win	avgMFE	avgZ	avgED	SumZ	SumZ/#TotalWindows	BPs= 0
nt-1326	-	A	180	-	-	-	-	-
1326	NoBP	A	180	-36.06	-0.49	29.62	-87.42	-0.49

i-nuc	BP(j)	Nuc	#BP_Win	avgMFE	avgZ	avgED	SumZ	SumZ/#TotalWindows	BPs= 0
nt-1327	-	A	180	-	-	-	-	-
1327	NoBP	A	180	-36.01	-0.47	29.66	-83.84	-0.47

i-nuc	BP(j)	Nuc	#BP_Win	avgMFE	avgZ	avgED	SumZ	SumZ/#TotalWindows	BPs= 0
nt-1328	-	G	180	-	-	-	-	-
1328	NoBP	G	180	-35.96	-0.44	29.68	-80.08	-0.44

i-nuc	BP(j)	Nuc	#BP_Win	avgMFE	avgZ	avgED	SumZ	SumZ/#TotalWindows	BPs= 1
nt-1329	-	A	180	-	-	-	-	-
1329	NoBP	A	57	-33.45	-0.4	33.85	-22.74	-0.13
1329	1325	U	123	-37.05	-0.43	27.77	-53.18	-0.3

i-nuc	BP(j)	Nuc	#BP_Win	avgMFE	avgZ	avgED	SumZ	SumZ/#TotalWindows	BPs= 2
nt-1330	-	C	180	-	-	-	-	-
1330	NoBP	C	50	-33.99	-0.61	32.32	-30.63	-0.17
1330	1324	G	123	-37.05	-0.43	27.77	-53.18	-0.3
1330	1476	G	7	-28.44	1.7	45.33	11.9	0.07

i-nuc	BP(j)	Nuc	#BP_Win	avgMFE	avgZ	avgED	SumZ	SumZ/#TotalWindows	BPs= 1
nt-1331	-	U	180	-	-	-	-	-
1331	NoBP	U	173	-36.12	-0.46	29.1	-80.31	-0.45
1331	1475	A	7	-28.44	1.7	45.33	11.9	0.07

i-nuc	BP(j)	Nuc	#BP_Win	avgMFE	avgZ	avgED	SumZ	SumZ/#TotalWindows	BPs= 1
nt-1332	-	A	180	-	-	-	-	-
1332	NoBP	A	57	-33.04	-0.2	33.99	-11.61	-0.06
1332	1322	U	123	-37.05	-0.43	27.77	-53.18	-0.3

i-nuc	BP(j)	Nuc	#BP_Win	avgMFE	avgZ	avgED	SumZ	SumZ/#TotalWindows	BPs= 2
nt-1333	-	U	180	-	-	-	-	-
1333	NoBP	U	50	-33.54	-0.41	32.39	-20.44	-0.11
1333	1321	A	123	-37.05	-0.43	27.77	-53.18	-0.3
1333	1474	A	7	-28.44	1.7	45.33	11.9	0.07

i-nuc	BP(j)	Nuc	#BP_Win	avgMFE	avgZ	avgED	SumZ	SumZ/#TotalWindows	BPs= 2
nt-1334	-	U	180	-	-	-	-	-
1334	NoBP	U	50	-33.42	-0.35	32.34	-17.61	-0.1
1334	1320	G	123	-37.05	-0.43	27.77	-53.18	-0.3
1334	1473	A	7	-28.44	1.7	45.33	11.9	0.07

i-nuc	BP(j)	Nuc	#BP_Win	avgMFE	avgZ	avgED	SumZ	SumZ/#TotalWindows	BPs= 2
nt-1335	-	U	180	-	-	-	-	-
1335	NoBP	U	50	-33.35	-0.3	32.24	-15.07	-0.08
1335	1319	A	123	-37.05	-0.43	27.77	-53.18	-0.3
1335	1472	G	7	-28.44	1.7	45.33	11.9	0.07

i-nuc	BP(j)	Nuc	#BP_Win	avgMFE	avgZ	avgED	SumZ	SumZ/#TotalWindows	BPs= 1
nt-1336	-	U	180	-	-	-	-	-
1336	NoBP	U	173	-35.97	-0.38	29.03	-65.91	-0.37
1336	1471	A	7	-28.44	1.7	45.33	11.9	0.07

i-nuc	BP(j)	Nuc	#BP_Win	avgMFE	avgZ	avgED	SumZ	SumZ/#TotalWindows	BPs= 0
nt-1337	-	A	180	-	-	-	-	-
1337	NoBP	A	180	-35.67	-0.29	29.63	-51.92	-0.29

i-nuc	BP(j)	Nuc	#BP_Win	avgMFE	avgZ	avgED	SumZ	SumZ/#TotalWindows	BPs= 0
nt-1338	-	A	180	-	-	-	-	-
1338	NoBP	A	180	-35.66	-0.28	29.59	-49.61	-0.28

i-nuc	BP(j)	Nuc	#BP_Win	avgMFE	avgZ	avgED	SumZ	SumZ/#TotalWindows	BPs= 0
nt-1339	-	A	180	-	-	-	-	-
1339	NoBP	A	180	-35.64	-0.27	29.56	-47.73	-0.27

i-nuc	BP(j)	Nuc	#BP_Win	avgMFE	avgZ	avgED	SumZ	SumZ/#TotalWindows	BPs= 0
nt-1340	-	A	180	-	-	-	-	-
1340	NoBP	A	180	-35.63	-0.25	29.54	-45.66	-0.25

i-nuc	BP(j)	Nuc	#BP_Win	avgMFE	avgZ	avgED	SumZ	SumZ/#TotalWindows	BPs= 2
nt-1341	-	G	180	-	-	-	-	-
1341	NoBP	G	38	-31.01	0.63	34.82	23.82	0.13
1341	1325	U	19	-35.6	-0.71	30.31	-13.48	-0.07
1341	1312	C	123	-37.05	-0.43	27.77	-53.18	-0.3

i-nuc	BP(j)	Nuc	#BP_Win	avgMFE	avgZ	avgED	SumZ	SumZ/#TotalWindows	BPs= 3
nt-1342	-	C	180	-	-	-	-	-
1342	NoBP	C	31	-31.52	0.47	32.34	14.59	0.08
1342	1324	G	19	-35.6	-0.71	30.31	-13.48	-0.07
1342	1311	G	123	-37.05	-0.43	27.77	-53.18	-0.3
1342	1466	G	7	-28.44	1.7	45.33	11.9	0.07

i-nuc	BP(j)	Nuc	#BP_Win	avgMFE	avgZ	avgED	SumZ	SumZ/#TotalWindows	BPs= 3
nt-1343	-	A	180	-	-	-	-	-
1343	NoBP	A	31	-31.46	0.55	32.68	16.92	0.09
1343	1323	U	19	-35.6	-0.71	30.31	-13.48	-0.07
1343	1310	U	123	-37.05	-0.43	27.77	-53.18	-0.3
1343	1465	U	7	-28.44	1.7	45.33	11.9	0.07

i-nuc	BP(j)	Nuc	#BP_Win	avgMFE	avgZ	avgED	SumZ	SumZ/#TotalWindows	BPs= 4
nt-1344	-	U	180	-	-	-	-	-
1344	NoBP	U	5	-36.24	-1.53	33.03	-7.65	-0.04
1344	1320	G	19	-35.6	-0.71	30.31	-13.48	-0.07
1344	1309	A	123	-37.05	-0.43	27.77	-53.18	-0.3
1344	1464	A	7	-28.44	1.7	45.33	11.9	0.07
1344	1493	A	26	-30.47	1.07	33.23	27.9	0.16

i-nuc	BP(j)	Nuc	#BP_Win	avgMFE	avgZ	avgED	SumZ	SumZ/#TotalWindows	BPs= 5
nt-1345	-	U	180	-	-	-	-	-
1345	NoBP	U	4	-36.15	-1.38	34.1	-5.53	-0.03
1345	1319	A	19	-35.6	-0.71	30.31	-13.48	-0.07
1345	1308	A	123	-37.05	-0.43	27.77	-53.18	-0.3
1345	1463	A	7	-28.44	1.7	45.33	11.9	0.07
1345	1492	A	26	-30.47	1.07	33.23	27.9	0.16
1345	1404	G	1	-35.5	0.81	33.7	0.81	0.0

i-nuc	BP(j)	Nuc	#BP_Win	avgMFE	avgZ	avgED	SumZ	SumZ/#TotalWindows	BPs= 4
nt-1346	-	G	180	-	-	-	-	-
1346	NoBP	G	126	-37.03	-0.45	27.98	-56.52	-0.31
1346	1318	C	19	-35.6	-0.71	30.31	-13.48	-0.07
1346	1462	U	7	-28.44	1.7	45.33	11.9	0.07
1346	1491	C	26	-30.47	1.07	33.23	27.9	0.16
1346	1403	C	2	-35.5	0.64	34.17	1.28	0.01

i-nuc	BP(j)	Nuc	#BP_Win	avgMFE	avgZ	avgED	SumZ	SumZ/#TotalWindows	BPs= 6
nt-1347	-	G	180	-	-	-	-	-
1347	NoBP	G	1	-36.6	-2.01	34.32	-2.01	-0.01
1347	1317	C	19	-35.6	-0.71	30.31	-13.48	-0.07
1347	1305	C	123	-37.05	-0.43	27.77	-53.18	-0.3
1347	1460	C	7	-28.44	1.7	45.33	11.9	0.07
1347	1490	C	26	-30.47	1.07	33.23	27.9	0.16
1347	1407	C	2	-34.95	0.58	46.82	1.16	0.01
1347	1402	C	2	-35.5	0.64	34.17	1.28	0.01

i-nuc	BP(j)	Nuc	#BP_Win	avgMFE	avgZ	avgED	SumZ	SumZ/#TotalWindows	BPs= 5
nt-1348	-	G	180	-	-	-	-	-
1348	1316	C	19	-35.6	-0.71	30.31	-13.48	-0.07
1348	1304	C	123	-37.05	-0.43	27.77	-53.18	-0.3
1348	1459	C	7	-28.44	1.7	45.33	11.9	0.07
1348	NoBP	G	27	-30.6	1.05	33.42	28.25	0.16
1348	1406	C	2	-34.95	0.58	46.82	1.16	0.01
1348	1401	C	2	-35.5	0.64	34.17	1.28	0.01

i-nuc	BP(j)	Nuc	#BP_Win	avgMFE	avgZ	avgED	SumZ	SumZ/#TotalWindows	BPs= 1
nt-1349	-	A	180	-	-	-	-	-
1349	NoBP	A	57	-32.23	0.55	34.67	31.49	0.17
1349	1303	U	123	-37.05	-0.43	27.77	-53.18	-0.3

i-nuc	BP(j)	Nuc	#BP_Win	avgMFE	avgZ	avgED	SumZ	SumZ/#TotalWindows	BPs= 5
nt-1350	-	C	180	-	-	-	-	-
1350	NoBP	C	25	-32.61	0.39	35.79	9.69	0.05
1350	1185	G	3	-37.6	-1.38	37.15	-4.13	-0.02
1350	1302	G	122	-37.11	-0.45	27.7	-54.66	-0.3
1350	1487	G	26	-30.47	1.07	33.23	27.9	0.16
1350	1405	G	2	-34.95	0.58	46.82	1.16	0.01
1350	1399	G	2	-35.5	0.64	34.17	1.28	0.01

i-nuc	BP(j)	Nuc	#BP_Win	avgMFE	avgZ	avgED	SumZ	SumZ/#TotalWindows	BPs= 5
nt-1351	-	C	180	-	-	-	-	-
1351	NoBP	C	26	-32.39	0.49	36.01	12.65	0.07
1351	1184	G	3	-37.6	-1.38	37.15	-4.13	-0.02
1351	1301	G	121	-37.14	-0.46	27.73	-55.44	-0.31
1351	1486	G	26	-30.47	1.07	33.23	27.9	0.16
1351	1404	G	2	-34.95	0.58	46.82	1.16	0.01
1351	1398	G	2	-35.5	0.64	34.17	1.28	0.01

i-nuc	BP(j)	Nuc	#BP_Win	avgMFE	avgZ	avgED	SumZ	SumZ/#TotalWindows	BPs= 5
nt-1352	-	A	180	-	-	-	-	-
1352	NoBP	A	51	-33.98	-0.07	32.36	-3.68	-0.02
1352	1183	U	3	-37.6	-1.38	37.15	-4.13	-0.02
1352	1300	U	48	-36.41	-0.34	29.02	-16.14	-0.09
1352	1212	U	7	-33.26	-0.85	26.99	-5.93	-0.03
1352	1363	U	45	-39.08	-0.27	27.51	-12.08	-0.07
1352	1484	U	26	-30.47	1.07	33.23	27.9	0.16

i-nuc	BP(j)	Nuc	#BP_Win	avgMFE	avgZ	avgED	SumZ	SumZ/#TotalWindows	BPs= 10
nt-1353	-	G	180	-	-	-	-	-
1353	NoBP	G	24	-36.31	-1.1	24.5	-26.46	-0.15
1353	1182	C	3	-37.6	-1.38	37.15	-4.13	-0.02
1353	1299	U	38	-36.05	-0.37	30.07	-14.12	-0.08
1353	1201	C	3	-32.9	-0.9	36.54	-2.7	-0.02
1353	1211	C	7	-33.26	-0.85	26.99	-5.93	-0.03
1353	1246	U	6	-36.75	0.08	34.43	0.5	0.0
1353	1362	C	45	-39.08	-0.27	27.51	-12.08	-0.07
1353	1460	C	19	-33.93	0.68	31.51	12.85	0.07
1353	1453	C	7	-28.44	1.7	45.33	11.9	0.07
1353	1483	U	26	-30.47	1.07	33.23	27.9	0.16
1353	1402	C	2	-34.95	0.58	46.82	1.16	0.01

i-nuc	BP(j)	Nuc	#BP_Win	avgMFE	avgZ	avgED	SumZ	SumZ/#TotalWindows	BPs= 8
nt-1354	-	G	180	-	-	-	-	-
1354	NoBP	G	107	-37.33	-0.46	27.82	-49.62	-0.28
1354	1181	U	3	-37.6	-1.38	37.15	-4.13	-0.02
1354	1200	C	3	-32.9	-0.9	36.54	-2.7	-0.02
1354	1210	C	7	-33.26	-0.85	26.99	-5.93	-0.03
1354	1245	C	6	-36.75	0.08	34.43	0.5	0.0
1354	1459	C	19	-33.93	0.68	31.51	12.85	0.07
1354	1452	C	7	-28.44	1.7	45.33	11.9	0.07
1354	1482	U	26	-30.47	1.07	33.23	27.9	0.16
1354	1401	C	2	-34.95	0.58	46.82	1.16	0.01

i-nuc	BP(j)	Nuc	#BP_Win	avgMFE	avgZ	avgED	SumZ	SumZ/#TotalWindows	BPs= 6
nt-1355	-	A	180	-	-	-	-	-
1355	NoBP	A	95	-37.27	-0.54	27.64	-50.84	-0.28
1355	1180	U	3	-37.6	-1.38	37.15	-4.13	-0.02
1355	1297	U	24	-35.38	-0.16	31.99	-3.73	-0.02
1355	1244	U	6	-36.75	0.08	34.43	0.5	0.0
1355	1457	U	19	-33.93	0.68	31.51	12.85	0.07
1355	1451	U	7	-28.44	1.7	45.33	11.9	0.07
1355	1481	U	26	-30.47	1.07	33.23	27.9	0.16

i-nuc	BP(j)	Nuc	#BP_Win	avgMFE	avgZ	avgED	SumZ	SumZ/#TotalWindows	BPs= 6
nt-1356	-	G	180	-	-	-	-	-
1356	NoBP	G	94	-36.9	-0.48	28.37	-44.89	-0.25
1356	1296	U	24	-35.38	-0.16	31.99	-3.73	-0.02
1356	1243	C	6	-36.75	0.08	34.43	0.5	0.0
1356	1456	C	19	-33.93	0.68	31.51	12.85	0.07
1356	1478	C	26	-30.47	1.07	33.23	27.9	0.16
1356	1393	U	2	-35.5	0.64	34.17	1.28	0.01
1356	1523	C	9	-34.12	0.36	38.1	3.23	0.02

i-nuc	BP(j)	Nuc	#BP_Win	avgMFE	avgZ	avgED	SumZ	SumZ/#TotalWindows	BPs= 6
nt-1357	-	C	180	-	-	-	-	-
1357	NoBP	C	119	-36.66	-0.37	29.09	-43.7	-0.24
1357	1197	G	3	-32.9	-0.9	36.54	-2.7	-0.02
1357	1455	G	19	-33.93	0.68	31.51	12.85	0.07
1357	1477	G	26	-30.47	1.07	33.23	27.9	0.16
1357	1398	G	2	-34.95	0.58	46.82	1.16	0.01
1357	1392	G	2	-35.5	0.64	34.17	1.28	0.01
1357	1522	G	9	-34.12	0.36	38.1	3.23	0.02

i-nuc	BP(j)	Nuc	#BP_Win	avgMFE	avgZ	avgED	SumZ	SumZ/#TotalWindows	BPs= 0
nt-1358	-	G	180	-	-	-	-	-
1358	NoBP	G	180	-35.24	0.01	30.76	1.67	0.01

i-nuc	BP(j)	Nuc	#BP_Win	avgMFE	avgZ	avgED	SumZ	SumZ/#TotalWindows	BPs= 1
nt-1359	-	A	180	-	-	-	-	-
1359	NoBP	A	171	-35.28	-0.0	30.38	-0.06	-0.0
1359	1520	U	9	-34.12	0.36	38.1	3.23	0.02

i-nuc	BP(j)	Nuc	#BP_Win	avgMFE	avgZ	avgED	SumZ	SumZ/#TotalWindows	BPs= 3
nt-1360	-	C	180	-	-	-	-	-
1360	NoBP	C	167	-35.26	-0.0	30.16	-0.75	-0.0
1360	1394	G	2	-34.95	0.58	46.82	1.16	0.01
1360	1389	G	2	-35.5	0.64	34.17	1.28	0.01
1360	1519	G	9	-34.12	0.36	38.1	3.23	0.02

i-nuc	BP(j)	Nuc	#BP_Win	avgMFE	avgZ	avgED	SumZ	SumZ/#TotalWindows	BPs= 3
nt-1361	-	A	180	-	-	-	-	-
1361	NoBP	A	162	-35.54	-0.06	29.6	-9.89	-0.05
1361	1444	U	7	-28.44	1.7	45.33	11.9	0.07
1361	1393	U	2	-34.95	0.58	46.82	1.16	0.01
1361	1518	U	9	-34.12	0.36	38.1	3.23	0.02

i-nuc	BP(j)	Nuc	#BP_Win	avgMFE	avgZ	avgED	SumZ	SumZ/#TotalWindows	BPs= 5
nt-1362	-	C	180	-	-	-	-	-
1362	NoBP	C	110	-34.15	0.0	29.96	0.5	0.0
1362	1353	G	45	-39.08	-0.27	27.51	-12.08	-0.07
1362	1443	G	7	-28.44	1.7	45.33	11.9	0.07
1362	1392	G	2	-34.95	0.58	46.82	1.16	0.01
1362	1388	G	2	-35.5	0.64	34.17	1.28	0.01
1362	1486	G	14	-34.14	0.37	38.58	5.22	0.03

i-nuc	BP(j)	Nuc	#BP_Win	avgMFE	avgZ	avgED	SumZ	SumZ/#TotalWindows	BPs= 6
nt-1363	-	U	180	-	-	-	-	-
1363	NoBP	U	104	-33.99	0.01	29.8	0.96	0.01
1363	1237	A	6	-36.75	0.08	34.43	0.5	0.0
1363	1352	A	45	-39.08	-0.27	27.51	-12.08	-0.07
1363	1442	A	7	-28.44	1.7	45.33	11.9	0.07
1363	1391	A	2	-34.95	0.58	46.82	1.16	0.01
1363	1387	A	2	-35.5	0.64	34.17	1.28	0.01
1363	1485	A	14	-34.14	0.37	38.58	5.22	0.03

i-nuc	BP(j)	Nuc	#BP_Win	avgMFE	avgZ	avgED	SumZ	SumZ/#TotalWindows	BPs= 2
nt-1364	-	A	180	-	-	-	-	-
1364	NoBP	A	160	-35.21	0.03	30.18	5.33	0.03
1364	1236	U	6	-36.75	0.08	34.43	0.5	0.0
1364	1484	U	14	-34.14	0.37	38.58	5.22	0.03

i-nuc	BP(j)	Nuc	#BP_Win	avgMFE	avgZ	avgED	SumZ	SumZ/#TotalWindows	BPs= 3
nt-1365	-	G	180	-	-	-	-	-
1365	NoBP	G	158	-35.21	0.04	30.21	5.97	0.03
1365	1235	C	6	-36.75	0.08	34.43	0.5	0.0
1365	1386	C	2	-35.5	0.64	34.17	1.28	0.01
1365	1483	U	14	-34.14	0.37	38.58	5.22	0.03

i-nuc	BP(j)	Nuc	#BP_Win	avgMFE	avgZ	avgED	SumZ	SumZ/#TotalWindows	BPs= 3
nt-1366	-	A	180	-	-	-	-	-
1366	NoBP	A	158	-35.21	0.05	30.29	8.29	0.05
1366	1234	U	6	-36.75	0.08	34.43	0.5	0.0
1366	1385	U	2	-35.5	0.64	34.17	1.28	0.01
1366	1482	U	14	-34.14	0.37	38.58	5.22	0.03

i-nuc	BP(j)	Nuc	#BP_Win	avgMFE	avgZ	avgED	SumZ	SumZ/#TotalWindows	BPs= 2
nt-1367	-	A	180	-	-	-	-	-
1367	NoBP	A	161	-35.21	0.07	30.44	10.94	0.06
1367	1233	U	5	-36.9	0.09	34.36	0.45	0.0
1367	1481	U	14	-34.14	0.37	38.58	5.22	0.03

i-nuc	BP(j)	Nuc	#BP_Win	avgMFE	avgZ	avgED	SumZ	SumZ/#TotalWindows	BPs= 0
nt-1368	-	G	180	-	-	-	-	-
1368	NoBP	G	180	-35.18	0.1	31.26	18.52	0.1

i-nuc	BP(j)	Nuc	#BP_Win	avgMFE	avgZ	avgED	SumZ	SumZ/#TotalWindows	BPs= 0
nt-1369	-	A	180	-	-	-	-	-
1369	NoBP	A	180	-35.18	0.11	31.33	20.08	0.11

i-nuc	BP(j)	Nuc	#BP_Win	avgMFE	avgZ	avgED	SumZ	SumZ/#TotalWindows	BPs= 0
nt-1370	-	A	180	-	-	-	-	-
1370	NoBP	A	180	-35.18	0.12	31.43	22.04	0.12

i-nuc	BP(j)	Nuc	#BP_Win	avgMFE	avgZ	avgED	SumZ	SumZ/#TotalWindows	BPs= 0
nt-1371	-	A	180	-	-	-	-	-
1371	NoBP	A	180	-35.19	0.13	31.53	23.25	0.13

i-nuc	BP(j)	Nuc	#BP_Win	avgMFE	avgZ	avgED	SumZ	SumZ/#TotalWindows	BPs= 1
nt-1372	-	U	180	-	-	-	-	-
1372	NoBP	U	178	-35.21	0.13	31.59	23.56	0.13
1372	1379	A	2	-35.5	0.64	34.17	1.28	0.01

i-nuc	BP(j)	Nuc	#BP_Win	avgMFE	avgZ	avgED	SumZ	SumZ/#TotalWindows	BPs= 1
nt-1373	-	G	180	-	-	-	-	-
1373	NoBP	G	178	-35.23	0.14	31.67	24.24	0.13
1373	1378	C	2	-35.5	0.64	34.17	1.28	0.01

i-nuc	BP(j)	Nuc	#BP_Win	avgMFE	avgZ	avgED	SumZ	SumZ/#TotalWindows	BPs= 0
nt-1374	-	A	180	-	-	-	-	-
1374	NoBP	A	180	-35.27	0.15	31.74	26.8	0.15

i-nuc	BP(j)	Nuc	#BP_Win	avgMFE	avgZ	avgED	SumZ	SumZ/#TotalWindows	BPs= 1
nt-1375	-	U	180	-	-	-	-	-
1375	NoBP	U	14	-32.91	-0.61	29.34	-8.57	-0.05
1375	1387	A	166	-35.51	0.21	31.92	35.42	0.2

i-nuc	BP(j)	Nuc	#BP_Win	avgMFE	avgZ	avgED	SumZ	SumZ/#TotalWindows	BPs= 1
nt-1376	-	G	180	-	-	-	-	-
1376	NoBP	G	12	-32.9	-0.57	28.87	-6.89	-0.04
1376	1386	C	168	-35.52	0.2	31.91	34.38	0.19

i-nuc	BP(j)	Nuc	#BP_Win	avgMFE	avgZ	avgED	SumZ	SumZ/#TotalWindows	BPs= 1
nt-1377	-	A	180	-	-	-	-	-
1377	NoBP	A	12	-33.43	-0.47	28.99	-5.66	-0.03
1377	1385	U	168	-35.52	0.2	31.91	34.38	0.19

i-nuc	BP(j)	Nuc	#BP_Win	avgMFE	avgZ	avgED	SumZ	SumZ/#TotalWindows	BPs= 2
nt-1378	-	C	180	-	-	-	-	-
1378	NoBP	C	10	-33.82	-0.57	28.98	-5.68	-0.03
1378	1384	G	168	-35.52	0.2	31.91	34.38	0.19
1378	1373	G	2	-35.5	0.64	34.17	1.28	0.01

i-nuc	BP(j)	Nuc	#BP_Win	avgMFE	avgZ	avgED	SumZ	SumZ/#TotalWindows	BPs= 2
nt-1379	-	A	180	-	-	-	-	-
1379	NoBP	A	10	-34.65	-0.4	30.67	-4.02	-0.02
1379	1383	U	168	-35.52	0.2	31.91	34.38	0.19
1379	1372	U	2	-35.5	0.64	34.17	1.28	0.01

i-nuc	BP(j)	Nuc	#BP_Win	avgMFE	avgZ	avgED	SumZ	SumZ/#TotalWindows	BPs= 0
nt-1380	-	G	180	-	-	-	-	-
1380	NoBP	G	180	-35.53	0.18	31.95	32.71	0.18

i-nuc	BP(j)	Nuc	#BP_Win	avgMFE	avgZ	avgED	SumZ	SumZ/#TotalWindows	BPs= 1
nt-1381	-	C	180	-	-	-	-	-
1381	NoBP	C	177	-35.48	0.19	31.87	32.9	0.18
1381	1394	G	3	-42.13	0.03	41.24	0.09	0.0

i-nuc	BP(j)	Nuc	#BP_Win	avgMFE	avgZ	avgED	SumZ	SumZ/#TotalWindows	BPs= 1
nt-1382	-	A	180	-	-	-	-	-
1382	NoBP	A	177	-35.54	0.19	31.96	33.03	0.18
1382	1393	U	3	-42.13	0.03	41.24	0.09	0.0

i-nuc	BP(j)	Nuc	#BP_Win	avgMFE	avgZ	avgED	SumZ	SumZ/#TotalWindows	BPs= 2
nt-1383	-	U	180	-	-	-	-	-
1383	NoBP	U	9	-37.08	-0.1	34.5	-0.92	-0.01
1383	1379	A	168	-35.52	0.2	31.91	34.38	0.19
1383	1392	G	3	-42.13	0.03	41.24	0.09	0.0

i-nuc	BP(j)	Nuc	#BP_Win	avgMFE	avgZ	avgED	SumZ	SumZ/#TotalWindows	BPs= 1
nt-1384	-	G	180	-	-	-	-	-
1384	NoBP	G	12	-39.23	-0.01	37.42	-0.11	-0.0
1384	1378	C	168	-35.52	0.2	31.91	34.38	0.19

i-nuc	BP(j)	Nuc	#BP_Win	avgMFE	avgZ	avgED	SumZ	SumZ/#TotalWindows	BPs= 2
nt-1385	-	U	180	-	-	-	-	-
1385	NoBP	U	10	-41.05	-0.13	39.36	-1.32	-0.01
1385	1377	A	168	-35.52	0.2	31.91	34.38	0.19
1385	1366	A	2	-35.5	0.64	34.17	1.28	0.01

i-nuc	BP(j)	Nuc	#BP_Win	avgMFE	avgZ	avgED	SumZ	SumZ/#TotalWindows	BPs= 2
nt-1386	-	C	180	-	-	-	-	-
1386	1376	G	168	-35.52	0.2	31.91	34.38	0.19
1386	1365	G	2	-35.5	0.64	34.17	1.28	0.01
1386	NoBP	C	10	-42.12	-0.1	40.73	-1.0	-0.01

i-nuc	BP(j)	Nuc	#BP_Win	avgMFE	avgZ	avgED	SumZ	SumZ/#TotalWindows	BPs= 2
nt-1387	-	A	180	-	-	-	-	-
1387	1375	U	166	-35.51	0.21	31.92	35.42	0.2
1387	1363	U	2	-35.5	0.64	34.17	1.28	0.01
1387	NoBP	A	12	-41.98	-0.16	40.19	-1.9	-0.01

i-nuc	BP(j)	Nuc	#BP_Win	avgMFE	avgZ	avgED	SumZ	SumZ/#TotalWindows	BPs= 1
nt-1388	-	G	180	-	-	-	-	-
1388	NoBP	G	178	-35.99	0.19	32.56	34.64	0.19
1388	1362	C	2	-35.5	0.64	34.17	1.28	0.01

i-nuc	BP(j)	Nuc	#BP_Win	avgMFE	avgZ	avgED	SumZ	SumZ/#TotalWindows	BPs= 4
nt-1389	-	G	180	-	-	-	-	-
1389	NoBP	G	37	-38.99	-0.27	34.16	-10.02	-0.06
1389	1246	U	10	-35.55	0.18	32.84	1.79	0.01
1389	1236	U	7	-35.01	0.01	32.6	0.07	0.0
1389	1407	C	124	-35.25	0.35	32.18	42.98	0.24
1389	1360	C	2	-35.5	0.64	34.17	1.28	0.01

i-nuc	BP(j)	Nuc	#BP_Win	avgMFE	avgZ	avgED	SumZ	SumZ/#TotalWindows	BPs= 3
nt-1390	-	G	180	-	-	-	-	-
1390	NoBP	G	39	-39.01	-0.21	34.49	-8.33	-0.05
1390	1245	C	10	-35.55	0.18	32.84	1.79	0.01
1390	1235	C	7	-35.01	0.01	32.6	0.07	0.0
1390	1406	C	124	-35.25	0.35	32.18	42.98	0.24

i-nuc	BP(j)	Nuc	#BP_Win	avgMFE	avgZ	avgED	SumZ	SumZ/#TotalWindows	BPs= 3
nt-1391	-	A	180	-	-	-	-	-
1391	NoBP	A	161	-36.21	0.21	32.61	33.68	0.19
1391	1244	U	10	-35.55	0.18	32.84	1.79	0.01
1391	1234	U	7	-35.01	0.01	32.6	0.07	0.0
1391	1363	U	2	-34.95	0.58	46.82	1.16	0.01

i-nuc	BP(j)	Nuc	#BP_Win	avgMFE	avgZ	avgED	SumZ	SumZ/#TotalWindows	BPs= 5
nt-1392	-	G	180	-	-	-	-	-
1392	NoBP	G	156	-36.16	0.21	32.49	33.29	0.18
1392	1243	C	10	-35.55	0.18	32.84	1.79	0.01
1392	1233	U	7	-35.01	0.01	32.6	0.07	0.0
1392	1362	C	2	-34.95	0.58	46.82	1.16	0.01
1392	1357	C	2	-35.5	0.64	34.17	1.28	0.01
1392	1383	U	3	-42.13	0.03	41.24	0.09	0.0

i-nuc	BP(j)	Nuc	#BP_Win	avgMFE	avgZ	avgED	SumZ	SumZ/#TotalWindows	BPs= 6
nt-1393	-	U	180	-	-	-	-	-
1393	NoBP	U	23	-41.47	-0.42	35.59	-9.57	-0.05
1393	1242	A	10	-35.55	0.18	32.84	1.79	0.01
1393	1232	A	7	-35.01	0.01	32.6	0.07	0.0
1393	1404	G	133	-35.3	0.33	32.05	43.38	0.24
1393	1361	A	2	-34.95	0.58	46.82	1.16	0.01
1393	1356	G	2	-35.5	0.64	34.17	1.28	0.01
1393	1382	A	3	-42.13	0.03	41.24	0.09	0.0

i-nuc	BP(j)	Nuc	#BP_Win	avgMFE	avgZ	avgED	SumZ	SumZ/#TotalWindows	BPs= 3
nt-1394	-	G	180	-	-	-	-	-
1394	NoBP	G	27	-38.96	-0.13	36.72	-3.57	-0.02
1394	1403	C	148	-35.66	0.28	31.92	40.9	0.23
1394	1360	C	2	-34.95	0.58	46.82	1.16	0.01
1394	1381	C	3	-42.13	0.03	41.24	0.09	0.0

i-nuc	BP(j)	Nuc	#BP_Win	avgMFE	avgZ	avgED	SumZ	SumZ/#TotalWindows	BPs= 3
nt-1395	-	G	180	-	-	-	-	-
1395	NoBP	G	9	-36.11	0.39	37.47	3.51	0.02
1395	1230	C	7	-35.01	0.01	32.6	0.07	0.0
1395	1402	C	148	-35.66	0.28	31.92	40.9	0.23
1395	1559	U	16	-42.96	-0.41	40.72	-6.63	-0.04

i-nuc	BP(j)	Nuc	#BP_Win	avgMFE	avgZ	avgED	SumZ	SumZ/#TotalWindows	BPs= 3
nt-1396	-	G	180	-	-	-	-	-
1396	1229	C	7	-35.01	0.01	32.6	0.07	0.0
1396	1401	C	148	-35.66	0.28	31.92	40.9	0.23
1396	NoBP	G	7	-35.86	0.46	37.34	3.21	0.02
1396	1558	C	18	-42.75	-0.35	40.73	-6.26	-0.03

i-nuc	BP(j)	Nuc	#BP_Win	avgMFE	avgZ	avgED	SumZ	SumZ/#TotalWindows	BPs= 2
nt-1397	-	G	180	-	-	-	-	-
1397	NoBP	G	161	-35.65	0.28	32.18	44.31	0.25
1397	1557	C	18	-42.75	-0.35	40.73	-6.26	-0.03
1397	1558	C	1	-38.1	0.91	49.18	0.91	0.01

i-nuc	BP(j)	Nuc	#BP_Win	avgMFE	avgZ	avgED	SumZ	SumZ/#TotalWindows	BPs= 5
nt-1398	-	G	180	-	-	-	-	-
1398	NoBP	G	154	-35.67	0.27	32.04	41.73	0.23
1398	1236	U	3	-36.7	0.26	33.14	0.77	0.0
1398	1357	C	2	-34.95	0.58	46.82	1.16	0.01
1398	1351	C	2	-35.5	0.64	34.17	1.28	0.01
1398	1556	C	18	-42.75	-0.35	40.73	-6.26	-0.03
1398	1557	C	1	-38.1	0.91	49.18	0.91	0.01

i-nuc	BP(j)	Nuc	#BP_Win	avgMFE	avgZ	avgED	SumZ	SumZ/#TotalWindows	BPs= 4
nt-1399	-	G	180	-	-	-	-	-
1399	NoBP	G	156	-35.71	0.27	32.22	42.38	0.24
1399	1235	C	3	-36.7	0.26	33.14	0.77	0.0
1399	1350	C	2	-35.5	0.64	34.17	1.28	0.01
1399	1555	C	18	-42.75	-0.35	40.73	-6.26	-0.03
1399	1556	C	1	-38.1	0.91	49.18	0.91	0.01

i-nuc	BP(j)	Nuc	#BP_Win	avgMFE	avgZ	avgED	SumZ	SumZ/#TotalWindows	BPs= 2
nt-1400	-	A	180	-	-	-	-	-
1400	NoBP	A	176	-36.48	0.21	33.19	37.3	0.21
1400	1225	U	1	-35.6	-0.01	30.5	-0.01	-0.0
1400	1234	U	3	-36.7	0.26	33.14	0.77	0.0

i-nuc	BP(j)	Nuc	#BP_Win	avgMFE	avgZ	avgED	SumZ	SumZ/#TotalWindows	BPs= 5
nt-1401	-	C	180	-	-	-	-	-
1401	NoBP	C	8	-38.86	-0.08	33.4	-0.63	-0.0
1401	1224	G	1	-35.6	-0.01	30.5	-0.01	-0.0
1401	1396	G	148	-35.66	0.28	31.92	40.9	0.23
1401	1354	G	2	-34.95	0.58	46.82	1.16	0.01
1401	1348	G	2	-35.5	0.64	34.17	1.28	0.01
1401	1554	G	19	-42.51	-0.28	41.17	-5.35	-0.03

i-nuc	BP(j)	Nuc	#BP_Win	avgMFE	avgZ	avgED	SumZ	SumZ/#TotalWindows	BPs= 4
nt-1402	-	C	180	-	-	-	-	-
1402	NoBP	C	9	-39.29	-0.18	32.52	-1.59	-0.01
1402	1395	G	148	-35.66	0.28	31.92	40.9	0.23
1402	1353	G	2	-34.95	0.58	46.82	1.16	0.01
1402	1347	G	2	-35.5	0.64	34.17	1.28	0.01
1402	1553	G	19	-42.51	-0.28	41.17	-5.35	-0.03

i-nuc	BP(j)	Nuc	#BP_Win	avgMFE	avgZ	avgED	SumZ	SumZ/#TotalWindows	BPs= 5
nt-1403	-	C	180	-	-	-	-	-
1403	1394	G	148	-35.66	0.28	31.92	40.9	0.23
1403	1231	G	3	-36.7	0.26	33.14	0.77	0.0
1403	NoBP	C	2	-34.95	0.58	46.82	1.16	0.01
1403	1346	G	2	-35.5	0.64	34.17	1.28	0.01
1403	1552	G	19	-42.51	-0.28	41.17	-5.35	-0.03
1403	1428	G	6	-41.62	-0.53	31.66	-3.18	-0.02

i-nuc	BP(j)	Nuc	#BP_Win	avgMFE	avgZ	avgED	SumZ	SumZ/#TotalWindows	BPs= 7
nt-1404	-	G	180	-	-	-	-	-
1404	NoBP	G	24	-41.08	-0.16	39.57	-3.73	-0.02
1404	1230	C	3	-36.7	0.26	33.14	0.77	0.0
1404	1393	U	133	-35.3	0.33	32.05	43.38	0.24
1404	1427	U	14	-41.01	-0.52	29.33	-7.27	-0.04
1404	1351	C	2	-34.95	0.58	46.82	1.16	0.01
1404	1345	U	1	-35.5	0.81	33.7	0.81	0.0
1404	1556	C	2	-39.9	0.16	37.66	0.33	0.0
1404	1440	C	1	-42.1	-0.73	28.98	-0.73	-0.0

i-nuc	BP(j)	Nuc	#BP_Win	avgMFE	avgZ	avgED	SumZ	SumZ/#TotalWindows	BPs= 7
nt-1405	-	G	180	-	-	-	-	-
1405	1229	C	3	-36.7	0.26	33.14	0.77	0.0
1405	NoBP	G	144	-36.21	0.26	33.38	38.08	0.21
1405	1414	C	3	-38.0	-0.24	28.96	-0.73	-0.0
1405	1426	C	14	-41.01	-0.52	29.33	-7.27	-0.04
1405	1350	C	2	-34.95	0.58	46.82	1.16	0.01
1405	1523	C	11	-35.95	0.15	31.01	1.68	0.01
1405	1555	C	2	-39.9	0.16	37.66	0.33	0.0
1405	1439	C	1	-42.1	-0.73	28.98	-0.73	-0.0

i-nuc	BP(j)	Nuc	#BP_Win	avgMFE	avgZ	avgED	SumZ	SumZ/#TotalWindows	BPs= 7
nt-1406	-	C	180	-	-	-	-	-
1406	NoBP	C	23	-41.67	-0.22	39.48	-5.12	-0.03
1406	1390	G	124	-35.25	0.35	32.18	42.98	0.24
1406	1413	G	3	-38.0	-0.24	28.96	-0.73	-0.0
1406	1425	G	14	-41.01	-0.52	29.33	-7.27	-0.04
1406	1348	G	2	-34.95	0.58	46.82	1.16	0.01
1406	1522	G	11	-35.95	0.15	31.01	1.68	0.01
1406	1554	G	2	-39.9	0.16	37.66	0.33	0.0
1406	1438	G	1	-42.1	-0.73	28.98	-0.73	-0.0

i-nuc	BP(j)	Nuc	#BP_Win	avgMFE	avgZ	avgED	SumZ	SumZ/#TotalWindows	BPs= 6
nt-1407	-	C	180	-	-	-	-	-
1407	NoBP	C	26	-41.43	-0.27	38.01	-6.96	-0.04
1407	1389	G	124	-35.25	0.35	32.18	42.98	0.24
1407	1424	G	14	-41.01	-0.52	29.33	-7.27	-0.04
1407	1347	G	2	-34.95	0.58	46.82	1.16	0.01
1407	1521	G	11	-35.95	0.15	31.01	1.68	0.01
1407	1553	G	2	-39.9	0.16	37.66	0.33	0.0
1407	1436	G	1	-42.1	-0.73	28.98	-0.73	-0.0

i-nuc	BP(j)	Nuc	#BP_Win	avgMFE	avgZ	avgED	SumZ	SumZ/#TotalWindows	BPs= 3
nt-1408	-	A	180	-	-	-	-	-
1408	NoBP	A	154	-36.38	0.24	33.34	36.35	0.2
1408	1423	U	14	-41.01	-0.52	29.33	-7.27	-0.04
1408	1520	U	11	-35.95	0.15	31.01	1.68	0.01
1408	1435	U	1	-42.1	-0.73	28.98	-0.73	-0.0

i-nuc	BP(j)	Nuc	#BP_Win	avgMFE	avgZ	avgED	SumZ	SumZ/#TotalWindows	BPs= 2
nt-1409	-	U	180	-	-	-	-	-
1409	NoBP	U	168	-36.79	0.16	32.9	27.34	0.15
1409	1519	G	11	-35.95	0.15	31.01	1.68	0.01
1409	1434	A	1	-42.1	-0.73	28.98	-0.73	-0.0

i-nuc	BP(j)	Nuc	#BP_Win	avgMFE	avgZ	avgED	SumZ	SumZ/#TotalWindows	BPs= 1
nt-1410	-	A	180	-	-	-	-	-
1410	NoBP	A	169	-36.85	0.15	32.82	25.59	0.14
1410	1518	U	11	-35.95	0.15	31.01	1.68	0.01

i-nuc	BP(j)	Nuc	#BP_Win	avgMFE	avgZ	avgED	SumZ	SumZ/#TotalWindows	BPs= 2
nt-1411	-	A	180	-	-	-	-	-
1411	NoBP	A	148	-36.89	0.14	32.5	20.03	0.11
1411	1422	U	21	-36.82	0.22	34.66	4.63	0.03
1411	1517	U	11	-35.95	0.15	31.01	1.68	0.01

i-nuc	BP(j)	Nuc	#BP_Win	avgMFE	avgZ	avgED	SumZ	SumZ/#TotalWindows	BPs= 3
nt-1412	-	A	180	-	-	-	-	-
1412	NoBP	A	34	-36.44	0.15	29.74	5.02	0.03
1412	1300	U	45	-39.08	-0.27	27.51	-12.08	-0.07
1412	1421	U	21	-36.82	0.22	34.66	4.63	0.03
1412	1457	U	80	-35.78	0.35	36.17	27.71	0.15

i-nuc	BP(j)	Nuc	#BP_Win	avgMFE	avgZ	avgED	SumZ	SumZ/#TotalWindows	BPs= 5
nt-1413	-	G	180	-	-	-	-	-
1413	NoBP	G	30	-36.26	0.19	29.53	5.76	0.03
1413	1406	C	3	-38.0	-0.24	28.96	-0.73	-0.0
1413	1299	U	45	-39.08	-0.27	27.51	-12.08	-0.07
1413	1420	U	21	-36.82	0.22	34.66	4.63	0.03
1413	1456	C	80	-35.78	0.35	36.17	27.71	0.15
1413	1432	C	1	-42.1	-0.73	28.98	-0.73	-0.0

i-nuc	BP(j)	Nuc	#BP_Win	avgMFE	avgZ	avgED	SumZ	SumZ/#TotalWindows	BPs= 5
nt-1414	-	C	180	-	-	-	-	-
1414	NoBP	C	30	-36.45	0.15	29.11	4.58	0.03
1414	1405	G	3	-38.0	-0.24	28.96	-0.73	-0.0
1414	1298	G	45	-39.08	-0.27	27.51	-12.08	-0.07
1414	1419	G	21	-36.82	0.22	34.66	4.63	0.03
1414	1455	G	80	-35.78	0.35	36.17	27.71	0.15
1414	1431	G	1	-42.1	-0.73	28.98	-0.73	-0.0

i-nuc	BP(j)	Nuc	#BP_Win	avgMFE	avgZ	avgED	SumZ	SumZ/#TotalWindows	BPs= 1
nt-1415	-	A	180	-	-	-	-	-
1415	NoBP	A	135	-36.24	0.25	34.07	34.08	0.19
1415	1297	U	45	-39.08	-0.27	27.51	-12.08	-0.07

i-nuc	BP(j)	Nuc	#BP_Win	avgMFE	avgZ	avgED	SumZ	SumZ/#TotalWindows	BPs= 2
nt-1416	-	A	180	-	-	-	-	-
1416	NoBP	A	134	-36.27	0.24	34.09	32.71	0.18
1416	1296	U	45	-39.08	-0.27	27.51	-12.08	-0.07
1416	1246	U	1	-38.1	-0.08	27.87	-0.08	-0.0

i-nuc	BP(j)	Nuc	#BP_Win	avgMFE	avgZ	avgED	SumZ	SumZ/#TotalWindows	BPs= 3
nt-1417	-	G	180	-	-	-	-	-
1417	1295	C	45	-39.08	-0.27	27.51	-12.08	-0.07
1417	1245	C	1	-38.1	-0.08	27.87	-0.08	-0.0
1417	NoBP	G	54	-37.09	0.07	30.98	3.9	0.02
1417	1452	C	80	-35.78	0.35	36.17	27.71	0.15

i-nuc	BP(j)	Nuc	#BP_Win	avgMFE	avgZ	avgED	SumZ	SumZ/#TotalWindows	BPs= 3
nt-1418	-	A	180	-	-	-	-	-
1418	NoBP	A	98	-38.01	-0.08	29.39	-8.29	-0.05
1418	1244	U	1	-38.1	-0.08	27.87	-0.08	-0.0
1418	1451	U	80	-35.78	0.35	36.17	27.71	0.15
1418	1427	U	1	-42.1	-0.73	28.98	-0.73	-0.0

i-nuc	BP(j)	Nuc	#BP_Win	avgMFE	avgZ	avgED	SumZ	SumZ/#TotalWindows	BPs= 5
nt-1419	-	G	180	-	-	-	-	-
1419	NoBP	G	20	-41.11	-0.82	26.66	-16.45	-0.09
1419	1243	C	1	-38.1	-0.08	27.87	-0.08	-0.0
1419	1294	C	38	-39.19	-0.27	26.97	-10.17	-0.06
1419	1414	C	21	-36.82	0.22	34.66	4.63	0.03
1419	1447	C	99	-35.43	0.41	35.28	40.56	0.23
1419	1426	C	1	-42.1	-0.73	28.98	-0.73	-0.0

i-nuc	BP(j)	Nuc	#BP_Win	avgMFE	avgZ	avgED	SumZ	SumZ/#TotalWindows	BPs= 6
nt-1420	-	U	180	-	-	-	-	-
1420	1242	A	1	-38.1	-0.08	27.87	-0.08	-0.0
1420	1293	A	38	-39.19	-0.27	26.97	-10.17	-0.06
1420	1292	A	4	-39.65	-0.37	31.13	-1.47	-0.01
1420	1413	G	21	-36.82	0.22	34.66	4.63	0.03
1420	1446	A	99	-35.43	0.41	35.28	40.56	0.23
1420	1425	G	1	-42.1	-0.73	28.98	-0.73	-0.0
1420	NoBP	U	16	-41.74	-0.99	25.42	-15.82	-0.09

i-nuc	BP(j)	Nuc	#BP_Win	avgMFE	avgZ	avgED	SumZ	SumZ/#TotalWindows	BPs= 5
nt-1421	-	U	180	-	-	-	-	-
1421	1292	A	38	-39.19	-0.27	26.97	-10.17	-0.06
1421	1291	A	4	-39.65	-0.37	31.13	-1.47	-0.01
1421	1412	A	21	-36.82	0.22	34.66	4.63	0.03
1421	1445	A	99	-35.43	0.41	35.28	40.56	0.23
1421	NoBP	U	1	-42.1	-0.73	28.98	-0.73	-0.0
1421	1443	G	17	-41.74	-1.0	25.44	-17.0	-0.09

i-nuc	BP(j)	Nuc	#BP_Win	avgMFE	avgZ	avgED	SumZ	SumZ/#TotalWindows	BPs= 4
nt-1422	-	U	180	-	-	-	-	-
1422	NoBP	U	2	-40.35	-0.54	25.28	-1.09	-0.01
1422	1291	A	26	-38.6	-0.17	27.74	-4.33	-0.02
1422	1290	G	4	-39.65	-0.37	31.13	-1.47	-0.01
1422	1411	A	21	-36.82	0.22	34.66	4.63	0.03
1422	1442	A	127	-36.75	0.14	33.09	17.5	0.1

i-nuc	BP(j)	Nuc	#BP_Win	avgMFE	avgZ	avgED	SumZ	SumZ/#TotalWindows	BPs= 4
nt-1423	-	U	180	-	-	-	-	-
1423	1290	G	26	-38.6	-0.17	27.74	-4.33	-0.02
1423	1289	A	4	-39.65	-0.37	31.13	-1.47	-0.01
1423	1408	A	14	-41.01	-0.52	29.33	-7.27	-0.04
1423	1441	A	135	-36.34	0.21	33.67	28.57	0.16
1423	NoBP	U	1	-42.1	-0.73	28.98	-0.73	-0.0

i-nuc	BP(j)	Nuc	#BP_Win	avgMFE	avgZ	avgED	SumZ	SumZ/#TotalWindows	BPs= 4
nt-1424	-	G	180	-	-	-	-	-
1424	NoBP	G	2	-40.7	-0.64	25.6	-1.29	-0.01
1424	1288	C	4	-39.65	-0.37	31.13	-1.47	-0.01
1424	1253	C	3	-40.87	-0.27	31.05	-0.8	-0.0
1424	1407	C	14	-41.01	-0.52	29.33	-7.27	-0.04
1424	1440	C	157	-36.62	0.16	32.85	25.02	0.14

i-nuc	BP(j)	Nuc	#BP_Win	avgMFE	avgZ	avgED	SumZ	SumZ/#TotalWindows	BPs= 5
nt-1425	-	G	180	-	-	-	-	-
1425	NoBP	G	4	-39.65	-0.37	31.13	-1.47	-0.01
1425	1252	C	3	-40.87	-0.27	31.05	-0.8	-0.0
1425	1406	C	14	-41.01	-0.52	29.33	-7.27	-0.04
1425	1439	C	157	-36.62	0.16	32.85	25.02	0.14
1425	1420	U	1	-42.1	-0.73	28.98	-0.73	-0.0
1425	1432	C	1	-36.2	-0.03	28.02	-0.03	-0.0

i-nuc	BP(j)	Nuc	#BP_Win	avgMFE	avgZ	avgED	SumZ	SumZ/#TotalWindows	BPs= 5
nt-1426	-	C	180	-	-	-	-	-
1426	NoBP	C	4	-38.65	-0.21	31.66	-0.84	-0.0
1426	1251	G	3	-40.87	-0.27	31.05	-0.8	-0.0
1426	1405	G	14	-41.01	-0.52	29.33	-7.27	-0.04
1426	1438	G	157	-36.62	0.16	32.85	25.02	0.14
1426	1419	G	1	-42.1	-0.73	28.98	-0.73	-0.0
1426	1431	G	1	-36.2	-0.03	28.02	-0.03	-0.0

i-nuc	BP(j)	Nuc	#BP_Win	avgMFE	avgZ	avgED	SumZ	SumZ/#TotalWindows	BPs= 4
nt-1427	-	U	180	-	-	-	-	-
1427	1250	A	3	-40.87	-0.27	31.05	-0.8	-0.0
1427	NoBP	U	5	-37.36	-0.13	29.29	-0.63	-0.0
1427	1404	G	14	-41.01	-0.52	29.33	-7.27	-0.04
1427	1437	A	157	-36.62	0.16	32.85	25.02	0.14
1427	1418	A	1	-42.1	-0.73	28.98	-0.73	-0.0

i-nuc	BP(j)	Nuc	#BP_Win	avgMFE	avgZ	avgED	SumZ	SumZ/#TotalWindows	BPs= 2
nt-1428	-	G	180	-	-	-	-	-
1428	NoBP	G	166	-36.72	0.14	32.63	22.88	0.13
1428	1264	C	8	-40.56	-0.51	27.58	-4.09	-0.02
1428	1403	C	6	-41.62	-0.53	31.66	-3.18	-0.02

i-nuc	BP(j)	Nuc	#BP_Win	avgMFE	avgZ	avgED	SumZ	SumZ/#TotalWindows	BPs= 2
nt-1429	-	A	180	-	-	-	-	-
1429	NoBP	A	15	-39.39	-0.36	29.35	-5.43	-0.03
1429	1263	U	8	-40.56	-0.51	27.58	-4.09	-0.02
1429	1435	U	157	-36.62	0.16	32.85	25.02	0.14

i-nuc	BP(j)	Nuc	#BP_Win	avgMFE	avgZ	avgED	SumZ	SumZ/#TotalWindows	BPs= 1
nt-1430	-	A	180	-	-	-	-	-
1430	NoBP	A	172	-36.83	0.11	32.48	19.43	0.11
1430	1262	U	8	-40.56	-0.51	27.58	-4.09	-0.02

i-nuc	BP(j)	Nuc	#BP_Win	avgMFE	avgZ	avgED	SumZ	SumZ/#TotalWindows	BPs= 4
nt-1431	-	G	180	-	-	-	-	-
1431	NoBP	G	164	-36.6	0.14	32.46	22.72	0.13
1431	1261	C	8	-40.56	-0.51	27.58	-4.09	-0.02
1431	1439	C	6	-41.62	-0.53	31.66	-3.18	-0.02
1431	1414	C	1	-42.1	-0.73	28.98	-0.73	-0.0
1431	1426	C	1	-36.2	-0.03	28.02	-0.03	-0.0

i-nuc	BP(j)	Nuc	#BP_Win	avgMFE	avgZ	avgED	SumZ	SumZ/#TotalWindows	BPs= 4
nt-1432	-	C	180	-	-	-	-	-
1432	1260	G	8	-40.56	-0.51	27.58	-4.09	-0.02
1432	NoBP	C	164	-36.58	0.14	32.35	22.89	0.13
1432	1438	G	6	-41.62	-0.53	31.66	-3.18	-0.02
1432	1413	G	1	-42.1	-0.73	28.98	-0.73	-0.0
1432	1425	G	1	-36.2	-0.03	28.02	-0.03	-0.0

i-nuc	BP(j)	Nuc	#BP_Win	avgMFE	avgZ	avgED	SumZ	SumZ/#TotalWindows	BPs= 0
nt-1433	-	A	180	-	-	-	-	-
1433	NoBP	A	180	-36.93	0.08	32.02	14.48	0.08

i-nuc	BP(j)	Nuc	#BP_Win	avgMFE	avgZ	avgED	SumZ	SumZ/#TotalWindows	BPs= 1
nt-1434	-	A	180	-	-	-	-	-
1434	NoBP	A	179	-36.87	0.09	31.99	15.91	0.09
1434	1409	U	1	-42.1	-0.73	28.98	-0.73	-0.0

i-nuc	BP(j)	Nuc	#BP_Win	avgMFE	avgZ	avgED	SumZ	SumZ/#TotalWindows	BPs= 2
nt-1435	-	U	180	-	-	-	-	-
1435	NoBP	U	22	-38.48	-0.42	25.57	-9.17	-0.05
1435	1429	A	157	-36.62	0.16	32.85	25.02	0.14
1435	1408	A	1	-42.1	-0.73	28.98	-0.73	-0.0

i-nuc	BP(j)	Nuc	#BP_Win	avgMFE	avgZ	avgED	SumZ	SumZ/#TotalWindows	BPs= 1
nt-1436	-	G	180	-	-	-	-	-
1436	NoBP	G	179	-36.82	0.09	31.91	15.65	0.09
1436	1407	C	1	-42.1	-0.73	28.98	-0.73	-0.0

i-nuc	BP(j)	Nuc	#BP_Win	avgMFE	avgZ	avgED	SumZ	SumZ/#TotalWindows	BPs= 1
nt-1437	-	A	180	-	-	-	-	-
1437	NoBP	A	23	-38.2	-0.44	25.31	-10.01	-0.06
1437	1427	U	157	-36.62	0.16	32.85	25.02	0.14

i-nuc	BP(j)	Nuc	#BP_Win	avgMFE	avgZ	avgED	SumZ	SumZ/#TotalWindows	BPs= 3
nt-1438	-	G	180	-	-	-	-	-
1438	NoBP	G	16	-36.37	-0.37	22.83	-5.88	-0.03
1438	1426	C	157	-36.62	0.16	32.85	25.02	0.14
1438	1432	C	6	-41.62	-0.53	31.66	-3.18	-0.02
1438	1406	C	1	-42.1	-0.73	28.98	-0.73	-0.0

i-nuc	BP(j)	Nuc	#BP_Win	avgMFE	avgZ	avgED	SumZ	SumZ/#TotalWindows	BPs= 4
nt-1439	-	C	180	-	-	-	-	-
1439	NoBP	C	1	-40.9	-0.37	25.9	-0.37	-0.0
1439	1425	G	157	-36.62	0.16	32.85	25.02	0.14
1439	1431	G	6	-41.62	-0.53	31.66	-3.18	-0.02
1439	1405	G	1	-42.1	-0.73	28.98	-0.73	-0.0
1439	1590	G	15	-35.72	-0.37	22.91	-5.54	-0.03

i-nuc	BP(j)	Nuc	#BP_Win	avgMFE	avgZ	avgED	SumZ	SumZ/#TotalWindows	BPs= 3
nt-1440	-	C	180	-	-	-	-	-
1440	1424	G	157	-36.62	0.16	32.85	25.02	0.14
1440	NoBP	C	7	-40.59	-0.5	31.71	-3.49	-0.02
1440	1404	G	1	-42.1	-0.73	28.98	-0.73	-0.0
1440	1589	G	15	-35.72	-0.37	22.91	-5.54	-0.03

i-nuc	BP(j)	Nuc	#BP_Win	avgMFE	avgZ	avgED	SumZ	SumZ/#TotalWindows	BPs= 1
nt-1441	-	A	180	-	-	-	-	-
1441	NoBP	A	45	-37.78	-0.31	26.76	-13.75	-0.08
1441	1423	U	135	-36.34	0.21	33.67	28.57	0.16

i-nuc	BP(j)	Nuc	#BP_Win	avgMFE	avgZ	avgED	SumZ	SumZ/#TotalWindows	BPs= 3
nt-1442	-	A	180	-	-	-	-	-
1442	NoBP	A	43	-37.99	-0.33	26.45	-14.15	-0.08
1442	1422	U	127	-36.75	0.14	33.09	17.5	0.1
1442	1363	U	7	-28.44	1.7	45.33	11.9	0.07
1442	1616	U	3	-34.27	-0.21	32.0	-0.62	-0.0

i-nuc	BP(j)	Nuc	#BP_Win	avgMFE	avgZ	avgED	SumZ	SumZ/#TotalWindows	BPs= 3
nt-1443	-	G	180	-	-	-	-	-
1443	NoBP	G	153	-36.52	0.13	32.1	20.2	0.11
1443	1362	C	7	-28.44	1.7	45.33	11.9	0.07
1443	1421	U	17	-41.74	-1.0	25.44	-17.0	-0.09
1443	1615	C	3	-34.27	-0.21	32.0	-0.62	-0.0

i-nuc	BP(j)	Nuc	#BP_Win	avgMFE	avgZ	avgED	SumZ	SumZ/#TotalWindows	BPs= 2
nt-1444	-	U	180	-	-	-	-	-
1444	NoBP	U	170	-37.01	0.02	31.46	2.81	0.02
1444	1361	A	7	-28.44	1.7	45.33	11.9	0.07
1444	1614	A	3	-34.27	-0.21	32.0	-0.62	-0.0

i-nuc	BP(j)	Nuc	#BP_Win	avgMFE	avgZ	avgED	SumZ	SumZ/#TotalWindows	BPs= 2
nt-1445	-	A	180	-	-	-	-	-
1445	NoBP	A	78	-38.2	-0.33	27.89	-25.79	-0.14
1445	1421	U	99	-35.43	0.41	35.28	40.56	0.23
1445	1613	U	3	-34.27	-0.21	32.0	-0.62	-0.0

i-nuc	BP(j)	Nuc	#BP_Win	avgMFE	avgZ	avgED	SumZ	SumZ/#TotalWindows	BPs= 2
nt-1446	-	A	180	-	-	-	-	-
1446	NoBP	A	41	-37.4	0.02	31.12	0.76	0.0
1446	1420	U	99	-35.43	0.41	35.28	40.56	0.23
1446	1583	U	40	-38.61	-0.68	25.04	-27.21	-0.15

i-nuc	BP(j)	Nuc	#BP_Win	avgMFE	avgZ	avgED	SumZ	SumZ/#TotalWindows	BPs= 3
nt-1447	-	C	180	-	-	-	-	-
1447	NoBP	C	38	-37.55	0.03	31.26	1.09	0.01
1447	1419	G	99	-35.43	0.41	35.28	40.56	0.23
1447	1582	G	40	-38.61	-0.68	25.04	-27.21	-0.15
1447	1612	G	3	-34.27	-0.21	32.0	-0.62	-0.0

i-nuc	BP(j)	Nuc	#BP_Win	avgMFE	avgZ	avgED	SumZ	SumZ/#TotalWindows	BPs= 2
nt-1448	-	A	180	-	-	-	-	-
1448	NoBP	A	137	-35.99	0.31	34.22	42.61	0.24
1448	1581	U	40	-38.61	-0.68	25.04	-27.21	-0.15
1448	1611	U	3	-34.27	-0.21	32.0	-0.62	-0.0

i-nuc	BP(j)	Nuc	#BP_Win	avgMFE	avgZ	avgED	SumZ	SumZ/#TotalWindows	BPs= 1
nt-1449	-	A	180	-	-	-	-	-
1449	NoBP	A	177	-36.56	0.09	32.19	16.28	0.09
1449	1610	U	3	-34.27	-0.21	32.0	-0.62	-0.0

i-nuc	BP(j)	Nuc	#BP_Win	avgMFE	avgZ	avgED	SumZ	SumZ/#TotalWindows	BPs= 1
nt-1450	-	A	180	-	-	-	-	-
1450	NoBP	A	171	-36.25	0.12	32.63	21.36	0.12
1450	1285	U	9	-41.18	-0.58	24.81	-5.24	-0.03

i-nuc	BP(j)	Nuc	#BP_Win	avgMFE	avgZ	avgED	SumZ	SumZ/#TotalWindows	BPs= 4
nt-1451	-	U	180	-	-	-	-	-
1451	NoBP	U	31	-35.64	0.41	30.8	12.84	0.07
1451	1284	A	9	-41.18	-0.58	24.81	-5.24	-0.03
1451	1355	A	7	-28.44	1.7	45.33	11.9	0.07
1451	1418	A	80	-35.78	0.35	36.17	27.71	0.15
1451	1578	A	53	-38.28	-0.57	26.83	-30.37	-0.17

i-nuc	BP(j)	Nuc	#BP_Win	avgMFE	avgZ	avgED	SumZ	SumZ/#TotalWindows	BPs= 4
nt-1452	-	C	180	-	-	-	-	-
1452	NoBP	C	29	-35.41	0.44	30.73	12.88	0.07
1452	1283	G	9	-41.18	-0.58	24.81	-5.24	-0.03
1452	1354	G	7	-28.44	1.7	45.33	11.9	0.07
1452	1417	G	80	-35.78	0.35	36.17	27.71	0.15
1452	1577	G	55	-38.21	-0.54	27.31	-29.65	-0.16

i-nuc	BP(j)	Nuc	#BP_Win	avgMFE	avgZ	avgED	SumZ	SumZ/#TotalWindows	BPs= 3
nt-1453	-	C	180	-	-	-	-	-
1453	1282	G	9	-41.18	-0.58	24.81	-5.24	-0.03
1453	NoBP	C	109	-35.63	0.38	34.87	41.93	0.23
1453	1353	G	7	-28.44	1.7	45.33	11.9	0.07
1453	1576	G	55	-38.21	-0.54	27.31	-29.65	-0.16

i-nuc	BP(j)	Nuc	#BP_Win	avgMFE	avgZ	avgED	SumZ	SumZ/#TotalWindows	BPs= 2
nt-1454	-	A	180	-	-	-	-	-
1454	1281	U	7	-41.56	-0.6	24.6	-4.23	-0.02
1454	NoBP	A	118	-35.22	0.46	35.43	53.84	0.3
1454	1575	U	55	-38.21	-0.54	27.31	-29.65	-0.16

i-nuc	BP(j)	Nuc	#BP_Win	avgMFE	avgZ	avgED	SumZ	SumZ/#TotalWindows	BPs= 4
nt-1455	-	G	180	-	-	-	-	-
1455	NoBP	G	22	-34.78	0.54	34.8	11.83	0.07
1455	1280	U	4	-41.78	-0.5	24.64	-2.02	-0.01
1455	1357	C	19	-33.93	0.68	31.51	12.85	0.07
1455	1414	C	80	-35.78	0.35	36.17	27.71	0.15
1455	1574	U	55	-38.21	-0.54	27.31	-29.65	-0.16

i-nuc	BP(j)	Nuc	#BP_Win	avgMFE	avgZ	avgED	SumZ	SumZ/#TotalWindows	BPs= 3
nt-1456	-	C	180	-	-	-	-	-
1456	NoBP	C	26	-35.59	0.41	33.29	10.71	0.06
1456	1356	G	19	-33.93	0.68	31.51	12.85	0.07
1456	1413	G	80	-35.78	0.35	36.17	27.71	0.15
1456	1573	G	55	-38.21	-0.54	27.31	-29.65	-0.16

i-nuc	BP(j)	Nuc	#BP_Win	avgMFE	avgZ	avgED	SumZ	SumZ/#TotalWindows	BPs= 2
nt-1457	-	U	180	-	-	-	-	-
1457	NoBP	U	81	-37.29	-0.24	29.23	-19.76	-0.11
1457	1355	A	19	-33.93	0.68	31.51	12.85	0.07
1457	1412	A	80	-35.78	0.35	36.17	27.71	0.15

i-nuc	BP(j)	Nuc	#BP_Win	avgMFE	avgZ	avgED	SumZ	SumZ/#TotalWindows	BPs= 0
nt-1458	-	A	180	-	-	-	-	-
1458	NoBP	A	180	-36.24	0.11	32.55	20.59	0.11

i-nuc	BP(j)	Nuc	#BP_Win	avgMFE	avgZ	avgED	SumZ	SumZ/#TotalWindows	BPs= 4
nt-1459	-	C	180	-	-	-	-	-
1459	NoBP	C	145	-36.98	-0.03	32.05	-4.09	-0.02
1459	1354	G	19	-33.93	0.68	31.51	12.85	0.07
1459	1348	G	7	-28.44	1.7	45.33	11.9	0.07
1459	1522	G	2	-34.95	0.58	46.82	1.16	0.01
1459	1585	G	7	-34.69	-0.23	28.68	-1.62	-0.01

i-nuc	BP(j)	Nuc	#BP_Win	avgMFE	avgZ	avgED	SumZ	SumZ/#TotalWindows	BPs= 4
nt-1460	-	C	180	-	-	-	-	-
1460	NoBP	C	145	-36.94	-0.03	32.09	-4.48	-0.02
1460	1353	G	19	-33.93	0.68	31.51	12.85	0.07
1460	1347	G	7	-28.44	1.7	45.33	11.9	0.07
1460	1521	G	2	-34.95	0.58	46.82	1.16	0.01
1460	1584	G	7	-34.69	-0.23	28.68	-1.62	-0.01

i-nuc	BP(j)	Nuc	#BP_Win	avgMFE	avgZ	avgED	SumZ	SumZ/#TotalWindows	BPs= 2
nt-1461	-	A	180	-	-	-	-	-
1461	NoBP	A	171	-36.25	0.11	32.52	18.99	0.11
1461	1520	U	2	-34.95	0.58	46.82	1.16	0.01
1461	1583	U	7	-34.69	-0.23	28.68	-1.62	-0.01

i-nuc	BP(j)	Nuc	#BP_Win	avgMFE	avgZ	avgED	SumZ	SumZ/#TotalWindows	BPs= 3
nt-1462	-	U	180	-	-	-	-	-
1462	NoBP	U	164	-36.58	0.03	31.9	5.51	0.03
1462	1346	G	7	-28.44	1.7	45.33	11.9	0.07
1462	1519	G	2	-34.95	0.58	46.82	1.16	0.01
1462	1582	G	7	-34.69	-0.23	28.68	-1.62	-0.01

i-nuc	BP(j)	Nuc	#BP_Win	avgMFE	avgZ	avgED	SumZ	SumZ/#TotalWindows	BPs= 3
nt-1463	-	A	180	-	-	-	-	-
1463	NoBP	A	164	-36.59	0.02	31.79	3.8	0.02
1463	1345	U	7	-28.44	1.7	45.33	11.9	0.07
1463	1518	U	2	-34.95	0.58	46.82	1.16	0.01
1463	1581	U	7	-34.69	-0.23	28.68	-1.62	-0.01

i-nuc	BP(j)	Nuc	#BP_Win	avgMFE	avgZ	avgED	SumZ	SumZ/#TotalWindows	BPs= 2
nt-1464	-	A	180	-	-	-	-	-
1464	NoBP	A	171	-36.52	-0.0	31.56	-0.6	-0.0
1464	1344	U	7	-28.44	1.7	45.33	11.9	0.07
1464	1517	U	2	-34.95	0.58	46.82	1.16	0.01

i-nuc	BP(j)	Nuc	#BP_Win	avgMFE	avgZ	avgED	SumZ	SumZ/#TotalWindows	BPs= 2
nt-1465	-	U	180	-	-	-	-	-
1465	NoBP	U	171	-36.54	-0.02	31.46	-2.71	-0.02
1465	1343	A	7	-28.44	1.7	45.33	11.9	0.07
1465	1516	A	2	-34.95	0.58	46.82	1.16	0.01

i-nuc	BP(j)	Nuc	#BP_Win	avgMFE	avgZ	avgED	SumZ	SumZ/#TotalWindows	BPs= 2
nt-1466	-	G	180	-	-	-	-	-
1466	NoBP	G	171	-36.55	-0.03	31.36	-4.91	-0.03
1466	1342	C	7	-28.44	1.7	45.33	11.9	0.07
1466	1514	C	2	-34.95	0.58	46.82	1.16	0.01

i-nuc	BP(j)	Nuc	#BP_Win	avgMFE	avgZ	avgED	SumZ	SumZ/#TotalWindows	BPs= 1
nt-1467	-	A	180	-	-	-	-	-
1467	NoBP	A	178	-36.24	0.03	31.82	5.02	0.03
1467	1513	U	2	-34.95	0.58	46.82	1.16	0.01

i-nuc	BP(j)	Nuc	#BP_Win	avgMFE	avgZ	avgED	SumZ	SumZ/#TotalWindows	BPs= 0
nt-1468	-	U	180	-	-	-	-	-
1468	NoBP	U	180	-36.24	0.03	31.92	4.86	0.03

i-nuc	BP(j)	Nuc	#BP_Win	avgMFE	avgZ	avgED	SumZ	SumZ/#TotalWindows	BPs= 1
nt-1469	-	A	180	-	-	-	-	-
1469	NoBP	A	178	-36.27	0.01	31.7	2.34	0.01
1469	1511	U	2	-34.95	0.58	46.82	1.16	0.01

i-nuc	BP(j)	Nuc	#BP_Win	avgMFE	avgZ	avgED	SumZ	SumZ/#TotalWindows	BPs= 2
nt-1470	-	C	180	-	-	-	-	-
1470	NoBP	C	176	-36.23	0.02	31.78	3.74	0.02
1470	1510	G	2	-34.95	0.58	46.82	1.16	0.01
1470	1648	G	2	-41.5	-1.6	20.84	-3.2	-0.02

i-nuc	BP(j)	Nuc	#BP_Win	avgMFE	avgZ	avgED	SumZ	SumZ/#TotalWindows	BPs= 3
nt-1471	-	A	180	-	-	-	-	-
1471	NoBP	A	169	-36.56	-0.05	31.16	-9.28	-0.05
1471	1336	U	7	-28.44	1.7	45.33	11.9	0.07
1471	1509	U	2	-34.95	0.58	46.82	1.16	0.01
1471	1647	U	2	-41.5	-1.6	20.84	-3.2	-0.02

i-nuc	BP(j)	Nuc	#BP_Win	avgMFE	avgZ	avgED	SumZ	SumZ/#TotalWindows	BPs= 2
nt-1472	-	G	180	-	-	-	-	-
1472	NoBP	G	171	-36.56	-0.06	31.34	-9.65	-0.05
1472	1335	U	7	-28.44	1.7	45.33	11.9	0.07
[truncated: 2,359,460 more chars]
