# Supplementary material for: ScanFold: an approach for genome-wide discovery of local RNA structural elements—applications to Zika virus and HIV
Source: PeerJ. 2018 Dec 18;6:e6136. doi: 10.7717/peerj.6136 (PMC6317755; doi:10.7717/peerj.6136)
Supplement: Supplemental Information 15 — All ScanFold analysis files needed to recapitulate results for HIV-1. [file peerj-06-6136-s015.zip › RawData_HIV-1/ScanFold-Fold_HIV-1/LogFiles/DS2seqWatts2008.fasta.forward.win_180.stp_1.rnd_50.shfl_mono.txtfinal_partners.log]

i	bp(i)	bp(j)	avgMFE	avgZ	avgED	*Indicates most favorable bp has more favorable partner or is more likely to be unpaired (competing coordinates are reported)
nt-1:	1	57	-66.2	-3.45	9.9
nt-2*:	56	106	-57.48	-1.74	24.66
nt-3:	3	3	-63.5	-3.42	11.7
nt-4:	4	4	-64.18	-3.26	11.55
nt-5:	5	54	-64.0	-3.26	14.82
nt-6:	6	53	-63.95	-3.15	14.93
nt-7:	7	52	-63.95	-3.15	14.93
nt-8:	8	51	-63.95	-3.15	14.93
nt-9:	9	50	-64.21	-3.03	13.11
nt-10:	10	49	-64.14	-2.98	12.73
nt-11:	11	48	-63.98	-2.93	12.49
nt-12:	12	47	-63.57	-2.88	12.58
nt-13:	13	46	-63.17	-2.81	12.98
nt-14:	14	45	-62.73	-2.71	14.27
nt-15:	15	44	-62.73	-2.71	14.27
nt-16:	16	16	-61.91	-2.56	17.21
nt-17:	17	43	-61.61	-2.52	17.85
nt-18:	18	42	-61.61	-2.52	17.85
nt-19:	19	41	-61.61	-2.52	17.85
nt-20:	20	40	-61.61	-2.52	17.85
nt-21:	21	39	-61.61	-2.52	17.85
nt-22:	22	22	-60.83	-2.31	21.17
nt-23:	23	23	-60.73	-2.27	21.68
nt-24:	24	24	-60.63	-2.23	21.89
nt-25:	25	38	-61.61	-2.52	17.85
nt-26:	26	37	-61.61	-2.52	17.85
nt-27:	27	36	-61.61	-2.52	17.85
nt-28:	28	35	-61.61	-2.52	17.85
nt-29:	29	29	-61.61	-2.52	17.85
nt-30:	30	30	-60.15	-2.1	23.45
nt-31:	31	31	-61.61	-2.52	17.85
nt-32:	32	32	-61.22	-2.46	18.55
nt-33:	33	33	-60.87	-2.41	18.91
nt-34:	34	34	-59.54	-2.02	23.64
nt-35:	28	35	-61.61	-2.52	17.85
nt-36:	27	36	-61.61	-2.52	17.85
nt-37:	26	37	-61.61	-2.52	17.85
nt-38:	25	38	-61.61	-2.52	17.85
nt-39:	21	39	-61.61	-2.52	17.85
nt-40:	20	40	-61.61	-2.52	17.85
nt-41:	19	41	-61.61	-2.52	17.85
nt-42:	18	42	-61.61	-2.52	17.85
nt-43:	17	43	-61.61	-2.52	17.85
nt-44:	15	44	-62.73	-2.71	14.27
nt-45:	14	45	-62.73	-2.71	14.27
nt-46:	13	46	-56.38	-1.55	27.99
nt-47:	12	47	-56.47	-1.6	27.22
nt-48:	11	48	-56.5	-1.62	27.0
nt-49:	10	49	-56.55	-1.67	26.36
nt-50:	9	50	-56.69	-1.69	26.15
nt-51:	8	51	-57.12	-1.72	25.86
nt-52:	7	52	-57.12	-1.72	25.86
nt-53:	6	53	-57.12	-1.72	25.86
nt-54:	5	54	-56.99	-1.73	25.36
nt-55:	55	107	-57.48	-1.84	24.66
nt-56:	56	106	-57.48	-1.84	24.66
nt-57:	1	57	-57.25	-1.8	24.06
nt-58:	58	104	-57.33	-1.82	23.73
nt-59:	59	103	-57.22	-1.8	23.69
nt-60:	60	102	-57.09	-1.77	23.66
nt-61:	61	101	-56.94	-1.74	23.64
nt-62:	62	100	-56.78	-1.7	23.72
nt-63:	63	99	-56.78	-1.7	23.72
nt-64:	64	98	-56.78	-1.7	23.72
nt-65:	65	97	-56.78	-1.7	23.72
nt-66:	66	66	-56.15	-1.58	24.84
nt-67:	67	94	-56.01	-1.55	25.1
nt-68:	68	93	-55.87	-1.51	25.61
nt-69:	69	92	-55.87	-1.51	25.61
nt-70:	70	90	-55.87	-1.51	25.61
nt-71:	71	89	-55.87	-1.51	25.61
nt-72:	72	88	-55.87	-1.51	25.61
nt-73:	73	87	-55.87	-1.51	25.61
nt-74:	74	86	-55.87	-1.51	25.61
nt-75:	75	75	-55.23	-1.33	28.03
nt-76:	76	76	-55.2	-1.32	28.14
nt-77:	77	77	-55.16	-1.3	28.25
nt-78:	78	78	-55.31	-1.36	27.79
nt-79:	79	79	-55.87	-1.51	25.61
nt-80:	80	80	-55.77	-1.47	26.11
nt-81:	81	81	-55.35	-1.32	27.65
nt-82:	82	82	-55.31	-1.3	27.99
nt-83:	83	83	-55.87	-1.51	25.61
nt-84:	84	84	-55.82	-1.48	25.97
nt-85:	85	85	-55.23	-1.31	28.86
nt-86:	74	86	-55.87	-1.51	25.61
nt-87:	73	87	-55.87	-1.51	25.61
nt-88:	72	88	-55.87	-1.51	25.61
nt-89:	71	89	-55.87	-1.51	25.61
nt-90:	70	90	-55.87	-1.51	25.61
nt-91:	91	91	-55.33	-1.31	29.49
nt-92:	69	92	-55.87	-1.51	25.61
nt-93:	68	93	-55.87	-1.51	25.61
nt-94:	67	94	-56.01	-1.55	25.1
nt-95:	95	95	-55.12	-1.13	32.16
nt-96:	96	96	-55.11	-1.1	32.79
nt-97:	65	97	-56.78	-1.7	23.72
nt-98:	64	98	-56.78	-1.7	23.72
nt-99:	63	99	-56.78	-1.7	23.72
nt-100:	62	100	-56.78	-1.7	23.72
nt-101:	61	101	-56.94	-1.74	23.64
nt-102:	60	102	-57.09	-1.77	23.66
nt-103:	59	103	-57.22	-1.8	23.69
nt-104:	58	104	-57.33	-1.82	23.73
nt-105:	105	105	-57.16	-1.65	26.61
nt-106:	56	106	-57.48	-1.84	24.66
nt-107:	55	107	-57.48	-1.84	24.66
nt-108:	108	108	-57.26	-1.52	29.34
nt-109*:	6	53	-63.95	-3.15	14.93
nt-110*:	7	52	-63.95	-2.7	14.93
nt-111*:	8	51	-63.95	-2.36	14.93
nt-112:	112	150	-57.32	-1.68	27.19
nt-113:	113	149	-57.32	-1.68	27.19
nt-114:	114	148	-57.32	-1.68	27.19
nt-115:	115	147	-57.32	-1.68	27.19
nt-116:	116	146	-57.32	-1.68	27.19
nt-117:	117	117	-54.76	-1.08	31.78
nt-118:	118	118	-55.19	-1.18	30.01
nt-119:	119	144	-57.32	-1.68	27.19
nt-120:	120	120	-55.17	-1.16	30.55
nt-121:	121	143	-57.32	-1.68	27.19
nt-122:	122	122	-55.22	-1.1	31.77
nt-123:	123	142	-57.32	-1.68	27.19
nt-124:	124	141	-57.32	-1.68	27.19
nt-125:	125	139	-57.39	-1.5	30.32
nt-126:	126	138	-57.39	-1.5	30.32
nt-127:	127	137	-57.39	-1.5	30.32
nt-128:	128	136	-57.39	-1.5	30.32
nt-129:	129	135	-57.39	-1.5	30.32
nt-130:	130	134	-57.39	-1.5	30.32
nt-131:	131	131	-57.11	-1.44	30.53
nt-132:	132	132	-55.59	-0.79	40.74
nt-133:	133	133	-55.19	-0.76	39.3
nt-134:	130	134	-57.39	-1.5	30.32
nt-135:	129	135	-57.39	-1.5	30.32
nt-136:	128	136	-57.39	-1.5	30.32
nt-137:	127	137	-57.39	-1.5	30.32
nt-138:	126	138	-57.39	-1.5	30.32
nt-139:	125	139	-57.39	-1.5	30.32
nt-140:	140	140	-57.18	-1.41	30.82
nt-141:	124	141	-57.32	-1.68	27.19
nt-142:	123	142	-57.32	-1.68	27.19
nt-143:	121	143	-57.32	-1.68	27.19
nt-144:	119	144	-57.32	-1.68	27.19
nt-145:	145	145	-56.31	-0.95	40.53
nt-146:	116	146	-57.32	-1.68	27.19
nt-147:	115	147	-57.32	-1.68	27.19
nt-148:	114	148	-57.32	-1.68	27.19
nt-149:	113	149	-57.32	-1.68	27.19
nt-150:	112	150	-57.32	-1.68	27.19
nt-151:	151	151	-55.02	-0.72	38.78
nt-152:	152	152	-54.98	-0.71	38.96
nt-153:	153	153	-54.97	-0.71	38.97
nt-154:	154	154	-54.97	-0.69	39.37
nt-155:	155	155	-54.96	-0.71	39.0
nt-156:	156	156	-55.0	-0.76	38.91
nt-157:	157	157	-55.0	-0.78	38.32
nt-158:	158	185	-54.84	-1.04	30.93
nt-159:	159	184	-54.84	-1.04	30.93
nt-160:	160	183	-54.84	-1.04	30.93
nt-161:	161	182	-54.84	-1.04	30.93
nt-162:	162	162	-55.07	-0.82	37.69
nt-163:	163	180	-54.84	-1.04	30.93
nt-164:	164	179	-54.84	-1.04	30.93
nt-165:	165	177	-54.84	-1.04	30.93
nt-166:	166	176	-54.84	-1.04	30.93
nt-167:	167	175	-54.84	-1.04	30.93
nt-168:	168	174	-54.84	-1.04	30.93
nt-169:	169	169	-55.22	-0.79	39.62
nt-170:	170	170	-55.24	-0.8	39.58
nt-171:	171	171	-54.88	-1.07	31.42
nt-172:	172	172	-54.92	-1.07	31.51
nt-173:	173	173	-54.92	-1.04	30.99
nt-174:	168	174	-54.84	-1.04	30.93
nt-175:	167	175	-54.84	-1.04	30.93
nt-176:	166	176	-54.84	-1.04	30.93
nt-177:	165	177	-54.84	-1.04	30.93
nt-178:	178	178	-55.18	-0.96	35.31
nt-179:	164	179	-54.84	-1.04	30.93
nt-180:	163	180	-54.84	-1.04	30.93
nt-181:	181	181	-55.33	-0.81	39.41
nt-182:	161	182	-54.84	-1.04	30.93
nt-183:	160	183	-54.84	-1.04	30.93
nt-184:	159	184	-54.84	-1.04	30.93
nt-185:	158	185	-54.84	-1.04	30.93
nt-186:	186	186	-54.96	-0.73	40.83
nt-187:	187	197	-54.61	-0.63	42.21
nt-188:	188	196	-54.61	-0.63	42.21
nt-189:	189	195	-54.61	-0.63	42.21
nt-190:	190	190	-54.84	-0.7	41.06
nt-191:	191	191	-54.74	-0.69	41.53
nt-192:	192	192	-54.7	-0.68	41.79
nt-193:	193	193	-54.65	-0.67	42.01
nt-194:	194	194	-54.61	-0.67	42.17
nt-195:	189	195	-54.61	-0.63	42.21
nt-196:	188	196	-54.61	-0.63	42.21
nt-197:	187	197	-54.61	-0.63	42.21
nt-198:	198	213	-54.27	-0.51	44.39
nt-199:	199	212	-54.27	-0.51	44.39
nt-200:	200	211	-54.27	-0.51	44.39
nt-201:	201	210	-54.27	-0.51	44.39
nt-202:	202	202	-54.23	-0.62	43.71
nt-203:	203	203	-54.17	-0.62	43.82
nt-204:	204	204	-54.13	-0.64	43.55
nt-205:	205	205	-54.08	-0.6	44.49
nt-206:	206	206	-54.03	-0.6	44.61
nt-207:	207	207	-54.5	-0.56	43.28
nt-208:	208	208	-54.43	-0.6	42.64
nt-209:	209	209	-53.98	-0.64	44.11
nt-210:	201	210	-54.27	-0.51	44.39
nt-211:	200	211	-54.27	-0.51	44.39
nt-212:	199	212	-54.27	-0.51	44.39
nt-213:	198	213	-54.27	-0.51	44.39
nt-214:	214	214	-54.21	-0.62	43.1
nt-215:	215	215	-53.98	-0.59	44.0
nt-216:	216	216	-53.46	-0.6	45.99
nt-217:	217	217	-52.08	-0.68	37.19
nt-218*:	159	184	-54.84	-0.57	30.93
nt-219*:	160	183	-54.84	-0.56	30.93
nt-220:	220	220	-52.49	-0.7	40.42
nt-221:	221	221	-54.84	-1.08	42.4
nt-222:	222	222	-54.71	-1.07	42.98
nt-223:	223	223	-51.87	-1.2	47.02
nt-224:	224	224	-53.04	-1.32	42.06
nt-225:	225	225	-52.67	-0.78	41.44
nt-226:	226	226	-52.82	-1.09	45.98
nt-227:	227	227	-52.32	-0.58	54.13
nt-228*:	336	336	-42.72	-0.81	40.22
nt-229:	229	348	-52.32	-1.23	48.25
nt-230*:	347	347	-36.02	-0.46	32.23
nt-231*:	346	346	-37.58	-0.71	34.3
nt-232*:	345	345	-38.62	-0.52	38.84
nt-233*:	344	344	-40.23	-0.5	36.94
nt-234:	234	234	-53.59	-0.45	46.21
nt-235:	235	341	-52.34	-1.24	47.76
nt-236:	236	340	-52.34	-1.24	47.76
nt-237:	237	237	-52.5	-1.21	46.27
nt-238:	238	338	-52.34	-1.24	47.76
nt-239:	239	239	-53.53	-0.84	42.48
nt-240:	240	240	-52.85	-0.83	45.49
nt-241:	241	241	-52.39	-0.84	45.76
nt-242:	242	242	-53.06	-1.04	45.07
nt-243*:	277	277	-46.18	-0.61	43.38
nt-244*:	276	276	-47.03	-0.59	44.77
nt-245*:	264	275	-49.58	-0.44	44.31
nt-246:	246	246	-53.9	-0.78	48.4
nt-247*:	258	258	-53.12	-0.39	43.23
nt-248*:	257	257	-53.2	-0.38	43.88
nt-249*:	256	256	-52.13	-0.47	45.64
nt-250*:	255	255	-53.24	-0.39	45.8
nt-251:	251	251	-52.82	-0.84	49.43
nt-252:	252	252	-52.85	-0.86	49.18
nt-253:	253	253	-53.21	-0.77	49.39
nt-254:	254	254	-52.68	-0.7	48.57
nt-255:	255	255	-53.24	-0.69	45.8
nt-256:	256	256	-52.13	-0.77	45.64
nt-257:	257	257	-53.2	-0.82	43.88
nt-258:	258	258	-53.12	-0.86	43.23
nt-259:	259	281	-50.09	-1.23	45.46
nt-260:	260	280	-50.09	-1.23	45.46
nt-261:	261	261	-52.17	-1.02	43.66
nt-262*:	278	278	-48.71	-0.49	41.55
nt-263:	263	263	-52.2	-0.99	44.34
nt-264:	264	275	-49.58	-1.25	44.31
nt-265:	265	274	-49.58	-1.25	44.31
nt-266:	266	266	-48.42	-1.12	45.77
nt-267*:	272	272	-50.04	-0.5	42.81
nt-268:	268	268	-48.74	-0.96	46.92
nt-269:	269	269	-48.72	-0.96	46.84
nt-270:	270	270	-49.25	-0.97	47.04
nt-271:	271	271	-50.56	-1.04	44.36
nt-272:	272	272	-50.04	-0.96	42.81
nt-273:	273	273	-51.96	-1.08	43.9
nt-274:	265	274	-49.58	-1.25	44.31
nt-275:	264	275	-49.58	-1.25	44.31
nt-276:	276	276	-47.03	-1.02	44.77
nt-277:	277	277	-46.18	-1.13	43.38
nt-278:	278	278	-48.71	-0.99	41.55
nt-279:	279	279	-49.0	-1.02	42.78
nt-280:	260	280	-50.09	-1.23	45.46
nt-281:	259	281	-50.09	-1.23	45.46
nt-282:	282	300	-49.26	-1.12	41.15
nt-283:	283	299	-49.3	-1.11	41.36
nt-284:	284	298	-49.3	-1.11	41.36
nt-285:	285	297	-49.3	-1.11	41.36
nt-286:	286	295	-49.3	-1.11	41.36
nt-287:	287	294	-49.3	-1.11	41.36
nt-288:	288	293	-49.3	-1.11	41.36
nt-289:	289	289	-48.26	-1.12	42.1
nt-290:	290	290	-47.88	-1.12	41.93
nt-291:	291	291	-48.15	-1.11	42.27
nt-292:	292	292	-47.51	-1.09	41.95
nt-293:	288	293	-49.3	-1.11	41.36
nt-294:	287	294	-49.3	-1.11	41.36
nt-295:	286	295	-49.3	-1.11	41.36
nt-296:	296	296	-49.54	-1.03	41.08
nt-297:	285	297	-49.3	-1.11	41.36
nt-298:	284	298	-49.3	-1.11	41.36
nt-299:	283	299	-49.3	-1.11	41.36
nt-300:	282	300	-49.26	-1.12	41.15
nt-301:	301	301	-48.89	-1.12	40.89
nt-302:	302	302	-46.57	-1.09	39.78
nt-303:	303	303	-46.41	-1.09	39.73
nt-304:	304	304	-46.26	-1.08	39.69
nt-305:	305	305	-46.13	-1.08	39.68
nt-306:	306	306	-48.4	-1.06	40.13
nt-307:	307	330	-44.94	-1.15	41.63
nt-308:	308	329	-44.94	-1.15	41.63
nt-309:	309	328	-44.94	-1.15	41.63
nt-310:	310	310	-45.14	-1.1	39.12
nt-311:	311	311	-45.23	-1.11	39.39
nt-312:	312	325	-44.37	-1.15	39.16
nt-313:	313	324	-44.37	-1.15	39.16
nt-314:	314	323	-44.37	-1.15	39.16
nt-315:	315	322	-44.37	-1.15	39.16
nt-316:	316	321	-44.37	-1.15	39.16
nt-317:	317	317	-44.33	-1.12	38.67
nt-318:	318	318	-44.22	-1.13	38.59
nt-319:	319	319	-44.36	-1.11	38.78
nt-320:	320	320	-44.0	-1.15	38.33
nt-321:	316	321	-44.37	-1.15	39.16
nt-322:	315	322	-44.37	-1.15	39.16
nt-323:	314	323	-44.37	-1.15	39.16
nt-324:	313	324	-44.37	-1.15	39.16
nt-325:	312	325	-44.37	-1.15	39.16
nt-326:	326	326	-44.48	-1.16	39.09
nt-327:	327	327	-44.4	-1.16	39.0
nt-328:	309	328	-44.94	-1.15	41.63
nt-329:	308	329	-44.94	-1.15	41.63
nt-330:	307	330	-44.94	-1.15	41.63
nt-331:	331	331	-37.31	-1.05	33.08
nt-332*:	276	276	-47.03	-0.59	44.77
nt-333:	333	333	-38.42	-1.13	37.3
nt-334:	334	334	-41.42	-1.11	38.16
nt-335:	335	335	-42.52	-1.16	40.2
nt-336:	336	336	-42.72	-1.15	40.22
nt-337*:	239	239	-53.53	-0.4	42.48
nt-338:	238	338	-52.34	-1.24	47.76
nt-339:	339	339	-48.85	-1.26	43.84
nt-340:	236	340	-52.34	-1.24	47.76
nt-341:	235	341	-52.34	-1.24	47.76
nt-342:	342	342	-50.61	-1.23	45.63
nt-343*:	234	234	-53.59	-0.3	46.21
nt-344:	344	344	-40.23	-1.13	36.94
nt-345:	345	345	-38.62	-1.11	38.84
nt-346:	346	346	-37.58	-0.94	34.3
nt-347:	347	347	-36.02	-0.79	32.23
nt-348:	229	348	-52.32	-1.23	48.25
nt-349*:	285	297	-49.3	-0.78	41.36
nt-350:	350	350	-40.06	-0.84	35.92
nt-351*:	283	299	-49.3	-0.78	41.36
nt-352*:	282	300	-49.26	-0.78	41.15
nt-353:	353	403	-35.45	-0.87	31.64
nt-354:	354	402	-35.63	-0.87	31.96
nt-355:	355	401	-35.63	-0.87	31.96
nt-356:	356	356	-39.42	-0.9	36.88
nt-357:	357	399	-36.28	-0.92	33.65
nt-358:	358	398	-36.14	-0.89	33.72
nt-359:	359	397	-36.14	-0.89	33.72
nt-360:	360	396	-36.14	-0.89	33.72
nt-361:	361	361	-38.07	-0.84	36.47
nt-362:	362	394	-36.14	-0.89	33.72
nt-363:	363	393	-36.14	-0.89	33.72
nt-364:	364	392	-36.14	-0.89	33.72
nt-365:	365	391	-36.14	-0.89	33.72
nt-366:	366	366	-37.89	-0.87	36.39
nt-367:	367	367	-36.94	-0.86	35.05
nt-368:	368	368	-36.65	-0.84	34.7
nt-369:	369	369	-36.45	-0.82	34.34
nt-370:	370	370	-37.09	-0.83	35.42
nt-371:	371	371	-37.85	-0.87	36.11
nt-372:	372	383	-36.14	-0.89	33.72
nt-373:	373	382	-36.14	-0.89	33.72
nt-374:	374	381	-36.14	-0.89	33.72
nt-375:	375	375	-37.45	-0.85	35.54
nt-376:	376	376	-37.35	-0.84	35.4
nt-377:	377	377	-37.26	-0.84	35.25
nt-378:	378	378	-37.16	-0.83	35.12
nt-379:	379	379	-37.36	-0.88	35.18
nt-380:	380	380	-37.33	-0.89	35.14
nt-381:	374	381	-36.14	-0.89	33.72
nt-382:	373	382	-36.14	-0.89	33.72
nt-383:	372	383	-36.14	-0.89	33.72
nt-384:	384	384	-37.25	-0.91	34.9
nt-385:	385	385	-37.13	-0.91	34.79
nt-386:	386	386	-36.39	-0.79	34.28
nt-387:	387	387	-36.3	-0.78	34.25
nt-388:	388	388	-36.2	-0.76	34.24
nt-389:	389	389	-36.11	-0.75	34.24
nt-390:	390	390	-36.02	-0.74	34.23
nt-391:	365	391	-36.14	-0.89	33.72
nt-392:	364	392	-36.14	-0.89	33.72
nt-393:	363	393	-36.14	-0.89	33.72
nt-394:	362	394	-36.14	-0.89	33.72
nt-395:	395	395	-35.97	-0.81	33.73
nt-396:	360	396	-36.14	-0.89	33.72
nt-397:	359	397	-36.14	-0.89	33.72
nt-398:	358	398	-36.14	-0.89	33.72
nt-399:	357	399	-36.28	-0.92	33.65
nt-400:	400	400	-35.59	-0.87	32.9
nt-401:	355	401	-35.63	-0.87	31.96
nt-402:	354	402	-35.63	-0.87	31.96
nt-403:	353	403	-35.45	-0.87	31.64
nt-404:	404	404	-35.48	-0.84	33.46
nt-405:	405	405	-36.63	-1.11	36.09
nt-406:	406	406	-36.29	-1.11	36.39
nt-407:	407	407	-34.78	-0.84	32.46
nt-408:	408	408	-34.4	-0.58	36.18
nt-409:	409	409	-34.04	-0.58	33.72
nt-410:	410	410	-33.95	-0.58	33.82
nt-411:	411	411	-33.58	-0.53	34.17
nt-412:	412	412	-33.48	-0.52	34.15
nt-413:	413	413	-33.83	-0.71	34.09
nt-414:	414	414	-33.69	-0.7	34.13
nt-415:	415	415	-33.58	-0.69	34.0
nt-416:	416	416	-33.11	-0.49	34.07
nt-417:	417	417	-33.36	-0.67	33.89
nt-418:	418	418	-32.98	-0.48	34.04
nt-419:	419	419	-32.95	-0.48	33.99
nt-420:	420	420	-32.92	-0.47	33.89
nt-421:	421	421	-32.88	-0.47	33.78
nt-422:	422	422	-32.84	-0.47	33.69
nt-423:	423	423	-32.81	-0.47	33.6
nt-424:	424	424	-32.79	-0.47	33.5
nt-425:	425	439	-32.07	-0.36	33.0
nt-426:	426	438	-32.07	-0.36	33.0
nt-427:	427	437	-32.07	-0.36	33.0
nt-428:	428	436	-32.07	-0.36	33.0
nt-429:	429	429	-32.66	-0.45	33.28
nt-430:	430	430	-32.65	-0.45	33.34
nt-431:	431	431	-32.64	-0.44	33.33
nt-432:	432	432	-32.28	-0.4	33.48
nt-433:	433	433	-32.24	-0.4	33.37
nt-434:	434	434	-32.22	-0.39	33.47
nt-435:	435	435	-32.24	-0.38	33.36
nt-436:	428	436	-32.07	-0.36	33.0
nt-437:	427	437	-32.07	-0.36	33.0
nt-438:	426	438	-32.07	-0.36	33.0
nt-439:	425	439	-32.07	-0.36	33.0
nt-440:	440	440	-32.19	-0.33	33.93
nt-441:	441	441	-32.57	-0.37	33.79
nt-442:	442	462	-32.38	-0.31	31.42
nt-443:	443	443	-32.33	-0.34	33.46
nt-444:	444	444	-32.35	-0.3	33.29
nt-445:	445	459	-32.38	-0.31	31.42
nt-446:	446	446	-32.69	-0.34	34.09
nt-447:	447	457	-32.41	-0.35	31.57
nt-448:	448	456	-32.41	-0.35	31.57
nt-449:	449	455	-32.41	-0.35	31.57
nt-450:	450	450	-32.4	-0.38	31.64
nt-451:	451	451	-32.39	-0.37	31.63
nt-452:	452	452	-32.4	-0.37	31.67
nt-453:	453	453	-32.42	-0.37	31.66
nt-454:	454	454	-32.38	-0.36	31.62
nt-455:	449	455	-32.41	-0.35	31.57
nt-456:	448	456	-32.41	-0.35	31.57
nt-457:	447	457	-32.41	-0.35	31.57
nt-458:	458	458	-32.92	-0.32	33.98
nt-459:	445	459	-32.38	-0.31	31.42
nt-460:	460	460	-33.09	-0.36	32.84
nt-461:	461	461	-33.11	-0.36	32.9
nt-462:	442	462	-32.38	-0.31	31.42
nt-463:	463	463	-33.26	-0.42	34.21
nt-464:	464	464	-32.99	-0.3	34.35
nt-465:	465	465	-33.72	-0.52	32.97
nt-466*:	345	345	-38.62	-0.52	38.84
nt-467*:	344	344	-40.23	-0.5	36.94
nt-468*:	234	234	-53.59	-0.3	46.21
nt-469*:	342	342	-50.61	-0.38	45.63
nt-470*:	235	341	-52.34	-0.3	47.76
nt-471:	471	471	-32.76	-0.33	31.94
nt-472*:	339	339	-48.85	-0.5	43.84
nt-473:	473	473	-33.33	-0.25	36.1
nt-474:	474	474	-33.26	-0.31	35.14
nt-475:	475	475	-33.04	-0.2	36.73
nt-476*:	336	336	-42.72	-0.81	40.22
nt-477*:	335	335	-42.52	-0.85	40.2
nt-478*:	333	333	-38.42	-0.54	37.3
nt-479*:	244	276	-53.75	-0.33	41.48
nt-480:	480	504	-34.36	-0.45	35.45
nt-481:	481	503	-33.84	-0.4	36.43
nt-482:	482	502	-33.84	-0.4	36.43
nt-483:	483	501	-33.84	-0.4	36.43
nt-484:	484	500	-33.84	-0.4	36.43
nt-485:	485	499	-33.84	-0.4	36.43
nt-486:	486	498	-33.84	-0.4	36.43
nt-487:	487	497	-33.84	-0.4	36.43
nt-488:	488	488	-33.27	-0.29	35.68
nt-489:	489	496	-33.63	-0.33	36.16
nt-490:	490	495	-33.63	-0.33	36.16
nt-491:	491	491	-33.26	-0.36	34.85
nt-492:	492	492	-33.22	-0.36	34.87
nt-493:	493	493	-33.19	-0.36	34.94
nt-494:	494	494	-33.16	-0.35	34.95
nt-495:	490	495	-33.63	-0.33	36.16
nt-496:	489	496	-33.63	-0.33	36.16
nt-497:	487	497	-33.84	-0.4	36.43
nt-498:	486	498	-33.84	-0.4	36.43
nt-499:	485	499	-33.84	-0.4	36.43
nt-500:	484	500	-33.84	-0.4	36.43
nt-501:	483	501	-33.84	-0.4	36.43
nt-502:	482	502	-33.84	-0.4	36.43
nt-503:	481	503	-33.84	-0.4	36.43
nt-504:	480	504	-34.36	-0.45	35.45
nt-505:	505	505	-34.11	-0.39	34.63
nt-506:	506	515	-33.18	-0.42	38.77
nt-507*:	514	514	-32.68	-0.18	35.02
nt-508:	508	508	-31.94	-0.31	34.57
nt-509:	509	509	-32.57	-0.33	35.39
nt-510:	510	510	-33.21	-0.39	36.08
nt-511:	511	511	-33.12	-0.39	36.23
nt-512:	512	512	-32.45	-0.32	35.37
nt-513:	513	513	-32.43	-0.33	35.26
nt-514:	514	514	-32.68	-0.28	35.02
nt-515:	506	515	-33.18	-0.42	38.77
nt-516*:	505	505	-34.11	-0.13	34.63
nt-517:	517	517	-33.51	-0.56	37.17
nt-518:	518	537	-32.11	-0.63	32.65
nt-519:	519	536	-32.11	-0.63	32.65
nt-520:	520	535	-32.11	-0.63	32.65
nt-521:	521	534	-32.11	-0.63	32.65
nt-522:	522	522	-32.93	-0.45	35.35
nt-523:	523	523	-32.86	-0.45	35.43
nt-524*:	531	531	-32.34	-0.25	33.78
nt-525:	525	525	-32.94	-0.48	34.81
nt-526:	526	526	-32.89	-0.48	34.74
nt-527:	527	527	-32.13	-0.39	34.2
nt-528:	528	528	-32.12	-0.4	34.26
nt-529:	529	529	-32.08	-0.44	33.73
nt-530:	530	530	-32.07	-0.45	33.66
nt-531:	531	531	-32.34	-0.47	33.78
nt-532:	532	532	-32.24	-0.53	33.32
nt-533:	533	533	-32.18	-0.47	33.65
nt-534:	521	534	-32.11	-0.63	32.65
nt-535:	520	535	-32.11	-0.63	32.65
nt-536:	519	536	-32.11	-0.63	32.65
nt-537:	518	537	-32.11	-0.63	32.65
nt-538:	538	538	-32.09	-0.51	32.27
nt-539:	539	539	-33.01	-0.48	33.62
nt-540:	540	540	-32.4	-0.45	33.47
nt-541:	541	541	-31.77	-0.46	33.62
nt-542:	542	542	-32.82	-0.44	33.99
nt-543:	543	543	-32.83	-0.46	33.94
nt-544:	544	544	-31.59	-0.43	33.81
nt-545:	545	545	-31.51	-0.46	33.52
nt-546:	546	546	-31.51	-0.47	33.43
nt-547*:	565	565	-29.89	-0.32	29.85
nt-548*:	564	564	-29.93	-0.33	29.71
nt-549*:	563	563	-29.91	-0.32	29.9
nt-550*:	562	562	-30.04	-0.32	30.1
nt-551:	551	551	-31.61	-0.54	32.93
nt-552:	552	552	-32.5	-0.58	32.65
nt-553:	553	553	-32.48	-0.6	32.54
nt-554:	554	554	-32.45	-0.61	32.42
nt-555:	555	555	-32.43	-0.62	32.31
nt-556:	556	556	-31.52	-0.59	32.54
nt-557:	557	557	-31.5	-0.59	32.47
nt-558:	558	558	-31.44	-0.59	32.43
nt-559:	559	559	-31.41	-0.6	32.37
nt-560:	560	560	-31.4	-0.61	32.31
nt-561:	561	561	-31.44	-0.62	32.2
nt-562:	562	562	-30.04	-0.78	30.1
nt-563:	563	563	-29.91	-0.81	29.9
nt-564:	564	564	-29.93	-0.84	29.71
nt-565:	565	565	-29.89	-0.84	29.85
nt-566:	566	566	-31.48	-0.66	31.98
nt-567:	567	567	-31.46	-0.68	31.75
nt-568:	568	568	-31.47	-0.69	31.57
nt-569:	569	569	-31.48	-0.71	31.38
nt-570:	570	570	-31.49	-0.72	31.2
nt-571:	571	571	-31.54	-0.74	31.02
nt-572:	572	572	-31.54	-0.76	30.65
nt-573:	573	573	-31.52	-0.77	30.56
nt-574:	574	574	-30.4	-0.85	27.72
nt-575:	575	575	-30.43	-0.87	27.53
nt-576:	576	576	-30.46	-0.88	27.33
nt-577:	577	577	-30.49	-0.9	27.14
nt-578:	578	578	-30.53	-0.91	26.94
nt-579:	579	579	-30.58	-0.93	26.71
nt-580:	580	580	-30.63	-0.95	26.53
nt-581:	581	581	-30.67	-0.96	26.39
nt-582:	582	657	-29.64	-1.16	22.74
nt-583:	583	656	-29.64	-1.16	22.74
nt-584:	584	584	-31.82	-0.89	29.08
nt-585:	585	585	-31.46	-0.97	27.76
nt-586:	586	652	-30.17	-1.18	23.01
nt-587:	587	651	-30.19	-1.19	23.0
nt-588:	588	650	-30.19	-1.18	23.09
nt-589:	589	649	-30.19	-1.18	23.09
nt-590:	590	648	-30.19	-1.18	23.09
nt-591:	591	647	-30.19	-1.18	23.09
nt-592:	592	646	-30.19	-1.18	23.09
nt-593:	593	645	-30.19	-1.18	23.09
nt-594:	594	644	-30.19	-1.18	23.09
nt-595:	595	625	-30.16	-1.17	23.34
nt-596:	596	624	-30.16	-1.17	23.34
nt-597:	597	623	-30.16	-1.17	23.34
nt-598:	598	622	-30.16	-1.17	23.34
nt-599:	599	616	-31.42	-1.03	27.25
nt-600:	600	615	-31.42	-1.03	27.25
nt-601:	601	614	-31.42	-1.03	27.25
nt-602:	602	613	-31.42	-1.03	27.25
nt-603:	603	612	-31.42	-1.03	27.25
nt-604:	604	604	-31.65	-1.01	27.76
nt-605:	605	605	-31.65	-0.98	28.21
nt-606:	606	606	-31.61	-0.98	28.23
nt-607:	607	607	-31.66	-0.98	28.01
nt-608:	608	608	-31.61	-0.98	28.02
nt-609:	609	609	-31.47	-0.99	28.26
nt-610:	610	610	-31.43	-0.99	28.26
nt-611:	611	611	-31.38	-0.99	28.27
nt-612:	603	612	-31.42	-1.03	27.25
nt-613:	602	613	-31.42	-1.03	27.25
nt-614:	601	614	-31.42	-1.03	27.25
nt-615:	600	615	-31.42	-1.03	27.25
nt-616:	599	616	-31.42	-1.03	27.25
nt-617:	617	617	-31.3	-1.02	27.17
nt-618:	618	618	-31.07	-1.02	27.78
nt-619:	619	619	-31.02	-1.02	27.71
nt-620:	620	620	-30.97	-1.02	27.63
nt-621:	621	621	-30.93	-1.02	27.56
nt-622:	598	622	-30.16	-1.17	23.34
nt-623:	597	623	-30.16	-1.17	23.34
nt-624:	596	624	-30.16	-1.17	23.34
nt-625:	595	625	-30.16	-1.17	23.34
nt-626:	626	626	-30.92	-1.04	26.56
nt-627:	627	637	-30.28	-1.18	23.22
nt-628:	628	636	-30.28	-1.18	23.22
nt-629:	629	635	-30.28	-1.18	23.22
nt-630:	630	634	-30.28	-1.18	23.22
nt-631:	631	631	-30.31	-1.12	24.38
nt-632:	632	632	-30.7	-1.08	26.32
nt-633:	633	633	-30.71	-1.1	26.21
nt-634:	630	634	-30.28	-1.18	23.22
nt-635:	629	635	-30.28	-1.18	23.22
nt-636:	628	636	-30.28	-1.18	23.22
nt-637:	627	637	-30.28	-1.18	23.22
nt-638:	638	638	-30.57	-1.08	26.03
nt-639:	639	639	-30.53	-1.08	25.58
nt-640:	640	640	-30.45	-1.09	25.36
nt-641:	641	641	-30.42	-1.09	25.18
nt-642:	642	642	-30.41	-1.09	25.31
nt-643:	643	643	-30.39	-1.1	25.14
nt-644:	594	644	-30.19	-1.18	23.09
nt-645:	593	645	-30.19	-1.18	23.09
nt-646:	592	646	-30.19	-1.18	23.09
nt-647:	591	647	-30.19	-1.18	23.09
nt-648:	590	648	-30.19	-1.18	23.09
nt-649:	589	649	-30.19	-1.18	23.09
nt-650:	588	650	-30.19	-1.18	23.09
nt-651:	587	651	-30.19	-1.19	23.0
nt-652:	586	652	-30.17	-1.18	23.01
nt-653:	653	653	-30.26	-1.1	24.3
nt-654:	654	654	-30.21	-1.1	24.33
nt-655:	655	655	-30.2	-1.1	24.29
nt-656:	583	656	-29.64	-1.16	22.74
nt-657:	582	657	-29.64	-1.16	22.74
nt-658:	658	658	-30.29	-1.11	24.0
nt-659:	659	659	-30.29	-1.11	24.02
nt-660:	660	660	-30.28	-1.11	24.03
nt-661:	661	661	-30.29	-1.11	24.02
nt-662:	662	662	-30.3	-1.11	23.89
nt-663:	663	663	-30.32	-1.11	23.77
nt-664:	664	664	-30.35	-1.12	23.66
nt-665:	665	665	-30.38	-1.13	23.58
nt-666:	666	666	-30.72	-1.18	23.6
nt-667:	667	667	-30.75	-1.18	23.49
nt-668:	668	668	-30.78	-1.18	23.42
nt-669:	669	669	-30.82	-1.18	23.39
nt-670:	670	670	-30.55	-1.13	23.36
nt-671:	671	671	-30.59	-1.13	23.36
nt-672:	672	672	-30.63	-1.13	23.36
nt-673:	673	673	-30.67	-1.13	23.37
nt-674:	674	674	-30.71	-1.12	23.39
nt-675:	675	675	-30.79	-1.15	22.89
nt-676:	676	676	-30.83	-1.15	22.95
nt-677:	677	677	-30.56	-1.14	23.15
nt-678:	678	678	-29.42	-1.03	21.39
nt-679:	679	679	-29.53	-1.02	21.73
nt-680:	680	680	-30.35	-1.02	23.18
nt-681:	681	681	-30.9	-1.03	22.74
nt-682:	682	682	-31.54	-1.14	23.73
nt-683:	683	691	-31.98	-1.19	23.87
nt-684:	684	690	-31.98	-1.19	23.87
nt-685:	685	685	-31.26	-1.12	23.97
nt-686:	686	686	-31.33	-1.13	23.96
nt-687:	687	687	-31.49	-1.14	24.0
nt-688:	688	688	-31.56	-1.15	23.99
nt-689:	689	689	-31.54	-1.13	23.95
nt-690:	684	690	-31.98	-1.19	23.87
nt-691:	683	691	-31.98	-1.19	23.87
nt-692:	692	692	-31.86	-1.16	23.83
nt-693:	693	722	-32.64	-1.25	22.98
nt-694:	694	721	-32.66	-1.24	22.96
nt-695:	695	720	-32.67	-1.23	22.96
nt-696:	696	719	-32.67	-1.22	22.99
nt-697:	697	718	-32.67	-1.22	22.99
nt-698:	698	717	-32.67	-1.22	22.99
nt-699:	699	699	-32.01	-1.13	24.2
nt-700:	700	716	-32.67	-1.22	22.99
nt-701:	701	701	-32.03	-1.18	23.39
nt-702:	702	714	-32.67	-1.22	22.99
nt-703:	703	713	-32.67	-1.22	22.99
nt-704:	704	704	-32.39	-1.12	24.29
nt-705:	705	705	-32.13	-1.1	24.52
nt-706:	706	706	-32.15	-1.1	24.59
nt-707:	707	707	-32.34	-1.09	24.81
nt-708:	708	708	-32.18	-1.08	24.73
nt-709:	709	709	-32.19	-1.06	24.92
nt-710:	710	710	-32.2	-1.05	25.0
nt-711:	711	711	-32.22	-1.04	25.07
nt-712:	712	712	-32.54	-1.21	23.18
nt-713:	703	713	-32.67	-1.22	22.99
nt-714:	702	714	-32.67	-1.22	22.99
nt-715:	715	715	-32.29	-1.01	25.22
nt-716:	700	716	-32.67	-1.22	22.99
nt-717:	698	717	-32.67	-1.22	22.99
nt-718:	697	718	-32.67	-1.22	22.99
nt-719:	696	719	-32.67	-1.22	22.99
nt-720:	695	720	-32.67	-1.23	22.96
nt-721:	694	721	-32.66	-1.24	22.96
nt-722:	693	722	-32.64	-1.25	22.98
nt-723:	723	723	-32.55	-1.14	23.28
nt-724:	724	724	-32.48	-1.08	23.57
nt-725:	725	725	-32.34	-0.91	25.78
nt-726:	726	726	-32.34	-0.9	25.88
nt-727:	727	727	-32.32	-0.89	25.99
nt-728:	728	728	-32.02	-0.76	28.56
nt-729:	729	729	-32.02	-0.74	28.74
nt-730:	730	730	-32.05	-0.72	28.88
nt-731:	731	731	-32.65	-0.91	25.73
nt-732:	732	732	-33.1	-1.35	24.69
nt-733:	733	733	-32.79	-1.36	25.1
nt-734:	734	734	-33.07	-1.27	22.45
nt-735:	735	735	-32.2	-0.98	26.59
nt-736:	736	736	-32.18	-0.97	26.54
nt-737:	737	737	-32.75	-1.25	22.69
nt-738*:	681	681	-30.9	-0.61	22.74
nt-739*:	680	680	-30.35	-0.75	23.18
nt-740*:	679	679	-29.53	-0.4	21.73
nt-741*:	678	678	-29.42	-0.4	21.39
nt-742:	742	742	-32.88	-0.65	29.14
nt-743:	743	790	-32.82	-1.14	19.72
nt-744:	744	744	-32.26	-0.8	30.72
nt-745:	745	745	-32.3	-0.78	30.77
nt-746:	746	746	-32.84	-0.69	26.96
nt-747:	747	747	-33.17	-0.84	24.29
nt-748:	748	785	-33.74	-0.73	23.71
nt-749:	749	784	-33.74	-0.73	23.71
nt-750:	750	750	-33.09	-0.68	26.47
nt-751:	751	782	-33.74	-0.73	23.71
nt-752:	752	781	-33.74	-0.73	23.71
nt-753:	753	780	-33.74	-0.73	23.71
nt-754:	754	778	-33.74	-0.73	23.71
nt-755:	755	777	-33.74	-0.73	23.71
nt-756:	756	756	-32.91	-0.6	27.79
nt-757:	757	757	-33.03	-0.64	27.48
nt-758:	758	758	-33.08	-0.63	27.42
nt-759:	759	775	-33.72	-0.66	25.0
nt-760:	760	774	-33.71	-0.66	25.08
nt-761:	761	773	-33.71	-0.65	25.14
nt-762:	762	772	-33.71	-0.65	25.14
nt-763:	763	771	-33.71	-0.65	25.14
nt-764:	764	764	-33.29	-0.54	27.49
nt-765:	765	765	-33.29	-0.53	27.52
nt-766:	766	766	-33.54	-0.64	25.56
nt-767:	767	767	-33.57	-0.65	25.46
nt-768:	768	768	-33.58	-0.64	25.46
nt-769:	769	769	-33.12	-0.56	27.75
nt-770:	770	770	-33.42	-0.68	25.69
nt-771:	763	771	-33.71	-0.65	25.14
nt-772:	762	772	-33.71	-0.65	25.14
nt-773:	761	773	-33.71	-0.65	25.14
nt-774:	760	774	-33.71	-0.66	25.08
nt-775:	759	775	-33.72	-0.66	25.0
nt-776:	776	776	-33.0	-0.51	27.9
nt-777:	755	777	-33.74	-0.73	23.71
nt-778:	754	778	-33.74	-0.73	23.71
nt-779:	779	779	-33.01	-0.49	27.79
nt-780:	753	780	-33.74	-0.73	23.71
nt-781:	752	781	-33.74	-0.73	23.71
nt-782:	751	782	-33.74	-0.73	23.71
nt-783:	783	783	-33.1	-0.48	27.7
nt-784:	749	784	-33.74	-0.73	23.71
nt-785:	748	785	-33.74	-0.73	23.71
nt-786:	786	786	-33.2	-0.48	27.46
nt-787:	787	787	-33.23	-0.47	27.43
nt-788*:	745	745	-32.3	-0.38	30.77
nt-789*:	744	744	-32.26	-0.39	30.72
nt-790:	743	790	-32.82	-1.14	19.72
nt-791:	791	791	-33.42	-0.48	27.14
nt-792:	792	792	-33.46	-0.48	27.12
nt-793:	793	793	-33.52	-0.48	27.03
nt-794*:	742	742	-32.88	-0.46	29.14
nt-795*:	678	678	-29.42	-0.4	21.39
nt-796*:	679	679	-29.53	-0.4	21.73
nt-797*:	680	680	-30.35	-0.75	23.18
nt-798*:	681	681	-30.9	-0.61	22.74
nt-799*:	733	733	-32.79	-0.45	25.1
nt-800*:	732	732	-33.1	-0.49	24.69
nt-801*:	731	731	-32.65	-0.48	25.73
nt-802*:	730	730	-32.05	-0.54	28.88
nt-803*:	729	729	-32.02	-0.55	28.74
nt-804*:	728	728	-32.02	-0.57	28.56
nt-805:	805	805	-33.85	-0.47	26.7
nt-806:	806	806	-33.87	-0.46	26.75
nt-807:	807	807	-33.88	-0.45	26.79
nt-808:	808	808	-33.9	-0.44	26.83
nt-809:	809	809	-34.08	-0.46	26.68
nt-810:	810	810	-34.09	-0.45	26.72
nt-811:	811	811	-34.12	-0.45	26.66
nt-812:	812	812	-34.14	-0.44	26.72
nt-813:	813	813	-34.16	-0.44	26.77
nt-814:	814	814	-34.18	-0.43	26.91
nt-815:	815	815	-34.22	-0.43	26.93
nt-816:	816	816	-34.21	-0.33	27.37
nt-817:	817	817	-34.27	-0.34	27.41
nt-818:	818	818	-34.3	-0.33	27.57
nt-819:	819	819	-34.36	-0.33	27.62
nt-820:	820	820	-34.49	-0.42	27.13
nt-821:	821	821	-35.01	-1.15	20.79
nt-822:	822	830	-34.39	-0.23	28.81
nt-823:	823	829	-34.39	-0.23	28.81
nt-824*:	828	828	-36.94	-0.24	21.22
nt-825:	825	825	-34.62	-0.26	28.57
nt-826:	826	826	-34.66	-0.27	28.51
nt-827:	827	827	-34.85	-0.32	27.91
nt-828:	828	828	-36.94	-1.18	21.22
nt-829:	823	829	-34.39	-0.23	28.81
nt-830:	822	830	-34.39	-0.23	28.81
nt-831*:	821	821	-35.01	-0.23	20.79
nt-832:	832	832	-34.58	-0.34	28.17
nt-833:	833	833	-34.96	-0.38	27.82
nt-834:	834	834	-34.99	-0.4	27.84
nt-835:	835	835	-35.03	-0.4	27.83
nt-836:	836	836	-35.19	-0.4	27.6
nt-837:	837	837	-35.08	-0.38	28.04
nt-838:	838	838	-35.14	-0.38	28.04
nt-839:	839	839	-35.19	-0.38	28.04
nt-840:	840	840	-35.28	-0.39	27.95
nt-841:	841	841	-38.84	-0.92	22.99
nt-842:	842	842	-38.56	-0.83	22.89
nt-843:	843	972	-39.28	-0.83	22.31
nt-844:	844	971	-39.31	-0.82	22.62
nt-845:	845	970	-39.31	-0.82	22.62
nt-846:	846	969	-39.31	-0.82	22.62
nt-847:	847	968	-39.31	-0.82	22.62
nt-848:	848	848	-39.22	-0.8	23.14
nt-849*:	967	967	-39.13	-0.29	33.17
nt-850*:	966	966	-39.05	-0.28	33.15
nt-851:	851	965	-39.31	-0.82	22.62
nt-852:	852	852	-36.73	-0.45	27.36
nt-853:	853	963	-38.83	-0.83	22.71
nt-854:	854	962	-38.83	-0.83	22.71
nt-855:	855	961	-38.83	-0.83	22.71
nt-856:	856	960	-38.83	-0.83	22.71
nt-857:	857	857	-37.17	-0.49	27.22
nt-858:	858	958	-38.83	-0.83	22.71
nt-859:	859	957	-38.83	-0.83	22.71
nt-860:	860	860	-35.95	-0.39	27.26
nt-861:	861	955	-38.83	-0.83	22.71
nt-862:	862	954	-38.83	-0.83	22.71
nt-863:	863	953	-38.83	-0.83	22.71
nt-864:	864	950	-38.46	-0.79	23.12
nt-865:	865	949	-38.46	-0.79	23.12
nt-866:	866	866	-36.87	-0.46	26.53
nt-867:	867	947	-38.46	-0.79	23.12
nt-868:	868	946	-38.46	-0.79	23.12
nt-869:	869	869	-35.82	-0.31	27.66
nt-870:	870	870	-36.33	-0.36	26.88
nt-871:	871	913	-37.2	-0.52	25.34
nt-872:	872	912	-37.2	-0.52	25.34
nt-873:	873	873	-35.88	-0.3	27.54
nt-874:	874	911	-37.18	-0.52	25.4
nt-875:	875	910	-37.16	-0.51	25.38
nt-876:	876	909	-37.12	-0.51	25.4
nt-877:	877	908	-37.12	-0.51	25.4
nt-878:	878	907	-37.12	-0.51	25.4
nt-879:	879	906	-37.12	-0.51	25.4
nt-880:	880	880	-36.01	-0.31	27.32
nt-881:	881	881	-36.04	-0.31	27.22
nt-882:	882	882	-36.06	-0.31	27.12
nt-883:	883	883	-36.15	-0.32	26.96
nt-884:	884	901	-37.12	-0.51	25.4
nt-885:	885	900	-37.12	-0.51	25.4
nt-886:	886	899	-37.12	-0.51	25.4
nt-887:	887	898	-37.12	-0.51	25.4
nt-888:	888	888	-36.34	-0.32	26.88
nt-889:	889	889	-36.38	-0.32	26.83
nt-890:	890	890	-36.35	-0.31	26.97
nt-891:	891	891	-36.39	-0.31	26.93
nt-892:	892	892	-36.38	-0.37	26.25
nt-893:	893	893	-36.43	-0.37	26.23
nt-894:	894	894	-36.53	-0.33	26.63
nt-895:	895	895	-36.63	-0.38	26.5
nt-896:	896	896	-36.57	-0.36	26.38
nt-897:	897	897	-36.62	-0.37	26.37
nt-898:	887	898	-37.12	-0.51	25.4
nt-899:	886	899	-37.12	-0.51	25.4
nt-900:	885	900	-37.12	-0.51	25.4
nt-901:	884	901	-37.12	-0.51	25.4
nt-902:	902	902	-36.95	-0.38	26.56
nt-903:	903	903	-37.0	-0.38	26.55
nt-904:	904	904	-37.04	-0.38	26.54
nt-905:	905	905	-36.92	-0.34	26.33
nt-906:	879	906	-37.12	-0.51	25.4
nt-907:	878	907	-37.12	-0.51	25.4
nt-908:	877	908	-37.12	-0.51	25.4
nt-909:	876	909	-37.12	-0.51	25.4
nt-910:	875	910	-37.16	-0.51	25.38
nt-911:	874	911	-37.18	-0.52	25.4
nt-912:	872	912	-37.2	-0.52	25.34
nt-913:	871	913	-37.2	-0.52	25.34
nt-914:	914	936	-38.12	-0.53	25.5
nt-915:	915	935	-38.12	-0.53	25.5
nt-916:	916	934	-38.12	-0.53	25.5
nt-917:	917	933	-38.12	-0.53	25.5
nt-918:	918	918	-37.88	-0.36	26.6
nt-919:	919	919	-37.07	-0.31	27.31
nt-920:	920	920	-37.07	-0.3	27.36
nt-921:	921	930	-37.05	-0.4	27.07
nt-922:	922	929	-37.05	-0.4	27.07
nt-923:	923	928	-37.05	-0.4	27.07
nt-924:	924	924	-37.2	-0.3	27.72
nt-925:	925	925	-37.01	-0.4	27.12
nt-926:	926	926	-37.01	-0.4	27.16
nt-927:	927	927	-37.22	-0.3	27.86
nt-928:	923	928	-37.05	-0.4	27.07
nt-929:	922	929	-37.05	-0.4	27.07
nt-930:	921	930	-37.05	-0.4	27.07
nt-931:	931	931	-37.27	-0.32	28.18
nt-932:	932	932	-37.98	-0.36	28.08
nt-933:	917	933	-38.12	-0.53	25.5
nt-934:	916	934	-38.12	-0.53	25.5
nt-935:	915	935	-38.12	-0.53	25.5
nt-936:	914	936	-38.12	-0.53	25.5
nt-937:	937	937	-38.5	-0.63	27.16
nt-938:	938	938	-37.32	-0.44	28.07
nt-939:	939	939	-38.08	-0.37	28.56
nt-940:	940	940	-38.13	-0.38	28.58
nt-941:	941	941	-38.15	-0.38	28.49
nt-942:	942	942	-37.68	-0.36	28.65
nt-943:	943	943	-37.7	-0.36	28.58
nt-944:	944	944	-37.73	-0.36	28.87
nt-945:	945	945	-37.78	-0.37	28.97
nt-946:	868	946	-38.46	-0.79	23.12
nt-947:	867	947	-38.46	-0.79	23.12
nt-948:	948	948	-38.1	-0.45	27.87
nt-949:	865	949	-38.46	-0.79	23.12
nt-950:	864	950	-38.46	-0.79	23.12
nt-951:	951	951	-38.21	-0.41	29.43
nt-952:	952	952	-38.26	-0.41	29.51
nt-953:	863	953	-38.83	-0.83	22.71
nt-954:	862	954	-38.83	-0.83	22.71
nt-955:	861	955	-38.83	-0.83	22.71
nt-956:	956	956	-38.09	-0.58	27.18
nt-957:	859	957	-38.83	-0.83	22.71
nt-958:	858	958	-38.83	-0.83	22.71
nt-959:	959	959	-38.74	-0.48	29.74
nt-960:	856	960	-38.83	-0.83	22.71
nt-961:	855	961	-38.83	-0.83	22.71
nt-962:	854	962	-38.83	-0.83	22.71
nt-963:	853	963	-38.83	-0.83	22.71
nt-964:	964	964	-39.22	-0.9	23.07
nt-965:	851	965	-39.31	-0.82	22.62
nt-966:	966	966	-39.05	-0.4	33.15
nt-967:	967	967	-39.13	-0.42	33.17
nt-968:	847	968	-39.31	-0.82	22.62
nt-969:	846	969	-39.31	-0.82	22.62
nt-970:	845	970	-39.31	-0.82	22.62
nt-971:	844	971	-39.31	-0.82	22.62
nt-972:	843	972	-39.28	-0.83	22.31
nt-973:	973	973	-39.53	-0.87	23.08
nt-974:	974	974	-39.62	-0.91	22.87
nt-975:	975	975	-38.8	-0.43	28.74
nt-976:	976	994	-42.0	-1.3	28.57
nt-977:	977	977	-39.63	-0.61	30.26
nt-978:	978	978	-39.62	-0.6	30.36
nt-979:	979	991	-41.8	-1.29	28.3
nt-980:	980	990	-41.79	-1.29	28.25
nt-981:	981	989	-41.79	-1.29	28.25
nt-982:	982	988	-41.79	-1.29	28.25
nt-983:	983	987	-41.79	-1.29	28.25
nt-984:	984	984	-41.64	-1.29	28.2
nt-985:	985	985	-41.25	-1.22	27.68
nt-986:	986	986	-39.66	-0.66	30.06
nt-987:	983	987	-41.79	-1.29	28.25
nt-988:	982	988	-41.79	-1.29	28.25
nt-989:	981	989	-41.79	-1.29	28.25
nt-990:	980	990	-41.79	-1.29	28.25
nt-991:	979	991	-41.8	-1.29	28.3
nt-992:	992	992	-41.8	-1.27	28.46
nt-993:	993	993	-41.72	-1.34	29.31
nt-994:	976	994	-42.0	-1.3	28.57
nt-995:	995	995	-41.77	-1.39	29.73
nt-996:	996	996	-41.86	-1.56	30.58
nt-997:	997	1014	-39.88	-0.78	31.42
nt-998:	998	1013	-39.86	-0.78	31.38
nt-999:	999	1012	-39.82	-0.78	31.4
nt-1000:	1000	1011	-39.82	-0.78	31.4
nt-1001:	1001	1010	-39.82	-0.78	31.4
nt-1002:	1002	1002	-39.74	-0.79	31.02
nt-1003:	1003	1003	-39.7	-0.79	31.1
nt-1004:	1004	1004	-39.8	-0.79	31.13
nt-1005:	1005	1005	-39.79	-0.79	31.19
nt-1006:	1006	1006	-39.76	-0.8	31.3
nt-1007:	1007	1007	-39.58	-0.79	31.47
nt-1008:	1008	1008	-39.64	-0.8	31.49
nt-1009:	1009	1009	-39.6	-0.81	31.57
nt-1010:	1001	1010	-39.82	-0.78	31.4
nt-1011:	1000	1011	-39.82	-0.78	31.4
nt-1012:	999	1012	-39.82	-0.78	31.4
nt-1013:	998	1013	-39.86	-0.78	31.38
nt-1014:	997	1014	-39.88	-0.78	31.42
nt-1015:	1015	1015	-39.57	-0.81	31.59
nt-1016:	1016	1016	-39.64	-0.89	31.46
nt-1017:	1017	1017	-39.54	-0.88	31.19
nt-1018:	1018	1018	-39.48	-0.88	31.28
nt-1019:	1019	1019	-39.43	-0.88	31.38
nt-1020:	1020	1020	-39.22	-0.9	32.41
nt-1021:	1021	1021	-39.16	-0.86	32.21
nt-1022:	1022	1022	-39.11	-0.86	32.29
nt-1023:	1023	1023	-39.08	-0.87	32.46
nt-1024:	1024	1024	-39.05	-0.88	32.44
nt-1025:	1025	1025	-39.04	-0.9	32.44
nt-1026:	1026	1068	-40.29	-1.25	33.03
nt-1027:	1027	1067	-40.29	-1.25	33.03
nt-1028*:	1064	1064	-36.95	-0.57	31.49
nt-1029:	1029	1063	-40.29	-1.25	33.03
nt-1030:	1030	1062	-40.29	-1.25	33.03
nt-1031:	1031	1061	-40.29	-1.25	33.03
nt-1032:	1032	1060	-40.29	-1.25	33.03
nt-1033:	1033	1033	-40.2	-1.23	32.86
nt-1034:	1034	1034	-38.82	-0.91	32.0
nt-1035:	1035	1052	-39.84	-1.29	32.91
nt-1036:	1036	1051	-39.84	-1.29	32.91
nt-1037:	1037	1050	-39.84	-1.29	32.91
nt-1038:	1038	1038	-39.6	-1.22	32.71
nt-1039:	1039	1039	-38.88	-1.25	32.53
nt-1040:	1040	1047	-39.84	-1.29	32.91
nt-1041:	1041	1041	-39.21	-1.18	32.88
nt-1042:	1042	1042	-39.48	-1.3	32.6
nt-1043:	1043	1043	-38.83	-1.1	32.21
nt-1044:	1044	1044	-39.39	-1.33	32.45
nt-1045:	1045	1045	-39.38	-1.36	33.03
nt-1046:	1046	1046	-39.31	-1.36	32.39
nt-1047:	1040	1047	-39.84	-1.29	32.91
nt-1048:	1048	1048	-39.29	-1.44	33.41
nt-1049:	1049	1049	-38.62	-1.1	32.31
nt-1050:	1037	1050	-39.84	-1.29	32.91
nt-1051:	1036	1051	-39.84	-1.29	32.91
nt-1052:	1035	1052	-39.84	-1.29	32.91
nt-1053:	1053	1053	-38.62	-1.09	32.64
nt-1054:	1054	1054	-38.81	-0.89	31.95
nt-1055:	1055	1055	-38.87	-0.9	31.94
nt-1056:	1056	1056	-38.53	-1.08	32.18
nt-1057:	1057	1057	-39.54	-1.19	32.46
nt-1058:	1058	1058	-39.53	-1.21	32.51
nt-1059:	1059	1059	-38.57	-1.22	32.29
nt-1060:	1032	1060	-40.29	-1.25	33.03
nt-1061:	1031	1061	-40.29	-1.25	33.03
nt-1062:	1030	1062	-40.29	-1.25	33.03
nt-1063:	1029	1063	-40.29	-1.25	33.03
nt-1064:	1064	1064	-36.95	-1.79	31.49
nt-1065:	1065	1065	-38.58	-1.54	32.05
nt-1066:	1066	1066	-38.75	-1.49	32.88
nt-1067:	1027	1067	-40.29	-1.25	33.03
nt-1068:	1026	1068	-40.29	-1.25	33.03
nt-1069:	1069	1069	-38.6	-1.38	31.74
nt-1070:	1070	1070	-38.82	-1.37	31.6
nt-1071:	1071	1071	-39.15	-1.32	31.87
nt-1072:	1072	1072	-38.6	-1.45	31.4
nt-1073:	1073	1073	-38.6	-1.47	31.35
nt-1074:	1074	1102	-38.02	-1.88	30.28
nt-1075:	1075	1101	-38.13	-1.85	30.48
nt-1076:	1076	1100	-38.14	-1.84	30.38
nt-1077:	1077	1099	-38.9	-1.77	31.1
nt-1078:	1078	1098	-38.9	-1.77	31.1
nt-1079:	1079	1079	-38.74	-1.64	31.04
nt-1080:	1080	1097	-38.78	-1.75	31.09
nt-1081:	1081	1096	-38.75	-1.75	31.02
nt-1082:	1082	1095	-38.7	-1.74	30.97
nt-1083:	1083	1094	-38.7	-1.74	30.97
nt-1084:	1084	1093	-38.7	-1.74	30.97
nt-1085:	1085	1085	-38.39	-1.59	30.95
nt-1086:	1086	1086	-38.36	-1.6	30.92
nt-1087:	1087	1087	-38.32	-1.61	30.89
nt-1088:	1088	1088	-38.3	-1.62	30.85
nt-1089:	1089	1089	-38.27	-1.63	30.85
nt-1090:	1090	1090	-38.25	-1.64	30.86
nt-1091:	1091	1091	-38.23	-1.65	30.87
nt-1092:	1092	1092	-38.2	-1.66	30.87
nt-1093:	1084	1093	-38.7	-1.74	30.97
nt-1094:	1083	1094	-38.7	-1.74	30.97
nt-1095:	1082	1095	-38.7	-1.74	30.97
nt-1096:	1081	1096	-38.75	-1.75	31.02
nt-1097:	1080	1097	-38.78	-1.75	31.09
nt-1098:	1078	1098	-38.9	-1.77	31.1
nt-1099:	1077	1099	-38.9	-1.77	31.1
nt-1100:	1076	1100	-38.14	-1.84	30.38
nt-1101:	1075	1101	-38.13	-1.85	30.48
nt-1102:	1074	1102	-38.02	-1.88	30.28
nt-1103:	1103	1141	-36.71	-1.95	27.27
nt-1104:	1104	1140	-36.71	-1.95	27.27
nt-1105:	1105	1139	-36.71	-1.95	27.27
nt-1106:	1106	1138	-36.71	-1.95	27.27
nt-1107:	1107	1107	-37.62	-1.85	28.73
nt-1108:	1108	1108	-37.01	-1.86	28.26
nt-1109:	1109	1109	-37.06	-1.85	28.62
nt-1110:	1110	1137	-37.21	-1.93	27.36
nt-1111:	1111	1136	-37.21	-1.93	27.36
nt-1112:	1112	1135	-37.21	-1.93	27.36
nt-1113:	1113	1113	-37.55	-1.79	28.99
nt-1114:	1114	1114	-37.52	-1.79	29.05
nt-1115:	1115	1115	-37.37	-1.81	28.6
nt-1116:	1116	1132	-37.06	-1.87	27.65
nt-1117:	1117	1131	-37.03	-1.85	27.75
nt-1118:	1118	1130	-37.03	-1.85	27.75
nt-1119:	1119	1129	-37.03	-1.85	27.75
nt-1120:	1120	1128	-37.03	-1.85	27.75
nt-1121:	1121	1127	-37.03	-1.85	27.75
nt-1122:	1122	1122	-36.99	-1.77	28.56
nt-1123:	1123	1123	-36.93	-1.77	28.49
nt-1124:	1124	1124	-36.88	-1.77	28.36
nt-1125:	1125	1125	-36.79	-1.77	28.12
nt-1126:	1126	1126	-36.74	-1.77	28.04
nt-1127:	1121	1127	-37.03	-1.85	27.75
nt-1128:	1120	1128	-37.03	-1.85	27.75
nt-1129:	1119	1129	-37.03	-1.85	27.75
nt-1130:	1118	1130	-37.03	-1.85	27.75
nt-1131:	1117	1131	-37.03	-1.85	27.75
nt-1132:	1116	1132	-37.06	-1.87	27.65
nt-1133:	1133	1133	-36.77	-1.83	27.6
nt-1134:	1134	1134	-36.74	-1.83	27.5
nt-1135:	1112	1135	-37.21	-1.93	27.36
nt-1136:	1111	1136	-37.21	-1.93	27.36
nt-1137:	1110	1137	-37.21	-1.93	27.36
nt-1138:	1106	1138	-36.71	-1.95	27.27
nt-1139:	1105	1139	-36.71	-1.95	27.27
nt-1140:	1104	1140	-36.71	-1.95	27.27
nt-1141:	1103	1141	-36.71	-1.95	27.27
nt-1142:	1142	1142	-36.88	-1.87	27.59
nt-1143:	1143	1143	-37.56	-1.98	27.84
nt-1144:	1144	1144	-36.82	-1.92	26.98
nt-1145:	1145	1145	-36.3	-1.84	26.99
nt-1146:	1146	1146	-35.99	-1.79	26.79
nt-1147:	1147	1147	-35.96	-1.79	27.19
nt-1148:	1148	1148	-35.9	-1.79	27.23
nt-1149:	1149	1149	-35.85	-1.79	27.26
nt-1150:	1150	1150	-35.79	-1.78	26.88
nt-1151:	1151	1151	-35.75	-1.78	26.88
nt-1152:	1152	1152	-35.72	-1.78	26.92
nt-1153:	1153	1153	-35.61	-1.78	26.9
nt-1154:	1154	1154	-35.57	-1.77	26.96
nt-1155:	1155	1187	-34.65	-1.82	25.28
nt-1156:	1156	1186	-34.65	-1.82	25.28
nt-1157:	1157	1157	-35.48	-1.77	27.1
nt-1158:	1158	1183	-34.42	-1.75	25.55
nt-1159:	1159	1182	-34.42	-1.75	25.55
nt-1160:	1160	1181	-34.42	-1.75	25.55
nt-1161:	1161	1180	-34.42	-1.75	25.55
nt-1162:	1162	1179	-34.42	-1.75	25.55
nt-1163:	1163	1178	-34.42	-1.75	25.55
nt-1164:	1164	1177	-34.42	-1.75	25.55
nt-1165:	1165	1165	-34.88	-1.71	26.69
nt-1166:	1166	1166	-34.9	-1.72	27.16
nt-1167:	1167	1167	-35.29	-1.74	27.88
nt-1168:	1168	1168	-35.39	-1.76	27.78
nt-1169:	1169	1169	-35.01	-1.74	26.32
nt-1170:	1170	1170	-34.91	-1.72	26.37
nt-1171:	1171	1171	-34.97	-1.71	26.45
nt-1172:	1172	1172	-35.02	-1.72	25.94
nt-1173:	1173	1173	-35.31	-1.75	27.32
nt-1174:	1174	1174	-35.37	-1.75	26.55
nt-1175:	1175	1175	-35.37	-1.74	26.43
nt-1176:	1176	1176	-35.36	-1.75	26.37
nt-1177:	1164	1177	-34.42	-1.75	25.55
nt-1178:	1163	1178	-34.42	-1.75	25.55
nt-1179:	1162	1179	-34.42	-1.75	25.55
nt-1180:	1161	1180	-34.42	-1.75	25.55
nt-1181:	1160	1181	-34.42	-1.75	25.55
nt-1182:	1159	1182	-34.42	-1.75	25.55
nt-1183:	1158	1183	-34.42	-1.75	25.55
nt-1184:	1184	1184	-34.59	-1.77	25.39
nt-1185:	1185	1185	-34.54	-1.73	25.33
nt-1186:	1156	1186	-34.65	-1.82	25.28
nt-1187:	1155	1187	-34.65	-1.82	25.28
nt-1188:	1188	1188	-35.41	-1.77	26.44
nt-1189:	1189	1189	-35.45	-1.78	26.3
nt-1190:	1190	1190	-35.4	-1.75	26.25
nt-1191:	1191	1191	-35.39	-1.75	26.15
nt-1192:	1192	1192	-34.94	-1.73	27.73
nt-1193:	1193	1193	-34.98	-1.74	27.66
nt-1194:	1194	1194	-35.03	-1.75	27.56
nt-1195:	1195	1195	-35.0	-1.72	27.75
nt-1196:	1196	1196	-35.31	-1.68	30.15
nt-1197*:	1205	1211	-36.09	-0.61	23.09
nt-1198:	1198	1198	-35.5	-1.88	29.0
nt-1199:	1199	1199	-35.4	-1.78	24.28
nt-1200*:	1206	1210	-36.09	-0.61	23.09
nt-1201*:	1205	1211	-36.09	-0.61	23.09
nt-1202:	1202	1202	-34.94	-1.65	23.75
nt-1203:	1203	1203	-34.9	-1.65	23.02
nt-1204:	1204	1212	-36.09	-1.79	23.09
nt-1205:	1205	1211	-36.09	-1.79	23.09
nt-1206:	1206	1210	-36.09	-1.79	23.09
nt-1207:	1207	1207	-35.39	-1.67	25.45
nt-1208:	1208	1208	-35.06	-1.62	25.5
nt-1209:	1209	1209	-34.96	-1.58	25.48
nt-1210:	1206	1210	-36.09	-1.79	23.09
nt-1211:	1205	1211	-36.09	-1.79	23.09
nt-1212:	1204	1212	-36.09	-1.79	23.09
nt-1213:	1213	1248	-34.87	-1.44	25.1
nt-1214:	1214	1247	-34.82	-1.45	25.13
nt-1215:	1215	1246	-34.85	-1.46	25.07
nt-1216:	1216	1245	-34.86	-1.47	25.06
nt-1217:	1217	1244	-34.86	-1.47	25.06
nt-1218:	1218	1243	-34.86	-1.47	25.06
nt-1219:	1219	1219	-34.87	-1.47	25.59
nt-1220:	1220	1220	-34.88	-1.46	25.58
nt-1221:	1221	1221	-34.88	-1.45	25.63
nt-1222:	1222	1222	-34.87	-1.45	25.71
nt-1223:	1223	1239	-34.86	-1.48	25.23
nt-1224:	1224	1238	-34.87	-1.47	25.31
nt-1225:	1225	1237	-34.88	-1.46	25.36
nt-1226:	1226	1236	-34.88	-1.46	25.36
nt-1227:	1227	1235	-34.88	-1.46	25.36
nt-1228:	1228	1234	-34.88	-1.46	25.36
nt-1229:	1229	1229	-34.95	-1.48	25.53
nt-1230:	1230	1230	-34.93	-1.46	25.6
nt-1231:	1231	1231	-34.92	-1.39	25.95
nt-1232:	1232	1232	-34.95	-1.41	25.84
nt-1233:	1233	1233	-34.9	-1.44	25.58
nt-1234:	1228	1234	-34.88	-1.46	25.36
nt-1235:	1227	1235	-34.88	-1.46	25.36
nt-1236:	1226	1236	-34.88	-1.46	25.36
nt-1237:	1225	1237	-34.88	-1.46	25.36
nt-1238:	1224	1238	-34.87	-1.47	25.31
nt-1239:	1223	1239	-34.86	-1.48	25.23
nt-1240:	1240	1240	-35.01	-1.3	26.24
nt-1241:	1241	1241	-35.03	-1.3	26.26
nt-1242:	1242	1242	-34.99	-1.37	25.86
nt-1243:	1218	1243	-34.86	-1.47	25.06
nt-1244:	1217	1244	-34.86	-1.47	25.06
nt-1245:	1216	1245	-34.86	-1.47	25.06
nt-1246:	1215	1246	-34.85	-1.46	25.07
nt-1247:	1214	1247	-34.82	-1.45	25.13
nt-1248:	1213	1248	-34.87	-1.44	25.1
nt-1249:	1249	1249	-35.93	-1.15	25.0
nt-1250:	1250	1250	-35.17	-1.19	26.63
nt-1251:	1251	1251	-35.28	-1.16	26.7
nt-1252:	1252	1283	-35.31	-1.06	27.49
nt-1253:	1253	1282	-35.31	-1.06	27.49
nt-1254:	1254	1281	-35.31	-1.06	27.49
nt-1255:	1255	1280	-35.31	-1.06	27.49
nt-1256:	1256	1256	-35.31	-1.12	26.93
nt-1257:	1257	1257	-35.33	-1.11	26.98
nt-1258:	1258	1258	-35.35	-1.11	27.02
nt-1259:	1259	1259	-35.3	-1.12	27.1
nt-1260:	1260	1273	-35.32	-1.08	27.44
nt-1261:	1261	1272	-35.34	-1.07	27.49
nt-1262:	1262	1271	-35.34	-1.07	27.49
nt-1263:	1263	1270	-35.34	-1.07	27.49
nt-1264:	1264	1269	-35.34	-1.07	27.49
nt-1265:	1265	1265	-35.61	-1.09	27.24
nt-1266:	1266	1266	-35.64	-1.09	27.24
nt-1267:	1267	1267	-35.59	-1.1	27.29
nt-1268:	1268	1268	-35.62	-1.09	27.27
nt-1269:	1264	1269	-35.34	-1.07	27.49
nt-1270:	1263	1270	-35.34	-1.07	27.49
nt-1271:	1262	1271	-35.34	-1.07	27.49
nt-1272:	1261	1272	-35.34	-1.07	27.49
nt-1273:	1260	1273	-35.32	-1.08	27.44
nt-1274:	1274	1274	-35.79	-1.07	27.24
nt-1275:	1275	1275	-35.82	-1.07	27.26
nt-1276:	1276	1276	-35.85	-1.07	27.29
nt-1277:	1277	1277	-35.88	-1.07	27.32
nt-1278:	1278	1278	-35.92	-1.06	27.31
nt-1279:	1279	1279	-35.98	-1.05	27.32
nt-1280:	1255	1280	-35.31	-1.06	27.49
nt-1281:	1254	1281	-35.31	-1.06	27.49
nt-1282:	1253	1282	-35.31	-1.06	27.49
nt-1283:	1252	1283	-35.31	-1.06	27.49
nt-1284:	1284	1284	-35.97	-1.03	27.51
nt-1285:	1285	1285	-36.01	-1.02	27.54
nt-1286:	1286	1286	-36.5	-1.08	27.04
nt-1287:	1287	1287	-36.46	-1.06	27.12
nt-1288:	1288	1288	-36.19	-1.08	26.91
nt-1289:	1289	1289	-36.26	-1.16	26.61
nt-1290:	1290	1290	-35.91	-1.27	26.48
nt-1291:	1291	1291	-36.09	-1.15	27.18
nt-1292:	1292	1292	-35.76	-1.09	27.72
nt-1293:	1293	1293	-35.57	-1.06	27.84
nt-1294*:	1198	1198	-35.5	-0.55	29.0
nt-1295*:	1205	1211	-36.09	-0.61	23.09
nt-1296*:	1196	1196	-35.31	-0.79	30.15
nt-1297*:	1195	1195	-35.0	-1.26	27.75
nt-1298:	1298	1298	-36.24	-0.92	30.65
nt-1299*:	1193	1193	-34.98	-1.36	27.66
nt-1300*:	1192	1192	-34.94	-1.4	27.73
nt-1301:	1301	1351	-37.14	-0.63	27.73
nt-1302:	1302	1350	-37.11	-0.62	27.7
nt-1303:	1303	1349	-37.05	-0.6	27.77
nt-1304:	1304	1348	-37.05	-0.6	27.77
nt-1305:	1305	1347	-37.05	-0.6	27.77
nt-1306:	1306	1306	-36.76	-0.78	28.74
nt-1307:	1307	1307	-36.88	-0.92	27.62
nt-1308:	1308	1345	-37.05	-0.6	27.77
nt-1309:	1309	1344	-37.05	-0.6	27.77
nt-1310:	1310	1343	-37.05	-0.6	27.77
nt-1311:	1311	1342	-37.05	-0.6	27.77
nt-1312:	1312	1341	-37.05	-0.6	27.77
nt-1313:	1313	1313	-36.66	-0.8	28.23
nt-1314:	1314	1314	-36.61	-0.78	28.39
nt-1315:	1315	1315	-36.56	-0.76	28.55
nt-1316:	1316	1316	-36.61	-0.74	28.52
nt-1317:	1317	1317	-36.98	-0.68	27.28
nt-1318:	1318	1318	-36.91	-0.66	27.47
nt-1319:	1319	1335	-37.05	-0.6	27.77
nt-1320:	1320	1334	-37.05	-0.6	27.77
nt-1321:	1321	1333	-37.05	-0.6	27.77
nt-1322:	1322	1332	-37.05	-0.6	27.77
nt-1323:	1323	1323	-36.61	-0.54	28.12
nt-1324:	1324	1330	-37.05	-0.6	27.77
nt-1325:	1325	1329	-37.05	-0.6	27.77
nt-1326:	1326	1326	-36.06	-0.56	29.62
nt-1327:	1327	1327	-36.01	-0.55	29.66
nt-1328:	1328	1328	-35.96	-0.53	29.68
nt-1329:	1325	1329	-37.05	-0.6	27.77
nt-1330:	1324	1330	-37.05	-0.6	27.77
nt-1331:	1331	1331	-36.12	-0.57	29.1
nt-1332:	1322	1332	-37.05	-0.6	27.77
nt-1333:	1321	1333	-37.05	-0.6	27.77
nt-1334:	1320	1334	-37.05	-0.6	27.77
nt-1335:	1319	1335	-37.05	-0.6	27.77
nt-1336:	1336	1336	-35.97	-0.51	29.03
nt-1337:	1337	1337	-35.67	-0.42	29.63
nt-1338:	1338	1338	-35.66	-0.41	29.59
nt-1339:	1339	1339	-35.64	-0.4	29.56
nt-1340:	1340	1340	-35.63	-0.39	29.54
nt-1341:	1312	1341	-37.05	-0.6	27.77
nt-1342:	1311	1342	-37.05	-0.6	27.77
nt-1343:	1310	1343	-37.05	-0.6	27.77
nt-1344:	1309	1344	-37.05	-0.6	27.77
nt-1345:	1308	1345	-37.05	-0.6	27.77
nt-1346:	1346	1346	-37.03	-0.6	27.98
nt-1347:	1305	1347	-37.05	-0.6	27.77
nt-1348:	1304	1348	-37.05	-0.6	27.77
nt-1349:	1303	1349	-37.05	-0.6	27.77
nt-1350:	1302	1350	-37.11	-0.62	27.7
nt-1351:	1301	1351	-37.14	-0.63	27.73
nt-1352:	1352	1363	-39.08	-0.69	27.51
nt-1353:	1353	1362	-39.08	-0.69	27.51
nt-1354:	1354	1354	-37.33	-0.68	27.82
nt-1355:	1355	1355	-37.27	-0.74	27.64
nt-1356:	1356	1356	-36.9	-0.63	28.37
nt-1357:	1357	1357	-36.66	-0.53	29.09
nt-1358:	1358	1358	-35.24	-0.22	30.76
nt-1359:	1359	1359	-35.28	-0.21	30.38
nt-1360:	1360	1360	-35.26	-0.21	30.16
nt-1361:	1361	1361	-35.54	-0.29	29.6
nt-1362:	1353	1362	-39.08	-0.69	27.51
nt-1363:	1352	1363	-39.08	-0.69	27.51
nt-1364:	1364	1364	-35.21	-0.18	30.18
nt-1365:	1365	1365	-35.21	-0.18	30.21
nt-1366:	1366	1366	-35.21	-0.17	30.29
nt-1367:	1367	1367	-35.21	-0.17	30.44
nt-1368:	1368	1368	-35.18	-0.18	31.26
nt-1369:	1369	1369	-35.18	-0.18	31.33
nt-1370:	1370	1370	-35.18	-0.18	31.43
nt-1371:	1371	1371	-35.19	-0.18	31.53
nt-1372:	1372	1372	-35.21	-0.18	31.59
nt-1373:	1373	1373	-35.23	-0.18	31.67
nt-1374:	1374	1374	-35.27	-0.18	31.74
nt-1375:	1375	1387	-35.51	-0.18	31.92
nt-1376:	1376	1386	-35.52	-0.18	31.91
nt-1377:	1377	1385	-35.52	-0.18	31.91
nt-1378:	1378	1384	-35.52	-0.18	31.91
nt-1379:	1379	1383	-35.52	-0.18	31.91
nt-1380:	1380	1380	-35.53	-0.21	31.95
nt-1381:	1381	1381	-35.48	-0.19	31.87
nt-1382:	1382	1382	-35.54	-0.2	31.96
nt-1383:	1379	1383	-35.52	-0.18	31.91
nt-1384:	1378	1384	-35.52	-0.18	31.91
nt-1385:	1377	1385	-35.52	-0.18	31.91
nt-1386:	1376	1386	-35.52	-0.18	31.91
nt-1387:	1375	1387	-35.51	-0.18	31.92
nt-1388:	1388	1388	-35.99	-0.28	32.56
nt-1389:	1389	1389	-38.99	-1.15	34.16
nt-1390:	1390	1390	-39.01	-1.12	34.49
nt-1391:	1391	1391	-36.21	-0.34	32.61
nt-1392:	1392	1392	-36.16	-0.34	32.49
nt-1393:	1393	1393	-41.47	-1.61	35.59
nt-1394*:	1552	1552	-45.43	-2.18	27.9
nt-1395*:	1559	1559	-44.93	-1.63	28.85
nt-1396*:	1558	1558	-44.67	-1.57	28.67
nt-1397*:	1557	1568	-42.34	-1.26	29.18
nt-1398*:	1556	1569	-42.34	-1.26	29.18
nt-1399*:	1555	1570	-42.34	-1.26	29.18
nt-1400:	1400	1400	-36.48	-0.4	33.19
nt-1401*:	1554	1571	-42.34	-1.26	29.18
nt-1402*:	1553	1572	-42.34	-1.26	29.18
nt-1403*:	1552	1552	-45.43	-2.18	27.9
nt-1404:	1404	1404	-41.08	-1.53	39.57
nt-1405:	1405	1405	-36.21	-0.31	33.38
nt-1406:	1406	1406	-41.67	-1.67	39.48
nt-1407:	1407	1407	-41.43	-1.72	38.01
nt-1408:	1408	1408	-36.38	-0.38	33.34
nt-1409:	1409	1409	-36.79	-0.49	32.9
nt-1410:	1410	1410	-36.85	-0.51	32.82
nt-1411:	1411	1411	-36.89	-0.55	32.5
nt-1412*:	1457	1457	-37.29	-0.62	29.23
nt-1413*:	1573	1702	-61.96	-1.13	22.97
nt-1414*:	1574	1701	-61.96	-1.13	22.97
nt-1415:	1415	1415	-36.24	-0.56	34.07
nt-1416:	1416	1416	-36.27	-0.58	34.09
nt-1417*:	1577	1698	-61.96	-1.13	22.97
nt-1418:	1418	1418	-38.01	-0.71	29.39
nt-1419:	1419	1419	-41.11	-2.19	26.66
nt-1420:	1420	1420	-41.74	-2.66	25.42
nt-1421*:	1443	1443	-36.52	-0.58	32.1
nt-1422:	1422	1442	-36.75	-0.71	33.09
nt-1423:	1423	1441	-36.34	-0.6	33.67
nt-1424:	1424	1440	-36.62	-0.61	32.85
nt-1425:	1425	1439	-36.62	-0.61	32.85
nt-1426:	1426	1438	-36.62	-0.61	32.85
nt-1427:	1427	1437	-36.62	-0.61	32.85
nt-1428:	1428	1428	-36.72	-0.65	32.63
nt-1429:	1429	1435	-36.62	-0.61	32.85
nt-1430:	1430	1430	-36.83	-0.72	32.48
nt-1431:	1431	1431	-36.6	-0.66	32.46
nt-1432:	1432	1432	-36.58	-0.67	32.35
nt-1433:	1433	1433	-36.93	-0.76	32.02
nt-1434:	1434	1434	-36.87	-0.75	31.99
nt-1435:	1429	1435	-36.62	-0.61	32.85
nt-1436:	1436	1436	-36.82	-0.76	31.91
nt-1437:	1427	1437	-36.62	-0.61	32.85
nt-1438:	1426	1438	-36.62	-0.61	32.85
nt-1439:	1425	1439	-36.62	-0.61	32.85
nt-1440:	1424	1440	-36.62	-0.61	32.85
nt-1441:	1423	1441	-36.34	-0.6	33.67
nt-1442:	1422	1442	-36.75	-0.71	33.09
nt-1443:	1443	1443	-36.52	-0.69	32.1
nt-1444:	1444	1444	-37.01	-0.89	31.46
nt-1445:	1445	1445	-38.2	-1.36	27.89
nt-1446*:	1694	1694	-55.6	-1.32	32.98
nt-1447*:	1582	1582	-60.03	-1.31	24.98
nt-1448*:	1581	1696	-61.96	-1.13	22.97
nt-1449:	1449	1449	-36.56	-0.8	32.19
nt-1450:	1450	1450	-36.25	-0.8	32.63
nt-1451*:	1578	1578	-53.65	-2.41	26.9
nt-1452*:	1577	1698	-61.96	-1.13	22.97
nt-1453*:	1576	1699	-61.96	-1.13	22.97
nt-1454*:	1700	1700	-53.59	-1.68	38.23
nt-1455*:	1701	1701	-53.55	-1.67	38.25
nt-1456*:	1702	1702	-53.59	-1.69	38.15
nt-1457:	1457	1457	-37.29	-1.37	29.23
nt-1458:	1458	1458	-36.24	-0.81	32.55
nt-1459:	1459	1459	-36.98	-1.08	32.05
nt-1460:	1460	1460	-36.94	-1.09	32.09
nt-1461:	1461	1461	-36.25	-0.82	32.52
nt-1462:	1462	1462	-36.58	-0.94	31.9
nt-1463:	1463	1463	-36.59	-0.96	31.79
nt-1464:	1464	1464	-36.52	-0.99	31.56
nt-1465:	1465	1465	-36.54	-1.0	31.46
nt-1466:	1466	1466	-36.55	-1.02	31.36
nt-1467:	1467	1467	-36.24	-0.93	31.82
nt-1468:	1468	1468	-36.24	-0.93	31.92
nt-1469:	1469	1469	-36.27	-0.96	31.7
nt-1470:	1470	1470	-36.23	-0.95	31.78
nt-1471:	1471	1471	-36.56	-1.07	31.16
nt-1472:	1472	1472	-36.56	-1.07	31.34
nt-1473:	1473	1473	-36.59	-1.09	31.33
nt-1474:	1474	1474	-36.68	-1.13	31.22
nt-1475:	1475	1475	-36.71	-1.14	31.24
nt-1476:	1476	1476	-36.82	-1.19	31.06
nt-1477:	1477	1550	-39.37	-2.02	29.26
nt-1478:	1478	1549	-39.37	-2.02	29.26
nt-1479:	1479	1548	-39.37	-2.02	29.26
nt-1480:	1480	1547	-39.37	-2.02	29.26
nt-1481*:	1546	1546	-54.37	-1.41	29.65
nt-1482*:	1545	1545	-54.01	-1.4	29.66
nt-1483*:	1544	1544	-53.68	-1.43	30.48
nt-1484*:	1543	1543	-53.35	-1.42	30.57
nt-1485:	1485	1485	-37.29	-1.27	30.66
nt-1486:	1486	1541	-39.37	-2.02	29.26
nt-1487:	1487	1540	-39.37	-2.02	29.26
nt-1488:	1488	1488	-37.36	-1.27	31.05
nt-1489:	1489	1489	-37.48	-1.3	30.97
nt-1490:	1490	1490	-38.26	-1.61	31.4
nt-1491:	1491	1491	-38.47	-1.66	31.2
nt-1492:	1492	1492	-38.74	-1.69	30.57
nt-1493:	1493	1493	-39.08	-1.76	30.47
nt-1494:	1494	1494	-38.26	-1.47	30.25
nt-1495:	1495	1514	-39.68	-1.85	29.19
nt-1496:	1496	1513	-39.72	-1.84	29.21
nt-1497:	1497	1512	-39.65	-1.82	29.23
nt-1498:	1498	1511	-39.65	-1.82	29.23
nt-1499:	1499	1499	-39.06	-1.64	29.8
nt-1500:	1500	1509	-39.63	-1.79	29.47
nt-1501:	1501	1508	-39.63	-1.79	29.47
nt-1502:	1502	1507	-39.63	-1.79	29.47
nt-1503:	1503	1503	-39.65	-1.74	30.15
nt-1504:	1504	1504	-39.8	-1.77	30.22
nt-1505:	1505	1505	-39.96	-1.8	30.29
nt-1506:	1506	1506	-40.05	-1.81	30.55
nt-1507:	1502	1507	-39.63	-1.79	29.47
nt-1508:	1501	1508	-39.63	-1.79	29.47
nt-1509:	1500	1509	-39.63	-1.79	29.47
nt-1510:	1510	1510	-40.48	-1.91	30.35
nt-1511:	1498	1511	-39.65	-1.82	29.23
nt-1512:	1497	1512	-39.65	-1.82	29.23
nt-1513:	1496	1513	-39.72	-1.84	29.21
nt-1514:	1495	1514	-39.68	-1.85	29.19
nt-1515:	1515	1515	-40.85	-1.99	30.47
nt-1516:	1516	1516	-41.27	-2.06	30.62
nt-1517:	1517	1517	-41.43	-2.12	30.22
nt-1518:	1518	1536	-39.7	-2.03	30.2
nt-1519:	1519	1535	-39.7	-2.03	30.2
nt-1520:	1520	1534	-39.7	-2.03	30.2
nt-1521:	1521	1533	-39.7	-2.03	30.2
nt-1522:	1522	1522	-40.04	-2.05	30.73
nt-1523:	1523	1531	-39.7	-2.03	30.2
nt-1524:	1524	1524	-39.86	-1.89	31.64
nt-1525:	1525	1525	-39.99	-1.92	31.67
nt-1526:	1526	1526	-42.55	-2.26	31.26
nt-1527:	1527	1527	-42.69	-2.28	31.13
nt-1528:	1528	1528	-42.86	-2.31	31.04
nt-1529:	1529	1529	-43.03	-2.33	30.96
nt-1530:	1530	1530	-42.45	-2.28	31.04
nt-1531:	1523	1531	-39.7	-2.03	30.2
nt-1532:	1532	1532	-40.38	-2.06	31.31
nt-1533:	1521	1533	-39.7	-2.03	30.2
nt-1534:	1520	1534	-39.7	-2.03	30.2
nt-1535:	1519	1535	-39.7	-2.03	30.2
nt-1536:	1518	1536	-39.7	-2.03	30.2
nt-1537:	1537	1537	-44.04	-2.49	29.94
nt-1538:	1538	1538	-44.37	-2.53	30.14
nt-1539:	1539	1539	-40.24	-2.11	30.41
nt-1540:	1487	1540	-39.37	-2.02	29.26
nt-1541:	1486	1541	-39.37	-2.02	29.26
nt-1542:	1542	1542	-44.32	-2.54	28.85
nt-1543:	1543	1543	-53.35	-3.5	30.57
nt-1544:	1544	1544	-53.68	-3.54	30.48
nt-1545:	1545	1545	-54.01	-3.59	29.66
nt-1546:	1546	1546	-54.37	-3.63	29.65
nt-1547:	1480	1547	-39.37	-2.02	29.26
nt-1548:	1479	1548	-39.37	-2.02	29.26
nt-1549:	1478	1549	-39.37	-2.02	29.26
nt-1550:	1477	1550	-39.37	-2.02	29.26
nt-1551:	1551	1551	-44.62	-2.61	28.88
nt-1552:	1552	1552	-45.43	-2.76	27.9
nt-1553:	1553	1572	-42.34	-2.41	29.18
nt-1554:	1554	1571	-42.34	-2.41	29.18
nt-1555:	1555	1570	-42.34	-2.41	29.18
nt-1556:	1556	1569	-42.34	-2.41	29.18
nt-1557:	1557	1568	-42.34	-2.41	29.18
nt-1558:	1558	1558	-44.67	-2.62	28.67
nt-1559:	1559	1559	-44.93	-2.63	28.85
nt-1560:	1560	1560	-46.8	-2.77	29.37
nt-1561:	1561	1561	-45.55	-2.66	29.83
nt-1562:	1562	1562	-46.77	-2.77	29.33
nt-1563:	1563	1563	-47.1	-2.83	29.0
nt-1564:	1564	1564	-47.25	-2.85	28.87
nt-1565:	1565	1565	-47.89	-2.9	28.6
nt-1566:	1566	1566	-48.06	-3.0	28.24
nt-1567:	1567	1567	-48.17	-3.01	28.14
nt-1568:	1557	1568	-42.34	-2.41	29.18
nt-1569:	1556	1569	-42.34	-2.41	29.18
nt-1570:	1555	1570	-42.34	-2.41	29.18
nt-1571:	1554	1571	-42.34	-2.41	29.18
nt-1572:	1553	1572	-42.34	-2.41	29.18
nt-1573*:	1702	1702	-53.59	-1.69	38.15
nt-1574*:	1701	1701	-53.55	-1.67	38.25
nt-1575*:	1700	1700	-53.59	-1.68	38.23
nt-1576:	1576	1699	-61.96	-4.24	22.97
nt-1577:	1577	1698	-61.96	-4.24	22.97
nt-1578:	1578	1578	-53.65	-3.53	26.9
nt-1579:	1579	1579	-49.11	-3.1	26.83
nt-1580:	1580	1580	-49.25	-3.12	26.83
nt-1581:	1581	1696	-61.96	-4.24	22.97
nt-1582:	1582	1582	-60.03	-4.05	24.98
nt-1583*:	1694	1694	-55.6	-1.32	32.98
nt-1584*:	1693	1693	-55.08	-1.36	34.5
nt-1585:	1585	1585	-45.33	-2.81	29.22
nt-1586:	1586	1586	-50.29	-3.14	27.07
nt-1587:	1587	1587	-50.68	-3.16	27.89
nt-1588:	1588	1588	-50.23	-3.2	27.63
nt-1589:	1589	1589	-46.87	-2.92	30.68
nt-1590:	1590	1590	-45.81	-2.81	29.44
nt-1591:	1591	1591	-49.93	-3.16	26.09
nt-1592:	1592	1592	-50.07	-3.17	26.13
nt-1593:	1593	1593	-50.17	-3.18	26.83
nt-1594:	1594	1594	-50.43	-3.21	27.28
nt-1595:	1595	1595	-50.61	-3.21	26.06
nt-1596:	1596	1596	-51.11	-3.29	25.14
nt-1597:	1597	1597	-51.59	-3.33	25.56
nt-1598:	1598	1598	-45.08	-2.79	25.48
nt-1599:	1599	1599	-44.64	-2.67	25.52
nt-1600:	1600	1600	-51.13	-3.25	25.91
nt-1601:	1601	1601	-51.27	-3.26	25.88
nt-1602:	1602	1602	-51.43	-3.27	26.84
nt-1603:	1603	1637	-57.01	-3.78	26.55
nt-1604:	1604	1636	-56.76	-3.76	26.53
nt-1605:	1605	1635	-56.51	-3.73	26.52
nt-1606:	1606	1634	-56.25	-3.7	26.54
nt-1607:	1607	1633	-55.99	-3.66	26.65
nt-1608:	1608	1632	-55.73	-3.63	26.77
nt-1609:	1609	1631	-55.48	-3.59	26.9
nt-1610:	1610	1630	-55.48	-3.59	26.9
nt-1611:	1611	1629	-55.48	-3.59	26.9
nt-1612:	1612	1628	-55.48	-3.59	26.9
nt-1613:	1613	1613	-53.82	-3.37	27.23
nt-1614:	1614	1614	-54.54	-3.41	26.71
nt-1615:	1615	1625	-54.59	-3.5	27.2
nt-1616:	1616	1624	-54.59	-3.5	27.2
nt-1617:	1617	1623	-54.59	-3.5	27.2
nt-1618:	1618	1618	-51.83	-3.34	27.59
nt-1619:	1619	1619	-51.95	-3.35	27.56
nt-1620:	1620	1620	-52.13	-3.35	27.64
nt-1621:	1621	1621	-53.52	-3.36	27.93
nt-1622:	1622	1622	-55.72	-3.49	26.66
nt-1623:	1617	1623	-54.59	-3.5	27.2
nt-1624:	1616	1624	-54.59	-3.5	27.2
nt-1625:	1615	1625	-54.59	-3.5	27.2
nt-1626:	1626	1626	-53.19	-3.45	28.25
nt-1627:	1627	1627	-55.3	-3.53	28.45
nt-1628:	1612	1628	-55.48	-3.59	26.9
nt-1629:	1611	1629	-55.48	-3.59	26.9
nt-1630:	1610	1630	-55.48	-3.59	26.9
nt-1631:	1609	1631	-55.48	-3.59	26.9
nt-1632:	1608	1632	-55.73	-3.63	26.77
nt-1633:	1607	1633	-55.99	-3.66	26.65
nt-1634:	1606	1634	-56.25	-3.7	26.54
nt-1635:	1605	1635	-56.51	-3.73	26.52
nt-1636:	1604	1636	-56.76	-3.76	26.53
nt-1637:	1603	1637	-57.01	-3.78	26.55
nt-1638:	1638	1638	-55.96	-3.43	25.19
nt-1639:	1639	1681	-60.72	-4.13	26.48
nt-1640:	1640	1680	-60.72	-4.13	26.48
nt-1641:	1641	1679	-60.72	-4.13	26.48
nt-1642:	1642	1678	-60.72	-4.13	26.48
nt-1643*:	1677	1677	-54.05	-1.46	35.34
nt-1644*:	1676	1676	-54.07	-1.42	35.05
nt-1645:	1645	1672	-58.04	-3.54	29.79
nt-1646:	1646	1671	-59.15	-3.73	29.6
nt-1647:	1647	1670	-59.09	-3.72	29.66
nt-1648:	1648	1669	-59.03	-3.71	29.79
nt-1649:	1649	1668	-58.92	-3.7	29.91
nt-1650:	1650	1667	-58.86	-3.69	29.99
nt-1651:	1651	1666	-58.73	-3.66	30.11
nt-1652:	1652	1665	-58.65	-3.64	30.14
nt-1653:	1653	1664	-58.58	-3.62	30.24
nt-1654:	1654	1663	-58.49	-3.6	30.33
nt-1655:	1655	1662	-58.49	-3.6	30.33
nt-1656:	1656	1661	-58.49	-3.6	30.33
nt-1657:	1657	1657	-58.49	-3.6	30.33
nt-1658:	1658	1658	-58.39	-3.57	30.42
nt-1659:	1659	1659	-58.03	-3.49	30.65
nt-1660:	1660	1660	-57.97	-3.56	29.78
nt-1661:	1656	1661	-58.49	-3.6	30.33
nt-1662:	1655	1662	-58.49	-3.6	30.33
nt-1663:	1654	1663	-58.49	-3.6	30.33
nt-1664:	1653	1664	-58.58	-3.62	30.24
nt-1665:	1652	1665	-58.65	-3.64	30.14
nt-1666:	1651	1666	-58.73	-3.66	30.11
nt-1667:	1650	1667	-58.86	-3.69	29.99
nt-1668:	1649	1668	-58.92	-3.7	29.91
nt-1669:	1648	1669	-59.03	-3.71	29.79
nt-1670:	1647	1670	-59.09	-3.72	29.66
nt-1671:	1646	1671	-59.15	-3.73	29.6
nt-1672:	1645	1672	-58.04	-3.54	29.79
nt-1673:	1673	1673	-58.97	-3.73	28.88
nt-1674:	1674	1674	-58.75	-3.6	30.77
nt-1675:	1675	1675	-55.03	-2.67	35.28
nt-1676:	1676	1676	-54.07	-2.52	35.05
nt-1677:	1677	1677	-54.05	-2.56	35.34
nt-1678:	1642	1678	-60.72	-4.13	26.48
nt-1679:	1641	1679	-60.72	-4.13	26.48
nt-1680:	1640	1680	-60.72	-4.13	26.48
nt-1681:	1639	1681	-60.72	-4.13	26.48
nt-1682*:	1638	1638	-55.96	-1.3	25.19
nt-1683:	1683	1683	-54.75	-2.66	34.8
nt-1684:	1684	1684	-56.4	-3.01	32.96
nt-1685:	1685	1685	-57.71	-3.37	31.19
nt-1686:	1686	1686	-57.77	-3.37	30.93
nt-1687:	1687	1687	-60.39	-3.86	25.24
nt-1688:	1688	1688	-57.7	-3.19	29.86
nt-1689:	1689	1689	-55.91	-2.83	32.62
nt-1690:	1690	1690	-57.02	-3.22	29.93
nt-1691:	1691	1691	-56.21	-2.94	33.37
nt-1692:	1692	1692	-55.07	-2.57	34.6
nt-1693:	1693	1693	-55.08	-2.58	34.5
nt-1694:	1694	1694	-55.6	-2.65	32.98
nt-1695:	1695	1695	-57.77	-3.24	29.47
nt-1696:	1581	1696	-61.96	-4.24	22.97
nt-1697:	1697	1697	-56.78	-3.02	30.86
nt-1698:	1577	1698	-61.96	-4.24	22.97
nt-1699:	1576	1699	-61.96	-4.24	22.97
nt-1700:	1700	1700	-53.59	-2.33	38.23
nt-1701:	1701	1701	-53.55	-2.32	38.25
nt-1702:	1702	1702	-53.59	-2.31	38.15
nt-1703:	1703	1703	-53.61	-2.32	37.99
nt-1704:	1704	1704	-53.73	-2.33	37.8
nt-1705:	1705	1734	-54.01	-2.35	37.34
nt-1706:	1706	1733	-54.13	-2.38	37.16
nt-1707:	1707	1732	-54.13	-2.38	37.16
nt-1708:	1708	1731	-54.13	-2.38	37.16
nt-1709:	1709	1728	-55.49	-2.66	35.14
nt-1710:	1710	1727	-55.53	-2.67	35.07
nt-1711:	1711	1726	-55.53	-2.67	35.07
nt-1712:	1712	1712	-55.16	-2.67	34.62
nt-1713:	1713	1724	-55.54	-2.68	35.15
nt-1714:	1714	1723	-55.54	-2.68	35.15
nt-1715:	1715	1722	-55.54	-2.68	35.15
nt-1716:	1716	1721	-55.54	-2.68	35.15
nt-1717:	1717	1717	-55.74	-2.73	34.56
nt-1718:	1718	1718	-55.62	-2.7	34.85
nt-1719:	1719	1719	-55.62	-2.71	34.88
nt-1720:	1720	1720	-55.58	-2.69	35.0
nt-1721:	1716	1721	-55.54	-2.68	35.15
nt-1722:	1715	1722	-55.54	-2.68	35.15
nt-1723:	1714	1723	-55.54	-2.68	35.15
nt-1724:	1713	1724	-55.54	-2.68	35.15
nt-1725:	1725	1725	-54.39	-2.53	35.38
nt-1726:	1711	1726	-55.53	-2.67	35.07
nt-1727:	1710	1727	-55.53	-2.67	35.07
nt-1728:	1709	1728	-55.49	-2.66	35.14
nt-1729:	1729	1729	-55.12	-2.59	35.62
nt-1730:	1730	1730	-54.95	-2.56	35.9
nt-1731:	1708	1731	-54.13	-2.38	37.16
nt-1732:	1707	1732	-54.13	-2.38	37.16
nt-1733:	1706	1733	-54.13	-2.38	37.16
nt-1734:	1705	1734	-54.01	-2.35	37.34
nt-1735:	1735	1735	-54.69	-2.53	36.11
nt-1736:	1736	1736	-54.36	-2.48	36.63
nt-1737:	1737	1749	-59.21	-3.45	28.46
nt-1738:	1738	1748	-59.21	-3.45	28.46
nt-1739:	1739	1747	-59.21	-3.45	28.46
nt-1740:	1740	1740	-54.49	-2.78	32.48
nt-1741:	1741	1741	-52.16	-2.18	37.76
nt-1742:	1742	1742	-52.09	-2.17	37.8
nt-1743:	1743	1743	-51.96	-2.15	37.92
nt-1744:	1744	1744	-51.76	-2.11	38.15
nt-1745:	1745	1745	-51.62	-2.09	38.34
nt-1746:	1746	1746	-51.49	-2.07	38.56
nt-1747:	1739	1747	-59.21	-3.45	28.46
nt-1748:	1738	1748	-59.21	-3.45	28.46
nt-1749:	1737	1749	-59.21	-3.45	28.46
nt-1750:	1750	1750	-53.72	-2.3	38.0
nt-1751*:	1621	1621	-53.52	-1.96	27.93
nt-1752*:	1620	1620	-52.13	-2.53	27.64
nt-1753*:	1619	1619	-51.95	-2.53	27.56
nt-1754*:	1618	1618	-51.83	-2.54	27.59
nt-1755*:	1617	1623	-54.59	-1.86	27.2
nt-1756:	1756	1756	-47.72	-1.37	45.05
nt-1757*:	1615	1625	-54.59	-1.86	27.2
nt-1758:	1758	1758	-50.0	-2.08	37.95
nt-1759:	1759	1759	-54.72	-2.82	34.75
nt-1760*:	1613	1613	-53.82	-2.27	27.23
nt-1761:	1761	1761	-47.64	-1.6	42.22
nt-1762:	1762	1762	-45.19	-0.98	45.85
nt-1763*:	1750	1750	-53.72	-1.58	38.0
nt-1764:	1764	1764	-55.26	-2.87	34.8
nt-1765:	1765	1765	-53.82	-2.68	35.92
nt-1766:	1766	1766	-54.77	-2.7	37.01
nt-1767:	1767	1767	-47.79	-1.37	41.89
nt-1768:	1768	1768	-47.58	-1.34	42.34
nt-1769:	1769	1769	-48.81	-1.63	42.14
nt-1770:	1770	1770	-49.5	-1.94	40.18
nt-1771:	1771	1771	-49.35	-1.92	40.24
nt-1772:	1772	1772	-49.21	-1.9	40.3
nt-1773:	1773	1773	-49.06	-1.88	40.37
nt-1774:	1774	1774	-48.31	-1.57	42.36
nt-1775:	1775	1775	-48.23	-1.56	42.41
nt-1776:	1776	1776	-47.34	-1.32	44.79
nt-1777:	1777	1777	-47.21	-1.31	44.86
nt-1778:	1778	1789	-49.65	-1.96	38.11
nt-1779:	1779	1788	-49.65	-1.96	38.11
nt-1780:	1780	1780	-46.82	-1.26	45.06
nt-1781:	1781	1781	-48.59	-1.61	41.14
nt-1782:	1782	1782	-49.04	-1.95	36.98
nt-1783:	1783	1783	-48.83	-1.92	37.12
nt-1784:	1784	1784	-48.9	-1.95	36.84
nt-1785:	1785	1785	-48.69	-1.92	36.93
nt-1786:	1786	1786	-48.88	-1.65	41.03
nt-1787*:	1780	1780	-46.82	-0.82	45.06
nt-1788:	1779	1788	-49.65	-1.96	38.11
nt-1789:	1778	1789	-49.65	-1.96	38.11
nt-1790*:	1777	1777	-47.21	-0.85	44.86
nt-1791*:	1776	1776	-47.34	-0.86	44.79
nt-1792:	1792	1792	-48.16	-1.76	38.96
nt-1793:	1793	1793	-47.27	-1.35	43.62
nt-1794:	1794	1794	-49.22	-1.94	37.89
nt-1795*:	1737	1749	-59.21	-1.25	28.46
nt-1796*:	1736	1736	-54.36	-1.95	36.63
nt-1797*:	1735	1735	-54.69	-1.99	36.11
nt-1798*:	1705	1734	-54.01	-1.6	37.34
nt-1799*:	1706	1733	-54.13	-1.65	37.16
nt-1800*:	1707	1732	-54.13	-1.65	37.16
nt-1801:	1801	1801	-47.23	-1.39	44.36
nt-1802:	1802	1802	-50.34	-1.74	48.1
nt-1803:	1803	1803	-45.2	-1.46	42.89
nt-1804:	1804	1804	-44.69	-1.42	43.21
nt-1805*:	1709	1728	-55.49	-2.14	35.14
nt-1806:	1806	1806	-44.59	-0.89	47.65
nt-1807:	1807	1807	-45.76	-1.02	45.36
nt-1808:	1808	1808	-45.69	-1.15	45.86
nt-1809:	1809	1809	-44.65	-1.2	43.35
nt-1810:	1810	1810	-46.47	-1.56	40.6
nt-1811:	1811	1811	-43.62	-1.44	39.83
nt-1812:	1812	1857	-42.82	-1.17	45.53
nt-1813:	1813	1856	-42.82	-1.17	45.53
nt-1814:	1814	1855	-42.82	-1.17	45.53
nt-1815:	1815	1854	-42.82	-1.17	45.53
nt-1816*:	1853	1853	-36.72	-0.5	42.37
nt-1817:	1817	1817	-42.6	-1.25	42.74
nt-1818:	1818	1818	-43.33	-1.09	43.7
nt-1819:	1819	1850	-41.08	-1.15	41.54
nt-1820:	1820	1849	-41.08	-1.15	41.54
nt-1821:	1821	1821	-42.03	-1.04	43.1
nt-1822:	1822	1822	-41.88	-1.03	43.19
nt-1823:	1823	1847	-41.12	-1.13	41.66
nt-1824:	1824	1846	-41.14	-1.12	41.59
nt-1825:	1825	1845	-41.04	-1.1	41.65
nt-1826:	1826	1844	-41.04	-1.1	41.65
nt-1827:	1827	1843	-41.04	-1.1	41.65
nt-1828:	1828	1828	-40.76	-0.99	42.13
nt-1829:	1829	1842	-41.07	-1.03	43.48
nt-1830:	1830	1841	-41.07	-1.03	43.48
nt-1831:	1831	1840	-41.07	-1.03	43.48
nt-1832:	1832	1832	-40.99	-0.94	44.08
nt-1833:	1833	1833	-40.37	-0.88	43.21
nt-1834:	1834	1834	-40.28	-0.88	43.27
nt-1835:	1835	1835	-40.17	-0.88	43.27
nt-1836:	1836	1836	-40.53	-0.94	43.9
nt-1837:	1837	1837	-40.43	-0.94	43.9
nt-1838:	1838	1838	-40.33	-0.94	43.87
nt-1839:	1839	1839	-40.23	-0.94	43.85
nt-1840:	1831	1840	-41.07	-1.03	43.48
nt-1841:	1830	1841	-41.07	-1.03	43.48
nt-1842:	1829	1842	-41.07	-1.03	43.48
nt-1843:	1827	1843	-41.04	-1.1	41.65
nt-1844:	1826	1844	-41.04	-1.1	41.65
nt-1845:	1825	1845	-41.04	-1.1	41.65
nt-1846:	1824	1846	-41.14	-1.12	41.59
nt-1847:	1823	1847	-41.12	-1.13	41.66
nt-1848:	1848	1848	-38.96	-0.96	41.43
nt-1849:	1820	1849	-41.08	-1.15	41.54
nt-1850:	1819	1850	-41.08	-1.15	41.54
nt-1851:	1851	1851	-39.28	-0.92	43.45
nt-1852:	1852	1852	-38.99	-0.92	43.55
nt-1853:	1853	1853	-36.72	-0.78	42.37
nt-1854:	1815	1854	-42.82	-1.17	45.53
nt-1855:	1814	1855	-42.82	-1.17	45.53
nt-1856:	1813	1856	-42.82	-1.17	45.53
nt-1857:	1812	1857	-42.82	-1.17	45.53
nt-1858*:	1811	1811	-43.62	-0.55	39.83
nt-1859:	1859	1859	-35.81	-0.86	40.06
nt-1860:	1860	1860	-35.18	-0.66	43.52
nt-1861:	1861	1861	-36.04	-0.73	44.25
nt-1862:	1862	1881	-36.38	-0.93	40.9
nt-1863:	1863	1880	-36.38	-0.93	40.9
nt-1864:	1864	1879	-36.38	-0.93	40.9
nt-1865:	1865	1878	-36.38	-0.93	40.9
nt-1866:	1866	1877	-36.38	-0.93	40.9
nt-1867:	1867	1867	-38.63	-0.93	43.26
nt-1868:	1868	1868	-38.49	-0.92	43.29
nt-1869:	1869	1869	-38.35	-0.9	43.31
nt-1870:	1870	1870	-37.08	-0.79	42.95
nt-1871:	1871	1871	-36.49	-0.85	41.17
nt-1872:	1872	1872	-36.34	-0.84	41.16
nt-1873:	1873	1873	-36.37	-0.76	42.82
nt-1874:	1874	1874	-36.89	-0.83	41.86
nt-1875:	1875	1875	-36.89	-0.84	41.62
nt-1876:	1876	1876	-36.9	-0.84	41.67
nt-1877:	1866	1877	-36.38	-0.93	40.9
nt-1878:	1865	1878	-36.38	-0.93	40.9
nt-1879:	1864	1879	-36.38	-0.93	40.9
nt-1880:	1863	1880	-36.38	-0.93	40.9
nt-1881:	1862	1881	-36.38	-0.93	40.9
nt-1882:	1882	1882	-36.92	-0.89	41.25
nt-1883:	1883	1883	-37.32	-0.83	40.51
nt-1884:	1884	1884	-37.05	-0.8	40.63
nt-1885:	1885	1885	-40.18	-0.98	40.91
nt-1886:	1886	1886	-36.35	-0.76	40.06
nt-1887:	1887	1887	-36.76	-0.7	39.07
nt-1888:	1888	1888	-36.55	-0.68	39.19
nt-1889:	1889	1889	-36.62	-0.69	39.27
nt-1890:	1890	1890	-36.17	-0.64	39.5
nt-1891:	1891	1891	-34.06	-0.52	42.22
nt-1892:	1892	1892	-35.4	-0.66	40.84
nt-1893:	1893	1893	-35.01	-0.61	41.05
nt-1894:	1894	1894	-35.38	-0.57	43.14
nt-1895:	1895	1895	-35.22	-0.55	43.26
nt-1896:	1896	1896	-35.06	-0.54	43.36
nt-1897:	1897	1897	-33.52	-0.39	44.32
nt-1898:	1898	1898	-33.41	-0.38	44.34
nt-1899:	1899	1899	-33.32	-0.37	44.23
nt-1900:	1900	1900	-33.24	-0.37	44.12
nt-1901:	1901	1901	-33.1	-0.35	43.93
nt-1902:	1902	1902	-33.02	-0.35	43.98
nt-1903:	1903	1903	-33.01	-0.34	44.22
nt-1904:	1904	1904	-32.93	-0.33	44.29
nt-1905:	1905	1905	-32.75	-0.32	44.0
nt-1906:	1906	1906	-32.67	-0.31	44.07
nt-1907:	1907	1907	-35.72	-0.45	43.12
nt-1908:	1908	1908	-35.75	-0.5	42.4
nt-1909:	1909	1909	-35.65	-0.49	42.2
nt-1910:	1910	1910	-35.52	-0.48	41.82
nt-1911:	1911	1911	-35.5	-0.45	41.29
nt-1912:	1912	1912	-32.02	-0.34	43.23
nt-1913:	1913	1924	-37.15	-0.74	39.54
nt-1914:	1914	1923	-37.15	-0.74	39.54
nt-1915:	1915	1922	-37.15	-0.74	39.54
nt-1916:	1916	1916	-32.29	-0.28	43.15
nt-1917:	1917	1917	-32.12	-0.27	43.3
nt-1918:	1918	1918	-32.2	-0.26	43.74
nt-1919:	1919	1919	-32.27	-0.3	43.2
nt-1920:	1920	1920	-32.23	-0.29	43.42
nt-1921:	1921	1921	-32.27	-0.26	43.94
nt-1922:	1915	1922	-37.15	-0.74	39.54
nt-1923:	1914	1923	-37.15	-0.74	39.54
nt-1924:	1913	1924	-37.15	-0.74	39.54
nt-1925:	1925	1925	-31.92	-0.24	43.77
nt-1926:	1926	1926	-31.92	-0.22	43.98
nt-1927:	1927	1927	-31.89	-0.22	43.89
nt-1928*:	1853	1853	-36.72	-0.5	42.37
nt-1929*:	1815	1854	-42.82	-0.42	45.53
nt-1930*:	1814	1855	-42.82	-0.42	45.53
nt-1931*:	1813	1856	-42.82	-0.42	45.53
nt-1932*:	1812	1857	-42.82	-0.42	45.53
nt-1933:	1933	1933	-31.76	-0.22	43.58
nt-1934:	1934	1934	-31.76	-0.22	43.6
nt-1935*:	1808	1808	-45.69	-0.89	45.86
nt-1936*:	1807	1807	-45.76	-0.45	45.36
nt-1937*:	1806	1806	-44.59	-0.48	47.65
nt-1938*:	1709	1728	-55.49	-2.14	35.14
nt-1939:	1939	1939	-32.83	-0.5	42.23
nt-1940*:	1802	1802	-50.34	-0.53	48.1
nt-1941*:	1801	1801	-47.23	-0.5	44.36
nt-1942*:	1707	1732	-54.13	-1.65	37.16
nt-1943*:	1706	1733	-54.13	-1.65	37.16
nt-1944*:	1705	1734	-54.01	-1.6	37.34
nt-1945*:	1735	1735	-54.69	-1.99	36.11
nt-1946*:	1736	1736	-54.36	-1.95	36.63
nt-1947*:	1794	1794	-49.22	-0.78	37.89
nt-1948*:	1793	1793	-47.27	-1.04	43.62
nt-1949*:	1792	1792	-48.16	-0.83	38.96
nt-1950*:	1776	1776	-47.34	-0.86	44.79
nt-1951*:	1777	1777	-47.21	-0.85	44.86
nt-1952:	1952	1952	-31.37	-0.57	40.7
nt-1953*:	1970	1970	-31.44	-0.18	41.52
nt-1954:	1954	1969	-32.12	-0.43	43.2
nt-1955:	1955	1968	-32.12	-0.43	43.2
nt-1956:	1956	1967	-32.12	-0.43	43.2
nt-1957:	1957	1966	-32.12	-0.43	43.2
nt-1958:	1958	1965	-32.12	-0.43	43.2
nt-1959:	1959	1964	-32.12	-0.43	43.2
nt-1960:	1960	1960	-31.96	-0.36	42.07
nt-1961:	1961	1961	-31.95	-0.38	41.93
nt-1962:	1962	1962	-31.92	-0.38	41.95
nt-1963:	1963	1963	-31.89	-0.38	41.97
nt-1964:	1959	1964	-32.12	-0.43	43.2
nt-1965:	1958	1965	-32.12	-0.43	43.2
nt-1966:	1957	1966	-32.12	-0.43	43.2
nt-1967:	1956	1967	-32.12	-0.43	43.2
nt-1968:	1955	1968	-32.12	-0.43	43.2
nt-1969:	1954	1969	-32.12	-0.43	43.2
nt-1970:	1970	1970	-31.44	-0.32	41.52
nt-1971:	1971	1971	-32.07	-0.45	41.98
nt-1972:	1972	1972	-31.78	-0.34	41.27
nt-1973*:	1990	1990	-32.99	-0.26	40.93
nt-1974*:	1989	1989	-32.81	-0.24	41.19
nt-1975*:	1988	1988	-33.26	-0.31	40.61
nt-1976:	1976	1976	-32.38	-0.51	42.61
nt-1977:	1977	1977	-32.48	-0.42	40.99
nt-1978:	1978	1978	-31.66	-0.32	41.56
nt-1979:	1979	1979	-31.08	-0.22	42.27
nt-1980:	1980	1980	-31.42	-0.33	42.6
nt-1981:	1981	1981	-31.44	-0.33	42.51
nt-1982:	1982	1982	-31.69	-0.41	42.25
nt-1983:	1983	1983	-31.72	-0.42	42.11
nt-1984:	1984	1984	-32.46	-0.53	41.09
nt-1985:	1985	1985	-32.5	-0.54	41.07
nt-1986:	1986	1986	-36.36	-1.41	39.89
nt-1987:	1987	1987	-32.68	-0.57	41.68
nt-1988:	1988	1988	-33.26	-0.69	40.61
nt-1989:	1989	1989	-32.81	-0.59	41.19
nt-1990:	1990	1990	-32.99	-0.62	40.93
nt-1991:	1991	1991	-31.97	-0.41	41.43
nt-1992:	1992	1992	-32.29	-0.47	41.05
nt-1993:	1993	1993	-32.35	-0.48	41.04
nt-1994:	1994	1994	-32.65	-0.58	40.7
nt-1995:	1995	1995	-37.25	-1.6	36.89
nt-1996:	1996	1996	-36.52	-1.43	39.43
nt-1997:	1997	1997	-39.15	-1.79	34.51
nt-1998*:	2010	2010	-36.87	-0.49	32.27
nt-1999:	1999	1999	-37.6	-1.1	39.6
[truncated: 7,174 more rows]
