# Supplementary material for: ScanFold: an approach for genome-wide discovery of local RNA structural elements—applications to Zika virus and HIV
Source: PeerJ. 2018 Dec 18;6:e6136. doi: 10.7717/peerj.6136 (PMC6317755; doi:10.7717/peerj.6136)
Supplement: Supplemental Information 15 — All ScanFold analysis files needed to recapitulate results for HIV-1. [file peerj-06-6136-s015.zip › RawData_HIV-1/ScanFold-Fold_HIV-1/LogFiles/DS2seqWatts2008.fasta.forward.win_180.stp_1.rnd_50.shfl_mono.txt.log]

i-nuc	BP(j)	Nuc	#BP_Win	avgMFE	avgZ	avgED	SumZ	SumZ/#TotalWindows	BPs= 1
nt-1	-	G	1	-	-	-	-	-
1	57	C	1	-66.2	-3.45	9.9	-3.45	-3.45

i-nuc	BP(j)	Nuc	#BP_Win	avgMFE	avgZ	avgED	SumZ	SumZ/#TotalWindows	BPs= 1
nt-2	-	G	2	-	-	-	-	-
2	56	C	1	-66.2	-3.45	9.9	-3.45	-1.72
2	NoBP	G	1	-63.5	-3.12	11.92	-3.12	-1.56

i-nuc	BP(j)	Nuc	#BP_Win	avgMFE	avgZ	avgED	SumZ	SumZ/#TotalWindows	BPs= 1
nt-3	-	U	3	-	-	-	-	-
3	55	A	1	-66.2	-3.45	9.9	-3.45	-1.15
3	NoBP	U	2	-63.5	-3.42	11.7	-6.85	-2.28

i-nuc	BP(j)	Nuc	#BP_Win	avgMFE	avgZ	avgED	SumZ	SumZ/#TotalWindows	BPs= 0
nt-4	-	C	4	-	-	-	-	-
4	NoBP	C	4	-64.18	-3.26	11.55	-13.05	-3.26

i-nuc	BP(j)	Nuc	#BP_Win	avgMFE	avgZ	avgED	SumZ	SumZ/#TotalWindows	BPs= 1
nt-5	-	U	5	-	-	-	-	-
5	54	A	5	-64.0	-3.26	14.82	-16.3	-3.26

i-nuc	BP(j)	Nuc	#BP_Win	avgMFE	avgZ	avgED	SumZ	SumZ/#TotalWindows	BPs= 1
nt-6	-	C	6	-	-	-	-	-
6	53	G	6	-63.95	-3.15	14.93	-18.9	-3.15

i-nuc	BP(j)	Nuc	#BP_Win	avgMFE	avgZ	avgED	SumZ	SumZ/#TotalWindows	BPs= 1
nt-7	-	U	7	-	-	-	-	-
7	52	G	6	-63.95	-3.15	14.93	-18.9	-2.7
7	NoBP	U	1	-64.8	-2.36	9.68	-2.36	-0.34

i-nuc	BP(j)	Nuc	#BP_Win	avgMFE	avgZ	avgED	SumZ	SumZ/#TotalWindows	BPs= 1
nt-8	-	C	8	-	-	-	-	-
8	51	G	6	-63.95	-3.15	14.93	-18.9	-2.36
8	NoBP	C	2	-64.8	-2.75	9.68	-5.5	-0.69

i-nuc	BP(j)	Nuc	#BP_Win	avgMFE	avgZ	avgED	SumZ	SumZ/#TotalWindows	BPs= 1
nt-9	-	U	9	-	-	-	-	-
9	50	A	9	-64.21	-3.03	13.11	-27.29	-3.03

i-nuc	BP(j)	Nuc	#BP_Win	avgMFE	avgZ	avgED	SumZ	SumZ/#TotalWindows	BPs= 1
nt-10	-	G	10	-	-	-	-	-
10	49	U	10	-64.14	-2.98	12.73	-29.82	-2.98

i-nuc	BP(j)	Nuc	#BP_Win	avgMFE	avgZ	avgED	SumZ	SumZ/#TotalWindows	BPs= 1
nt-11	-	G	11	-	-	-	-	-
11	48	C	11	-63.98	-2.93	12.49	-32.24	-2.93

i-nuc	BP(j)	Nuc	#BP_Win	avgMFE	avgZ	avgED	SumZ	SumZ/#TotalWindows	BPs= 1
nt-12	-	U	12	-	-	-	-	-
12	47	A	12	-63.57	-2.88	12.58	-34.52	-2.88

i-nuc	BP(j)	Nuc	#BP_Win	avgMFE	avgZ	avgED	SumZ	SumZ/#TotalWindows	BPs= 1
nt-13	-	U	13	-	-	-	-	-
13	46	A	13	-63.17	-2.81	12.98	-36.59	-2.81

i-nuc	BP(j)	Nuc	#BP_Win	avgMFE	avgZ	avgED	SumZ	SumZ/#TotalWindows	BPs= 1
nt-14	-	A	14	-	-	-	-	-
14	45	U	14	-62.73	-2.71	14.27	-37.98	-2.71

i-nuc	BP(j)	Nuc	#BP_Win	avgMFE	avgZ	avgED	SumZ	SumZ/#TotalWindows	BPs= 1
nt-15	-	G	15	-	-	-	-	-
15	44	C	14	-62.73	-2.71	14.27	-37.98	-2.53
15	NoBP	G	1	-56.2	-1.62	42.41	-1.62	-0.11

i-nuc	BP(j)	Nuc	#BP_Win	avgMFE	avgZ	avgED	SumZ	SumZ/#TotalWindows	BPs= 0
nt-16	-	A	16	-	-	-	-	-
16	NoBP	A	16	-61.91	-2.56	17.21	-41.01	-2.56

i-nuc	BP(j)	Nuc	#BP_Win	avgMFE	avgZ	avgED	SumZ	SumZ/#TotalWindows	BPs= 1
nt-17	-	C	17	-	-	-	-	-
17	43	G	17	-61.61	-2.52	17.85	-42.85	-2.52

i-nuc	BP(j)	Nuc	#BP_Win	avgMFE	avgZ	avgED	SumZ	SumZ/#TotalWindows	BPs= 1
nt-18	-	C	18	-	-	-	-	-
18	42	G	17	-61.61	-2.52	17.85	-42.85	-2.38
18	NoBP	C	1	-57.3	-1.59	37.47	-1.59	-0.09

i-nuc	BP(j)	Nuc	#BP_Win	avgMFE	avgZ	avgED	SumZ	SumZ/#TotalWindows	BPs= 1
nt-19	-	A	19	-	-	-	-	-
19	41	U	17	-61.61	-2.52	17.85	-42.85	-2.26
19	NoBP	A	2	-57.85	-1.52	33.0	-3.05	-0.16

i-nuc	BP(j)	Nuc	#BP_Win	avgMFE	avgZ	avgED	SumZ	SumZ/#TotalWindows	BPs= 1
nt-20	-	G	20	-	-	-	-	-
20	40	C	17	-61.61	-2.52	17.85	-42.85	-2.14
20	NoBP	G	3	-58.03	-1.6	31.87	-4.8	-0.24

i-nuc	BP(j)	Nuc	#BP_Win	avgMFE	avgZ	avgED	SumZ	SumZ/#TotalWindows	BPs= 1
nt-21	-	A	21	-	-	-	-	-
21	39	U	17	-61.61	-2.52	17.85	-42.85	-2.04
21	NoBP	A	4	-58.12	-1.62	32.09	-6.47	-0.31

i-nuc	BP(j)	Nuc	#BP_Win	avgMFE	avgZ	avgED	SumZ	SumZ/#TotalWindows	BPs= 0
nt-22	-	U	22	-	-	-	-	-
22	NoBP	U	22	-60.83	-2.31	21.17	-50.8	-2.31

i-nuc	BP(j)	Nuc	#BP_Win	avgMFE	avgZ	avgED	SumZ	SumZ/#TotalWindows	BPs= 0
nt-23	-	C	23	-	-	-	-	-
23	NoBP	C	23	-60.73	-2.27	21.68	-52.3	-2.27

i-nuc	BP(j)	Nuc	#BP_Win	avgMFE	avgZ	avgED	SumZ	SumZ/#TotalWindows	BPs= 0
nt-24	-	U	24	-	-	-	-	-
24	NoBP	U	24	-60.63	-2.23	21.89	-53.63	-2.23

i-nuc	BP(j)	Nuc	#BP_Win	avgMFE	avgZ	avgED	SumZ	SumZ/#TotalWindows	BPs= 1
nt-25	-	G	25	-	-	-	-	-
25	38	C	17	-61.61	-2.52	17.85	-42.85	-1.71
25	NoBP	G	8	-58.26	-1.55	31.12	-12.41	-0.5

i-nuc	BP(j)	Nuc	#BP_Win	avgMFE	avgZ	avgED	SumZ	SumZ/#TotalWindows	BPs= 2
nt-26	-	A	26	-	-	-	-	-
26	37	U	17	-61.61	-2.52	17.85	-42.85	-1.65
26	45	U	9	-58.23	-1.54	30.96	-13.9	-0.53

i-nuc	BP(j)	Nuc	#BP_Win	avgMFE	avgZ	avgED	SumZ	SumZ/#TotalWindows	BPs= 2
nt-27	-	G	27	-	-	-	-	-
27	36	C	17	-61.61	-2.52	17.85	-42.85	-1.59
27	44	C	10	-58.14	-1.48	31.69	-14.81	-0.55

i-nuc	BP(j)	Nuc	#BP_Win	avgMFE	avgZ	avgED	SumZ	SumZ/#TotalWindows	BPs= 2
nt-28	-	C	28	-	-	-	-	-
28	35	G	17	-61.61	-2.52	17.85	-42.85	-1.53
28	43	G	10	-58.14	-1.48	31.69	-14.81	-0.53
28	NoBP	C	1	-56.5	-1.38	28.27	-1.38	-0.05

i-nuc	BP(j)	Nuc	#BP_Win	avgMFE	avgZ	avgED	SumZ	SumZ/#TotalWindows	BPs= 2
nt-29	-	C	29	-	-	-	-	-
29	NoBP	C	17	-61.61	-2.52	17.85	-42.85	-1.48
29	42	G	10	-58.14	-1.48	31.69	-14.81	-0.51
29	148	G	2	-56.3	-1.16	28.68	-2.32	-0.08

i-nuc	BP(j)	Nuc	#BP_Win	avgMFE	avgZ	avgED	SumZ	SumZ/#TotalWindows	BPs= 1
nt-30	-	U	30	-	-	-	-	-
30	NoBP	U	28	-60.15	-2.1	23.45	-58.91	-1.96
30	147	A	2	-56.3	-1.16	28.68	-2.32	-0.08

i-nuc	BP(j)	Nuc	#BP_Win	avgMFE	avgZ	avgED	SumZ	SumZ/#TotalWindows	BPs= 3
nt-31	-	G	31	-	-	-	-	-
31	NoBP	G	17	-61.61	-2.52	17.85	-42.85	-1.38
31	40	C	10	-58.14	-1.48	31.69	-14.81	-0.48
31	146	C	2	-56.3	-1.16	28.68	-2.32	-0.07
31	144	C	2	-55.4	-1.32	36.35	-2.65	-0.09

i-nuc	BP(j)	Nuc	#BP_Win	avgMFE	avgZ	avgED	SumZ	SumZ/#TotalWindows	BPs= 3
nt-32	-	G	32	-	-	-	-	-
32	NoBP	G	18	-61.22	-2.46	18.55	-44.33	-1.39
32	39	U	10	-58.14	-1.48	31.69	-14.81	-0.46
32	145	U	2	-56.3	-1.16	28.68	-2.32	-0.07
32	143	C	2	-55.4	-1.32	36.35	-2.65	-0.08

i-nuc	BP(j)	Nuc	#BP_Win	avgMFE	avgZ	avgED	SumZ	SumZ/#TotalWindows	BPs= 3
nt-33	-	G	33	-	-	-	-	-
33	NoBP	G	19	-60.87	-2.41	18.91	-45.85	-1.39
33	38	C	10	-58.14	-1.48	31.69	-14.81	-0.45
33	144	C	2	-56.3	-1.16	28.68	-2.32	-0.07
33	142	C	2	-55.4	-1.32	36.35	-2.65	-0.08

i-nuc	BP(j)	Nuc	#BP_Win	avgMFE	avgZ	avgED	SumZ	SumZ/#TotalWindows	BPs= 1
nt-34	-	A	34	-	-	-	-	-
34	NoBP	A	32	-59.54	-2.02	23.64	-64.53	-1.9
34	141	U	2	-55.4	-1.32	36.35	-2.65	-0.08

i-nuc	BP(j)	Nuc	#BP_Win	avgMFE	avgZ	avgED	SumZ	SumZ/#TotalWindows	BPs= 3
nt-35	-	G	35	-	-	-	-	-
35	28	C	17	-61.61	-2.52	17.85	-42.85	-1.22
35	NoBP	G	12	-57.68	-1.46	32.46	-17.46	-0.5
35	142	C	2	-56.3	-1.16	28.68	-2.32	-0.07
35	207	C	4	-54.68	-1.45	25.17	-5.81	-0.17

i-nuc	BP(j)	Nuc	#BP_Win	avgMFE	avgZ	avgED	SumZ	SumZ/#TotalWindows	BPs= 2
nt-36	-	C	36	-	-	-	-	-
36	27	G	17	-61.61	-2.52	17.85	-42.85	-1.19
36	NoBP	C	15	-57.21	-1.42	31.6	-21.24	-0.59
36	206	G	4	-54.68	-1.45	25.17	-5.81	-0.16

i-nuc	BP(j)	Nuc	#BP_Win	avgMFE	avgZ	avgED	SumZ	SumZ/#TotalWindows	BPs= 3
nt-37	-	U	37	-	-	-	-	-
37	26	A	17	-61.61	-2.52	17.85	-42.85	-1.16
37	NoBP	U	12	-57.35	-1.5	30.72	-17.98	-0.49
37	140	A	4	-55.85	-1.24	32.52	-4.97	-0.13
37	205	A	4	-54.68	-1.45	25.17	-5.81	-0.16

i-nuc	BP(j)	Nuc	#BP_Win	avgMFE	avgZ	avgED	SumZ	SumZ/#TotalWindows	BPs= 4
nt-38	-	C	38	-	-	-	-	-
38	25	G	17	-61.61	-2.52	17.85	-42.85	-1.13
38	33	G	10	-58.14	-1.48	31.69	-14.81	-0.39
38	139	G	4	-55.85	-1.24	32.52	-4.97	-0.13
38	NoBP	C	4	-54.68	-1.45	25.17	-5.81	-0.15
38	212	G	3	-53.37	-1.57	23.07	-4.72	-0.12

i-nuc	BP(j)	Nuc	#BP_Win	avgMFE	avgZ	avgED	SumZ	SumZ/#TotalWindows	BPs= 5
nt-39	-	U	39	-	-	-	-	-
39	21	A	17	-61.61	-2.52	17.85	-42.85	-1.1
39	32	G	10	-58.14	-1.48	31.69	-14.81	-0.38
39	138	A	4	-55.85	-1.24	32.52	-4.97	-0.13
39	203	A	4	-54.68	-1.45	25.17	-5.81	-0.15
39	211	A	3	-53.37	-1.57	23.07	-4.72	-0.12
39	NoBP	U	1	-53.8	-1.38	17.58	-1.38	-0.04

i-nuc	BP(j)	Nuc	#BP_Win	avgMFE	avgZ	avgED	SumZ	SumZ/#TotalWindows	BPs= 4
nt-40	-	C	40	-	-	-	-	-
40	20	G	17	-61.61	-2.52	17.85	-42.85	-1.07
40	31	G	10	-58.14	-1.48	31.69	-14.81	-0.37
40	137	G	4	-55.85	-1.24	32.52	-4.97	-0.12
40	202	G	4	-54.68	-1.45	25.17	-5.81	-0.15
40	NoBP	C	5	-54.2	-1.63	19.99	-8.17	-0.2

i-nuc	BP(j)	Nuc	#BP_Win	avgMFE	avgZ	avgED	SumZ	SumZ/#TotalWindows	BPs= 4
nt-41	-	U	41	-	-	-	-	-
41	19	A	17	-61.61	-2.52	17.85	-42.85	-1.05
41	NoBP	U	16	-56.94	-1.5	28.02	-24.07	-0.59
41	136	A	4	-55.85	-1.24	32.52	-4.97	-0.12
41	209	A	3	-53.37	-1.57	23.07	-4.72	-0.12
41	220	A	1	-58.7	-2.38	13.55	-2.38	-0.06

i-nuc	BP(j)	Nuc	#BP_Win	avgMFE	avgZ	avgED	SumZ	SumZ/#TotalWindows	BPs= 5
nt-42	-	G	42	-	-	-	-	-
42	18	C	17	-61.61	-2.52	17.85	-42.85	-1.02
42	29	C	10	-58.14	-1.48	31.69	-14.81	-0.35
42	135	U	4	-55.85	-1.24	32.52	-4.97	-0.12
42	200	U	4	-54.68	-1.45	25.17	-5.81	-0.14
42	NoBP	G	4	-53.47	-1.52	21.7	-6.1	-0.15
42	219	C	3	-58.2	-2.36	13.26	-7.07	-0.17

i-nuc	BP(j)	Nuc	#BP_Win	avgMFE	avgZ	avgED	SumZ	SumZ/#TotalWindows	BPs= 6
nt-43	-	G	43	-	-	-	-	-
43	17	C	17	-61.61	-2.52	17.85	-42.85	-1.0
43	28	C	10	-58.14	-1.48	31.69	-14.81	-0.34
43	134	C	4	-55.85	-1.24	32.52	-4.97	-0.12
43	199	C	4	-54.68	-1.45	25.17	-5.81	-0.14
43	207	C	3	-53.37	-1.57	23.07	-4.72	-0.11
43	218	C	5	-56.6	-1.98	16.22	-9.91	-0.23

i-nuc	BP(j)	Nuc	#BP_Win	avgMFE	avgZ	avgED	SumZ	SumZ/#TotalWindows	BPs= 4
nt-44	-	C	44	-	-	-	-	-
44	15	G	14	-62.73	-2.71	14.27	-37.98	-0.86
44	NoBP	C	12	-55.5	-1.46	29.55	-17.57	-0.4
44	27	G	10	-58.14	-1.48	31.69	-14.81	-0.34
44	206	G	3	-53.37	-1.57	23.07	-4.72	-0.11
44	217	G	5	-56.6	-1.98	16.22	-9.91	-0.23

i-nuc	BP(j)	Nuc	#BP_Win	avgMFE	avgZ	avgED	SumZ	SumZ/#TotalWindows	BPs= 5
nt-45	-	U	45	-	-	-	-	-
45	14	A	14	-62.73	-2.71	14.27	-37.98	-0.84
45	NoBP	U	12	-55.72	-1.38	31.05	-16.56	-0.37
45	26	A	9	-58.23	-1.54	30.96	-13.9	-0.31
45	205	A	3	-53.37	-1.57	23.07	-4.72	-0.1
45	216	A	5	-56.6	-1.98	16.22	-9.91	-0.22
45	119	G	2	-55.15	-1.92	20.36	-3.85	-0.09

i-nuc	BP(j)	Nuc	#BP_Win	avgMFE	avgZ	avgED	SumZ	SumZ/#TotalWindows	BPs= 2
nt-46	-	A	46	-	-	-	-	-
46	13	U	13	-63.17	-2.81	12.98	-36.59	-0.8
46	NoBP	A	31	-56.38	-1.55	27.99	-48.01	-1.04
46	118	U	2	-55.15	-1.92	20.36	-3.85	-0.08

i-nuc	BP(j)	Nuc	#BP_Win	avgMFE	avgZ	avgED	SumZ	SumZ/#TotalWindows	BPs= 3
nt-47	-	A	47	-	-	-	-	-
47	12	U	12	-63.57	-2.88	12.58	-34.52	-0.73
47	NoBP	A	29	-56.47	-1.6	27.22	-46.44	-0.99
47	131	U	4	-55.85	-1.24	32.52	-4.97	-0.11
47	117	U	2	-55.15	-1.92	20.36	-3.85	-0.08

i-nuc	BP(j)	Nuc	#BP_Win	avgMFE	avgZ	avgED	SumZ	SumZ/#TotalWindows	BPs= 3
nt-48	-	C	48	-	-	-	-	-
48	11	G	11	-63.98	-2.93	12.49	-32.24	-0.67
48	NoBP	C	31	-56.5	-1.62	27.0	-50.21	-1.05
48	130	G	4	-55.85	-1.24	32.52	-4.97	-0.1
48	116	G	2	-55.15	-1.92	20.36	-3.85	-0.08

i-nuc	BP(j)	Nuc	#BP_Win	avgMFE	avgZ	avgED	SumZ	SumZ/#TotalWindows	BPs= 2
nt-49	-	U	49	-	-	-	-	-
49	10	G	10	-64.14	-2.98	12.73	-29.82	-0.61
49	NoBP	U	35	-56.55	-1.67	26.36	-58.59	-1.2
49	129	G	4	-55.85	-1.24	32.52	-4.97	-0.1

i-nuc	BP(j)	Nuc	#BP_Win	avgMFE	avgZ	avgED	SumZ	SumZ/#TotalWindows	BPs= 2
nt-50	-	A	50	-	-	-	-	-
50	9	U	9	-64.21	-3.03	13.11	-27.29	-0.55
50	NoBP	A	37	-56.69	-1.69	26.15	-62.39	-1.25
50	128	U	4	-55.85	-1.24	32.52	-4.97	-0.1

i-nuc	BP(j)	Nuc	#BP_Win	avgMFE	avgZ	avgED	SumZ	SumZ/#TotalWindows	BPs= 2
nt-51	-	G	51	-	-	-	-	-
51	8	C	6	-63.95	-3.15	14.93	-18.9	-0.37
51	111	C	45	-57.12	-1.72	25.86	-77.57	-1.52

i-nuc	BP(j)	Nuc	#BP_Win	avgMFE	avgZ	avgED	SumZ	SumZ/#TotalWindows	BPs= 3
nt-52	-	G	52	-	-	-	-	-
52	7	U	6	-63.95	-3.15	14.93	-18.9	-0.36
52	110	C	45	-57.12	-1.72	25.86	-77.57	-1.49
52	111	C	1	-51.7	-1.22	36.09	-1.22	-0.02

i-nuc	BP(j)	Nuc	#BP_Win	avgMFE	avgZ	avgED	SumZ	SumZ/#TotalWindows	BPs= 3
nt-53	-	G	53	-	-	-	-	-
53	6	C	6	-63.95	-3.15	14.93	-18.9	-0.36
53	109	C	45	-57.12	-1.72	25.86	-77.57	-1.46
53	110	C	1	-51.7	-1.22	36.09	-1.22	-0.02
53	NoBP	G	1	-53.2	-1.75	13.84	-1.75	-0.03

i-nuc	BP(j)	Nuc	#BP_Win	avgMFE	avgZ	avgED	SumZ	SumZ/#TotalWindows	BPs= 1
nt-54	-	A	54	-	-	-	-	-
54	5	U	5	-64.0	-3.26	14.82	-16.3	-0.3
54	NoBP	A	49	-56.99	-1.73	25.36	-84.82	-1.57

i-nuc	BP(j)	Nuc	#BP_Win	avgMFE	avgZ	avgED	SumZ	SumZ/#TotalWindows	BPs= 2
nt-55	-	A	55	-	-	-	-	-
55	3	U	1	-66.2	-3.45	9.9	-3.45	-0.06
55	107	U	53	-57.48	-1.84	24.66	-97.67	-1.78
55	NoBP	A	1	-53.3	-1.1	14.02	-1.1	-0.02

i-nuc	BP(j)	Nuc	#BP_Win	avgMFE	avgZ	avgED	SumZ	SumZ/#TotalWindows	BPs= 2
nt-56	-	C	56	-	-	-	-	-
56	2	G	1	-66.2	-3.45	9.9	-3.45	-0.06
56	106	G	53	-57.48	-1.84	24.66	-97.67	-1.74
56	NoBP	C	2	-53.3	-1.22	13.64	-2.43	-0.04

i-nuc	BP(j)	Nuc	#BP_Win	avgMFE	avgZ	avgED	SumZ	SumZ/#TotalWindows	BPs= 1
nt-57	-	C	57	-	-	-	-	-
57	1	G	1	-66.2	-3.45	9.9	-3.45	-0.06
57	NoBP	C	56	-57.25	-1.8	24.06	-101.04	-1.77

i-nuc	BP(j)	Nuc	#BP_Win	avgMFE	avgZ	avgED	SumZ	SumZ/#TotalWindows	BPs= 1
nt-58	-	C	58	-	-	-	-	-
58	104	G	58	-57.33	-1.82	23.73	-105.67	-1.82

i-nuc	BP(j)	Nuc	#BP_Win	avgMFE	avgZ	avgED	SumZ	SumZ/#TotalWindows	BPs= 1
nt-59	-	A	59	-	-	-	-	-
59	103	U	59	-57.22	-1.8	23.69	-106.27	-1.8

i-nuc	BP(j)	Nuc	#BP_Win	avgMFE	avgZ	avgED	SumZ	SumZ/#TotalWindows	BPs= 1
nt-60	-	C	60	-	-	-	-	-
60	102	G	60	-57.09	-1.77	23.66	-106.34	-1.77

i-nuc	BP(j)	Nuc	#BP_Win	avgMFE	avgZ	avgED	SumZ	SumZ/#TotalWindows	BPs= 1
nt-61	-	U	61	-	-	-	-	-
61	101	A	61	-56.94	-1.74	23.64	-106.31	-1.74

i-nuc	BP(j)	Nuc	#BP_Win	avgMFE	avgZ	avgED	SumZ	SumZ/#TotalWindows	BPs= 1
nt-62	-	G	62	-	-	-	-	-
62	100	U	62	-56.78	-1.7	23.72	-105.71	-1.7

i-nuc	BP(j)	Nuc	#BP_Win	avgMFE	avgZ	avgED	SumZ	SumZ/#TotalWindows	BPs= 1
nt-63	-	C	63	-	-	-	-	-
63	99	G	62	-56.78	-1.7	23.72	-105.71	-1.68
63	NoBP	C	1	-45.0	0.56	42.99	0.56	0.01

i-nuc	BP(j)	Nuc	#BP_Win	avgMFE	avgZ	avgED	SumZ	SumZ/#TotalWindows	BPs= 1
nt-64	-	U	64	-	-	-	-	-
64	98	A	62	-56.78	-1.7	23.72	-105.71	-1.65
64	NoBP	U	2	-45.3	0.54	45.66	1.07	0.02

i-nuc	BP(j)	Nuc	#BP_Win	avgMFE	avgZ	avgED	SumZ	SumZ/#TotalWindows	BPs= 1
nt-65	-	U	65	-	-	-	-	-
65	97	A	62	-56.78	-1.7	23.72	-105.71	-1.63
65	NoBP	U	3	-45.97	0.46	44.17	1.37	0.02

i-nuc	BP(j)	Nuc	#BP_Win	avgMFE	avgZ	avgED	SumZ	SumZ/#TotalWindows	BPs= 0
nt-66	-	A	66	-	-	-	-	-
66	NoBP	A	66	-56.15	-1.58	24.84	-104.04	-1.58

i-nuc	BP(j)	Nuc	#BP_Win	avgMFE	avgZ	avgED	SumZ	SumZ/#TotalWindows	BPs= 1
nt-67	-	A	67	-	-	-	-	-
67	94	U	67	-56.01	-1.55	25.1	-103.55	-1.55

i-nuc	BP(j)	Nuc	#BP_Win	avgMFE	avgZ	avgED	SumZ	SumZ/#TotalWindows	BPs= 1
nt-68	-	G	68	-	-	-	-	-
68	93	C	68	-55.87	-1.51	25.61	-102.58	-1.51

i-nuc	BP(j)	Nuc	#BP_Win	avgMFE	avgZ	avgED	SumZ	SumZ/#TotalWindows	BPs= 1
nt-69	-	C	69	-	-	-	-	-
69	92	G	68	-55.87	-1.51	25.61	-102.58	-1.49
69	NoBP	C	1	-46.2	1.23	61.78	1.23	0.02

i-nuc	BP(j)	Nuc	#BP_Win	avgMFE	avgZ	avgED	SumZ	SumZ/#TotalWindows	BPs= 1
nt-70	-	C	70	-	-	-	-	-
70	90	G	68	-55.87	-1.51	25.61	-102.58	-1.47
70	NoBP	C	2	-46.8	0.92	60.24	1.85	0.03

i-nuc	BP(j)	Nuc	#BP_Win	avgMFE	avgZ	avgED	SumZ	SumZ/#TotalWindows	BPs= 1
nt-71	-	U	71	-	-	-	-	-
71	89	A	68	-55.87	-1.51	25.61	-102.58	-1.44
71	NoBP	U	3	-47.0	0.85	60.33	2.55	0.04

i-nuc	BP(j)	Nuc	#BP_Win	avgMFE	avgZ	avgED	SumZ	SumZ/#TotalWindows	BPs= 1
nt-72	-	C	72	-	-	-	-	-
72	88	G	68	-55.87	-1.51	25.61	-102.58	-1.42
72	NoBP	C	4	-47.1	0.87	61.37	3.49	0.05

i-nuc	BP(j)	Nuc	#BP_Win	avgMFE	avgZ	avgED	SumZ	SumZ/#TotalWindows	BPs= 1
nt-73	-	A	73	-	-	-	-	-
73	87	U	68	-55.87	-1.51	25.61	-102.58	-1.41
73	NoBP	A	5	-47.7	0.71	57.42	3.57	0.05

i-nuc	BP(j)	Nuc	#BP_Win	avgMFE	avgZ	avgED	SumZ	SumZ/#TotalWindows	BPs= 1
nt-74	-	A	74	-	-	-	-	-
74	86	U	68	-55.87	-1.51	25.61	-102.58	-1.39
74	NoBP	A	6	-48.38	0.5	54.05	3.01	0.04

i-nuc	BP(j)	Nuc	#BP_Win	avgMFE	avgZ	avgED	SumZ	SumZ/#TotalWindows	BPs= 0
nt-75	-	U	75	-	-	-	-	-
75	NoBP	U	75	-55.23	-1.33	28.03	-99.79	-1.33

i-nuc	BP(j)	Nuc	#BP_Win	avgMFE	avgZ	avgED	SumZ	SumZ/#TotalWindows	BPs= 0
nt-76	-	A	76	-	-	-	-	-
76	NoBP	A	76	-55.2	-1.32	28.14	-100.12	-1.32

i-nuc	BP(j)	Nuc	#BP_Win	avgMFE	avgZ	avgED	SumZ	SumZ/#TotalWindows	BPs= 0
nt-77	-	A	77	-	-	-	-	-
77	NoBP	A	77	-55.16	-1.3	28.25	-100.45	-1.3

i-nuc	BP(j)	Nuc	#BP_Win	avgMFE	avgZ	avgED	SumZ	SumZ/#TotalWindows	BPs= 1
nt-78	-	A	78	-	-	-	-	-
78	NoBP	A	73	-55.31	-1.36	27.79	-99.01	-1.27
78	253	U	5	-52.36	-0.29	36.52	-1.47	-0.02

i-nuc	BP(j)	Nuc	#BP_Win	avgMFE	avgZ	avgED	SumZ	SumZ/#TotalWindows	BPs= 2
nt-79	-	G	79	-	-	-	-	-
79	NoBP	G	68	-55.87	-1.51	25.61	-102.58	-1.3
79	105	U	4	-47.1	0.87	61.37	3.49	0.04
79	252	C	7	-51.86	-0.1	37.98	-0.69	-0.01

i-nuc	BP(j)	Nuc	#BP_Win	avgMFE	avgZ	avgED	SumZ	SumZ/#TotalWindows	BPs= 2
nt-80	-	C	80	-	-	-	-	-
80	NoBP	C	69	-55.77	-1.47	26.11	-101.53	-1.27
80	104	G	4	-47.1	0.87	61.37	3.49	0.04
80	251	G	7	-51.86	-0.1	37.98	-0.69	-0.01

i-nuc	BP(j)	Nuc	#BP_Win	avgMFE	avgZ	avgED	SumZ	SumZ/#TotalWindows	BPs= 1
nt-81	-	U	81	-	-	-	-	-
81	NoBP	U	77	-55.35	-1.32	27.65	-101.5	-1.25
81	102	G	4	-47.1	0.87	61.37	3.49	0.04

i-nuc	BP(j)	Nuc	#BP_Win	avgMFE	avgZ	avgED	SumZ	SumZ/#TotalWindows	BPs= 1
nt-82	-	U	82	-	-	-	-	-
82	NoBP	U	78	-55.31	-1.3	27.99	-101.16	-1.23
82	101	A	4	-47.1	0.87	61.37	3.49	0.04

i-nuc	BP(j)	Nuc	#BP_Win	avgMFE	avgZ	avgED	SumZ	SumZ/#TotalWindows	BPs= 4
nt-83	-	G	83	-	-	-	-	-
83	NoBP	G	68	-55.87	-1.51	25.61	-102.58	-1.24
83	100	U	4	-47.1	0.87	61.37	3.49	0.04
83	248	C	7	-51.86	-0.1	37.98	-0.69	-0.01
83	258	C	1	-49.0	1.05	59.59	1.05	0.01
83	260	C	3	-51.87	0.51	57.62	1.52	0.02

i-nuc	BP(j)	Nuc	#BP_Win	avgMFE	avgZ	avgED	SumZ	SumZ/#TotalWindows	BPs= 4
nt-84	-	C	84	-	-	-	-	-
84	NoBP	C	69	-55.82	-1.48	25.97	-102.35	-1.22
84	99	G	4	-47.1	0.87	61.37	3.49	0.04
84	247	G	7	-51.86	-0.1	37.98	-0.69	-0.01
84	257	G	1	-49.0	1.05	59.59	1.05	0.01
84	259	G	3	-51.87	0.51	57.62	1.52	0.02

i-nuc	BP(j)	Nuc	#BP_Win	avgMFE	avgZ	avgED	SumZ	SumZ/#TotalWindows	BPs= 2
nt-85	-	C	85	-	-	-	-	-
85	NoBP	C	75	-55.23	-1.31	28.86	-97.89	-1.15
85	246	G	7	-51.86	-0.1	37.98	-0.69	-0.01
85	257	G	3	-51.87	0.51	57.62	1.52	0.02

i-nuc	BP(j)	Nuc	#BP_Win	avgMFE	avgZ	avgED	SumZ	SumZ/#TotalWindows	BPs= 3
nt-86	-	U	86	-	-	-	-	-
86	74	A	68	-55.87	-1.51	25.61	-102.58	-1.19
86	97	A	5	-48.42	0.7	62.43	3.49	0.04
86	NoBP	U	9	-52.01	-0.06	42.63	-0.54	-0.01
86	256	A	4	-51.15	0.64	58.11	2.57	0.03

i-nuc	BP(j)	Nuc	#BP_Win	avgMFE	avgZ	avgED	SumZ	SumZ/#TotalWindows	BPs= 4
nt-87	-	U	87	-	-	-	-	-
87	73	A	68	-55.87	-1.51	25.61	-102.58	-1.18
87	96	A	5	-48.42	0.7	62.43	3.49	0.04
87	NoBP	U	8	-52.04	-0.04	41.75	-0.34	-0.0
87	255	A	4	-51.15	0.64	58.11	2.57	0.03
87	263	A	2	-52.55	0.08	58.92	0.15	0.0

i-nuc	BP(j)	Nuc	#BP_Win	avgMFE	avgZ	avgED	SumZ	SumZ/#TotalWindows	BPs= 4
nt-88	-	G	88	-	-	-	-	-
88	72	C	68	-55.87	-1.51	25.61	-102.58	-1.17
88	95	C	5	-48.42	0.7	62.43	3.49	0.04
88	245	C	7	-51.86	-0.1	37.98	-0.69	-0.01
88	NoBP	G	6	-51.87	0.54	61.19	3.23	0.04
88	262	C	2	-52.55	0.08	58.92	0.15	0.0

i-nuc	BP(j)	Nuc	#BP_Win	avgMFE	avgZ	avgED	SumZ	SumZ/#TotalWindows	BPs= 5
nt-89	-	A	89	-	-	-	-	-
89	71	U	68	-55.87	-1.51	25.61	-102.58	-1.15
89	94	U	5	-48.42	0.7	62.43	3.49	0.04
89	244	U	7	-51.86	-0.1	37.98	-0.69	-0.01
89	253	U	4	-51.15	0.64	58.11	2.57	0.03
89	NoBP	A	3	-53.2	-0.01	60.17	-0.03	-0.0
89	103	U	2	-53.3	0.33	67.36	0.66	0.01

i-nuc	BP(j)	Nuc	#BP_Win	avgMFE	avgZ	avgED	SumZ	SumZ/#TotalWindows	BPs= 4
nt-90	-	G	90	-	-	-	-	-
90	70	C	68	-55.87	-1.51	25.61	-102.58	-1.14
90	NoBP	G	9	-50.86	0.44	63.57	3.99	0.04
90	243	C	7	-51.86	-0.1	37.98	-0.69	-0.01
90	252	C	4	-51.15	0.64	58.11	2.57	0.03
90	260	C	2	-52.55	0.08	58.92	0.15	0.0

i-nuc	BP(j)	Nuc	#BP_Win	avgMFE	avgZ	avgED	SumZ	SumZ/#TotalWindows	BPs= 4
nt-91	-	U	91	-	-	-	-	-
91	NoBP	U	76	-55.33	-1.31	29.49	-99.59	-1.09
91	242	A	7	-51.86	-0.1	37.98	-0.69	-0.01
91	251	G	4	-51.15	0.64	58.11	2.57	0.03
91	259	G	2	-52.55	0.08	58.92	0.15	0.0
91	101	A	2	-53.3	0.33	67.36	0.66	0.01

i-nuc	BP(j)	Nuc	#BP_Win	avgMFE	avgZ	avgED	SumZ	SumZ/#TotalWindows	BPs= 4
nt-92	-	G	92	-	-	-	-	-
92	69	C	68	-55.87	-1.51	25.61	-102.58	-1.12
92	NoBP	G	16	-51.44	0.14	51.59	2.29	0.02
92	248	C	4	-51.15	0.64	58.11	2.57	0.03
92	258	C	2	-52.55	0.08	58.92	0.15	0.0
92	100	U	2	-53.3	0.33	67.36	0.66	0.01

i-nuc	BP(j)	Nuc	#BP_Win	avgMFE	avgZ	avgED	SumZ	SumZ/#TotalWindows	BPs= 6
nt-93	-	C	93	-	-	-	-	-
93	68	G	68	-55.87	-1.51	25.61	-102.58	-1.1
93	NoBP	C	9	-51.12	0.33	62.18	2.98	0.03
93	240	G	7	-51.86	-0.1	37.98	-0.69	-0.01
93	247	G	4	-51.15	0.64	58.11	2.57	0.03
93	257	G	2	-52.55	0.08	58.92	0.15	0.0
93	99	G	2	-53.3	0.33	67.36	0.66	0.01
93	272	G	1	-54.9	0.03	58.8	0.03	0.0

i-nuc	BP(j)	Nuc	#BP_Win	avgMFE	avgZ	avgED	SumZ	SumZ/#TotalWindows	BPs= 7
nt-94	-	U	94	-	-	-	-	-
94	67	A	67	-56.01	-1.55	25.1	-103.55	-1.1
94	NoBP	U	6	-53.18	0.05	61.14	0.32	0.0
94	89	A	5	-48.42	0.7	62.43	3.49	0.04
94	239	A	7	-51.86	-0.1	37.98	-0.69	-0.01
94	246	G	4	-51.15	0.64	58.11	2.57	0.03
94	256	A	2	-52.55	0.08	58.92	0.15	0.0
94	98	A	2	-53.3	0.33	67.36	0.66	0.01
94	271	A	1	-54.9	0.03	58.8	0.03	0.0

i-nuc	BP(j)	Nuc	#BP_Win	avgMFE	avgZ	avgED	SumZ	SumZ/#TotalWindows	BPs= 2
nt-95	-	C	95	-	-	-	-	-
95	NoBP	C	89	-55.12	-1.13	32.16	-100.5	-1.06
95	88	G	5	-48.42	0.7	62.43	3.49	0.04
95	270	G	1	-54.9	0.03	58.8	0.03	0.0

i-nuc	BP(j)	Nuc	#BP_Win	avgMFE	avgZ	avgED	SumZ	SumZ/#TotalWindows	BPs= 1
nt-96	-	A	96	-	-	-	-	-
96	NoBP	A	91	-55.11	-1.1	32.79	-100.54	-1.05
96	87	U	5	-48.42	0.7	62.43	3.49	0.04

i-nuc	BP(j)	Nuc	#BP_Win	avgMFE	avgZ	avgED	SumZ	SumZ/#TotalWindows	BPs= 2
nt-97	-	A	97	-	-	-	-	-
97	65	U	62	-56.78	-1.7	23.72	-105.71	-1.09
97	NoBP	A	30	-51.65	0.17	52.44	5.2	0.05
97	86	U	5	-48.42	0.7	62.43	3.49	0.04

i-nuc	BP(j)	Nuc	#BP_Win	avgMFE	avgZ	avgED	SumZ	SumZ/#TotalWindows	BPs= 4
nt-98	-	A	98	-	-	-	-	-
98	64	U	62	-56.78	-1.7	23.72	-105.71	-1.08
98	NoBP	A	24	-51.71	0.14	53.33	3.48	0.04
98	244	U	8	-49.16	0.58	51.56	4.63	0.05
98	253	U	2	-52.55	0.08	58.92	0.15	0.0
98	94	U	2	-53.3	0.33	67.36	0.66	0.01

i-nuc	BP(j)	Nuc	#BP_Win	avgMFE	avgZ	avgED	SumZ	SumZ/#TotalWindows	BPs= 6
nt-99	-	G	99	-	-	-	-	-
99	63	C	62	-56.78	-1.7	23.72	-105.71	-1.07
99	NoBP	G	9	-51.3	-0.01	41.73	-0.13	-0.0
99	243	C	9	-48.77	0.57	51.2	5.14	0.05
99	84	C	4	-47.1	0.87	61.37	3.49	0.04
99	252	C	2	-52.55	0.08	58.92	0.15	0.0
99	93	C	2	-53.3	0.33	67.36	0.66	0.01
99	267	C	11	-54.55	-0.0	61.08	-0.04	-0.0

i-nuc	BP(j)	Nuc	#BP_Win	avgMFE	avgZ	avgED	SumZ	SumZ/#TotalWindows	BPs= 6
nt-100	-	U	100	-	-	-	-	-
100	62	G	62	-56.78	-1.7	23.72	-105.71	-1.06
100	NoBP	U	10	-51.7	0.01	42.83	0.08	0.0
100	242	A	9	-48.77	0.57	51.2	5.14	0.05
100	83	G	4	-47.1	0.87	61.37	3.49	0.03
100	251	G	2	-52.55	0.08	58.92	0.15	0.0
100	92	G	2	-53.3	0.33	67.36	0.66	0.01
100	266	G	11	-54.55	-0.0	61.08	-0.04	-0.0

i-nuc	BP(j)	Nuc	#BP_Win	avgMFE	avgZ	avgED	SumZ	SumZ/#TotalWindows	BPs= 4
nt-101	-	A	101	-	-	-	-	-
101	61	U	61	-56.94	-1.74	23.64	-106.31	-1.05
101	NoBP	A	32	-51.82	0.19	51.31	6.21	0.06
101	82	U	4	-47.1	0.87	61.37	3.49	0.03
101	250	U	2	-52.55	0.08	58.92	0.15	0.0
101	91	U	2	-53.3	0.33	67.36	0.66	0.01

i-nuc	BP(j)	Nuc	#BP_Win	avgMFE	avgZ	avgED	SumZ	SumZ/#TotalWindows	BPs= 5
nt-102	-	G	102	-	-	-	-	-
102	60	C	60	-57.09	-1.77	23.66	-106.34	-1.04
102	238	C	10	-50.27	0.05	35.97	0.5	0.0
102	NoBP	G	14	-50.99	0.47	53.75	6.6	0.06
102	81	U	4	-47.1	0.87	61.37	3.49	0.03
102	249	U	2	-52.55	0.08	58.92	0.15	0.0
102	264	C	12	-54.48	-0.0	61.55	-0.04	-0.0

i-nuc	BP(j)	Nuc	#BP_Win	avgMFE	avgZ	avgED	SumZ	SumZ/#TotalWindows	BPs= 5
nt-103	-	U	103	-	-	-	-	-
103	59	A	59	-57.22	-1.8	23.69	-106.27	-1.03
103	239	A	10	-48.85	0.51	48.26	5.07	0.05
103	237	G	10	-50.27	0.05	35.97	0.5	0.0
103	NoBP	U	10	-52.12	0.38	57.19	3.78	0.04
103	263	A	12	-54.48	-0.0	61.55	-0.04	-0.0
103	89	A	2	-53.3	0.33	67.36	0.66	0.01

i-nuc	BP(j)	Nuc	#BP_Win	avgMFE	avgZ	avgED	SumZ	SumZ/#TotalWindows	BPs= 7
nt-104	-	G	104	-	-	-	-	-
104	58	C	58	-57.33	-1.82	23.73	-105.67	-1.02
104	134	C	1	-50.6	-0.6	21.32	-0.6	-0.01
104	238	C	10	-48.85	0.51	48.26	5.07	0.05
104	236	C	10	-50.27	0.05	35.97	0.5	0.0
104	80	C	4	-47.1	0.87	61.37	3.49	0.03
104	NoBP	G	7	-56.04	-0.01	54.03	-0.08	-0.0
104	262	C	12	-54.48	-0.0	61.55	-0.04	-0.0
104	264	C	2	-53.3	0.33	67.36	0.66	0.01

i-nuc	BP(j)	Nuc	#BP_Win	avgMFE	avgZ	avgED	SumZ	SumZ/#TotalWindows	BPs= 7
nt-105	-	U	105	-	-	-	-	-
105	NoBP	U	64	-57.16	-1.65	26.61	-105.38	-1.0
105	133	A	1	-50.6	-0.6	21.32	-0.6	-0.01
105	237	G	10	-48.85	0.51	48.26	5.07	0.05
105	235	A	10	-50.27	0.05	35.97	0.5	0.0
105	79	G	4	-47.1	0.87	61.37	3.49	0.03
105	261	G	12	-54.48	-0.0	61.55	-0.04	-0.0
105	263	A	2	-53.3	0.33	67.36	0.66	0.01
105	282	G	2	-59.5	-0.32	51.98	-0.63	-0.01

i-nuc	BP(j)	Nuc	#BP_Win	avgMFE	avgZ	avgED	SumZ	SumZ/#TotalWindows	BPs= 5
nt-106	-	G	106	-	-	-	-	-
106	NoBP	G	24	-51.52	-0.16	38.31	-3.82	-0.04
106	56	C	53	-57.48	-1.84	24.66	-97.67	-0.92
106	236	C	10	-48.85	0.51	48.26	5.07	0.05
106	260	C	12	-54.48	-0.0	61.55	-0.04	-0.0
106	262	C	2	-53.3	0.33	67.36	0.66	0.01
106	281	C	5	-59.12	-0.29	52.75	-1.47	-0.01

i-nuc	BP(j)	Nuc	#BP_Win	avgMFE	avgZ	avgED	SumZ	SumZ/#TotalWindows	BPs= 7
nt-107	-	U	107	-	-	-	-	-
107	132	A	16	-52.02	-0.51	28.17	-8.1	-0.08
107	55	A	53	-57.48	-1.84	24.66	-97.67	-0.91
107	235	A	10	-48.85	0.51	48.26	5.07	0.05
107	NoBP	U	8	-50.51	0.54	58.59	4.28	0.04
107	259	G	12	-54.48	-0.0	61.55	-0.04	-0.0
107	261	G	2	-53.3	0.33	67.36	0.66	0.01
107	280	G	5	-59.12	-0.29	52.75	-1.47	-0.01
107	282	G	1	-59.0	-0.39	56.28	-0.39	-0.0

i-nuc	BP(j)	Nuc	#BP_Win	avgMFE	avgZ	avgED	SumZ	SumZ/#TotalWindows	BPs= 5
nt-108	-	G	108	-	-	-	-	-
108	131	U	32	-52.54	-0.6	32.03	-19.31	-0.18
108	NoBP	G	54	-57.26	-1.52	29.34	-82.22	-0.76
108	248	C	6	-48.92	0.61	60.55	3.64	0.03
108	258	C	12	-54.48	-0.0	61.55	-0.04	-0.0
108	260	C	2	-53.3	0.33	67.36	0.66	0.01
108	281	C	2	-59.0	-0.27	56.12	-0.54	-0.0

i-nuc	BP(j)	Nuc	#BP_Win	avgMFE	avgZ	avgED	SumZ	SumZ/#TotalWindows	BPs= 7
nt-109	-	C	109	-	-	-	-	-
109	130	G	32	-52.54	-0.6	32.03	-19.31	-0.18
109	NoBP	C	3	-57.33	-1.19	35.19	-3.58	-0.03
109	53	G	45	-57.12	-1.72	25.86	-77.57	-0.71
109	247	G	6	-48.92	0.61	60.55	3.64	0.03
109	257	G	12	-54.48	-0.0	61.55	-0.04	-0.0
109	259	G	2	-53.3	0.33	67.36	0.66	0.01
109	278	G	7	-58.03	-0.12	52.74	-0.83	-0.01
109	280	G	2	-59.0	-0.27	56.12	-0.54	-0.0

i-nuc	BP(j)	Nuc	#BP_Win	avgMFE	avgZ	avgED	SumZ	SumZ/#TotalWindows	BPs= 8
nt-110	-	C	110	-	-	-	-	-
110	129	G	32	-52.54	-0.6	32.03	-19.31	-0.18
110	NoBP	C	3	-56.77	-0.65	50.06	-1.94	-0.02
110	52	G	45	-57.12	-1.72	25.86	-77.57	-0.71
110	53	G	1	-51.7	-1.22	36.09	-1.22	-0.01
110	246	G	6	-48.92	0.61	60.55	3.64	0.03
110	247	G	12	-54.48	-0.0	61.55	-0.04	-0.0
110	277	G	7	-58.03	-0.12	52.74	-0.83	-0.01
110	279	G	2	-59.0	-0.27	56.12	-0.54	-0.0
110	283	G	2	-56.45	0.41	53.16	0.82	0.01

i-nuc	BP(j)	Nuc	#BP_Win	avgMFE	avgZ	avgED	SumZ	SumZ/#TotalWindows	BPs= 6
nt-111	-	C	111	-	-	-	-	-
111	NoBP	C	42	-52.38	-0.4	38.37	-16.81	-0.15
111	51	G	45	-57.12	-1.72	25.86	-77.57	-0.7
111	52	G	1	-51.7	-1.22	36.09	-1.22	-0.01
111	246	G	12	-54.48	-0.0	61.55	-0.04	-0.0
111	275	G	7	-58.03	-0.12	52.74	-0.83	-0.01
111	278	G	2	-59.0	-0.27	56.12	-0.54	-0.0
111	282	G	2	-56.45	0.41	53.16	0.82	0.01

i-nuc	BP(j)	Nuc	#BP_Win	avgMFE	avgZ	avgED	SumZ	SumZ/#TotalWindows	BPs= 7
nt-112	-	G	112	-	-	-	-	-
112	125	C	37	-52.88	-0.69	32.19	-25.5	-0.23
112	150	C	41	-57.32	-1.68	27.19	-68.85	-0.61
112	NoBP	G	5	-57.02	-1.25	36.21	-6.23	-0.06
112	243	C	6	-48.92	0.61	60.55	3.64	0.03
112	245	C	12	-54.48	-0.0	61.55	-0.04	-0.0
112	274	C	7	-58.03	-0.12	52.74	-0.83	-0.01
112	281	C	2	-56.45	0.41	53.16	0.82	0.01
112	287	C	2	-54.8	0.62	73.08	1.23	0.01

i-nuc	BP(j)	Nuc	#BP_Win	avgMFE	avgZ	avgED	SumZ	SumZ/#TotalWindows	BPs= 7
nt-113	-	U	113	-	-	-	-	-
113	124	A	37	-52.88	-0.69	32.19	-25.5	-0.23
113	149	A	41	-57.32	-1.68	27.19	-68.85	-0.61
113	NoBP	U	16	-54.64	-0.3	54.93	-4.84	-0.04
113	242	A	6	-48.92	0.61	60.55	3.64	0.03
113	273	G	7	-58.03	-0.12	52.74	-0.83	-0.01
113	276	A	2	-59.0	-0.27	56.12	-0.54	-0.0
113	280	G	2	-56.45	0.41	53.16	0.82	0.01
113	286	A	2	-54.8	0.62	73.08	1.23	0.01

i-nuc	BP(j)	Nuc	#BP_Win	avgMFE	avgZ	avgED	SumZ	SumZ/#TotalWindows	BPs= 8
nt-114	-	C	114	-	-	-	-	-
114	123	G	37	-52.88	-0.69	32.19	-25.5	-0.22
114	148	G	41	-57.32	-1.68	27.19	-68.85	-0.6
114	195	G	1	-56.8	-1.84	28.08	-1.84	-0.02
114	NoBP	C	16	-54.42	-0.13	57.52	-2.07	-0.02
114	241	G	6	-48.92	0.61	60.55	3.64	0.03
114	272	G	7	-58.03	-0.12	52.74	-0.83	-0.01
114	275	G	2	-59.0	-0.27	56.12	-0.54	-0.0
114	279	G	2	-56.45	0.41	53.16	0.82	0.01
114	285	G	2	-54.8	0.62	73.08	1.23	0.01

i-nuc	BP(j)	Nuc	#BP_Win	avgMFE	avgZ	avgED	SumZ	SumZ/#TotalWindows	BPs= 7
nt-115	-	U	115	-	-	-	-	-
115	NoBP	U	44	-53.1	-0.58	36.06	-25.61	-0.22
115	147	A	41	-57.32	-1.68	27.19	-68.85	-0.6
115	194	A	1	-56.8	-1.84	28.08	-1.84	-0.02
115	240	G	6	-48.92	0.61	60.55	3.64	0.03
115	242	A	12	-54.48	-0.0	61.55	-0.04	-0.0
115	271	A	7	-58.03	-0.12	52.74	-0.83	-0.01
115	268	A	2	-59.0	-0.27	56.12	-0.54	-0.0
115	278	G	2	-56.45	0.41	53.16	0.82	0.01

i-nuc	BP(j)	Nuc	#BP_Win	avgMFE	avgZ	avgED	SumZ	SumZ/#TotalWindows	BPs= 6
nt-116	-	G	116	-	-	-	-	-
116	NoBP	G	57	-52.92	-0.37	42.09	-21.08	-0.18
116	146	C	41	-57.32	-1.68	27.19	-68.85	-0.59
116	193	C	1	-56.8	-1.84	28.08	-1.84	-0.02
116	48	C	2	-55.15	-1.92	20.36	-3.85	-0.03
116	267	C	9	-58.24	-0.15	53.49	-1.37	-0.01
116	284	C	2	-54.8	0.62	73.08	1.23	0.01
116	243	C	4	-53.35	0.79	68.6	3.16	0.03

i-nuc	BP(j)	Nuc	#BP_Win	avgMFE	avgZ	avgED	SumZ	SumZ/#TotalWindows	BPs= 7
nt-117	-	U	117	-	-	-	-	-
117	NoBP	U	84	-54.76	-1.08	31.78	-90.71	-0.78
117	192	A	1	-56.8	-1.84	28.08	-1.84	-0.02
117	47	A	2	-55.15	-1.92	20.36	-3.85	-0.03
117	240	G	13	-54.42	0.04	61.6	0.46	0.0
117	266	G	9	-58.24	-0.15	53.49	-1.37	-0.01
117	276	A	2	-56.45	0.41	53.16	0.82	0.01
117	283	G	2	-54.8	0.62	73.08	1.23	0.01
117	242	A	4	-53.35	0.79	68.6	3.16	0.03

i-nuc	BP(j)	Nuc	#BP_Win	avgMFE	avgZ	avgED	SumZ	SumZ/#TotalWindows	BPs= 7
nt-118	-	U	118	-	-	-	-	-
118	NoBP	U	79	-55.19	-1.18	30.01	-93.43	-0.79
118	191	A	1	-56.8	-1.84	28.08	-1.84	-0.02
118	46	A	2	-55.15	-1.92	20.36	-3.85	-0.03
118	239	A	19	-52.68	0.22	61.27	4.1	0.03
118	265	G	9	-58.24	-0.15	53.49	-1.37	-0.01
118	275	G	2	-56.45	0.41	53.16	0.82	0.01
118	282	G	2	-54.8	0.62	73.08	1.23	0.01
118	241	G	4	-53.35	0.79	68.6	3.16	0.03

i-nuc	BP(j)	Nuc	#BP_Win	avgMFE	avgZ	avgED	SumZ	SumZ/#TotalWindows	BPs= 7
nt-119	-	G	119	-	-	-	-	-
119	NoBP	G	43	-52.93	-0.48	36.96	-20.78	-0.17
119	144	C	41	-57.32	-1.68	27.19	-68.85	-0.58
119	189	C	1	-56.8	-1.84	28.08	-1.84	-0.02
119	45	U	2	-55.15	-1.92	20.36	-3.85	-0.03
119	238	C	19	-52.68	0.22	61.27	4.1	0.03
119	264	C	9	-58.24	-0.15	53.49	-1.37	-0.01
119	274	C	2	-56.45	0.41	53.16	0.82	0.01
119	281	C	2	-54.8	0.62	73.08	1.23	0.01

i-nuc	BP(j)	Nuc	#BP_Win	avgMFE	avgZ	avgED	SumZ	SumZ/#TotalWindows	BPs= 5
nt-120	-	U	120	-	-	-	-	-
120	NoBP	U	84	-55.17	-1.16	30.55	-97.82	-0.82
120	237	G	19	-52.68	0.22	61.27	4.1	0.03
120	263	A	9	-58.24	-0.15	53.49	-1.37	-0.01
120	273	G	2	-56.45	0.41	53.16	0.82	0.01
120	280	G	2	-54.8	0.62	73.08	1.23	0.01
120	239	A	4	-53.35	0.79	68.6	3.16	0.03

i-nuc	BP(j)	Nuc	#BP_Win	avgMFE	avgZ	avgED	SumZ	SumZ/#TotalWindows	BPs= 5
nt-121	-	G	121	-	-	-	-	-
121	NoBP	G	47	-53.36	-0.54	36.54	-25.27	-0.21
121	143	C	41	-57.32	-1.68	27.19	-68.85	-0.57
121	187	C	1	-56.8	-1.84	28.08	-1.84	-0.02
121	236	C	19	-52.68	0.22	61.27	4.1	0.03
121	262	C	9	-58.24	-0.15	53.49	-1.37	-0.01
121	238	C	4	-53.35	0.79	68.6	3.16	0.03

i-nuc	BP(j)	Nuc	#BP_Win	avgMFE	avgZ	avgED	SumZ	SumZ/#TotalWindows	BPs= 5
nt-122	-	U	122	-	-	-	-	-
122	NoBP	U	87	-55.22	-1.1	31.77	-95.61	-0.78
122	186	G	1	-56.8	-1.84	28.08	-1.84	-0.02
122	235	A	19	-52.68	0.22	61.27	4.1	0.03
122	261	G	9	-58.24	-0.15	53.49	-1.37	-0.01
122	271	A	2	-56.45	0.41	53.16	0.82	0.01
122	237	G	4	-53.35	0.79	68.6	3.16	0.03

i-nuc	BP(j)	Nuc	#BP_Win	avgMFE	avgZ	avgED	SumZ	SumZ/#TotalWindows	BPs= 6
nt-123	-	G	123	-	-	-	-	-
123	114	C	37	-52.88	-0.69	32.19	-25.5	-0.21
123	142	C	41	-57.32	-1.68	27.19	-68.85	-0.56
123	185	C	1	-56.8	-1.84	28.08	-1.84	-0.01
123	NoBP	G	29	-53.73	0.06	57.27	1.78	0.01
123	260	C	9	-58.24	-0.15	53.49	-1.37	-0.01
123	245	C	2	-56.45	0.41	53.16	0.82	0.01
123	236	C	4	-53.35	0.79	68.6	3.16	0.03

i-nuc	BP(j)	Nuc	#BP_Win	avgMFE	avgZ	avgED	SumZ	SumZ/#TotalWindows	BPs= 3
nt-124	-	A	124	-	-	-	-	-
124	113	U	37	-52.88	-0.69	32.19	-25.5	-0.21
124	141	U	41	-57.32	-1.68	27.19	-68.85	-0.56
124	NoBP	A	44	-54.81	0.01	56.43	0.6	0.0
124	244	U	2	-56.45	0.41	53.16	0.82	0.01

i-nuc	BP(j)	Nuc	#BP_Win	avgMFE	avgZ	avgED	SumZ	SumZ/#TotalWindows	BPs= 4
nt-125	-	C	125	-	-	-	-	-
125	112	G	37	-52.88	-0.69	32.19	-25.5	-0.2
125	139	G	48	-57.39	-1.5	30.32	-72.16	-0.58
125	183	G	1	-56.8	-1.84	28.08	-1.84	-0.01
125	223	G	37	-54.32	0.12	58.17	4.26	0.03
125	NoBP	C	2	-56.45	0.41	53.16	0.82	0.01

i-nuc	BP(j)	Nuc	#BP_Win	avgMFE	avgZ	avgED	SumZ	SumZ/#TotalWindows	BPs= 4
nt-126	-	U	126	-	-	-	-	-
126	NoBP	U	38	-52.98	-0.72	32.09	-27.34	-0.22
126	138	A	48	-57.39	-1.5	30.32	-72.16	-0.57
126	222	A	37	-54.32	0.12	58.17	4.26	0.03
126	242	A	2	-56.45	0.41	53.16	0.82	0.01
126	241	G	1	-57.1	-0.81	47.64	-0.81	-0.01

i-nuc	BP(j)	Nuc	#BP_Win	avgMFE	avgZ	avgED	SumZ	SumZ/#TotalWindows	BPs= 5
nt-127	-	C	127	-	-	-	-	-
127	NoBP	C	37	-52.88	-0.69	32.19	-25.5	-0.2
127	137	G	48	-57.39	-1.5	30.32	-72.16	-0.57
127	181	G	1	-56.8	-1.84	28.08	-1.84	-0.01
127	221	G	37	-54.32	0.12	58.17	4.26	0.03
127	241	G	2	-56.45	0.41	53.16	0.82	0.01
127	240	G	2	-56.85	-0.93	40.18	-1.86	-0.01

i-nuc	BP(j)	Nuc	#BP_Win	avgMFE	avgZ	avgED	SumZ	SumZ/#TotalWindows	BPs= 6
nt-128	-	U	128	-	-	-	-	-
128	NoBP	U	34	-52.6	-0.62	32.18	-20.94	-0.16
128	136	A	48	-57.39	-1.5	30.32	-72.16	-0.56
128	180	A	1	-56.8	-1.84	28.08	-1.84	-0.01
128	50	A	4	-55.85	-1.24	32.52	-4.97	-0.04
128	220	A	37	-54.32	0.12	58.17	4.26	0.03
128	240	G	2	-56.45	0.41	53.16	0.82	0.01
128	239	A	2	-56.85	-0.93	40.18	-1.86	-0.01

i-nuc	BP(j)	Nuc	#BP_Win	avgMFE	avgZ	avgED	SumZ	SumZ/#TotalWindows	BPs= 6
nt-129	-	G	129	-	-	-	-	-
129	110	C	32	-52.54	-0.6	32.03	-19.31	-0.15
129	135	U	48	-57.39	-1.5	30.32	-72.16	-0.56
129	179	C	1	-56.8	-1.84	28.08	-1.84	-0.01
129	49	U	4	-55.85	-1.24	32.52	-4.97	-0.04
129	219	C	37	-54.32	0.12	58.17	4.26	0.03
129	NoBP	G	5	-55.04	-0.31	41.45	-1.57	-0.01
129	238	C	2	-56.85	-0.93	40.18	-1.86	-0.01

i-nuc	BP(j)	Nuc	#BP_Win	avgMFE	avgZ	avgED	SumZ	SumZ/#TotalWindows	BPs= 6
nt-130	-	G	130	-	-	-	-	-
130	109	C	32	-52.54	-0.6	32.03	-19.31	-0.15
130	134	C	48	-57.39	-1.5	30.32	-72.16	-0.56
130	NoBP	G	5	-54.88	-0.97	32.07	-4.83	-0.04
130	48	C	4	-55.85	-1.24	32.52	-4.97	-0.04
130	218	C	37	-54.32	0.12	58.17	4.26	0.03
130	238	C	2	-56.45	0.41	53.16	0.82	0.01
130	236	C	2	-56.85	-0.93	40.18	-1.86	-0.01

i-nuc	BP(j)	Nuc	#BP_Win	avgMFE	avgZ	avgED	SumZ	SumZ/#TotalWindows	BPs= 5
nt-131	-	U	131	-	-	-	-	-
131	108	G	32	-52.54	-0.6	32.03	-19.31	-0.15
131	NoBP	U	54	-57.11	-1.44	30.53	-78.03	-0.6
131	47	A	4	-55.85	-1.24	32.52	-4.97	-0.04
131	217	G	37	-54.32	0.12	58.17	4.26	0.03
131	237	G	2	-56.45	0.41	53.16	0.82	0.01
131	235	A	2	-56.85	-0.93	40.18	-1.86	-0.01

i-nuc	BP(j)	Nuc	#BP_Win	avgMFE	avgZ	avgED	SumZ	SumZ/#TotalWindows	BPs= 1
nt-132	-	A	132	-	-	-	-	-
132	107	U	16	-52.02	-0.51	28.17	-8.1	-0.06
132	NoBP	A	116	-55.59	-0.79	40.74	-91.86	-0.7

i-nuc	BP(j)	Nuc	#BP_Win	avgMFE	avgZ	avgED	SumZ	SumZ/#TotalWindows	BPs= 1
nt-133	-	A	133	-	-	-	-	-
133	NoBP	A	132	-55.19	-0.76	39.3	-99.91	-0.75
133	105	U	1	-50.6	-0.6	21.32	-0.6	-0.0

i-nuc	BP(j)	Nuc	#BP_Win	avgMFE	avgZ	avgED	SumZ	SumZ/#TotalWindows	BPs= 5
nt-134	-	C	134	-	-	-	-	-
134	178	G	43	-55.5	-0.32	52.43	-13.88	-0.1
134	130	G	48	-57.39	-1.5	30.32	-72.16	-0.54
134	43	G	4	-55.85	-1.24	32.52	-4.97	-0.04
134	NoBP	C	36	-51.76	-0.28	35.42	-10.2	-0.08
134	104	G	1	-50.6	-0.6	21.32	-0.6	-0.0
134	234	G	2	-56.45	0.41	53.16	0.82	0.01

i-nuc	BP(j)	Nuc	#BP_Win	avgMFE	avgZ	avgED	SumZ	SumZ/#TotalWindows	BPs= 3
nt-135	-	U	135	-	-	-	-	-
135	177	A	43	-55.5	-0.32	52.43	-13.88	-0.1
135	129	G	48	-57.39	-1.5	30.32	-72.16	-0.53
135	42	G	4	-55.85	-1.24	32.52	-4.97	-0.04
135	NoBP	U	40	-52.05	-0.27	35.92	-10.62	-0.08

i-nuc	BP(j)	Nuc	#BP_Win	avgMFE	avgZ	avgED	SumZ	SumZ/#TotalWindows	BPs= 4
nt-136	-	A	136	-	-	-	-	-
136	176	U	43	-55.5	-0.32	52.43	-13.88	-0.1
136	128	U	48	-57.39	-1.5	30.32	-72.16	-0.53
136	41	U	4	-55.85	-1.24	32.52	-4.97	-0.04
136	NoBP	A	2	-53.5	-0.98	37.15	-1.96	-0.01
136	232	U	39	-52.06	-0.24	35.92	-9.4	-0.07

i-nuc	BP(j)	Nuc	#BP_Win	avgMFE	avgZ	avgED	SumZ	SumZ/#TotalWindows	BPs= 4
nt-137	-	G	137	-	-	-	-	-
137	175	C	43	-55.5	-0.32	52.43	-13.88	-0.1
137	127	C	48	-57.39	-1.5	30.32	-72.16	-0.53
137	40	C	4	-55.85	-1.24	32.52	-4.97	-0.04
137	231	C	42	-52.21	-0.29	36.09	-12.05	-0.09

i-nuc	BP(j)	Nuc	#BP_Win	avgMFE	avgZ	avgED	SumZ	SumZ/#TotalWindows	BPs= 4
nt-138	-	A	138	-	-	-	-	-
138	174	U	43	-55.5	-0.32	52.43	-13.88	-0.1
138	126	U	48	-57.39	-1.5	30.32	-72.16	-0.52
138	39	U	4	-55.85	-1.24	32.52	-4.97	-0.04
138	230	U	42	-52.21	-0.29	36.09	-12.05	-0.09
138	NoBP	A	1	-53.8	0.11	34.77	0.11	0.0

i-nuc	BP(j)	Nuc	#BP_Win	avgMFE	avgZ	avgED	SumZ	SumZ/#TotalWindows	BPs= 5
nt-139	-	G	139	-	-	-	-	-
139	173	C	43	-55.5	-0.32	52.43	-13.88	-0.1
139	125	C	48	-57.39	-1.5	30.32	-72.16	-0.52
139	38	C	4	-55.85	-1.24	32.52	-4.97	-0.04
139	229	C	42	-52.21	-0.29	36.09	-12.05	-0.09
139	NoBP	G	1	-53.8	0.11	34.77	0.11	0.0
139	281	C	1	-54.1	0.38	36.39	0.38	0.0

i-nuc	BP(j)	Nuc	#BP_Win	avgMFE	avgZ	avgED	SumZ	SumZ/#TotalWindows	BPs= 3
nt-140	-	A	140	-	-	-	-	-
140	172	U	43	-55.5	-0.32	52.43	-13.88	-0.1
140	NoBP	A	51	-57.18	-1.41	30.82	-71.78	-0.51
140	37	U	4	-55.85	-1.24	32.52	-4.97	-0.04
140	228	U	42	-52.21	-0.29	36.09	-12.05	-0.09

i-nuc	BP(j)	Nuc	#BP_Win	avgMFE	avgZ	avgED	SumZ	SumZ/#TotalWindows	BPs= 5
nt-141	-	U	141	-	-	-	-	-
141	171	A	43	-55.5	-0.32	52.43	-13.88	-0.1
141	124	A	41	-57.32	-1.68	27.19	-68.85	-0.49
141	NoBP	U	5	-55.18	-0.15	49.93	-0.77	-0.01
141	34	A	2	-55.4	-1.32	36.35	-2.65	-0.02
141	227	A	42	-52.21	-0.29	36.09	-12.05	-0.09
141	280	G	8	-57.06	-0.52	38.88	-4.16	-0.03

i-nuc	BP(j)	Nuc	#BP_Win	avgMFE	avgZ	avgED	SumZ	SumZ/#TotalWindows	BPs= 5
nt-142	-	C	142	-	-	-	-	-
142	NoBP	C	44	-55.48	-0.31	52.5	-13.83	-0.1
142	123	G	41	-57.32	-1.68	27.19	-68.85	-0.48
142	35	G	2	-56.3	-1.16	28.68	-2.32	-0.02
142	33	G	2	-55.4	-1.32	36.35	-2.65	-0.02
142	226	G	42	-52.21	-0.29	36.09	-12.05	-0.08
142	279	G	11	-56.35	-0.24	45.75	-2.61	-0.02

i-nuc	BP(j)	Nuc	#BP_Win	avgMFE	avgZ	avgED	SumZ	SumZ/#TotalWindows	BPs= 5
nt-143	-	C	143	-	-	-	-	-
143	167	G	43	-55.5	-0.32	52.43	-13.88	-0.1
143	121	G	41	-57.32	-1.68	27.19	-68.85	-0.48
143	NoBP	C	4	-55.5	-0.53	41.11	-2.11	-0.01
143	32	G	2	-55.4	-1.32	36.35	-2.65	-0.02
143	224	G	42	-52.21	-0.29	36.09	-12.05	-0.08
143	278	G	11	-56.35	-0.24	45.75	-2.61	-0.02

i-nuc	BP(j)	Nuc	#BP_Win	avgMFE	avgZ	avgED	SumZ	SumZ/#TotalWindows	BPs= 6
nt-144	-	C	144	-	-	-	-	-
144	166	G	43	-55.5	-0.32	52.43	-13.88	-0.1
144	119	G	41	-57.32	-1.68	27.19	-68.85	-0.48
144	33	G	2	-56.3	-1.16	28.68	-2.32	-0.02
144	31	G	2	-55.4	-1.32	36.35	-2.65	-0.02
144	223	G	42	-52.21	-0.29	36.09	-12.05	-0.08
144	277	G	11	-56.35	-0.24	45.75	-2.61	-0.02
144	NoBP	C	3	-54.93	0.05	52.17	0.14	0.0

i-nuc	BP(j)	Nuc	#BP_Win	avgMFE	avgZ	avgED	SumZ	SumZ/#TotalWindows	BPs= 3
nt-145	-	U	145	-	-	-	-	-
145	NoBP	U	90	-56.31	-0.95	40.53	-85.65	-0.59
145	32	G	2	-56.3	-1.16	28.68	-2.32	-0.02
145	222	A	42	-52.21	-0.29	36.09	-12.05	-0.08
145	276	A	11	-56.35	-0.24	45.75	-2.61	-0.02

i-nuc	BP(j)	Nuc	#BP_Win	avgMFE	avgZ	avgED	SumZ	SumZ/#TotalWindows	BPs= 5
nt-146	-	C	146	-	-	-	-	-
146	164	G	43	-55.5	-0.32	52.43	-13.88	-0.1
146	116	G	41	-57.32	-1.68	27.19	-68.85	-0.47
146	31	G	2	-56.3	-1.16	28.68	-2.32	-0.02
146	NoBP	C	7	-55.36	-0.51	47.03	-3.57	-0.02
146	221	G	42	-52.21	-0.29	36.09	-12.05	-0.08
146	275	G	11	-56.35	-0.24	45.75	-2.61	-0.02

i-nuc	BP(j)	Nuc	#BP_Win	avgMFE	avgZ	avgED	SumZ	SumZ/#TotalWindows	BPs= 4
nt-147	-	A	147	-	-	-	-	-
147	163	U	43	-55.5	-0.32	52.43	-13.88	-0.09
147	115	U	41	-57.32	-1.68	27.19	-68.85	-0.47
147	30	U	2	-56.3	-1.16	28.68	-2.32	-0.02
147	NoBP	A	59	-53.31	-0.32	38.82	-18.8	-0.13
147	323	U	2	-55.65	-0.24	49.46	-0.48	-0.0

i-nuc	BP(j)	Nuc	#BP_Win	avgMFE	avgZ	avgED	SumZ	SumZ/#TotalWindows	BPs= 5
nt-148	-	G	148	-	-	-	-	-
148	160	C	43	-55.5	-0.32	52.43	-13.88	-0.09
148	114	C	41	-57.32	-1.68	27.19	-68.85	-0.47
148	29	C	2	-56.3	-1.16	28.68	-2.32	-0.02
148	NoBP	G	59	-53.31	-0.32	38.82	-18.8	-0.13
148	322	C	2	-55.65	-0.24	49.46	-0.48	-0.0
148	281	C	1	-56.8	-1.08	32.66	-1.08	-0.01

i-nuc	BP(j)	Nuc	#BP_Win	avgMFE	avgZ	avgED	SumZ	SumZ/#TotalWindows	BPs= 2
nt-149	-	A	149	-	-	-	-	-
149	159	U	43	-55.5	-0.32	52.43	-13.88	-0.09
149	113	U	41	-57.32	-1.68	27.19	-68.85	-0.46
149	NoBP	A	65	-53.58	-0.36	38.71	-23.52	-0.16

i-nuc	BP(j)	Nuc	#BP_Win	avgMFE	avgZ	avgED	SumZ	SumZ/#TotalWindows	BPs= 4
nt-150	-	C	150	-	-	-	-	-
150	158	G	43	-55.5	-0.32	52.43	-13.88	-0.09
150	112	G	41	-57.32	-1.68	27.19	-68.85	-0.46
150	NoBP	C	58	-53.33	-0.36	38.0	-20.65	-0.14
150	321	G	4	-55.18	-0.07	51.49	-0.27	-0.0
150	280	G	4	-56.5	-0.9	40.21	-3.62	-0.02

i-nuc	BP(j)	Nuc	#BP_Win	avgMFE	avgZ	avgED	SumZ	SumZ/#TotalWindows	BPs= 6
nt-151	-	C	151	-	-	-	-	-
151	NoBP	C	122	-55.02	-0.72	38.78	-87.55	-0.58
151	208	G	2	-55.4	-1.32	36.35	-2.65	-0.02
151	224	G	6	-54.95	-1.59	35.16	-9.55	-0.06
151	273	G	11	-56.35	-0.24	45.75	-2.61	-0.02
151	320	G	4	-55.18	-0.07	51.49	-0.27	-0.0
151	279	G	4	-56.5	-0.9	40.21	-3.62	-0.02
151	329	G	2	-57.7	-1.25	53.62	-2.5	-0.02

i-nuc	BP(j)	Nuc	#BP_Win	avgMFE	avgZ	avgED	SumZ	SumZ/#TotalWindows	BPs= 6
nt-152	-	C	152	-	-	-	-	-
152	NoBP	C	119	-54.98	-0.71	38.96	-84.32	-0.55
152	206	G	5	-56.14	-1.18	33.65	-5.88	-0.04
152	223	G	6	-54.95	-1.59	35.16	-9.55	-0.06
152	272	G	11	-56.35	-0.24	45.75	-2.61	-0.02
152	318	G	4	-55.18	-0.07	51.49	-0.27	-0.0
152	278	G	4	-56.5	-0.9	40.21	-3.62	-0.02
152	328	G	3	-56.8	-1.12	55.25	-3.36	-0.02

i-nuc	BP(j)	Nuc	#BP_Win	avgMFE	avgZ	avgED	SumZ	SumZ/#TotalWindows	BPs= 6
nt-153	-	U	153	-	-	-	-	-
153	NoBP	U	120	-54.97	-0.71	38.97	-85.23	-0.56
153	205	A	5	-56.14	-1.18	33.65	-5.88	-0.04
153	222	A	6	-54.95	-1.59	35.16	-9.55	-0.06
153	271	A	11	-56.35	-0.24	45.75	-2.61	-0.02
153	317	G	4	-55.18	-0.07	51.49	-0.27	-0.0
153	277	G	4	-56.5	-0.9	40.21	-3.62	-0.02
153	327	A	3	-56.8	-1.12	55.25	-3.36	-0.02

i-nuc	BP(j)	Nuc	#BP_Win	avgMFE	avgZ	avgED	SumZ	SumZ/#TotalWindows	BPs= 5
nt-154	-	U	154	-	-	-	-	-
154	NoBP	U	125	-54.97	-0.69	39.37	-86.25	-0.56
154	204	A	5	-56.14	-1.18	33.65	-5.88	-0.04
154	221	G	6	-54.95	-1.59	35.16	-9.55	-0.06
154	270	G	11	-56.35	-0.24	45.75	-2.61	-0.02
154	276	A	4	-56.5	-0.9	40.21	-3.62	-0.02
154	326	A	3	-56.8	-1.12	55.25	-3.36	-0.02

i-nuc	BP(j)	Nuc	#BP_Win	avgMFE	avgZ	avgED	SumZ	SumZ/#TotalWindows	BPs= 6
nt-155	-	U	155	-	-	-	-	-
155	NoBP	U	122	-54.96	-0.71	39.0	-87.05	-0.56
155	203	A	5	-56.14	-1.18	33.65	-5.88	-0.04
155	220	A	6	-54.95	-1.59	35.16	-9.55	-0.06
155	269	A	11	-56.35	-0.24	45.75	-2.61	-0.02
155	315	G	4	-55.18	-0.07	51.49	-0.27	-0.0
155	275	G	4	-56.5	-0.9	40.21	-3.62	-0.02
155	325	G	3	-56.8	-1.12	55.25	-3.36	-0.02

i-nuc	BP(j)	Nuc	#BP_Win	avgMFE	avgZ	avgED	SumZ	SumZ/#TotalWindows	BPs= 4
nt-156	-	U	156	-	-	-	-	-
156	NoBP	U	133	-55.0	-0.76	38.91	-101.51	-0.65
156	202	G	5	-56.14	-1.18	33.65	-5.88	-0.04
156	268	A	11	-56.35	-0.24	45.75	-2.61	-0.02
156	314	A	4	-55.18	-0.07	51.49	-0.27	-0.0
156	324	A	3	-56.8	-1.12	55.25	-3.36	-0.02

i-nuc	BP(j)	Nuc	#BP_Win	avgMFE	avgZ	avgED	SumZ	SumZ/#TotalWindows	BPs= 4
nt-157	-	A	157	-	-	-	-	-
157	NoBP	A	124	-55.0	-0.78	38.32	-96.37	-0.61
157	201	U	5	-56.14	-1.18	33.65	-5.88	-0.04
157	244	U	21	-55.7	-0.46	45.99	-9.59	-0.06
157	313	U	4	-55.18	-0.07	51.49	-0.27	-0.0
157	323	U	3	-56.8	-1.12	55.25	-3.36	-0.02

i-nuc	BP(j)	Nuc	#BP_Win	avgMFE	avgZ	avgED	SumZ	SumZ/#TotalWindows	BPs= 5
nt-158	-	G	158	-	-	-	-	-
158	150	C	43	-55.5	-0.32	52.43	-13.88	-0.09
158	185	C	87	-54.84	-1.04	30.93	-90.13	-0.57
158	243	C	21	-55.7	-0.46	45.99	-9.59	-0.06
158	312	C	4	-55.18	-0.07	51.49	-0.27	-0.0
158	322	C	3	-56.8	-1.12	55.25	-3.36	-0.02

i-nuc	BP(j)	Nuc	#BP_Win	avgMFE	avgZ	avgED	SumZ	SumZ/#TotalWindows	BPs= 5
nt-159	-	U	159	-	-	-	-	-
159	149	A	43	-55.5	-0.32	52.43	-13.88	-0.09
159	184	G	87	-54.84	-1.04	30.93	-90.13	-0.57
159	242	A	21	-55.7	-0.46	45.99	-9.59	-0.06
159	311	A	4	-55.18	-0.07	51.49	-0.27	-0.0
159	321	G	3	-56.8	-1.12	55.25	-3.36	-0.02
159	NoBP	U	1	-55.3	-1.32	27.32	-1.32	-0.01

i-nuc	BP(j)	Nuc	#BP_Win	avgMFE	avgZ	avgED	SumZ	SumZ/#TotalWindows	BPs= 5
nt-160	-	C	160	-	-	-	-	-
160	148	G	43	-55.5	-0.32	52.43	-13.88	-0.09
160	183	G	87	-54.84	-1.04	30.93	-90.13	-0.56
160	241	G	21	-55.7	-0.46	45.99	-9.59	-0.06
160	310	G	4	-55.18	-0.07	51.49	-0.27	-0.0
160	320	G	3	-56.8	-1.12	55.25	-3.36	-0.02
160	NoBP	C	2	-55.3	-1.42	26.21	-2.85	-0.02

i-nuc	BP(j)	Nuc	#BP_Win	avgMFE	avgZ	avgED	SumZ	SumZ/#TotalWindows	BPs= 2
nt-161	-	A	161	-	-	-	-	-
161	NoBP	A	70	-55.61	-0.45	49.47	-31.54	-0.2
161	182	U	87	-54.84	-1.04	30.93	-90.13	-0.56
161	309	U	4	-55.18	-0.07	51.49	-0.27	-0.0

i-nuc	BP(j)	Nuc	#BP_Win	avgMFE	avgZ	avgED	SumZ	SumZ/#TotalWindows	BPs= 1
nt-162	-	G	162	-	-	-	-	-
162	NoBP	G	134	-55.07	-0.82	37.69	-110.03	-0.68
162	238	C	28	-55.74	-0.47	47.77	-13.22	-0.08

i-nuc	BP(j)	Nuc	#BP_Win	avgMFE	avgZ	avgED	SumZ	SumZ/#TotalWindows	BPs= 3
nt-163	-	U	163	-	-	-	-	-
163	147	A	43	-55.5	-0.32	52.43	-13.88	-0.09
163	180	A	87	-54.84	-1.04	30.93	-90.13	-0.55
163	237	G	28	-55.74	-0.47	47.77	-13.22	-0.08
163	NoBP	U	5	-55.3	-1.52	26.53	-7.6	-0.05

i-nuc	BP(j)	Nuc	#BP_Win	avgMFE	avgZ	avgED	SumZ	SumZ/#TotalWindows	BPs= 3
nt-164	-	G	164	-	-	-	-	-
164	146	C	43	-55.5	-0.32	52.43	-13.88	-0.08
164	179	C	87	-54.84	-1.04	30.93	-90.13	-0.55
164	236	C	28	-55.74	-0.47	47.77	-13.22	-0.08
164	NoBP	G	6	-55.3	-1.46	28.92	-8.74	-0.05

i-nuc	BP(j)	Nuc	#BP_Win	avgMFE	avgZ	avgED	SumZ	SumZ/#TotalWindows	BPs= 2
nt-165	-	U	165	-	-	-	-	-
165	NoBP	U	50	-55.47	-0.48	49.55	-23.95	-0.15
165	177	A	87	-54.84	-1.04	30.93	-90.13	-0.55
165	235	A	28	-55.74	-0.47	47.77	-13.22	-0.08

i-nuc	BP(j)	Nuc	#BP_Win	avgMFE	avgZ	avgED	SumZ	SumZ/#TotalWindows	BPs= 2
nt-166	-	G	166	-	-	-	-	-
166	144	C	43	-55.5	-0.32	52.43	-13.88	-0.08
166	176	U	87	-54.84	-1.04	30.93	-90.13	-0.54
166	NoBP	G	36	-55.64	-0.68	44.75	-24.41	-0.15

i-nuc	BP(j)	Nuc	#BP_Win	avgMFE	avgZ	avgED	SumZ	SumZ/#TotalWindows	BPs= 3
nt-167	-	G	167	-	-	-	-	-
167	143	C	43	-55.5	-0.32	52.43	-13.88	-0.08
167	175	C	87	-54.84	-1.04	30.93	-90.13	-0.54
167	233	C	28	-55.74	-0.47	47.77	-13.22	-0.08
167	NoBP	G	9	-55.3	-1.35	36.19	-12.11	-0.07

i-nuc	BP(j)	Nuc	#BP_Win	avgMFE	avgZ	avgED	SumZ	SumZ/#TotalWindows	BPs= 2
nt-168	-	A	168	-	-	-	-	-
168	NoBP	A	53	-55.48	-0.52	49.8	-27.58	-0.16
168	174	U	87	-54.84	-1.04	30.93	-90.13	-0.54
168	232	U	28	-55.74	-0.47	47.77	-13.22	-0.08

i-nuc	BP(j)	Nuc	#BP_Win	avgMFE	avgZ	avgED	SumZ	SumZ/#TotalWindows	BPs= 0
nt-169	-	A	169	-	-	-	-	-
169	NoBP	A	169	-55.22	-0.79	39.62	-132.93	-0.79

i-nuc	BP(j)	Nuc	#BP_Win	avgMFE	avgZ	avgED	SumZ	SumZ/#TotalWindows	BPs= 0
nt-170	-	A	170	-	-	-	-	-
170	NoBP	A	170	-55.24	-0.8	39.58	-135.21	-0.8

i-nuc	BP(j)	Nuc	#BP_Win	avgMFE	avgZ	avgED	SumZ	SumZ/#TotalWindows	BPs= 2
nt-171	-	A	171	-	-	-	-	-
171	141	U	43	-55.5	-0.32	52.43	-13.88	-0.08
171	NoBP	A	96	-54.88	-1.07	31.42	-102.24	-0.6
171	228	U	32	-56.07	-0.65	46.99	-20.8	-0.12

i-nuc	BP(j)	Nuc	#BP_Win	avgMFE	avgZ	avgED	SumZ	SumZ/#TotalWindows	BPs= 2
nt-172	-	U	172	-	-	-	-	-
172	140	A	43	-55.5	-0.32	52.43	-13.88	-0.08
172	NoBP	U	97	-54.92	-1.07	31.51	-103.65	-0.6
172	227	A	32	-56.07	-0.65	46.99	-20.8	-0.12

i-nuc	BP(j)	Nuc	#BP_Win	avgMFE	avgZ	avgED	SumZ	SumZ/#TotalWindows	BPs= 2
nt-173	-	C	173	-	-	-	-	-
173	139	G	43	-55.5	-0.32	52.43	-13.88	-0.08
173	NoBP	C	89	-54.92	-1.04	30.99	-92.78	-0.54
173	226	G	41	-55.9	-0.8	44.62	-32.91	-0.19

i-nuc	BP(j)	Nuc	#BP_Win	avgMFE	avgZ	avgED	SumZ	SumZ/#TotalWindows	BPs= 3
nt-174	-	U	174	-	-	-	-	-
174	138	A	43	-55.5	-0.32	52.43	-13.88	-0.08
174	168	A	87	-54.84	-1.04	30.93	-90.13	-0.52
174	225	A	41	-55.9	-0.8	44.62	-32.91	-0.19
174	NoBP	U	3	-58.4	-1.3	30.91	-3.91	-0.02

i-nuc	BP(j)	Nuc	#BP_Win	avgMFE	avgZ	avgED	SumZ	SumZ/#TotalWindows	BPs= 3
nt-175	-	C	175	-	-	-	-	-
175	137	G	43	-55.5	-0.32	52.43	-13.88	-0.08
175	167	G	87	-54.84	-1.04	30.93	-90.13	-0.52
175	224	G	41	-55.9	-0.8	44.62	-32.91	-0.19
175	NoBP	C	4	-58.4	-1.32	29.08	-5.29	-0.03

i-nuc	BP(j)	Nuc	#BP_Win	avgMFE	avgZ	avgED	SumZ	SumZ/#TotalWindows	BPs= 3
nt-176	-	U	176	-	-	-	-	-
176	136	A	43	-55.5	-0.32	52.43	-13.88	-0.08
176	166	G	87	-54.84	-1.04	30.93	-90.13	-0.51
176	223	G	41	-55.9	-0.8	44.62	-32.91	-0.19
176	NoBP	U	5	-58.4	-1.27	27.97	-6.33	-0.04

i-nuc	BP(j)	Nuc	#BP_Win	avgMFE	avgZ	avgED	SumZ	SumZ/#TotalWindows	BPs= 2
nt-177	-	A	177	-	-	-	-	-
177	135	U	43	-55.5	-0.32	52.43	-13.88	-0.08
177	165	U	87	-54.84	-1.04	30.93	-90.13	-0.51
177	NoBP	A	47	-56.22	-0.86	42.4	-40.64	-0.23

i-nuc	BP(j)	Nuc	#BP_Win	avgMFE	avgZ	avgED	SumZ	SumZ/#TotalWindows	BPs= 2
nt-178	-	G	178	-	-	-	-	-
178	134	C	43	-55.5	-0.32	52.43	-13.88	-0.08
178	NoBP	G	128	-55.18	-0.96	35.31	-123.04	-0.69
178	349	C	7	-58.44	-1.3	26.54	-9.11	-0.05

i-nuc	BP(j)	Nuc	#BP_Win	avgMFE	avgZ	avgED	SumZ	SumZ/#TotalWindows	BPs= 4
nt-179	-	C	179	-	-	-	-	-
179	NoBP	C	83	-55.68	-0.54	48.86	-44.95	-0.25
179	164	G	87	-54.84	-1.04	30.93	-90.13	-0.5
179	129	G	1	-56.8	-1.84	28.08	-1.84	-0.01
179	348	G	7	-58.44	-1.3	26.54	-9.11	-0.05
179	223	G	1	-56.9	-1.51	41.14	-1.51	-0.01

i-nuc	BP(j)	Nuc	#BP_Win	avgMFE	avgZ	avgED	SumZ	SumZ/#TotalWindows	BPs= 2
nt-180	-	A	180	-	-	-	-	-
180	NoBP	A	92	-55.91	-0.62	47.05	-56.84	-0.32
180	163	U	87	-54.84	-1.04	30.93	-90.13	-0.5
180	128	U	1	-56.8	-1.84	28.08	-1.84	-0.01

i-nuc	BP(j)	Nuc	#BP_Win	avgMFE	avgZ	avgED	SumZ	SumZ/#TotalWindows	BPs= 1
nt-181	-	G	180	-	-	-	-	-
181	NoBP	G	179	-55.33	-0.81	39.41	-144.91	-0.81
181	127	C	1	-56.8	-1.84	28.08	-1.84	-0.01

i-nuc	BP(j)	Nuc	#BP_Win	avgMFE	avgZ	avgED	SumZ	SumZ/#TotalWindows	BPs= 3
nt-182	-	U	180	-	-	-	-	-
182	NoBP	U	41	-55.05	-0.18	54.45	-7.31	-0.04
182	161	A	87	-54.84	-1.04	30.93	-90.13	-0.5
182	220	A	45	-55.94	-0.85	44.59	-38.39	-0.21
182	345	A	7	-58.44	-1.3	26.54	-9.11	-0.05

i-nuc	BP(j)	Nuc	#BP_Win	avgMFE	avgZ	avgED	SumZ	SumZ/#TotalWindows	BPs= 3
nt-183	-	G	180	-	-	-	-	-
183	NoBP	G	46	-55.34	-0.24	51.71	-10.85	-0.06
183	160	C	87	-54.84	-1.04	30.93	-90.13	-0.5
183	125	C	1	-56.8	-1.84	28.08	-1.84	-0.01
183	219	C	46	-55.93	-0.85	44.68	-39.07	-0.22

i-nuc	BP(j)	Nuc	#BP_Win	avgMFE	avgZ	avgED	SumZ	SumZ/#TotalWindows	BPs= 4
nt-184	-	G	180	-	-	-	-	-
184	NoBP	G	39	-54.61	-0.02	56.62	-0.83	-0.0
184	159	U	87	-54.84	-1.04	30.93	-90.13	-0.5
184	218	C	46	-55.93	-0.85	44.68	-39.07	-0.22
184	343	C	7	-58.44	-1.3	26.54	-9.11	-0.05
184	362	C	1	-55.2	-0.84	45.61	-0.84	-0.0

i-nuc	BP(j)	Nuc	#BP_Win	avgMFE	avgZ	avgED	SumZ	SumZ/#TotalWindows	BPs= 5
nt-185	-	C	180	-	-	-	-	-
185	158	G	87	-54.84	-1.04	30.93	-90.13	-0.5
185	123	G	1	-56.8	-1.84	28.08	-1.84	-0.01
185	NoBP	C	38	-54.32	0.09	57.83	3.54	0.02
185	217	G	46	-55.93	-0.85	44.68	-39.07	-0.22
185	342	G	7	-58.44	-1.3	26.54	-9.11	-0.05
185	361	G	1	-55.2	-0.84	45.61	-0.84	-0.0

i-nuc	BP(j)	Nuc	#BP_Win	avgMFE	avgZ	avgED	SumZ	SumZ/#TotalWindows	BPs= 2
nt-186	-	G	180	-	-	-	-	-
186	NoBP	G	172	-54.96	-0.73	40.83	-124.72	-0.69
186	122	U	1	-56.8	-1.84	28.08	-1.84	-0.01
186	341	U	7	-58.44	-1.3	26.54	-9.11	-0.05

i-nuc	BP(j)	Nuc	#BP_Win	avgMFE	avgZ	avgED	SumZ	SumZ/#TotalWindows	BPs= 4
nt-187	-	C	180	-	-	-	-	-
187	NoBP	C	9	-60.23	-2.19	19.57	-19.75	-0.11
187	121	G	1	-56.8	-1.84	28.08	-1.84	-0.01
187	197	G	162	-54.61	-0.63	42.21	-102.61	-0.57
187	340	G	7	-58.44	-1.3	26.54	-9.11	-0.05
187	365	G	1	-54.9	-0.76	53.22	-0.76	-0.0

i-nuc	BP(j)	Nuc	#BP_Win	avgMFE	avgZ	avgED	SumZ	SumZ/#TotalWindows	BPs= 3
nt-188	-	C	180	-	-	-	-	-
188	NoBP	C	9	-59.34	-2.05	21.62	-18.45	-0.1
188	196	G	162	-54.61	-0.63	42.21	-102.61	-0.57
188	339	G	7	-58.44	-1.3	26.54	-9.11	-0.05
188	364	G	2	-53.25	-0.52	53.52	-1.05	-0.01

i-nuc	BP(j)	Nuc	#BP_Win	avgMFE	avgZ	avgED	SumZ	SumZ/#TotalWindows	BPs= 4
nt-189	-	C	180	-	-	-	-	-
189	NoBP	C	8	-57.82	-1.76	26.46	-14.11	-0.08
189	119	G	1	-56.8	-1.84	28.08	-1.84	-0.01
189	195	G	162	-54.61	-0.63	42.21	-102.61	-0.57
189	338	G	7	-58.44	-1.3	26.54	-9.11	-0.05
189	363	G	2	-53.25	-0.52	53.52	-1.05	-0.01

i-nuc	BP(j)	Nuc	#BP_Win	avgMFE	avgZ	avgED	SumZ	SumZ/#TotalWindows	BPs= 1
nt-190	-	G	180	-	-	-	-	-
190	NoBP	G	178	-54.84	-0.7	41.06	-125.39	-0.7
190	362	C	2	-53.25	-0.52	53.52	-1.05	-0.01

i-nuc	BP(j)	Nuc	#BP_Win	avgMFE	avgZ	avgED	SumZ	SumZ/#TotalWindows	BPs= 1
nt-191	-	A	180	-	-	-	-	-
191	NoBP	A	179	-54.74	-0.69	41.53	-123.25	-0.68
191	118	U	1	-56.8	-1.84	28.08	-1.84	-0.01

i-nuc	BP(j)	Nuc	#BP_Win	avgMFE	avgZ	avgED	SumZ	SumZ/#TotalWindows	BPs= 1
nt-192	-	A	180	-	-	-	-	-
192	NoBP	A	179	-54.7	-0.68	41.79	-121.73	-0.68
192	117	U	1	-56.8	-1.84	28.08	-1.84	-0.01

i-nuc	BP(j)	Nuc	#BP_Win	avgMFE	avgZ	avgED	SumZ	SumZ/#TotalWindows	BPs= 1
nt-193	-	C	180	-	-	-	-	-
193	NoBP	C	179	-54.65	-0.67	42.01	-120.71	-0.67
193	116	G	1	-56.8	-1.84	28.08	-1.84	-0.01

i-nuc	BP(j)	Nuc	#BP_Win	avgMFE	avgZ	avgED	SumZ	SumZ/#TotalWindows	BPs= 1
nt-194	-	A	180	-	-	-	-	-
194	NoBP	A	179	-54.61	-0.67	42.17	-120.3	-0.67
194	115	U	1	-56.8	-1.84	28.08	-1.84	-0.01

i-nuc	BP(j)	Nuc	#BP_Win	avgMFE	avgZ	avgED	SumZ	SumZ/#TotalWindows	BPs= 2
nt-195	-	G	180	-	-	-	-	-
195	NoBP	G	17	-54.3	-0.99	42.71	-16.8	-0.09
195	114	C	1	-56.8	-1.84	28.08	-1.84	-0.01
195	189	C	162	-54.61	-0.63	42.21	-102.61	-0.57

i-nuc	BP(j)	Nuc	#BP_Win	avgMFE	avgZ	avgED	SumZ	SumZ/#TotalWindows	BPs= 2
nt-196	-	G	180	-	-	-	-	-
196	NoBP	G	11	-51.35	-0.83	53.91	-9.11	-0.05
196	188	C	162	-54.61	-0.63	42.21	-102.61	-0.57
196	219	C	7	-58.44	-1.3	26.54	-9.11	-0.05

i-nuc	BP(j)	Nuc	#BP_Win	avgMFE	avgZ	avgED	SumZ	SumZ/#TotalWindows	BPs= 2
nt-197	-	G	180	-	-	-	-	-
197	187	C	162	-54.61	-0.63	42.21	-102.61	-0.57
197	218	C	7	-58.44	-1.3	26.54	-9.11	-0.05
197	NoBP	G	11	-50.76	-0.77	56.55	-8.48	-0.05

i-nuc	BP(j)	Nuc	#BP_Win	avgMFE	avgZ	avgED	SumZ	SumZ/#TotalWindows	BPs= 1
nt-198	-	A	180	-	-	-	-	-
198	NoBP	A	35	-55.37	-1.31	35.08	-45.8	-0.25
198	213	U	145	-54.27	-0.51	44.39	-73.99	-0.41

i-nuc	BP(j)	Nuc	#BP_Win	avgMFE	avgZ	avgED	SumZ	SumZ/#TotalWindows	BPs= 4
nt-199	-	C	180	-	-	-	-	-
199	NoBP	C	15	-56.61	-1.43	30.01	-21.45	-0.12
199	43	G	4	-54.68	-1.45	25.17	-5.81	-0.03
199	212	G	145	-54.27	-0.51	44.39	-73.99	-0.41
199	217	G	7	-58.44	-1.3	26.54	-9.11	-0.05
199	369	G	9	-50.3	-1.0	57.15	-9.0	-0.05

i-nuc	BP(j)	Nuc	#BP_Win	avgMFE	avgZ	avgED	SumZ	SumZ/#TotalWindows	BPs= 4
nt-200	-	U	180	-	-	-	-	-
200	NoBP	U	15	-56.01	-1.37	31.47	-20.61	-0.11
200	42	G	4	-54.68	-1.45	25.17	-5.81	-0.03
200	211	A	145	-54.27	-0.51	44.39	-73.99	-0.41
200	216	A	7	-58.44	-1.3	26.54	-9.11	-0.05
200	368	A	9	-50.3	-1.0	57.15	-9.0	-0.05

i-nuc	BP(j)	Nuc	#BP_Win	avgMFE	avgZ	avgED	SumZ	SumZ/#TotalWindows	BPs= 4
nt-201	-	U	180	-	-	-	-	-
201	NoBP	U	14	-54.94	-1.46	30.2	-20.51	-0.11
201	157	A	5	-56.14	-1.18	33.65	-5.88	-0.03
201	210	A	145	-54.27	-0.51	44.39	-73.99	-0.41
201	215	A	7	-58.44	-1.3	26.54	-9.11	-0.05
201	367	G	9	-50.3	-1.0	57.15	-9.0	-0.05

i-nuc	BP(j)	Nuc	#BP_Win	avgMFE	avgZ	avgED	SumZ	SumZ/#TotalWindows	BPs= 2
nt-202	-	G	180	-	-	-	-	-
202	NoBP	G	171	-54.23	-0.62	43.71	-106.59	-0.59
202	156	U	5	-56.14	-1.18	33.65	-5.88	-0.03
202	40	C	4	-54.68	-1.45	25.17	-5.81	-0.03

i-nuc	BP(j)	Nuc	#BP_Win	avgMFE	avgZ	avgED	SumZ	SumZ/#TotalWindows	BPs= 2
nt-203	-	A	180	-	-	-	-	-
203	NoBP	A	171	-54.17	-0.62	43.82	-106.6	-0.59
203	155	U	5	-56.14	-1.18	33.65	-5.88	-0.03
203	39	U	4	-54.68	-1.45	25.17	-5.81	-0.03

i-nuc	BP(j)	Nuc	#BP_Win	avgMFE	avgZ	avgED	SumZ	SumZ/#TotalWindows	BPs= 1
nt-204	-	A	180	-	-	-	-	-
204	NoBP	A	175	-54.13	-0.64	43.55	-112.01	-0.62
204	154	U	5	-56.14	-1.18	33.65	-5.88	-0.03

i-nuc	BP(j)	Nuc	#BP_Win	avgMFE	avgZ	avgED	SumZ	SumZ/#TotalWindows	BPs= 3
nt-205	-	A	180	-	-	-	-	-
205	NoBP	A	168	-54.08	-0.6	44.49	-101.02	-0.56
205	153	U	5	-56.14	-1.18	33.65	-5.88	-0.03
205	37	U	4	-54.68	-1.45	25.17	-5.81	-0.03
205	45	U	3	-53.37	-1.57	23.07	-4.72	-0.03

i-nuc	BP(j)	Nuc	#BP_Win	avgMFE	avgZ	avgED	SumZ	SumZ/#TotalWindows	BPs= 3
nt-206	-	G	180	-	-	-	-	-
206	152	C	5	-56.14	-1.18	33.65	-5.88	-0.03
206	36	C	4	-54.68	-1.45	25.17	-5.81	-0.03
206	44	C	3	-53.37	-1.57	23.07	-4.72	-0.03
206	NoBP	G	168	-54.03	-0.6	44.61	-100.34	-0.56

i-nuc	BP(j)	Nuc	#BP_Win	avgMFE	avgZ	avgED	SumZ	SumZ/#TotalWindows	BPs= 3
nt-207	-	C	180	-	-	-	-	-
207	NoBP	C	156	-54.5	-0.56	43.28	-88.07	-0.49
207	35	G	4	-54.68	-1.45	25.17	-5.81	-0.03
207	43	G	3	-53.37	-1.57	23.07	-4.72	-0.03
207	363	G	17	-49.87	-1.1	54.25	-18.7	-0.1

i-nuc	BP(j)	Nuc	#BP_Win	avgMFE	avgZ	avgED	SumZ	SumZ/#TotalWindows	BPs= 2
nt-208	-	G	180	-	-	-	-	-
208	NoBP	G	161	-54.43	-0.6	42.64	-96.34	-0.54
208	151	C	2	-55.4	-1.32	36.35	-2.65	-0.01
208	362	C	17	-49.87	-1.1	54.25	-18.7	-0.1

i-nuc	BP(j)	Nuc	#BP_Win	avgMFE	avgZ	avgED	SumZ	SumZ/#TotalWindows	BPs= 1
nt-209	-	A	180	-	-	-	-	-
209	NoBP	A	177	-53.98	-0.64	44.11	-113.88	-0.63
209	41	U	3	-53.37	-1.57	23.07	-4.72	-0.03

i-nuc	BP(j)	Nuc	#BP_Win	avgMFE	avgZ	avgED	SumZ	SumZ/#TotalWindows	BPs= 1
nt-210	-	A	180	-	-	-	-	-
210	NoBP	A	35	-52.52	-1.28	41.38	-44.84	-0.25
210	201	U	145	-54.27	-0.51	44.39	-73.99	-0.41

i-nuc	BP(j)	Nuc	#BP_Win	avgMFE	avgZ	avgED	SumZ	SumZ/#TotalWindows	BPs= 2
nt-211	-	A	180	-	-	-	-	-
211	NoBP	A	32	-52.24	-1.27	43.35	-40.61	-0.23
211	39	U	3	-53.37	-1.57	23.07	-4.72	-0.03
211	200	U	145	-54.27	-0.51	44.39	-73.99	-0.41

i-nuc	BP(j)	Nuc	#BP_Win	avgMFE	avgZ	avgED	SumZ	SumZ/#TotalWindows	BPs= 2
nt-212	-	G	180	-	-	-	-	-
212	NoBP	G	32	-52.06	-1.27	43.79	-40.7	-0.23
212	38	C	3	-53.37	-1.57	23.07	-4.72	-0.03
212	199	C	145	-54.27	-0.51	44.39	-73.99	-0.41

i-nuc	BP(j)	Nuc	#BP_Win	avgMFE	avgZ	avgED	SumZ	SumZ/#TotalWindows	BPs= 2
nt-213	-	U	180	-	-	-	-	-
213	NoBP	U	18	-54.04	-1.49	31.52	-26.81	-0.15
213	198	A	145	-54.27	-0.51	44.39	-73.99	-0.41
213	359	A	17	-49.87	-1.1	54.25	-18.7	-0.1

i-nuc	BP(j)	Nuc	#BP_Win	avgMFE	avgZ	avgED	SumZ	SumZ/#TotalWindows	BPs= 1
nt-214	-	A	180	-	-	-	-	-
214	NoBP	A	163	-54.21	-0.62	43.1	-100.73	-0.56
214	358	U	17	-49.87	-1.1	54.25	-18.7	-0.1

i-nuc	BP(j)	Nuc	#BP_Win	avgMFE	avgZ	avgED	SumZ	SumZ/#TotalWindows	BPs= 2
nt-215	-	A	180	-	-	-	-	-
215	NoBP	A	156	-53.98	-0.59	44.0	-91.67	-0.51
215	201	U	7	-58.44	-1.3	26.54	-9.11	-0.05
215	357	U	17	-49.87	-1.1	54.25	-18.7	-0.1

i-nuc	BP(j)	Nuc	#BP_Win	avgMFE	avgZ	avgED	SumZ	SumZ/#TotalWindows	BPs= 2
nt-216	-	A	180	-	-	-	-	-
216	NoBP	A	168	-53.46	-0.6	45.99	-100.21	-0.56
216	45	U	5	-56.6	-1.98	16.22	-9.91	-0.06
216	200	U	7	-58.44	-1.3	26.54	-9.11	-0.05

i-nuc	BP(j)	Nuc	#BP_Win	avgMFE	avgZ	avgED	SumZ	SumZ/#TotalWindows	BPs= 5
nt-217	-	G	180	-	-	-	-	-
217	NoBP	G	61	-52.08	-0.68	37.19	-41.51	-0.23
217	44	C	5	-56.6	-1.98	16.22	-9.91	-0.06
217	131	U	37	-54.32	0.12	58.17	4.26	0.02
217	185	C	46	-55.93	-0.85	44.68	-39.07	-0.22
217	199	C	7	-58.44	-1.3	26.54	-9.11	-0.05
217	355	U	24	-50.75	-0.95	53.26	-22.77	-0.13

i-nuc	BP(j)	Nuc	#BP_Win	avgMFE	avgZ	avgED	SumZ	SumZ/#TotalWindows	BPs= 6
nt-218	-	C	180	-	-	-	-	-
218	43	G	5	-56.6	-1.98	16.22	-9.91	-0.06
218	130	G	37	-54.32	0.12	58.17	4.26	0.02
218	NoBP	C	50	-52.68	-0.5	35.83	-25.2	-0.14
218	184	G	46	-55.93	-0.85	44.68	-39.07	-0.22
218	197	G	7	-58.44	-1.3	26.54	-9.11	-0.05
218	354	G	24	-50.75	-0.95	53.26	-22.77	-0.13
218	383	G	11	-48.99	-1.39	46.21	-15.29	-0.08

i-nuc	BP(j)	Nuc	#BP_Win	avgMFE	avgZ	avgED	SumZ	SumZ/#TotalWindows	BPs= 6
nt-219	-	C	180	-	-	-	-	-
219	42	G	3	-58.2	-2.36	13.26	-7.07	-0.04
219	NoBP	C	52	-52.65	-0.54	35.85	-28.21	-0.16
219	129	G	37	-54.32	0.12	58.17	4.26	0.02
219	183	G	46	-55.93	-0.85	44.68	-39.07	-0.22
219	196	G	7	-58.44	-1.3	26.54	-9.11	-0.05
219	353	G	24	-50.75	-0.95	53.26	-22.77	-0.13
219	382	G	11	-48.99	-1.39	46.21	-15.29	-0.08

i-nuc	BP(j)	Nuc	#BP_Win	avgMFE	avgZ	avgED	SumZ	SumZ/#TotalWindows	BPs= 5
nt-220	-	A	180	-	-	-	-	-
220	41	U	1	-58.7	-2.38	13.55	-2.38	-0.01
220	NoBP	A	80	-52.49	-0.7	40.42	-56.01	-0.31
220	128	U	37	-54.32	0.12	58.17	4.26	0.02
220	155	U	6	-54.95	-1.59	35.16	-9.55	-0.05
220	182	U	45	-55.94	-0.85	44.59	-38.39	-0.21
220	381	U	11	-48.99	-1.39	46.21	-15.29	-0.08

i-nuc	BP(j)	Nuc	#BP_Win	avgMFE	avgZ	avgED	SumZ	SumZ/#TotalWindows	BPs= 4
nt-221	-	G	180	-	-	-	-	-
221	NoBP	G	71	-54.84	-1.08	42.4	-77.0	-0.43
221	127	C	37	-54.32	0.12	58.17	4.26	0.02
221	154	U	6	-54.95	-1.59	35.16	-9.55	-0.05
221	146	C	42	-52.21	-0.29	36.09	-12.05	-0.07
221	352	C	24	-50.75	-0.95	53.26	-22.77	-0.13

i-nuc	BP(j)	Nuc	#BP_Win	avgMFE	avgZ	avgED	SumZ	SumZ/#TotalWindows	BPs= 4
nt-222	-	A	180	-	-	-	-	-
222	NoBP	A	71	-54.71	-1.07	42.98	-75.94	-0.42
222	126	U	37	-54.32	0.12	58.17	4.26	0.02
222	153	U	6	-54.95	-1.59	35.16	-9.55	-0.05
222	145	U	42	-52.21	-0.29	36.09	-12.05	-0.07
222	351	U	24	-50.75	-0.95	53.26	-22.77	-0.13

i-nuc	BP(j)	Nuc	#BP_Win	avgMFE	avgZ	avgED	SumZ	SumZ/#TotalWindows	BPs= 5
nt-223	-	G	180	-	-	-	-	-
223	125	C	37	-54.32	0.12	58.17	4.26	0.02
223	152	C	6	-54.95	-1.59	35.16	-9.55	-0.05
223	144	C	42	-52.21	-0.29	36.09	-12.05	-0.07
223	176	U	41	-55.9	-0.8	44.62	-32.91	-0.18
223	NoBP	G	53	-51.87	-1.2	47.02	-63.7	-0.35
223	179	C	1	-56.9	-1.51	41.14	-1.51	-0.01

i-nuc	BP(j)	Nuc	#BP_Win	avgMFE	avgZ	avgED	SumZ	SumZ/#TotalWindows	BPs= 5
nt-224	-	G	180	-	-	-	-	-
224	NoBP	G	34	-53.04	-1.32	42.06	-44.82	-0.25
224	151	C	6	-54.95	-1.59	35.16	-9.55	-0.05
224	143	C	42	-52.21	-0.29	36.09	-12.05	-0.07
224	233	C	33	-54.34	0.2	60.24	6.55	0.04
224	175	C	41	-55.9	-0.8	44.62	-32.91	-0.18
224	349	C	24	-50.75	-0.95	53.26	-22.77	-0.13

i-nuc	BP(j)	Nuc	#BP_Win	avgMFE	avgZ	avgED	SumZ	SumZ/#TotalWindows	BPs= 3
nt-225	-	A	180	-	-	-	-	-
225	NoBP	A	95	-52.67	-0.78	41.44	-74.15	-0.41
225	232	U	33	-54.34	0.2	60.24	6.55	0.04
225	174	U	41	-55.9	-0.8	44.62	-32.91	-0.18
225	373	U	11	-48.99	-1.39	46.21	-15.29	-0.08

i-nuc	BP(j)	Nuc	#BP_Win	avgMFE	avgZ	avgED	SumZ	SumZ/#TotalWindows	BPs= 5
nt-226	-	G	180	-	-	-	-	-
226	NoBP	G	42	-52.82	-1.09	45.98	-45.66	-0.25
226	142	C	42	-52.21	-0.29	36.09	-12.05	-0.07
226	231	C	33	-54.34	0.2	60.24	6.55	0.04
226	173	C	41	-55.9	-0.8	44.62	-32.91	-0.18
226	352	C	11	-53.9	-1.55	43.8	-17.0	-0.09
226	372	U	11	-48.99	-1.39	46.21	-15.29	-0.08

i-nuc	BP(j)	Nuc	#BP_Win	avgMFE	avgZ	avgED	SumZ	SumZ/#TotalWindows	BPs= 5
nt-227	-	A	180	-	-	-	-	-
227	NoBP	A	75	-52.32	-0.58	54.13	-43.76	-0.24
227	141	U	42	-52.21	-0.29	36.09	-12.05	-0.07
227	172	U	32	-56.07	-0.65	46.99	-20.8	-0.12
227	291	U	2	-53.2	0.78	61.76	1.56	0.01
227	337	U	18	-56.47	-1.37	31.39	-24.71	-0.14
227	351	U	11	-53.9	-1.55	43.8	-17.0	-0.09

i-nuc	BP(j)	Nuc	#BP_Win	avgMFE	avgZ	avgED	SumZ	SumZ/#TotalWindows	BPs= 6
nt-228	-	U	180	-	-	-	-	-
228	NoBP	U	61	-52.93	-0.38	55.93	-23.25	-0.13
228	140	A	42	-52.21	-0.29	36.09	-12.05	-0.07
228	171	A	32	-56.07	-0.65	46.99	-20.8	-0.12
228	290	G	2	-53.2	0.78	61.76	1.56	0.01
228	336	A	19	-56.38	-1.4	31.83	-26.55	-0.15
228	350	G	11	-53.9	-1.55	43.8	-17.0	-0.09
228	370	A	13	-49.05	-1.46	47.05	-19.01	-0.11

i-nuc	BP(j)	Nuc	#BP_Win	avgMFE	avgZ	avgED	SumZ	SumZ/#TotalWindows	BPs= 5
nt-229	-	C	180	-	-	-	-	-
229	NoBP	C	64	-55.0	-0.18	54.03	-11.35	-0.06
229	139	G	42	-52.21	-0.29	36.09	-12.05	-0.07
229	289	G	2	-53.2	0.78	61.76	1.56	0.01
229	335	G	19	-56.38	-1.4	31.83	-26.55	-0.15
229	348	G	40	-52.32	-1.23	48.25	-49.05	-0.27
229	369	G	13	-49.05	-1.46	47.05	-19.01	-0.11

i-nuc	BP(j)	Nuc	#BP_Win	avgMFE	avgZ	avgED	SumZ	SumZ/#TotalWindows	BPs= 4
nt-230	-	U	180	-	-	-	-	-
230	NoBP	U	64	-54.93	-0.11	54.48	-6.93	-0.04
230	138	A	42	-52.21	-0.29	36.09	-12.05	-0.07
230	334	A	19	-56.38	-1.4	31.83	-26.55	-0.15
230	347	A	42	-52.4	-1.24	47.99	-52.05	-0.29
230	368	A	13	-49.05	-1.46	47.05	-19.01	-0.11

i-nuc	BP(j)	Nuc	#BP_Win	avgMFE	avgZ	avgED	SumZ	SumZ/#TotalWindows	BPs= 5
nt-231	-	C	180	-	-	-	-	-
231	137	G	42	-52.21	-0.29	36.09	-12.05	-0.07
231	226	G	33	-54.34	0.2	60.24	6.55	0.04
231	NoBP	C	30	-55.57	-0.39	48.7	-11.66	-0.06
231	333	G	19	-56.38	-1.4	31.83	-26.55	-0.15
231	346	G	43	-52.34	-1.24	47.76	-53.17	-0.3
231	367	G	13	-49.05	-1.46	47.05	-19.01	-0.11

i-nuc	BP(j)	Nuc	#BP_Win	avgMFE	avgZ	avgED	SumZ	SumZ/#TotalWindows	BPs= 7
nt-232	-	U	180	-	-	-	-	-
232	136	A	39	-52.06	-0.24	35.92	-9.4	-0.05
232	225	A	33	-54.34	0.2	60.24	6.55	0.04
232	168	A	28	-55.74	-0.47	47.77	-13.22	-0.07
232	286	A	4	-54.3	0.03	50.62	0.13	0.0
232	332	A	19	-56.38	-1.4	31.83	-26.55	-0.15
232	345	A	43	-52.34	-1.24	47.76	-53.17	-0.3
232	366	G	13	-49.05	-1.46	47.05	-19.01	-0.11
232	NoBP	U	1	-47.9	-1.68	41.13	-1.68	-0.01

i-nuc	BP(j)	Nuc	#BP_Win	avgMFE	avgZ	avgED	SumZ	SumZ/#TotalWindows	BPs= 6
nt-233	-	C	180	-	-	-	-	-
233	NoBP	C	32	-50.95	-0.16	37.46	-5.26	-0.03
233	224	G	33	-54.34	0.2	60.24	6.55	0.04
233	167	G	28	-55.74	-0.47	47.77	-13.22	-0.07
233	285	G	12	-54.97	-0.44	38.82	-5.22	-0.03
233	331	G	19	-56.38	-1.4	31.83	-26.55	-0.15
233	344	G	43	-52.34	-1.24	47.76	-53.17	-0.3
233	365	G	13	-49.05	-1.46	47.05	-19.01	-0.11

i-nuc	BP(j)	Nuc	#BP_Win	avgMFE	avgZ	avgED	SumZ	SumZ/#TotalWindows	BPs= 4
nt-234	-	G	180	-	-	-	-	-
234	NoBP	G	120	-53.59	-0.45	46.21	-53.67	-0.3
234	134	C	2	-56.45	0.41	53.16	0.82	0.0
234	284	C	12	-54.97	-0.44	38.82	-5.22	-0.03
234	343	C	43	-52.34	-1.24	47.76	-53.17	-0.3
234	352	C	3	-47.97	-1.46	35.54	-4.37	-0.02

i-nuc	BP(j)	Nuc	#BP_Win	avgMFE	avgZ	avgED	SumZ	SumZ/#TotalWindows	BPs= 7
nt-235	-	A	180	-	-	-	-	-
235	NoBP	A	65	-54.29	-0.82	42.06	-53.13	-0.3
235	107	U	10	-48.85	0.51	48.26	5.07	0.03
235	105	U	10	-50.27	0.05	35.97	0.5	0.0
235	122	U	19	-52.68	0.22	61.27	4.1	0.02
235	165	U	28	-55.74	-0.47	47.77	-13.22	-0.07
235	131	U	2	-56.85	-0.93	40.18	-1.86	-0.01
235	341	U	43	-52.34	-1.24	47.76	-53.17	-0.3
235	351	U	3	-47.97	-1.46	35.54	-4.37	-0.02

i-nuc	BP(j)	Nuc	#BP_Win	avgMFE	avgZ	avgED	SumZ	SumZ/#TotalWindows	BPs= 11
nt-236	-	C	180	-	-	-	-	-
236	NoBP	C	16	-55.27	-0.38	46.9	-6.02	-0.03
236	106	G	10	-48.85	0.51	48.26	5.07	0.03
236	104	G	10	-50.27	0.05	35.97	0.5	0.0
236	121	G	19	-52.68	0.22	61.27	4.1	0.02
236	164	G	28	-55.74	-0.47	47.77	-13.22	-0.07
236	123	G	4	-53.35	0.79	68.6	3.16	0.02
236	282	G	13	-54.93	-0.35	41.06	-4.56	-0.03
236	130	G	2	-56.85	-0.93	40.18	-1.86	-0.01
236	328	G	19	-56.38	-1.4	31.83	-26.55	-0.15
236	340	G	43	-52.34	-1.24	47.76	-53.17	-0.3
236	363	G	13	-49.05	-1.46	47.05	-19.01	-0.11
236	350	G	3	-47.97	-1.46	35.54	-4.37	-0.02

i-nuc	BP(j)	Nuc	#BP_Win	avgMFE	avgZ	avgED	SumZ	SumZ/#TotalWindows	BPs= 10
nt-237	-	G	180	-	-	-	-	-
237	NoBP	G	47	-52.5	-1.21	46.27	-56.81	-0.32
237	105	U	10	-48.85	0.51	48.26	5.07	0.03
237	103	U	10	-50.27	0.05	35.97	0.5	0.0
237	120	U	19	-52.68	0.22	61.27	4.1	0.02
237	163	U	28	-55.74	-0.47	47.77	-13.22	-0.07
237	252	C	9	-58.24	-0.15	53.49	-1.37	-0.01
237	131	U	2	-56.45	0.41	53.16	0.82	0.0
237	122	U	4	-53.35	0.79	68.6	3.16	0.02
237	281	C	35	-54.89	-1.02	37.16	-35.54	-0.2
237	362	C	13	-49.05	-1.46	47.05	-19.01	-0.11
237	349	C	3	-47.97	-1.46	35.54	-4.37	-0.02

i-nuc	BP(j)	Nuc	#BP_Win	avgMFE	avgZ	avgED	SumZ	SumZ/#TotalWindows	BPs= 12
nt-238	-	C	180	-	-	-	-	-
238	NoBP	C	2	-47.2	-0.7	35.03	-1.41	-0.01
238	104	G	10	-48.85	0.51	48.26	5.07	0.03
238	102	G	10	-50.27	0.05	35.97	0.5	0.0
238	119	G	19	-52.68	0.22	61.27	4.1	0.02
238	162	G	28	-55.74	-0.47	47.77	-13.22	-0.07
238	251	G	9	-58.24	-0.15	53.49	-1.37	-0.01
238	130	G	2	-56.45	0.41	53.16	0.82	0.0
238	121	G	4	-53.35	0.79	68.6	3.16	0.02
238	280	G	35	-54.89	-1.02	37.16	-35.54	-0.2
238	129	G	2	-56.85	-0.93	40.18	-1.86	-0.01
238	338	G	43	-52.34	-1.24	47.76	-53.17	-0.3
238	361	G	13	-49.05	-1.46	47.05	-19.01	-0.11
238	348	G	3	-47.97	-1.46	35.54	-4.37	-0.02

i-nuc	BP(j)	Nuc	#BP_Win	avgMFE	avgZ	avgED	SumZ	SumZ/#TotalWindows	BPs= 7
nt-239	-	A	180	-	-	-	-	-
239	103	U	10	-48.85	0.51	48.26	5.07	0.03
239	NoBP	A	86	-53.53	-0.84	42.48	-72.49	-0.4
239	118	U	19	-52.68	0.22	61.27	4.1	0.02
239	94	U	7	-51.86	-0.1	37.98	-0.69	-0.0
239	250	U	9	-58.24	-0.15	53.49	-1.37	-0.01
239	120	U	4	-53.35	0.79	68.6	3.16	0.02
239	128	U	2	-56.85	-0.93	40.18	-1.86	-0.01
239	337	U	43	-52.34	-1.24	47.76	-53.17	-0.3

i-nuc	BP(j)	Nuc	#BP_Win	avgMFE	avgZ	avgED	SumZ	SumZ/#TotalWindows	BPs= 7
nt-240	-	G	180	-	-	-	-	-
240	NoBP	G	138	-52.85	-0.83	45.49	-114.95	-0.64
240	115	U	6	-48.92	0.61	60.55	3.64	0.02
240	93	C	7	-51.86	-0.1	37.98	-0.69	-0.0
240	117	U	13	-54.42	0.04	61.6	0.46	0.0
240	249	U	9	-58.24	-0.15	53.49	-1.37	-0.01
240	128	U	2	-56.45	0.41	53.16	0.82	0.0
240	127	C	2	-56.85	-0.93	40.18	-1.86	-0.01
240	343	C	3	-47.97	-1.46	35.54	-4.37	-0.02

i-nuc	BP(j)	Nuc	#BP_Win	avgMFE	avgZ	avgED	SumZ	SumZ/#TotalWindows	BPs= 6
nt-241	-	G	180	-	-	-	-	-
241	NoBP	G	137	-52.39	-0.84	45.76	-115.43	-0.64
241	114	C	6	-48.92	0.61	60.55	3.64	0.02
241	160	C	21	-55.7	-0.46	45.99	-9.59	-0.05
241	248	C	9	-58.24	-0.15	53.49	-1.37	-0.01
241	127	C	2	-56.45	0.41	53.16	0.82	0.0
241	118	U	4	-53.35	0.79	68.6	3.16	0.02
241	126	U	1	-57.1	-0.81	47.64	-0.81	-0.0

i-nuc	BP(j)	Nuc	#BP_Win	avgMFE	avgZ	avgED	SumZ	SumZ/#TotalWindows	BPs= 9
nt-242	-	A	180	-	-	-	-	-
242	NoBP	A	115	-53.06	-1.04	45.07	-119.93	-0.67
242	100	U	9	-48.77	0.57	51.2	5.14	0.03
242	113	U	6	-48.92	0.61	60.55	3.64	0.02
242	91	U	7	-51.86	-0.1	37.98	-0.69	-0.0
242	115	U	12	-54.48	-0.0	61.55	-0.04	-0.0
242	159	U	21	-55.7	-0.46	45.99	-9.59	-0.05
242	126	U	2	-56.45	0.41	53.16	0.82	0.0
242	117	U	4	-53.35	0.79	68.6	3.16	0.02
242	295	U	1	-53.7	0.5	62.29	0.5	0.0
242	341	U	3	-47.97	-1.46	35.54	-4.37	-0.02

i-nuc	BP(j)	Nuc	#BP_Win	avgMFE	avgZ	avgED	SumZ	SumZ/#TotalWindows	BPs= 10
nt-243	-	C	180	-	-	-	-	-
243	99	G	9	-48.77	0.57	51.2	5.14	0.03
243	112	G	6	-48.92	0.61	60.55	3.64	0.02
243	90	G	7	-51.86	-0.1	37.98	-0.69	-0.0
243	NoBP	C	23	-56.13	-0.03	57.67	-0.59	-0.0
243	158	G	21	-55.7	-0.46	45.99	-9.59	-0.05
243	116	G	4	-53.35	0.79	68.6	3.16	0.02
243	294	G	1	-53.7	0.5	62.29	0.5	0.0
243	277	G	57	-53.75	-1.05	41.48	-60.04	-0.33
243	333	G	43	-52.34	-1.24	47.76	-53.17	-0.3
243	340	G	3	-47.97	-1.46	35.54	-4.37	-0.02
243	407	G	6	-43.75	-1.22	48.15	-7.29	-0.04

i-nuc	BP(j)	Nuc	#BP_Win	avgMFE	avgZ	avgED	SumZ	SumZ/#TotalWindows	BPs= 10
nt-244	-	U	180	-	-	-	-	-
244	98	A	8	-49.16	0.58	51.56	4.63	0.03
244	NoBP	U	29	-54.02	0.07	58.57	1.89	0.01
244	89	A	7	-51.86	-0.1	37.98	-0.69	-0.0
244	157	A	21	-55.7	-0.46	45.99	-9.59	-0.05
244	124	A	2	-56.45	0.41	53.16	0.82	0.0
244	290	G	3	-53.3	0.84	69.56	2.51	0.01
244	293	A	1	-53.7	0.5	62.29	0.5	0.0
244	276	A	57	-53.75	-1.05	41.48	-60.04	-0.33
244	332	A	43	-52.34	-1.24	47.76	-53.17	-0.3
244	339	G	3	-47.97	-1.46	35.54	-4.37	-0.02
244	406	G	6	-43.75	-1.22	48.15	-7.29	-0.04

i-nuc	BP(j)	Nuc	#BP_Win	avgMFE	avgZ	avgED	SumZ	SumZ/#TotalWindows	BPs= 9
nt-245	-	C	180	-	-	-	-	-
245	NoBP	C	46	-53.69	-0.1	50.96	-4.51	-0.03
245	88	G	7	-51.86	-0.1	37.98	-0.69	-0.0
245	112	G	12	-54.48	-0.0	61.55	-0.04	-0.0
245	123	G	2	-56.45	0.41	53.16	0.82	0.0
245	289	G	3	-53.3	0.84	69.56	2.51	0.01
245	292	G	1	-53.7	0.5	62.29	0.5	0.0
245	275	G	57	-53.75	-1.05	41.48	-60.04	-0.33
245	331	G	43	-52.34	-1.24	47.76	-53.17	-0.3
245	338	G	3	-47.97	-1.46	35.54	-4.37	-0.02
245	405	G	6	-43.75	-1.22	48.15	-7.29	-0.04

i-nuc	BP(j)	Nuc	#BP_Win	avgMFE	avgZ	avgED	SumZ	SumZ/#TotalWindows	BPs= 9
nt-246	-	G	180	-	-	-	-	-
246	NoBP	G	78	-53.9	-0.78	48.4	-61.2	-0.34
246	110	C	6	-48.92	0.61	60.55	3.64	0.02
246	85	C	7	-51.86	-0.1	37.98	-0.69	-0.0
246	94	U	4	-51.15	0.64	58.11	2.57	0.01
246	111	C	12	-54.48	-0.0	61.55	-0.04	-0.0
246	288	U	3	-53.3	0.84	69.56	2.51	0.01
246	291	U	1	-53.7	0.5	62.29	0.5	0.0
246	274	C	57	-53.75	-1.05	41.48	-60.04	-0.33
246	337	U	3	-47.97	-1.46	35.54	-4.37	-0.02
246	403	C	9	-43.02	-1.24	47.87	-11.19	-0.06

i-nuc	BP(j)	Nuc	#BP_Win	avgMFE	avgZ	avgED	SumZ	SumZ/#TotalWindows	BPs= 8
nt-247	-	G	180	-	-	-	-	-
247	NoBP	G	74	-54.42	-0.85	43.72	-62.74	-0.35
247	109	C	6	-48.92	0.61	60.55	3.64	0.02
247	84	C	7	-51.86	-0.1	37.98	-0.69	-0.0
247	93	C	4	-51.15	0.64	58.11	2.57	0.01
247	110	C	12	-54.48	-0.0	61.55	-0.04	-0.0
247	258	C	64	-52.8	-1.01	47.05	-64.8	-0.36
247	287	C	3	-53.3	0.84	69.56	2.51	0.01
247	295	U	1	-53.5	0.65	65.71	0.65	0.0
247	402	C	9	-43.02	-1.24	47.87	-11.19	-0.06

i-nuc	BP(j)	Nuc	#BP_Win	avgMFE	avgZ	avgED	SumZ	SumZ/#TotalWindows	BPs= 10
nt-248	-	C	180	-	-	-	-	-
248	108	G	6	-48.92	0.61	60.55	3.64	0.02
248	83	G	7	-51.86	-0.1	37.98	-0.69	-0.0
248	92	G	4	-51.15	0.64	58.11	2.57	0.01
248	NoBP	C	15	-54.25	0.16	63.15	2.47	0.01
248	257	G	64	-52.8	-1.01	47.05	-64.8	-0.36
248	241	G	9	-58.24	-0.15	53.49	-1.37	-0.01
248	270	G	63	-54.01	-1.0	41.77	-62.84	-0.35
248	294	G	1	-53.5	0.65	65.71	0.65	0.0
248	289	G	1	-53.7	0.5	62.29	0.5	0.0
248	401	G	9	-43.02	-1.24	47.87	-11.19	-0.06
248	409	G	1	-40.1	-1.4	41.92	-1.4	-0.01

i-nuc	BP(j)	Nuc	#BP_Win	avgMFE	avgZ	avgED	SumZ	SumZ/#TotalWindows	BPs= 8
nt-249	-	U	180	-	-	-	-	-
249	NoBP	U	27	-51.96	0.11	53.5	2.86	0.02
249	102	G	2	-52.55	0.08	58.92	0.15	0.0
249	256	A	64	-52.8	-1.01	47.05	-64.8	-0.36
249	240	G	9	-58.24	-0.15	53.49	-1.37	-0.01
249	269	A	63	-54.01	-1.0	41.77	-62.84	-0.35
249	286	A	4	-53.4	0.75	67.74	3.01	0.02
249	293	A	1	-53.5	0.65	65.71	0.65	0.0
249	400	G	9	-43.02	-1.24	47.87	-11.19	-0.06
249	408	G	1	-40.1	-1.4	41.92	-1.4	-0.01

i-nuc	BP(j)	Nuc	#BP_Win	avgMFE	avgZ	avgED	SumZ	SumZ/#TotalWindows	BPs= 8
nt-250	-	U	180	-	-	-	-	-
250	NoBP	U	27	-51.67	0.03	52.07	0.78	0.0
250	101	A	2	-52.55	0.08	58.92	0.15	0.0
250	255	A	64	-52.8	-1.01	47.05	-64.8	-0.36
250	239	A	9	-58.24	-0.15	53.49	-1.37	-0.01
250	268	A	63	-54.01	-1.0	41.77	-62.84	-0.35
250	285	G	4	-53.4	0.75	67.74	3.01	0.02
250	292	G	1	-53.5	0.65	65.71	0.65	0.0
250	356	A	9	-43.02	-1.24	47.87	-11.19	-0.06
250	407	G	1	-40.1	-1.4	41.92	-1.4	-0.01

i-nuc	BP(j)	Nuc	#BP_Win	avgMFE	avgZ	avgED	SumZ	SumZ/#TotalWindows	BPs= 9
nt-251	-	G	180	-	-	-	-	-
251	NoBP	G	78	-52.82	-0.84	49.43	-65.3	-0.36
251	80	C	7	-51.86	-0.1	37.98	-0.69	-0.0
251	91	U	4	-51.15	0.64	58.11	2.57	0.01
251	100	U	2	-52.55	0.08	58.92	0.15	0.0
251	238	C	9	-58.24	-0.15	53.49	-1.37	-0.01
251	267	C	63	-54.01	-1.0	41.77	-62.84	-0.35
251	284	C	4	-53.4	0.75	67.74	3.01	0.02
251	291	U	1	-53.5	0.65	65.71	0.65	0.0
251	355	U	9	-43.02	-1.24	47.87	-11.19	-0.06
251	349	C	3	-39.47	-1.6	21.15	-4.81	-0.03

i-nuc	BP(j)	Nuc	#BP_Win	avgMFE	avgZ	avgED	SumZ	SumZ/#TotalWindows	BPs= 10
nt-252	-	C	180	-	-	-	-	-
252	79	G	7	-51.86	-0.1	37.98	-0.69	-0.0
252	90	G	4	-51.15	0.64	58.11	2.57	0.01
252	99	G	2	-52.55	0.08	58.92	0.15	0.0
252	NoBP	C	77	-52.85	-0.86	49.18	-66.15	-0.37
252	237	G	9	-58.24	-0.15	53.49	-1.37	-0.01
252	266	G	63	-54.01	-1.0	41.77	-62.84	-0.35
252	283	G	4	-53.4	0.75	67.74	3.01	0.02
252	290	G	1	-53.5	0.65	65.71	0.65	0.0
252	354	G	9	-43.02	-1.24	47.87	-11.19	-0.06
252	405	G	1	-40.1	-1.4	41.92	-1.4	-0.01
252	348	G	3	-39.47	-1.6	21.15	-4.81	-0.03

i-nuc	BP(j)	Nuc	#BP_Win	avgMFE	avgZ	avgED	SumZ	SumZ/#TotalWindows	BPs= 9
nt-253	-	U	180	-	-	-	-	-
253	78	A	5	-52.36	-0.29	36.52	-1.47	-0.01
253	NoBP	U	88	-53.21	-0.77	49.39	-67.91	-0.38
253	89	A	4	-51.15	0.64	58.11	2.57	0.01
253	98	A	2	-52.55	0.08	58.92	0.15	0.0
253	265	G	63	-54.01	-1.0	41.77	-62.84	-0.35
253	282	G	4	-53.4	0.75	67.74	3.01	0.02
253	289	G	1	-53.5	0.65	65.71	0.65	0.0
253	353	G	9	-43.02	-1.24	47.87	-11.19	-0.06
253	404	A	1	-40.1	-1.4	41.92	-1.4	-0.01
253	347	A	3	-39.47	-1.6	21.15	-4.81	-0.03

i-nuc	BP(j)	Nuc	#BP_Win	avgMFE	avgZ	avgED	SumZ	SumZ/#TotalWindows	BPs= 5
nt-254	-	G	180	-	-	-	-	-
254	NoBP	G	101	-52.68	-0.7	48.57	-70.91	-0.39
254	264	C	63	-54.01	-1.0	41.77	-62.84	-0.35
254	281	C	4	-53.4	0.75	67.74	3.01	0.02
254	287	C	1	-53.5	0.65	65.71	0.65	0.0
254	352	C	10	-42.43	-1.28	46.67	-12.85	-0.07
254	403	C	1	-40.1	-1.4	41.92	-1.4	-0.01

i-nuc	BP(j)	Nuc	#BP_Win	avgMFE	avgZ	avgED	SumZ	SumZ/#TotalWindows	BPs= 3
nt-255	-	A	180	-	-	-	-	-
255	NoBP	A	102	-53.24	-0.69	45.8	-70.44	-0.39
255	87	U	4	-51.15	0.64	58.11	2.57	0.01
255	250	U	64	-52.8	-1.01	47.05	-64.8	-0.36
255	351	U	10	-42.43	-1.28	46.67	-12.85	-0.07

i-nuc	BP(j)	Nuc	#BP_Win	avgMFE	avgZ	avgED	SumZ	SumZ/#TotalWindows	BPs= 3
nt-256	-	A	180	-	-	-	-	-
256	NoBP	A	110	-52.13	-0.77	45.64	-84.55	-0.47
256	86	U	4	-51.15	0.64	58.11	2.57	0.01
256	94	U	2	-52.55	0.08	58.92	0.15	0.0
256	249	U	64	-52.8	-1.01	47.05	-64.8	-0.36

i-nuc	BP(j)	Nuc	#BP_Win	avgMFE	avgZ	avgED	SumZ	SumZ/#TotalWindows	BPs= 8
nt-257	-	G	180	-	-	-	-	-
257	NoBP	G	84	-53.2	-0.82	43.88	-68.57	-0.38
257	84	C	1	-49.0	1.05	59.59	1.05	0.01
257	85	C	3	-51.87	0.51	57.62	1.52	0.01
257	93	C	2	-52.55	0.08	58.92	0.15	0.0
257	109	C	12	-54.48	-0.0	61.55	-0.04	-0.0
257	248	C	64	-52.8	-1.01	47.05	-64.8	-0.36
257	284	C	1	-53.5	0.65	65.71	0.65	0.0
257	349	C	10	-42.43	-1.28	46.67	-12.85	-0.07
257	343	C	3	-39.47	-1.6	21.15	-4.81	-0.03

i-nuc	BP(j)	Nuc	#BP_Win	avgMFE	avgZ	avgED	SumZ	SumZ/#TotalWindows	BPs= 9
nt-258	-	C	180	-	-	-	-	-
258	NoBP	C	82	-53.12	-0.86	43.23	-70.23	-0.39
258	83	G	1	-49.0	1.05	59.59	1.05	0.01
258	92	G	2	-52.55	0.08	58.92	0.15	0.0
258	108	G	12	-54.48	-0.0	61.55	-0.04	-0.0
258	247	G	64	-52.8	-1.01	47.05	-64.8	-0.36
258	277	G	4	-53.4	0.75	67.74	3.01	0.02
258	283	G	1	-53.5	0.65	65.71	0.65	0.0
258	348	G	10	-42.43	-1.28	46.67	-12.85	-0.07
258	282	G	1	-40.1	-1.4	41.92	-1.4	-0.01
258	342	G	3	-39.47	-1.6	21.15	-4.81	-0.03

i-nuc	BP(j)	Nuc	#BP_Win	avgMFE	avgZ	avgED	SumZ	SumZ/#TotalWindows	BPs= 7
nt-259	-	G	180	-	-	-	-	-
259	NoBP	G	87	-53.03	-0.84	44.95	-73.0	-0.41
259	84	C	3	-51.87	0.51	57.62	1.52	0.01
259	91	U	2	-52.55	0.08	58.92	0.15	0.0
259	107	U	12	-54.48	-0.0	61.55	-0.04	-0.0
259	109	C	2	-53.3	0.33	67.36	0.66	0.0
259	267	C	11	-56.35	-0.24	45.75	-2.61	-0.01
259	281	C	60	-50.09	-1.23	45.46	-73.97	-0.41
259	341	U	3	-39.47	-1.6	21.15	-4.81	-0.03

i-nuc	BP(j)	Nuc	#BP_Win	avgMFE	avgZ	avgED	SumZ	SumZ/#TotalWindows	BPs= 10
nt-260	-	C	180	-	-	-	-	-
260	83	G	3	-51.87	0.51	57.62	1.52	0.01
260	90	G	2	-52.55	0.08	58.92	0.15	0.0
260	106	G	12	-54.48	-0.0	61.55	-0.04	-0.0
260	108	G	2	-53.3	0.33	67.36	0.66	0.0
260	123	G	9	-58.24	-0.15	53.49	-1.37	-0.01
260	NoBP	C	63	-54.01	-1.0	41.77	-62.84	-0.35
260	266	G	11	-56.35	-0.24	45.75	-2.61	-0.01
260	275	G	4	-53.4	0.75	67.74	3.01	0.02
260	280	G	60	-50.09	-1.23	45.46	-73.97	-0.41
260	344	G	11	-41.81	-1.27	44.63	-13.95	-0.08
260	340	G	3	-39.47	-1.6	21.15	-4.81	-0.03

i-nuc	BP(j)	Nuc	#BP_Win	avgMFE	avgZ	avgED	SumZ	SumZ/#TotalWindows	BPs= 5
nt-261	-	G	180	-	-	-	-	-
261	NoBP	G	141	-52.17	-1.02	43.66	-143.28	-0.8
261	105	U	12	-54.48	-0.0	61.55	-0.04	-0.0
261	107	U	2	-53.3	0.33	67.36	0.66	0.0
261	122	U	9	-58.24	-0.15	53.49	-1.37	-0.01
261	274	C	4	-53.4	0.75	67.74	3.01	0.02
261	343	C	12	-41.18	-1.3	43.54	-15.66	-0.09

i-nuc	BP(j)	Nuc	#BP_Win	avgMFE	avgZ	avgED	SumZ	SumZ/#TotalWindows	BPs= 8
nt-262	-	C	180	-	-	-	-	-
262	NoBP	C	76	-54.05	-0.87	42.49	-65.81	-0.37
262	88	G	2	-52.55	0.08	58.92	0.15	0.0
262	104	G	12	-54.48	-0.0	61.55	-0.04	-0.0
262	106	G	2	-53.3	0.33	67.36	0.66	0.0
262	121	G	9	-58.24	-0.15	53.49	-1.37	-0.01
262	273	G	4	-53.4	0.75	67.74	3.01	0.02
262	278	G	60	-50.09	-1.23	45.46	-73.97	-0.41
262	342	G	12	-41.18	-1.3	43.54	-15.66	-0.09
262	338	G	3	-39.47	-1.6	21.15	-4.81	-0.03

i-nuc	BP(j)	Nuc	#BP_Win	avgMFE	avgZ	avgED	SumZ	SumZ/#TotalWindows	BPs= 6
nt-263	-	A	180	-	-	-	-	-
263	87	U	2	-52.55	0.08	58.92	0.15	0.0
263	103	U	12	-54.48	-0.0	61.55	-0.04	-0.0
263	105	U	2	-53.3	0.33	67.36	0.66	0.0
263	120	U	9	-58.24	-0.15	53.49	-1.37	-0.01
263	NoBP	A	140	-52.2	-0.99	44.34	-138.3	-0.77
263	341	U	12	-41.18	-1.3	43.54	-15.66	-0.09
263	337	U	3	-39.47	-1.6	21.15	-4.81	-0.03

i-nuc	BP(j)	Nuc	#BP_Win	avgMFE	avgZ	avgED	SumZ	SumZ/#TotalWindows	BPs= 7
nt-264	-	C	180	-	-	-	-	-
264	NoBP	C	15	-51.48	-0.38	45.57	-5.74	-0.03
264	102	G	12	-54.48	-0.0	61.55	-0.04	-0.0
264	104	G	2	-53.3	0.33	67.36	0.66	0.0
264	119	G	9	-58.24	-0.15	53.49	-1.37	-0.01
264	254	G	63	-54.01	-1.0	41.77	-62.84	-0.35
264	272	G	4	-53.4	0.75	67.74	3.01	0.02
264	275	G	63	-49.58	-1.25	44.31	-78.78	-0.44
264	340	G	12	-41.18	-1.3	43.54	-15.66	-0.09

i-nuc	BP(j)	Nuc	#BP_Win	avgMFE	avgZ	avgED	SumZ	SumZ/#TotalWindows	BPs= 4
nt-265	-	G	180	-	-	-	-	-
265	NoBP	G	41	-50.92	-0.36	52.93	-14.64	-0.08
265	118	U	9	-58.24	-0.15	53.49	-1.37	-0.01
265	253	U	63	-54.01	-1.0	41.77	-62.84	-0.35
265	274	C	63	-49.58	-1.25	44.31	-78.78	-0.44
265	403	C	4	-33.25	-1.1	37.51	-4.38	-0.02

i-nuc	BP(j)	Nuc	#BP_Win	avgMFE	avgZ	avgED	SumZ	SumZ/#TotalWindows	BPs= 5
nt-266	-	G	180	-	-	-	-	-
266	NoBP	G	82	-48.42	-1.12	45.77	-91.5	-0.51
266	100	U	11	-54.55	-0.0	61.08	-0.04	-0.0
266	117	U	9	-58.24	-0.15	53.49	-1.37	-0.01
266	252	C	63	-54.01	-1.0	41.77	-62.84	-0.35
266	260	C	11	-56.35	-0.24	45.75	-2.61	-0.01
266	402	C	4	-33.25	-1.1	37.51	-4.38	-0.02

i-nuc	BP(j)	Nuc	#BP_Win	avgMFE	avgZ	avgED	SumZ	SumZ/#TotalWindows	BPs= 6
nt-267	-	C	180	-	-	-	-	-
267	NoBP	C	19	-43.48	-0.74	48.88	-14.06	-0.08
267	99	G	11	-54.55	-0.0	61.08	-0.04	-0.0
267	116	G	9	-58.24	-0.15	53.49	-1.37	-0.01
267	251	G	63	-54.01	-1.0	41.77	-62.84	-0.35
267	259	G	11	-56.35	-0.24	45.75	-2.61	-0.01
267	272	G	63	-49.58	-1.25	44.31	-78.78	-0.44
267	401	G	4	-33.25	-1.1	37.51	-4.38	-0.02

i-nuc	BP(j)	Nuc	#BP_Win	avgMFE	avgZ	avgED	SumZ	SumZ/#TotalWindows	BPs= 3
nt-268	-	A	180	-	-	-	-	-
268	NoBP	A	104	-48.74	-0.96	46.92	-99.92	-0.56
268	115	U	2	-59.0	-0.27	56.12	-0.54	-0.0
268	250	U	63	-54.01	-1.0	41.77	-62.84	-0.35
268	156	U	11	-56.35	-0.24	45.75	-2.61	-0.01

i-nuc	BP(j)	Nuc	#BP_Win	avgMFE	avgZ	avgED	SumZ	SumZ/#TotalWindows	BPs= 2
nt-269	-	A	180	-	-	-	-	-
269	NoBP	A	106	-48.72	-0.96	46.84	-101.62	-0.56
269	249	U	63	-54.01	-1.0	41.77	-62.84	-0.35
269	155	U	11	-56.35	-0.24	45.75	-2.61	-0.01

i-nuc	BP(j)	Nuc	#BP_Win	avgMFE	avgZ	avgED	SumZ	SumZ/#TotalWindows	BPs= 4
nt-270	-	G	180	-	-	-	-	-
270	NoBP	G	100	-49.25	-0.97	47.04	-97.09	-0.54
270	95	C	1	-54.9	0.03	58.8	0.03	0.0
270	248	C	63	-54.01	-1.0	41.77	-62.84	-0.35
270	154	U	11	-56.35	-0.24	45.75	-2.61	-0.01
270	352	C	5	-32.66	-1.07	34.91	-5.33	-0.03

i-nuc	BP(j)	Nuc	#BP_Win	avgMFE	avgZ	avgED	SumZ	SumZ/#TotalWindows	BPs= 5
nt-271	-	A	180	-	-	-	-	-
271	NoBP	A	154	-50.56	-1.04	44.36	-160.68	-0.89
271	94	U	1	-54.9	0.03	58.8	0.03	0.0
271	115	U	7	-58.03	-0.12	52.74	-0.83	-0.0
271	122	U	2	-56.45	0.41	53.16	0.82	0.0
271	153	U	11	-56.35	-0.24	45.75	-2.61	-0.01
271	351	U	5	-32.66	-1.07	34.91	-5.33	-0.03

i-nuc	BP(j)	Nuc	#BP_Win	avgMFE	avgZ	avgED	SumZ	SumZ/#TotalWindows	BPs= 5
nt-272	-	G	180	-	-	-	-	-
272	93	C	1	-54.9	0.03	58.8	0.03	0.0
272	NoBP	G	94	-50.04	-0.96	42.81	-90.05	-0.5
272	114	C	7	-58.03	-0.12	52.74	-0.83	-0.0
272	152	C	11	-56.35	-0.24	45.75	-2.61	-0.01
272	264	C	4	-53.4	0.75	67.74	3.01	0.02
272	267	C	63	-49.58	-1.25	44.31	-78.78	-0.44

i-nuc	BP(j)	Nuc	#BP_Win	avgMFE	avgZ	avgED	SumZ	SumZ/#TotalWindows	BPs= 7
nt-273	-	G	180	-	-	-	-	-
273	NoBP	G	132	-51.96	-1.08	43.9	-142.54	-0.79
273	113	U	7	-58.03	-0.12	52.74	-0.83	-0.0
273	120	U	2	-56.45	0.41	53.16	0.82	0.0
273	151	C	11	-56.35	-0.24	45.75	-2.61	-0.01
273	262	C	4	-53.4	0.75	67.74	3.01	0.02
273	281	C	16	-39.19	-1.25	42.03	-20.04	-0.11
273	349	C	5	-32.66	-1.07	34.91	-5.33	-0.03
273	449	C	3	-33.0	-0.91	33.14	-2.73	-0.02

i-nuc	BP(j)	Nuc	#BP_Win	avgMFE	avgZ	avgED	SumZ	SumZ/#TotalWindows	BPs= 8
nt-274	-	C	180	-	-	-	-	-
274	NoBP	C	23	-55.13	-0.31	48.49	-7.06	-0.04
274	112	G	7	-58.03	-0.12	52.74	-0.83	-0.0
274	119	G	2	-56.45	0.41	53.16	0.82	0.0
274	261	G	4	-53.4	0.75	67.74	3.01	0.02
274	265	G	63	-49.58	-1.25	44.31	-78.78	-0.44
274	246	G	57	-53.75	-1.05	41.48	-60.04	-0.33
274	280	G	16	-39.19	-1.25	42.03	-20.04	-0.11
274	348	G	5	-32.66	-1.07	34.91	-5.33	-0.03
274	448	G	3	-33.0	-0.91	33.14	-2.73	-0.02

i-nuc	BP(j)	Nuc	#BP_Win	avgMFE	avgZ	avgED	SumZ	SumZ/#TotalWindows	BPs= 8
nt-275	-	G	180	-	-	-	-	-
275	NoBP	G	30	-39.03	-0.97	41.82	-29.21	-0.16
275	111	C	7	-58.03	-0.12	52.74	-0.83	-0.0
275	114	C	2	-59.0	-0.27	56.12	-0.54	-0.0
275	118	U	2	-56.45	0.41	53.16	0.82	0.0
275	146	C	11	-56.35	-0.24	45.75	-2.61	-0.01
275	260	C	4	-53.4	0.75	67.74	3.01	0.02
275	264	C	63	-49.58	-1.25	44.31	-78.78	-0.44
275	245	C	57	-53.75	-1.05	41.48	-60.04	-0.33
275	155	U	4	-56.5	-0.9	40.21	-3.62	-0.02

i-nuc	BP(j)	Nuc	#BP_Win	avgMFE	avgZ	avgED	SumZ	SumZ/#TotalWindows	BPs= 5
nt-276	-	A	180	-	-	-	-	-
276	NoBP	A	104	-47.03	-1.02	44.77	-106.6	-0.59
276	113	U	2	-59.0	-0.27	56.12	-0.54	-0.0
276	117	U	2	-56.45	0.41	53.16	0.82	0.0
276	145	U	11	-56.35	-0.24	45.75	-2.61	-0.01
276	244	U	57	-53.75	-1.05	41.48	-60.04	-0.33
276	154	U	4	-56.5	-0.9	40.21	-3.62	-0.02

i-nuc	BP(j)	Nuc	#BP_Win	avgMFE	avgZ	avgED	SumZ	SumZ/#TotalWindows	BPs= 5
nt-277	-	G	180	-	-	-	-	-
277	NoBP	G	97	-46.18	-1.13	43.38	-109.41	-0.61
277	110	C	7	-58.03	-0.12	52.74	-0.83	-0.0
277	144	C	11	-56.35	-0.24	45.75	-2.61	-0.01
277	258	C	4	-53.4	0.75	67.74	3.01	0.02
277	243	C	57	-53.75	-1.05	41.48	-60.04	-0.33
277	153	U	4	-56.5	-0.9	40.21	-3.62	-0.02

i-nuc	BP(j)	Nuc	#BP_Win	avgMFE	avgZ	avgED	SumZ	SumZ/#TotalWindows	BPs= 7
nt-278	-	G	180	-	-	-	-	-
278	NoBP	G	89	-48.71	-0.99	41.55	-88.46	-0.49
278	109	C	7	-58.03	-0.12	52.74	-0.83	-0.0
278	111	C	2	-59.0	-0.27	56.12	-0.54	-0.0
278	115	U	2	-56.45	0.41	53.16	0.82	0.0
278	143	C	11	-56.35	-0.24	45.75	-2.61	-0.01
278	262	C	60	-50.09	-1.23	45.46	-73.97	-0.41
278	152	C	4	-56.5	-0.9	40.21	-3.62	-0.02
278	343	C	5	-32.66	-1.07	34.91	-5.33	-0.03

i-nuc	BP(j)	Nuc	#BP_Win	avgMFE	avgZ	avgED	SumZ	SumZ/#TotalWindows	BPs= 5
nt-279	-	G	180	-	-	-	-	-
279	NoBP	G	148	-49.0	-1.02	42.78	-151.07	-0.84
279	110	C	2	-59.0	-0.27	56.12	-0.54	-0.0
279	114	C	2	-56.45	0.41	53.16	0.82	0.0
279	142	C	11	-56.35	-0.24	45.75	-2.61	-0.01
279	151	C	4	-56.5	-0.9	40.21	-3.62	-0.02
279	355	U	13	-49.05	-1.46	47.05	-19.01	-0.11

i-nuc	BP(j)	Nuc	#BP_Win	avgMFE	avgZ	avgED	SumZ	SumZ/#TotalWindows	BPs= 11
nt-280	-	G	180	-	-	-	-	-
280	NoBP	G	31	-51.08	-0.82	48.29	-25.55	-0.14
280	107	U	5	-59.12	-0.29	52.75	-1.47	-0.01
280	109	C	2	-59.0	-0.27	56.12	-0.54	-0.0
280	113	U	2	-56.45	0.41	53.16	0.82	0.0
280	120	U	2	-54.8	0.62	73.08	1.23	0.01
280	260	C	60	-50.09	-1.23	45.46	-73.97	-0.41
280	238	C	35	-54.89	-1.02	37.16	-35.54	-0.2
280	141	U	8	-57.06	-0.52	38.88	-4.16	-0.02
280	150	C	4	-56.5	-0.9	40.21	-3.62	-0.02
280	274	C	16	-39.19	-1.25	42.03	-20.04	-0.11
280	341	U	5	-32.66	-1.07	34.91	-5.33	-0.03
280	445	C	10	-32.52	-0.92	33.11	-9.2	-0.05

i-nuc	BP(j)	Nuc	#BP_Win	avgMFE	avgZ	avgED	SumZ	SumZ/#TotalWindows	BPs= 13
nt-281	-	C	180	-	-	-	-	-
281	106	G	5	-59.12	-0.29	52.75	-1.47	-0.01
281	108	G	2	-59.0	-0.27	56.12	-0.54	-0.0
281	112	G	2	-56.45	0.41	53.16	0.82	0.0
281	119	G	2	-54.8	0.62	73.08	1.23	0.01
281	254	G	4	-53.4	0.75	67.74	3.01	0.02
281	259	G	60	-50.09	-1.23	45.46	-73.97	-0.41
281	237	G	35	-54.89	-1.02	37.16	-35.54	-0.2
281	NoBP	C	24	-53.38	-0.76	41.73	-18.13	-0.1
281	139	G	1	-54.1	0.38	36.39	0.38	0.0
281	148	G	1	-56.8	-1.08	32.66	-1.08	-0.01
281	353	G	13	-49.05	-1.46	47.05	-19.01	-0.11
281	273	G	16	-39.19	-1.25	42.03	-20.04	-0.11
281	340	G	5	-32.66	-1.07	34.91	-5.33	-0.03
281	444	G	10	-32.52	-0.92	33.11	-9.2	-0.05

i-nuc	BP(j)	Nuc	#BP_Win	avgMFE	avgZ	avgED	SumZ	SumZ/#TotalWindows	BPs= 9
nt-282	-	G	180	-	-	-	-	-
282	NoBP	G	4	-57.82	-0.12	57.49	-0.5	-0.0
282	105	U	2	-59.5	-0.32	51.98	-0.63	-0.0
282	107	U	1	-59.0	-0.39	56.28	-0.39	-0.0
282	111	C	2	-56.45	0.41	53.16	0.82	0.0
282	118	U	2	-54.8	0.62	73.08	1.23	0.01
282	253	U	4	-53.4	0.75	67.74	3.01	0.02
282	236	C	13	-54.93	-0.35	41.06	-4.56	-0.03
282	300	C	125	-49.26	-1.12	41.15	-140.44	-0.78
282	352	C	26	-43.81	-1.44	43.87	-37.45	-0.21
282	258	C	1	-40.1	-1.4	41.92	-1.4	-0.01

i-nuc	BP(j)	Nuc	#BP_Win	avgMFE	avgZ	avgED	SumZ	SumZ/#TotalWindows	BPs= 7
nt-283	-	G	180	-	-	-	-	-
283	NoBP	G	18	-55.34	-0.45	43.37	-8.13	-0.05
283	110	C	2	-56.45	0.41	53.16	0.82	0.0
283	117	U	2	-54.8	0.62	73.08	1.23	0.01
283	252	C	4	-53.4	0.75	67.74	3.01	0.02
283	258	C	1	-53.5	0.65	65.71	0.65	0.0
283	299	C	126	-49.3	-1.11	41.36	-139.78	-0.78
283	351	U	26	-43.81	-1.44	43.87	-37.45	-0.21
283	456	C	1	-31.0	-0.55	34.83	-0.55	-0.0

i-nuc	BP(j)	Nuc	#BP_Win	avgMFE	avgZ	avgED	SumZ	SumZ/#TotalWindows	BPs= 8
nt-284	-	C	180	-	-	-	-	-
284	NoBP	C	7	-54.49	-0.18	51.21	-1.23	-0.01
284	116	G	2	-54.8	0.62	73.08	1.23	0.01
284	251	G	4	-53.4	0.75	67.74	3.01	0.02
284	257	G	1	-53.5	0.65	65.71	0.65	0.0
284	234	G	12	-54.97	-0.44	38.82	-5.22	-0.03
284	298	G	126	-49.3	-1.11	41.36	-139.78	-0.78
284	350	G	26	-43.81	-1.44	43.87	-37.45	-0.21
284	353	G	1	-40.1	-1.4	41.92	-1.4	-0.01
284	455	G	1	-31.0	-0.55	34.83	-0.55	-0.0

i-nuc	BP(j)	Nuc	#BP_Win	avgMFE	avgZ	avgED	SumZ	SumZ/#TotalWindows	BPs= 6
nt-285	-	G	180	-	-	-	-	-
285	NoBP	G	7	-53.56	0.01	53.69	0.04	0.0
285	114	C	2	-54.8	0.62	73.08	1.23	0.01
285	250	U	4	-53.4	0.75	67.74	3.01	0.02
285	233	C	12	-54.97	-0.44	38.82	-5.22	-0.03
285	297	C	126	-49.3	-1.11	41.36	-139.78	-0.78
285	349	C	26	-43.81	-1.44	43.87	-37.45	-0.21
285	352	C	3	-34.43	-1.38	32.12	-4.14	-0.02

i-nuc	BP(j)	Nuc	#BP_Win	avgMFE	avgZ	avgED	SumZ	SumZ/#TotalWindows	BPs= 5
nt-286	-	A	180	-	-	-	-	-
286	NoBP	A	41	-47.01	-1.05	42.94	-43.22	-0.24
286	113	U	2	-54.8	0.62	73.08	1.23	0.01
286	249	U	4	-53.4	0.75	67.74	3.01	0.02
286	232	U	4	-54.3	0.03	50.62	0.13	0.0
286	295	U	126	-49.3	-1.11	41.36	-139.78	-0.78
286	351	U	3	-34.43	-1.38	32.12	-4.14	-0.02

i-nuc	BP(j)	Nuc	#BP_Win	avgMFE	avgZ	avgED	SumZ	SumZ/#TotalWindows	BPs= 8
nt-287	-	C	180	-	-	-	-	-
287	NoBP	C	16	-55.32	-0.25	43.15	-4.05	-0.02
287	112	G	2	-54.8	0.62	73.08	1.23	0.01
287	247	G	3	-53.3	0.84	69.56	2.51	0.01
287	254	G	1	-53.5	0.65	65.71	0.65	0.0
287	294	G	126	-49.3	-1.11	41.36	-139.78	-0.78
287	348	G	26	-43.81	-1.44	43.87	-37.45	-0.21
287	350	G	3	-34.43	-1.38	32.12	-4.14	-0.02
287	451	G	1	-31.0	-0.55	34.83	-0.55	-0.0
287	405	G	2	-30.55	-0.63	37.79	-1.26	-0.01

i-nuc	BP(j)	Nuc	#BP_Win	avgMFE	avgZ	avgED	SumZ	SumZ/#TotalWindows	BPs= 6
nt-288	-	U	180	-	-	-	-	-
288	NoBP	U	12	-47.43	0.01	52.47	0.17	0.0
288	246	G	3	-53.3	0.84	69.56	2.51	0.01
288	293	A	126	-49.3	-1.11	41.36	-139.78	-0.78
288	301	A	10	-55.32	-0.68	34.23	-6.78	-0.04
288	347	A	26	-43.81	-1.44	43.87	-37.45	-0.21
288	450	A	1	-31.0	-0.55	34.83	-0.55	-0.0
288	404	A	2	-30.55	-0.63	37.79	-1.26	-0.01

i-nuc	BP(j)	Nuc	#BP_Win	avgMFE	avgZ	avgED	SumZ	SumZ/#TotalWindows	BPs= 8
nt-289	-	G	180	-	-	-	-	-
289	NoBP	G	157	-48.26	-1.12	42.1	-176.27	-0.98
289	245	C	3	-53.3	0.84	69.56	2.51	0.01
289	253	U	1	-53.5	0.65	65.71	0.65	0.0
289	248	C	1	-53.7	0.5	62.29	0.5	0.0
289	229	C	2	-53.2	0.78	61.76	1.56	0.01
289	300	C	10	-55.32	-0.68	34.23	-6.78	-0.04
289	349	C	3	-34.43	-1.38	32.12	-4.14	-0.02
289	449	C	1	-31.0	-0.55	34.83	-0.55	-0.0
289	403	C	2	-30.55	-0.63	37.79	-1.26	-0.01

i-nuc	BP(j)	Nuc	#BP_Win	avgMFE	avgZ	avgED	SumZ	SumZ/#TotalWindows	BPs= 6
nt-290	-	G	180	-	-	-	-	-
290	NoBP	G	161	-47.88	-1.12	41.93	-181.04	-1.01
290	244	U	3	-53.3	0.84	69.56	2.51	0.01
290	252	C	1	-53.5	0.65	65.71	0.65	0.0
290	228	U	2	-53.2	0.78	61.76	1.56	0.01
290	299	C	10	-55.32	-0.68	34.23	-6.78	-0.04
290	402	C	2	-30.55	-0.63	37.79	-1.26	-0.01
290	469	C	1	-31.7	-0.81	27.52	-0.81	-0.0

i-nuc	BP(j)	Nuc	#BP_Win	avgMFE	avgZ	avgED	SumZ	SumZ/#TotalWindows	BPs= 8
nt-291	-	U	180	-	-	-	-	-
291	NoBP	U	159	-48.15	-1.11	42.27	-176.0	-0.98
291	251	G	1	-53.5	0.65	65.71	0.65	0.0
291	246	G	1	-53.7	0.5	62.29	0.5	0.0
291	227	A	2	-53.2	0.78	61.76	1.56	0.01
291	298	G	10	-55.32	-0.68	34.23	-6.78	-0.04
291	347	A	3	-34.43	-1.38	32.12	-4.14	-0.02
291	447	A	1	-31.0	-0.55	34.83	-0.55	-0.0
291	401	G	2	-30.55	-0.63	37.79	-1.26	-0.01
291	468	G	1	-31.7	-0.81	27.52	-0.81	-0.0

i-nuc	BP(j)	Nuc	#BP_Win	avgMFE	avgZ	avgED	SumZ	SumZ/#TotalWindows	BPs= 4
nt-292	-	G	180	-	-	-	-	-
292	NoBP	G	167	-47.51	-1.09	41.95	-181.26	-1.01
292	250	U	1	-53.5	0.65	65.71	0.65	0.0
292	245	C	1	-53.7	0.5	62.29	0.5	0.0
292	297	C	10	-55.32	-0.68	34.23	-6.78	-0.04
292	467	C	1	-31.7	-0.81	27.52	-0.81	-0.0

i-nuc	BP(j)	Nuc	#BP_Win	avgMFE	avgZ	avgED	SumZ	SumZ/#TotalWindows	BPs= 4
nt-293	-	A	180	-	-	-	-	-
293	NoBP	A	51	-44.15	-0.97	41.05	-49.58	-0.28
293	249	U	1	-53.5	0.65	65.71	0.65	0.0
293	244	U	1	-53.7	0.5	62.29	0.5	0.0
293	288	U	126	-49.3	-1.11	41.36	-139.78	-0.78
293	466	U	1	-31.7	-0.81	27.52	-0.81	-0.0

i-nuc	BP(j)	Nuc	#BP_Win	avgMFE	avgZ	avgED	SumZ	SumZ/#TotalWindows	BPs= 4
nt-294	-	G	180	-	-	-	-	-
294	NoBP	G	13	-54.84	-0.35	41.03	-4.53	-0.03
294	248	C	1	-53.5	0.65	65.71	0.65	0.0
294	243	C	1	-53.7	0.5	62.29	0.5	0.0
294	287	C	126	-49.3	-1.11	41.36	-139.78	-0.78
294	343	C	39	-39.7	-1.21	39.62	-47.08	-0.26

i-nuc	BP(j)	Nuc	#BP_Win	avgMFE	avgZ	avgED	SumZ	SumZ/#TotalWindows	BPs= 4
nt-295	-	U	180	-	-	-	-	-
295	247	G	1	-53.5	0.65	65.71	0.65	0.0
295	242	A	1	-53.7	0.5	62.29	0.5	0.0
295	NoBP	U	13	-53.04	-0.45	37.86	-5.83	-0.03
295	286	A	126	-49.3	-1.11	41.36	-139.78	-0.78
295	342	G	39	-39.7	-1.21	39.62	-47.08	-0.26

i-nuc	BP(j)	Nuc	#BP_Win	avgMFE	avgZ	avgED	SumZ	SumZ/#TotalWindows	BPs= 1
nt-296	-	A	180	-	-	-	-	-
296	NoBP	A	141	-49.54	-1.03	41.08	-145.75	-0.81
296	341	U	39	-39.7	-1.21	39.62	-47.08	-0.26

i-nuc	BP(j)	Nuc	#BP_Win	avgMFE	avgZ	avgED	SumZ	SumZ/#TotalWindows	BPs= 3
nt-297	-	C	180	-	-	-	-	-
297	NoBP	C	5	-39.22	-0.0	40.69	-0.02	-0.0
297	285	G	126	-49.3	-1.11	41.36	-139.78	-0.78
297	292	G	10	-55.32	-0.68	34.23	-6.78	-0.04
297	340	G	39	-39.7	-1.21	39.62	-47.08	-0.26

i-nuc	BP(j)	Nuc	#BP_Win	avgMFE	avgZ	avgED	SumZ	SumZ/#TotalWindows	BPs= 2
nt-298	-	G	180	-	-	-	-	-
298	NoBP	G	44	-39.12	-1.11	38.9	-48.64	-0.27
298	284	C	126	-49.3	-1.11	41.36	-139.78	-0.78
298	291	U	10	-55.32	-0.68	34.23	-6.78	-0.04

i-nuc	BP(j)	Nuc	#BP_Win	avgMFE	avgZ	avgED	SumZ	SumZ/#TotalWindows	BPs= 3
nt-299	-	C	180	-	-	-	-	-
299	283	G	126	-49.3	-1.11	41.36	-139.78	-0.78
299	290	G	10	-55.32	-0.68	34.23	-6.78	-0.04
299	339	G	44	-38.58	-1.13	38.16	-49.57	-0.28

i-nuc	BP(j)	Nuc	#BP_Win	avgMFE	avgZ	avgED	SumZ	SumZ/#TotalWindows	BPs= 3
nt-300	-	C	180	-	-	-	-	-
300	282	G	125	-49.26	-1.12	41.15	-140.44	-0.78
300	289	G	10	-55.32	-0.68	34.23	-6.78	-0.04
300	338	G	44	-38.58	-1.13	38.16	-49.57	-0.28
300	NoBP	C	1	-29.8	-0.21	25.81	-0.21	-0.0

i-nuc	BP(j)	Nuc	#BP_Win	avgMFE	avgZ	avgED	SumZ	SumZ/#TotalWindows	BPs= 2
nt-301	-	A	180	-	-	-	-	-
301	NoBP	A	126	-48.89	-1.12	40.89	-140.8	-0.78
301	288	U	10	-55.32	-0.68	34.23	-6.78	-0.04
301	337	U	44	-38.58	-1.13	38.16	-49.57	-0.28

i-nuc	BP(j)	Nuc	#BP_Win	avgMFE	avgZ	avgED	SumZ	SumZ/#TotalWindows	BPs= 0
nt-302	-	A	180	-	-	-	-	-
302	NoBP	A	180	-46.57	-1.09	39.78	-196.88	-1.09

i-nuc	BP(j)	Nuc	#BP_Win	avgMFE	avgZ	avgED	SumZ	SumZ/#TotalWindows	BPs= 0
nt-303	-	A	180	-	-	-	-	-
303	NoBP	A	180	-46.41	-1.09	39.73	-195.63	-1.09

i-nuc	BP(j)	Nuc	#BP_Win	avgMFE	avgZ	avgED	SumZ	SumZ/#TotalWindows	BPs= 0
nt-304	-	A	180	-	-	-	-	-
304	NoBP	A	180	-46.26	-1.08	39.69	-195.12	-1.08

i-nuc	BP(j)	Nuc	#BP_Win	avgMFE	avgZ	avgED	SumZ	SumZ/#TotalWindows	BPs= 0
nt-305	-	A	180	-	-	-	-	-
305	NoBP	A	180	-46.13	-1.08	39.68	-194.41	-1.08

i-nuc	BP(j)	Nuc	#BP_Win	avgMFE	avgZ	avgED	SumZ	SumZ/#TotalWindows	BPs= 1
nt-306	-	U	180	-	-	-	-	-
306	NoBP	U	136	-48.4	-1.06	40.13	-144.73	-0.8
306	332	A	44	-38.58	-1.13	38.16	-49.57	-0.28

i-nuc	BP(j)	Nuc	#BP_Win	avgMFE	avgZ	avgED	SumZ	SumZ/#TotalWindows	BPs= 3
nt-307	-	U	180	-	-	-	-	-
307	NoBP	U	44	-54.35	-0.88	36.2	-38.83	-0.22
307	319	A	3	-56.8	-1.12	55.25	-3.36	-0.02
307	330	A	89	-44.94	-1.15	41.63	-102.32	-0.57
307	331	G	44	-38.58	-1.13	38.16	-49.57	-0.28

i-nuc	BP(j)	Nuc	#BP_Win	avgMFE	avgZ	avgED	SumZ	SumZ/#TotalWindows	BPs= 3
nt-308	-	U	180	-	-	-	-	-
308	NoBP	U	44	-53.9	-0.89	36.17	-39.08	-0.22
308	318	G	3	-56.8	-1.12	55.25	-3.36	-0.02
308	329	G	89	-44.94	-1.15	41.63	-102.32	-0.57
308	330	A	44	-38.58	-1.13	38.16	-49.57	-0.28

i-nuc	BP(j)	Nuc	#BP_Win	avgMFE	avgZ	avgED	SumZ	SumZ/#TotalWindows	BPs= 4
nt-309	-	U	180	-	-	-	-	-
309	NoBP	U	40	-53.28	-0.97	34.61	-38.74	-0.22
309	161	A	4	-55.18	-0.07	51.49	-0.27	-0.0
309	317	G	3	-56.8	-1.12	55.25	-3.36	-0.02
309	328	G	89	-44.94	-1.15	41.63	-102.32	-0.57
309	329	G	44	-38.58	-1.13	38.16	-49.57	-0.28

i-nuc	BP(j)	Nuc	#BP_Win	avgMFE	avgZ	avgED	SumZ	SumZ/#TotalWindows	BPs= 2
nt-310	-	G	180	-	-	-	-	-
310	NoBP	G	173	-45.14	-1.1	39.12	-191.1	-1.06
310	160	C	4	-55.18	-0.07	51.49	-0.27	-0.0
310	316	C	3	-56.8	-1.12	55.25	-3.36	-0.02

i-nuc	BP(j)	Nuc	#BP_Win	avgMFE	avgZ	avgED	SumZ	SumZ/#TotalWindows	BPs= 1
nt-311	-	A	180	-	-	-	-	-
311	NoBP	A	176	-45.23	-1.11	39.39	-194.58	-1.08
311	159	U	4	-55.18	-0.07	51.49	-0.27	-0.0

i-nuc	BP(j)	Nuc	#BP_Win	avgMFE	avgZ	avgED	SumZ	SumZ/#TotalWindows	BPs= 2
nt-312	-	C	180	-	-	-	-	-
312	NoBP	C	12	-55.21	-0.48	42.36	-5.76	-0.03
312	158	G	4	-55.18	-0.07	51.49	-0.27	-0.0
312	325	G	164	-44.37	-1.15	39.16	-188.94	-1.05

i-nuc	BP(j)	Nuc	#BP_Win	avgMFE	avgZ	avgED	SumZ	SumZ/#TotalWindows	BPs= 2
nt-313	-	U	180	-	-	-	-	-
313	NoBP	U	12	-53.52	-0.53	41.43	-6.39	-0.04
313	157	A	4	-55.18	-0.07	51.49	-0.27	-0.0
313	324	A	164	-44.37	-1.15	39.16	-188.94	-1.05

i-nuc	BP(j)	Nuc	#BP_Win	avgMFE	avgZ	avgED	SumZ	SumZ/#TotalWindows	BPs= 2
nt-314	-	A	180	-	-	-	-	-
314	NoBP	A	12	-51.84	-0.56	40.42	-6.78	-0.04
314	156	U	4	-55.18	-0.07	51.49	-0.27	-0.0
314	323	U	164	-44.37	-1.15	39.16	-188.94	-1.05

i-nuc	BP(j)	Nuc	#BP_Win	avgMFE	avgZ	avgED	SumZ	SumZ/#TotalWindows	BPs= 2
nt-315	-	G	180	-	-	-	-	-
315	NoBP	G	12	-50.16	-0.62	39.26	-7.38	-0.04
315	155	U	4	-55.18	-0.07	51.49	-0.27	-0.0
315	322	C	164	-44.37	-1.15	39.16	-188.94	-1.05

i-nuc	BP(j)	Nuc	#BP_Win	avgMFE	avgZ	avgED	SumZ	SumZ/#TotalWindows	BPs= 2
nt-316	-	C	180	-	-	-	-	-
316	NoBP	C	13	-48.62	-0.35	37.95	-4.52	-0.03
316	321	G	164	-44.37	-1.15	39.16	-188.94	-1.05
316	310	G	3	-56.8	-1.12	55.25	-3.36	-0.02

i-nuc	BP(j)	Nuc	#BP_Win	avgMFE	avgZ	avgED	SumZ	SumZ/#TotalWindows	BPs= 2
nt-317	-	G	180	-	-	-	-	-
317	NoBP	G	173	-44.33	-1.12	38.67	-193.49	-1.07
317	153	U	4	-55.18	-0.07	51.49	-0.27	-0.0
317	309	U	3	-56.8	-1.12	55.25	-3.36	-0.02

i-nuc	BP(j)	Nuc	#BP_Win	avgMFE	avgZ	avgED	SumZ	SumZ/#TotalWindows	BPs= 2
nt-318	-	G	180	-	-	-	-	-
318	NoBP	G	173	-44.22	-1.13	38.59	-195.18	-1.08
318	152	C	4	-55.18	-0.07	51.49	-0.27	-0.0
318	308	U	3	-56.8	-1.12	55.25	-3.36	-0.02

i-nuc	BP(j)	Nuc	#BP_Win	avgMFE	avgZ	avgED	SumZ	SumZ/#TotalWindows	BPs= 1
nt-319	-	A	180	-	-	-	-	-
319	NoBP	A	177	-44.36	-1.11	38.78	-197.3	-1.1
319	307	U	3	-56.8	-1.12	55.25	-3.36	-0.02

i-nuc	BP(j)	Nuc	#BP_Win	avgMFE	avgZ	avgED	SumZ	SumZ/#TotalWindows	BPs= 2
nt-320	-	G	180	-	-	-	-	-
320	NoBP	G	173	-44.0	-1.15	38.33	-198.15	-1.1
320	151	C	4	-55.18	-0.07	51.49	-0.27	-0.0
320	160	C	3	-56.8	-1.12	55.25	-3.36	-0.02

i-nuc	BP(j)	Nuc	#BP_Win	avgMFE	avgZ	avgED	SumZ	SumZ/#TotalWindows	BPs= 3
nt-321	-	G	180	-	-	-	-	-
321	150	C	4	-55.18	-0.07	51.49	-0.27	-0.0
321	316	C	164	-44.37	-1.15	39.16	-188.94	-1.05
321	159	U	3	-56.8	-1.12	55.25	-3.36	-0.02
321	NoBP	G	9	-35.1	-1.22	20.15	-10.98	-0.06

i-nuc	BP(j)	Nuc	#BP_Win	avgMFE	avgZ	avgED	SumZ	SumZ/#TotalWindows	BPs= 4
nt-322	-	C	180	-	-	-	-	-
322	NoBP	C	1	-55.0	0.16	51.44	0.16	0.0
322	148	G	2	-55.65	-0.24	49.46	-0.48	-0.0
322	315	G	164	-44.37	-1.15	39.16	-188.94	-1.05
322	158	G	3	-56.8	-1.12	55.25	-3.36	-0.02
322	489	G	10	-35.08	-1.25	20.03	-12.47	-0.07

i-nuc	BP(j)	Nuc	#BP_Win	avgMFE	avgZ	avgED	SumZ	SumZ/#TotalWindows	BPs= 4
nt-323	-	U	180	-	-	-	-	-
323	147	A	2	-55.65	-0.24	49.46	-0.48	-0.0
323	314	A	164	-44.37	-1.15	39.16	-188.94	-1.05
323	157	A	3	-56.8	-1.12	55.25	-3.36	-0.02
323	488	A	11	-34.8	-1.2	20.18	-13.25	-0.07

i-nuc	BP(j)	Nuc	#BP_Win	avgMFE	avgZ	avgED	SumZ	SumZ/#TotalWindows	BPs= 3
nt-324	-	A	180	-	-	-	-	-
324	NoBP	A	2	-43.65	-0.41	39.81	-0.82	-0.0
324	313	U	164	-44.37	-1.15	39.16	-188.94	-1.05
324	156	U	3	-56.8	-1.12	55.25	-3.36	-0.02
324	487	U	11	-34.8	-1.2	20.18	-13.25	-0.07

i-nuc	BP(j)	Nuc	#BP_Win	avgMFE	avgZ	avgED	SumZ	SumZ/#TotalWindows	BPs= 3
nt-325	-	G	180	-	-	-	-	-
325	312	C	164	-44.37	-1.15	39.16	-188.94	-1.05
325	155	U	3	-56.8	-1.12	55.25	-3.36	-0.02
325	486	U	11	-34.8	-1.2	20.18	-13.25	-0.07
325	NoBP	G	2	-32.3	-0.48	27.5	-0.96	-0.01

i-nuc	BP(j)	Nuc	#BP_Win	avgMFE	avgZ	avgED	SumZ	SumZ/#TotalWindows	BPs= 2
nt-326	-	A	180	-	-	-	-	-
326	NoBP	A	159	-44.48	-1.16	39.09	-184.26	-1.02
326	154	U	3	-56.8	-1.12	55.25	-3.36	-0.02
326	485	U	18	-35.06	-1.08	25.5	-19.35	-0.11

i-nuc	BP(j)	Nuc	#BP_Win	avgMFE	avgZ	avgED	SumZ	SumZ/#TotalWindows	BPs= 2
nt-327	-	A	180	-	-	-	-	-
327	NoBP	A	158	-44.4	-1.16	39.0	-183.17	-1.02
327	153	U	3	-56.8	-1.12	55.25	-3.36	-0.02
327	484	U	19	-35.01	-1.06	26.06	-20.13	-0.11

i-nuc	BP(j)	Nuc	#BP_Win	avgMFE	avgZ	avgED	SumZ	SumZ/#TotalWindows	BPs= 4
nt-328	-	G	180	-	-	-	-	-
328	NoBP	G	50	-38.41	-1.08	36.85	-54.04	-0.3
328	152	C	3	-56.8	-1.12	55.25	-3.36	-0.02
328	309	U	89	-44.94	-1.15	41.63	-102.32	-0.57
328	236	C	19	-56.38	-1.4	31.83	-26.55	-0.15
328	483	C	19	-35.01	-1.06	26.06	-20.13	-0.11

i-nuc	BP(j)	Nuc	#BP_Win	avgMFE	avgZ	avgED	SumZ	SumZ/#TotalWindows	BPs= 4
nt-329	-	G	180	-	-	-	-	-
329	151	C	2	-57.7	-1.25	53.62	-2.5	-0.01
329	NoBP	G	26	-51.0	-1.22	31.28	-31.7	-0.18
329	308	U	89	-44.94	-1.15	41.63	-102.32	-0.57
329	309	U	44	-38.58	-1.13	38.16	-49.57	-0.28
329	482	C	19	-35.01	-1.06	26.06	-20.13	-0.11

i-nuc	BP(j)	Nuc	#BP_Win	avgMFE	avgZ	avgED	SumZ	SumZ/#TotalWindows	BPs= 3
nt-330	-	A	180	-	-	-	-	-
330	NoBP	A	41	-45.93	-1.22	30.09	-49.86	-0.28
330	307	U	89	-44.94	-1.15	41.63	-102.32	-0.57
330	308	U	44	-38.58	-1.13	38.16	-49.57	-0.28
330	479	U	6	-33.3	-0.72	24.99	-4.29	-0.02

i-nuc	BP(j)	Nuc	#BP_Win	avgMFE	avgZ	avgED	SumZ	SumZ/#TotalWindows	BPs= 4
nt-331	-	G	180	-	-	-	-	-
331	NoBP	G	68	-37.31	-1.05	33.08	-71.35	-0.4
331	233	C	19	-56.38	-1.4	31.83	-26.55	-0.15
331	245	C	43	-52.34	-1.24	47.76	-53.17	-0.3
331	307	U	44	-38.58	-1.13	38.16	-49.57	-0.28
331	478	C	6	-33.3	-0.72	24.99	-4.29	-0.02

i-nuc	BP(j)	Nuc	#BP_Win	avgMFE	avgZ	avgED	SumZ	SumZ/#TotalWindows	BPs= 4
nt-332	-	A	180	-	-	-	-	-
332	NoBP	A	48	-38.08	-1.1	35.33	-52.68	-0.29
332	232	U	19	-56.38	-1.4	31.83	-26.55	-0.15
332	244	U	43	-52.34	-1.24	47.76	-53.17	-0.3
332	306	U	44	-38.58	-1.13	38.16	-49.57	-0.28
332	479	U	26	-34.13	-0.86	25.69	-22.31	-0.12

i-nuc	BP(j)	Nuc	#BP_Win	avgMFE	avgZ	avgED	SumZ	SumZ/#TotalWindows	BPs= 4
nt-333	-	G	180	-	-	-	-	-
333	NoBP	G	86	-38.42	-1.13	37.3	-97.4	-0.54
333	231	C	19	-56.38	-1.4	31.83	-26.55	-0.15
333	243	C	43	-52.34	-1.24	47.76	-53.17	-0.3
333	478	C	26	-34.13	-0.86	25.69	-22.31	-0.12
333	477	C	6	-33.3	-0.72	24.99	-4.29	-0.02

i-nuc	BP(j)	Nuc	#BP_Win	avgMFE	avgZ	avgED	SumZ	SumZ/#TotalWindows	BPs= 2
nt-334	-	A	180	-	-	-	-	-
334	NoBP	A	155	-41.42	-1.11	38.16	-172.28	-0.96
334	230	U	19	-56.38	-1.4	31.83	-26.55	-0.15
334	476	U	6	-33.3	-0.72	24.99	-4.29	-0.02

i-nuc	BP(j)	Nuc	#BP_Win	avgMFE	avgZ	avgED	SumZ	SumZ/#TotalWindows	BPs= 2
nt-335	-	G	180	-	-	-	-	-
335	NoBP	G	132	-42.52	-1.16	40.2	-152.69	-0.85
335	229	C	19	-56.38	-1.4	31.83	-26.55	-0.15
335	477	C	29	-33.94	-0.79	25.51	-22.94	-0.13

i-nuc	BP(j)	Nuc	#BP_Win	avgMFE	avgZ	avgED	SumZ	SumZ/#TotalWindows	BPs= 3
nt-336	-	A	180	-	-	-	-	-
336	228	U	19	-56.38	-1.4	31.83	-26.55	-0.15
336	NoBP	A	127	-42.72	-1.15	40.22	-146.5	-0.81
336	355	U	5	-33.16	-1.0	36.15	-5.0	-0.03
336	476	U	29	-33.94	-0.79	25.51	-22.94	-0.13

i-nuc	BP(j)	Nuc	#BP_Win	avgMFE	avgZ	avgED	SumZ	SumZ/#TotalWindows	BPs= 8
nt-337	-	U	180	-	-	-	-	-
337	227	A	18	-56.47	-1.37	31.39	-24.71	-0.14
337	239	A	43	-52.34	-1.24	47.76	-53.17	-0.3
337	301	A	44	-38.58	-1.13	38.16	-49.57	-0.28
337	246	G	3	-47.97	-1.46	35.54	-4.37	-0.02
337	NoBP	U	27	-36.39	-1.12	38.08	-30.19	-0.17
337	263	A	3	-39.47	-1.6	21.15	-4.81	-0.03
337	354	G	5	-33.16	-1.0	36.15	-5.0	-0.03
337	475	A	29	-33.94	-0.79	25.51	-22.94	-0.13
337	474	A	8	-32.97	-0.52	25.26	-4.17	-0.02

i-nuc	BP(j)	Nuc	#BP_Win	avgMFE	avgZ	avgED	SumZ	SumZ/#TotalWindows	BPs= 6
nt-338	-	G	180	-	-	-	-	-
338	NoBP	G	42	-40.46	-1.17	37.22	-49.03	-0.27
338	238	C	43	-52.34	-1.24	47.76	-53.17	-0.3
338	189	C	7	-58.44	-1.3	26.54	-9.11	-0.05
338	300	C	44	-38.58	-1.13	38.16	-49.57	-0.28
338	245	C	3	-47.97	-1.46	35.54	-4.37	-0.02
338	262	C	3	-39.47	-1.6	21.15	-4.81	-0.03
338	473	U	38	-33.67	-0.7	25.66	-26.74	-0.15

i-nuc	BP(j)	Nuc	#BP_Win	avgMFE	avgZ	avgED	SumZ	SumZ/#TotalWindows	BPs= 5
nt-339	-	G	180	-	-	-	-	-
339	NoBP	G	71	-48.85	-1.26	43.84	-89.76	-0.5
339	188	C	7	-58.44	-1.3	26.54	-9.11	-0.05
339	299	C	44	-38.58	-1.13	38.16	-49.57	-0.28
339	352	C	17	-33.8	-0.92	34.91	-15.59	-0.09
339	244	U	3	-47.97	-1.46	35.54	-4.37	-0.02
339	472	U	38	-33.67	-0.7	25.66	-26.74	-0.15

i-nuc	BP(j)	Nuc	#BP_Win	avgMFE	avgZ	avgED	SumZ	SumZ/#TotalWindows	BPs= 8
nt-340	-	G	180	-	-	-	-	-
340	NoBP	G	51	-36.2	-0.74	28.01	-37.84	-0.21
340	236	C	43	-52.34	-1.24	47.76	-53.17	-0.3
340	187	C	7	-58.44	-1.3	26.54	-9.11	-0.05
340	297	C	39	-39.7	-1.21	39.62	-47.08	-0.26
340	351	U	17	-33.8	-0.92	34.91	-15.59	-0.09
340	243	C	3	-47.97	-1.46	35.54	-4.37	-0.02
340	264	C	12	-41.18	-1.3	43.54	-15.66	-0.09
340	260	C	3	-39.47	-1.6	21.15	-4.81	-0.03
340	281	C	5	-32.66	-1.07	34.91	-5.33	-0.03

i-nuc	BP(j)	Nuc	#BP_Win	avgMFE	avgZ	avgED	SumZ	SumZ/#TotalWindows	BPs= 9
nt-341	-	U	180	-	-	-	-	-
341	NoBP	U	6	-55.3	-1.23	41.42	-7.4	-0.04
341	235	A	43	-52.34	-1.24	47.76	-53.17	-0.3
341	186	G	7	-58.44	-1.3	26.54	-9.11	-0.05
341	296	A	39	-39.7	-1.21	39.62	-47.08	-0.26
341	350	G	17	-33.8	-0.92	34.91	-15.59	-0.09
341	242	A	3	-47.97	-1.46	35.54	-4.37	-0.02
341	263	A	12	-41.18	-1.3	43.54	-15.66	-0.09
341	259	G	3	-39.47	-1.6	21.15	-4.81	-0.03
341	280	G	5	-32.66	-1.07	34.91	-5.33	-0.03
341	470	A	45	-33.1	-0.62	26.64	-27.91	-0.16

i-nuc	BP(j)	Nuc	#BP_Win	avgMFE	avgZ	avgED	SumZ	SumZ/#TotalWindows	BPs= 6
nt-342	-	G	180	-	-	-	-	-
342	NoBP	G	56	-50.61	-1.23	45.63	-68.96	-0.38
342	185	C	7	-58.44	-1.3	26.54	-9.11	-0.05
342	295	U	39	-39.7	-1.21	39.62	-47.08	-0.26
342	349	C	17	-33.8	-0.92	34.91	-15.59	-0.09
342	262	C	12	-41.18	-1.3	43.54	-15.66	-0.09
342	258	C	3	-39.47	-1.6	21.15	-4.81	-0.03
342	469	C	46	-33.05	-0.6	27.11	-27.65	-0.15

i-nuc	BP(j)	Nuc	#BP_Win	avgMFE	avgZ	avgED	SumZ	SumZ/#TotalWindows	BPs= 9
nt-343	-	C	180	-	-	-	-	-
343	NoBP	C	5	-50.3	-0.77	48.84	-3.84	-0.02
343	234	G	43	-52.34	-1.24	47.76	-53.17	-0.3
343	184	G	7	-58.44	-1.3	26.54	-9.11	-0.05
343	294	G	39	-39.7	-1.21	39.62	-47.08	-0.26
343	348	G	17	-33.8	-0.92	34.91	-15.59	-0.09
343	240	G	3	-47.97	-1.46	35.54	-4.37	-0.02
343	261	G	12	-41.18	-1.3	43.54	-15.66	-0.09
343	257	G	3	-39.47	-1.6	21.15	-4.81	-0.03
343	278	G	5	-32.66	-1.07	34.91	-5.33	-0.03
343	468	G	46	-33.05	-0.6	27.11	-27.65	-0.15

i-nuc	BP(j)	Nuc	#BP_Win	avgMFE	avgZ	avgED	SumZ	SumZ/#TotalWindows	BPs= 3
nt-344	-	G	180	-	-	-	-	-
344	NoBP	G	80	-40.23	-1.13	36.94	-90.37	-0.5
344	233	C	43	-52.34	-1.24	47.76	-53.17	-0.3
344	260	C	11	-41.81	-1.27	44.63	-13.95	-0.08
344	467	C	46	-33.05	-0.6	27.11	-27.65	-0.15

i-nuc	BP(j)	Nuc	#BP_Win	avgMFE	avgZ	avgED	SumZ	SumZ/#TotalWindows	BPs= 3
nt-345	-	A	180	-	-	-	-	-
345	NoBP	A	84	-38.62	-1.11	38.84	-93.57	-0.52
345	232	U	43	-52.34	-1.24	47.76	-53.17	-0.3
345	182	U	7	-58.44	-1.3	26.54	-9.11	-0.05
345	466	U	46	-33.05	-0.6	27.11	-27.65	-0.15

i-nuc	BP(j)	Nuc	#BP_Win	avgMFE	avgZ	avgED	SumZ	SumZ/#TotalWindows	BPs= 1
nt-346	-	G	180	-	-	-	-	-
346	NoBP	G	137	-37.58	-0.94	34.3	-128.65	-0.71
346	231	C	43	-52.34	-1.24	47.76	-53.17	-0.3

i-nuc	BP(j)	Nuc	#BP_Win	avgMFE	avgZ	avgED	SumZ	SumZ/#TotalWindows	BPs= 5
nt-347	-	A	180	-	-	-	-	-
347	230	U	42	-52.4	-1.24	47.99	-52.05	-0.29
347	NoBP	A	105	-36.02	-0.79	32.23	-82.45	-0.46
347	288	U	26	-43.81	-1.44	43.87	-37.45	-0.21
347	291	U	3	-34.43	-1.38	32.12	-4.14	-0.02
347	253	U	3	-39.47	-1.6	21.15	-4.81	-0.03
347	526	U	1	-31.8	0.01	48.77	0.01	0.0

i-nuc	BP(j)	Nuc	#BP_Win	avgMFE	avgZ	avgED	SumZ	SumZ/#TotalWindows	BPs= 10
nt-348	-	G	180	-	-	-	-	-
348	229	C	40	-52.32	-1.23	48.25	-49.05	-0.27
348	179	C	7	-58.44	-1.3	26.54	-9.11	-0.05
348	287	C	26	-43.81	-1.44	43.87	-37.45	-0.21
348	343	C	17	-33.8	-0.92	34.91	-15.59	-0.09
348	NoBP	G	63	-33.35	-0.62	29.34	-39.09	-0.22
348	238	C	3	-47.97	-1.46	35.54	-4.37	-0.02
348	258	C	10	-42.43	-1.28	46.67	-12.85	-0.07
348	252	C	3	-39.47	-1.6	21.15	-4.81	-0.03
348	274	C	5	-32.66	-1.07	34.91	-5.33	-0.03
348	469	C	4	-30.68	-0.5	27.92	-2.02	-0.01
348	525	C	2	-31.1	0.29	51.36	0.57	0.0

i-nuc	BP(j)	Nuc	#BP_Win	avgMFE	avgZ	avgED	SumZ	SumZ/#TotalWindows	BPs= 13
nt-349	-	C	180	-	-	-	-	-
349	NoBP	C	14	-54.53	-1.63	42.71	-22.82	-0.13
349	178	G	7	-58.44	-1.3	26.54	-9.11	-0.05
349	224	G	24	-50.75	-0.95	53.26	-22.77	-0.13
349	285	G	26	-43.81	-1.44	43.87	-37.45	-0.21
349	342	G	17	-33.8	-0.92	34.91	-15.59	-0.09
349	408	G	58	-33.74	-0.61	28.76	-35.35	-0.2
349	237	G	3	-47.97	-1.46	35.54	-4.37	-0.02
349	257	G	10	-42.43	-1.28	46.67	-12.85	-0.07
349	289	G	3	-34.43	-1.38	32.12	-4.14	-0.02
349	251	G	3	-39.47	-1.6	21.15	-4.81	-0.03
349	273	G	5	-32.66	-1.07	34.91	-5.33	-0.03
349	366	G	4	-31.4	-0.24	34.66	-0.94	-0.01
349	468	G	4	-30.68	-0.5	27.92	-2.02	-0.01
349	524	G	2	-31.1	0.29	51.36	0.57	0.0

i-nuc	BP(j)	Nuc	#BP_Win	avgMFE	avgZ	avgED	SumZ	SumZ/#TotalWindows	BPs= 8
nt-350	-	G	180	-	-	-	-	-
350	NoBP	G	113	-40.06	-0.84	35.92	-94.7	-0.53
350	228	U	11	-53.9	-1.55	43.8	-17.0	-0.09
350	284	C	26	-43.81	-1.44	43.87	-37.45	-0.21
350	341	U	17	-33.8	-0.92	34.91	-15.59	-0.09
350	236	C	3	-47.97	-1.46	35.54	-4.37	-0.02
350	287	C	3	-34.43	-1.38	32.12	-4.14	-0.02
350	467	C	4	-30.68	-0.5	27.92	-2.02	-0.01
350	522	C	2	-31.1	0.29	51.36	0.57	0.0
350	493	C	1	-30.7	0.13	38.16	0.13	0.0

i-nuc	BP(j)	Nuc	#BP_Win	avgMFE	avgZ	avgED	SumZ	SumZ/#TotalWindows	BPs= 12
nt-351	-	U	180	-	-	-	-	-
351	NoBP	U	15	-46.83	-1.18	26.57	-17.77	-0.1
351	227	A	11	-53.9	-1.55	43.8	-17.0	-0.09
351	222	A	24	-50.75	-0.95	53.26	-22.77	-0.13
351	283	G	26	-43.81	-1.44	43.87	-37.45	-0.21
351	340	G	17	-33.8	-0.92	34.91	-15.59	-0.09
351	406	G	58	-33.74	-0.61	28.76	-35.35	-0.2
351	235	A	3	-47.97	-1.46	35.54	-4.37	-0.02
351	255	A	10	-42.43	-1.28	46.67	-12.85	-0.07
351	286	A	3	-34.43	-1.38	32.12	-4.14	-0.02
351	271	A	5	-32.66	-1.07	34.91	-5.33	-0.03
351	364	G	5	-31.08	-0.09	34.79	-0.46	-0.0
351	521	A	2	-31.1	0.29	51.36	0.57	0.0
351	492	A	1	-30.7	0.13	38.16	0.13	0.0

i-nuc	BP(j)	Nuc	#BP_Win	avgMFE	avgZ	avgED	SumZ	SumZ/#TotalWindows	BPs= 12
nt-352	-	C	180	-	-	-	-	-
352	NoBP	C	15	-44.91	-1.06	26.3	-15.92	-0.09
352	226	G	11	-53.9	-1.55	43.8	-17.0	-0.09
352	221	G	24	-50.75	-0.95	53.26	-22.77	-0.13
352	282	G	26	-43.81	-1.44	43.87	-37.45	-0.21
352	339	G	17	-33.8	-0.92	34.91	-15.59	-0.09
352	405	G	58	-33.74	-0.61	28.76	-35.35	-0.2
352	234	G	3	-47.97	-1.46	35.54	-4.37	-0.02
352	254	G	10	-42.43	-1.28	46.67	-12.85	-0.07
352	285	G	3	-34.43	-1.38	32.12	-4.14	-0.02
352	270	G	5	-32.66	-1.07	34.91	-5.33	-0.03
352	363	G	5	-31.08	-0.09	34.79	-0.46	-0.0
352	520	G	2	-31.1	0.29	51.36	0.57	0.0
352	491	G	1	-30.7	0.13	38.16	0.13	0.0

i-nuc	BP(j)	Nuc	#BP_Win	avgMFE	avgZ	avgED	SumZ	SumZ/#TotalWindows	BPs= 7
nt-353	-	G	180	-	-	-	-	-
353	NoBP	G	20	-47.4	-1.08	38.31	-21.61	-0.12
353	219	C	24	-50.75	-0.95	53.26	-22.77	-0.13
353	281	C	13	-49.05	-1.46	47.05	-19.01	-0.11
353	403	C	107	-35.45	-0.87	31.64	-92.85	-0.52
353	253	U	9	-43.02	-1.24	47.87	-11.19	-0.06
353	284	C	1	-40.1	-1.4	41.92	-1.4	-0.01
353	362	C	5	-31.08	-0.09	34.79	-0.46	-0.0
353	532	C	1	-30.3	0.17	36.14	0.17	0.0

i-nuc	BP(j)	Nuc	#BP_Win	avgMFE	avgZ	avgED	SumZ	SumZ/#TotalWindows	BPs= 5
nt-354	-	G	180	-	-	-	-	-
354	NoBP	G	32	-46.82	-1.06	41.17	-33.88	-0.19
354	218	C	24	-50.75	-0.95	53.26	-22.77	-0.13
354	402	C	109	-35.63	-0.87	31.96	-95.12	-0.53
354	252	C	9	-43.02	-1.24	47.87	-11.19	-0.06
354	337	U	5	-33.16	-1.0	36.15	-5.0	-0.03
354	531	C	1	-30.3	0.17	36.14	0.17	0.0

i-nuc	BP(j)	Nuc	#BP_Win	avgMFE	avgZ	avgED	SumZ	SumZ/#TotalWindows	BPs= 6
nt-355	-	U	180	-	-	-	-	-
355	NoBP	U	19	-43.85	-0.71	37.39	-13.49	-0.07
355	217	G	24	-50.75	-0.95	53.26	-22.77	-0.13
355	279	G	13	-49.05	-1.46	47.05	-19.01	-0.11
355	401	G	109	-35.63	-0.87	31.96	-95.12	-0.53
355	251	G	9	-43.02	-1.24	47.87	-11.19	-0.06
355	336	A	5	-33.16	-1.0	36.15	-5.0	-0.03
355	530	A	1	-30.3	0.17	36.14	0.17	0.0

i-nuc	BP(j)	Nuc	#BP_Win	avgMFE	avgZ	avgED	SumZ	SumZ/#TotalWindows	BPs= 1
nt-356	-	A	180	-	-	-	-	-
356	NoBP	A	171	-39.42	-0.9	36.88	-154.23	-0.86
356	250	U	9	-43.02	-1.24	47.87	-11.19	-0.06

i-nuc	BP(j)	Nuc	#BP_Win	avgMFE	avgZ	avgED	SumZ	SumZ/#TotalWindows	BPs= 2
nt-357	-	U	180	-	-	-	-	-
357	NoBP	U	38	-45.21	-0.79	42.48	-30.17	-0.17
357	215	A	17	-49.87	-1.1	54.25	-18.7	-0.1
357	399	A	125	-36.28	-0.92	33.65	-115.0	-0.64

i-nuc	BP(j)	Nuc	#BP_Win	avgMFE	avgZ	avgED	SumZ	SumZ/#TotalWindows	BPs= 2
nt-358	-	U	180	-	-	-	-	-
358	NoBP	U	35	-45.76	-0.84	43.24	-29.35	-0.16
358	214	A	17	-49.87	-1.1	54.25	-18.7	-0.1
358	398	A	128	-36.14	-0.89	33.72	-114.26	-0.63

i-nuc	BP(j)	Nuc	#BP_Win	avgMFE	avgZ	avgED	SumZ	SumZ/#TotalWindows	BPs= 2
nt-359	-	A	180	-	-	-	-	-
359	NoBP	A	35	-45.13	-0.81	42.96	-28.34	-0.16
359	213	U	17	-49.87	-1.1	54.25	-18.7	-0.1
359	397	U	128	-36.14	-0.89	33.72	-114.26	-0.63

i-nuc	BP(j)	Nuc	#BP_Win	avgMFE	avgZ	avgED	SumZ	SumZ/#TotalWindows	BPs= 1
nt-360	-	A	180	-	-	-	-	-
360	NoBP	A	52	-46.28	-0.89	46.35	-46.43	-0.26
360	396	U	128	-36.14	-0.89	33.72	-114.26	-0.63

i-nuc	BP(j)	Nuc	#BP_Win	avgMFE	avgZ	avgED	SumZ	SumZ/#TotalWindows	BPs= 2
nt-361	-	G	180	-	-	-	-	-
361	NoBP	G	166	-38.07	-0.84	36.47	-139.82	-0.78
361	185	C	1	-55.2	-0.84	45.61	-0.84	-0.0
361	238	C	13	-49.05	-1.46	47.05	-19.01	-0.11

i-nuc	BP(j)	Nuc	#BP_Win	avgMFE	avgZ	avgED	SumZ	SumZ/#TotalWindows	BPs= 6
nt-362	-	C	180	-	-	-	-	-
362	NoBP	C	14	-40.21	-0.33	37.25	-4.66	-0.03
362	184	G	1	-55.2	-0.84	45.61	-0.84	-0.0
362	190	G	2	-53.25	-0.52	53.52	-1.05	-0.01
362	208	G	17	-49.87	-1.1	54.25	-18.7	-0.1
362	237	G	13	-49.05	-1.46	47.05	-19.01	-0.11
362	394	G	128	-36.14	-0.89	33.72	-114.26	-0.63
362	353	G	5	-31.08	-0.09	34.79	-0.46	-0.0

i-nuc	BP(j)	Nuc	#BP_Win	avgMFE	avgZ	avgED	SumZ	SumZ/#TotalWindows	BPs= 8
nt-363	-	G	180	-	-	-	-	-
363	NoBP	G	8	-45.85	-0.48	42.99	-3.8	-0.02
363	189	C	2	-53.25	-0.52	53.52	-1.05	-0.01
363	207	C	17	-49.87	-1.1	54.25	-18.7	-0.1
363	236	C	13	-49.05	-1.46	47.05	-19.01	-0.11
363	393	C	128	-36.14	-0.89	33.72	-114.26	-0.63
363	352	C	5	-31.08	-0.09	34.79	-0.46	-0.0
363	532	C	3	-31.1	0.01	28.31	0.02	0.0
363	536	C	1	-31.4	0.15	29.37	0.15	0.0
363	539	U	3	-35.5	-0.55	30.67	-1.65	-0.01

i-nuc	BP(j)	Nuc	#BP_Win	avgMFE	avgZ	avgED	SumZ	SumZ/#TotalWindows	BPs= 6
nt-364	-	G	180	-	-	-	-	-
364	NoBP	G	35	-49.34	-1.13	50.54	-39.71	-0.22
364	188	C	2	-53.25	-0.52	53.52	-1.05	-0.01
364	392	U	128	-36.14	-0.89	33.72	-114.26	-0.63
364	351	U	5	-31.08	-0.09	34.79	-0.46	-0.0
364	531	C	3	-31.1	0.01	28.31	0.02	0.0
364	535	C	1	-31.4	0.15	29.37	0.15	0.0
364	538	U	6	-35.2	-0.54	30.81	-3.22	-0.02

i-nuc	BP(j)	Nuc	#BP_Win	avgMFE	avgZ	avgED	SumZ	SumZ/#TotalWindows	BPs= 5
nt-365	-	G	180	-	-	-	-	-
365	NoBP	G	29	-44.91	-0.72	48.03	-20.89	-0.12
365	187	C	1	-54.9	-0.76	53.22	-0.76	-0.0
365	233	C	13	-49.05	-1.46	47.05	-19.01	-0.11
365	391	U	128	-36.14	-0.89	33.72	-114.26	-0.63
365	534	U	1	-31.4	0.15	29.37	0.15	0.0
365	537	C	8	-34.78	-0.44	30.57	-3.54	-0.02

i-nuc	BP(j)	Nuc	#BP_Win	avgMFE	avgZ	avgED	SumZ	SumZ/#TotalWindows	BPs= 4
nt-366	-	G	180	-	-	-	-	-
366	NoBP	G	154	-37.89	-0.87	36.39	-134.37	-0.75
366	232	U	13	-49.05	-1.46	47.05	-19.01	-0.11
366	349	C	4	-31.4	-0.24	34.66	-0.94	-0.01
366	532	C	1	-31.4	0.15	29.37	0.15	0.0
366	536	C	8	-34.78	-0.44	30.57	-3.54	-0.02

i-nuc	BP(j)	Nuc	#BP_Win	avgMFE	avgZ	avgED	SumZ	SumZ/#TotalWindows	BPs= 5
nt-367	-	G	180	-	-	-	-	-
367	NoBP	G	146	-36.94	-0.86	35.05	-125.91	-0.7
367	201	U	9	-50.3	-1.0	57.15	-9.0	-0.05
367	231	C	13	-49.05	-1.46	47.05	-19.01	-0.11
367	528	C	3	-31.1	0.01	28.31	0.02	0.0
367	531	C	1	-31.4	0.15	29.37	0.15	0.0
367	535	C	8	-34.78	-0.44	30.57	-3.54	-0.02

i-nuc	BP(j)	Nuc	#BP_Win	avgMFE	avgZ	avgED	SumZ	SumZ/#TotalWindows	BPs= 3
nt-368	-	A	180	-	-	-	-	-
368	NoBP	A	150	-36.65	-0.84	34.7	-125.95	-0.7
368	200	U	9	-50.3	-1.0	57.15	-9.0	-0.05
368	230	U	13	-49.05	-1.46	47.05	-19.01	-0.11
368	534	U	8	-34.78	-0.44	30.57	-3.54	-0.02

i-nuc	BP(j)	Nuc	#BP_Win	avgMFE	avgZ	avgED	SumZ	SumZ/#TotalWindows	BPs= 2
nt-369	-	G	180	-	-	-	-	-
369	NoBP	G	158	-36.45	-0.82	34.34	-129.45	-0.72
369	199	C	9	-50.3	-1.0	57.15	-9.0	-0.05
369	229	C	13	-49.05	-1.46	47.05	-19.01	-0.11

i-nuc	BP(j)	Nuc	#BP_Win	avgMFE	avgZ	avgED	SumZ	SumZ/#TotalWindows	BPs= 1
nt-370	-	A	180	-	-	-	-	-
370	NoBP	A	167	-37.09	-0.83	35.42	-138.21	-0.77
370	228	U	13	-49.05	-1.46	47.05	-19.01	-0.11

i-nuc	BP(j)	Nuc	#BP_Win	avgMFE	avgZ	avgED	SumZ	SumZ/#TotalWindows	BPs= 0
nt-371	-	A	180	-	-	-	-	-
371	NoBP	A	180	-37.85	-0.87	36.11	-156.24	-0.87

i-nuc	BP(j)	Nuc	#BP_Win	avgMFE	avgZ	avgED	SumZ	SumZ/#TotalWindows	BPs= 2
nt-372	-	U	180	-	-	-	-	-
372	NoBP	U	41	-39.77	-0.63	40.23	-25.8	-0.14
372	226	G	11	-48.99	-1.39	46.21	-15.29	-0.08
372	383	G	128	-36.14	-0.89	33.72	-114.26	-0.63

i-nuc	BP(j)	Nuc	#BP_Win	avgMFE	avgZ	avgED	SumZ	SumZ/#TotalWindows	BPs= 2
nt-373	-	U	180	-	-	-	-	-
373	NoBP	U	41	-39.33	-0.6	39.6	-24.73	-0.14
373	225	A	11	-48.99	-1.39	46.21	-15.29	-0.08
373	382	G	128	-36.14	-0.89	33.72	-114.26	-0.63

i-nuc	BP(j)	Nuc	#BP_Win	avgMFE	avgZ	avgED	SumZ	SumZ/#TotalWindows	BPs= 1
nt-374	-	A	180	-	-	-	-	-
374	NoBP	A	52	-41.03	-0.75	40.51	-38.99	-0.22
374	381	U	128	-36.14	-0.89	33.72	-114.26	-0.63

i-nuc	BP(j)	Nuc	#BP_Win	avgMFE	avgZ	avgED	SumZ	SumZ/#TotalWindows	BPs= 0
nt-375	-	G	180	-	-	-	-	-
375	NoBP	G	180	-37.45	-0.85	35.54	-152.7	-0.85

i-nuc	BP(j)	Nuc	#BP_Win	avgMFE	avgZ	avgED	SumZ	SumZ/#TotalWindows	BPs= 0
nt-376	-	A	180	-	-	-	-	-
376	NoBP	A	180	-37.35	-0.84	35.4	-151.73	-0.84

i-nuc	BP(j)	Nuc	#BP_Win	avgMFE	avgZ	avgED	SumZ	SumZ/#TotalWindows	BPs= 0
nt-377	-	U	180	-	-	-	-	-
377	NoBP	U	180	-37.26	-0.84	35.25	-150.78	-0.84

i-nuc	BP(j)	Nuc	#BP_Win	avgMFE	avgZ	avgED	SumZ	SumZ/#TotalWindows	BPs= 0
nt-378	-	A	180	-	-	-	-	-
378	NoBP	A	180	-37.16	-0.83	35.12	-150.19	-0.83

i-nuc	BP(j)	Nuc	#BP_Win	avgMFE	avgZ	avgED	SumZ	SumZ/#TotalWindows	BPs= 1
nt-379	-	A	180	-	-	-	-	-
379	NoBP	A	161	-37.36	-0.88	35.18	-141.79	-0.79
379	397	U	19	-34.58	-0.4	33.48	-7.55	-0.04

i-nuc	BP(j)	Nuc	#BP_Win	avgMFE	avgZ	avgED	SumZ	SumZ/#TotalWindows	BPs= 2
nt-380	-	A	180	-	-	-	-	-
380	NoBP	A	158	-37.33	-0.89	35.14	-139.93	-0.78
380	396	U	19	-34.58	-0.4	33.48	-7.55	-0.04
380	534	U	3	-32.9	-0.34	30.72	-1.03	-0.01

i-nuc	BP(j)	Nuc	#BP_Win	avgMFE	avgZ	avgED	SumZ	SumZ/#TotalWindows	BPs= 4
nt-381	-	U	180	-	-	-	-	-
381	NoBP	U	19	-37.69	-0.46	37.28	-8.74	-0.05
381	220	A	11	-48.99	-1.39	46.21	-15.29	-0.08
381	395	G	19	-34.58	-0.4	33.48	-7.55	-0.04
381	374	A	128	-36.14	-0.89	33.72	-114.26	-0.63
381	533	A	3	-32.9	-0.34	30.72	-1.03	-0.01

i-nuc	BP(j)	Nuc	#BP_Win	avgMFE	avgZ	avgED	SumZ	SumZ/#TotalWindows	BPs= 4
nt-382	-	G	180	-	-	-	-	-
382	NoBP	G	24	-37.67	-0.56	37.11	-13.43	-0.07
382	219	C	11	-48.99	-1.39	46.21	-15.29	-0.08
382	373	U	128	-36.14	-0.89	33.72	-114.26	-0.63
382	537	C	14	-32.31	-0.12	31.05	-1.63	-0.01
382	532	C	3	-32.9	-0.34	30.72	-1.03	-0.01

i-nuc	BP(j)	Nuc	#BP_Win	avgMFE	avgZ	avgED	SumZ	SumZ/#TotalWindows	BPs= 5
nt-383	-	G	180	-	-	-	-	-
383	NoBP	G	5	-45.92	-0.88	47.19	-4.4	-0.02
383	218	C	11	-48.99	-1.39	46.21	-15.29	-0.08
383	393	C	19	-34.58	-0.4	33.48	-7.55	-0.04
383	372	U	128	-36.14	-0.89	33.72	-114.26	-0.63
383	536	C	14	-32.31	-0.12	31.05	-1.63	-0.01
383	531	C	3	-32.9	-0.34	30.72	-1.03	-0.01

i-nuc	BP(j)	Nuc	#BP_Win	avgMFE	avgZ	avgED	SumZ	SumZ/#TotalWindows	BPs= 2
nt-384	-	G	180	-	-	-	-	-
384	NoBP	G	147	-37.25	-0.91	34.9	-134.25	-0.75
384	392	U	19	-34.58	-0.4	33.48	-7.55	-0.04
384	535	C	14	-32.31	-0.12	31.05	-1.63	-0.01

i-nuc	BP(j)	Nuc	#BP_Win	avgMFE	avgZ	avgED	SumZ	SumZ/#TotalWindows	BPs= 2
nt-385	-	A	180	-	-	-	-	-
385	NoBP	A	147	-37.13	-0.91	34.79	-133.2	-0.74
385	391	U	19	-34.58	-0.4	33.48	-7.55	-0.04
385	534	U	14	-32.31	-0.12	31.05	-1.63	-0.01

i-nuc	BP(j)	Nuc	#BP_Win	avgMFE	avgZ	avgED	SumZ	SumZ/#TotalWindows	BPs= 0
nt-386	-	A	180	-	-	-	-	-
386	NoBP	A	180	-36.39	-0.79	34.28	-141.58	-0.79

i-nuc	BP(j)	Nuc	#BP_Win	avgMFE	avgZ	avgED	SumZ	SumZ/#TotalWindows	BPs= 0
nt-387	-	A	180	-	-	-	-	-
387	NoBP	A	180	-36.3	-0.78	34.25	-139.61	-0.78

i-nuc	BP(j)	Nuc	#BP_Win	avgMFE	avgZ	avgED	SumZ	SumZ/#TotalWindows	BPs= 0
nt-388	-	A	180	-	-	-	-	-
388	NoBP	A	180	-36.2	-0.76	34.24	-137.66	-0.76

i-nuc	BP(j)	Nuc	#BP_Win	avgMFE	avgZ	avgED	SumZ	SumZ/#TotalWindows	BPs= 0
nt-389	-	A	180	-	-	-	-	-
389	NoBP	A	180	-36.11	-0.75	34.24	-135.59	-0.75

i-nuc	BP(j)	Nuc	#BP_Win	avgMFE	avgZ	avgED	SumZ	SumZ/#TotalWindows	BPs= 0
nt-390	-	A	180	-	-	-	-	-
390	NoBP	A	180	-36.02	-0.74	34.23	-133.8	-0.74

i-nuc	BP(j)	Nuc	#BP_Win	avgMFE	avgZ	avgED	SumZ	SumZ/#TotalWindows	BPs= 2
nt-391	-	U	180	-	-	-	-	-
391	NoBP	U	33	-35.84	-0.29	36.62	-9.47	-0.05
391	385	A	19	-34.58	-0.4	33.48	-7.55	-0.04
391	365	G	128	-36.14	-0.89	33.72	-114.26	-0.63

i-nuc	BP(j)	Nuc	#BP_Win	avgMFE	avgZ	avgED	SumZ	SumZ/#TotalWindows	BPs= 3
nt-392	-	U	180	-	-	-	-	-
392	NoBP	U	16	-38.43	-0.3	42.51	-4.8	-0.03
392	384	G	19	-34.58	-0.4	33.48	-7.55	-0.04
392	364	G	128	-36.14	-0.89	33.72	-114.26	-0.63
392	490	A	17	-32.41	-0.16	30.99	-2.66	-0.01

i-nuc	BP(j)	Nuc	#BP_Win	avgMFE	avgZ	avgED	SumZ	SumZ/#TotalWindows	BPs= 3
nt-393	-	C	180	-	-	-	-	-
393	NoBP	C	16	-37.38	-0.18	42.41	-2.94	-0.02
393	383	G	19	-34.58	-0.4	33.48	-7.55	-0.04
393	363	G	128	-36.14	-0.89	33.72	-114.26	-0.63
393	489	G	17	-32.41	-0.16	30.99	-2.66	-0.01

i-nuc	BP(j)	Nuc	#BP_Win	avgMFE	avgZ	avgED	SumZ	SumZ/#TotalWindows	BPs= 2
nt-394	-	G	180	-	-	-	-	-
394	NoBP	G	40	-35.1	-0.35	33.99	-13.85	-0.08
394	362	C	128	-36.14	-0.89	33.72	-114.26	-0.63
394	532	C	12	-32.12	0.19	40.02	2.3	0.01

i-nuc	BP(j)	Nuc	#BP_Win	avgMFE	avgZ	avgED	SumZ	SumZ/#TotalWindows	BPs= 3
nt-395	-	G	180	-	-	-	-	-
395	NoBP	G	148	-35.97	-0.81	33.73	-119.25	-0.66
395	381	U	19	-34.58	-0.4	33.48	-7.55	-0.04
395	531	C	12	-32.12	0.19	40.02	2.3	0.01
395	493	C	1	-30.3	0.37	45.11	0.37	0.0

i-nuc	BP(j)	Nuc	#BP_Win	avgMFE	avgZ	avgED	SumZ	SumZ/#TotalWindows	BPs= 4
nt-396	-	U	180	-	-	-	-	-
396	NoBP	U	20	-33.95	-0.16	33.68	-3.18	-0.02
396	380	A	19	-34.58	-0.4	33.48	-7.55	-0.04
396	360	A	128	-36.14	-0.89	33.72	-114.26	-0.63
396	530	A	12	-32.12	0.19	40.02	2.3	0.01
396	492	A	1	-30.3	0.37	45.11	0.37	0.0

i-nuc	BP(j)	Nuc	#BP_Win	avgMFE	avgZ	avgED	SumZ	SumZ/#TotalWindows	BPs= 4
nt-397	-	U	180	-	-	-	-	-
397	NoBP	U	20	-33.0	-0.11	33.33	-2.24	-0.01
397	379	A	19	-34.58	-0.4	33.48	-7.55	-0.04
397	359	A	128	-36.14	-0.89	33.72	-114.26	-0.63
397	529	A	12	-32.12	0.19	40.02	2.3	0.01
397	491	G	1	-30.3	0.37	45.11	0.37	0.0

i-nuc	BP(j)	Nuc	#BP_Win	avgMFE	avgZ	avgED	SumZ	SumZ/#TotalWindows	BPs= 2
nt-398	-	A	180	-	-	-	-	-
398	NoBP	A	4	-39.98	-1.24	44.73	-4.98	-0.03
398	358	U	128	-36.14	-0.89	33.72	-114.26	-0.63
398	485	U	48	-32.37	-0.02	34.35	-1.08	-0.01

i-nuc	BP(j)	Nuc	#BP_Win	avgMFE	avgZ	avgED	SumZ	SumZ/#TotalWindows	BPs= 2
nt-399	-	A	180	-	-	-	-	-
399	NoBP	A	4	-34.9	-0.73	45.05	-2.94	-0.02
399	357	U	125	-36.28	-0.92	33.65	-115.0	-0.64
399	484	U	51	-32.24	-0.01	34.49	-0.34	-0.0

i-nuc	BP(j)	Nuc	#BP_Win	avgMFE	avgZ	avgED	SumZ	SumZ/#TotalWindows	BPs= 2
nt-400	-	G	180	-	-	-	-	-
400	NoBP	G	119	-35.59	-0.87	32.9	-103.75	-0.58
400	249	U	9	-43.02	-1.24	47.87	-11.19	-0.06
400	483	C	52	-32.25	-0.02	34.41	-0.96	-0.01

i-nuc	BP(j)	Nuc	#BP_Win	avgMFE	avgZ	avgED	SumZ	SumZ/#TotalWindows	BPs= 5
nt-401	-	G	180	-	-	-	-	-
401	NoBP	G	4	-34.22	-0.07	47.28	-0.27	-0.0
401	355	U	109	-35.63	-0.87	31.96	-95.12	-0.53
401	248	C	9	-43.02	-1.24	47.87	-11.19	-0.06
401	267	C	4	-33.25	-1.1	37.51	-4.38	-0.02
401	291	U	2	-30.55	-0.63	37.79	-1.26	-0.01
401	482	C	52	-32.25	-0.02	34.41	-0.96	-0.01

i-nuc	BP(j)	Nuc	#BP_Win	avgMFE	avgZ	avgED	SumZ	SumZ/#TotalWindows	BPs= 5
nt-402	-	C	180	-	-	-	-	-
402	354	G	109	-35.63	-0.87	31.96	-95.12	-0.53
402	247	G	9	-43.02	-1.24	47.87	-11.19	-0.06
402	266	G	4	-33.25	-1.1	37.51	-4.38	-0.02
402	290	G	2	-30.55	-0.63	37.79	-1.26	-0.01
402	481	G	52	-32.25	-0.02	34.41	-0.96	-0.01
402	NoBP	C	4	-29.1	0.32	43.18	1.27	0.01

i-nuc	BP(j)	Nuc	#BP_Win	avgMFE	avgZ	avgED	SumZ	SumZ/#TotalWindows	BPs= 6
nt-403	-	C	180	-	-	-	-	-
403	353	G	107	-35.45	-0.87	31.64	-92.85	-0.52
403	246	G	9	-43.02	-1.24	47.87	-11.19	-0.06
403	254	G	1	-40.1	-1.4	41.92	-1.4	-0.01
403	265	G	4	-33.25	-1.1	37.51	-4.38	-0.02
403	289	G	2	-30.55	-0.63	37.79	-1.26	-0.01
403	480	G	52	-32.25	-0.02	34.41	-0.96	-0.01
403	NoBP	C	5	-29.1	0.33	42.12	1.66	0.01

i-nuc	BP(j)	Nuc	#BP_Win	avgMFE	avgZ	avgED	SumZ	SumZ/#TotalWindows	BPs= 3
nt-404	-	A	180	-	-	-	-	-
404	NoBP	A	125	-35.48	-0.84	33.46	-104.44	-0.58
404	253	U	1	-40.1	-1.4	41.92	-1.4	-0.01
404	288	U	2	-30.55	-0.63	37.79	-1.26	-0.01
404	479	U	52	-32.25	-0.02	34.41	-0.96	-0.01

i-nuc	BP(j)	Nuc	#BP_Win	avgMFE	avgZ	avgED	SumZ	SumZ/#TotalWindows	BPs= 6
nt-405	-	G	180	-	-	-	-	-
405	NoBP	G	55	-36.63	-1.11	36.09	-61.24	-0.34
405	352	C	58	-33.74	-0.61	28.76	-35.35	-0.2
405	245	C	6	-43.75	-1.22	48.15	-7.29	-0.04
405	252	C	1	-40.1	-1.4	41.92	-1.4	-0.01
405	287	C	2	-30.55	-0.63	37.79	-1.26	-0.01
405	478	C	52	-32.25	-0.02	34.41	-0.96	-0.01
405	539	U	6	-29.1	0.33	41.28	1.97	0.01

i-nuc	BP(j)	Nuc	#BP_Win	avgMFE	avgZ	avgED	SumZ	SumZ/#TotalWindows	BPs= 4
nt-406	-	G	180	-	-	-	-	-
406	NoBP	G	56	-36.29	-1.11	36.39	-62.16	-0.35
406	351	U	58	-33.74	-0.61	28.76	-35.35	-0.2
406	244	U	6	-43.75	-1.22	48.15	-7.29	-0.04
406	477	C	52	-32.25	-0.02	34.41	-0.96	-0.01
406	538	U	8	-28.9	0.32	40.49	2.6	0.01

i-nuc	BP(j)	Nuc	#BP_Win	avgMFE	avgZ	avgED	SumZ	SumZ/#TotalWindows	BPs= 4
nt-407	-	G	180	-	-	-	-	-
407	NoBP	G	112	-34.78	-0.84	32.46	-94.38	-0.52
407	243	C	6	-43.75	-1.22	48.15	-7.29	-0.04
407	250	U	1	-40.1	-1.4	41.92	-1.4	-0.01
407	476	U	52	-32.25	-0.02	34.41	-0.96	-0.01
407	537	C	9	-28.74	0.35	40.7	3.14	0.02

i-nuc	BP(j)	Nuc	#BP_Win	avgMFE	avgZ	avgED	SumZ	SumZ/#TotalWindows	BPs= 3
nt-408	-	G	180	-	-	-	-	-
408	349	C	58	-33.74	-0.61	28.76	-35.35	-0.2
408	NoBP	G	112	-34.4	-0.58	36.18	-64.8	-0.36
408	249	U	1	-40.1	-1.4	41.92	-1.4	-0.01
408	536	C	9	-28.74	0.35	40.7	3.14	0.02

i-nuc	BP(j)	Nuc	#BP_Win	avgMFE	avgZ	avgED	SumZ	SumZ/#TotalWindows	BPs= 2
nt-409	-	G	180	-	-	-	-	-
409	NoBP	G	170	-34.04	-0.58	33.72	-98.58	-0.55
409	248	C	1	-40.1	-1.4	41.92	-1.4	-0.01
409	535	C	9	-28.74	0.35	40.7	3.14	0.02

i-nuc	BP(j)	Nuc	#BP_Win	avgMFE	avgZ	avgED	SumZ	SumZ/#TotalWindows	BPs= 1
nt-410	-	A	180	-	-	-	-	-
410	NoBP	A	171	-33.95	-0.58	33.82	-98.96	-0.55
410	534	U	9	-28.74	0.35	40.7	3.14	0.02

i-nuc	BP(j)	Nuc	#BP_Win	avgMFE	avgZ	avgED	SumZ	SumZ/#TotalWindows	BPs= 0
nt-411	-	A	180	-	-	-	-	-
411	NoBP	A	180	-33.58	-0.53	34.17	-94.75	-0.53

i-nuc	BP(j)	Nuc	#BP_Win	avgMFE	avgZ	avgED	SumZ	SumZ/#TotalWindows	BPs= 0
nt-412	-	A	180	-	-	-	-	-
412	NoBP	A	180	-33.48	-0.52	34.15	-93.12	-0.52

i-nuc	BP(j)	Nuc	#BP_Win	avgMFE	avgZ	avgED	SumZ	SumZ/#TotalWindows	BPs= 1
nt-413	-	G	180	-	-	-	-	-
413	NoBP	G	128	-33.83	-0.71	34.09	-91.09	-0.51
413	467	C	52	-32.25	-0.02	34.41	-0.96	-0.01

i-nuc	BP(j)	Nuc	#BP_Win	avgMFE	avgZ	avgED	SumZ	SumZ/#TotalWindows	BPs= 1
nt-414	-	A	180	-	-	-	-	-
414	NoBP	A	128	-33.69	-0.7	34.13	-89.95	-0.5
414	466	U	52	-32.25	-0.02	34.41	-0.96	-0.01

i-nuc	BP(j)	Nuc	#BP_Win	avgMFE	avgZ	avgED	SumZ	SumZ/#TotalWindows	BPs= 1
nt-415	-	A	180	-	-	-	-	-
415	NoBP	A	128	-33.58	-0.69	34.0	-88.38	-0.49
415	465	U	52	-32.25	-0.02	34.41	-0.96	-0.01

i-nuc	BP(j)	Nuc	#BP_Win	avgMFE	avgZ	avgED	SumZ	SumZ/#TotalWindows	BPs= 0
nt-416	-	A	180	-	-	-	-	-
416	NoBP	A	180	-33.11	-0.49	34.07	-88.19	-0.49

i-nuc	BP(j)	Nuc	#BP_Win	avgMFE	avgZ	avgED	SumZ	SumZ/#TotalWindows	BPs= 1
nt-417	-	C	180	-	-	-	-	-
417	NoBP	C	128	-33.36	-0.67	33.89	-85.57	-0.48
417	463	G	52	-32.25	-0.02	34.41	-0.96	-0.01

i-nuc	BP(j)	Nuc	#BP_Win	avgMFE	avgZ	avgED	SumZ	SumZ/#TotalWindows	BPs= 0
nt-418	-	A	180	-	-	-	-	-
418	NoBP	A	180	-32.98	-0.48	34.04	-85.9	-0.48

i-nuc	BP(j)	Nuc	#BP_Win	avgMFE	avgZ	avgED	SumZ	SumZ/#TotalWindows	BPs= 1
nt-419	-	A	180	-	-	-	-	-
419	NoBP	A	179	-32.95	-0.48	33.99	-85.47	-0.47
419	572	U	1	-27.0	0.65	44.29	0.65	0.0

i-nuc	BP(j)	Nuc	#BP_Win	avgMFE	avgZ	avgED	SumZ	SumZ/#TotalWindows	BPs= 1
nt-420	-	U	180	-	-	-	-	-
420	NoBP	U	179	-32.92	-0.47	33.89	-85.02	-0.47
420	571	A	1	-27.0	0.65	44.29	0.65	0.0

i-nuc	BP(j)	Nuc	#BP_Win	avgMFE	avgZ	avgED	SumZ	SumZ/#TotalWindows	BPs= 1
nt-421	-	A	180	-	-	-	-	-
421	NoBP	A	179	-32.88	-0.47	33.78	-84.75	-0.47
421	570	U	1	-27.0	0.65	44.29	0.65	0.0

i-nuc	BP(j)	Nuc	#BP_Win	avgMFE	avgZ	avgED	SumZ	SumZ/#TotalWindows	BPs= 1
nt-422	-	U	180	-	-	-	-	-
422	NoBP	U	179	-32.84	-0.47	33.69	-84.73	-0.47
422	569	A	1	-27.0	0.65	44.29	0.65	0.0

i-nuc	BP(j)	Nuc	#BP_Win	avgMFE	avgZ	avgED	SumZ	SumZ/#TotalWindows	BPs= 1
nt-423	-	A	180	-	-	-	-	-
423	NoBP	A	179	-32.81	-0.47	33.6	-84.43	-0.47
423	568	U	1	-27.0	0.65	44.29	0.65	0.0

i-nuc	BP(j)	Nuc	#BP_Win	avgMFE	avgZ	avgED	SumZ	SumZ/#TotalWindows	BPs= 1
nt-424	-	A	180	-	-	-	-	-
424	NoBP	A	179	-32.79	-0.47	33.5	-84.25	-0.47
424	567	U	1	-27.0	0.65	44.29	0.65	0.0

i-nuc	BP(j)	Nuc	#BP_Win	avgMFE	avgZ	avgED	SumZ	SumZ/#TotalWindows	BPs= 1
nt-425	-	A	180	-	-	-	-	-
425	NoBP	A	28	-36.31	-1.02	36.0	-28.65	-0.16
425	439	U	152	-32.07	-0.36	33.0	-54.73	-0.3

i-nuc	BP(j)	Nuc	#BP_Win	avgMFE	avgZ	avgED	SumZ	SumZ/#TotalWindows	BPs= 1
nt-426	-	C	180	-	-	-	-	-
426	NoBP	C	28	-36.16	-1.0	35.49	-27.88	-0.15
426	438	G	152	-32.07	-0.36	33.0	-54.73	-0.3

i-nuc	BP(j)	Nuc	#BP_Win	avgMFE	avgZ	avgED	SumZ	SumZ/#TotalWindows	BPs= 1
nt-427	-	U	180	-	-	-	-	-
427	NoBP	U	28	-36.03	-0.99	34.95	-27.72	-0.15
427	437	A	152	-32.07	-0.36	33.0	-54.73	-0.3

i-nuc	BP(j)	Nuc	#BP_Win	avgMFE	avgZ	avgED	SumZ	SumZ/#TotalWindows	BPs= 1
nt-428	-	A	180	-	-	-	-	-
428	NoBP	A	28	-35.94	-0.98	34.54	-27.3	-0.15
428	436	U	152	-32.07	-0.36	33.0	-54.73	-0.3

i-nuc	BP(j)	Nuc	#BP_Win	avgMFE	avgZ	avgED	SumZ	SumZ/#TotalWindows	BPs= 0
nt-429	-	A	180	-	-	-	-	-
429	NoBP	A	180	-32.66	-0.45	33.28	-81.35	-0.45

i-nuc	BP(j)	Nuc	#BP_Win	avgMFE	avgZ	avgED	SumZ	SumZ/#TotalWindows	BPs= 0
nt-430	-	A	180	-	-	-	-	-
430	NoBP	A	180	-32.65	-0.45	33.34	-80.62	-0.45

i-nuc	BP(j)	Nuc	#BP_Win	avgMFE	avgZ	avgED	SumZ	SumZ/#TotalWindows	BPs= 1
nt-431	-	A	180	-	-	-	-	-
431	NoBP	A	179	-32.64	-0.44	33.33	-78.78	-0.44
431	596	U	1	-31.7	-0.02	47.62	-0.02	-0.0

i-nuc	BP(j)	Nuc	#BP_Win	avgMFE	avgZ	avgED	SumZ	SumZ/#TotalWindows	BPs= 2
nt-432	-	C	180	-	-	-	-	-
432	NoBP	C	166	-32.28	-0.4	33.48	-67.16	-0.37
432	595	G	1	-31.7	-0.02	47.62	-0.02	-0.0
432	599	G	13	-37.3	-0.82	31.3	-10.68	-0.06

i-nuc	BP(j)	Nuc	#BP_Win	avgMFE	avgZ	avgED	SumZ	SumZ/#TotalWindows	BPs= 2
nt-433	-	A	180	-	-	-	-	-
433	NoBP	A	164	-32.24	-0.4	33.37	-65.6	-0.36
433	594	U	1	-31.7	-0.02	47.62	-0.02	-0.0
433	598	U	15	-36.89	-0.72	34.04	-10.78	-0.06

i-nuc	BP(j)	Nuc	#BP_Win	avgMFE	avgZ	avgED	SumZ	SumZ/#TotalWindows	BPs= 1
nt-434	-	U	180	-	-	-	-	-
434	NoBP	U	164	-32.22	-0.39	33.47	-63.57	-0.35
434	597	G	16	-36.62	-0.68	34.93	-10.96	-0.06

i-nuc	BP(j)	Nuc	#BP_Win	avgMFE	avgZ	avgED	SumZ	SumZ/#TotalWindows	BPs= 2
nt-435	-	A	180	-	-	-	-	-
435	NoBP	A	160	-32.24	-0.38	33.36	-61.44	-0.34
435	593	U	4	-30.72	-0.08	42.12	-0.32	-0.0
435	596	U	16	-36.62	-0.68	34.93	-10.96	-0.06

i-nuc	BP(j)	Nuc	#BP_Win	avgMFE	avgZ	avgED	SumZ	SumZ/#TotalWindows	BPs= 4
nt-436	-	U	180	-	-	-	-	-
436	NoBP	U	7	-35.71	-0.72	40.81	-5.04	-0.03
436	428	A	152	-32.07	-0.36	33.0	-54.73	-0.3
436	518	G	1	-30.4	0.34	52.87	0.34	0.0
436	592	A	4	-30.72	-0.08	42.12	-0.32	-0.0
436	595	G	16	-36.62	-0.68	34.93	-10.96	-0.06

i-nuc	BP(j)	Nuc	#BP_Win	avgMFE	avgZ	avgED	SumZ	SumZ/#TotalWindows	BPs= 4
nt-437	-	A	180	-	-	-	-	-
437	NoBP	A	7	-35.6	-0.51	42.42	-3.54	-0.02
437	427	U	152	-32.07	-0.36	33.0	-54.73	-0.3
437	517	U	1	-30.4	0.34	52.87	0.34	0.0
437	591	U	4	-30.72	-0.08	42.12	-0.32	-0.0
437	594	U	16	-36.62	-0.68	34.93	-10.96	-0.06

i-nuc	BP(j)	Nuc	#BP_Win	avgMFE	avgZ	avgED	SumZ	SumZ/#TotalWindows	BPs= 4
nt-438	-	G	180	-	-	-	-	-
438	NoBP	G	7	-35.57	-0.25	43.71	-1.74	-0.01
438	426	C	152	-32.07	-0.36	33.0	-54.73	-0.3
438	516	C	1	-30.4	0.34	52.87	0.34	0.0
438	590	C	4	-30.72	-0.08	42.12	-0.32	-0.0
438	593	U	16	-36.62	-0.68	34.93	-10.96	-0.06

i-nuc	BP(j)	Nuc	#BP_Win	avgMFE	avgZ	avgED	SumZ	SumZ/#TotalWindows	BPs= 3
nt-439	-	U	180	-	-	-	-	-
439	NoBP	U	11	-33.77	-0.0	44.69	-0.03	-0.0
439	425	A	152	-32.07	-0.36	33.0	-54.73	-0.3
439	515	A	1	-30.4	0.34	52.87	0.34	0.0
439	592	A	16	-36.62	-0.68	34.93	-10.96	-0.06

i-nuc	BP(j)	Nuc	#BP_Win	avgMFE	avgZ	avgED	SumZ	SumZ/#TotalWindows	BPs= 2
nt-440	-	A	180	-	-	-	-	-
440	NoBP	A	163	-32.19	-0.33	33.93	-53.97	-0.3
440	514	U	1	-30.4	0.34	52.87	0.34	0.0
440	591	U	16	-36.62	-0.68	34.93	-10.96	-0.06

i-nuc	BP(j)	Nuc	#BP_Win	avgMFE	avgZ	avgED	SumZ	SumZ/#TotalWindows	BPs= 2
nt-441	-	U	180	-	-	-	-	-
441	NoBP	U	176	-32.57	-0.37	33.79	-64.66	-0.36
441	513	A	1	-30.4	0.34	52.87	0.34	0.0
441	604	A	3	-34.4	0.4	53.39	1.19	0.01

i-nuc	BP(j)	Nuc	#BP_Win	avgMFE	avgZ	avgED	SumZ	SumZ/#TotalWindows	BPs= 3
nt-442	-	G	180	-	-	-	-	-
442	NoBP	G	40	-32.08	-0.43	39.34	-17.11	-0.1
442	462	C	112	-32.38	-0.31	31.42	-34.98	-0.19
442	588	C	25	-34.28	-0.47	36.66	-11.87	-0.07
442	603	C	3	-34.4	0.4	53.39	1.19	0.01

i-nuc	BP(j)	Nuc	#BP_Win	avgMFE	avgZ	avgED	SumZ	SumZ/#TotalWindows	BPs= 2
nt-443	-	G	180	-	-	-	-	-
443	NoBP	G	152	-32.33	-0.34	33.46	-51.53	-0.29
443	587	C	25	-34.28	-0.47	36.66	-11.87	-0.07
443	602	U	3	-34.4	0.4	53.39	1.19	0.01

i-nuc	BP(j)	Nuc	#BP_Win	avgMFE	avgZ	avgED	SumZ	SumZ/#TotalWindows	BPs= 4
nt-444	-	G	180	-	-	-	-	-
444	NoBP	G	141	-32.35	-0.3	33.29	-41.99	-0.23
444	281	C	10	-32.52	-0.92	33.11	-9.2	-0.05
444	510	C	1	-30.4	0.34	52.87	0.34	0.0
444	586	U	25	-34.28	-0.47	36.66	-11.87	-0.07
444	600	C	3	-34.4	0.4	53.39	1.19	0.01

i-nuc	BP(j)	Nuc	#BP_Win	avgMFE	avgZ	avgED	SumZ	SumZ/#TotalWindows	BPs= 5
nt-445	-	C	180	-	-	-	-	-
445	NoBP	C	29	-32.35	-0.22	40.16	-6.37	-0.04
445	280	G	10	-32.52	-0.92	33.11	-9.2	-0.05
445	459	G	112	-32.38	-0.31	31.42	-34.98	-0.19
445	508	G	1	-30.4	0.34	52.87	0.34	0.0
445	585	G	25	-34.28	-0.47	36.66	-11.87	-0.07
445	599	G	3	-34.4	0.4	53.39	1.19	0.01

i-nuc	BP(j)	Nuc	#BP_Win	avgMFE	avgZ	avgED	SumZ	SumZ/#TotalWindows	BPs= 0
nt-446	-	A	180	-	-	-	-	-
446	NoBP	A	180	-32.69	-0.34	34.09	-61.2	-0.34

i-nuc	BP(j)	Nuc	#BP_Win	avgMFE	avgZ	avgED	SumZ	SumZ/#TotalWindows	BPs= 2
nt-447	-	A	180	-	-	-	-	-
447	NoBP	A	62	-33.33	-0.32	38.7	-19.95	-0.11
447	457	U	117	-32.41	-0.35	31.57	-40.41	-0.22
447	291	U	1	-31.0	-0.55	34.83	-0.55	-0.0

i-nuc	BP(j)	Nuc	#BP_Win	avgMFE	avgZ	avgED	SumZ	SumZ/#TotalWindows	BPs= 4
nt-448	-	G	180	-	-	-	-	-
448	NoBP	G	23	-30.63	-0.01	41.84	-0.14	-0.0
448	274	C	3	-33.0	-0.91	33.14	-2.73	-0.02
448	456	C	117	-32.41	-0.35	31.57	-40.41	-0.22
448	583	C	25	-34.28	-0.47	36.66	-11.87	-0.07
448	540	C	12	-36.77	-0.41	37.28	-4.89	-0.03

i-nuc	BP(j)	Nuc	#BP_Win	avgMFE	avgZ	avgED	SumZ	SumZ/#TotalWindows	BPs= 5
nt-449	-	C	180	-	-	-	-	-
449	NoBP	C	18	-35.39	-0.56	35.89	-10.05	-0.06
449	273	G	3	-33.0	-0.91	33.14	-2.73	-0.02
449	455	G	117	-32.41	-0.35	31.57	-40.41	-0.22
449	289	G	1	-31.0	-0.55	34.83	-0.55	-0.0
449	480	G	16	-30.09	0.37	45.4	5.89	0.03
449	582	G	25	-34.28	-0.47	36.66	-11.87	-0.07

i-nuc	BP(j)	Nuc	#BP_Win	avgMFE	avgZ	avgED	SumZ	SumZ/#TotalWindows	BPs= 3
nt-450	-	A	180	-	-	-	-	-
450	NoBP	A	124	-32.4	-0.38	31.64	-46.53	-0.26
450	288	U	1	-31.0	-0.55	34.83	-0.55	-0.0
450	479	U	16	-30.09	0.37	45.4	5.89	0.03
450	538	U	39	-35.15	-0.47	36.61	-18.2	-0.1

i-nuc	BP(j)	Nuc	#BP_Win	avgMFE	avgZ	avgED	SumZ	SumZ/#TotalWindows	BPs= 3
nt-451	-	G	180	-	-	-	-	-
451	NoBP	G	123	-32.39	-0.37	31.63	-45.43	-0.25
451	287	C	1	-31.0	-0.55	34.83	-0.55	-0.0
451	478	C	16	-30.09	0.37	45.4	5.89	0.03
451	537	C	40	-35.16	-0.46	36.59	-18.34	-0.1

i-nuc	BP(j)	Nuc	#BP_Win	avgMFE	avgZ	avgED	SumZ	SumZ/#TotalWindows	BPs= 2
nt-452	-	G	180	-	-	-	-	-
452	NoBP	G	124	-32.4	-0.37	31.67	-45.57	-0.25
452	477	C	16	-30.09	0.37	45.4	5.89	0.03
452	536	C	40	-35.16	-0.46	36.59	-18.34	-0.1

i-nuc	BP(j)	Nuc	#BP_Win	avgMFE	avgZ	avgED	SumZ	SumZ/#TotalWindows	BPs= 2
nt-453	-	G	180	-	-	-	-	-
453	NoBP	G	124	-32.42	-0.37	31.66	-45.52	-0.25
453	476	U	16	-30.09	0.37	45.4	5.89	0.03
453	535	C	40	-35.16	-0.46	36.59	-18.34	-0.1

i-nuc	BP(j)	Nuc	#BP_Win	avgMFE	avgZ	avgED	SumZ	SumZ/#TotalWindows	BPs= 2
nt-454	-	A	180	-	-	-	-	-
454	NoBP	A	121	-32.38	-0.36	31.62	-43.48	-0.24
454	473	U	19	-30.95	0.21	43.24	4.04	0.02
454	534	U	40	-35.16	-0.46	36.59	-18.34	-0.1

i-nuc	BP(j)	Nuc	#BP_Win	avgMFE	avgZ	avgED	SumZ	SumZ/#TotalWindows	BPs= 3
nt-455	-	G	180	-	-	-	-	-
455	NoBP	G	43	-35.0	-0.48	36.33	-20.5	-0.11
455	449	C	117	-32.41	-0.35	31.57	-40.41	-0.22
455	284	C	1	-31.0	-0.55	34.83	-0.55	-0.0
455	472	U	19	-30.95	0.21	43.24	4.04	0.02

i-nuc	BP(j)	Nuc	#BP_Win	avgMFE	avgZ	avgED	SumZ	SumZ/#TotalWindows	BPs= 3
nt-456	-	C	180	-	-	-	-	-
456	NoBP	C	43	-35.07	-0.47	36.28	-20.26	-0.11
456	448	G	117	-32.41	-0.35	31.57	-40.41	-0.22
456	283	G	1	-31.0	-0.55	34.83	-0.55	-0.0
456	471	G	19	-30.95	0.21	43.24	4.04	0.02

i-nuc	BP(j)	Nuc	#BP_Win	avgMFE	avgZ	avgED	SumZ	SumZ/#TotalWindows	BPs= 2
nt-457	-	U	180	-	-	-	-	-
457	447	A	117	-32.41	-0.35	31.57	-40.41	-0.22
457	NoBP	U	44	-35.06	-0.47	36.25	-20.64	-0.11
457	470	A	19	-30.95	0.21	43.24	4.04	0.02

i-nuc	BP(j)	Nuc	#BP_Win	avgMFE	avgZ	avgED	SumZ	SumZ/#TotalWindows	BPs= 0
nt-458	-	A	180	-	-	-	-	-
458	NoBP	A	180	-32.92	-0.32	33.98	-56.9	-0.32

i-nuc	BP(j)	Nuc	#BP_Win	avgMFE	avgZ	avgED	SumZ	SumZ/#TotalWindows	BPs= 2
nt-459	-	G	180	-	-	-	-	-
459	NoBP	G	49	-34.93	-0.53	36.43	-25.85	-0.14
459	445	C	112	-32.38	-0.31	31.42	-34.98	-0.19
459	467	C	19	-30.95	0.21	43.24	4.04	0.02

i-nuc	BP(j)	Nuc	#BP_Win	avgMFE	avgZ	avgED	SumZ	SumZ/#TotalWindows	BPs= 2
nt-460	-	A	180	-	-	-	-	-
460	NoBP	A	155	-33.09	-0.36	32.84	-56.22	-0.31
460	466	U	19	-30.95	0.21	43.24	4.04	0.02
460	473	U	6	-34.93	-0.71	37.85	-4.24	-0.02

i-nuc	BP(j)	Nuc	#BP_Win	avgMFE	avgZ	avgED	SumZ	SumZ/#TotalWindows	BPs= 2
nt-461	-	A	180	-	-	-	-	-
461	NoBP	A	155	-33.11	-0.36	32.9	-55.69	-0.31
461	465	U	19	-30.95	0.21	43.24	4.04	0.02
461	472	U	6	-34.93	-0.71	37.85	-4.24	-0.02

i-nuc	BP(j)	Nuc	#BP_Win	avgMFE	avgZ	avgED	SumZ	SumZ/#TotalWindows	BPs= 2
nt-462	-	C	180	-	-	-	-	-
462	NoBP	C	62	-33.78	-0.25	38.91	-15.69	-0.09
462	442	G	112	-32.38	-0.31	31.42	-34.98	-0.19
462	471	G	6	-34.93	-0.71	37.85	-4.24	-0.02

i-nuc	BP(j)	Nuc	#BP_Win	avgMFE	avgZ	avgED	SumZ	SumZ/#TotalWindows	BPs= 1
nt-463	-	G	180	-	-	-	-	-
463	NoBP	G	128	-33.26	-0.42	34.21	-53.76	-0.3
463	417	C	52	-32.25	-0.02	34.41	-0.96	-0.01

i-nuc	BP(j)	Nuc	#BP_Win	avgMFE	avgZ	avgED	SumZ	SumZ/#TotalWindows	BPs= 0
nt-464	-	A	180	-	-	-	-	-
464	NoBP	A	180	-32.99	-0.3	34.35	-54.51	-0.3

i-nuc	BP(j)	Nuc	#BP_Win	avgMFE	avgZ	avgED	SumZ	SumZ/#TotalWindows	BPs= 2
nt-465	-	U	180	-	-	-	-	-
465	NoBP	U	109	-33.72	-0.52	32.97	-56.42	-0.31
465	415	A	52	-32.25	-0.02	34.41	-0.96	-0.01
465	461	A	19	-30.95	0.21	43.24	4.04	0.02

i-nuc	BP(j)	Nuc	#BP_Win	avgMFE	avgZ	avgED	SumZ	SumZ/#TotalWindows	BPs= 5
nt-466	-	U	180	-	-	-	-	-
466	NoBP	U	19	-33.11	-0.58	37.29	-10.99	-0.06
466	293	A	1	-31.7	-0.81	27.52	-0.81	-0.0
466	345	A	46	-33.05	-0.6	27.11	-27.65	-0.15
466	414	A	52	-32.25	-0.02	34.41	-0.96	-0.01
466	460	A	19	-30.95	0.21	43.24	4.04	0.02
466	521	A	43	-34.83	-0.4	37.62	-17.03	-0.09

i-nuc	BP(j)	Nuc	#BP_Win	avgMFE	avgZ	avgED	SumZ	SumZ/#TotalWindows	BPs= 6
nt-467	-	C	180	-	-	-	-	-
467	NoBP	C	15	-34.03	-0.6	40.18	-9.02	-0.05
467	292	G	1	-31.7	-0.81	27.52	-0.81	-0.0
467	350	G	4	-30.68	-0.5	27.92	-2.02	-0.01
467	344	G	46	-33.05	-0.6	27.11	-27.65	-0.15
467	413	G	52	-32.25	-0.02	34.41	-0.96	-0.01
467	459	G	19	-30.95	0.21	43.24	4.04	0.02
467	520	G	43	-34.83	-0.4	37.62	-17.03	-0.09

i-nuc	BP(j)	Nuc	#BP_Win	avgMFE	avgZ	avgED	SumZ	SumZ/#TotalWindows	BPs= 3
nt-468	-	G	180	-	-	-	-	-
468	NoBP	G	129	-33.16	-0.18	37.56	-23.39	-0.13
468	291	U	1	-31.7	-0.81	27.52	-0.81	-0.0
468	349	C	4	-30.68	-0.5	27.92	-2.02	-0.01
468	343	C	46	-33.05	-0.6	27.11	-27.65	-0.15

i-nuc	BP(j)	Nuc	#BP_Win	avgMFE	avgZ	avgED	SumZ	SumZ/#TotalWindows	BPs= 4
nt-469	-	C	180	-	-	-	-	-
469	290	G	1	-31.7	-0.81	27.52	-0.81	-0.0
469	348	G	4	-30.68	-0.5	27.92	-2.02	-0.01
469	342	G	46	-33.05	-0.6	27.11	-27.65	-0.15
469	NoBP	C	86	-32.39	-0.08	37.58	-6.83	-0.04
469	518	G	43	-34.83	-0.4	37.62	-17.03	-0.09

i-nuc	BP(j)	Nuc	#BP_Win	avgMFE	avgZ	avgED	SumZ	SumZ/#TotalWindows	BPs= 3
nt-470	-	A	180	-	-	-	-	-
470	NoBP	A	73	-32.68	-0.19	35.64	-13.65	-0.08
470	341	U	45	-33.1	-0.62	26.64	-27.91	-0.16
470	457	U	19	-30.95	0.21	43.24	4.04	0.02
470	517	U	43	-34.83	-0.4	37.62	-17.03	-0.09

i-nuc	BP(j)	Nuc	#BP_Win	avgMFE	avgZ	avgED	SumZ	SumZ/#TotalWindows	BPs= 3
nt-471	-	G	180	-	-	-	-	-
471	NoBP	G	112	-32.76	-0.33	31.94	-37.24	-0.21
471	456	C	19	-30.95	0.21	43.24	4.04	0.02
471	516	C	43	-34.83	-0.4	37.62	-17.03	-0.09
471	462	C	6	-34.93	-0.71	37.85	-4.24	-0.02

i-nuc	BP(j)	Nuc	#BP_Win	avgMFE	avgZ	avgED	SumZ	SumZ/#TotalWindows	BPs= 4
nt-472	-	U	180	-	-	-	-	-
472	NoBP	U	74	-32.37	-0.15	35.18	-11.17	-0.06
472	339	G	38	-33.67	-0.7	25.66	-26.74	-0.15
472	455	G	19	-30.95	0.21	43.24	4.04	0.02
472	515	A	43	-34.83	-0.4	37.62	-17.03	-0.09
472	461	A	6	-34.93	-0.71	37.85	-4.24	-0.02

i-nuc	BP(j)	Nuc	#BP_Win	avgMFE	avgZ	avgED	SumZ	SumZ/#TotalWindows	BPs= 3
nt-473	-	U	180	-	-	-	-	-
473	NoBP	U	117	-33.33	-0.25	36.1	-29.41	-0.16
473	338	G	38	-33.67	-0.7	25.66	-26.74	-0.15
473	454	A	19	-30.95	0.21	43.24	4.04	0.02
473	460	A	6	-34.93	-0.71	37.85	-4.24	-0.02

i-nuc	BP(j)	Nuc	#BP_Win	avgMFE	avgZ	avgED	SumZ	SumZ/#TotalWindows	BPs= 1
nt-474	-	A	180	-	-	-	-	-
474	NoBP	A	172	-33.26	-0.31	35.14	-53.76	-0.3
474	337	U	8	-32.97	-0.52	25.26	-4.17	-0.02

i-nuc	BP(j)	Nuc	#BP_Win	avgMFE	avgZ	avgED	SumZ	SumZ/#TotalWindows	BPs= 2
nt-475	-	A	180	-	-	-	-	-
475	NoBP	A	146	-33.04	-0.2	36.73	-28.98	-0.16
475	337	U	29	-33.94	-0.79	25.51	-22.94	-0.13
475	549	U	5	-36.7	-1.36	29.93	-6.81	-0.04

i-nuc	BP(j)	Nuc	#BP_Win	avgMFE	avgZ	avgED	SumZ	SumZ/#TotalWindows	BPs= 7
nt-476	-	U	180	-	-	-	-	-
476	NoBP	U	51	-34.18	-0.32	36.74	-16.46	-0.09
476	336	A	29	-33.94	-0.79	25.51	-22.94	-0.13
476	407	G	52	-32.25	-0.02	34.41	-0.96	-0.01
476	334	A	6	-33.3	-0.72	24.99	-4.29	-0.02
476	453	G	16	-30.09	0.37	45.4	5.89	0.03
476	521	A	1	-30.9	0.26	48.12	0.26	0.0
476	631	A	19	-34.79	-0.67	39.36	-12.78	-0.07
476	548	A	6	-36.72	-1.38	30.52	-8.25	-0.05

i-nuc	BP(j)	Nuc	#BP_Win	avgMFE	avgZ	avgED	SumZ	SumZ/#TotalWindows	BPs= 7
nt-477	-	C	180	-	-	-	-	-
477	NoBP	C	50	-34.26	-0.32	36.94	-16.13	-0.09
477	335	G	29	-33.94	-0.79	25.51	-22.94	-0.13
477	406	G	52	-32.25	-0.02	34.41	-0.96	-0.01
477	333	G	6	-33.3	-0.72	24.99	-4.29	-0.02
477	452	G	16	-30.09	0.37	45.4	5.89	0.03
477	520	G	1	-30.9	0.26	48.12	0.26	0.0
477	630	G	19	-34.79	-0.67	39.36	-12.78	-0.07
477	547	G	7	-36.53	-1.32	30.21	-9.22	-0.05

i-nuc	BP(j)	Nuc	#BP_Win	avgMFE	avgZ	avgED	SumZ	SumZ/#TotalWindows	BPs= 8
nt-478	-	C	180	-	-	-	-	-
478	NoBP	C	10	-31.73	0.02	29.57	0.24	0.0
478	333	G	26	-34.13	-0.86	25.69	-22.31	-0.12
478	405	G	52	-32.25	-0.02	34.41	-0.96	-0.01
478	331	G	6	-33.3	-0.72	24.99	-4.29	-0.02
478	451	G	16	-30.09	0.37	45.4	5.89	0.03
478	519	G	1	-30.9	0.26	48.12	0.26	0.0
478	508	G	43	-34.83	-0.4	37.62	-17.03	-0.09
478	629	G	19	-34.79	-0.67	39.36	-12.78	-0.07
478	546	G	7	-36.53	-1.32	30.21	-9.22	-0.05

i-nuc	BP(j)	Nuc	#BP_Win	avgMFE	avgZ	avgED	SumZ	SumZ/#TotalWindows	BPs= 8
nt-479	-	U	180	-	-	-	-	-
479	332	A	26	-34.13	-0.86	25.69	-22.31	-0.12
479	404	A	52	-32.25	-0.02	34.41	-0.96	-0.01
479	330	A	6	-33.3	-0.72	24.99	-4.29	-0.02
479	NoBP	U	10	-32.33	-0.06	28.78	-0.65	-0.0
479	450	A	16	-30.09	0.37	45.4	5.89	0.03
479	518	G	1	-30.9	0.26	48.12	0.26	0.0
479	507	A	43	-34.83	-0.4	37.62	-17.03	-0.09
479	628	A	19	-34.79	-0.67	39.36	-12.78	-0.07
479	545	A	7	-36.53	-1.32	30.21	-9.22	-0.05

i-nuc	BP(j)	Nuc	#BP_Win	avgMFE	avgZ	avgED	SumZ	SumZ/#TotalWindows	BPs= 4
nt-480	-	G	180	-	-	-	-	-
480	NoBP	G	23	-34.28	-0.92	26.31	-21.09	-0.12
480	403	C	52	-32.25	-0.02	34.41	-0.96	-0.01
480	504	U	82	-34.36	-0.45	35.45	-37.26	-0.21
480	449	C	16	-30.09	0.37	45.4	5.89	0.03
480	544	C	7	-36.53	-1.32	30.21	-9.22	-0.05

i-nuc	BP(j)	Nuc	#BP_Win	avgMFE	avgZ	avgED	SumZ	SumZ/#TotalWindows	BPs= 2
nt-481	-	G	180	-	-	-	-	-
481	NoBP	G	21	-34.59	-0.97	26.19	-20.34	-0.11
481	402	C	52	-32.25	-0.02	34.41	-0.96	-0.01
481	503	C	107	-33.84	-0.4	36.43	-42.28	-0.23

i-nuc	BP(j)	Nuc	#BP_Win	avgMFE	avgZ	avgED	SumZ	SumZ/#TotalWindows	BPs= 3
nt-482	-	C	180	-	-	-	-	-
482	NoBP	C	2	-31.6	-0.64	37.12	-1.27	-0.01
482	401	G	52	-32.25	-0.02	34.41	-0.96	-0.01
482	329	G	19	-35.01	-1.06	26.06	-20.13	-0.11
482	502	G	107	-33.84	-0.4	36.43	-42.28	-0.23

i-nuc	BP(j)	Nuc	#BP_Win	avgMFE	avgZ	avgED	SumZ	SumZ/#TotalWindows	BPs= 4
nt-483	-	C	180	-	-	-	-	-
483	400	G	52	-32.25	-0.02	34.41	-0.96	-0.01
483	328	G	19	-35.01	-1.06	26.06	-20.13	-0.11
483	501	G	107	-33.84	-0.4	36.43	-42.28	-0.23
483	651	G	2	-32.4	-1.06	43.8	-2.11	-0.01

i-nuc	BP(j)	Nuc	#BP_Win	avgMFE	avgZ	avgED	SumZ	SumZ/#TotalWindows	BPs= 4
nt-484	-	U	180	-	-	-	-	-
484	327	A	19	-35.01	-1.06	26.06	-20.13	-0.11
484	500	A	107	-33.84	-0.4	36.43	-42.28	-0.23
484	399	A	51	-32.24	-0.01	34.49	-0.34	-0.0
484	650	G	3	-31.37	-0.82	43.06	-2.47	-0.01

i-nuc	BP(j)	Nuc	#BP_Win	avgMFE	avgZ	avgED	SumZ	SumZ/#TotalWindows	BPs= 4
nt-485	-	U	180	-	-	-	-	-
485	326	A	18	-35.06	-1.08	25.5	-19.35	-0.11
485	499	A	107	-33.84	-0.4	36.43	-42.28	-0.23
485	398	A	48	-32.37	-0.02	34.35	-1.08	-0.01
485	NoBP	U	4	-29.92	0.1	36.85	0.38	0.0
485	649	A	3	-31.37	-0.82	43.06	-2.47	-0.01

i-nuc	BP(j)	Nuc	#BP_Win	avgMFE	avgZ	avgED	SumZ	SumZ/#TotalWindows	BPs= 3
nt-486	-	U	180	-	-	-	-	-
486	NoBP	U	59	-32.47	-0.11	34.34	-6.56	-0.04
486	325	G	11	-34.8	-1.2	20.18	-13.25	-0.07
486	498	G	107	-33.84	-0.4	36.43	-42.28	-0.23
486	648	G	3	-31.37	-0.82	43.06	-2.47	-0.01

i-nuc	BP(j)	Nuc	#BP_Win	avgMFE	avgZ	avgED	SumZ	SumZ/#TotalWindows	BPs= 3
nt-487	-	U	180	-	-	-	-	-
487	NoBP	U	59	-32.36	-0.11	34.28	-6.48	-0.04
487	324	A	11	-34.8	-1.2	20.18	-13.25	-0.07
487	497	A	107	-33.84	-0.4	36.43	-42.28	-0.23
487	647	A	3	-31.37	-0.82	43.06	-2.47	-0.01

i-nuc	BP(j)	Nuc	#BP_Win	avgMFE	avgZ	avgED	SumZ	SumZ/#TotalWindows	BPs= 2
nt-488	-	A	180	-	-	-	-	-
488	NoBP	A	166	-33.27	-0.29	35.68	-48.67	-0.27
488	323	U	11	-34.8	-1.2	20.18	-13.25	-0.07
488	646	U	3	-31.37	-0.82	43.06	-2.47	-0.01

i-nuc	BP(j)	Nuc	#BP_Win	avgMFE	avgZ	avgED	SumZ	SumZ/#TotalWindows	BPs= 3
nt-489	-	G	180	-	-	-	-	-
489	NoBP	G	21	-31.09	-0.28	37.02	-5.93	-0.03
489	322	C	10	-35.08	-1.25	20.03	-12.47	-0.07
489	496	C	132	-33.63	-0.33	36.16	-43.18	-0.24
489	393	C	17	-32.41	-0.16	30.99	-2.66	-0.01

i-nuc	BP(j)	Nuc	#BP_Win	avgMFE	avgZ	avgED	SumZ	SumZ/#TotalWindows	BPs= 2
nt-490	-	A	180	-	-	-	-	-
490	NoBP	A	31	-32.17	-0.58	31.68	-18.0	-0.1
490	495	U	132	-33.63	-0.33	36.16	-43.18	-0.24
490	392	U	17	-32.41	-0.16	30.99	-2.66	-0.01

i-nuc	BP(j)	Nuc	#BP_Win	avgMFE	avgZ	avgED	SumZ	SumZ/#TotalWindows	BPs= 2
nt-491	-	G	180	-	-	-	-	-
491	NoBP	G	178	-33.26	-0.36	34.85	-64.21	-0.36
491	352	C	1	-30.7	0.13	38.16	0.13	0.0
491	397	U	1	-30.3	0.37	45.11	0.37	0.0

i-nuc	BP(j)	Nuc	#BP_Win	avgMFE	avgZ	avgED	SumZ	SumZ/#TotalWindows	BPs= 2
nt-492	-	A	180	-	-	-	-	-
492	NoBP	A	178	-33.22	-0.36	34.87	-63.95	-0.36
492	351	U	1	-30.7	0.13	38.16	0.13	0.0
492	396	U	1	-30.3	0.37	45.11	0.37	0.0

i-nuc	BP(j)	Nuc	#BP_Win	avgMFE	avgZ	avgED	SumZ	SumZ/#TotalWindows	BPs= 2
nt-493	-	C	180	-	-	-	-	-
493	NoBP	C	178	-33.19	-0.36	34.94	-63.63	-0.35
493	350	G	1	-30.7	0.13	38.16	0.13	0.0
493	395	G	1	-30.3	0.37	45.11	0.37	0.0

i-nuc	BP(j)	Nuc	#BP_Win	avgMFE	avgZ	avgED	SumZ	SumZ/#TotalWindows	BPs= 1
nt-494	-	A	180	-	-	-	-	-
494	NoBP	A	177	-33.16	-0.35	34.95	-61.4	-0.34
494	641	U	3	-31.37	-0.82	43.06	-2.47	-0.01

i-nuc	BP(j)	Nuc	#BP_Win	avgMFE	avgZ	avgED	SumZ	SumZ/#TotalWindows	BPs= 2
nt-495	-	U	180	-	-	-	-	-
495	NoBP	U	45	-31.63	-0.39	31.64	-17.63	-0.1
495	490	A	132	-33.63	-0.33	36.16	-43.18	-0.24
495	640	A	3	-31.37	-0.82	43.06	-2.47	-0.01

i-nuc	BP(j)	Nuc	#BP_Win	avgMFE	avgZ	avgED	SumZ	SumZ/#TotalWindows	BPs= 2
nt-496	-	C	180	-	-	-	-	-
496	NoBP	C	45	-31.5	-0.39	31.85	-17.73	-0.1
496	489	G	132	-33.63	-0.33	36.16	-43.18	-0.24
496	639	G	3	-31.37	-0.82	43.06	-2.47	-0.01

i-nuc	BP(j)	Nuc	#BP_Win	avgMFE	avgZ	avgED	SumZ	SumZ/#TotalWindows	BPs= 1
nt-497	-	A	180	-	-	-	-	-
497	NoBP	A	73	-31.84	-0.3	33.52	-21.88	-0.12
497	487	U	107	-33.84	-0.4	36.43	-42.28	-0.23

i-nuc	BP(j)	Nuc	#BP_Win	avgMFE	avgZ	avgED	SumZ	SumZ/#TotalWindows	BPs= 1
nt-498	-	G	180	-	-	-	-	-
498	NoBP	G	73	-31.75	-0.29	33.64	-21.49	-0.12
498	486	U	107	-33.84	-0.4	36.43	-42.28	-0.23

i-nuc	BP(j)	Nuc	#BP_Win	avgMFE	avgZ	avgED	SumZ	SumZ/#TotalWindows	BPs= 2
nt-499	-	A	180	-	-	-	-	-
499	NoBP	A	70	-31.69	-0.27	33.34	-18.59	-0.1
499	485	U	107	-33.84	-0.4	36.43	-42.28	-0.23
499	637	U	3	-31.37	-0.82	43.06	-2.47	-0.01

i-nuc	BP(j)	Nuc	#BP_Win	avgMFE	avgZ	avgED	SumZ	SumZ/#TotalWindows	BPs= 2
nt-500	-	A	180	-	-	-	-	-
500	NoBP	A	70	-31.6	-0.26	33.42	-18.09	-0.1
500	484	U	107	-33.84	-0.4	36.43	-42.28	-0.23
500	636	U	3	-31.37	-0.82	43.06	-2.47	-0.01

i-nuc	BP(j)	Nuc	#BP_Win	avgMFE	avgZ	avgED	SumZ	SumZ/#TotalWindows	BPs= 3
nt-501	-	G	180	-	-	-	-	-
501	NoBP	G	2	-33.45	-1.14	20.34	-2.27	-0.01
501	483	C	107	-33.84	-0.4	36.43	-42.28	-0.23
501	526	U	68	-31.45	-0.22	33.95	-15.18	-0.08
501	635	C	3	-31.37	-0.82	43.06	-2.47	-0.01

i-nuc	BP(j)	Nuc	#BP_Win	avgMFE	avgZ	avgED	SumZ	SumZ/#TotalWindows	BPs= 4
nt-502	-	G	180	-	-	-	-	-
502	NoBP	G	1	-32.0	-0.78	21.72	-0.78	-0.0
502	482	C	107	-33.84	-0.4	36.43	-42.28	-0.23
502	525	C	68	-31.45	-0.22	33.95	-15.18	-0.08
502	634	C	3	-31.37	-0.82	43.06	-2.47	-0.01
502	679	C	1	-28.1	-0.37	29.68	-0.37	-0.0

i-nuc	BP(j)	Nuc	#BP_Win	avgMFE	avgZ	avgED	SumZ	SumZ/#TotalWindows	BPs= 5
nt-503	-	C	180	-	-	-	-	-
503	481	G	107	-33.84	-0.4	36.43	-42.28	-0.23
503	524	G	68	-31.45	-0.22	33.95	-15.18	-0.08
503	633	G	3	-31.37	-0.82	43.06	-2.47	-0.01
503	678	G	1	-28.1	-0.37	29.68	-0.37	-0.0
503	546	G	1	-26.2	-0.27	24.47	-0.27	-0.0

i-nuc	BP(j)	Nuc	#BP_Win	avgMFE	avgZ	avgED	SumZ	SumZ/#TotalWindows	BPs= 6
nt-504	-	U	180	-	-	-	-	-
504	480	G	82	-34.36	-0.45	35.45	-37.26	-0.21
504	NoBP	U	24	-32.16	-0.19	40.06	-4.61	-0.03
504	523	A	68	-31.45	-0.22	33.95	-15.18	-0.08
504	632	A	3	-31.37	-0.82	43.06	-2.47	-0.01
504	677	G	1	-28.1	-0.37	29.68	-0.37	-0.0
504	545	A	1	-26.2	-0.27	24.47	-0.27	-0.0
504	680	A	1	-26.0	-0.12	24.04	-0.12	-0.0

i-nuc	BP(j)	Nuc	#BP_Win	avgMFE	avgZ	avgED	SumZ	SumZ/#TotalWindows	BPs= 4
nt-505	-	G	180	-	-	-	-	-
505	NoBP	G	58	-34.11	-0.39	34.63	-22.55	-0.13
505	516	C	52	-33.18	-0.42	38.77	-21.84	-0.12
505	522	C	68	-31.45	-0.22	33.95	-15.18	-0.08
505	544	C	1	-26.2	-0.27	24.47	-0.27	-0.0
505	679	C	1	-26.0	-0.12	24.04	-0.12	-0.0

i-nuc	BP(j)	Nuc	#BP_Win	avgMFE	avgZ	avgED	SumZ	SumZ/#TotalWindows	BPs= 4
nt-506	-	U	180	-	-	-	-	-
506	NoBP	U	58	-33.98	-0.37	34.56	-21.68	-0.12
506	515	A	52	-33.18	-0.42	38.77	-21.84	-0.12
506	521	A	68	-31.45	-0.22	33.95	-15.18	-0.08
506	543	A	1	-26.2	-0.27	24.47	-0.27	-0.0
506	678	G	1	-26.0	-0.12	24.04	-0.12	-0.0

i-nuc	BP(j)	Nuc	#BP_Win	avgMFE	avgZ	avgED	SumZ	SumZ/#TotalWindows	BPs= 2
nt-507	-	A	180	-	-	-	-	-
507	NoBP	A	85	-31.25	-0.24	32.24	-20.1	-0.11
507	514	U	52	-33.18	-0.42	38.77	-21.84	-0.12
507	479	U	43	-34.83	-0.4	37.62	-17.03	-0.09

i-nuc	BP(j)	Nuc	#BP_Win	avgMFE	avgZ	avgED	SumZ	SumZ/#TotalWindows	BPs= 2
nt-508	-	G	180	-	-	-	-	-
508	NoBP	G	136	-31.94	-0.31	34.57	-41.79	-0.23
508	445	C	1	-30.4	0.34	52.87	0.34	0.0
508	478	C	43	-34.83	-0.4	37.62	-17.03	-0.09

i-nuc	BP(j)	Nuc	#BP_Win	avgMFE	avgZ	avgED	SumZ	SumZ/#TotalWindows	BPs= 0
nt-509	-	A	180	-	-	-	-	-
509	NoBP	A	180	-32.57	-0.33	35.39	-58.56	-0.33

i-nuc	BP(j)	Nuc	#BP_Win	avgMFE	avgZ	avgED	SumZ	SumZ/#TotalWindows	BPs= 2
nt-510	-	C	180	-	-	-	-	-
510	NoBP	C	111	-33.21	-0.39	36.08	-43.27	-0.24
510	444	G	1	-30.4	0.34	52.87	0.34	0.0
510	518	G	68	-31.45	-0.22	33.95	-15.18	-0.08

i-nuc	BP(j)	Nuc	#BP_Win	avgMFE	avgZ	avgED	SumZ	SumZ/#TotalWindows	BPs= 1
nt-511	-	A	180	-	-	-	-	-
511	NoBP	A	112	-33.12	-0.39	36.23	-43.23	-0.24
511	517	U	68	-31.45	-0.22	33.95	-15.18	-0.08

i-nuc	BP(j)	Nuc	#BP_Win	avgMFE	avgZ	avgED	SumZ	SumZ/#TotalWindows	BPs= 0
nt-512	-	A	180	-	-	-	-	-
512	NoBP	A	180	-32.45	-0.32	35.37	-58.37	-0.32

i-nuc	BP(j)	Nuc	#BP_Win	avgMFE	avgZ	avgED	SumZ	SumZ/#TotalWindows	BPs= 1
nt-513	-	A	180	-	-	-	-	-
513	NoBP	A	179	-32.43	-0.33	35.26	-58.55	-0.33
513	441	U	1	-30.4	0.34	52.87	0.34	0.0

i-nuc	BP(j)	Nuc	#BP_Win	avgMFE	avgZ	avgED	SumZ	SumZ/#TotalWindows	BPs= 3
nt-514	-	U	180	-	-	-	-	-
514	NoBP	U	115	-32.68	-0.28	35.02	-32.49	-0.18
514	507	A	52	-33.18	-0.42	38.77	-21.84	-0.12
514	440	A	1	-30.4	0.34	52.87	0.34	0.0
514	669	A	12	-26.2	-0.36	22.36	-4.26	-0.02

i-nuc	BP(j)	Nuc	#BP_Win	avgMFE	avgZ	avgED	SumZ	SumZ/#TotalWindows	BPs= 4
nt-515	-	A	180	-	-	-	-	-
515	NoBP	A	72	-31.32	-0.21	33.5	-15.16	-0.08
515	506	U	52	-33.18	-0.42	38.77	-21.84	-0.12
515	439	U	1	-30.4	0.34	52.87	0.34	0.0
515	472	U	43	-34.83	-0.4	37.62	-17.03	-0.09
515	668	U	12	-26.2	-0.36	22.36	-4.26	-0.02

i-nuc	BP(j)	Nuc	#BP_Win	avgMFE	avgZ	avgED	SumZ	SumZ/#TotalWindows	BPs= 4
nt-516	-	C	180	-	-	-	-	-
516	NoBP	C	72	-31.25	-0.21	33.46	-15.45	-0.09
516	505	G	52	-33.18	-0.42	38.77	-21.84	-0.12
516	438	G	1	-30.4	0.34	52.87	0.34	0.0
516	471	G	43	-34.83	-0.4	37.62	-17.03	-0.09
516	667	G	12	-26.2	-0.36	22.36	-4.26	-0.02

i-nuc	BP(j)	Nuc	#BP_Win	avgMFE	avgZ	avgED	SumZ	SumZ/#TotalWindows	BPs= 5
nt-517	-	U	180	-	-	-	-	-
517	NoBP	U	47	-33.51	-0.56	37.17	-26.13	-0.15
517	437	A	1	-30.4	0.34	52.87	0.34	0.0
517	470	A	43	-34.83	-0.4	37.62	-17.03	-0.09
517	511	A	68	-31.45	-0.22	33.95	-15.18	-0.08
517	533	A	9	-28.74	0.35	40.7	3.14	0.02
517	666	A	12	-26.2	-0.36	22.36	-4.26	-0.02

i-nuc	BP(j)	Nuc	#BP_Win	avgMFE	avgZ	avgED	SumZ	SumZ/#TotalWindows	BPs= 6
nt-518	-	G	180	-	-	-	-	-
518	436	U	1	-30.4	0.34	52.87	0.34	0.0
518	NoBP	G	4	-30.7	0.47	48.23	1.89	0.01
518	479	U	1	-30.9	0.26	48.12	0.26	0.0
518	469	C	43	-34.83	-0.4	37.62	-17.03	-0.09
518	510	C	68	-31.45	-0.22	33.95	-15.18	-0.08
518	532	C	9	-28.74	0.35	40.7	3.14	0.02
518	537	C	54	-32.11	-0.63	32.65	-33.93	-0.19

i-nuc	BP(j)	Nuc	#BP_Win	avgMFE	avgZ	avgED	SumZ	SumZ/#TotalWindows	BPs= 3
nt-519	-	G	180	-	-	-	-	-
519	NoBP	G	116	-32.64	-0.26	35.77	-30.34	-0.17
519	478	C	1	-30.9	0.26	48.12	0.26	0.0
519	531	C	9	-28.74	0.35	40.7	3.14	0.02
519	536	C	54	-32.11	-0.63	32.65	-33.93	-0.19

i-nuc	BP(j)	Nuc	#BP_Win	avgMFE	avgZ	avgED	SumZ	SumZ/#TotalWindows	BPs= 4
nt-520	-	G	180	-	-	-	-	-
520	NoBP	G	80	-31.04	-0.15	34.71	-11.98	-0.07
520	477	C	1	-30.9	0.26	48.12	0.26	0.0
520	467	C	43	-34.83	-0.4	37.62	-17.03	-0.09
520	352	C	2	-31.1	0.29	51.36	0.57	0.0
520	535	C	54	-32.11	-0.63	32.65	-33.93	-0.19

i-nuc	BP(j)	Nuc	#BP_Win	avgMFE	avgZ	avgED	SumZ	SumZ/#TotalWindows	BPs= 5
nt-521	-	A	180	-	-	-	-	-
521	476	U	1	-30.9	0.26	48.12	0.26	0.0
521	466	U	43	-34.83	-0.4	37.62	-17.03	-0.09
521	351	U	2	-31.1	0.29	51.36	0.57	0.0
521	506	U	68	-31.45	-0.22	33.95	-15.18	-0.08
521	NoBP	A	12	-28.43	0.15	37.73	1.82	0.01
521	534	U	54	-32.11	-0.63	32.65	-33.93	-0.19

i-nuc	BP(j)	Nuc	#BP_Win	avgMFE	avgZ	avgED	SumZ	SumZ/#TotalWindows	BPs= 3
nt-522	-	C	180	-	-	-	-	-
522	NoBP	C	106	-32.93	-0.45	35.35	-47.82	-0.27
522	350	G	2	-31.1	0.29	51.36	0.57	0.0
522	505	G	68	-31.45	-0.22	33.95	-15.18	-0.08
522	696	G	4	-27.5	-0.45	28.79	-1.79	-0.01

i-nuc	BP(j)	Nuc	#BP_Win	avgMFE	avgZ	avgED	SumZ	SumZ/#TotalWindows	BPs= 2
nt-523	-	A	180	-	-	-	-	-
523	NoBP	A	108	-32.86	-0.45	35.43	-48.36	-0.27
523	504	U	68	-31.45	-0.22	33.95	-15.18	-0.08
523	695	U	4	-27.5	-0.45	28.79	-1.79	-0.01

i-nuc	BP(j)	Nuc	#BP_Win	avgMFE	avgZ	avgED	SumZ	SumZ/#TotalWindows	BPs= 5
nt-524	-	G	180	-	-	-	-	-
524	NoBP	G	50	-33.91	-0.3	37.63	-14.89	-0.08
524	349	C	2	-31.1	0.29	51.36	0.57	0.0
524	503	C	68	-31.45	-0.22	33.95	-15.18	-0.08
524	531	C	54	-32.11	-0.63	32.65	-33.93	-0.19
524	694	C	4	-27.5	-0.45	28.79	-1.79	-0.01
524	679	C	2	-27.1	-0.42	28.24	-0.84	-0.0

i-nuc	BP(j)	Nuc	#BP_Win	avgMFE	avgZ	avgED	SumZ	SumZ/#TotalWindows	BPs= 4
nt-525	-	C	180	-	-	-	-	-
525	348	G	2	-31.1	0.29	51.36	0.57	0.0
525	502	G	68	-31.45	-0.22	33.95	-15.18	-0.08
525	NoBP	C	104	-32.94	-0.48	34.81	-49.49	-0.27
525	693	G	4	-27.5	-0.45	28.79	-1.79	-0.01
525	678	G	2	-27.1	-0.42	28.24	-0.84	-0.0

i-nuc	BP(j)	Nuc	#BP_Win	avgMFE	avgZ	avgED	SumZ	SumZ/#TotalWindows	BPs= 4
nt-526	-	U	180	-	-	-	-	-
526	347	A	1	-31.8	0.01	48.77	0.01	0.0
526	501	G	68	-31.45	-0.22	33.95	-15.18	-0.08
526	NoBP	U	105	-32.89	-0.48	34.74	-50.34	-0.28
526	692	A	4	-27.5	-0.45	28.79	-1.79	-0.01
526	677	G	2	-27.1	-0.42	28.24	-0.84	-0.0

i-nuc	BP(j)	Nuc	#BP_Win	avgMFE	avgZ	avgED	SumZ	SumZ/#TotalWindows	BPs= 0
nt-527	-	A	180	-	-	-	-	-
527	NoBP	A	180	-32.13	-0.39	34.2	-69.56	-0.39

i-nuc	BP(j)	Nuc	#BP_Win	avgMFE	avgZ	avgED	SumZ	SumZ/#TotalWindows	BPs= 1
nt-528	-	C	180	-	-	-	-	-
528	NoBP	C	177	-32.12	-0.4	34.26	-70.93	-0.39
528	367	G	3	-31.1	0.01	28.31	0.02	0.0

i-nuc	BP(j)	Nuc	#BP_Win	avgMFE	avgZ	avgED	SumZ	SumZ/#TotalWindows	BPs= 1
nt-529	-	A	180	-	-	-	-	-
529	NoBP	A	168	-32.08	-0.44	33.73	-74.52	-0.41
529	397	U	12	-32.12	0.19	40.02	2.3	0.01

i-nuc	BP(j)	Nuc	#BP_Win	avgMFE	avgZ	avgED	SumZ	SumZ/#TotalWindows	BPs= 2
nt-530	-	A	180	-	-	-	-	-
530	NoBP	A	167	-32.07	-0.45	33.66	-75.45	-0.42
530	355	U	1	-30.3	0.17	36.14	0.17	0.0
530	396	U	12	-32.12	0.19	40.02	2.3	0.01

i-nuc	BP(j)	Nuc	#BP_Win	avgMFE	avgZ	avgED	SumZ	SumZ/#TotalWindows	BPs= 7
nt-531	-	C	180	-	-	-	-	-
531	NoBP	C	97	-32.34	-0.47	33.78	-45.12	-0.25
531	354	G	1	-30.3	0.17	36.14	0.17	0.0
531	364	G	3	-31.1	0.01	28.31	0.02	0.0
531	367	G	1	-31.4	0.15	29.37	0.15	0.0
531	383	G	3	-32.9	-0.34	30.72	-1.03	-0.01
531	395	G	12	-32.12	0.19	40.02	2.3	0.01
531	519	G	9	-28.74	0.35	40.7	3.14	0.02
531	524	G	54	-32.11	-0.63	32.65	-33.93	-0.19

i-nuc	BP(j)	Nuc	#BP_Win	avgMFE	avgZ	avgED	SumZ	SumZ/#TotalWindows	BPs= 6
nt-532	-	C	180	-	-	-	-	-
532	353	G	1	-30.3	0.17	36.14	0.17	0.0
532	363	G	3	-31.1	0.01	28.31	0.02	0.0
532	366	G	1	-31.4	0.15	29.37	0.15	0.0
532	NoBP	C	151	-32.24	-0.53	33.32	-80.54	-0.45
532	382	G	3	-32.9	-0.34	30.72	-1.03	-0.01
532	394	G	12	-32.12	0.19	40.02	2.3	0.01
532	518	G	9	-28.74	0.35	40.7	3.14	0.02

i-nuc	BP(j)	Nuc	#BP_Win	avgMFE	avgZ	avgED	SumZ	SumZ/#TotalWindows	BPs= 2
nt-533	-	A	180	-	-	-	-	-
533	NoBP	A	168	-32.18	-0.47	33.65	-79.05	-0.44
533	381	U	3	-32.9	-0.34	30.72	-1.03	-0.01
533	517	U	9	-28.74	0.35	40.7	3.14	0.02

i-nuc	BP(j)	Nuc	#BP_Win	avgMFE	avgZ	avgED	SumZ	SumZ/#TotalWindows	BPs= 8
nt-534	-	U	180	-	-	-	-	-
534	NoBP	U	41	-29.91	-0.33	35.2	-13.37	-0.07
534	365	G	1	-31.4	0.15	29.37	0.15	0.0
534	368	A	8	-34.78	-0.44	30.57	-3.54	-0.02
534	385	A	14	-32.31	-0.12	31.05	-1.63	-0.01
534	380	A	3	-32.9	-0.34	30.72	-1.03	-0.01
534	410	A	9	-28.74	0.35	40.7	3.14	0.02
534	521	A	54	-32.11	-0.63	32.65	-33.93	-0.19
534	454	A	40	-35.16	-0.46	36.59	-18.34	-0.1
534	704	A	10	-27.35	-0.92	27.3	-9.22	-0.05

i-nuc	BP(j)	Nuc	#BP_Win	avgMFE	avgZ	avgED	SumZ	SumZ/#TotalWindows	BPs= 7
nt-535	-	C	180	-	-	-	-	-
535	NoBP	C	44	-30.02	-0.34	34.85	-15.05	-0.08
535	364	G	1	-31.4	0.15	29.37	0.15	0.0
535	367	G	8	-34.78	-0.44	30.57	-3.54	-0.02
535	384	G	14	-32.31	-0.12	31.05	-1.63	-0.01
535	409	G	9	-28.74	0.35	40.7	3.14	0.02
535	520	G	54	-32.11	-0.63	32.65	-33.93	-0.19
535	453	G	40	-35.16	-0.46	36.59	-18.34	-0.1
535	703	G	10	-27.35	-0.92	27.3	-9.22	-0.05

i-nuc	BP(j)	Nuc	#BP_Win	avgMFE	avgZ	avgED	SumZ	SumZ/#TotalWindows	BPs= 8
nt-536	-	C	180	-	-	-	-	-
536	363	G	1	-31.4	0.15	29.37	0.15	0.0
536	366	G	8	-34.78	-0.44	30.57	-3.54	-0.02
536	383	G	14	-32.31	-0.12	31.05	-1.63	-0.01
536	NoBP	C	43	-30.01	-0.35	34.98	-15.22	-0.08
536	408	G	9	-28.74	0.35	40.7	3.14	0.02
536	519	G	54	-32.11	-0.63	32.65	-33.93	-0.19
536	452	G	40	-35.16	-0.46	36.59	-18.34	-0.1
536	702	G	10	-27.35	-0.92	27.3	-9.22	-0.05
536	703	G	1	-26.8	-0.65	26.47	-0.65	-0.0

i-nuc	BP(j)	Nuc	#BP_Win	avgMFE	avgZ	avgED	SumZ	SumZ/#TotalWindows	BPs= 7
nt-537	-	C	180	-	-	-	-	-
537	365	G	8	-34.78	-0.44	30.57	-3.54	-0.02
537	382	G	14	-32.31	-0.12	31.05	-1.63	-0.01
537	555	G	54	-29.47	-0.47	33.32	-25.25	-0.14
537	407	G	9	-28.74	0.35	40.7	3.14	0.02
537	518	G	54	-32.11	-0.63	32.65	-33.93	-0.19
537	451	G	40	-35.16	-0.46	36.59	-18.34	-0.1
537	702	G	1	-26.8	-0.65	26.47	-0.65	-0.0

i-nuc	BP(j)	Nuc	#BP_Win	avgMFE	avgZ	avgED	SumZ	SumZ/#TotalWindows	BPs= 5
nt-538	-	U	180	-	-	-	-	-
538	364	G	6	-35.2	-0.54	30.81	-3.22	-0.02
538	NoBP	U	72	-32.09	-0.51	32.27	-36.55	-0.2
538	554	A	54	-29.47	-0.47	33.32	-25.25	-0.14
538	406	G	8	-28.9	0.32	40.49	2.6	0.01
538	450	A	39	-35.15	-0.47	36.61	-18.2	-0.1
538	701	A	1	-26.8	-0.65	26.47	-0.65	-0.0

i-nuc	BP(j)	Nuc	#BP_Win	avgMFE	avgZ	avgED	SumZ	SumZ/#TotalWindows	BPs= 3
nt-539	-	U	180	-	-	-	-	-
539	363	G	3	-35.5	-0.55	30.67	-1.65	-0.01
539	NoBP	U	117	-33.01	-0.48	33.62	-56.64	-0.31
539	553	A	54	-29.47	-0.47	33.32	-25.25	-0.14
539	405	G	6	-29.1	0.33	41.28	1.97	0.01

i-nuc	BP(j)	Nuc	#BP_Win	avgMFE	avgZ	avgED	SumZ	SumZ/#TotalWindows	BPs= 2
nt-540	-	C	180	-	-	-	-	-
540	NoBP	C	114	-32.4	-0.45	33.47	-51.69	-0.29
540	552	G	54	-29.47	-0.47	33.32	-25.25	-0.14
540	448	G	12	-36.77	-0.41	37.28	-4.89	-0.03

i-nuc	BP(j)	Nuc	#BP_Win	avgMFE	avgZ	avgED	SumZ	SumZ/#TotalWindows	BPs= 0
nt-541	-	A	180	-	-	-	-	-
541	NoBP	A	180	-31.77	-0.46	33.62	-83.03	-0.46

i-nuc	BP(j)	Nuc	#BP_Win	avgMFE	avgZ	avgED	SumZ	SumZ/#TotalWindows	BPs= 2
nt-542	-	G	180	-	-	-	-	-
542	NoBP	G	123	-32.82	-0.44	33.99	-54.67	-0.3
542	550	C	54	-29.47	-0.47	33.32	-25.25	-0.14
542	719	C	3	-28.43	-1.29	20.32	-3.88	-0.02

i-nuc	BP(j)	Nuc	#BP_Win	avgMFE	avgZ	avgED	SumZ	SumZ/#TotalWindows	BPs= 3
nt-543	-	A	180	-	-	-	-	-
543	NoBP	A	122	-32.83	-0.46	33.94	-55.91	-0.31
543	549	U	54	-29.47	-0.47	33.32	-25.25	-0.14
543	506	U	1	-26.2	-0.27	24.47	-0.27	-0.0
543	718	U	3	-28.43	-1.29	20.32	-3.88	-0.02

i-nuc	BP(j)	Nuc	#BP_Win	avgMFE	avgZ	avgED	SumZ	SumZ/#TotalWindows	BPs= 3
nt-544	-	C	180	-	-	-	-	-
544	NoBP	C	169	-31.59	-0.43	33.81	-73.11	-0.41
544	480	G	7	-36.53	-1.32	30.21	-9.22	-0.05
544	505	G	1	-26.2	-0.27	24.47	-0.27	-0.0
544	717	G	3	-28.43	-1.29	20.32	-3.88	-0.02

i-nuc	BP(j)	Nuc	#BP_Win	avgMFE	avgZ	avgED	SumZ	SumZ/#TotalWindows	BPs= 3
nt-545	-	A	180	-	-	-	-	-
545	NoBP	A	171	-31.51	-0.46	33.52	-78.13	-0.43
545	560	U	1	-32.4	-0.04	31.76	-0.04	-0.0
545	479	U	7	-36.53	-1.32	30.21	-9.22	-0.05
545	504	U	1	-26.2	-0.27	24.47	-0.27	-0.0

i-nuc	BP(j)	Nuc	#BP_Win	avgMFE	avgZ	avgED	SumZ	SumZ/#TotalWindows	BPs= 3
nt-546	-	G	180	-	-	-	-	-
546	NoBP	G	171	-31.51	-0.47	33.43	-79.61	-0.44
546	559	U	1	-32.4	-0.04	31.76	-0.04	-0.0
546	478	C	7	-36.53	-1.32	30.21	-9.22	-0.05
546	503	C	1	-26.2	-0.27	24.47	-0.27	-0.0

i-nuc	BP(j)	Nuc	#BP_Win	avgMFE	avgZ	avgED	SumZ	SumZ/#TotalWindows	BPs= 3
nt-547	-	G	180	-	-	-	-	-
547	NoBP	G	65	-29.95	-0.4	32.99	-26.28	-0.15
547	558	C	1	-32.4	-0.04	31.76	-0.04	-0.0
547	565	C	107	-32.4	-0.52	33.5	-55.51	-0.31
547	477	C	7	-36.53	-1.32	30.21	-9.22	-0.05

i-nuc	BP(j)	Nuc	#BP_Win	avgMFE	avgZ	avgED	SumZ	SumZ/#TotalWindows	BPs= 2
nt-548	-	A	180	-	-	-	-	-
548	NoBP	A	67	-30.02	-0.43	32.77	-28.65	-0.16
548	564	U	107	-32.4	-0.52	33.5	-55.51	-0.31
548	476	U	6	-36.72	-1.38	30.52	-8.25	-0.05

i-nuc	BP(j)	Nuc	#BP_Win	avgMFE	avgZ	avgED	SumZ	SumZ/#TotalWindows	BPs= 4
nt-549	-	U	180	-	-	-	-	-
549	NoBP	U	13	-32.42	-0.48	29.71	-6.29	-0.03
549	543	A	54	-29.47	-0.47	33.32	-25.25	-0.14
549	556	A	1	-32.4	-0.04	31.76	-0.04	-0.0
549	563	A	107	-32.4	-0.52	33.5	-55.51	-0.31
549	475	A	5	-36.7	-1.36	29.93	-6.81	-0.04

i-nuc	BP(j)	Nuc	#BP_Win	avgMFE	avgZ	avgED	SumZ	SumZ/#TotalWindows	BPs= 3
nt-550	-	C	180	-	-	-	-	-
550	NoBP	C	18	-33.44	-0.8	29.12	-14.48	-0.08
550	542	G	54	-29.47	-0.47	33.32	-25.25	-0.14
550	555	G	1	-32.4	-0.04	31.76	-0.04	-0.0
550	562	G	107	-32.4	-0.52	33.5	-55.51	-0.31

i-nuc	BP(j)	Nuc	#BP_Win	avgMFE	avgZ	avgED	SumZ	SumZ/#TotalWindows	BPs= 0
nt-551	-	A	180	-	-	-	-	-
551	NoBP	A	180	-31.61	-0.54	32.93	-96.78	-0.54

i-nuc	BP(j)	Nuc	#BP_Win	avgMFE	avgZ	avgED	SumZ	SumZ/#TotalWindows	BPs= 1
nt-552	-	G	180	-	-	-	-	-
552	NoBP	G	126	-32.5	-0.58	32.65	-73.04	-0.41
552	540	C	54	-29.47	-0.47	33.32	-25.25	-0.14

i-nuc	BP(j)	Nuc	#BP_Win	avgMFE	avgZ	avgED	SumZ	SumZ/#TotalWindows	BPs= 1
nt-553	-	A	180	-	-	-	-	-
553	NoBP	A	126	-32.48	-0.6	32.54	-75.01	-0.42
553	539	U	54	-29.47	-0.47	33.32	-25.25	-0.14

i-nuc	BP(j)	Nuc	#BP_Win	avgMFE	avgZ	avgED	SumZ	SumZ/#TotalWindows	BPs= 1
nt-554	-	A	180	-	-	-	-	-
554	NoBP	A	126	-32.45	-0.61	32.42	-76.38	-0.42
554	538	U	54	-29.47	-0.47	33.32	-25.25	-0.14

i-nuc	BP(j)	Nuc	#BP_Win	avgMFE	avgZ	avgED	SumZ	SumZ/#TotalWindows	BPs= 2
nt-555	-	G	180	-	-	-	-	-
555	NoBP	G	125	-32.43	-0.62	32.31	-77.8	-0.43
555	537	C	54	-29.47	-0.47	33.32	-25.25	-0.14
555	550	C	1	-32.4	-0.04	31.76	-0.04	-0.0

i-nuc	BP(j)	Nuc	#BP_Win	avgMFE	avgZ	avgED	SumZ	SumZ/#TotalWindows	BPs= 1
nt-556	-	A	180	-	-	-	-	-
556	NoBP	A	179	-31.52	-0.59	32.54	-104.92	-0.58
556	549	U	1	-32.4	-0.04	31.76	-0.04	-0.0

i-nuc	BP(j)	Nuc	#BP_Win	avgMFE	avgZ	avgED	SumZ	SumZ/#TotalWindows	BPs= 0
nt-557	-	A	180	-	-	-	-	-
557	NoBP	A	180	-31.5	-0.59	32.47	-106.07	-0.59

i-nuc	BP(j)	Nuc	#BP_Win	avgMFE	avgZ	avgED	SumZ	SumZ/#TotalWindows	BPs= 2
nt-558	-	C	180	-	-	-	-	-
558	NoBP	C	177	-31.44	-0.59	32.43	-104.9	-0.58
558	547	G	1	-32.4	-0.04	31.76	-0.04	-0.0
558	650	G	2	-35.35	-0.94	30.64	-1.89	-0.01

i-nuc	BP(j)	Nuc	#BP_Win	avgMFE	avgZ	avgED	SumZ	SumZ/#TotalWindows	BPs= 2
nt-559	-	U	180	-	-	-	-	-
559	NoBP	U	177	-31.41	-0.6	32.37	-105.95	-0.59
559	546	G	1	-32.4	-0.04	31.76	-0.04	-0.0
559	649	A	2	-35.35	-0.94	30.64	-1.89	-0.01

i-nuc	BP(j)	Nuc	#BP_Win	avgMFE	avgZ	avgED	SumZ	SumZ/#TotalWindows	BPs= 2
nt-560	-	U	180	-	-	-	-	-
560	NoBP	U	177	-31.4	-0.61	32.31	-107.27	-0.6
560	545	A	1	-32.4	-0.04	31.76	-0.04	-0.0
560	648	G	2	-35.35	-0.94	30.64	-1.89	-0.01

i-nuc	BP(j)	Nuc	#BP_Win	avgMFE	avgZ	avgED	SumZ	SumZ/#TotalWindows	BPs= 0
nt-561	-	A	180	-	-	-	-	-
561	NoBP	A	180	-31.44	-0.62	32.2	-110.91	-0.62

i-nuc	BP(j)	Nuc	#BP_Win	avgMFE	avgZ	avgED	SumZ	SumZ/#TotalWindows	BPs= 1
nt-562	-	G	180	-	-	-	-	-
562	NoBP	G	73	-30.04	-0.78	30.1	-56.96	-0.32
562	550	C	107	-32.4	-0.52	33.5	-55.51	-0.31

i-nuc	BP(j)	Nuc	#BP_Win	avgMFE	avgZ	avgED	SumZ	SumZ/#TotalWindows	BPs= 2
nt-563	-	A	180	-	-	-	-	-
563	NoBP	A	71	-29.91	-0.81	29.9	-57.76	-0.32
563	549	U	107	-32.4	-0.52	33.5	-55.51	-0.31
563	646	U	2	-35.35	-0.94	30.64	-1.89	-0.01

i-nuc	BP(j)	Nuc	#BP_Win	avgMFE	avgZ	avgED	SumZ	SumZ/#TotalWindows	BPs= 2
nt-564	-	U	180	-	-	-	-	-
564	NoBP	U	71	-29.93	-0.84	29.71	-59.43	-0.33
564	548	A	107	-32.4	-0.52	33.5	-55.51	-0.31
564	645	A	2	-35.35	-0.94	30.64	-1.89	-0.01

i-nuc	BP(j)	Nuc	#BP_Win	avgMFE	avgZ	avgED	SumZ	SumZ/#TotalWindows	BPs= 3
nt-565	-	C	180	-	-	-	-	-
565	NoBP	C	69	-29.89	-0.84	29.85	-57.63	-0.32
565	547	G	107	-32.4	-0.52	33.5	-55.51	-0.31
565	644	G	2	-35.35	-0.94	30.64	-1.89	-0.01
565	740	G	2	-32.0	-1.66	17.48	-3.31	-0.02

i-nuc	BP(j)	Nuc	#BP_Win	avgMFE	avgZ	avgED	SumZ	SumZ/#TotalWindows	BPs= 1
nt-566	-	A	180	-	-	-	-	-
566	NoBP	A	177	-31.48	-0.66	31.98	-115.96	-0.64
566	739	U	3	-31.13	-1.57	18.52	-4.71	-0.03

i-nuc	BP(j)	Nuc	#BP_Win	avgMFE	avgZ	avgED	SumZ	SumZ/#TotalWindows	BPs= 3
nt-567	-	U	180	-	-	-	-	-
567	NoBP	U	174	-31.46	-0.68	31.75	-117.74	-0.65
567	424	A	1	-27.0	0.65	44.29	0.65	0.0
567	643	A	2	-35.35	-0.94	30.64	-1.89	-0.01
567	738	G	3	-31.13	-1.57	18.52	-4.71	-0.03

i-nuc	BP(j)	Nuc	#BP_Win	avgMFE	avgZ	avgED	SumZ	SumZ/#TotalWindows	BPs= 3
nt-568	-	U	180	-	-	-	-	-
568	NoBP	U	174	-31.47	-0.69	31.57	-120.44	-0.67
568	423	A	1	-27.0	0.65	44.29	0.65	0.0
568	642	A	2	-35.35	-0.94	30.64	-1.89	-0.01
568	737	A	3	-31.13	-1.57	18.52	-4.71	-0.03

i-nuc	BP(j)	Nuc	#BP_Win	avgMFE	avgZ	avgED	SumZ	SumZ/#TotalWindows	BPs= 3
nt-569	-	A	180	-	-	-	-	-
569	NoBP	A	174	-31.48	-0.71	31.38	-122.92	-0.68
569	422	U	1	-27.0	0.65	44.29	0.65	0.0
569	641	U	2	-35.35	-0.94	30.64	-1.89	-0.01
569	736	U	3	-31.13	-1.57	18.52	-4.71	-0.03

i-nuc	BP(j)	Nuc	#BP_Win	avgMFE	avgZ	avgED	SumZ	SumZ/#TotalWindows	BPs= 3
nt-570	-	U	180	-	-	-	-	-
570	NoBP	U	174	-31.49	-0.72	31.2	-125.12	-0.7
570	421	A	1	-27.0	0.65	44.29	0.65	0.0
570	640	A	2	-35.35	-0.94	30.64	-1.89	-0.01
570	735	A	3	-31.13	-1.57	18.52	-4.71	-0.03

i-nuc	BP(j)	Nuc	#BP_Win	avgMFE	avgZ	avgED	SumZ	SumZ/#TotalWindows	BPs= 2
nt-571	-	A	180	-	-	-	-	-
571	NoBP	A	176	-31.54	-0.74	31.02	-129.52	-0.72
571	420	U	1	-27.0	0.65	44.29	0.65	0.0
571	734	U	3	-31.13	-1.57	18.52	-4.71	-0.03

i-nuc	BP(j)	Nuc	#BP_Win	avgMFE	avgZ	avgED	SumZ	SumZ/#TotalWindows	BPs= 1
nt-572	-	U	180	-	-	-	-	-
572	NoBP	U	179	-31.54	-0.76	30.65	-136.72	-0.76
572	419	A	1	-27.0	0.65	44.29	0.65	0.0

i-nuc	BP(j)	Nuc	#BP_Win	avgMFE	avgZ	avgED	SumZ	SumZ/#TotalWindows	BPs= 0
nt-573	-	A	180	-	-	-	-	-
573	NoBP	A	180	-31.52	-0.77	30.56	-137.86	-0.77

i-nuc	BP(j)	Nuc	#BP_Win	avgMFE	avgZ	avgED	SumZ	SumZ/#TotalWindows	BPs= 1
nt-574	-	A	180	-	-	-	-	-
574	NoBP	A	138	-30.4	-0.85	27.72	-117.57	-0.65
574	598	U	42	-35.2	-0.53	39.18	-22.42	-0.12

i-nuc	BP(j)	Nuc	#BP_Win	avgMFE	avgZ	avgED	SumZ	SumZ/#TotalWindows	BPs= 1
nt-575	-	U	180	-	-	-	-	-
575	NoBP	U	138	-30.43	-0.87	27.53	-119.66	-0.66
575	597	G	42	-35.2	-0.53	39.18	-22.42	-0.12

i-nuc	BP(j)	Nuc	#BP_Win	avgMFE	avgZ	avgED	SumZ	SumZ/#TotalWindows	BPs= 1
nt-576	-	A	180	-	-	-	-	-
576	NoBP	A	138	-30.46	-0.88	27.33	-121.8	-0.68
576	596	U	42	-35.2	-0.53	39.18	-22.42	-0.12

i-nuc	BP(j)	Nuc	#BP_Win	avgMFE	avgZ	avgED	SumZ	SumZ/#TotalWindows	BPs= 1
nt-577	-	C	180	-	-	-	-	-
577	NoBP	C	138	-30.49	-0.9	27.14	-123.81	-0.69
577	595	G	42	-35.2	-0.53	39.18	-22.42	-0.12

i-nuc	BP(j)	Nuc	#BP_Win	avgMFE	avgZ	avgED	SumZ	SumZ/#TotalWindows	BPs= 1
nt-578	-	A	180	-	-	-	-	-
578	NoBP	A	138	-30.53	-0.91	26.94	-126.21	-0.7
578	594	U	42	-35.2	-0.53	39.18	-22.42	-0.12

i-nuc	BP(j)	Nuc	#BP_Win	avgMFE	avgZ	avgED	SumZ	SumZ/#TotalWindows	BPs= 1
nt-579	-	A	180	-	-	-	-	-
579	NoBP	A	138	-30.58	-0.93	26.71	-128.73	-0.72
579	593	U	42	-35.2	-0.53	39.18	-22.42	-0.12

i-nuc	BP(j)	Nuc	#BP_Win	avgMFE	avgZ	avgED	SumZ	SumZ/#TotalWindows	BPs= 1
nt-580	-	U	180	-	-	-	-	-
580	NoBP	U	138	-30.63	-0.95	26.53	-130.83	-0.73
580	592	A	42	-35.2	-0.53	39.18	-22.42	-0.12

i-nuc	BP(j)	Nuc	#BP_Win	avgMFE	avgZ	avgED	SumZ	SumZ/#TotalWindows	BPs= 1
nt-581	-	A	180	-	-	-	-	-
581	NoBP	A	138	-30.67	-0.96	26.39	-133.04	-0.74
581	591	U	42	-35.2	-0.53	39.18	-22.42	-0.12

i-nuc	BP(j)	Nuc	#BP_Win	avgMFE	avgZ	avgED	SumZ	SumZ/#TotalWindows	BPs= 3
nt-582	-	G	180	-	-	-	-	-
582	NoBP	G	12	-32.4	-0.46	34.18	-5.46	-0.03
582	449	C	25	-34.28	-0.47	36.66	-11.87	-0.07
582	590	C	42	-35.2	-0.53	39.18	-22.42	-0.12
582	657	C	101	-29.64	-1.16	22.74	-117.01	-0.65

i-nuc	BP(j)	Nuc	#BP_Win	avgMFE	avgZ	avgED	SumZ	SumZ/#TotalWindows	BPs= 2
nt-583	-	C	180	-	-	-	-	-
583	NoBP	C	54	-34.67	-0.55	37.72	-29.77	-0.17
583	448	G	25	-34.28	-0.47	36.66	-11.87	-0.07
583	656	G	101	-29.64	-1.16	22.74	-117.01	-0.65

i-nuc	BP(j)	Nuc	#BP_Win	avgMFE	avgZ	avgED	SumZ	SumZ/#TotalWindows	BPs= 0
nt-584	-	A	180	-	-	-	-	-
584	NoBP	A	180	-31.82	-0.89	29.08	-160.13	-0.89

i-nuc	BP(j)	Nuc	#BP_Win	avgMFE	avgZ	avgED	SumZ	SumZ/#TotalWindows	BPs= 1
nt-585	-	G	180	-	-	-	-	-
585	NoBP	G	155	-31.46	-0.97	27.76	-150.41	-0.84
585	445	C	25	-34.28	-0.47	36.66	-11.87	-0.07

i-nuc	BP(j)	Nuc	#BP_Win	avgMFE	avgZ	avgED	SumZ	SumZ/#TotalWindows	BPs= 2
nt-586	-	U	180	-	-	-	-	-
586	NoBP	U	44	-34.84	-0.48	39.37	-21.23	-0.12
586	444	G	25	-34.28	-0.47	36.66	-11.87	-0.07
586	652	A	111	-30.17	-1.18	23.01	-131.25	-0.73

i-nuc	BP(j)	Nuc	#BP_Win	avgMFE	avgZ	avgED	SumZ	SumZ/#TotalWindows	BPs= 2
nt-587	-	C	180	-	-	-	-	-
587	NoBP	C	43	-35.01	-0.51	39.3	-21.77	-0.12
587	443	G	25	-34.28	-0.47	36.66	-11.87	-0.07
587	651	G	112	-30.19	-1.19	23.0	-132.73	-0.74

i-nuc	BP(j)	Nuc	#BP_Win	avgMFE	avgZ	avgED	SumZ	SumZ/#TotalWindows	BPs= 2
nt-588	-	C	180	-	-	-	-	-
588	442	G	25	-34.28	-0.47	36.66	-11.87	-0.07
588	NoBP	C	42	-35.2	-0.53	39.18	-22.42	-0.12
588	650	G	113	-30.19	-1.18	23.09	-133.39	-0.74

i-nuc	BP(j)	Nuc	#BP_Win	avgMFE	avgZ	avgED	SumZ	SumZ/#TotalWindows	BPs= 1
nt-589	-	U	180	-	-	-	-	-
589	NoBP	U	67	-34.86	-0.52	38.24	-34.84	-0.19
589	649	A	113	-30.19	-1.18	23.09	-133.39	-0.74

i-nuc	BP(j)	Nuc	#BP_Win	avgMFE	avgZ	avgED	SumZ	SumZ/#TotalWindows	BPs= 4
nt-590	-	C	180	-	-	-	-	-
590	NoBP	C	19	-35.56	-0.59	35.48	-11.27	-0.06
590	438	G	4	-30.72	-0.08	42.12	-0.32	-0.0
590	582	G	42	-35.2	-0.53	39.18	-22.42	-0.12
590	648	G	113	-30.19	-1.18	23.09	-133.39	-0.74
590	762	G	2	-28.73	-0.54	37.51	-1.07	-0.01

i-nuc	BP(j)	Nuc	#BP_Win	avgMFE	avgZ	avgED	SumZ	SumZ/#TotalWindows	BPs= 5
nt-591	-	U	180	-	-	-	-	-
591	NoBP	U	3	-29.49	-0.24	38.21	-0.72	-0.0
591	437	A	4	-30.72	-0.08	42.12	-0.32	-0.0
591	440	A	16	-36.62	-0.68	34.93	-10.96	-0.06
591	581	A	42	-35.2	-0.53	39.18	-22.42	-0.12
591	647	A	113	-30.19	-1.18	23.09	-133.39	-0.74
591	761	G	2	-28.73	-0.54	37.51	-1.07	-0.01

i-nuc	BP(j)	Nuc	#BP_Win	avgMFE	avgZ	avgED	SumZ	SumZ/#TotalWindows	BPs= 5
nt-592	-	A	180	-	-	-	-	-
592	NoBP	A	3	-29.22	-0.49	38.68	-1.46	-0.01
592	436	U	4	-30.72	-0.08	42.12	-0.32	-0.0
592	439	U	16	-36.62	-0.68	34.93	-10.96	-0.06
592	580	U	42	-35.2	-0.53	39.18	-22.42	-0.12
592	646	U	113	-30.19	-1.18	23.09	-133.39	-0.74
592	760	U	2	-28.73	-0.54	37.51	-1.07	-0.01

i-nuc	BP(j)	Nuc	#BP_Win	avgMFE	avgZ	avgED	SumZ	SumZ/#TotalWindows	BPs= 6
nt-593	-	U	180	-	-	-	-	-
593	435	A	4	-30.72	-0.08	42.12	-0.32	-0.0
593	438	G	16	-36.62	-0.68	34.93	-10.96	-0.06
593	579	A	42	-35.2	-0.53	39.18	-22.42	-0.12
593	645	A	113	-30.19	-1.18	23.09	-133.39	-0.74
593	759	A	2	-28.73	-0.54	37.51	-1.07	-0.01
593	NoBP	U	1	-28.68	-0.46	36.85	-0.46	-0.0
593	702	G	2	-30.88	-1.03	27.18	-2.06	-0.01

i-nuc	BP(j)	Nuc	#BP_Win	avgMFE	avgZ	avgED	SumZ	SumZ/#TotalWindows	BPs= 6
nt-594	-	U	180	-	-	-	-	-
594	NoBP	U	3	-29.89	-0.16	40.16	-0.49	-0.0
594	433	A	1	-31.7	-0.02	47.62	-0.02	-0.0
594	437	A	16	-36.62	-0.68	34.93	-10.96	-0.06
594	578	A	42	-35.2	-0.53	39.18	-22.42	-0.12
594	644	G	113	-30.19	-1.18	23.09	-133.39	-0.74
594	758	A	2	-28.73	-0.54	37.51	-1.07	-0.01
594	701	A	3	-31.55	-1.07	22.86	-3.22	-0.02

i-nuc	BP(j)	Nuc	#BP_Win	avgMFE	avgZ	avgED	SumZ	SumZ/#TotalWindows	BPs= 5
nt-595	-	G	180	-	-	-	-	-
595	NoBP	G	2	-29.59	-0.24	41.73	-0.49	-0.0
595	432	C	1	-31.7	-0.02	47.62	-0.02	-0.0
595	436	U	16	-36.62	-0.68	34.93	-10.96	-0.06
595	577	C	42	-35.2	-0.53	39.18	-22.42	-0.12
595	625	C	115	-30.16	-1.17	23.34	-134.46	-0.75
595	700	C	4	-31.7	-1.08	24.17	-4.33	-0.02

i-nuc	BP(j)	Nuc	#BP_Win	avgMFE	avgZ	avgED	SumZ	SumZ/#TotalWindows	BPs= 5
nt-596	-	U	180	-	-	-	-	-
596	431	A	1	-31.7	-0.02	47.62	-0.02	-0.0
596	435	A	16	-36.62	-0.68	34.93	-10.96	-0.06
596	576	A	42	-35.2	-0.53	39.18	-22.42	-0.12
596	624	A	115	-30.16	-1.17	23.34	-134.46	-0.75
596	NoBP	U	2	-29.33	-0.71	39.18	-1.42	-0.01
596	699	A	4	-31.7	-1.08	24.17	-4.33	-0.02

i-nuc	BP(j)	Nuc	#BP_Win	avgMFE	avgZ	avgED	SumZ	SumZ/#TotalWindows	BPs= 4
nt-597	-	G	180	-	-	-	-	-
597	434	U	16	-36.62	-0.68	34.93	-10.96	-0.06
597	575	U	42	-35.2	-0.53	39.18	-22.42	-0.12
597	623	C	115	-30.16	-1.17	23.34	-134.46	-0.75
597	NoBP	G	3	-29.72	-0.87	38.0	-2.62	-0.01
597	698	C	4	-31.7	-1.08	24.17	-4.33	-0.02

i-nuc	BP(j)	Nuc	#BP_Win	avgMFE	avgZ	avgED	SumZ	SumZ/#TotalWindows	BPs= 5
nt-598	-	U	180	-	-	-	-	-
598	433	A	15	-36.89	-0.72	34.04	-10.78	-0.06
598	574	A	42	-35.2	-0.53	39.18	-22.42	-0.12
598	622	A	115	-30.16	-1.17	23.34	-134.46	-0.75
598	617	A	4	-29.92	-0.93	37.22	-3.71	-0.02
598	697	A	4	-31.7	-1.08	24.17	-4.33	-0.02

i-nuc	BP(j)	Nuc	#BP_Win	avgMFE	avgZ	avgED	SumZ	SumZ/#TotalWindows	BPs= 3
nt-599	-	G	180	-	-	-	-	-
599	432	C	13	-37.3	-0.82	31.3	-10.68	-0.06
599	NoBP	G	2	-32.05	-0.37	46.06	-0.73	-0.0
599	445	C	3	-34.4	0.4	53.39	1.19	0.01
599	616	U	162	-31.42	-1.03	27.25	-166.11	-0.92

i-nuc	BP(j)	Nuc	#BP_Win	avgMFE	avgZ	avgED	SumZ	SumZ/#TotalWindows	BPs= 2
nt-600	-	C	180	-	-	-	-	-
600	NoBP	C	15	-36.13	-0.78	33.13	-11.73	-0.07
600	444	G	3	-34.4	0.4	53.39	1.19	0.01
600	615	G	162	-31.42	-1.03	27.25	-166.11	-0.92

i-nuc	BP(j)	Nuc	#BP_Win	avgMFE	avgZ	avgED	SumZ	SumZ/#TotalWindows	BPs= 1
nt-601	-	A	180	-	-	-	-	-
601	NoBP	A	18	-35.41	-0.6	36.41	-10.86	-0.06
601	614	U	162	-31.42	-1.03	27.25	-166.11	-0.92

i-nuc	BP(j)	Nuc	#BP_Win	avgMFE	avgZ	avgED	SumZ	SumZ/#TotalWindows	BPs= 2
nt-602	-	U	180	-	-	-	-	-
602	NoBP	U	15	-35.1	-0.8	32.79	-12.01	-0.07
602	443	G	3	-34.4	0.4	53.39	1.19	0.01
602	613	A	162	-31.42	-1.03	27.25	-166.11	-0.92

i-nuc	BP(j)	Nuc	#BP_Win	avgMFE	avgZ	avgED	SumZ	SumZ/#TotalWindows	BPs= 2
nt-603	-	C	180	-	-	-	-	-
603	NoBP	C	15	-34.59	-0.81	32.85	-12.09	-0.07
603	442	G	3	-34.4	0.4	53.39	1.19	0.01
603	612	G	162	-31.42	-1.03	27.25	-166.11	-0.92

i-nuc	BP(j)	Nuc	#BP_Win	avgMFE	avgZ	avgED	SumZ	SumZ/#TotalWindows	BPs= 1
nt-604	-	A	180	-	-	-	-	-
604	NoBP	A	177	-31.65	-1.01	27.76	-178.31	-0.99
604	441	U	3	-34.4	0.4	53.39	1.19	0.01

i-nuc	BP(j)	Nuc	#BP_Win	avgMFE	avgZ	avgED	SumZ	SumZ/#TotalWindows	BPs= 0
nt-605	-	A	180	-	-	-	-	-
605	NoBP	A	180	-31.65	-0.98	28.21	-177.2	-0.98

i-nuc	BP(j)	Nuc	#BP_Win	avgMFE	avgZ	avgED	SumZ	SumZ/#TotalWindows	BPs= 0
nt-606	-	A	180	-	-	-	-	-
606	NoBP	A	180	-31.61	-0.98	28.23	-177.1	-0.98

i-nuc	BP(j)	Nuc	#BP_Win	avgMFE	avgZ	avgED	SumZ	SumZ/#TotalWindows	BPs= 1
nt-607	-	G	180	-	-	-	-	-
607	NoBP	G	171	-31.66	-0.98	28.01	-167.48	-0.93
607	773	C	9	-29.72	-1.1	32.47	-9.89	-0.05

i-nuc	BP(j)	Nuc	#BP_Win	avgMFE	avgZ	avgED	SumZ	SumZ/#TotalWindows	BPs= 1
nt-608	-	G	180	-	-	-	-	-
608	NoBP	G	171	-31.61	-0.98	28.02	-167.37	-0.93
608	772	C	9	-29.72	-1.1	32.47	-9.89	-0.05

i-nuc	BP(j)	Nuc	#BP_Win	avgMFE	avgZ	avgED	SumZ	SumZ/#TotalWindows	BPs= 0
nt-609	-	A	180	-	-	-	-	-
609	NoBP	A	180	-31.47	-0.99	28.26	-177.65	-0.99

i-nuc	BP(j)	Nuc	#BP_Win	avgMFE	avgZ	avgED	SumZ	SumZ/#TotalWindows	BPs= 0
nt-610	-	U	180	-	-	-	-	-
610	NoBP	U	180	-31.43	-0.99	28.26	-177.68	-0.99

i-nuc	BP(j)	Nuc	#BP_Win	avgMFE	avgZ	avgED	SumZ	SumZ/#TotalWindows	BPs= 0
nt-611	-	A	180	-	-	-	-	-
611	NoBP	A	180	-31.38	-0.99	28.27	-178.1	-0.99

i-nuc	BP(j)	Nuc	#BP_Win	avgMFE	avgZ	avgED	SumZ	SumZ/#TotalWindows	BPs= 2
nt-612	-	G	180	-	-	-	-	-
612	NoBP	G	4	-34.4	0.39	53.64	1.56	0.01
612	603	C	162	-31.42	-1.03	27.25	-166.11	-0.92
612	768	C	14	-29.44	-1.0	32.66	-13.94	-0.08

i-nuc	BP(j)	Nuc	#BP_Win	avgMFE	avgZ	avgED	SumZ	SumZ/#TotalWindows	BPs= 2
nt-613	-	A	180	-	-	-	-	-
613	NoBP	A	4	-32.57	0.14	49.28	0.55	0.0
613	602	U	162	-31.42	-1.03	27.25	-166.11	-0.92
613	767	U	14	-29.44	-1.0	32.66	-13.94	-0.08

i-nuc	BP(j)	Nuc	#BP_Win	avgMFE	avgZ	avgED	SumZ	SumZ/#TotalWindows	BPs= 2
nt-614	-	U	180	-	-	-	-	-
614	NoBP	U	4	-30.74	-0.04	45.08	-0.17	-0.0
614	601	A	162	-31.42	-1.03	27.25	-166.11	-0.92
614	766	A	14	-29.44	-1.0	32.66	-13.94	-0.08

i-nuc	BP(j)	Nuc	#BP_Win	avgMFE	avgZ	avgED	SumZ	SumZ/#TotalWindows	BPs= 2
nt-615	-	G	180	-	-	-	-	-
615	NoBP	G	4	-28.91	-0.28	41.04	-1.13	-0.01
615	600	C	162	-31.42	-1.03	27.25	-166.11	-0.92
615	765	C	14	-29.44	-1.0	32.66	-13.94	-0.08

i-nuc	BP(j)	Nuc	#BP_Win	avgMFE	avgZ	avgED	SumZ	SumZ/#TotalWindows	BPs= 2
nt-616	-	U	180	-	-	-	-	-
616	599	G	162	-31.42	-1.03	27.25	-166.11	-0.92
616	764	A	14	-29.44	-1.0	32.66	-13.94	-0.08
616	NoBP	U	4	-27.08	-0.56	36.58	-2.24	-0.01

i-nuc	BP(j)	Nuc	#BP_Win	avgMFE	avgZ	avgED	SumZ	SumZ/#TotalWindows	BPs= 2
nt-617	-	A	180	-	-	-	-	-
617	NoBP	A	162	-31.3	-1.02	27.17	-165.19	-0.92
617	598	U	4	-29.92	-0.93	37.22	-3.71	-0.02
617	763	U	14	-29.44	-1.0	32.66	-13.94	-0.08

i-nuc	BP(j)	Nuc	#BP_Win	avgMFE	avgZ	avgED	SumZ	SumZ/#TotalWindows	BPs= 0
nt-618	-	A	180	-	-	-	-	-
618	NoBP	A	180	-31.07	-1.02	27.78	-183.7	-1.02

i-nuc	BP(j)	Nuc	#BP_Win	avgMFE	avgZ	avgED	SumZ	SumZ/#TotalWindows	BPs= 0
nt-619	-	A	180	-	-	-	-	-
619	NoBP	A	180	-31.02	-1.02	27.71	-184.15	-1.02

i-nuc	BP(j)	Nuc	#BP_Win	avgMFE	avgZ	avgED	SumZ	SumZ/#TotalWindows	BPs= 0
nt-620	-	A	180	-	-	-	-	-
620	NoBP	A	180	-30.97	-1.02	27.63	-184.19	-1.02

i-nuc	BP(j)	Nuc	#BP_Win	avgMFE	avgZ	avgED	SumZ	SumZ/#TotalWindows	BPs= 0
nt-621	-	G	180	-	-	-	-	-
621	NoBP	G	180	-30.93	-1.02	27.56	-183.95	-1.02

i-nuc	BP(j)	Nuc	#BP_Win	avgMFE	avgZ	avgED	SumZ	SumZ/#TotalWindows	BPs= 1
nt-622	-	A	180	-	-	-	-	-
622	NoBP	A	65	-32.16	-0.76	34.78	-49.54	-0.28
622	598	U	115	-30.16	-1.17	23.34	-134.46	-0.75

i-nuc	BP(j)	Nuc	#BP_Win	avgMFE	avgZ	avgED	SumZ	SumZ/#TotalWindows	BPs= 1
nt-623	-	C	180	-	-	-	-	-
623	NoBP	C	65	-32.07	-0.76	34.61	-49.63	-0.28
623	597	G	115	-30.16	-1.17	23.34	-134.46	-0.75

i-nuc	BP(j)	Nuc	#BP_Win	avgMFE	avgZ	avgED	SumZ	SumZ/#TotalWindows	BPs= 2
nt-624	-	A	180	-	-	-	-	-
624	NoBP	A	64	-32.06	-0.78	34.35	-49.8	-0.28
624	596	U	115	-30.16	-1.17	23.34	-134.46	-0.75
624	763	U	1	-28.68	-0.46	36.85	-0.46	-0.0

i-nuc	BP(j)	Nuc	#BP_Win	avgMFE	avgZ	avgED	SumZ	SumZ/#TotalWindows	BPs= 3
nt-625	-	C	180	-	-	-	-	-
625	NoBP	C	48	-32.81	-0.72	34.55	-34.56	-0.19
625	595	G	115	-30.16	-1.17	23.34	-134.46	-0.75
625	762	G	1	-28.68	-0.46	36.85	-0.46	-0.0
625	754	G	16	-29.57	-1.01	32.98	-16.23	-0.09

i-nuc	BP(j)	Nuc	#BP_Win	avgMFE	avgZ	avgED	SumZ	SumZ/#TotalWindows	BPs= 2
nt-626	-	C	180	-	-	-	-	-
626	NoBP	C	163	-30.92	-1.04	26.56	-169.39	-0.94
626	761	G	1	-28.68	-0.46	36.85	-0.46	-0.0
626	753	G	16	-29.57	-1.01	32.98	-16.23	-0.09

i-nuc	BP(j)	Nuc	#BP_Win	avgMFE	avgZ	avgED	SumZ	SumZ/#TotalWindows	BPs= 2
nt-627	-	A	180	-	-	-	-	-
627	NoBP	A	64	-31.7	-0.81	33.98	-51.82	-0.29
627	637	U	115	-30.28	-1.18	23.22	-135.28	-0.75
627	760	U	1	-28.68	-0.46	36.85	-0.46	-0.0

i-nuc	BP(j)	Nuc	#BP_Win	avgMFE	avgZ	avgED	SumZ	SumZ/#TotalWindows	BPs= 4
nt-628	-	A	180	-	-	-	-	-
628	NoBP	A	37	-30.97	-0.98	30.5	-36.41	-0.2
628	479	U	19	-34.79	-0.67	39.36	-12.78	-0.07
628	636	U	115	-30.28	-1.18	23.22	-135.28	-0.75
628	782	U	6	-27.08	-0.56	36.87	-3.35	-0.02
628	734	U	3	-28.21	-0.3	33.76	-0.91	-0.01

i-nuc	BP(j)	Nuc	#BP_Win	avgMFE	avgZ	avgED	SumZ	SumZ/#TotalWindows	BPs= 5
nt-629	-	G	180	-	-	-	-	-
629	NoBP	G	21	-31.9	-0.98	27.68	-20.61	-0.11
629	478	C	19	-34.79	-0.67	39.36	-12.78	-0.07
629	635	C	115	-30.28	-1.18	23.22	-135.28	-0.75
629	750	C	16	-29.57	-1.01	32.98	-16.23	-0.09
629	781	C	6	-27.08	-0.56	36.87	-3.35	-0.02
629	733	C	3	-28.21	-0.3	33.76	-0.91	-0.01

i-nuc	BP(j)	Nuc	#BP_Win	avgMFE	avgZ	avgED	SumZ	SumZ/#TotalWindows	BPs= 5
nt-630	-	G	180	-	-	-	-	-
630	NoBP	G	21	-31.79	-1.02	26.88	-21.49	-0.12
630	477	C	19	-34.79	-0.67	39.36	-12.78	-0.07
630	634	C	115	-30.28	-1.18	23.22	-135.28	-0.75
630	749	C	16	-29.57	-1.01	32.98	-16.23	-0.09
630	780	C	6	-27.08	-0.56	36.87	-3.35	-0.02
630	732	C	3	-28.21	-0.3	33.76	-0.91	-0.01

i-nuc	BP(j)	Nuc	#BP_Win	avgMFE	avgZ	avgED	SumZ	SumZ/#TotalWindows	BPs= 2
nt-631	-	A	180	-	-	-	-	-
631	476	U	19	-34.79	-0.67	39.36	-12.78	-0.07
631	NoBP	A	145	-30.31	-1.12	24.38	-162.94	-0.91
631	748	U	16	-29.57	-1.01	32.98	-16.23	-0.09

i-nuc	BP(j)	Nuc	#BP_Win	avgMFE	avgZ	avgED	SumZ	SumZ/#TotalWindows	BPs= 1
nt-632	-	A	180	-	-	-	-	-
632	NoBP	A	177	-30.7	-1.08	26.32	-190.49	-1.06
632	504	U	3	-31.37	-0.82	43.06	-2.47	-0.01

i-nuc	BP(j)	Nuc	#BP_Win	avgMFE	avgZ	avgED	SumZ	SumZ/#TotalWindows	BPs= 2
nt-633	-	G	180	-	-	-	-	-
633	NoBP	G	148	-30.71	-1.1	26.21	-163.12	-0.91
633	503	C	3	-31.37	-0.82	43.06	-2.47	-0.01
633	679	C	29	-30.57	-0.97	26.35	-28.09	-0.16

i-nuc	BP(j)	Nuc	#BP_Win	avgMFE	avgZ	avgED	SumZ	SumZ/#TotalWindows	BPs= 4
nt-634	-	C	180	-	-	-	-	-
634	NoBP	C	16	-34.66	-0.68	40.78	-10.93	-0.06
634	630	G	115	-30.28	-1.18	23.22	-135.28	-0.75
634	502	G	3	-31.37	-0.82	43.06	-2.47	-0.01
634	678	G	29	-30.57	-0.97	26.35	-28.09	-0.16
634	651	G	17	-29.71	-1.0	31.98	-16.93	-0.09

i-nuc	BP(j)	Nuc	#BP_Win	avgMFE	avgZ	avgED	SumZ	SumZ/#TotalWindows	BPs= 4
nt-635	-	C	180	-	-	-	-	-
635	NoBP	C	16	-34.35	-0.71	39.84	-11.41	-0.06
635	629	G	115	-30.28	-1.18	23.22	-135.28	-0.75
635	501	G	3	-31.37	-0.82	43.06	-2.47	-0.01
635	677	G	29	-30.57	-0.97	26.35	-28.09	-0.16
635	650	G	17	-29.71	-1.0	31.98	-16.93	-0.09

i-nuc	BP(j)	Nuc	#BP_Win	avgMFE	avgZ	avgED	SumZ	SumZ/#TotalWindows	BPs= 4
nt-636	-	U	180	-	-	-	-	-
636	NoBP	U	16	-34.04	-0.74	38.89	-11.88	-0.07
636	628	A	115	-30.28	-1.18	23.22	-135.28	-0.75
636	500	A	3	-31.37	-0.82	43.06	-2.47	-0.01
636	676	A	29	-30.57	-0.97	26.35	-28.09	-0.16
636	649	A	17	-29.71	-1.0	31.98	-16.93	-0.09

i-nuc	BP(j)	Nuc	#BP_Win	avgMFE	avgZ	avgED	SumZ	SumZ/#TotalWindows	BPs= 4
nt-637	-	U	180	-	-	-	-	-
637	NoBP	U	16	-33.72	-0.74	37.77	-11.83	-0.07
637	627	A	115	-30.28	-1.18	23.22	-135.28	-0.75
637	499	A	3	-31.37	-0.82	43.06	-2.47	-0.01
637	675	A	29	-30.57	-0.97	26.35	-28.09	-0.16
637	648	G	17	-29.71	-1.0	31.98	-16.93	-0.09

i-nuc	BP(j)	Nuc	#BP_Win	avgMFE	avgZ	avgED	SumZ	SumZ/#TotalWindows	BPs= 0
nt-638	-	A	180	-	-	-	-	-
638	NoBP	A	180	-30.57	-1.08	26.03	-194.57	-1.08

i-nuc	BP(j)	Nuc	#BP_Win	avgMFE	avgZ	avgED	SumZ	SumZ/#TotalWindows	BPs= 1
nt-639	-	G	180	-	-	-	-	-
639	NoBP	G	177	-30.53	-1.08	25.58	-191.93	-1.07
639	496	C	3	-31.37	-0.82	43.06	-2.47	-0.01

i-nuc	BP(j)	Nuc	#BP_Win	avgMFE	avgZ	avgED	SumZ	SumZ/#TotalWindows	BPs= 2
nt-640	-	A	180	-	-	-	-	-
640	NoBP	A	175	-30.45	-1.09	25.36	-190.54	-1.06
640	570	U	2	-35.35	-0.94	30.64	-1.89	-0.01
640	495	U	3	-31.37	-0.82	43.06	-2.47	-0.01

i-nuc	BP(j)	Nuc	#BP_Win	avgMFE	avgZ	avgED	SumZ	SumZ/#TotalWindows	BPs= 2
nt-641	-	U	180	-	-	-	-	-
641	NoBP	U	175	-30.42	-1.09	25.18	-191.01	-1.06
641	569	A	2	-35.35	-0.94	30.64	-1.89	-0.01
641	494	A	3	-31.37	-0.82	43.06	-2.47	-0.01

i-nuc	BP(j)	Nuc	#BP_Win	avgMFE	avgZ	avgED	SumZ	SumZ/#TotalWindows	BPs= 1
nt-642	-	A	180	-	-	-	-	-
642	NoBP	A	178	-30.41	-1.09	25.31	-194.39	-1.08
642	568	U	2	-35.35	-0.94	30.64	-1.89	-0.01

i-nuc	BP(j)	Nuc	#BP_Win	avgMFE	avgZ	avgED	SumZ	SumZ/#TotalWindows	BPs= 1
nt-643	-	A	180	-	-	-	-	-
643	NoBP	A	178	-30.39	-1.1	25.14	-194.92	-1.08
643	567	U	2	-35.35	-0.94	30.64	-1.89	-0.01

i-nuc	BP(j)	Nuc	#BP_Win	avgMFE	avgZ	avgED	SumZ	SumZ/#TotalWindows	BPs= 2
nt-644	-	G	180	-	-	-	-	-
644	NoBP	G	65	-30.66	-0.95	28.3	-61.44	-0.34
644	565	C	2	-35.35	-0.94	30.64	-1.89	-0.01
644	594	U	113	-30.19	-1.18	23.09	-133.39	-0.74

i-nuc	BP(j)	Nuc	#BP_Win	avgMFE	avgZ	avgED	SumZ	SumZ/#TotalWindows	BPs= 2
nt-645	-	A	180	-	-	-	-	-
645	NoBP	A	65	-30.6	-0.95	27.92	-61.8	-0.34
645	564	U	2	-35.35	-0.94	30.64	-1.89	-0.01
645	593	U	113	-30.19	-1.18	23.09	-133.39	-0.74

i-nuc	BP(j)	Nuc	#BP_Win	avgMFE	avgZ	avgED	SumZ	SumZ/#TotalWindows	BPs= 3
nt-646	-	U	180	-	-	-	-	-
646	NoBP	U	62	-30.53	-0.96	26.8	-59.66	-0.33
646	563	A	2	-35.35	-0.94	30.64	-1.89	-0.01
646	592	A	113	-30.19	-1.18	23.09	-133.39	-0.74
646	488	A	3	-31.37	-0.82	43.06	-2.47	-0.01

i-nuc	BP(j)	Nuc	#BP_Win	avgMFE	avgZ	avgED	SumZ	SumZ/#TotalWindows	BPs= 2
nt-647	-	A	180	-	-	-	-	-
647	NoBP	A	64	-30.66	-0.97	26.52	-62.11	-0.35
647	591	U	113	-30.19	-1.18	23.09	-133.39	-0.74
647	487	U	3	-31.37	-0.82	43.06	-2.47	-0.01

i-nuc	BP(j)	Nuc	#BP_Win	avgMFE	avgZ	avgED	SumZ	SumZ/#TotalWindows	BPs= 4
nt-648	-	G	180	-	-	-	-	-
648	NoBP	G	45	-30.78	-0.97	23.73	-43.46	-0.24
648	560	U	2	-35.35	-0.94	30.64	-1.89	-0.01
648	590	C	113	-30.19	-1.18	23.09	-133.39	-0.74
648	486	U	3	-31.37	-0.82	43.06	-2.47	-0.01
648	637	U	17	-29.71	-1.0	31.98	-16.93	-0.09

i-nuc	BP(j)	Nuc	#BP_Win	avgMFE	avgZ	avgED	SumZ	SumZ/#TotalWindows	BPs= 4
nt-649	-	A	180	-	-	-	-	-
649	NoBP	A	45	-30.76	-0.97	23.45	-43.57	-0.24
649	559	U	2	-35.35	-0.94	30.64	-1.89	-0.01
649	589	U	113	-30.19	-1.18	23.09	-133.39	-0.74
649	485	U	3	-31.37	-0.82	43.06	-2.47	-0.01
649	636	U	17	-29.71	-1.0	31.98	-16.93	-0.09

i-nuc	BP(j)	Nuc	#BP_Win	avgMFE	avgZ	avgED	SumZ	SumZ/#TotalWindows	BPs= 4
nt-650	-	G	180	-	-	-	-	-
650	558	C	2	-35.35	-0.94	30.64	-1.89	-0.01
650	588	C	113	-30.19	-1.18	23.09	-133.39	-0.74
650	484	U	3	-31.37	-0.82	43.06	-2.47	-0.01
650	NoBP	G	45	-30.73	-0.97	23.19	-43.63	-0.24
650	635	C	17	-29.71	-1.0	31.98	-16.93	-0.09

i-nuc	BP(j)	Nuc	#BP_Win	avgMFE	avgZ	avgED	SumZ	SumZ/#TotalWindows	BPs= 4
nt-651	-	G	180	-	-	-	-	-
651	NoBP	G	48	-30.78	-0.95	23.89	-45.76	-0.25
651	587	C	112	-30.19	-1.19	23.0	-132.73	-0.74
651	483	C	2	-32.4	-1.06	43.8	-2.11	-0.01
651	634	C	17	-29.71	-1.0	31.98	-16.93	-0.09
651	827	C	1	-33.4	-0.73	18.68	-0.73	-0.0

i-nuc	BP(j)	Nuc	#BP_Win	avgMFE	avgZ	avgED	SumZ	SumZ/#TotalWindows	BPs= 2
nt-652	-	A	180	-	-	-	-	-
652	586	U	111	-30.17	-1.18	23.01	-131.25	-0.73
652	NoBP	A	68	-30.57	-0.99	26.37	-67.12	-0.37
652	826	U	1	-33.4	-0.73	18.68	-0.73	-0.0

i-nuc	BP(j)	Nuc	#BP_Win	avgMFE	avgZ	avgED	SumZ	SumZ/#TotalWindows	BPs= 1
nt-653	-	A	180	-	-	-	-	-
653	NoBP	A	176	-30.26	-1.1	24.3	-194.43	-1.08
653	826	U	4	-33.2	-1.04	19.65	-4.17	-0.02

i-nuc	BP(j)	Nuc	#BP_Win	avgMFE	avgZ	avgED	SumZ	SumZ/#TotalWindows	BPs= 1
nt-654	-	G	180	-	-	-	-	-
654	NoBP	G	174	-30.21	-1.1	24.33	-191.86	-1.07
654	825	U	6	-33.08	-1.01	19.51	-6.09	-0.03

i-nuc	BP(j)	Nuc	#BP_Win	avgMFE	avgZ	avgED	SumZ	SumZ/#TotalWindows	BPs= 1
nt-655	-	A	180	-	-	-	-	-
655	NoBP	A	173	-30.2	-1.1	24.29	-190.76	-1.06
655	824	U	7	-32.8	-1.02	19.77	-7.11	-0.04

i-nuc	BP(j)	Nuc	#BP_Win	avgMFE	avgZ	avgED	SumZ	SumZ/#TotalWindows	BPs= 2
nt-656	-	G	180	-	-	-	-	-
656	NoBP	G	72	-30.96	-1.03	26.31	-73.91	-0.41
656	583	C	101	-29.64	-1.16	22.74	-117.01	-0.65
656	823	C	7	-32.8	-1.02	19.77	-7.11	-0.04

i-nuc	BP(j)	Nuc	#BP_Win	avgMFE	avgZ	avgED	SumZ	SumZ/#TotalWindows	BPs= 2
nt-657	-	C	180	-	-	-	-	-
657	NoBP	C	72	-30.95	-1.03	26.2	-74.51	-0.41
657	582	G	101	-29.64	-1.16	22.74	-117.01	-0.65
657	822	G	7	-32.8	-1.02	19.77	-7.11	-0.04

i-nuc	BP(j)	Nuc	#BP_Win	avgMFE	avgZ	avgED	SumZ	SumZ/#TotalWindows	BPs= 0
nt-658	-	A	180	-	-	-	-	-
658	NoBP	A	180	-30.29	-1.11	24.0	-199.54	-1.11

i-nuc	BP(j)	Nuc	#BP_Win	avgMFE	avgZ	avgED	SumZ	SumZ/#TotalWindows	BPs= 0
nt-659	-	A	180	-	-	-	-	-
659	NoBP	A	180	-30.29	-1.11	24.02	-199.89	-1.11

i-nuc	BP(j)	Nuc	#BP_Win	avgMFE	avgZ	avgED	SumZ	SumZ/#TotalWindows	BPs= 0
nt-660	-	A	180	-	-	-	-	-
660	NoBP	A	180	-30.28	-1.11	24.03	-199.52	-1.11

i-nuc	BP(j)	Nuc	#BP_Win	avgMFE	avgZ	avgED	SumZ	SumZ/#TotalWindows	BPs= 0
nt-661	-	A	180	-	-	-	-	-
661	NoBP	A	180	-30.29	-1.11	24.02	-199.45	-1.11

i-nuc	BP(j)	Nuc	#BP_Win	avgMFE	avgZ	avgED	SumZ	SumZ/#TotalWindows	BPs= 0
nt-662	-	C	180	-	-	-	-	-
662	NoBP	C	180	-30.3	-1.11	23.89	-199.26	-1.11

i-nuc	BP(j)	Nuc	#BP_Win	avgMFE	avgZ	avgED	SumZ	SumZ/#TotalWindows	BPs= 0
nt-663	-	A	180	-	-	-	-	-
663	NoBP	A	180	-30.32	-1.11	23.77	-200.58	-1.11

i-nuc	BP(j)	Nuc	#BP_Win	avgMFE	avgZ	avgED	SumZ	SumZ/#TotalWindows	BPs= 0
nt-664	-	A	180	-	-	-	-	-
664	NoBP	A	180	-30.35	-1.12	23.66	-201.64	-1.12

i-nuc	BP(j)	Nuc	#BP_Win	avgMFE	avgZ	avgED	SumZ	SumZ/#TotalWindows	BPs= 0
nt-665	-	A	180	-	-	-	-	-
665	NoBP	A	180	-30.38	-1.13	23.58	-202.53	-1.13

i-nuc	BP(j)	Nuc	#BP_Win	avgMFE	avgZ	avgED	SumZ	SumZ/#TotalWindows	BPs= 1
nt-666	-	A	180	-	-	-	-	-
666	NoBP	A	168	-30.72	-1.18	23.6	-198.49	-1.1
666	517	U	12	-26.2	-0.36	22.36	-4.26	-0.02

i-nuc	BP(j)	Nuc	#BP_Win	avgMFE	avgZ	avgED	SumZ	SumZ/#TotalWindows	BPs= 2
nt-667	-	G	180	-	-	-	-	-
667	NoBP	G	166	-30.75	-1.18	23.49	-196.12	-1.09
667	516	C	12	-26.2	-0.36	22.36	-4.26	-0.02
667	765	C	2	-31.15	-1.07	27.5	-2.14	-0.01

i-nuc	BP(j)	Nuc	#BP_Win	avgMFE	avgZ	avgED	SumZ	SumZ/#TotalWindows	BPs= 2
nt-668	-	U	180	-	-	-	-	-
668	NoBP	U	166	-30.78	-1.18	23.42	-196.27	-1.09
668	515	A	12	-26.2	-0.36	22.36	-4.26	-0.02
668	764	A	2	-31.15	-1.07	27.5	-2.14	-0.01

i-nuc	BP(j)	Nuc	#BP_Win	avgMFE	avgZ	avgED	SumZ	SumZ/#TotalWindows	BPs= 2
nt-669	-	A	180	-	-	-	-	-
669	NoBP	A	166	-30.82	-1.18	23.39	-196.46	-1.09
669	514	U	12	-26.2	-0.36	22.36	-4.26	-0.02
669	763	U	2	-31.15	-1.07	27.5	-2.14	-0.01

i-nuc	BP(j)	Nuc	#BP_Win	avgMFE	avgZ	avgED	SumZ	SumZ/#TotalWindows	BPs= 0
nt-670	-	A	180	-	-	-	-	-
670	NoBP	A	180	-30.55	-1.13	23.36	-203.13	-1.13

i-nuc	BP(j)	Nuc	#BP_Win	avgMFE	avgZ	avgED	SumZ	SumZ/#TotalWindows	BPs= 0
nt-671	-	G	180	-	-	-	-	-
671	NoBP	G	180	-30.59	-1.13	23.36	-202.93	-1.13

i-nuc	BP(j)	Nuc	#BP_Win	avgMFE	avgZ	avgED	SumZ	SumZ/#TotalWindows	BPs= 0
nt-672	-	A	180	-	-	-	-	-
672	NoBP	A	180	-30.63	-1.13	23.36	-202.85	-1.13

i-nuc	BP(j)	Nuc	#BP_Win	avgMFE	avgZ	avgED	SumZ	SumZ/#TotalWindows	BPs= 0
nt-673	-	A	180	-	-	-	-	-
673	NoBP	A	180	-30.67	-1.13	23.37	-202.83	-1.13

i-nuc	BP(j)	Nuc	#BP_Win	avgMFE	avgZ	avgED	SumZ	SumZ/#TotalWindows	BPs= 0
nt-674	-	A	180	-	-	-	-	-
674	NoBP	A	180	-30.71	-1.12	23.39	-201.77	-1.12

i-nuc	BP(j)	Nuc	#BP_Win	avgMFE	avgZ	avgED	SumZ	SumZ/#TotalWindows	BPs= 1
nt-675	-	A	180	-	-	-	-	-
675	NoBP	A	151	-30.79	-1.15	22.89	-173.54	-0.96
675	637	U	29	-30.57	-0.97	26.35	-28.09	-0.16

i-nuc	BP(j)	Nuc	#BP_Win	avgMFE	avgZ	avgED	SumZ	SumZ/#TotalWindows	BPs= 1
nt-676	-	A	180	-	-	-	-	-
676	NoBP	A	151	-30.83	-1.15	22.95	-172.95	-0.96
676	636	U	29	-30.57	-0.97	26.35	-28.09	-0.16

i-nuc	BP(j)	Nuc	#BP_Win	avgMFE	avgZ	avgED	SumZ	SumZ/#TotalWindows	BPs= 6
nt-677	-	G	180	-	-	-	-	-
677	NoBP	G	122	-30.56	-1.14	23.15	-139.64	-0.78
677	504	U	1	-28.1	-0.37	29.68	-0.37	-0.0
677	695	U	1	-27.2	-0.39	23.33	-0.39	-0.0
677	526	U	2	-27.1	-0.42	28.24	-0.84	-0.0
677	714	C	7	-27.73	-1.04	20.88	-7.25	-0.04
677	635	C	29	-30.57	-0.97	26.35	-28.09	-0.16
677	831	C	18	-35.06	-1.28	22.14	-23.06	-0.13

i-nuc	BP(j)	Nuc	#BP_Win	avgMFE	avgZ	avgED	SumZ	SumZ/#TotalWindows	BPs= 10
nt-678	-	G	180	-	-	-	-	-
678	NoBP	G	70	-29.42	-1.03	21.39	-72.28	-0.4
678	503	C	1	-28.1	-0.37	29.68	-0.37	-0.0
678	506	U	1	-26.0	-0.12	24.04	-0.12	-0.0
678	688	C	3	-26.1	-0.41	21.43	-1.23	-0.01
678	694	C	1	-27.2	-0.39	23.33	-0.39	-0.0
678	525	C	2	-27.1	-0.42	28.24	-0.84	-0.0
678	713	C	7	-27.73	-1.04	20.88	-7.25	-0.04
678	741	C	46	-32.83	-1.38	26.13	-63.33	-0.35
678	756	C	2	-31.15	-1.07	27.5	-2.14	-0.01
678	634	C	29	-30.57	-0.97	26.35	-28.09	-0.16
678	830	C	18	-35.06	-1.28	22.14	-23.06	-0.13

i-nuc	BP(j)	Nuc	#BP_Win	avgMFE	avgZ	avgED	SumZ	SumZ/#TotalWindows	BPs= 10
nt-679	-	C	180	-	-	-	-	-
679	NoBP	C	70	-29.53	-1.02	21.73	-71.7	-0.4
679	502	G	1	-28.1	-0.37	29.68	-0.37	-0.0
679	505	G	1	-26.0	-0.12	24.04	-0.12	-0.0
679	687	G	3	-26.1	-0.41	21.43	-1.23	-0.01
679	693	G	1	-27.2	-0.39	23.33	-0.39	-0.0
679	524	G	2	-27.1	-0.42	28.24	-0.84	-0.0
679	712	G	7	-27.73	-1.04	20.88	-7.25	-0.04
679	740	G	46	-32.83	-1.38	26.13	-63.33	-0.35
679	755	G	2	-31.15	-1.07	27.5	-2.14	-0.01
679	633	G	29	-30.57	-0.97	26.35	-28.09	-0.16
679	829	G	18	-35.06	-1.28	22.14	-23.06	-0.13

i-nuc	BP(j)	Nuc	#BP_Win	avgMFE	avgZ	avgED	SumZ	SumZ/#TotalWindows	BPs= 2
nt-680	-	A	180	-	-	-	-	-
680	NoBP	A	133	-30.35	-1.02	23.18	-135.21	-0.75
680	504	U	1	-26.0	-0.12	24.04	-0.12	-0.0
680	739	U	46	-32.83	-1.38	26.13	-63.33	-0.35

i-nuc	BP(j)	Nuc	#BP_Win	avgMFE	avgZ	avgED	SumZ	SumZ/#TotalWindows	BPs= 2
nt-681	-	C	180	-	-	-	-	-
681	NoBP	C	107	-30.9	-1.03	22.74	-110.52	-0.61
681	696	G	27	-28.3	-0.92	25.38	-24.93	-0.14
681	738	G	46	-32.83	-1.38	26.13	-63.33	-0.35

i-nuc	BP(j)	Nuc	#BP_Win	avgMFE	avgZ	avgED	SumZ	SumZ/#TotalWindows	BPs= 1
nt-682	-	A	180	-	-	-	-	-
682	NoBP	A	153	-31.54	-1.14	23.73	-174.46	-0.97
682	695	U	27	-28.3	-0.92	25.38	-24.93	-0.14

i-nuc	BP(j)	Nuc	#BP_Win	avgMFE	avgZ	avgED	SumZ	SumZ/#TotalWindows	BPs= 2
nt-683	-	G	180	-	-	-	-	-
683	NoBP	G	9	-25.92	-0.39	21.44	-3.51	-0.02
683	691	C	144	-31.98	-1.19	23.87	-171.67	-0.95
683	694	C	27	-28.3	-0.92	25.38	-24.93	-0.14

i-nuc	BP(j)	Nuc	#BP_Win	avgMFE	avgZ	avgED	SumZ	SumZ/#TotalWindows	BPs= 2
nt-684	-	C	180	-	-	-	-	-
684	NoBP	C	9	-27.2	-0.48	21.39	-4.28	-0.02
684	690	G	144	-31.98	-1.19	23.87	-171.67	-0.95
684	693	G	27	-28.3	-0.92	25.38	-24.93	-0.14

i-nuc	BP(j)	Nuc	#BP_Win	avgMFE	avgZ	avgED	SumZ	SumZ/#TotalWindows	BPs= 0
nt-685	-	A	180	-	-	-	-	-
685	NoBP	A	180	-31.26	-1.12	23.97	-201.7	-1.12

i-nuc	BP(j)	Nuc	#BP_Win	avgMFE	avgZ	avgED	SumZ	SumZ/#TotalWindows	BPs= 0
nt-686	-	A	180	-	-	-	-	-
686	NoBP	A	180	-31.33	-1.13	23.96	-202.75	-1.13

i-nuc	BP(j)	Nuc	#BP_Win	avgMFE	avgZ	avgED	SumZ	SumZ/#TotalWindows	BPs= 1
nt-687	-	G	180	-	-	-	-	-
687	NoBP	G	177	-31.49	-1.14	24.0	-202.07	-1.12
687	679	C	3	-26.1	-0.41	21.43	-1.23	-0.01

i-nuc	BP(j)	Nuc	#BP_Win	avgMFE	avgZ	avgED	SumZ	SumZ/#TotalWindows	BPs= 1
nt-688	-	C	180	-	-	-	-	-
688	NoBP	C	177	-31.56	-1.15	23.99	-202.68	-1.13
688	678	G	3	-26.1	-0.41	21.43	-1.23	-0.01

i-nuc	BP(j)	Nuc	#BP_Win	avgMFE	avgZ	avgED	SumZ	SumZ/#TotalWindows	BPs= 0
nt-689	-	A	180	-	-	-	-	-
689	NoBP	A	180	-31.54	-1.13	23.95	-203.88	-1.13

i-nuc	BP(j)	Nuc	#BP_Win	avgMFE	avgZ	avgED	SumZ	SumZ/#TotalWindows	BPs= 1
nt-690	-	G	180	-	-	-	-	-
690	NoBP	G	36	-30.16	-0.93	24.3	-33.47	-0.19
690	684	C	144	-31.98	-1.19	23.87	-171.67	-0.95

i-nuc	BP(j)	Nuc	#BP_Win	avgMFE	avgZ	avgED	SumZ	SumZ/#TotalWindows	BPs= 1
nt-691	-	C	180	-	-	-	-	-
691	NoBP	C	36	-30.54	-0.94	24.27	-33.93	-0.19
691	683	G	144	-31.98	-1.19	23.87	-171.67	-0.95

i-nuc	BP(j)	Nuc	#BP_Win	avgMFE	avgZ	avgED	SumZ	SumZ/#TotalWindows	BPs= 1
nt-692	-	A	180	-	-	-	-	-
692	NoBP	A	176	-31.86	-1.16	23.83	-204.73	-1.14
692	526	U	4	-27.5	-0.45	28.79	-1.79	-0.01

i-nuc	BP(j)	Nuc	#BP_Win	avgMFE	avgZ	avgED	SumZ	SumZ/#TotalWindows	BPs= 5
nt-693	-	G	180	-	-	-	-	-
693	NoBP	G	2	-26.1	-0.01	25.07	-0.02	-0.0
693	679	C	1	-27.2	-0.39	23.33	-0.39	-0.0
693	684	C	27	-28.3	-0.92	25.38	-24.93	-0.14
693	525	C	4	-27.5	-0.45	28.79	-1.79	-0.01
693	722	C	143	-32.64	-1.25	22.98	-178.21	-0.99
693	856	C	3	-36.7	-0.66	48.93	-1.98	-0.01

i-nuc	BP(j)	Nuc	#BP_Win	avgMFE	avgZ	avgED	SumZ	SumZ/#TotalWindows	BPs= 5
nt-694	-	C	180	-	-	-	-	-
694	NoBP	C	1	-25.7	0.17	26.7	0.17	0.0
694	678	G	1	-27.2	-0.39	23.33	-0.39	-0.0
694	683	G	27	-28.3	-0.92	25.38	-24.93	-0.14
694	524	G	4	-27.5	-0.45	28.79	-1.79	-0.01
694	721	G	144	-32.66	-1.24	22.96	-178.81	-0.99
694	855	G	3	-36.7	-0.66	48.93	-1.98	-0.01

i-nuc	BP(j)	Nuc	#BP_Win	avgMFE	avgZ	avgED	SumZ	SumZ/#TotalWindows	BPs= 5
nt-695	-	U	180	-	-	-	-	-
695	677	G	1	-27.2	-0.39	23.33	-0.39	-0.0
695	682	A	27	-28.3	-0.92	25.38	-24.93	-0.14
695	523	A	4	-27.5	-0.45	28.79	-1.79	-0.01
695	720	A	145	-32.67	-1.23	22.96	-178.63	-0.99
695	854	A	3	-36.7	-0.66	48.93	-1.98	-0.01

i-nuc	BP(j)	Nuc	#BP_Win	avgMFE	avgZ	avgED	SumZ	SumZ/#TotalWindows	BPs= 4
nt-696	-	G	180	-	-	-	-	-
696	681	C	27	-28.3	-0.92	25.38	-24.93	-0.14
696	522	C	4	-27.5	-0.45	28.79	-1.79	-0.01
696	719	C	146	-32.67	-1.22	22.99	-178.29	-0.99
696	853	C	3	-36.7	-0.66	48.93	-1.98	-0.01

i-nuc	BP(j)	Nuc	#BP_Win	avgMFE	avgZ	avgED	SumZ	SumZ/#TotalWindows	BPs= 3
nt-697	-	A	180	-	-	-	-	-
697	NoBP	A	27	-27.75	-0.78	26.8	-20.93	-0.12
697	718	U	146	-32.67	-1.22	22.99	-178.29	-0.99
697	598	U	4	-31.7	-1.08	24.17	-4.33	-0.02
697	852	U	3	-36.7	-0.66	48.93	-1.98	-0.01

i-nuc	BP(j)	Nuc	#BP_Win	avgMFE	avgZ	avgED	SumZ	SumZ/#TotalWindows	BPs= 2
nt-698	-	C	180	-	-	-	-	-
698	NoBP	C	30	-28.7	-0.71	29.68	-21.4	-0.12
698	717	G	146	-32.67	-1.22	22.99	-178.29	-0.99
698	597	G	4	-31.7	-1.08	24.17	-4.33	-0.02

i-nuc	BP(j)	Nuc	#BP_Win	avgMFE	avgZ	avgED	SumZ	SumZ/#TotalWindows	BPs= 1
nt-699	-	A	180	-	-	-	-	-
699	NoBP	A	176	-32.01	-1.13	24.2	-199.05	-1.11
699	596	U	4	-31.7	-1.08	24.17	-4.33	-0.02

i-nuc	BP(j)	Nuc	#BP_Win	avgMFE	avgZ	avgED	SumZ	SumZ/#TotalWindows	BPs= 2
nt-700	-	C	180	-	-	-	-	-
700	NoBP	C	30	-28.95	-0.66	30.57	-19.65	-0.11
700	716	G	146	-32.67	-1.22	22.99	-178.29	-0.99
700	595	G	4	-31.7	-1.08	24.17	-4.33	-0.02

i-nuc	BP(j)	Nuc	#BP_Win	avgMFE	avgZ	avgED	SumZ	SumZ/#TotalWindows	BPs= 3
nt-701	-	A	180	-	-	-	-	-
701	NoBP	A	168	-32.03	-1.18	23.39	-198.14	-1.1
701	538	U	1	-26.8	-0.65	26.47	-0.65	-0.0
701	594	U	3	-31.55	-1.07	22.86	-3.22	-0.02
701	782	U	8	-33.26	0.12	44.92	0.98	0.01

i-nuc	BP(j)	Nuc	#BP_Win	avgMFE	avgZ	avgED	SumZ	SumZ/#TotalWindows	BPs= 7
nt-702	-	G	180	-	-	-	-	-
702	NoBP	G	5	-29.85	-0.81	28.06	-4.07	-0.02
702	536	C	10	-27.35	-0.92	27.3	-9.22	-0.05
702	537	C	1	-26.8	-0.65	26.47	-0.65	-0.0
702	707	C	7	-27.73	-1.04	20.88	-7.25	-0.04
702	714	C	146	-32.67	-1.22	22.99	-178.29	-0.99
702	593	U	2	-30.88	-1.03	27.18	-2.06	-0.01
702	781	C	8	-33.26	0.12	44.92	0.98	0.01
702	853	C	1	-30.9	0.52	45.9	0.52	0.0

i-nuc	BP(j)	Nuc	#BP_Win	avgMFE	avgZ	avgED	SumZ	SumZ/#TotalWindows	BPs= 5
nt-703	-	G	180	-	-	-	-	-
703	NoBP	G	14	-29.17	-0.87	25.17	-12.13	-0.07
703	535	C	10	-27.35	-0.92	27.3	-9.22	-0.05
703	536	C	1	-26.8	-0.65	26.47	-0.65	-0.0
703	713	C	146	-32.67	-1.22	22.99	-178.29	-0.99
703	780	C	8	-33.26	0.12	44.92	0.98	0.01
703	852	U	1	-30.9	0.52	45.9	0.52	0.0

i-nuc	BP(j)	Nuc	#BP_Win	avgMFE	avgZ	avgED	SumZ	SumZ/#TotalWindows	BPs= 2
nt-704	-	A	180	-	-	-	-	-
704	534	U	10	-27.35	-0.92	27.3	-9.22	-0.05
704	NoBP	A	169	-32.39	-1.12	24.29	-189.49	-1.05
704	851	U	1	-30.9	0.52	45.9	0.52	0.0

i-nuc	BP(j)	Nuc	#BP_Win	avgMFE	avgZ	avgED	SumZ	SumZ/#TotalWindows	BPs= 1
nt-705	-	A	180	-	-	-	-	-
705	NoBP	A	179	-32.13	-1.1	24.52	-197.73	-1.1
705	850	U	1	-30.9	0.52	45.9	0.52	0.0

i-nuc	BP(j)	Nuc	#BP_Win	avgMFE	avgZ	avgED	SumZ	SumZ/#TotalWindows	BPs= 1
nt-706	-	A	180	-	-	-	-	-
706	NoBP	A	179	-32.15	-1.1	24.59	-196.44	-1.09
706	849	U	1	-30.9	0.52	45.9	0.52	0.0

i-nuc	BP(j)	Nuc	#BP_Win	avgMFE	avgZ	avgED	SumZ	SumZ/#TotalWindows	BPs= 2
nt-707	-	C	180	-	-	-	-	-
707	NoBP	C	172	-32.34	-1.09	24.81	-187.07	-1.04
707	702	G	7	-27.73	-1.04	20.88	-7.25	-0.04
707	848	G	1	-30.9	0.52	45.9	0.52	0.0

i-nuc	BP(j)	Nuc	#BP_Win	avgMFE	avgZ	avgED	SumZ	SumZ/#TotalWindows	BPs= 1
nt-708	-	A	180	-	-	-	-	-
708	NoBP	A	179	-32.18	-1.08	24.73	-192.43	-1.07
708	847	U	1	-30.9	0.52	45.9	0.52	0.0

i-nuc	BP(j)	Nuc	#BP_Win	avgMFE	avgZ	avgED	SumZ	SumZ/#TotalWindows	BPs= 0
nt-709	-	A	180	-	-	-	-	-
709	NoBP	A	180	-32.19	-1.06	24.92	-190.15	-1.06

i-nuc	BP(j)	Nuc	#BP_Win	avgMFE	avgZ	avgED	SumZ	SumZ/#TotalWindows	BPs= 0
nt-710	-	C	180	-	-	-	-	-
710	NoBP	C	180	-32.2	-1.05	25.0	-188.62	-1.05

i-nuc	BP(j)	Nuc	#BP_Win	avgMFE	avgZ	avgED	SumZ	SumZ/#TotalWindows	BPs= 0
nt-711	-	A	180	-	-	-	-	-
711	NoBP	A	180	-32.22	-1.04	25.07	-187.05	-1.04

i-nuc	BP(j)	Nuc	#BP_Win	avgMFE	avgZ	avgED	SumZ	SumZ/#TotalWindows	BPs= 2
nt-712	-	G	180	-	-	-	-	-
712	NoBP	G	150	-32.54	-1.21	23.18	-181.47	-1.01
712	679	C	7	-27.73	-1.04	20.88	-7.25	-0.04
712	772	C	23	-31.65	0.15	39.35	3.5	0.02

i-nuc	BP(j)	Nuc	#BP_Win	avgMFE	avgZ	avgED	SumZ	SumZ/#TotalWindows	BPs= 3
nt-713	-	C	180	-	-	-	-	-
713	NoBP	C	3	-28.1	-0.23	28.0	-0.68	-0.0
713	678	G	7	-27.73	-1.04	20.88	-7.25	-0.04
713	703	G	146	-32.67	-1.22	22.99	-178.29	-0.99
713	771	G	24	-31.54	0.11	39.39	2.71	0.02

i-nuc	BP(j)	Nuc	#BP_Win	avgMFE	avgZ	avgED	SumZ	SumZ/#TotalWindows	BPs= 3
nt-714	-	C	180	-	-	-	-	-
714	NoBP	C	3	-29.0	0.26	29.16	0.78	0.0
714	677	G	7	-27.73	-1.04	20.88	-7.25	-0.04
714	702	G	146	-32.67	-1.22	22.99	-178.29	-0.99
714	770	G	24	-31.54	0.11	39.39	2.71	0.02

i-nuc	BP(j)	Nuc	#BP_Win	avgMFE	avgZ	avgED	SumZ	SumZ/#TotalWindows	BPs= 0
nt-715	-	A	180	-	-	-	-	-
715	NoBP	A	180	-32.29	-1.01	25.22	-180.97	-1.01

i-nuc	BP(j)	Nuc	#BP_Win	avgMFE	avgZ	avgED	SumZ	SumZ/#TotalWindows	BPs= 3
nt-716	-	G	180	-	-	-	-	-
716	NoBP	G	6	-27.75	-1.06	20.1	-6.38	-0.04
716	700	C	146	-32.67	-1.22	22.99	-178.29	-0.99
716	768	C	24	-31.54	0.11	39.39	2.71	0.02
716	723	C	4	-30.15	0.68	30.52	2.7	0.01

i-nuc	BP(j)	Nuc	#BP_Win	avgMFE	avgZ	avgED	SumZ	SumZ/#TotalWindows	BPs= 4
nt-717	-	G	180	-	-	-	-	-
717	NoBP	G	3	-27.93	-0.34	20.74	-1.03	-0.01
717	544	C	3	-28.43	-1.29	20.32	-3.88	-0.02
717	698	C	146	-32.67	-1.22	22.99	-178.29	-0.99
717	767	U	24	-31.54	0.11	39.39	2.71	0.02
717	722	C	4	-30.15	0.68	30.52	2.7	0.01

i-nuc	BP(j)	Nuc	#BP_Win	avgMFE	avgZ	avgED	SumZ	SumZ/#TotalWindows	BPs= 3
nt-718	-	U	180	-	-	-	-	-
718	NoBP	U	7	-29.6	0.43	27.22	2.99	0.02
718	543	A	3	-28.43	-1.29	20.32	-3.88	-0.02
718	697	A	146	-32.67	-1.22	22.99	-178.29	-0.99
718	766	A	24	-31.54	0.11	39.39	2.71	0.02

i-nuc	BP(j)	Nuc	#BP_Win	avgMFE	avgZ	avgED	SumZ	SumZ/#TotalWindows	BPs= 2
nt-719	-	C	180	-	-	-	-	-
719	542	G	3	-28.43	-1.29	20.32	-3.88	-0.02
719	696	G	146	-32.67	-1.22	22.99	-178.29	-0.99
719	NoBP	C	31	-31.19	0.23	37.01	7.02	0.04

i-nuc	BP(j)	Nuc	#BP_Win	avgMFE	avgZ	avgED	SumZ	SumZ/#TotalWindows	BPs= 1
nt-720	-	A	180	-	-	-	-	-
720	NoBP	A	35	-31.07	0.14	35.57	4.8	0.03
720	695	U	145	-32.67	-1.23	22.96	-178.63	-0.99

i-nuc	BP(j)	Nuc	#BP_Win	avgMFE	avgZ	avgED	SumZ	SumZ/#TotalWindows	BPs= 2
nt-721	-	G	180	-	-	-	-	-
721	NoBP	G	12	-30.42	0.37	27.71	4.4	0.02
721	694	C	144	-32.66	-1.24	22.96	-178.81	-0.99
721	763	U	24	-31.54	0.11	39.39	2.71	0.02

i-nuc	BP(j)	Nuc	#BP_Win	avgMFE	avgZ	avgED	SumZ	SumZ/#TotalWindows	BPs= 3
nt-722	-	C	180	-	-	-	-	-
722	693	G	143	-32.64	-1.25	22.98	-178.21	-0.99
722	762	G	24	-31.54	0.11	39.39	2.71	0.02
722	NoBP	C	9	-31.23	0.3	26.59	2.7	0.02
722	717	G	4	-30.15	0.68	30.52	2.7	0.01

i-nuc	BP(j)	Nuc	#BP_Win	avgMFE	avgZ	avgED	SumZ	SumZ/#TotalWindows	BPs= 2
nt-723	-	C	180	-	-	-	-	-
723	NoBP	C	152	-32.55	-1.14	23.28	-173.38	-0.96
723	761	G	24	-31.54	0.11	39.39	2.71	0.02
723	716	G	4	-30.15	0.68	30.52	2.7	0.01

i-nuc	BP(j)	Nuc	#BP_Win	avgMFE	avgZ	avgED	SumZ	SumZ/#TotalWindows	BPs= 1
nt-724	-	A	180	-	-	-	-	-
724	NoBP	A	156	-32.48	-1.08	23.57	-168.78	-0.94
724	760	U	24	-31.54	0.11	39.39	2.71	0.02

i-nuc	BP(j)	Nuc	#BP_Win	avgMFE	avgZ	avgED	SumZ	SumZ/#TotalWindows	BPs= 0
nt-725	-	A	180	-	-	-	-	-
725	NoBP	A	180	-32.34	-0.91	25.78	-164.29	-0.91

i-nuc	BP(j)	Nuc	#BP_Win	avgMFE	avgZ	avgED	SumZ	SumZ/#TotalWindows	BPs= 0
nt-726	-	A	180	-	-	-	-	-
726	NoBP	A	180	-32.34	-0.9	25.88	-162.26	-0.9

i-nuc	BP(j)	Nuc	#BP_Win	avgMFE	avgZ	avgED	SumZ	SumZ/#TotalWindows	BPs= 0
nt-727	-	A	180	-	-	-	-	-
727	NoBP	A	180	-32.32	-0.89	25.99	-159.46	-0.89

i-nuc	BP(j)	Nuc	#BP_Win	avgMFE	avgZ	avgED	SumZ	SumZ/#TotalWindows	BPs= 1
nt-728	-	U	180	-	-	-	-	-
728	NoBP	U	135	-32.02	-0.76	28.56	-102.37	-0.57
728	804	A	45	-33.25	-1.22	18.62	-54.82	-0.3

i-nuc	BP(j)	Nuc	#BP_Win	avgMFE	avgZ	avgED	SumZ	SumZ/#TotalWindows	BPs= 1
nt-729	-	U	180	-	-	-	-	-
729	NoBP	U	134	-32.02	-0.74	28.74	-98.68	-0.55
729	803	A	46	-33.23	-1.22	18.56	-55.93	-0.31

i-nuc	BP(j)	Nuc	#BP_Win	avgMFE	avgZ	avgED	SumZ	SumZ/#TotalWindows	BPs= 1
nt-730	-	A	180	-	-	-	-	-
730	NoBP	A	133	-32.05	-0.72	28.88	-96.34	-0.54
730	802	U	47	-33.18	-1.2	18.6	-56.53	-0.31

i-nuc	BP(j)	Nuc	#BP_Win	avgMFE	avgZ	avgED	SumZ	SumZ/#TotalWindows	BPs= 2
nt-731	-	C	180	-	-	-	-	-
731	NoBP	C	95	-32.65	-0.91	25.73	-86.71	-0.48
731	754	G	37	-30.74	-0.2	37.05	-7.51	-0.04
731	801	G	48	-33.1	-1.19	18.84	-57.04	-0.32

i-nuc	BP(j)	Nuc	#BP_Win	avgMFE	avgZ	avgED	SumZ	SumZ/#TotalWindows	BPs= 4
nt-732	-	C	180	-	-	-	-	-
732	NoBP	C	65	-33.1	-1.35	24.69	-87.74	-0.49
732	753	G	37	-30.74	-0.2	37.05	-7.51	-0.04
732	630	G	3	-28.21	-0.3	33.76	-0.91	-0.01
732	800	G	48	-33.1	-1.19	18.84	-57.04	-0.32
732	868	G	27	-32.39	0.09	27.47	2.46	0.01

i-nuc	BP(j)	Nuc	#BP_Win	avgMFE	avgZ	avgED	SumZ	SumZ/#TotalWindows	BPs= 5
nt-733	-	C	180	-	-	-	-	-
733	NoBP	C	60	-32.79	-1.36	25.1	-81.68	-0.45
733	752	G	37	-30.74	-0.2	37.05	-7.51	-0.04
733	629	G	3	-28.21	-0.3	33.76	-0.91	-0.01
733	799	G	48	-33.1	-1.19	18.84	-57.04	-0.32
733	864	G	5	-38.5	-1.01	20.13	-5.07	-0.03
733	867	G	27	-32.39	0.09	27.47	2.46	0.01

i-nuc	BP(j)	Nuc	#BP_Win	avgMFE	avgZ	avgED	SumZ	SumZ/#TotalWindows	BPs= 5
nt-734	-	U	180	-	-	-	-	-
734	NoBP	U	105	-33.07	-1.27	22.45	-133.58	-0.74
734	571	A	3	-31.13	-1.57	18.52	-4.71	-0.03
734	751	A	37	-30.74	-0.2	37.05	-7.51	-0.04
734	628	A	3	-28.21	-0.3	33.76	-0.91	-0.01
734	863	A	5	-38.5	-1.01	20.13	-5.07	-0.03
734	866	A	27	-32.39	0.09	27.47	2.46	0.01

i-nuc	BP(j)	Nuc	#BP_Win	avgMFE	avgZ	avgED	SumZ	SumZ/#TotalWindows	BPs= 2
nt-735	-	A	180	-	-	-	-	-
735	NoBP	A	139	-32.2	-0.98	26.59	-135.56	-0.75
735	570	U	3	-31.13	-1.57	18.52	-4.71	-0.03
735	861	U	38	-34.12	-0.21	25.74	-8.01	-0.04

i-nuc	BP(j)	Nuc	#BP_Win	avgMFE	avgZ	avgED	SumZ	SumZ/#TotalWindows	BPs= 2
nt-736	-	U	180	-	-	-	-	-
736	NoBP	U	137	-32.18	-0.97	26.54	-132.74	-0.74
736	569	A	3	-31.13	-1.57	18.52	-4.71	-0.03
736	860	A	40	-34.31	-0.24	25.98	-9.54	-0.05

i-nuc	BP(j)	Nuc	#BP_Win	avgMFE	avgZ	avgED	SumZ	SumZ/#TotalWindows	BPs= 3
nt-737	-	A	180	-	-	-	-	-
737	NoBP	A	99	-32.75	-1.25	22.69	-123.86	-0.69
737	568	U	3	-31.13	-1.57	18.52	-4.71	-0.03
737	748	U	37	-30.74	-0.2	37.05	-7.51	-0.04
737	859	U	41	-34.39	-0.24	25.91	-9.89	-0.05

i-nuc	BP(j)	Nuc	#BP_Win	avgMFE	avgZ	avgED	SumZ	SumZ/#TotalWindows	BPs= 5
nt-738	-	G	180	-	-	-	-	-
738	NoBP	G	2	-33.1	-0.74	22.96	-1.49	-0.01
738	567	U	3	-31.13	-1.57	18.52	-4.71	-0.03
738	681	C	46	-32.83	-1.38	26.13	-63.33	-0.35
738	747	C	37	-30.74	-0.2	37.05	-7.51	-0.04
738	798	U	51	-32.82	-1.14	19.72	-57.95	-0.32
738	858	U	41	-34.39	-0.24	25.91	-9.89	-0.05

i-nuc	BP(j)	Nuc	#BP_Win	avgMFE	avgZ	avgED	SumZ	SumZ/#TotalWindows	BPs= 4
nt-739	-	U	180	-	-	-	-	-
739	566	A	3	-31.13	-1.57	18.52	-4.71	-0.03
739	680	A	46	-32.83	-1.38	26.13	-63.33	-0.35
739	NoBP	U	39	-31.05	-0.2	36.48	-7.83	-0.04
739	797	A	51	-32.82	-1.14	19.72	-57.95	-0.32
739	857	A	41	-34.39	-0.24	25.91	-9.89	-0.05

i-nuc	BP(j)	Nuc	#BP_Win	avgMFE	avgZ	avgED	SumZ	SumZ/#TotalWindows	BPs= 4
nt-740	-	G	180	-	-	-	-	-
740	565	C	2	-32.0	-1.66	17.48	-3.31	-0.02
740	679	C	46	-32.83	-1.38	26.13	-63.33	-0.35
740	NoBP	G	40	-31.2	-0.22	36.22	-8.84	-0.05
740	796	C	51	-32.82	-1.14	19.72	-57.95	-0.32
740	856	C	41	-34.39	-0.24	25.91	-9.89	-0.05

i-nuc	BP(j)	Nuc	#BP_Win	avgMFE	avgZ	avgED	SumZ	SumZ/#TotalWindows	BPs= 3
nt-741	-	C	180	-	-	-	-	-
741	NoBP	C	42	-31.36	-0.27	35.47	-11.3	-0.06
741	678	G	46	-32.83	-1.38	26.13	-63.33	-0.35
741	795	G	51	-32.82	-1.14	19.72	-57.95	-0.32
741	855	G	41	-34.39	-0.24	25.91	-9.89	-0.05

i-nuc	BP(j)	Nuc	#BP_Win	avgMFE	avgZ	avgED	SumZ	SumZ/#TotalWindows	BPs= 1
nt-742	-	A	180	-	-	-	-	-
742	NoBP	A	129	-32.88	-0.65	29.14	-83.43	-0.46
742	794	U	51	-32.82	-1.14	19.72	-57.95	-0.32

i-nuc	BP(j)	Nuc	#BP_Win	avgMFE	avgZ	avgED	SumZ	SumZ/#TotalWindows	BPs= 3
nt-743	-	G	180	-	-	-	-	-
743	NoBP	G	79	-31.92	-0.71	31.86	-56.23	-0.31
743	756	C	9	-34.84	-1.67	20.37	-14.99	-0.08
743	790	U	51	-32.82	-1.14	19.72	-57.95	-0.32
743	853	C	41	-34.39	-0.24	25.91	-9.89	-0.05

i-nuc	BP(j)	Nuc	#BP_Win	avgMFE	avgZ	avgED	SumZ	SumZ/#TotalWindows	BPs= 2
nt-744	-	A	180	-	-	-	-	-
744	NoBP	A	88	-32.26	-0.8	30.72	-70.02	-0.39
744	789	U	51	-32.82	-1.14	19.72	-57.95	-0.32
744	852	U	41	-34.39	-0.24	25.91	-9.89	-0.05

i-nuc	BP(j)	Nuc	#BP_Win	avgMFE	avgZ	avgED	SumZ	SumZ/#TotalWindows	BPs= 2
nt-745	-	A	180	-	-	-	-	-
745	NoBP	A	88	-32.3	-0.78	30.77	-68.93	-0.38
745	788	U	51	-32.82	-1.14	19.72	-57.95	-0.32
745	851	U	41	-34.39	-0.24	25.91	-9.89	-0.05

i-nuc	BP(j)	Nuc	#BP_Win	avgMFE	avgZ	avgED	SumZ	SumZ/#TotalWindows	BPs= 1
nt-746	-	C	180	-	-	-	-	-
746	NoBP	C	170	-32.84	-0.69	26.96	-118.09	-0.66
746	753	G	10	-34.72	-1.67	20.2	-16.71	-0.09

i-nuc	BP(j)	Nuc	#BP_Win	avgMFE	avgZ	avgED	SumZ	SumZ/#TotalWindows	BPs= 3
nt-747	-	C	180	-	-	-	-	-
747	NoBP	C	123	-33.17	-0.84	24.29	-103.39	-0.57
747	752	G	10	-34.72	-1.67	20.2	-16.71	-0.09
747	738	G	37	-30.74	-0.2	37.05	-7.51	-0.04
747	870	G	10	-36.87	-0.49	23.61	-4.93	-0.03

i-nuc	BP(j)	Nuc	#BP_Win	avgMFE	avgZ	avgED	SumZ	SumZ/#TotalWindows	BPs= 4
nt-748	-	U	180	-	-	-	-	-
748	NoBP	U	17	-34.22	-1.65	17.98	-28.08	-0.16
748	737	A	37	-30.74	-0.2	37.05	-7.51	-0.04
748	631	A	16	-29.57	-1.01	32.98	-16.23	-0.09
748	785	A	100	-33.74	-0.73	23.71	-73.01	-0.41
748	869	A	10	-36.87	-0.49	23.61	-4.93	-0.03

i-nuc	BP(j)	Nuc	#BP_Win	avgMFE	avgZ	avgED	SumZ	SumZ/#TotalWindows	BPs= 3
nt-749	-	C	180	-	-	-	-	-
749	NoBP	C	54	-31.86	-0.62	31.31	-33.29	-0.18
749	630	G	16	-29.57	-1.01	32.98	-16.23	-0.09
749	784	G	100	-33.74	-0.73	23.71	-73.01	-0.41
749	868	G	10	-36.87	-0.49	23.61	-4.93	-0.03

i-nuc	BP(j)	Nuc	#BP_Win	avgMFE	avgZ	avgED	SumZ	SumZ/#TotalWindows	BPs= 2
nt-750	-	C	180	-	-	-	-	-
750	NoBP	C	154	-33.09	-0.68	26.47	-104.23	-0.58
750	629	G	16	-29.57	-1.01	32.98	-16.23	-0.09
750	867	G	10	-36.87	-0.49	23.61	-4.93	-0.03

i-nuc	BP(j)	Nuc	#BP_Win	avgMFE	avgZ	avgED	SumZ	SumZ/#TotalWindows	BPs= 2
nt-751	-	A	180	-	-	-	-	-
751	NoBP	A	43	-33.23	-1.0	25.87	-43.18	-0.24
751	734	U	37	-30.74	-0.2	37.05	-7.51	-0.04
751	782	U	100	-33.74	-0.73	23.71	-73.01	-0.41

i-nuc	BP(j)	Nuc	#BP_Win	avgMFE	avgZ	avgED	SumZ	SumZ/#TotalWindows	BPs= 4
nt-752	-	G	180	-	-	-	-	-
752	NoBP	G	21	-30.66	-0.92	30.17	-19.3	-0.11
752	747	C	10	-34.72	-1.67	20.2	-16.71	-0.09
752	733	C	37	-30.74	-0.2	37.05	-7.51	-0.04
752	781	C	100	-33.74	-0.73	23.71	-73.01	-0.41
752	782	U	12	-36.78	-0.46	24.42	-5.54	-0.03

i-nuc	BP(j)	Nuc	#BP_Win	avgMFE	avgZ	avgED	SumZ	SumZ/#TotalWindows	BPs= 5
nt-753	-	G	180	-	-	-	-	-
753	NoBP	G	4	-34.35	-0.38	23.22	-1.53	-0.01
753	746	C	10	-34.72	-1.67	20.2	-16.71	-0.09
753	732	C	37	-30.74	-0.2	37.05	-7.51	-0.04
753	626	C	16	-29.57	-1.01	32.98	-16.23	-0.09
753	780	C	100	-33.74	-0.73	23.71	-73.01	-0.41
753	781	C	13	-36.69	-0.44	25.37	-5.68	-0.03

i-nuc	BP(j)	Nuc	#BP_Win	avgMFE	avgZ	avgED	SumZ	SumZ/#TotalWindows	BPs= 5
nt-754	-	G	180	-	-	-	-	-
754	NoBP	G	10	-34.72	-1.67	20.2	-16.71	-0.09
754	731	C	37	-30.74	-0.2	37.05	-7.51	-0.04
754	625	C	16	-29.57	-1.01	32.98	-16.23	-0.09
754	778	C	100	-33.74	-0.73	23.71	-73.01	-0.41
754	780	C	13	-36.69	-0.44	25.37	-5.68	-0.03
754	926	C	4	-34.78	-0.02	27.64	-0.08	-0.0

i-nuc	BP(j)	Nuc	#BP_Win	avgMFE	avgZ	avgED	SumZ	SumZ/#TotalWindows	BPs= 4
nt-755	-	G	180	-	-	-	-	-
755	NoBP	G	73	-32.04	-0.58	32.29	-42.27	-0.23
755	679	C	2	-31.15	-1.07	27.5	-2.14	-0.01
755	777	U	100	-33.74	-0.73	23.71	-73.01	-0.41
755	925	C	4	-34.78	-0.02	27.64	-0.08	-0.0
755	930	C	1	-34.8	-0.52	26.62	-0.52	-0.0

i-nuc	BP(j)	Nuc	#BP_Win	avgMFE	avgZ	avgED	SumZ	SumZ/#TotalWindows	BPs= 4
nt-756	-	C	180	-	-	-	-	-
756	NoBP	C	164	-32.91	-0.6	27.79	-98.79	-0.55
756	743	G	9	-34.84	-1.67	20.37	-14.99	-0.08
756	678	G	2	-31.15	-1.07	27.5	-2.14	-0.01
756	924	G	4	-34.78	-0.02	27.64	-0.08	-0.0
756	929	G	1	-34.8	-0.52	26.62	-0.52	-0.0

i-nuc	BP(j)	Nuc	#BP_Win	avgMFE	avgZ	avgED	SumZ	SumZ/#TotalWindows	BPs= 1
nt-757	-	A	180	-	-	-	-	-
757	NoBP	A	179	-33.03	-0.64	27.48	-114.61	-0.64
757	928	U	1	-34.8	-0.52	26.62	-0.52	-0.0

i-nuc	BP(j)	Nuc	#BP_Win	avgMFE	avgZ	avgED	SumZ	SumZ/#TotalWindows	BPs= 1
nt-758	-	A	180	-	-	-	-	-
758	NoBP	A	178	-33.08	-0.63	27.42	-112.45	-0.62
758	594	U	2	-28.73	-0.54	37.51	-1.07	-0.01

i-nuc	BP(j)	Nuc	#BP_Win	avgMFE	avgZ	avgED	SumZ	SumZ/#TotalWindows	BPs= 2
nt-759	-	A	180	-	-	-	-	-
759	NoBP	A	49	-31.38	-0.52	33.98	-25.44	-0.14
759	593	U	2	-28.73	-0.54	37.51	-1.07	-0.01
759	775	U	129	-33.72	-0.66	25.0	-85.17	-0.47

i-nuc	BP(j)	Nuc	#BP_Win	avgMFE	avgZ	avgED	SumZ	SumZ/#TotalWindows	BPs= 5
nt-760	-	U	180	-	-	-	-	-
760	NoBP	U	22	-31.0	-1.15	28.92	-25.28	-0.14
760	592	A	2	-28.73	-0.54	37.51	-1.07	-0.01
760	627	A	1	-28.68	-0.46	36.85	-0.46	-0.0
760	724	A	24	-31.54	0.11	39.39	2.71	0.02
760	774	A	130	-33.71	-0.66	25.08	-85.16	-0.47
760	927	A	1	-34.8	-0.52	26.62	-0.52	-0.0

i-nuc	BP(j)	Nuc	#BP_Win	avgMFE	avgZ	avgED	SumZ	SumZ/#TotalWindows	BPs= 5
nt-761	-	G	180	-	-	-	-	-
761	NoBP	G	21	-30.79	-1.13	29.36	-23.66	-0.13
761	591	U	2	-28.73	-0.54	37.51	-1.07	-0.01
761	626	C	1	-28.68	-0.46	36.85	-0.46	-0.0
761	723	C	24	-31.54	0.11	39.39	2.71	0.02
761	773	C	131	-33.71	-0.65	25.14	-85.14	-0.47
761	926	C	1	-34.8	-0.52	26.62	-0.52	-0.0

i-nuc	BP(j)	Nuc	#BP_Win	avgMFE	avgZ	avgED	SumZ	SumZ/#TotalWindows	BPs= 5
nt-762	-	G	180	-	-	-	-	-
762	NoBP	G	21	-30.65	-1.06	29.78	-22.32	-0.12
762	590	C	2	-28.73	-0.54	37.51	-1.07	-0.01
762	625	C	1	-28.68	-0.46	36.85	-0.46	-0.0
762	722	C	24	-31.54	0.11	39.39	2.71	0.02
762	772	C	131	-33.71	-0.65	25.14	-85.14	-0.47
762	925	C	1	-34.8	-0.52	26.62	-0.52	-0.0

i-nuc	BP(j)	Nuc	#BP_Win	avgMFE	avgZ	avgED	SumZ	SumZ/#TotalWindows	BPs= 6
nt-763	-	U	180	-	-	-	-	-
763	NoBP	U	7	-32.18	-0.87	28.19	-6.12	-0.03
763	669	A	2	-31.15	-1.07	27.5	-2.14	-0.01
763	624	A	1	-28.68	-0.46	36.85	-0.46	-0.0
763	721	G	24	-31.54	0.11	39.39	2.71	0.02
763	771	G	131	-33.71	-0.65	25.14	-85.14	-0.47
763	617	A	14	-29.44	-1.0	32.66	-13.94	-0.08
763	924	G	1	-34.8	-0.52	26.62	-0.52	-0.0

i-nuc	BP(j)	Nuc	#BP_Win	avgMFE	avgZ	avgED	SumZ	SumZ/#TotalWindows	BPs= 2
nt-764	-	A	180	-	-	-	-	-
764	NoBP	A	164	-33.29	-0.54	27.49	-88.84	-0.49
764	668	U	2	-31.15	-1.07	27.5	-2.14	-0.01
764	616	U	14	-29.44	-1.0	32.66	-13.94	-0.08

i-nuc	BP(j)	Nuc	#BP_Win	avgMFE	avgZ	avgED	SumZ	SumZ/#TotalWindows	BPs= 2
nt-765	-	C	180	-	-	-	-	-
765	NoBP	C	164	-33.29	-0.53	27.52	-87.07	-0.48
765	667	G	2	-31.15	-1.07	27.5	-2.14	-0.01
765	615	G	14	-29.44	-1.0	32.66	-13.94	-0.08

i-nuc	BP(j)	Nuc	#BP_Win	avgMFE	avgZ	avgED	SumZ	SumZ/#TotalWindows	BPs= 2
nt-766	-	A	180	-	-	-	-	-
766	NoBP	A	142	-33.54	-0.64	25.56	-90.46	-0.5
766	718	U	24	-31.54	0.11	39.39	2.71	0.02
766	614	U	14	-29.44	-1.0	32.66	-13.94	-0.08

i-nuc	BP(j)	Nuc	#BP_Win	avgMFE	avgZ	avgED	SumZ	SumZ/#TotalWindows	BPs= 3
nt-767	-	U	180	-	-	-	-	-
767	NoBP	U	135	-33.57	-0.65	25.46	-87.33	-0.49
767	717	G	24	-31.54	0.11	39.39	2.71	0.02
767	613	A	14	-29.44	-1.0	32.66	-13.94	-0.08
767	785	A	7	-33.07	-0.27	28.23	-1.88	-0.01

i-nuc	BP(j)	Nuc	#BP_Win	avgMFE	avgZ	avgED	SumZ	SumZ/#TotalWindows	BPs= 3
nt-768	-	C	180	-	-	-	-	-
768	NoBP	C	135	-33.58	-0.64	25.46	-86.53	-0.48
768	716	G	24	-31.54	0.11	39.39	2.71	0.02
768	612	G	14	-29.44	-1.0	32.66	-13.94	-0.08
768	784	G	7	-33.07	-0.27	28.23	-1.88	-0.01

i-nuc	BP(j)	Nuc	#BP_Win	avgMFE	avgZ	avgED	SumZ	SumZ/#TotalWindows	BPs= 1
nt-769	-	A	180	-	-	-	-	-
769	NoBP	A	166	-33.12	-0.56	27.75	-93.41	-0.52
769	782	U	14	-31.45	-0.42	30.43	-5.94	-0.03

i-nuc	BP(j)	Nuc	#BP_Win	avgMFE	avgZ	avgED	SumZ	SumZ/#TotalWindows	BPs= 3
nt-770	-	G	180	-	-	-	-	-
770	NoBP	G	141	-33.42	-0.68	25.69	-95.49	-0.53
770	714	C	24	-31.54	0.11	39.39	2.71	0.02
770	781	C	14	-31.45	-0.42	30.43	-5.94	-0.03
770	872	C	1	-31.4	0.18	32.15	0.18	0.0

i-nuc	BP(j)	Nuc	#BP_Win	avgMFE	avgZ	avgED	SumZ	SumZ/#TotalWindows	BPs= 4
nt-771	-	G	180	-	-	-	-	-
771	713	C	24	-31.54	0.11	39.39	2.71	0.02
771	763	U	131	-33.71	-0.65	25.14	-85.14	-0.47
771	NoBP	G	10	-29.83	-0.94	32.41	-9.42	-0.05
771	780	C	14	-31.45	-0.42	30.43	-5.94	-0.03
771	871	C	1	-31.4	0.18	32.15	0.18	0.0

i-nuc	BP(j)	Nuc	#BP_Win	avgMFE	avgZ	avgED	SumZ	SumZ/#TotalWindows	BPs= 4
nt-772	-	C	180	-	-	-	-	-
772	712	G	23	-31.65	0.15	39.35	3.5	0.02
772	762	G	131	-33.71	-0.65	25.14	-85.14	-0.47
772	608	G	9	-29.72	-1.1	32.47	-9.89	-0.05
772	NoBP	C	16	-31.37	-0.36	30.34	-5.69	-0.03
772	870	G	1	-31.4	0.18	32.15	0.18	0.0

i-nuc	BP(j)	Nuc	#BP_Win	avgMFE	avgZ	avgED	SumZ	SumZ/#TotalWindows	BPs= 2
nt-773	-	C	180	-	-	-	-	-
773	NoBP	C	40	-31.48	-0.03	35.91	-1.02	-0.01
773	761	G	131	-33.71	-0.65	25.14	-85.14	-0.47
773	607	G	9	-29.72	-1.1	32.47	-9.89	-0.05

i-nuc	BP(j)	Nuc	#BP_Win	avgMFE	avgZ	avgED	SumZ	SumZ/#TotalWindows	BPs= 1
nt-774	-	A	180	-	-	-	-	-
774	NoBP	A	50	-31.15	-0.19	35.51	-9.74	-0.05
774	760	U	130	-33.71	-0.66	25.08	-85.16	-0.47

i-nuc	BP(j)	Nuc	#BP_Win	avgMFE	avgZ	avgED	SumZ	SumZ/#TotalWindows	BPs= 1
nt-775	-	U	180	-	-	-	-	-
775	NoBP	U	51	-31.17	-0.17	35.49	-8.48	-0.05
775	759	A	129	-33.72	-0.66	25.0	-85.17	-0.47

i-nuc	BP(j)	Nuc	#BP_Win	avgMFE	avgZ	avgED	SumZ	SumZ/#TotalWindows	BPs= 0
nt-776	-	A	180	-	-	-	-	-
776	NoBP	A	180	-33.0	-0.51	27.9	-92.5	-0.51

i-nuc	BP(j)	Nuc	#BP_Win	avgMFE	avgZ	avgED	SumZ	SumZ/#TotalWindows	BPs= 3
nt-777	-	U	180	-	-	-	-	-
777	NoBP	U	78	-32.1	-0.24	32.9	-18.78	-0.1
777	755	G	100	-33.74	-0.73	23.71	-73.01	-0.41
777	817	A	1	-30.9	0.52	45.9	0.52	0.0
777	865	A	1	-31.4	0.18	32.15	0.18	0.0

i-nuc	BP(j)	Nuc	#BP_Win	avgMFE	avgZ	avgED	SumZ	SumZ/#TotalWindows	BPs= 3
nt-778	-	C	180	-	-	-	-	-
778	NoBP	C	78	-32.11	-0.22	32.84	-17.46	-0.1
778	754	G	100	-33.74	-0.73	23.71	-73.01	-0.41
778	816	G	1	-30.9	0.52	45.9	0.52	0.0
778	864	G	1	-31.4	0.18	32.15	0.18	0.0

i-nuc	BP(j)	Nuc	#BP_Win	avgMFE	avgZ	avgED	SumZ	SumZ/#TotalWindows	BPs= 0
nt-779	-	A	180	-	-	-	-	-
779	NoBP	A	180	-33.01	-0.49	27.79	-88.65	-0.49

i-nuc	BP(j)	Nuc	#BP_Win	avgMFE	avgZ	avgED	SumZ	SumZ/#TotalWindows	BPs= 7
nt-780	-	C	180	-	-	-	-	-
780	NoBP	C	28	-31.66	-0.2	31.7	-5.67	-0.03
780	771	G	14	-31.45	-0.42	30.43	-5.94	-0.03
780	630	G	6	-27.08	-0.56	36.87	-3.35	-0.02
780	753	G	100	-33.74	-0.73	23.71	-73.01	-0.41
780	703	G	8	-33.26	0.12	44.92	0.98	0.01
780	868	G	9	-30.69	0.52	38.83	4.72	0.03
780	754	G	13	-36.69	-0.44	25.37	-5.68	-0.03
780	957	G	2	-31.3	0.12	29.78	0.25	0.0

i-nuc	BP(j)	Nuc	#BP_Win	avgMFE	avgZ	avgED	SumZ	SumZ/#TotalWindows	BPs= 8
nt-781	-	C	180	-	-	-	-	-
781	NoBP	C	27	-31.81	-0.19	31.24	-5.05	-0.03
781	770	G	14	-31.45	-0.42	30.43	-5.94	-0.03
781	629	G	6	-27.08	-0.56	36.87	-3.35	-0.02
781	752	G	100	-33.74	-0.73	23.71	-73.01	-0.41
781	702	G	8	-33.26	0.12	44.92	0.98	0.01
781	813	G	1	-30.9	0.52	45.9	0.52	0.0
781	867	G	9	-30.69	0.52	38.83	4.72	0.03
781	753	G	13	-36.69	-0.44	25.37	-5.68	-0.03
781	956	G	2	-31.3	0.12	29.78	0.25	0.0

i-nuc	BP(j)	Nuc	#BP_Win	avgMFE	avgZ	avgED	SumZ	SumZ/#TotalWindows	BPs= 8
nt-782	-	U	180	-	-	-	-	-
782	NoBP	U	28	-32.07	-0.16	31.5	-4.37	-0.02
782	769	A	14	-31.45	-0.42	30.43	-5.94	-0.03
782	628	A	6	-27.08	-0.56	36.87	-3.35	-0.02
782	751	A	100	-33.74	-0.73	23.71	-73.01	-0.41
782	701	A	8	-33.26	0.12	44.92	0.98	0.01
782	812	A	1	-30.9	0.52	45.9	0.52	0.0
782	866	A	9	-30.69	0.52	38.83	4.72	0.03
782	752	G	12	-36.78	-0.46	24.42	-5.54	-0.03
782	955	A	2	-31.3	0.12	29.78	0.25	0.0

i-nuc	BP(j)	Nuc	#BP_Win	avgMFE	avgZ	avgED	SumZ	SumZ/#TotalWindows	BPs= 1
nt-783	-	A	180	-	-	-	-	-
783	NoBP	A	179	-33.1	-0.48	27.7	-85.39	-0.47
783	811	U	1	-30.9	0.52	45.9	0.52	0.0

i-nuc	BP(j)	Nuc	#BP_Win	avgMFE	avgZ	avgED	SumZ	SumZ/#TotalWindows	BPs= 3
nt-784	-	G	180	-	-	-	-	-
784	NoBP	G	64	-32.49	-0.23	32.34	-14.67	-0.08
784	749	C	100	-33.74	-0.73	23.71	-73.01	-0.41
784	862	C	9	-30.69	0.52	38.83	4.72	0.03
784	768	C	7	-33.07	-0.27	28.23	-1.88	-0.01

i-nuc	BP(j)	Nuc	#BP_Win	avgMFE	avgZ	avgED	SumZ	SumZ/#TotalWindows	BPs= 3
nt-785	-	A	180	-	-	-	-	-
785	NoBP	A	64	-32.59	-0.23	32.08	-14.55	-0.08
785	748	U	100	-33.74	-0.73	23.71	-73.01	-0.41
785	861	U	9	-30.69	0.52	38.83	4.72	0.03
785	767	U	7	-33.07	-0.27	28.23	-1.88	-0.01

i-nuc	BP(j)	Nuc	#BP_Win	avgMFE	avgZ	avgED	SumZ	SumZ/#TotalWindows	BPs= 1
nt-786	-	A	180	-	-	-	-	-
786	NoBP	A	179	-33.2	-0.48	27.46	-85.22	-0.47
786	808	U	1	-30.9	0.52	45.9	0.52	0.0

i-nuc	BP(j)	Nuc	#BP_Win	avgMFE	avgZ	avgED	SumZ	SumZ/#TotalWindows	BPs= 1
nt-787	-	C	180	-	-	-	-	-
787	NoBP	C	179	-33.23	-0.47	27.43	-84.43	-0.47
787	807	G	1	-30.9	0.52	45.9	0.52	0.0

i-nuc	BP(j)	Nuc	#BP_Win	avgMFE	avgZ	avgED	SumZ	SumZ/#TotalWindows	BPs= 3
nt-788	-	U	180	-	-	-	-	-
788	NoBP	U	126	-33.5	-0.22	30.24	-27.72	-0.15
788	745	A	51	-32.82	-1.14	19.72	-57.95	-0.32
788	806	A	1	-30.9	0.52	45.9	0.52	0.0
788	889	A	2	-30.4	0.76	41.63	1.51	0.01

i-nuc	BP(j)	Nuc	#BP_Win	avgMFE	avgZ	avgED	SumZ	SumZ/#TotalWindows	BPs= 3
nt-789	-	U	180	-	-	-	-	-
789	NoBP	U	126	-33.56	-0.22	30.16	-27.82	-0.15
789	744	A	51	-32.82	-1.14	19.72	-57.95	-0.32
789	805	A	1	-30.9	0.52	45.9	0.52	0.0
789	888	A	2	-30.4	0.76	41.63	1.51	0.01

i-nuc	BP(j)	Nuc	#BP_Win	avgMFE	avgZ	avgED	SumZ	SumZ/#TotalWindows	BPs= 3
nt-790	-	U	180	-	-	-	-	-
790	NoBP	U	126	-33.62	-0.23	30.08	-28.41	-0.16
790	743	G	51	-32.82	-1.14	19.72	-57.95	-0.32
790	804	A	1	-30.9	0.52	45.9	0.52	0.0
790	887	A	2	-30.4	0.76	41.63	1.51	0.01

i-nuc	BP(j)	Nuc	#BP_Win	avgMFE	avgZ	avgED	SumZ	SumZ/#TotalWindows	BPs= 1
nt-791	-	A	180	-	-	-	-	-
791	NoBP	A	178	-33.42	-0.48	27.14	-86.04	-0.48
791	886	U	2	-30.4	0.76	41.63	1.51	0.01

i-nuc	BP(j)	Nuc	#BP_Win	avgMFE	avgZ	avgED	SumZ	SumZ/#TotalWindows	BPs= 1
nt-792	-	A	180	-	-	-	-	-
792	NoBP	A	178	-33.46	-0.48	27.12	-85.99	-0.48
792	885	U	2	-30.4	0.76	41.63	1.51	0.01

i-nuc	BP(j)	Nuc	#BP_Win	avgMFE	avgZ	avgED	SumZ	SumZ/#TotalWindows	BPs= 1
nt-793	-	A	180	-	-	-	-	-
793	NoBP	A	178	-33.52	-0.48	27.03	-86.25	-0.48
793	884	U	2	-30.4	0.76	41.63	1.51	0.01

i-nuc	BP(j)	Nuc	#BP_Win	avgMFE	avgZ	avgED	SumZ	SumZ/#TotalWindows	BPs= 4
nt-794	-	U	180	-	-	-	-	-
794	NoBP	U	124	-33.84	-0.22	29.85	-27.41	-0.15
794	742	A	51	-32.82	-1.14	19.72	-57.95	-0.32
794	803	A	1	-30.9	0.52	45.9	0.52	0.0
794	883	A	2	-30.4	0.76	41.63	1.51	0.01
794	839	A	2	-38.7	-1.03	21.44	-2.07	-0.01

i-nuc	BP(j)	Nuc	#BP_Win	avgMFE	avgZ	avgED	SumZ	SumZ/#TotalWindows	BPs= 4
nt-795	-	G	180	-	-	-	-	-
795	NoBP	G	4	-29.94	-0.63	32.92	-2.51	-0.01
795	741	C	51	-32.82	-1.14	19.72	-57.95	-0.32
795	849	U	122	-34.01	-0.19	29.81	-23.7	-0.13
795	802	U	1	-30.9	0.52	45.9	0.52	0.0
795	838	U	2	-38.7	-1.03	21.44	-2.07	-0.01

i-nuc	BP(j)	Nuc	#BP_Win	avgMFE	avgZ	avgED	SumZ	SumZ/#TotalWindows	BPs= 4
nt-796	-	C	180	-	-	-	-	-
796	NoBP	C	4	-32.79	-0.77	28.56	-3.09	-0.02
796	740	G	51	-32.82	-1.14	19.72	-57.95	-0.32
796	848	G	122	-34.01	-0.19	29.81	-23.7	-0.13
796	801	G	1	-30.9	0.52	45.9	0.52	0.0
796	837	G	2	-38.7	-1.03	21.44	-2.07	-0.01

i-nuc	BP(j)	Nuc	#BP_Win	avgMFE	avgZ	avgED	SumZ	SumZ/#TotalWindows	BPs= 2
nt-797	-	A	180	-	-	-	-	-
797	NoBP	A	7	-35.84	-0.75	26.38	-5.28	-0.03
797	739	U	51	-32.82	-1.14	19.72	-57.95	-0.32
797	847	U	122	-34.01	-0.19	29.81	-23.7	-0.13

i-nuc	BP(j)	Nuc	#BP_Win	avgMFE	avgZ	avgED	SumZ	SumZ/#TotalWindows	BPs= 3
nt-798	-	U	180	-	-	-	-	-
798	738	G	51	-32.82	-1.14	19.72	-57.95	-0.32
798	846	A	122	-34.01	-0.19	29.81	-23.7	-0.13
798	NoBP	U	1	-30.9	0.52	45.9	0.52	0.0
798	833	A	6	-38.57	-1.08	19.8	-6.49	-0.04

i-nuc	BP(j)	Nuc	#BP_Win	avgMFE	avgZ	avgED	SumZ	SumZ/#TotalWindows	BPs= 3
nt-799	-	G	180	-	-	-	-	-
799	NoBP	G	3	-29.15	0.05	37.77	0.16	0.0
799	733	C	48	-33.1	-1.19	18.84	-57.04	-0.32
799	845	C	122	-34.01	-0.19	29.81	-23.7	-0.13
799	832	C	7	-38.46	-1.07	19.58	-7.5	-0.04

i-nuc	BP(j)	Nuc	#BP_Win	avgMFE	avgZ	avgED	SumZ	SumZ/#TotalWindows	BPs= 3
nt-800	-	G	180	-	-	-	-	-
800	NoBP	G	3	-31.19	0.08	34.54	0.25	0.0
800	732	C	48	-33.1	-1.19	18.84	-57.04	-0.32
800	844	C	122	-34.01	-0.19	29.81	-23.7	-0.13
800	831	C	7	-38.46	-1.07	19.58	-7.5	-0.04

i-nuc	BP(j)	Nuc	#BP_Win	avgMFE	avgZ	avgED	SumZ	SumZ/#TotalWindows	BPs= 4
nt-801	-	G	180	-	-	-	-	-
801	731	C	48	-33.1	-1.19	18.84	-57.04	-0.32
801	843	C	122	-34.01	-0.19	29.81	-23.7	-0.13
801	796	C	1	-30.9	0.52	45.9	0.52	0.0
801	830	C	7	-38.46	-1.07	19.58	-7.5	-0.04
801	NoBP	G	2	-34.4	-0.22	21.18	-0.43	-0.0

i-nuc	BP(j)	Nuc	#BP_Win	avgMFE	avgZ	avgED	SumZ	SumZ/#TotalWindows	BPs= 4
nt-802	-	U	180	-	-	-	-	-
802	730	A	47	-33.18	-1.2	18.6	-56.53	-0.31
802	842	A	122	-34.01	-0.19	29.81	-23.7	-0.13
802	795	G	1	-30.9	0.52	45.9	0.52	0.0
802	829	G	7	-38.46	-1.07	19.58	-7.5	-0.04
802	NoBP	U	3	-34.43	-0.34	21.58	-1.03	-0.01

i-nuc	BP(j)	Nuc	#BP_Win	avgMFE	avgZ	avgED	SumZ	SumZ/#TotalWindows	BPs= 3
nt-803	-	A	180	-	-	-	-	-
803	729	U	46	-33.23	-1.22	18.56	-55.93	-0.31
803	841	U	122	-34.01	-0.19	29.81	-23.7	-0.13
803	794	U	1	-30.9	0.52	45.9	0.52	0.0
803	NoBP	A	11	-37.12	-0.88	20.39	-9.72	-0.05

i-nuc	BP(j)	Nuc	#BP_Win	avgMFE	avgZ	avgED	SumZ	SumZ/#TotalWindows	BPs= 3
nt-804	-	A	180	-	-	-	-	-
804	728	U	45	-33.25	-1.22	18.62	-54.82	-0.3
804	NoBP	A	127	-34.05	-0.21	29.5	-26.55	-0.15
804	790	U	1	-30.9	0.52	45.9	0.52	0.0
804	826	U	7	-38.46	-1.07	19.58	-7.5	-0.04

i-nuc	BP(j)	Nuc	#BP_Win	avgMFE	avgZ	avgED	SumZ	SumZ/#TotalWindows	BPs= 2
nt-805	-	A	180	-	-	-	-	-
805	NoBP	A	172	-33.85	-0.47	26.7	-80.19	-0.45
805	789	U	1	-30.9	0.52	45.9	0.52	0.0
805	825	U	7	-38.46	-1.07	19.58	-7.5	-0.04

i-nuc	BP(j)	Nuc	#BP_Win	avgMFE	avgZ	avgED	SumZ	SumZ/#TotalWindows	BPs= 2
nt-806	-	A	180	-	-	-	-	-
806	NoBP	A	172	-33.87	-0.46	26.75	-79.27	-0.44
806	788	U	1	-30.9	0.52	45.9	0.52	0.0
806	824	U	7	-38.46	-1.07	19.58	-7.5	-0.04

i-nuc	BP(j)	Nuc	#BP_Win	avgMFE	avgZ	avgED	SumZ	SumZ/#TotalWindows	BPs= 2
nt-807	-	G	180	-	-	-	-	-
807	NoBP	G	172	-33.88	-0.45	26.79	-77.72	-0.43
807	787	C	1	-30.9	0.52	45.9	0.52	0.0
807	823	C	7	-38.46	-1.07	19.58	-7.5	-0.04

i-nuc	BP(j)	Nuc	#BP_Win	avgMFE	avgZ	avgED	SumZ	SumZ/#TotalWindows	BPs= 2
nt-808	-	U	180	-	-	-	-	-
808	NoBP	U	172	-33.9	-0.44	26.83	-76.46	-0.42
808	786	A	1	-30.9	0.52	45.9	0.52	0.0
808	822	G	7	-38.46	-1.07	19.58	-7.5	-0.04

i-nuc	BP(j)	Nuc	#BP_Win	avgMFE	avgZ	avgED	SumZ	SumZ/#TotalWindows	BPs= 0
nt-809	-	A	180	-	-	-	-	-
809	NoBP	A	180	-34.08	-0.46	26.68	-82.13	-0.46

i-nuc	BP(j)	Nuc	#BP_Win	avgMFE	avgZ	avgED	SumZ	SumZ/#TotalWindows	BPs= 0
nt-810	-	G	180	-	-	-	-	-
810	NoBP	G	180	-34.09	-0.45	26.72	-80.83	-0.45

i-nuc	BP(j)	Nuc	#BP_Win	avgMFE	avgZ	avgED	SumZ	SumZ/#TotalWindows	BPs= 1
nt-811	-	U	180	-	-	-	-	-
811	NoBP	U	179	-34.12	-0.45	26.66	-79.66	-0.44
811	783	A	1	-30.9	0.52	45.9	0.52	0.0

i-nuc	BP(j)	Nuc	#BP_Win	avgMFE	avgZ	avgED	SumZ	SumZ/#TotalWindows	BPs= 1
nt-812	-	A	180	-	-	-	-	-
812	NoBP	A	179	-34.14	-0.44	26.72	-79.04	-0.44
812	782	U	1	-30.9	0.52	45.9	0.52	0.0

i-nuc	BP(j)	Nuc	#BP_Win	avgMFE	avgZ	avgED	SumZ	SumZ/#TotalWindows	BPs= 1
nt-813	-	G	180	-	-	-	-	-
813	NoBP	G	179	-34.16	-0.44	26.77	-78.07	-0.43
813	781	C	1	-30.9	0.52	45.9	0.52	0.0

i-nuc	BP(j)	Nuc	#BP_Win	avgMFE	avgZ	avgED	SumZ	SumZ/#TotalWindows	BPs= 0
nt-814	-	A	180	-	-	-	-	-
814	NoBP	A	180	-34.18	-0.43	26.91	-77.54	-0.43

i-nuc	BP(j)	Nuc	#BP_Win	avgMFE	avgZ	avgED	SumZ	SumZ/#TotalWindows	BPs= 0
nt-815	-	A	180	-	-	-	-	-
815	NoBP	A	180	-34.22	-0.43	26.93	-76.92	-0.43

i-nuc	BP(j)	Nuc	#BP_Win	avgMFE	avgZ	avgED	SumZ	SumZ/#TotalWindows	BPs= 2
nt-816	-	G	180	-	-	-	-	-
816	NoBP	G	161	-34.21	-0.33	27.37	-53.93	-0.3
816	827	C	18	-35.06	-1.28	22.14	-23.06	-0.13
816	778	C	1	-30.9	0.52	45.9	0.52	0.0

i-nuc	BP(j)	Nuc	#BP_Win	avgMFE	avgZ	avgED	SumZ	SumZ/#TotalWindows	BPs= 2
nt-817	-	A	180	-	-	-	-	-
817	NoBP	A	161	-34.27	-0.34	27.41	-54.18	-0.3
817	826	U	18	-35.06	-1.28	22.14	-23.06	-0.13
817	777	U	1	-30.9	0.52	45.9	0.52	0.0

i-nuc	BP(j)	Nuc	#BP_Win	avgMFE	avgZ	avgED	SumZ	SumZ/#TotalWindows	BPs= 1
nt-818	-	G	180	-	-	-	-	-
818	NoBP	G	162	-34.3	-0.33	27.57	-53.4	-0.3
818	825	U	18	-35.06	-1.28	22.14	-23.06	-0.13

i-nuc	BP(j)	Nuc	#BP_Win	avgMFE	avgZ	avgED	SumZ	SumZ/#TotalWindows	BPs= 1
nt-819	-	A	180	-	-	-	-	-
819	NoBP	A	162	-34.36	-0.33	27.62	-52.91	-0.29
819	824	U	18	-35.06	-1.28	22.14	-23.06	-0.13

i-nuc	BP(j)	Nuc	#BP_Win	avgMFE	avgZ	avgED	SumZ	SumZ/#TotalWindows	BPs= 0
nt-820	-	A	180	-	-	-	-	-
820	NoBP	A	180	-34.49	-0.42	27.13	-75.67	-0.42

i-nuc	BP(j)	Nuc	#BP_Win	avgMFE	avgZ	avgED	SumZ	SumZ/#TotalWindows	BPs= 2
nt-821	-	G	180	-	-	-	-	-
821	NoBP	G	36	-35.01	-1.15	20.79	-41.34	-0.23
821	831	C	143	-34.39	-0.23	28.81	-33.32	-0.19
821	1000	C	1	-42.3	-0.61	24.72	-0.61	-0.0

i-nuc	BP(j)	Nuc	#BP_Win	avgMFE	avgZ	avgED	SumZ	SumZ/#TotalWindows	BPs= 4
nt-822	-	G	180	-	-	-	-	-
822	NoBP	G	22	-35.13	-1.19	21.88	-26.28	-0.15
822	657	C	7	-32.8	-1.02	19.77	-7.11	-0.04
822	830	C	143	-34.39	-0.23	28.81	-33.32	-0.19
822	808	U	7	-38.46	-1.07	19.58	-7.5	-0.04
822	999	C	1	-42.3	-0.61	24.72	-0.61	-0.0

i-nuc	BP(j)	Nuc	#BP_Win	avgMFE	avgZ	avgED	SumZ	SumZ/#TotalWindows	BPs= 4
nt-823	-	C	180	-	-	-	-	-
823	NoBP	C	22	-35.64	-1.21	22.07	-26.57	-0.15
823	656	G	7	-32.8	-1.02	19.77	-7.11	-0.04
823	829	G	143	-34.39	-0.23	28.81	-33.32	-0.19
823	807	G	7	-38.46	-1.07	19.58	-7.5	-0.04
823	998	G	1	-42.3	-0.61	24.72	-0.61	-0.0

i-nuc	BP(j)	Nuc	#BP_Win	avgMFE	avgZ	avgED	SumZ	SumZ/#TotalWindows	BPs= 5
nt-824	-	U	180	-	-	-	-	-
824	655	A	7	-32.8	-1.02	19.77	-7.11	-0.04
824	819	A	18	-35.06	-1.28	22.14	-23.06	-0.13
824	828	A	143	-34.39	-0.23	28.81	-33.32	-0.19
824	806	A	7	-38.46	-1.07	19.58	-7.5	-0.04
824	NoBP	U	4	-41.1	-1.06	22.28	-4.23	-0.02
824	997	G	1	-42.3	-0.61	24.72	-0.61	-0.0

i-nuc	BP(j)	Nuc	#BP_Win	avgMFE	avgZ	avgED	SumZ	SumZ/#TotalWindows	BPs= 4
nt-825	-	U	180	-	-	-	-	-
825	654	G	6	-33.08	-1.01	19.51	-6.09	-0.03
825	818	G	18	-35.06	-1.28	22.14	-23.06	-0.13
825	NoBP	U	148	-34.62	-0.26	28.57	-38.83	-0.22
825	805	A	7	-38.46	-1.07	19.58	-7.5	-0.04
825	996	G	1	-42.3	-0.61	24.72	-0.61	-0.0

i-nuc	BP(j)	Nuc	#BP_Win	avgMFE	avgZ	avgED	SumZ	SumZ/#TotalWindows	BPs= 5
nt-826	-	U	180	-	-	-	-	-
826	653	A	4	-33.2	-1.04	19.65	-4.17	-0.02
826	652	A	1	-33.4	-0.73	18.68	-0.73	-0.0
826	817	A	18	-35.06	-1.28	22.14	-23.06	-0.13
826	NoBP	U	149	-34.66	-0.27	28.51	-39.93	-0.22
826	804	A	7	-38.46	-1.07	19.58	-7.5	-0.04
826	995	A	1	-42.3	-0.61	24.72	-0.61	-0.0

i-nuc	BP(j)	Nuc	#BP_Win	avgMFE	avgZ	avgED	SumZ	SumZ/#TotalWindows	BPs= 3
nt-827	-	C	180	-	-	-	-	-
827	NoBP	C	160	-34.85	-0.32	27.91	-51.66	-0.29
827	651	G	1	-33.4	-0.73	18.68	-0.73	-0.0
827	816	G	18	-35.06	-1.28	22.14	-23.06	-0.13
827	993	G	1	-42.3	-0.61	24.72	-0.61	-0.0

i-nuc	BP(j)	Nuc	#BP_Win	avgMFE	avgZ	avgED	SumZ	SumZ/#TotalWindows	BPs= 2
nt-828	-	A	180	-	-	-	-	-
828	NoBP	A	36	-36.94	-1.18	21.22	-42.37	-0.24
828	824	U	143	-34.39	-0.23	28.81	-33.32	-0.19
828	992	U	1	-42.3	-0.61	24.72	-0.61	-0.0

i-nuc	BP(j)	Nuc	#BP_Win	avgMFE	avgZ	avgED	SumZ	SumZ/#TotalWindows	BPs= 5
nt-829	-	G	180	-	-	-	-	-
829	NoBP	G	2	-33.35	-0.9	19.56	-1.81	-0.01
829	679	C	18	-35.06	-1.28	22.14	-23.06	-0.13
829	823	C	143	-34.39	-0.23	28.81	-33.32	-0.19
829	802	U	7	-38.46	-1.07	19.58	-7.5	-0.04
829	999	C	9	-41.19	-1.1	21.24	-9.9	-0.06
829	990	C	1	-42.3	-0.61	24.72	-0.61	-0.0

i-nuc	BP(j)	Nuc	#BP_Win	avgMFE	avgZ	avgED	SumZ	SumZ/#TotalWindows	BPs= 5
nt-830	-	C	180	-	-	-	-	-
830	NoBP	C	2	-35.65	-0.6	25.84	-1.2	-0.01
830	678	G	18	-35.06	-1.28	22.14	-23.06	-0.13
830	822	G	143	-34.39	-0.23	28.81	-33.32	-0.19
830	801	G	7	-38.46	-1.07	19.58	-7.5	-0.04
830	998	G	9	-41.19	-1.1	21.24	-9.9	-0.06
830	989	G	1	-42.3	-0.61	24.72	-0.61	-0.0

i-nuc	BP(j)	Nuc	#BP_Win	avgMFE	avgZ	avgED	SumZ	SumZ/#TotalWindows	BPs= 5
nt-831	-	C	180	-	-	-	-	-
831	677	G	18	-35.06	-1.28	22.14	-23.06	-0.13
831	821	G	143	-34.39	-0.23	28.81	-33.32	-0.19
831	800	G	7	-38.46	-1.07	19.58	-7.5	-0.04
831	997	G	9	-41.19	-1.1	21.24	-9.9	-0.06
831	987	G	1	-42.3	-0.61	24.72	-0.61	-0.0
831	NoBP	C	2	-38.05	-0.42	32.86	-0.84	-0.0

i-nuc	BP(j)	Nuc	#BP_Win	avgMFE	avgZ	avgED	SumZ	SumZ/#TotalWindows	BPs= 2
nt-832	-	C	180	-	-	-	-	-
832	NoBP	C	164	-34.58	-0.34	28.17	-56.11	-0.31
832	799	G	7	-38.46	-1.07	19.58	-7.5	-0.04
832	996	G	9	-41.19	-1.1	21.24	-9.9	-0.06

i-nuc	BP(j)	Nuc	#BP_Win	avgMFE	avgZ	avgED	SumZ	SumZ/#TotalWindows	BPs= 1
nt-833	-	A	180	-	-	-	-	-
833	NoBP	A	174	-34.96	-0.38	27.82	-66.04	-0.37
833	798	U	6	-38.57	-1.08	19.8	-6.49	-0.04

i-nuc	BP(j)	Nuc	#BP_Win	avgMFE	avgZ	avgED	SumZ	SumZ/#TotalWindows	BPs= 1
nt-834	-	G	180	-	-	-	-	-
834	NoBP	G	172	-34.99	-0.4	27.84	-68.36	-0.38
834	984	C	8	-37.4	-0.41	22.74	-3.26	-0.02

i-nuc	BP(j)	Nuc	#BP_Win	avgMFE	avgZ	avgED	SumZ	SumZ/#TotalWindows	BPs= 1
nt-835	-	A	180	-	-	-	-	-
835	NoBP	A	172	-35.03	-0.4	27.83	-68.23	-0.38
835	983	U	8	-37.4	-0.41	22.74	-3.26	-0.02

i-nuc	BP(j)	Nuc	#BP_Win	avgMFE	avgZ	avgED	SumZ	SumZ/#TotalWindows	BPs= 0
nt-836	-	A	180	-	-	-	-	-
836	NoBP	A	180	-35.19	-0.4	27.6	-71.32	-0.4

i-nuc	BP(j)	Nuc	#BP_Win	avgMFE	avgZ	avgED	SumZ	SumZ/#TotalWindows	BPs= 2
nt-837	-	G	180	-	-	-	-	-
837	NoBP	G	166	-35.08	-0.38	28.04	-63.39	-0.35
837	796	C	2	-38.7	-1.03	21.44	-2.07	-0.01
837	981	C	12	-36.76	-0.52	22.64	-6.18	-0.03

i-nuc	BP(j)	Nuc	#BP_Win	avgMFE	avgZ	avgED	SumZ	SumZ/#TotalWindows	BPs= 2
nt-838	-	U	180	-	-	-	-	-
838	NoBP	U	166	-35.14	-0.38	28.04	-63.32	-0.35
838	795	G	2	-38.7	-1.03	21.44	-2.07	-0.01
838	980	G	12	-36.76	-0.52	22.64	-6.18	-0.03

i-nuc	BP(j)	Nuc	#BP_Win	avgMFE	avgZ	avgED	SumZ	SumZ/#TotalWindows	BPs= 2
nt-839	-	A	180	-	-	-	-	-
839	NoBP	A	166	-35.19	-0.38	28.04	-63.42	-0.35
839	794	U	2	-38.7	-1.03	21.44	-2.07	-0.01
839	979	U	12	-36.76	-0.52	22.64	-6.18	-0.03

i-nuc	BP(j)	Nuc	#BP_Win	avgMFE	avgZ	avgED	SumZ	SumZ/#TotalWindows	BPs= 1
nt-840	-	A	180	-	-	-	-	-
840	NoBP	A	168	-35.28	-0.39	27.95	-65.13	-0.36
840	978	U	12	-36.76	-0.52	22.64	-6.18	-0.03

i-nuc	BP(j)	Nuc	#BP_Win	avgMFE	avgZ	avgED	SumZ	SumZ/#TotalWindows	BPs= 2
nt-841	-	U	180	-	-	-	-	-
841	NoBP	U	46	-38.84	-0.92	22.99	-42.2	-0.23
841	803	A	122	-34.01	-0.19	29.81	-23.7	-0.13
841	977	A	12	-36.76	-0.52	22.64	-6.18	-0.03

i-nuc	BP(j)	Nuc	#BP_Win	avgMFE	avgZ	avgED	SumZ	SumZ/#TotalWindows	BPs= 1
nt-842	-	A	180	-	-	-	-	-
842	NoBP	A	58	-38.56	-0.83	22.89	-48.33	-0.27
842	802	U	122	-34.01	-0.19	29.81	-23.7	-0.13

i-nuc	BP(j)	Nuc	#BP_Win	avgMFE	avgZ	avgED	SumZ	SumZ/#TotalWindows	BPs= 2
nt-843	-	C	180	-	-	-	-	-
843	NoBP	C	7	-34.5	-0.69	26.93	-4.8	-0.03
843	801	G	122	-34.01	-0.19	29.81	-23.7	-0.13
843	972	G	51	-39.28	-0.83	22.31	-42.36	-0.24

i-nuc	BP(j)	Nuc	#BP_Win	avgMFE	avgZ	avgED	SumZ	SumZ/#TotalWindows	BPs= 2
nt-844	-	C	180	-	-	-	-	-
844	NoBP	C	6	-34.4	-0.56	27.77	-3.38	-0.02
844	800	G	122	-34.01	-0.19	29.81	-23.7	-0.13
844	971	G	52	-39.31	-0.82	22.62	-42.88	-0.24

i-nuc	BP(j)	Nuc	#BP_Win	avgMFE	avgZ	avgED	SumZ	SumZ/#TotalWindows	BPs= 2
nt-845	-	C	180	-	-	-	-	-
845	NoBP	C	6	-35.03	-0.38	29.66	-2.27	-0.01
845	799	G	122	-34.01	-0.19	29.81	-23.7	-0.13
845	970	G	52	-39.31	-0.82	22.62	-42.88	-0.24

i-nuc	BP(j)	Nuc	#BP_Win	avgMFE	avgZ	avgED	SumZ	SumZ/#TotalWindows	BPs= 2
nt-846	-	A	180	-	-	-	-	-
846	NoBP	A	6	-35.73	-0.34	31.42	-2.02	-0.01
846	798	U	122	-34.01	-0.19	29.81	-23.7	-0.13
846	969	U	52	-39.31	-0.82	22.62	-42.88	-0.24

i-nuc	BP(j)	Nuc	#BP_Win	avgMFE	avgZ	avgED	SumZ	SumZ/#TotalWindows	BPs= 4
nt-847	-	U	180	-	-	-	-	-
847	NoBP	U	4	-37.83	-0.63	28.28	-2.53	-0.01
847	797	A	122	-34.01	-0.19	29.81	-23.7	-0.13
847	708	A	1	-30.9	0.52	45.9	0.52	0.0
847	968	A	52	-39.31	-0.82	22.62	-42.88	-0.24
847	943	A	1	-38.9	-0.14	34.06	-0.14	-0.0

i-nuc	BP(j)	Nuc	#BP_Win	avgMFE	avgZ	avgED	SumZ	SumZ/#TotalWindows	BPs= 3
nt-848	-	G	180	-	-	-	-	-
848	NoBP	G	55	-39.22	-0.8	23.14	-44.18	-0.25
848	796	C	122	-34.01	-0.19	29.81	-23.7	-0.13
848	707	C	1	-30.9	0.52	45.9	0.52	0.0
848	1026	C	2	-42.2	-0.79	27.34	-1.58	-0.01

i-nuc	BP(j)	Nuc	#BP_Win	avgMFE	avgZ	avgED	SumZ	SumZ/#TotalWindows	BPs= 5
nt-849	-	U	180	-	-	-	-	-
849	795	G	122	-34.01	-0.19	29.81	-23.7	-0.13
849	706	A	1	-30.9	0.52	45.9	0.52	0.0
849	967	A	52	-39.31	-0.82	22.62	-42.88	-0.24
849	941	A	1	-38.9	-0.14	34.06	-0.14	-0.0
849	1025	A	4	-40.82	-0.59	30.19	-2.37	-0.01

i-nuc	BP(j)	Nuc	#BP_Win	avgMFE	avgZ	avgED	SumZ	SumZ/#TotalWindows	BPs= 7
nt-850	-	U	180	-	-	-	-	-
850	NoBP	U	100	-34.34	-0.18	30.13	-18.02	-0.1
850	705	A	1	-30.9	0.52	45.9	0.52	0.0
850	941	A	16	-31.64	-0.04	29.1	-0.64	-0.0
850	960	G	2	-33.2	-0.3	29.02	-0.59	-0.0
850	967	A	4	-36.4	-1.01	24.14	-4.02	-0.02
850	966	G	52	-39.31	-0.82	22.62	-42.88	-0.24
850	940	A	1	-38.9	-0.14	34.06	-0.14	-0.0
850	1024	A	4	-40.82	-0.59	30.19	-2.37	-0.01

i-nuc	BP(j)	Nuc	#BP_Win	avgMFE	avgZ	avgED	SumZ	SumZ/#TotalWindows	BPs= 9
nt-851	-	U	180	-	-	-	-	-
851	NoBP	U	55	-34.25	-0.12	33.19	-6.59	-0.04
851	745	A	41	-34.39	-0.24	25.91	-9.89	-0.05
851	704	A	1	-30.9	0.52	45.9	0.52	0.0
851	940	A	16	-31.64	-0.04	29.1	-0.64	-0.0
851	959	A	4	-32.85	-0.2	29.36	-0.79	-0.0
851	966	G	4	-36.4	-1.01	24.14	-4.02	-0.02
851	965	A	52	-39.31	-0.82	22.62	-42.88	-0.24
851	939	A	1	-38.9	-0.14	34.06	-0.14	-0.0
851	1023	G	4	-40.82	-0.59	30.19	-2.37	-0.01
851	1025	A	2	-39.0	-0.5	29.72	-1.0	-0.01

i-nuc	BP(j)	Nuc	#BP_Win	avgMFE	avgZ	avgED	SumZ	SumZ/#TotalWindows	BPs= 9
nt-852	-	U	180	-	-	-	-	-
852	NoBP	U	104	-36.73	-0.45	27.36	-47.15	-0.26
852	697	A	3	-36.7	-0.66	48.93	-1.98	-0.01
852	744	A	41	-34.39	-0.24	25.91	-9.89	-0.05
852	703	G	1	-30.9	0.52	45.9	0.52	0.0
852	939	A	16	-31.64	-0.04	29.1	-0.64	-0.0
852	958	A	4	-32.85	-0.2	29.36	-0.79	-0.0
852	965	A	4	-36.4	-1.01	24.14	-4.02	-0.02
852	938	A	1	-38.9	-0.14	34.06	-0.14	-0.0
852	1022	A	4	-40.82	-0.59	30.19	-2.37	-0.01
852	1024	A	2	-39.0	-0.5	29.72	-1.0	-0.01

i-nuc	BP(j)	Nuc	#BP_Win	avgMFE	avgZ	avgED	SumZ	SumZ/#TotalWindows	BPs= 7
nt-853	-	C	180	-	-	-	-	-
853	NoBP	C	64	-33.51	-0.01	31.97	-0.35	-0.0
853	696	G	3	-36.7	-0.66	48.93	-1.98	-0.01
853	743	G	41	-34.39	-0.24	25.91	-9.89	-0.05
853	702	G	1	-30.9	0.52	45.9	0.52	0.0
853	957	G	4	-32.85	-0.2	29.36	-0.79	-0.0
853	963	G	61	-38.83	-0.83	22.71	-50.76	-0.28
853	1021	G	4	-40.82	-0.59	30.19	-2.37	-0.01
853	1023	G	2	-39.0	-0.5	29.72	-1.0	-0.01

i-nuc	BP(j)	Nuc	#BP_Win	avgMFE	avgZ	avgED	SumZ	SumZ/#TotalWindows	BPs= 3
nt-854	-	A	180	-	-	-	-	-
854	NoBP	A	94	-34.55	-0.13	29.62	-12.12	-0.07
854	695	U	3	-36.7	-0.66	48.93	-1.98	-0.01
854	937	U	22	-32.4	-0.05	29.84	-1.18	-0.01
854	962	U	61	-38.83	-0.83	22.71	-50.76	-0.28

i-nuc	BP(j)	Nuc	#BP_Win	avgMFE	avgZ	avgED	SumZ	SumZ/#TotalWindows	BPs= 5
nt-855	-	G	180	-	-	-	-	-
855	NoBP	G	49	-34.67	-0.02	32.32	-1.04	-0.01
855	694	C	3	-36.7	-0.66	48.93	-1.98	-0.01
855	741	C	41	-34.39	-0.24	25.91	-9.89	-0.05
855	930	C	4	-35.5	-0.2	31.21	-0.79	-0.0
855	936	U	22	-32.4	-0.05	29.84	-1.18	-0.01
855	961	C	61	-38.83	-0.83	22.71	-50.76	-0.28

i-nuc	BP(j)	Nuc	#BP_Win	avgMFE	avgZ	avgED	SumZ	SumZ/#TotalWindows	BPs= 6
nt-856	-	C	180	-	-	-	-	-
856	NoBP	C	45	-34.89	-0.01	32.29	-0.24	-0.0
856	693	G	3	-36.7	-0.66	48.93	-1.98	-0.01
856	740	G	41	-34.39	-0.24	25.91	-9.89	-0.05
856	929	G	4	-35.5	-0.2	31.21	-0.79	-0.0
856	935	G	22	-32.4	-0.05	29.84	-1.18	-0.01
856	954	G	4	-32.85	-0.2	29.36	-0.79	-0.0
856	960	G	61	-38.83	-0.83	22.71	-50.76	-0.28

i-nuc	BP(j)	Nuc	#BP_Win	avgMFE	avgZ	avgED	SumZ	SumZ/#TotalWindows	BPs= 4
nt-857	-	A	180	-	-	-	-	-
857	NoBP	A	109	-37.17	-0.49	27.22	-53.16	-0.3
857	739	U	41	-34.39	-0.24	25.91	-9.89	-0.05
857	928	U	4	-35.5	-0.2	31.21	-0.79	-0.0
857	934	U	22	-32.4	-0.05	29.84	-1.18	-0.01
857	953	U	4	-32.85	-0.2	29.36	-0.79	-0.0

i-nuc	BP(j)	Nuc	#BP_Win	avgMFE	avgZ	avgED	SumZ	SumZ/#TotalWindows	BPs= 6
nt-858	-	U	180	-	-	-	-	-
858	NoBP	U	35	-33.47	0.09	34.17	3.03	0.02
858	738	G	41	-34.39	-0.24	25.91	-9.89	-0.05
858	927	A	4	-35.5	-0.2	31.21	-0.79	-0.0
858	933	A	22	-32.4	-0.05	29.84	-1.18	-0.01
858	952	A	4	-32.85	-0.2	29.36	-0.79	-0.0
858	958	A	61	-38.83	-0.83	22.71	-50.76	-0.28
858	1020	A	13	-39.52	-0.4	28.01	-5.14	-0.03

i-nuc	BP(j)	Nuc	#BP_Win	avgMFE	avgZ	avgED	SumZ	SumZ/#TotalWindows	BPs= 5
nt-859	-	U	180	-	-	-	-	-
859	NoBP	U	39	-33.71	0.07	33.33	2.76	0.02
859	737	A	41	-34.39	-0.24	25.91	-9.89	-0.05
859	932	A	22	-32.4	-0.05	29.84	-1.18	-0.01
859	951	A	4	-32.85	-0.2	29.36	-0.79	-0.0
859	957	G	61	-38.83	-0.83	22.71	-50.76	-0.28
859	1019	G	13	-39.52	-0.4	28.01	-5.14	-0.03

i-nuc	BP(j)	Nuc	#BP_Win	avgMFE	avgZ	avgED	SumZ	SumZ/#TotalWindows	BPs= 2
nt-860	-	A	180	-	-	-	-	-
860	736	U	40	-34.31	-0.24	25.98	-9.54	-0.05
860	NoBP	A	127	-35.95	-0.39	27.26	-49.57	-0.28
860	1018	U	13	-39.52	-0.4	28.01	-5.14	-0.03

i-nuc	BP(j)	Nuc	#BP_Win	avgMFE	avgZ	avgED	SumZ	SumZ/#TotalWindows	BPs= 4
nt-861	-	U	180	-	-	-	-	-
861	735	A	38	-34.12	-0.21	25.74	-8.01	-0.04
861	NoBP	U	59	-33.87	-0.07	30.19	-4.12	-0.02
861	785	A	9	-30.69	0.52	38.83	4.72	0.03
861	955	A	61	-38.83	-0.83	22.71	-50.76	-0.28
861	1017	A	13	-39.52	-0.4	28.01	-5.14	-0.03

i-nuc	BP(j)	Nuc	#BP_Win	avgMFE	avgZ	avgED	SumZ	SumZ/#TotalWindows	BPs= 3
nt-862	-	C	180	-	-	-	-	-
862	NoBP	C	97	-33.98	-0.12	28.52	-11.57	-0.06
862	784	G	9	-30.69	0.52	38.83	4.72	0.03
862	954	G	61	-38.83	-0.83	22.71	-50.76	-0.28
862	1016	G	13	-39.52	-0.4	28.01	-5.14	-0.03

i-nuc	BP(j)	Nuc	#BP_Win	avgMFE	avgZ	avgED	SumZ	SumZ/#TotalWindows	BPs= 2
nt-863	-	A	180	-	-	-	-	-
863	NoBP	A	114	-34.16	-0.05	29.74	-6.19	-0.03
863	734	U	5	-38.5	-1.01	20.13	-5.07	-0.03
863	953	U	61	-38.83	-0.83	22.71	-50.76	-0.28

i-nuc	BP(j)	Nuc	#BP_Win	avgMFE	avgZ	avgED	SumZ	SumZ/#TotalWindows	BPs= 3
nt-864	-	G	180	-	-	-	-	-
864	NoBP	G	109	-34.25	-0.05	29.82	-4.91	-0.03
864	733	C	5	-38.5	-1.01	20.13	-5.07	-0.03
864	778	C	1	-31.4	0.18	32.15	0.18	0.0
864	950	C	65	-38.46	-0.79	23.12	-51.55	-0.29

i-nuc	BP(j)	Nuc	#BP_Win	avgMFE	avgZ	avgED	SumZ	SumZ/#TotalWindows	BPs= 2
nt-865	-	A	180	-	-	-	-	-
865	NoBP	A	114	-34.45	-0.08	29.5	-9.27	-0.05
865	777	U	1	-31.4	0.18	32.15	0.18	0.0
865	949	U	65	-38.46	-0.79	23.12	-51.55	-0.29

i-nuc	BP(j)	Nuc	#BP_Win	avgMFE	avgZ	avgED	SumZ	SumZ/#TotalWindows	BPs= 2
nt-866	-	A	180	-	-	-	-	-
866	NoBP	A	144	-36.87	-0.46	26.53	-66.84	-0.37
866	734	U	27	-32.39	0.09	27.47	2.46	0.01
866	782	U	9	-30.69	0.52	38.83	4.72	0.03

i-nuc	BP(j)	Nuc	#BP_Win	avgMFE	avgZ	avgED	SumZ	SumZ/#TotalWindows	BPs= 7
nt-867	-	G	180	-	-	-	-	-
867	NoBP	G	25	-38.4	-0.37	27.06	-9.26	-0.05
867	733	C	27	-32.39	0.09	27.47	2.46	0.01
867	876	C	7	-30.97	0.6	42.75	4.19	0.02
867	781	C	9	-30.69	0.52	38.83	4.72	0.03
867	750	C	10	-36.87	-0.49	23.61	-4.93	-0.03
867	918	C	31	-33.18	-0.08	29.63	-2.57	-0.01
867	947	C	65	-38.46	-0.79	23.12	-51.55	-0.29
867	1040	C	6	-39.23	-0.34	33.79	-2.01	-0.01

i-nuc	BP(j)	Nuc	#BP_Win	avgMFE	avgZ	avgED	SumZ	SumZ/#TotalWindows	BPs= 7
nt-868	-	G	180	-	-	-	-	-
868	NoBP	G	30	-38.56	-0.34	28.66	-10.33	-0.06
868	732	C	27	-32.39	0.09	27.47	2.46	0.01
868	875	C	7	-30.97	0.6	42.75	4.19	0.02
868	780	C	9	-30.69	0.52	38.83	4.72	0.03
868	749	C	10	-36.87	-0.49	23.61	-4.93	-0.03
868	917	U	31	-33.18	-0.08	29.63	-2.57	-0.01
868	946	C	65	-38.46	-0.79	23.12	-51.55	-0.29
868	918	C	1	-38.9	-0.22	27.61	-0.22	-0.0

i-nuc	BP(j)	Nuc	#BP_Win	avgMFE	avgZ	avgED	SumZ	SumZ/#TotalWindows	BPs= 2
nt-869	-	A	180	-	-	-	-	-
869	NoBP	A	169	-35.82	-0.31	27.66	-52.47	-0.29
869	748	U	10	-36.87	-0.49	23.61	-4.93	-0.03
869	917	U	1	-38.9	-0.22	27.61	-0.22	-0.0

i-nuc	BP(j)	Nuc	#BP_Win	avgMFE	avgZ	avgED	SumZ	SumZ/#TotalWindows	BPs= 4
nt-870	-	G	180	-	-	-	-	-
870	NoBP	G	131	-36.33	-0.36	26.88	-46.94	-0.26
870	747	C	10	-36.87	-0.49	23.61	-4.93	-0.03
870	915	C	32	-33.36	-0.09	29.57	-2.79	-0.02
870	772	C	1	-31.4	0.18	32.15	0.18	0.0
870	1037	U	6	-39.23	-0.34	33.79	-2.01	-0.01

i-nuc	BP(j)	Nuc	#BP_Win	avgMFE	avgZ	avgED	SumZ	SumZ/#TotalWindows	BPs= 3
nt-871	-	C	180	-	-	-	-	-
871	NoBP	C	42	-31.5	0.34	32.91	14.26	0.08
871	913	G	131	-37.2	-0.52	25.34	-68.52	-0.38
871	771	G	1	-31.4	0.18	32.15	0.18	0.0
871	1036	G	6	-39.23	-0.34	33.79	-2.01	-0.01

i-nuc	BP(j)	Nuc	#BP_Win	avgMFE	avgZ	avgED	SumZ	SumZ/#TotalWindows	BPs= 2
nt-872	-	C	180	-	-	-	-	-
872	NoBP	C	48	-32.43	0.27	33.13	13.12	0.07
872	912	G	131	-37.2	-0.52	25.34	-68.52	-0.38
872	770	G	1	-31.4	0.18	32.15	0.18	0.0

i-nuc	BP(j)	Nuc	#BP_Win	avgMFE	avgZ	avgED	SumZ	SumZ/#TotalWindows	BPs= 0
nt-873	-	A	180	-	-	-	-	-
873	NoBP	A	180	-35.88	-0.3	27.54	-54.34	-0.3

i-nuc	BP(j)	Nuc	#BP_Win	avgMFE	avgZ	avgED	SumZ	SumZ/#TotalWindows	BPs= 2
nt-874	-	C	180	-	-	-	-	-
874	NoBP	C	37	-30.58	0.51	34.56	18.76	0.1
874	911	G	136	-37.18	-0.52	25.4	-70.49	-0.39
874	1033	G	7	-39.09	-0.35	34.06	-2.44	-0.01

i-nuc	BP(j)	Nuc	#BP_Win	avgMFE	avgZ	avgED	SumZ	SumZ/#TotalWindows	BPs= 3
nt-875	-	C	180	-	-	-	-	-
875	NoBP	C	29	-30.39	0.51	33.46	14.84	0.08
875	868	G	7	-30.97	0.6	42.75	4.19	0.02
875	910	G	137	-37.16	-0.51	25.38	-70.47	-0.39
875	1032	G	7	-39.09	-0.35	34.06	-2.44	-0.01

i-nuc	BP(j)	Nuc	#BP_Win	avgMFE	avgZ	avgED	SumZ	SumZ/#TotalWindows	BPs= 3
nt-876	-	C	180	-	-	-	-	-
876	NoBP	C	28	-30.43	0.51	33.64	14.38	0.08
876	867	G	7	-30.97	0.6	42.75	4.19	0.02
876	909	G	138	-37.12	-0.51	25.4	-70.12	-0.39
876	1031	G	7	-39.09	-0.35	34.06	-2.44	-0.01

i-nuc	BP(j)	Nuc	#BP_Win	avgMFE	avgZ	avgED	SumZ	SumZ/#TotalWindows	BPs= 2
nt-877	-	C	180	-	-	-	-	-
877	NoBP	C	35	-30.67	0.52	34.97	18.21	0.1
877	908	G	138	-37.12	-0.51	25.4	-70.12	-0.39
877	1030	G	7	-39.09	-0.35	34.06	-2.44	-0.01

i-nuc	BP(j)	Nuc	#BP_Win	avgMFE	avgZ	avgED	SumZ	SumZ/#TotalWindows	BPs= 1
nt-878	-	A	180	-	-	-	-	-
878	NoBP	A	42	-32.17	0.37	34.41	15.42	0.09
878	907	U	138	-37.12	-0.51	25.4	-70.12	-0.39

i-nuc	BP(j)	Nuc	#BP_Win	avgMFE	avgZ	avgED	SumZ	SumZ/#TotalWindows	BPs= 1
nt-879	-	C	180	-	-	-	-	-
879	NoBP	C	42	-32.27	0.36	34.0	15.0	0.08
879	906	G	138	-37.12	-0.51	25.4	-70.12	-0.39

i-nuc	BP(j)	Nuc	#BP_Win	avgMFE	avgZ	avgED	SumZ	SumZ/#TotalWindows	BPs= 0
nt-880	-	A	180	-	-	-	-	-
880	NoBP	A	180	-36.01	-0.31	27.32	-55.49	-0.31

i-nuc	BP(j)	Nuc	#BP_Win	avgMFE	avgZ	avgED	SumZ	SumZ/#TotalWindows	BPs= 0
nt-881	-	A	180	-	-	-	-	-
881	NoBP	A	180	-36.04	-0.31	27.22	-55.57	-0.31

i-nuc	BP(j)	Nuc	#BP_Win	avgMFE	avgZ	avgED	SumZ	SumZ/#TotalWindows	BPs= 0
nt-882	-	G	180	-	-	-	-	-
882	NoBP	G	180	-36.06	-0.31	27.12	-55.07	-0.31

i-nuc	BP(j)	Nuc	#BP_Win	avgMFE	avgZ	avgED	SumZ	SumZ/#TotalWindows	BPs= 1
nt-883	-	A	180	-	-	-	-	-
883	NoBP	A	178	-36.15	-0.32	26.96	-56.49	-0.31
883	794	U	2	-30.4	0.76	41.63	1.51	0.01

i-nuc	BP(j)	Nuc	#BP_Win	avgMFE	avgZ	avgED	SumZ	SumZ/#TotalWindows	BPs= 2
nt-884	-	U	180	-	-	-	-	-
884	NoBP	U	40	-32.95	0.35	32.29	13.98	0.08
884	793	A	2	-30.4	0.76	41.63	1.51	0.01
884	901	A	138	-37.12	-0.51	25.4	-70.12	-0.39

i-nuc	BP(j)	Nuc	#BP_Win	avgMFE	avgZ	avgED	SumZ	SumZ/#TotalWindows	BPs= 2
nt-885	-	U	180	-	-	-	-	-
885	NoBP	U	40	-33.11	0.35	32.3	13.88	0.08
885	792	A	2	-30.4	0.76	41.63	1.51	0.01
885	900	A	138	-37.12	-0.51	25.4	-70.12	-0.39

i-nuc	BP(j)	Nuc	#BP_Win	avgMFE	avgZ	avgED	SumZ	SumZ/#TotalWindows	BPs= 2
nt-886	-	U	180	-	-	-	-	-
886	NoBP	U	40	-33.26	0.35	32.32	13.9	0.08
886	791	A	2	-30.4	0.76	41.63	1.51	0.01
886	899	A	138	-37.12	-0.51	25.4	-70.12	-0.39

i-nuc	BP(j)	Nuc	#BP_Win	avgMFE	avgZ	avgED	SumZ	SumZ/#TotalWindows	BPs= 2
nt-887	-	A	180	-	-	-	-	-
887	NoBP	A	40	-33.43	0.33	32.18	13.36	0.07
887	790	U	2	-30.4	0.76	41.63	1.51	0.01
887	898	U	138	-37.12	-0.51	25.4	-70.12	-0.39

i-nuc	BP(j)	Nuc	#BP_Win	avgMFE	avgZ	avgED	SumZ	SumZ/#TotalWindows	BPs= 1
nt-888	-	A	180	-	-	-	-	-
888	NoBP	A	178	-36.34	-0.32	26.88	-57.14	-0.32
888	789	U	2	-30.4	0.76	41.63	1.51	0.01

i-nuc	BP(j)	Nuc	#BP_Win	avgMFE	avgZ	avgED	SumZ	SumZ/#TotalWindows	BPs= 1
nt-889	-	A	180	-	-	-	-	-
889	NoBP	A	178	-36.38	-0.32	26.83	-57.03	-0.32
889	788	U	2	-30.4	0.76	41.63	1.51	0.01

i-nuc	BP(j)	Nuc	#BP_Win	avgMFE	avgZ	avgED	SumZ	SumZ/#TotalWindows	BPs= 0
nt-890	-	U	180	-	-	-	-	-
890	NoBP	U	180	-36.35	-0.31	26.97	-55.94	-0.31

i-nuc	BP(j)	Nuc	#BP_Win	avgMFE	avgZ	avgED	SumZ	SumZ/#TotalWindows	BPs= 0
nt-891	-	A	180	-	-	-	-	-
891	NoBP	A	180	-36.39	-0.31	26.93	-56.01	-0.31

i-nuc	BP(j)	Nuc	#BP_Win	avgMFE	avgZ	avgED	SumZ	SumZ/#TotalWindows	BPs= 3
nt-892	-	C	180	-	-	-	-	-
892	NoBP	C	161	-36.38	-0.37	26.25	-59.25	-0.33
892	911	G	7	-39.09	-0.35	34.06	-2.44	-0.01
892	1048	G	9	-35.4	0.44	28.59	4.0	0.02
892	909	G	3	-36.3	0.51	39.19	1.53	0.01

i-nuc	BP(j)	Nuc	#BP_Win	avgMFE	avgZ	avgED	SumZ	SumZ/#TotalWindows	BPs= 3
nt-893	-	C	180	-	-	-	-	-
893	NoBP	C	161	-36.43	-0.37	26.23	-59.72	-0.33
893	910	G	7	-39.09	-0.35	34.06	-2.44	-0.01
893	1047	G	9	-35.4	0.44	28.59	4.0	0.02
893	908	G	3	-36.3	0.51	39.19	1.53	0.01

i-nuc	BP(j)	Nuc	#BP_Win	avgMFE	avgZ	avgED	SumZ	SumZ/#TotalWindows	BPs= 1
nt-894	-	A	180	-	-	-	-	-
894	NoBP	A	177	-36.53	-0.33	26.63	-58.78	-0.33
894	907	U	3	-36.3	0.51	39.19	1.53	0.01

i-nuc	BP(j)	Nuc	#BP_Win	avgMFE	avgZ	avgED	SumZ	SumZ/#TotalWindows	BPs= 2
nt-895	-	U	180	-	-	-	-	-
895	NoBP	U	168	-36.63	-0.38	26.5	-63.1	-0.35
895	1046	A	9	-35.4	0.44	28.59	4.0	0.02
895	906	G	3	-36.3	0.51	39.19	1.53	0.01

i-nuc	BP(j)	Nuc	#BP_Win	avgMFE	avgZ	avgED	SumZ	SumZ/#TotalWindows	BPs= 2
nt-896	-	G	180	-	-	-	-	-
896	NoBP	G	164	-36.57	-0.36	26.38	-59.83	-0.33
896	907	U	7	-39.09	-0.35	34.06	-2.44	-0.01
896	1045	C	9	-35.4	0.44	28.59	4.0	0.02

i-nuc	BP(j)	Nuc	#BP_Win	avgMFE	avgZ	avgED	SumZ	SumZ/#TotalWindows	BPs= 2
nt-897	-	C	180	-	-	-	-	-
897	NoBP	C	164	-36.62	-0.37	26.37	-60.66	-0.34
897	906	G	7	-39.09	-0.35	34.06	-2.44	-0.01
897	1044	G	9	-35.4	0.44	28.59	4.0	0.02

i-nuc	BP(j)	Nuc	#BP_Win	avgMFE	avgZ	avgED	SumZ	SumZ/#TotalWindows	BPs= 3
nt-898	-	U	180	-	-	-	-	-
898	NoBP	U	26	-34.22	0.34	31.52	8.78	0.05
898	887	A	138	-37.12	-0.51	25.4	-70.12	-0.39
898	905	A	7	-39.09	-0.35	34.06	-2.44	-0.01
898	1043	A	9	-35.4	0.44	28.59	4.0	0.02

i-nuc	BP(j)	Nuc	#BP_Win	avgMFE	avgZ	avgED	SumZ	SumZ/#TotalWindows	BPs= 2
nt-899	-	A	180	-	-	-	-	-
899	NoBP	A	33	-35.49	0.17	31.89	5.64	0.03
899	886	U	138	-37.12	-0.51	25.4	-70.12	-0.39
899	1042	U	9	-35.4	0.44	28.59	4.0	0.02

i-nuc	BP(j)	Nuc	#BP_Win	avgMFE	avgZ	avgED	SumZ	SumZ/#TotalWindows	BPs= 1
nt-900	-	A	180	-	-	-	-	-
900	NoBP	A	42	-35.66	0.22	31.04	9.19	0.05
900	885	U	138	-37.12	-0.51	25.4	-70.12	-0.39

i-nuc	BP(j)	Nuc	#BP_Win	avgMFE	avgZ	avgED	SumZ	SumZ/#TotalWindows	BPs= 1
nt-901	-	A	180	-	-	-	-	-
901	NoBP	A	42	-35.85	0.21	30.91	8.73	0.05
901	884	U	138	-37.12	-0.51	25.4	-70.12	-0.39

i-nuc	BP(j)	Nuc	#BP_Win	avgMFE	avgZ	avgED	SumZ	SumZ/#TotalWindows	BPs= 1
nt-902	-	C	180	-	-	-	-	-
902	NoBP	C	171	-36.95	-0.38	26.56	-65.49	-0.36
902	1038	G	9	-35.4	0.44	28.59	4.0	0.02

i-nuc	BP(j)	Nuc	#BP_Win	avgMFE	avgZ	avgED	SumZ	SumZ/#TotalWindows	BPs= 1
nt-903	-	A	180	-	-	-	-	-
903	NoBP	A	171	-37.0	-0.38	26.55	-65.29	-0.36
903	1037	U	9	-35.4	0.44	28.59	4.0	0.02

i-nuc	BP(j)	Nuc	#BP_Win	avgMFE	avgZ	avgED	SumZ	SumZ/#TotalWindows	BPs= 1
nt-904	-	C	180	-	-	-	-	-
904	NoBP	C	171	-37.04	-0.38	26.54	-65.2	-0.36
904	1036	G	9	-35.4	0.44	28.59	4.0	0.02

i-nuc	BP(j)	Nuc	#BP_Win	avgMFE	avgZ	avgED	SumZ	SumZ/#TotalWindows	BPs= 1
nt-905	-	A	180	-	-	-	-	-
905	NoBP	A	173	-36.92	-0.34	26.33	-58.7	-0.33
905	898	U	7	-39.09	-0.35	34.06	-2.44	-0.01

i-nuc	BP(j)	Nuc	#BP_Win	avgMFE	avgZ	avgED	SumZ	SumZ/#TotalWindows	BPs= 4
nt-906	-	G	180	-	-	-	-	-
906	NoBP	G	23	-36.73	0.26	29.24	5.9	0.03
906	879	C	138	-37.12	-0.51	25.4	-70.12	-0.39
906	897	C	7	-39.09	-0.35	34.06	-2.44	-0.01
906	949	U	9	-35.4	0.44	28.59	4.0	0.02
906	895	U	3	-36.3	0.51	39.19	1.53	0.01

i-nuc	BP(j)	Nuc	#BP_Win	avgMFE	avgZ	avgED	SumZ	SumZ/#TotalWindows	BPs= 5
nt-907	-	U	180	-	-	-	-	-
907	NoBP	U	2	-29.8	0.57	31.83	1.15	0.01
907	878	A	138	-37.12	-0.51	25.4	-70.12	-0.39
907	896	G	7	-39.09	-0.35	34.06	-2.44	-0.01
907	948	A	9	-35.4	0.44	28.59	4.0	0.02
907	894	A	3	-36.3	0.51	39.19	1.53	0.01
907	1066	A	21	-37.77	0.21	28.8	4.37	0.02

i-nuc	BP(j)	Nuc	#BP_Win	avgMFE	avgZ	avgED	SumZ	SumZ/#TotalWindows	BPs= 4
nt-908	-	G	180	-	-	-	-	-
908	NoBP	G	8	-37.92	-0.21	33.47	-1.7	-0.01
908	877	C	138	-37.12	-0.51	25.4	-70.12	-0.39
908	947	C	9	-35.4	0.44	28.59	4.0	0.02
908	893	C	3	-36.3	0.51	39.19	1.53	0.01
908	1065	C	22	-37.74	0.23	29.15	5.01	0.03

i-nuc	BP(j)	Nuc	#BP_Win	avgMFE	avgZ	avgED	SumZ	SumZ/#TotalWindows	BPs= 4
nt-909	-	G	180	-	-	-	-	-
909	876	C	138	-37.12	-0.51	25.4	-70.12	-0.39
909	NoBP	G	8	-38.78	-0.28	33.51	-2.25	-0.01
909	946	C	9	-35.4	0.44	28.59	4.0	0.02
909	892	C	3	-36.3	0.51	39.19	1.53	0.01
909	1064	U	22	-37.74	0.23	29.15	5.01	0.03

i-nuc	BP(j)	Nuc	#BP_Win	avgMFE	avgZ	avgED	SumZ	SumZ/#TotalWindows	BPs= 3
nt-910	-	G	180	-	-	-	-	-
910	875	C	137	-37.16	-0.51	25.38	-70.47	-0.39
910	893	C	7	-39.09	-0.35	34.06	-2.44	-0.01
910	NoBP	G	11	-35.62	0.4	28.56	4.42	0.02
910	1063	U	25	-37.57	0.26	30.36	6.54	0.04

i-nuc	BP(j)	Nuc	#BP_Win	avgMFE	avgZ	avgED	SumZ	SumZ/#TotalWindows	BPs= 3
nt-911	-	G	180	-	-	-	-	-
911	874	C	136	-37.18	-0.52	25.4	-70.49	-0.39
911	892	C	7	-39.09	-0.35	34.06	-2.44	-0.01
911	NoBP	G	12	-35.7	0.39	28.43	4.72	0.03
911	1062	C	25	-37.57	0.26	30.36	6.54	0.04

i-nuc	BP(j)	Nuc	#BP_Win	avgMFE	avgZ	avgED	SumZ	SumZ/#TotalWindows	BPs= 2
nt-912	-	G	180	-	-	-	-	-
912	NoBP	G	24	-36.84	0.06	29.94	1.45	0.01
912	872	C	131	-37.2	-0.52	25.34	-68.52	-0.38
912	1061	C	25	-37.57	0.26	30.36	6.54	0.04

i-nuc	BP(j)	Nuc	#BP_Win	avgMFE	avgZ	avgED	SumZ	SumZ/#TotalWindows	BPs= 3
nt-913	-	G	180	-	-	-	-	-
913	871	C	131	-37.2	-0.52	25.34	-68.52	-0.38
913	937	U	22	-36.65	0.11	30.29	2.38	0.01
913	NoBP	G	2	-38.0	-0.16	29.93	-0.33	-0.0
913	1060	C	25	-37.57	0.26	30.36	6.54	0.04

i-nuc	BP(j)	Nuc	#BP_Win	avgMFE	avgZ	avgED	SumZ	SumZ/#TotalWindows	BPs= 2
nt-914	-	A	180	-	-	-	-	-
914	NoBP	A	53	-35.14	-0.21	27.58	-11.0	-0.06
914	936	U	102	-38.12	-0.53	25.5	-54.27	-0.3
914	1058	U	25	-37.57	0.26	30.36	6.54	0.04

i-nuc	BP(j)	Nuc	#BP_Win	avgMFE	avgZ	avgED	SumZ	SumZ/#TotalWindows	BPs= 4
nt-915	-	C	180	-	-	-	-	-
915	NoBP	C	18	-37.53	-0.39	24.53	-6.96	-0.04
915	870	G	32	-33.36	-0.09	29.57	-2.79	-0.02
915	935	G	102	-38.12	-0.53	25.5	-54.27	-0.3
915	1019	G	3	-37.9	-0.02	30.19	-0.05	-0.0
915	1057	G	25	-37.57	0.26	30.36	6.54	0.04

i-nuc	BP(j)	Nuc	#BP_Win	avgMFE	avgZ	avgED	SumZ	SumZ/#TotalWindows	BPs= 2
nt-916	-	A	180	-	-	-	-	-
916	NoBP	A	75	-35.7	-0.03	28.8	-2.14	-0.01
916	934	U	102	-38.12	-0.53	25.5	-54.27	-0.3
916	1018	U	3	-37.9	-0.02	30.19	-0.05	-0.0

i-nuc	BP(j)	Nuc	#BP_Win	avgMFE	avgZ	avgED	SumZ	SumZ/#TotalWindows	BPs= 4
nt-917	-	U	180	-	-	-	-	-
917	NoBP	U	43	-37.36	0.04	28.7	1.63	0.01
917	868	G	31	-33.18	-0.08	29.63	-2.57	-0.01
917	933	A	102	-38.12	-0.53	25.5	-54.27	-0.3
917	1017	A	3	-37.9	-0.02	30.19	-0.05	-0.0
917	869	A	1	-38.9	-0.22	27.61	-0.22	-0.0

i-nuc	BP(j)	Nuc	#BP_Win	avgMFE	avgZ	avgED	SumZ	SumZ/#TotalWindows	BPs= 3
nt-918	-	C	180	-	-	-	-	-
918	NoBP	C	145	-37.88	-0.36	26.6	-52.19	-0.29
918	867	G	31	-33.18	-0.08	29.63	-2.57	-0.01
918	1016	G	3	-37.9	-0.02	30.19	-0.05	-0.0
918	868	G	1	-38.9	-0.22	27.61	-0.22	-0.0

i-nuc	BP(j)	Nuc	#BP_Win	avgMFE	avgZ	avgED	SumZ	SumZ/#TotalWindows	BPs= 0
nt-919	-	A	180	-	-	-	-	-
919	NoBP	A	180	-37.07	-0.31	27.31	-54.95	-0.31

i-nuc	BP(j)	Nuc	#BP_Win	avgMFE	avgZ	avgED	SumZ	SumZ/#TotalWindows	BPs= 0
nt-920	-	A	180	-	-	-	-	-
920	NoBP	A	180	-37.07	-0.3	27.36	-53.99	-0.3

i-nuc	BP(j)	Nuc	#BP_Win	avgMFE	avgZ	avgED	SumZ	SumZ/#TotalWindows	BPs= 1
nt-921	-	G	180	-	-	-	-	-
921	NoBP	G	45	-37.16	0.02	28.44	0.73	0.0
921	930	C	135	-37.05	-0.4	27.07	-54.34	-0.3

i-nuc	BP(j)	Nuc	#BP_Win	avgMFE	avgZ	avgED	SumZ	SumZ/#TotalWindows	BPs= 1
nt-922	-	C	180	-	-	-	-	-
922	NoBP	C	45	-37.21	0.01	28.85	0.66	0.0
922	929	G	135	-37.05	-0.4	27.07	-54.34	-0.3

i-nuc	BP(j)	Nuc	#BP_Win	avgMFE	avgZ	avgED	SumZ	SumZ/#TotalWindows	BPs= 1
nt-923	-	A	180	-	-	-	-	-
923	NoBP	A	45	-37.28	0.01	29.24	0.26	0.0
923	928	U	135	-37.05	-0.4	27.07	-54.34	-0.3

i-nuc	BP(j)	Nuc	#BP_Win	avgMFE	avgZ	avgED	SumZ	SumZ/#TotalWindows	BPs= 2
nt-924	-	G	180	-	-	-	-	-
924	NoBP	G	175	-37.2	-0.3	27.72	-53.34	-0.3
924	756	C	4	-34.78	-0.02	27.64	-0.08	-0.0
924	763	U	1	-34.8	-0.52	26.62	-0.52	-0.0

i-nuc	BP(j)	Nuc	#BP_Win	avgMFE	avgZ	avgED	SumZ	SumZ/#TotalWindows	BPs= 3
nt-925	-	C	180	-	-	-	-	-
925	NoBP	C	141	-37.01	-0.4	27.12	-55.75	-0.31
925	755	G	4	-34.78	-0.02	27.64	-0.08	-0.0
925	762	G	1	-34.8	-0.52	26.62	-0.52	-0.0
925	1048	G	34	-38.1	0.06	30.64	2.21	0.01

i-nuc	BP(j)	Nuc	#BP_Win	avgMFE	avgZ	avgED	SumZ	SumZ/#TotalWindows	BPs= 4
nt-926	-	C	180	-	-	-	-	-
926	NoBP	C	140	-37.01	-0.4	27.16	-55.38	-0.31
926	754	G	4	-34.78	-0.02	27.64	-0.08	-0.0
926	761	G	1	-34.8	-0.52	26.62	-0.52	-0.0
926	1047	G	34	-38.1	0.06	30.64	2.21	0.01
926	993	G	1	-39.1	-0.34	37.95	-0.34	-0.0

i-nuc	BP(j)	Nuc	#BP_Win	avgMFE	avgZ	avgED	SumZ	SumZ/#TotalWindows	BPs= 3
nt-927	-	A	180	-	-	-	-	-
927	NoBP	A	174	-37.22	-0.3	27.86	-52.93	-0.29
927	858	U	4	-35.5	-0.2	31.21	-0.79	-0.0
927	760	U	1	-34.8	-0.52	26.62	-0.52	-0.0
927	992	U	1	-39.1	-0.34	37.95	-0.34	-0.0

i-nuc	BP(j)	Nuc	#BP_Win	avgMFE	avgZ	avgED	SumZ	SumZ/#TotalWindows	BPs= 5
nt-928	-	U	180	-	-	-	-	-
928	NoBP	U	5	-36.64	-0.42	33.33	-2.08	-0.01
928	857	A	4	-35.5	-0.2	31.21	-0.79	-0.0
928	757	A	1	-34.8	-0.52	26.62	-0.52	-0.0
928	923	A	135	-37.05	-0.4	27.07	-54.34	-0.3
928	1046	A	34	-38.1	0.06	30.64	2.21	0.01
928	991	A	1	-39.1	-0.34	37.95	-0.34	-0.0

i-nuc	BP(j)	Nuc	#BP_Win	avgMFE	avgZ	avgED	SumZ	SumZ/#TotalWindows	BPs= 5
nt-929	-	G	180	-	-	-	-	-
929	NoBP	G	5	-37.58	-0.54	35.74	-2.72	-0.02
929	856	C	4	-35.5	-0.2	31.21	-0.79	-0.0
929	756	C	1	-34.8	-0.52	26.62	-0.52	-0.0
929	922	C	135	-37.05	-0.4	27.07	-54.34	-0.3
929	1045	C	34	-38.1	0.06	30.64	2.21	0.01
929	990	C	1	-39.1	-0.34	37.95	-0.34	-0.0

i-nuc	BP(j)	Nuc	#BP_Win	avgMFE	avgZ	avgED	SumZ	SumZ/#TotalWindows	BPs= 5
nt-930	-	C	180	-	-	-	-	-
930	855	G	4	-35.5	-0.2	31.21	-0.79	-0.0
930	NoBP	C	5	-38.52	-0.72	37.2	-3.62	-0.02
930	755	G	1	-34.8	-0.52	26.62	-0.52	-0.0
930	921	G	135	-37.05	-0.4	27.07	-54.34	-0.3
930	1044	G	34	-38.1	0.06	30.64	2.21	0.01
930	989	G	1	-39.1	-0.34	37.95	-0.34	-0.0

i-nuc	BP(j)	Nuc	#BP_Win	avgMFE	avgZ	avgED	SumZ	SumZ/#TotalWindows	BPs= 1
nt-931	-	A	180	-	-	-	-	-
931	NoBP	A	179	-37.27	-0.32	28.18	-57.63	-0.32
931	988	U	1	-39.1	-0.34	37.95	-0.34	-0.0

i-nuc	BP(j)	Nuc	#BP_Win	avgMFE	avgZ	avgED	SumZ	SumZ/#TotalWindows	BPs= 1
nt-932	-	A	180	-	-	-	-	-
932	NoBP	A	158	-37.98	-0.36	28.08	-56.83	-0.32
932	859	U	22	-32.4	-0.05	29.84	-1.18	-0.01

i-nuc	BP(j)	Nuc	#BP_Win	avgMFE	avgZ	avgED	SumZ	SumZ/#TotalWindows	BPs= 4
nt-933	-	A	180	-	-	-	-	-
933	NoBP	A	20	-37.18	-0.24	36.52	-4.81	-0.03
933	917	U	102	-38.12	-0.53	25.5	-54.27	-0.3
933	858	U	22	-32.4	-0.05	29.84	-1.18	-0.01
933	1042	U	35	-38.12	0.06	30.56	1.99	0.01
933	983	U	1	-39.1	-0.34	37.95	-0.34	-0.0

i-nuc	BP(j)	Nuc	#BP_Win	avgMFE	avgZ	avgED	SumZ	SumZ/#TotalWindows	BPs= 4
nt-934	-	U	180	-	-	-	-	-
934	NoBP	U	20	-37.44	-0.23	36.96	-4.67	-0.03
934	916	A	102	-38.12	-0.53	25.5	-54.27	-0.3
934	857	A	22	-32.4	-0.05	29.84	-1.18	-0.01
934	1041	A	35	-38.12	0.06	30.56	1.99	0.01
934	982	A	1	-39.1	-0.34	37.95	-0.34	-0.0

i-nuc	BP(j)	Nuc	#BP_Win	avgMFE	avgZ	avgED	SumZ	SumZ/#TotalWindows	BPs= 4
nt-935	-	G	180	-	-	-	-	-
935	NoBP	G	20	-37.71	-0.24	37.64	-4.86	-0.03
935	915	C	102	-38.12	-0.53	25.5	-54.27	-0.3
935	856	C	22	-32.4	-0.05	29.84	-1.18	-0.01
935	1040	C	35	-38.12	0.06	30.56	1.99	0.01
935	981	C	1	-39.1	-0.34	37.95	-0.34	-0.0

i-nuc	BP(j)	Nuc	#BP_Win	avgMFE	avgZ	avgED	SumZ	SumZ/#TotalWindows	BPs= 4
nt-936	-	U	180	-	-	-	-	-
936	914	A	102	-38.12	-0.53	25.5	-54.27	-0.3
936	855	G	22	-32.4	-0.05	29.84	-1.18	-0.01
936	NoBP	U	20	-38.04	-0.3	38.07	-5.95	-0.03
936	1039	A	35	-38.12	0.06	30.56	1.99	0.01
936	980	G	1	-39.1	-0.34	37.95	-0.34	-0.0

i-nuc	BP(j)	Nuc	#BP_Win	avgMFE	avgZ	avgED	SumZ	SumZ/#TotalWindows	BPs= 3
nt-937	-	U	180	-	-	-	-	-
937	854	A	22	-32.4	-0.05	29.84	-1.18	-0.01
937	913	G	22	-36.65	0.11	30.29	2.38	0.01
937	NoBP	U	101	-38.5	-0.63	27.16	-63.78	-0.35
937	1038	G	35	-38.12	0.06	30.56	1.99	0.01

i-nuc	BP(j)	Nuc	#BP_Win	avgMFE	avgZ	avgED	SumZ	SumZ/#TotalWindows	BPs= 2
nt-938	-	A	180	-	-	-	-	-
938	NoBP	A	144	-37.32	-0.44	28.07	-63.14	-0.35
938	852	U	1	-38.9	-0.14	34.06	-0.14	-0.0
938	1037	U	35	-38.12	0.06	30.56	1.99	0.01

i-nuc	BP(j)	Nuc	#BP_Win	avgMFE	avgZ	avgED	SumZ	SumZ/#TotalWindows	BPs= 2
nt-939	-	A	180	-	-	-	-	-
939	NoBP	A	163	-38.08	-0.37	28.56	-60.91	-0.34
939	852	U	16	-31.64	-0.04	29.1	-0.64	-0.0
939	851	U	1	-38.9	-0.14	34.06	-0.14	-0.0

i-nuc	BP(j)	Nuc	#BP_Win	avgMFE	avgZ	avgED	SumZ	SumZ/#TotalWindows	BPs= 2
nt-940	-	A	180	-	-	-	-	-
940	NoBP	A	163	-38.13	-0.38	28.58	-61.76	-0.34
940	851	U	16	-31.64	-0.04	29.1	-0.64	-0.0
940	850	U	1	-38.9	-0.14	34.06	-0.14	-0.0

i-nuc	BP(j)	Nuc	#BP_Win	avgMFE	avgZ	avgED	SumZ	SumZ/#TotalWindows	BPs= 3
nt-941	-	A	180	-	-	-	-	-
941	NoBP	A	161	-38.15	-0.38	28.49	-60.94	-0.34
941	850	U	16	-31.64	-0.04	29.1	-0.64	-0.0
941	849	U	1	-38.9	-0.14	34.06	-0.14	-0.0
941	1119	U	2	-41.1	-0.82	38.17	-1.65	-0.01

i-nuc	BP(j)	Nuc	#BP_Win	avgMFE	avgZ	avgED	SumZ	SumZ/#TotalWindows	BPs= 2
nt-942	-	G	180	-	-	-	-	-
942	NoBP	G	176	-37.68	-0.36	28.65	-62.56	-0.35
942	950	C	2	-31.3	0.12	29.78	0.25	0.0
942	1118	C	2	-41.1	-0.82	38.17	-1.65	-0.01

i-nuc	BP(j)	Nuc	#BP_Win	avgMFE	avgZ	avgED	SumZ	SumZ/#TotalWindows	BPs= 5
nt-943	-	A	180	-	-	-	-	-
943	NoBP	A	173	-37.7	-0.36	28.58	-62.34	-0.35
943	949	U	2	-31.3	0.12	29.78	0.25	0.0
943	847	U	1	-38.9	-0.14	34.06	-0.14	-0.0
943	974	U	1	-39.1	-0.34	37.95	-0.34	-0.0
943	1117	U	2	-41.1	-0.82	38.17	-1.65	-0.01
943	1119	U	1	-41.0	-0.57	44.43	-0.57	-0.0

i-nuc	BP(j)	Nuc	#BP_Win	avgMFE	avgZ	avgED	SumZ	SumZ/#TotalWindows	BPs= 1
nt-944	-	G	180	-	-	-	-	-
944	NoBP	G	179	-37.73	-0.36	28.87	-64.87	-0.36
944	1118	C	1	-41.0	-0.57	44.43	-0.57	-0.0

i-nuc	BP(j)	Nuc	#BP_Win	avgMFE	avgZ	avgED	SumZ	SumZ/#TotalWindows	BPs= 1
nt-945	-	A	180	-	-	-	-	-
945	NoBP	A	179	-37.78	-0.37	28.97	-66.09	-0.37
945	1117	U	1	-41.0	-0.57	44.43	-0.57	-0.0

i-nuc	BP(j)	Nuc	#BP_Win	avgMFE	avgZ	avgED	SumZ	SumZ/#TotalWindows	BPs= 5
nt-946	-	C	180	-	-	-	-	-
946	NoBP	C	26	-35.09	-0.22	34.39	-5.81	-0.03
946	868	G	65	-38.46	-0.79	23.12	-51.55	-0.29
946	957	G	66	-38.74	-0.18	31.54	-11.76	-0.07
946	909	G	9	-35.4	0.44	28.59	4.0	0.02
946	1082	G	9	-35.47	0.29	32.4	2.65	0.01
946	971	G	5	-41.04	-0.99	44.12	-4.94	-0.03

i-nuc	BP(j)	Nuc	#BP_Win	avgMFE	avgZ	avgED	SumZ	SumZ/#TotalWindows	BPs= 6
nt-947	-	C	180	-	-	-	-	-
947	NoBP	C	15	-33.13	-0.09	31.75	-1.3	-0.01
947	867	G	65	-38.46	-0.79	23.12	-51.55	-0.29
947	1019	G	11	-38.45	-0.47	39.2	-5.13	-0.03
947	956	G	66	-38.74	-0.18	31.54	-11.76	-0.07
947	908	G	9	-35.4	0.44	28.59	4.0	0.02
947	1081	G	9	-35.47	0.29	32.4	2.65	0.01
947	970	G	5	-41.04	-0.99	44.12	-4.94	-0.03

i-nuc	BP(j)	Nuc	#BP_Win	avgMFE	avgZ	avgED	SumZ	SumZ/#TotalWindows	BPs= 4
nt-948	-	A	180	-	-	-	-	-
948	NoBP	A	146	-38.1	-0.45	27.87	-65.74	-0.37
948	1018	U	11	-38.45	-0.47	39.2	-5.13	-0.03
948	907	U	9	-35.4	0.44	28.59	4.0	0.02
948	1080	U	9	-35.47	0.29	32.4	2.65	0.01
948	969	U	5	-41.04	-0.99	44.12	-4.94	-0.03

i-nuc	BP(j)	Nuc	#BP_Win	avgMFE	avgZ	avgED	SumZ	SumZ/#TotalWindows	BPs= 7
nt-949	-	U	180	-	-	-	-	-
949	NoBP	U	76	-37.95	-0.17	31.52	-13.18	-0.07
949	943	A	2	-31.3	0.12	29.78	0.25	0.0
949	865	A	65	-38.46	-0.79	23.12	-51.55	-0.29
949	1017	A	11	-38.45	-0.47	39.2	-5.13	-0.03
949	906	G	9	-35.4	0.44	28.59	4.0	0.02
949	1079	A	9	-35.47	0.29	32.4	2.65	0.01
949	968	A	5	-41.04	-0.99	44.12	-4.94	-0.03
949	1112	A	3	-41.07	-0.74	40.26	-2.22	-0.01

i-nuc	BP(j)	Nuc	#BP_Win	avgMFE	avgZ	avgED	SumZ	SumZ/#TotalWindows	BPs= 5
nt-950	-	C	180	-	-	-	-	-
950	NoBP	C	90	-37.97	-0.17	32.02	-15.18	-0.08
950	942	G	2	-31.3	0.12	29.78	0.25	0.0
950	864	G	65	-38.46	-0.79	23.12	-51.55	-0.29
950	1016	G	11	-38.45	-0.47	39.2	-5.13	-0.03
950	1078	G	9	-35.47	0.29	32.4	2.65	0.01
950	1111	G	3	-41.07	-0.74	40.26	-2.22	-0.01

i-nuc	BP(j)	Nuc	#BP_Win	avgMFE	avgZ	avgED	SumZ	SumZ/#TotalWindows	BPs= 1
nt-951	-	A	180	-	-	-	-	-
951	NoBP	A	176	-38.21	-0.41	29.43	-71.67	-0.4
951	859	U	4	-32.85	-0.2	29.36	-0.79	-0.0

i-nuc	BP(j)	Nuc	#BP_Win	avgMFE	avgZ	avgED	SumZ	SumZ/#TotalWindows	BPs= 1
nt-952	-	A	180	-	-	-	-	-
952	NoBP	A	176	-38.26	-0.41	29.51	-72.64	-0.4
952	858	U	4	-32.85	-0.2	29.36	-0.79	-0.0

i-nuc	BP(j)	Nuc	#BP_Win	avgMFE	avgZ	avgED	SumZ	SumZ/#TotalWindows	BPs= 4
nt-953	-	U	180	-	-	-	-	-
953	NoBP	U	107	-37.84	-0.14	32.49	-15.42	-0.09
953	857	A	4	-32.85	-0.2	29.36	-0.79	-0.0
953	863	A	61	-38.83	-0.83	22.71	-50.76	-0.28
953	965	A	5	-41.04	-0.99	44.12	-4.94	-0.03
953	1106	A	3	-41.07	-0.74	40.26	-2.22	-0.01

i-nuc	BP(j)	Nuc	#BP_Win	avgMFE	avgZ	avgED	SumZ	SumZ/#TotalWindows	BPs= 4
nt-954	-	G	180	-	-	-	-	-
954	NoBP	G	107	-37.95	-0.16	32.56	-17.08	-0.09
954	856	C	4	-32.85	-0.2	29.36	-0.79	-0.0
954	862	C	61	-38.83	-0.83	22.71	-50.76	-0.28
954	964	C	5	-41.04	-0.99	44.12	-4.94	-0.03
954	1105	C	3	-41.07	-0.74	40.26	-2.22	-0.01

i-nuc	BP(j)	Nuc	#BP_Win	avgMFE	avgZ	avgED	SumZ	SumZ/#TotalWindows	BPs= 4
nt-955	-	A	180	-	-	-	-	-
955	NoBP	A	110	-38.04	-0.18	32.59	-20.18	-0.11
955	782	U	2	-31.3	0.12	29.78	0.25	0.0
955	861	U	61	-38.83	-0.83	22.71	-50.76	-0.28
955	962	U	5	-41.04	-0.99	44.12	-4.94	-0.03
955	1119	U	2	-40.3	-1.05	41.0	-2.1	-0.01

i-nuc	BP(j)	Nuc	#BP_Win	avgMFE	avgZ	avgED	SumZ	SumZ/#TotalWindows	BPs= 5
nt-956	-	G	180	-	-	-	-	-
956	NoBP	G	102	-38.09	-0.58	27.18	-58.95	-0.33
956	781	C	2	-31.3	0.12	29.78	0.25	0.0
956	947	C	66	-38.74	-0.18	31.54	-11.76	-0.07
956	961	C	5	-41.04	-0.99	44.12	-4.94	-0.03
956	1104	C	3	-41.07	-0.74	40.26	-2.22	-0.01
956	1118	C	2	-40.3	-1.05	41.0	-2.1	-0.01

i-nuc	BP(j)	Nuc	#BP_Win	avgMFE	avgZ	avgED	SumZ	SumZ/#TotalWindows	BPs= 6
nt-957	-	G	180	-	-	-	-	-
957	780	C	2	-31.3	0.12	29.78	0.25	0.0
957	853	C	4	-32.85	-0.2	29.36	-0.79	-0.0
957	859	U	61	-38.83	-0.83	22.71	-50.76	-0.28
957	NoBP	G	42	-38.14	-0.33	35.55	-13.99	-0.08
957	946	C	66	-38.74	-0.18	31.54	-11.76	-0.07
957	1103	C	3	-41.07	-0.74	40.26	-2.22	-0.01
957	1117	U	2	-40.3	-1.05	41.0	-2.1	-0.01

i-nuc	BP(j)	Nuc	#BP_Win	avgMFE	avgZ	avgED	SumZ	SumZ/#TotalWindows	BPs= 3
nt-958	-	A	180	-	-	-	-	-
958	NoBP	A	112	-38.52	-0.27	33.23	-29.76	-0.17
958	852	U	4	-32.85	-0.2	29.36	-0.79	-0.0
958	858	U	61	-38.83	-0.83	22.71	-50.76	-0.28
958	1102	U	3	-41.07	-0.74	40.26	-2.22	-0.01

i-nuc	BP(j)	Nuc	#BP_Win	avgMFE	avgZ	avgED	SumZ	SumZ/#TotalWindows	BPs= 1
nt-959	-	A	180	-	-	-	-	-
959	851	U	4	-32.85	-0.2	29.36	-0.79	-0.0
959	NoBP	A	176	-38.74	-0.48	29.74	-84.49	-0.47

i-nuc	BP(j)	Nuc	#BP_Win	avgMFE	avgZ	avgED	SumZ	SumZ/#TotalWindows	BPs= 2
nt-960	-	G	180	-	-	-	-	-
960	NoBP	G	117	-38.7	-0.3	33.44	-35.64	-0.2
960	850	U	2	-33.2	-0.3	29.02	-0.59	-0.0
960	856	C	61	-38.83	-0.83	22.71	-50.76	-0.28

i-nuc	BP(j)	Nuc	#BP_Win	avgMFE	avgZ	avgED	SumZ	SumZ/#TotalWindows	BPs= 5
nt-961	-	C	180	-	-	-	-	-
961	NoBP	C	2	-33.2	-0.3	29.02	-0.59	-0.0
961	855	G	61	-38.83	-0.83	22.71	-50.76	-0.28
961	996	G	94	-38.28	-0.14	31.98	-13.62	-0.08
961	956	G	5	-41.04	-0.99	44.12	-4.94	-0.03
961	1110	G	16	-41.09	-1.04	38.2	-16.69	-0.09
961	1113	G	2	-40.3	-1.05	41.0	-2.1	-0.01

i-nuc	BP(j)	Nuc	#BP_Win	avgMFE	avgZ	avgED	SumZ	SumZ/#TotalWindows	BPs= 5
nt-962	-	U	180	-	-	-	-	-
962	NoBP	U	2	-39.55	-1.18	29.12	-2.37	-0.01
962	854	A	61	-38.83	-0.83	22.71	-50.76	-0.28
962	995	A	94	-38.28	-0.14	31.98	-13.62	-0.08
962	955	A	5	-41.04	-0.99	44.12	-4.94	-0.03
962	1109	A	16	-41.09	-1.04	38.2	-16.69	-0.09
962	1112	A	2	-40.3	-1.05	41.0	-2.1	-0.01

i-nuc	BP(j)	Nuc	#BP_Win	avgMFE	avgZ	avgED	SumZ	SumZ/#TotalWindows	BPs= 3
nt-963	-	G	180	-	-	-	-	-
963	853	C	61	-38.83	-0.83	22.71	-50.76	-0.28
963	994	C	94	-38.28	-0.14	31.98	-13.62	-0.08
963	NoBP	G	9	-41.96	-1.31	40.41	-11.79	-0.07
963	1108	U	16	-41.09	-1.04	38.2	-16.69	-0.09

i-nuc	BP(j)	Nuc	#BP_Win	avgMFE	avgZ	avgED	SumZ	SumZ/#TotalWindows	BPs= 4
nt-964	-	C	180	-	-	-	-	-
964	NoBP	C	63	-39.22	-0.9	23.07	-56.74	-0.32
964	993	G	94	-38.28	-0.14	31.98	-13.62	-0.08
964	954	G	5	-41.04	-0.99	44.12	-4.94	-0.03
964	1107	G	16	-41.09	-1.04	38.2	-16.69	-0.09
964	1110	G	2	-40.3	-1.05	41.0	-2.1	-0.01

i-nuc	BP(j)	Nuc	#BP_Win	avgMFE	avgZ	avgED	SumZ	SumZ/#TotalWindows	BPs= 4
nt-965	-	A	180	-	-	-	-	-
965	NoBP	A	25	-41.18	-1.2	35.23	-30.07	-0.17
965	852	U	4	-36.4	-1.01	24.14	-4.02	-0.02
965	851	U	52	-39.31	-0.82	22.62	-42.88	-0.24
965	992	U	94	-38.28	-0.14	31.98	-13.62	-0.08
965	953	U	5	-41.04	-0.99	44.12	-4.94	-0.03

i-nuc	BP(j)	Nuc	#BP_Win	avgMFE	avgZ	avgED	SumZ	SumZ/#TotalWindows	BPs= 2
nt-966	-	G	180	-	-	-	-	-
966	NoBP	G	124	-39.05	-0.4	33.15	-49.7	-0.28
966	851	U	4	-36.4	-1.01	24.14	-4.02	-0.02
966	850	U	52	-39.31	-0.82	22.62	-42.88	-0.24

i-nuc	BP(j)	Nuc	#BP_Win	avgMFE	avgZ	avgED	SumZ	SumZ/#TotalWindows	BPs= 2
nt-967	-	A	180	-	-	-	-	-
967	NoBP	A	124	-39.13	-0.42	33.17	-51.83	-0.29
967	850	U	4	-36.4	-1.01	24.14	-4.02	-0.02
967	849	U	52	-39.31	-0.82	22.62	-42.88	-0.24

i-nuc	BP(j)	Nuc	#BP_Win	avgMFE	avgZ	avgED	SumZ	SumZ/#TotalWindows	BPs= 3
nt-968	-	A	180	-	-	-	-	-
968	NoBP	A	29	-41.55	-1.34	33.94	-38.96	-0.22
968	847	U	52	-39.31	-0.82	22.62	-42.88	-0.24
968	988	U	94	-38.28	-0.14	31.98	-13.62	-0.08
968	949	U	5	-41.04	-0.99	44.12	-4.94	-0.03

i-nuc	BP(j)	Nuc	#BP_Win	avgMFE	avgZ	avgED	SumZ	SumZ/#TotalWindows	BPs= 4
nt-969	-	U	180	-	-	-	-	-
969	NoBP	U	3	-36.4	-0.99	24.68	-2.97	-0.02
969	846	A	52	-39.31	-0.82	22.62	-42.88	-0.24
969	987	G	94	-38.28	-0.14	31.98	-13.62	-0.08
969	948	A	5	-41.04	-0.99	44.12	-4.94	-0.03
969	1106	A	26	-42.51	-1.43	35.12	-37.2	-0.21

i-nuc	BP(j)	Nuc	#BP_Win	avgMFE	avgZ	avgED	SumZ	SumZ/#TotalWindows	BPs= 3
nt-970	-	G	180	-	-	-	-	-
970	NoBP	G	96	-38.24	-0.16	31.85	-15.24	-0.08
970	845	C	52	-39.31	-0.82	22.62	-42.88	-0.24
970	947	C	5	-41.04	-0.99	44.12	-4.94	-0.03
970	1105	C	27	-42.61	-1.46	34.8	-39.4	-0.22

i-nuc	BP(j)	Nuc	#BP_Win	avgMFE	avgZ	avgED	SumZ	SumZ/#TotalWindows	BPs= 4
nt-971	-	G	180	-	-	-	-	-
971	NoBP	G	2	-39.8	-1.24	28.62	-2.48	-0.01
971	844	C	52	-39.31	-0.82	22.62	-42.88	-0.24
971	985	C	94	-38.28	-0.14	31.98	-13.62	-0.08
971	946	C	5	-41.04	-0.99	44.12	-4.94	-0.03
971	1104	C	27	-42.61	-1.46	34.8	-39.4	-0.22

i-nuc	BP(j)	Nuc	#BP_Win	avgMFE	avgZ	avgED	SumZ	SumZ/#TotalWindows	BPs= 3
nt-972	-	G	180	-	-	-	-	-
972	843	C	51	-39.28	-0.83	22.31	-42.36	-0.24
972	NoBP	G	8	-41.53	-1.14	39.04	-9.16	-0.05
972	984	C	94	-38.28	-0.14	31.98	-13.62	-0.08
972	1103	C	27	-42.61	-1.46	34.8	-39.4	-0.22

i-nuc	BP(j)	Nuc	#BP_Win	avgMFE	avgZ	avgED	SumZ	SumZ/#TotalWindows	BPs= 3
nt-973	-	A	180	-	-	-	-	-
973	NoBP	A	55	-39.53	-0.87	23.08	-48.11	-0.27
973	983	U	94	-38.28	-0.14	31.98	-13.62	-0.08
973	1102	U	27	-42.61	-1.46	34.8	-39.4	-0.22
973	1121	U	4	-41.53	-1.15	45.67	-4.6	-0.03

i-nuc	BP(j)	Nuc	#BP_Win	avgMFE	avgZ	avgED	SumZ	SumZ/#TotalWindows	BPs= 4
nt-974	-	U	180	-	-	-	-	-
974	NoBP	U	54	-39.62	-0.91	22.87	-49.15	-0.27
974	982	A	94	-38.28	-0.14	31.98	-13.62	-0.08
974	943	A	1	-39.1	-0.34	37.95	-0.34	-0.0
974	1101	A	27	-42.61	-1.46	34.8	-39.4	-0.22
974	1120	A	4	-41.53	-1.15	45.67	-4.6	-0.03

i-nuc	BP(j)	Nuc	#BP_Win	avgMFE	avgZ	avgED	SumZ	SumZ/#TotalWindows	BPs= 2
nt-975	-	A	180	-	-	-	-	-
975	NoBP	A	149	-38.8	-0.43	28.74	-64.66	-0.36
975	1100	U	27	-42.61	-1.46	34.8	-39.4	-0.22
975	1119	U	4	-41.53	-1.15	45.67	-4.6	-0.03

i-nuc	BP(j)	Nuc	#BP_Win	avgMFE	avgZ	avgED	SumZ	SumZ/#TotalWindows	BPs= 2
nt-976	-	G	180	-	-	-	-	-
976	NoBP	G	115	-38.04	-0.23	30.29	-26.02	-0.14
976	994	C	61	-42.0	-1.3	28.57	-79.19	-0.44
976	1118	C	4	-41.53	-1.15	45.67	-4.6	-0.03

i-nuc	BP(j)	Nuc	#BP_Win	avgMFE	avgZ	avgED	SumZ	SumZ/#TotalWindows	BPs= 2
nt-977	-	A	180	-	-	-	-	-
977	NoBP	A	164	-39.63	-0.61	30.26	-99.64	-0.55
977	841	U	12	-36.76	-0.52	22.64	-6.18	-0.03
977	1117	U	4	-41.53	-1.15	45.67	-4.6	-0.03

i-nuc	BP(j)	Nuc	#BP_Win	avgMFE	avgZ	avgED	SumZ	SumZ/#TotalWindows	BPs= 3
nt-978	-	U	180	-	-	-	-	-
978	NoBP	U	162	-39.62	-0.6	30.36	-96.59	-0.54
978	840	A	12	-36.76	-0.52	22.64	-6.18	-0.03
978	1116	A	4	-41.53	-1.15	45.67	-4.6	-0.03
978	996	G	2	-41.9	-1.89	25.94	-3.78	-0.02

i-nuc	BP(j)	Nuc	#BP_Win	avgMFE	avgZ	avgED	SumZ	SumZ/#TotalWindows	BPs= 4
nt-979	-	U	180	-	-	-	-	-
979	NoBP	U	97	-38.21	-0.15	31.82	-14.39	-0.08
979	839	A	12	-36.76	-0.52	22.64	-6.18	-0.03
979	991	A	65	-41.8	-1.29	28.3	-83.63	-0.46
979	1115	A	4	-41.53	-1.15	45.67	-4.6	-0.03
979	995	A	2	-41.9	-1.89	25.94	-3.78	-0.02

i-nuc	BP(j)	Nuc	#BP_Win	avgMFE	avgZ	avgED	SumZ	SumZ/#TotalWindows	BPs= 4
nt-980	-	G	180	-	-	-	-	-
980	NoBP	G	99	-38.37	-0.19	32.41	-18.39	-0.1
980	838	U	12	-36.76	-0.52	22.64	-6.18	-0.03
980	990	C	66	-41.79	-1.29	28.25	-85.43	-0.47
980	936	U	1	-39.1	-0.34	37.95	-0.34	-0.0
980	994	C	2	-41.9	-1.89	25.94	-3.78	-0.02

i-nuc	BP(j)	Nuc	#BP_Win	avgMFE	avgZ	avgED	SumZ	SumZ/#TotalWindows	BPs= 4
nt-981	-	C	180	-	-	-	-	-
981	837	G	12	-36.76	-0.52	22.64	-6.18	-0.03
981	989	G	66	-41.79	-1.29	28.25	-85.43	-0.47
981	NoBP	C	99	-38.42	-0.2	32.54	-20.15	-0.11
981	935	G	1	-39.1	-0.34	37.95	-0.34	-0.0
981	993	G	2	-41.9	-1.89	25.94	-3.78	-0.02

i-nuc	BP(j)	Nuc	#BP_Win	avgMFE	avgZ	avgED	SumZ	SumZ/#TotalWindows	BPs= 4
nt-982	-	A	180	-	-	-	-	-
982	NoBP	A	17	-38.37	-0.83	29.15	-14.04	-0.08
982	988	U	66	-41.79	-1.29	28.25	-85.43	-0.47
982	974	U	94	-38.28	-0.14	31.98	-13.62	-0.08
982	934	U	1	-39.1	-0.34	37.95	-0.34	-0.0
982	992	U	2	-41.9	-1.89	25.94	-3.78	-0.02

i-nuc	BP(j)	Nuc	#BP_Win	avgMFE	avgZ	avgED	SumZ	SumZ/#TotalWindows	BPs= 7
nt-983	-	U	180	-	-	-	-	-
983	NoBP	U	2	-35.8	-0.56	22.44	-1.13	-0.01
983	835	A	8	-37.4	-0.41	22.74	-3.26	-0.02
983	987	G	66	-41.79	-1.29	28.25	-85.43	-0.47
983	973	A	94	-38.28	-0.14	31.98	-13.62	-0.08
983	933	A	1	-39.1	-0.34	37.95	-0.34	-0.0
983	1112	A	4	-41.53	-1.15	45.67	-4.6	-0.03
983	991	A	2	-41.9	-1.89	25.94	-3.78	-0.02
983	1049	A	3	-39.8	-1.83	31.35	-5.5	-0.03

i-nuc	BP(j)	Nuc	#BP_Win	avgMFE	avgZ	avgED	SumZ	SumZ/#TotalWindows	BPs= 4
nt-984	-	C	180	-	-	-	-	-
984	NoBP	C	71	-41.64	-1.29	28.2	-91.33	-0.51
984	834	G	8	-37.4	-0.41	22.74	-3.26	-0.02
984	972	G	94	-38.28	-0.14	31.98	-13.62	-0.08
984	1111	G	4	-41.53	-1.15	45.67	-4.6	-0.03
984	1048	G	3	-39.8	-1.83	31.35	-5.5	-0.03

i-nuc	BP(j)	Nuc	#BP_Win	avgMFE	avgZ	avgED	SumZ	SumZ/#TotalWindows	BPs= 3
nt-985	-	C	180	-	-	-	-	-
985	NoBP	C	79	-41.25	-1.22	27.68	-96.17	-0.53
985	971	G	94	-38.28	-0.14	31.98	-13.62	-0.08
985	1110	G	4	-41.53	-1.15	45.67	-4.6	-0.03
985	1047	G	3	-39.8	-1.83	31.35	-5.5	-0.03

i-nuc	BP(j)	Nuc	#BP_Win	avgMFE	avgZ	avgED	SumZ	SumZ/#TotalWindows	BPs= 1
nt-986	-	A	180	-	-	-	-	-
986	NoBP	A	176	-39.66	-0.66	30.06	-116.84	-0.65
986	1108	U	4	-41.53	-1.15	45.67	-4.6	-0.03

i-nuc	BP(j)	Nuc	#BP_Win	avgMFE	avgZ	avgED	SumZ	SumZ/#TotalWindows	BPs= 5
nt-987	-	G	180	-	-	-	-	-
987	NoBP	G	17	-39.63	-1.22	30.72	-20.68	-0.11
987	983	U	66	-41.79	-1.29	28.25	-85.43	-0.47
987	831	C	1	-42.3	-0.61	24.72	-0.61	-0.0
987	1008	C	1	-37.9	-0.47	33.0	-0.47	-0.0
987	969	U	94	-38.28	-0.14	31.98	-13.62	-0.08
987	1166	U	1	-41.7	-2.14	22.53	-2.14	-0.01

i-nuc	BP(j)	Nuc	#BP_Win	avgMFE	avgZ	avgED	SumZ	SumZ/#TotalWindows	BPs= 7
nt-988	-	U	180	-	-	-	-	-
988	NoBP	U	8	-39.3	-1.03	23.68	-8.25	-0.05
988	982	A	66	-41.79	-1.29	28.25	-85.43	-0.47
988	1007	A	1	-37.9	-0.47	33.0	-0.47	-0.0
988	968	A	94	-38.28	-0.14	31.98	-13.62	-0.08
988	931	A	1	-39.1	-0.34	37.95	-0.34	-0.0
988	1106	A	4	-41.53	-1.15	45.67	-4.6	-0.03
988	1046	A	3	-39.8	-1.83	31.35	-5.5	-0.03
988	1165	A	3	-41.03	-2.5	23.53	-7.49	-0.04

i-nuc	BP(j)	Nuc	#BP_Win	avgMFE	avgZ	avgED	SumZ	SumZ/#TotalWindows	BPs= 7
nt-989	-	G	180	-	-	-	-	-
989	NoBP	G	100	-38.35	-0.21	31.51	-21.3	-0.12
989	981	C	66	-41.79	-1.29	28.25	-85.43	-0.47
989	830	C	1	-42.3	-0.61	24.72	-0.61	-0.0
989	1006	C	1	-37.9	-0.47	33.0	-0.47	-0.0
989	930	C	1	-39.1	-0.34	37.95	-0.34	-0.0
989	1105	C	4	-41.53	-1.15	45.67	-4.6	-0.03
989	1045	C	3	-39.8	-1.83	31.35	-5.5	-0.03
989	1164	U	4	-40.65	-2.39	23.92	-9.57	-0.05

i-nuc	BP(j)	Nuc	#BP_Win	avgMFE	avgZ	avgED	SumZ	SumZ/#TotalWindows	BPs= 7
nt-990	-	C	180	-	-	-	-	-
990	NoBP	C	99	-38.38	-0.23	31.59	-22.64	-0.13
990	980	G	66	-41.79	-1.29	28.25	-85.43	-0.47
990	829	G	1	-42.3	-0.61	24.72	-0.61	-0.0
990	1005	G	1	-37.9	-0.47	33.0	-0.47	-0.0
990	929	G	1	-39.1	-0.34	37.95	-0.34	-0.0
990	1019	G	5	-41.08	-1.18	41.65	-5.88	-0.03
990	1044	G	3	-39.8	-1.83	31.35	-5.5	-0.03
990	1163	G	4	-40.65	-2.39	23.92	-9.57	-0.05

i-nuc	BP(j)	Nuc	#BP_Win	avgMFE	avgZ	avgED	SumZ	SumZ/#TotalWindows	BPs= 8
nt-991	-	A	180	-	-	-	-	-
991	979	U	65	-41.8	-1.29	28.3	-83.63	-0.46
991	NoBP	A	96	-38.35	-0.17	31.84	-16.03	-0.09
991	1004	U	1	-37.9	-0.47	33.0	-0.47	-0.0
991	928	U	1	-39.1	-0.34	37.95	-0.34	-0.0
991	1018	U	5	-41.08	-1.18	41.65	-5.88	-0.03
991	983	U	2	-41.9	-1.89	25.94	-3.78	-0.02
991	1042	U	3	-39.8	-1.83	31.35	-5.5	-0.03
991	1162	U	4	-40.65	-2.39	23.92	-9.57	-0.05
991	1166	U	3	-40.77	-2.25	22.79	-6.74	-0.04

i-nuc	BP(j)	Nuc	#BP_Win	avgMFE	avgZ	avgED	SumZ	SumZ/#TotalWindows	BPs= 9
nt-992	-	U	180	-	-	-	-	-
992	NoBP	U	64	-41.8	-1.27	28.46	-81.04	-0.45
992	828	A	1	-42.3	-0.61	24.72	-0.61	-0.0
992	965	A	94	-38.28	-0.14	31.98	-13.62	-0.08
992	927	A	1	-39.1	-0.34	37.95	-0.34	-0.0
992	1017	A	5	-41.08	-1.18	41.65	-5.88	-0.03
992	982	A	2	-41.9	-1.89	25.94	-3.78	-0.02
992	1157	A	2	-41.75	-2.12	25.54	-4.24	-0.02
992	1041	A	3	-39.8	-1.83	31.35	-5.5	-0.03
992	1161	A	4	-40.65	-2.39	23.92	-9.57	-0.05
992	1165	A	4	-40.45	-2.14	24.69	-8.57	-0.05

i-nuc	BP(j)	Nuc	#BP_Win	avgMFE	avgZ	avgED	SumZ	SumZ/#TotalWindows	BPs= 7
nt-993	-	G	180	-	-	-	-	-
993	NoBP	G	73	-41.72	-1.34	29.31	-97.86	-0.54
993	827	C	1	-42.3	-0.61	24.72	-0.61	-0.0
993	964	C	94	-38.28	-0.14	31.98	-13.62	-0.08
993	926	C	1	-39.1	-0.34	37.95	-0.34	-0.0
993	981	C	2	-41.9	-1.89	25.94	-3.78	-0.02
993	1156	U	2	-41.75	-2.12	25.54	-4.24	-0.02
993	1040	C	3	-39.8	-1.83	31.35	-5.5	-0.03
993	1164	U	4	-40.45	-2.14	24.69	-8.57	-0.05

i-nuc	BP(j)	Nuc	#BP_Win	avgMFE	avgZ	avgED	SumZ	SumZ/#TotalWindows	BPs= 6
nt-994	-	C	180	-	-	-	-	-
994	976	G	61	-42.0	-1.3	28.57	-79.19	-0.44
994	NoBP	C	14	-40.6	-1.51	33.88	-21.17	-0.12
994	963	G	94	-38.28	-0.14	31.98	-13.62	-0.08
994	980	G	2	-41.9	-1.89	25.94	-3.78	-0.02
994	1155	G	2	-41.75	-2.12	25.54	-4.24	-0.02
994	1038	G	3	-39.8	-1.83	31.35	-5.5	-0.03
994	1163	G	4	-40.45	-2.14	24.69	-8.57	-0.05

i-nuc	BP(j)	Nuc	#BP_Win	avgMFE	avgZ	avgED	SumZ	SumZ/#TotalWindows	BPs= 5
nt-995	-	A	180	-	-	-	-	-
995	NoBP	A	76	-41.77	-1.39	29.73	-105.82	-0.59
995	826	U	1	-42.3	-0.61	24.72	-0.61	-0.0
995	962	U	94	-38.28	-0.14	31.98	-13.62	-0.08
995	979	U	2	-41.9	-1.89	25.94	-3.78	-0.02
995	1037	U	3	-39.8	-1.83	31.35	-5.5	-0.03
995	1162	U	4	-40.45	-2.14	24.69	-8.57	-0.05

i-nuc	BP(j)	Nuc	#BP_Win	avgMFE	avgZ	avgED	SumZ	SumZ/#TotalWindows	BPs= 5
nt-996	-	G	180	-	-	-	-	-
996	NoBP	G	71	-41.86	-1.56	30.58	-110.63	-0.61
996	832	C	9	-41.19	-1.1	21.24	-9.9	-0.06
996	825	U	1	-42.3	-0.61	24.72	-0.61	-0.0
996	1009	C	3	-38.2	-0.25	32.77	-0.76	-0.0
996	961	C	94	-38.28	-0.14	31.98	-13.62	-0.08
996	978	U	2	-41.9	-1.89	25.94	-3.78	-0.02

i-nuc	BP(j)	Nuc	#BP_Win	avgMFE	avgZ	avgED	SumZ	SumZ/#TotalWindows	BPs= 4
nt-997	-	G	180	-	-	-	-	-
997	NoBP	G	4	-38.88	-0.39	27.62	-1.56	-0.01
997	831	C	9	-41.19	-1.1	21.24	-9.9	-0.06
997	824	U	1	-42.3	-0.61	24.72	-0.61	-0.0
997	1008	C	3	-38.2	-0.25	32.77	-0.76	-0.0
997	1014	C	163	-39.88	-0.78	31.42	-127.78	-0.71

i-nuc	BP(j)	Nuc	#BP_Win	avgMFE	avgZ	avgED	SumZ	SumZ/#TotalWindows	BPs= 4
nt-998	-	G	180	-	-	-	-	-
998	NoBP	G	2	-38.6	-0.42	28.48	-0.84	-0.0
998	830	C	9	-41.19	-1.1	21.24	-9.9	-0.06
998	823	C	1	-42.3	-0.61	24.72	-0.61	-0.0
998	1006	C	3	-38.2	-0.25	32.77	-0.76	-0.0
998	1013	C	165	-39.86	-0.78	31.38	-129.22	-0.72

i-nuc	BP(j)	Nuc	#BP_Win	avgMFE	avgZ	avgED	SumZ	SumZ/#TotalWindows	BPs= 4
nt-999	-	C	180	-	-	-	-	-
999	829	G	9	-41.19	-1.1	21.24	-9.9	-0.06
999	822	G	1	-42.3	-0.61	24.72	-0.61	-0.0
999	NoBP	C	1	-37.9	-0.47	33.0	-0.47	-0.0
999	1005	G	3	-38.2	-0.25	32.77	-0.76	-0.0
999	1012	G	166	-39.82	-0.78	31.4	-130.03	-0.72

i-nuc	BP(j)	Nuc	#BP_Win	avgMFE	avgZ	avgED	SumZ	SumZ/#TotalWindows	BPs= 2
nt-1000	-	C	180	-	-	-	-	-
1000	821	G	1	-42.3	-0.61	24.72	-0.61	-0.0
1000	NoBP	C	13	-39.71	-0.88	25.46	-11.46	-0.06
1000	1011	G	166	-39.82	-0.78	31.4	-130.03	-0.72

i-nuc	BP(j)	Nuc	#BP_Win	avgMFE	avgZ	avgED	SumZ	SumZ/#TotalWindows	BPs= 1
nt-1001	-	U	180	-	-	-	-	-
1001	NoBP	U	14	-39.31	-0.88	25.92	-12.34	-0.07
1001	1010	A	166	-39.82	-0.78	31.4	-130.03	-0.72

i-nuc	BP(j)	Nuc	#BP_Win	avgMFE	avgZ	avgED	SumZ	SumZ/#TotalWindows	BPs= 0
nt-1002	-	A	180	-	-	-	-	-
1002	NoBP	A	180	-39.74	-0.79	31.02	-142.44	-0.79

i-nuc	BP(j)	Nuc	#BP_Win	avgMFE	avgZ	avgED	SumZ	SumZ/#TotalWindows	BPs= 0
nt-1003	-	U	180	-	-	-	-	-
1003	NoBP	U	180	-39.7	-0.79	31.1	-142.19	-0.79

i-nuc	BP(j)	Nuc	#BP_Win	avgMFE	avgZ	avgED	SumZ	SumZ/#TotalWindows	BPs= 2
nt-1004	-	U	180	-	-	-	-	-
1004	NoBP	U	175	-39.8	-0.79	31.13	-137.69	-0.76
1004	991	A	1	-37.9	-0.47	33.0	-0.47	-0.0
1004	1179	A	4	-33.95	-0.98	33.26	-3.93	-0.02

i-nuc	BP(j)	Nuc	#BP_Win	avgMFE	avgZ	avgED	SumZ	SumZ/#TotalWindows	BPs= 3
nt-1005	-	G	180	-	-	-	-	-
1005	NoBP	G	172	-39.79	-0.79	31.19	-136.69	-0.76
1005	990	C	1	-37.9	-0.47	33.0	-0.47	-0.0
1005	999	C	3	-38.2	-0.25	32.77	-0.76	-0.0
1005	1178	C	4	-33.95	-0.98	33.26	-3.93	-0.02

i-nuc	BP(j)	Nuc	#BP_Win	avgMFE	avgZ	avgED	SumZ	SumZ/#TotalWindows	BPs= 3
nt-1006	-	C	180	-	-	-	-	-
1006	NoBP	C	172	-39.76	-0.8	31.3	-136.85	-0.76
1006	989	G	1	-37.9	-0.47	33.0	-0.47	-0.0
1006	998	G	3	-38.2	-0.25	32.77	-0.76	-0.0
1006	1177	G	4	-33.95	-0.98	33.26	-3.93	-0.02

i-nuc	BP(j)	Nuc	#BP_Win	avgMFE	avgZ	avgED	SumZ	SumZ/#TotalWindows	BPs= 1
nt-1007	-	A	180	-	-	-	-	-
1007	NoBP	A	179	-39.58	-0.79	31.47	-141.97	-0.79
1007	988	U	1	-37.9	-0.47	33.0	-0.47	-0.0

i-nuc	BP(j)	Nuc	#BP_Win	avgMFE	avgZ	avgED	SumZ	SumZ/#TotalWindows	BPs= 3
nt-1008	-	C	180	-	-	-	-	-
1008	NoBP	C	174	-39.64	-0.8	31.49	-139.42	-0.77
1008	987	G	1	-37.9	-0.47	33.0	-0.47	-0.0
1008	997	G	3	-38.2	-0.25	32.77	-0.76	-0.0
1008	1140	G	2	-35.1	-1.14	35.54	-2.27	-0.01

i-nuc	BP(j)	Nuc	#BP_Win	avgMFE	avgZ	avgED	SumZ	SumZ/#TotalWindows	BPs= 2
nt-1009	-	C	180	-	-	-	-	-
1009	NoBP	C	175	-39.6	-0.81	31.57	-141.05	-0.78
1009	996	G	3	-38.2	-0.25	32.77	-0.76	-0.0
1009	1139	G	2	-35.1	-1.14	35.54	-2.27	-0.01

i-nuc	BP(j)	Nuc	#BP_Win	avgMFE	avgZ	avgED	SumZ	SumZ/#TotalWindows	BPs= 2
nt-1010	-	A	180	-	-	-	-	-
1010	NoBP	A	12	-36.23	-1.1	34.44	-13.14	-0.07
1010	1001	U	166	-39.82	-0.78	31.4	-130.03	-0.72
1010	1138	U	2	-35.1	-1.14	35.54	-2.27	-0.01

i-nuc	BP(j)	Nuc	#BP_Win	avgMFE	avgZ	avgED	SumZ	SumZ/#TotalWindows	BPs= 3
nt-1011	-	G	180	-	-	-	-	-
1011	NoBP	G	8	-37.24	-1.31	35.26	-10.45	-0.06
1011	1000	C	166	-39.82	-0.78	31.4	-130.03	-0.72
1011	1170	C	4	-33.95	-0.98	33.26	-3.93	-0.02
1011	1137	C	2	-35.1	-1.14	35.54	-2.27	-0.01

i-nuc	BP(j)	Nuc	#BP_Win	avgMFE	avgZ	avgED	SumZ	SumZ/#TotalWindows	BPs= 3
nt-1012	-	G	180	-	-	-	-	-
1012	NoBP	G	8	-37.1	-1.5	35.41	-12.01	-0.07
1012	999	C	166	-39.82	-0.78	31.4	-130.03	-0.72
1012	1169	C	4	-33.95	-0.98	33.26	-3.93	-0.02
1012	1136	C	2	-35.1	-1.14	35.54	-2.27	-0.01

i-nuc	BP(j)	Nuc	#BP_Win	avgMFE	avgZ	avgED	SumZ	SumZ/#TotalWindows	BPs= 3
nt-1013	-	C	180	-	-	-	-	-
1013	998	G	165	-39.86	-0.78	31.38	-129.22	-0.72
1013	NoBP	C	3	-34.47	-1.03	35.3	-3.08	-0.02
1013	1168	G	4	-33.95	-0.98	33.26	-3.93	-0.02
1013	1185	G	8	-36.94	-1.69	35.58	-13.54	-0.08

i-nuc	BP(j)	Nuc	#BP_Win	avgMFE	avgZ	avgED	SumZ	SumZ/#TotalWindows	BPs= 2
nt-1014	-	C	180	-	-	-	-	-
1014	997	G	163	-39.88	-0.78	31.42	-127.78	-0.71
1014	NoBP	C	9	-34.7	-1.08	33.23	-9.75	-0.05
1014	1184	G	8	-36.94	-1.69	35.58	-13.54	-0.08

i-nuc	BP(j)	Nuc	#BP_Win	avgMFE	avgZ	avgED	SumZ	SumZ/#TotalWindows	BPs= 1
nt-1015	-	A	180	-	-	-	-	-
1015	NoBP	A	172	-39.57	-0.81	31.59	-138.65	-0.77
1015	1183	U	8	-36.94	-1.69	35.58	-13.54	-0.08

i-nuc	BP(j)	Nuc	#BP_Win	avgMFE	avgZ	avgED	SumZ	SumZ/#TotalWindows	BPs= 4
nt-1016	-	G	180	-	-	-	-	-
1016	NoBP	G	145	-39.64	-0.89	31.46	-128.95	-0.72
1016	950	C	11	-38.45	-0.47	39.2	-5.13	-0.03
1016	862	C	13	-39.52	-0.4	28.01	-5.14	-0.03
1016	918	C	3	-37.9	-0.02	30.19	-0.05	-0.0
1016	1182	C	8	-36.94	-1.69	35.58	-13.54	-0.08

i-nuc	BP(j)	Nuc	#BP_Win	avgMFE	avgZ	avgED	SumZ	SumZ/#TotalWindows	BPs= 5
nt-1017	-	A	180	-	-	-	-	-
1017	NoBP	A	140	-39.54	-0.88	31.19	-122.86	-0.68
1017	949	U	11	-38.45	-0.47	39.2	-5.13	-0.03
1017	861	U	13	-39.52	-0.4	28.01	-5.14	-0.03
1017	917	U	3	-37.9	-0.02	30.19	-0.05	-0.0
1017	992	U	5	-41.08	-1.18	41.65	-5.88	-0.03
1017	1181	U	8	-36.94	-1.69	35.58	-13.54	-0.08

i-nuc	BP(j)	Nuc	#BP_Win	avgMFE	avgZ	avgED	SumZ	SumZ/#TotalWindows	BPs= 5
nt-1018	-	U	180	-	-	-	-	-
1018	NoBP	U	140	-39.48	-0.88	31.28	-123.46	-0.69
1018	948	A	11	-38.45	-0.47	39.2	-5.13	-0.03
1018	860	A	13	-39.52	-0.4	28.01	-5.14	-0.03
1018	916	A	3	-37.9	-0.02	30.19	-0.05	-0.0
1018	991	A	5	-41.08	-1.18	41.65	-5.88	-0.03
1018	1179	A	8	-36.94	-1.69	35.58	-13.54	-0.08

i-nuc	BP(j)	Nuc	#BP_Win	avgMFE	avgZ	avgED	SumZ	SumZ/#TotalWindows	BPs= 5
nt-1019	-	G	180	-	-	-	-	-
1019	NoBP	G	140	-39.43	-0.88	31.38	-123.77	-0.69
1019	947	C	11	-38.45	-0.47	39.2	-5.13	-0.03
1019	859	U	13	-39.52	-0.4	28.01	-5.14	-0.03
1019	915	C	3	-37.9	-0.02	30.19	-0.05	-0.0
1019	990	C	5	-41.08	-1.18	41.65	-5.88	-0.03
1019	1178	C	8	-36.94	-1.69	35.58	-13.54	-0.08

i-nuc	BP(j)	Nuc	#BP_Win	avgMFE	avgZ	avgED	SumZ	SumZ/#TotalWindows	BPs= 2
nt-1020	-	A	180	-	-	-	-	-
1020	NoBP	A	166	-39.22	-0.9	32.41	-148.65	-0.83
1020	858	U	13	-39.52	-0.4	28.01	-5.14	-0.03
1020	1119	U	1	-40.4	-0.85	41.89	-0.85	-0.0

i-nuc	BP(j)	Nuc	#BP_Win	avgMFE	avgZ	avgED	SumZ	SumZ/#TotalWindows	BPs= 2
nt-1021	-	G	180	-	-	-	-	-
1021	NoBP	G	175	-39.16	-0.86	32.21	-151.19	-0.84
1021	853	C	4	-40.82	-0.59	30.19	-2.37	-0.01
1021	1118	C	1	-40.4	-0.85	41.89	-0.85	-0.0

i-nuc	BP(j)	Nuc	#BP_Win	avgMFE	avgZ	avgED	SumZ	SumZ/#TotalWindows	BPs= 2
nt-1022	-	A	180	-	-	-	-	-
1022	NoBP	A	175	-39.11	-0.86	32.29	-151.37	-0.84
1022	852	U	4	-40.82	-0.59	30.19	-2.37	-0.01
1022	1117	U	1	-40.4	-0.85	41.89	-0.85	-0.0

i-nuc	BP(j)	Nuc	#BP_Win	avgMFE	avgZ	avgED	SumZ	SumZ/#TotalWindows	BPs= 2
nt-1023	-	G	180	-	-	-	-	-
1023	NoBP	G	174	-39.08	-0.87	32.46	-152.18	-0.85
1023	851	U	4	-40.82	-0.59	30.19	-2.37	-0.01
1023	853	C	2	-39.0	-0.5	29.72	-1.0	-0.01

i-nuc	BP(j)	Nuc	#BP_Win	avgMFE	avgZ	avgED	SumZ	SumZ/#TotalWindows	BPs= 2
nt-1024	-	A	180	-	-	-	-	-
1024	NoBP	A	174	-39.05	-0.88	32.44	-153.7	-0.85
1024	850	U	4	-40.82	-0.59	30.19	-2.37	-0.01
1024	852	U	2	-39.0	-0.5	29.72	-1.0	-0.01

i-nuc	BP(j)	Nuc	#BP_Win	avgMFE	avgZ	avgED	SumZ	SumZ/#TotalWindows	BPs= 2
nt-1025	-	A	180	-	-	-	-	-
1025	849	U	4	-40.82	-0.59	30.19	-2.37	-0.01
1025	851	U	2	-39.0	-0.5	29.72	-1.0	-0.01
1025	NoBP	A	174	-39.04	-0.9	32.44	-155.91	-0.87

i-nuc	BP(j)	Nuc	#BP_Win	avgMFE	avgZ	avgED	SumZ	SumZ/#TotalWindows	BPs= 4
nt-1026	-	C	180	-	-	-	-	-
1026	848	G	2	-42.2	-0.79	27.34	-1.58	-0.01
1026	NoBP	C	50	-38.45	-1.33	34.06	-66.6	-0.37
1026	1033	G	54	-37.81	-0.02	29.9	-1.05	-0.01
1026	1068	G	73	-40.29	-1.25	33.03	-90.89	-0.5
1026	1111	G	1	-40.4	-0.85	41.89	-0.85	-0.0

i-nuc	BP(j)	Nuc	#BP_Win	avgMFE	avgZ	avgED	SumZ	SumZ/#TotalWindows	BPs= 3
nt-1027	-	C	180	-	-	-	-	-
1027	NoBP	C	52	-38.49	-1.33	33.93	-69.27	-0.38
1027	1032	G	54	-37.81	-0.02	29.9	-1.05	-0.01
1027	1067	G	73	-40.29	-1.25	33.03	-90.89	-0.5
1027	1110	G	1	-40.4	-0.85	41.89	-0.85	-0.0

i-nuc	BP(j)	Nuc	#BP_Win	avgMFE	avgZ	avgED	SumZ	SumZ/#TotalWindows	BPs= 1
nt-1028	-	A	180	-	-	-	-	-
1028	NoBP	A	107	-38.11	-0.68	32.05	-72.43	-0.4
1028	1064	U	73	-40.29	-1.25	33.03	-90.89	-0.5

i-nuc	BP(j)	Nuc	#BP_Win	avgMFE	avgZ	avgED	SumZ	SumZ/#TotalWindows	BPs= 2
nt-1029	-	A	180	-	-	-	-	-
1029	NoBP	A	99	-38.17	-0.61	31.77	-60.36	-0.34
1029	1063	U	73	-40.29	-1.25	33.03	-90.89	-0.5
1029	1172	U	8	-36.94	-1.69	35.58	-13.54	-0.08

i-nuc	BP(j)	Nuc	#BP_Win	avgMFE	avgZ	avgED	SumZ	SumZ/#TotalWindows	BPs= 5
nt-1030	-	G	180	-	-	-	-	-
1030	NoBP	G	62	-37.85	-0.14	30.12	-8.38	-0.05
1030	877	C	7	-39.09	-0.35	34.06	-2.44	-0.01
1030	1062	C	73	-40.29	-1.25	33.03	-90.89	-0.5
1030	1105	C	9	-41.77	-1.23	37.33	-11.1	-0.06
1030	1172	U	21	-37.13	-1.89	33.63	-39.62	-0.22
1030	1171	C	8	-36.94	-1.69	35.58	-13.54	-0.08

i-nuc	BP(j)	Nuc	#BP_Win	avgMFE	avgZ	avgED	SumZ	SumZ/#TotalWindows	BPs= 6
nt-1031	-	G	180	-	-	-	-	-
1031	NoBP	G	61	-37.76	-0.15	30.0	-9.07	-0.05
1031	876	C	7	-39.09	-0.35	34.06	-2.44	-0.01
1031	1061	C	73	-40.29	-1.25	33.03	-90.89	-0.5
1031	1104	C	9	-41.77	-1.23	37.33	-11.1	-0.06
1031	1105	C	1	-40.4	-0.85	41.89	-0.85	-0.0
1031	1171	C	21	-37.13	-1.89	33.63	-39.62	-0.22
1031	1170	C	8	-36.94	-1.69	35.58	-13.54	-0.08

i-nuc	BP(j)	Nuc	#BP_Win	avgMFE	avgZ	avgED	SumZ	SumZ/#TotalWindows	BPs= 8
nt-1032	-	G	180	-	-	-	-	-
1032	NoBP	G	2	-38.8	0.02	26.8	0.03	0.0
1032	1027	C	54	-37.81	-0.02	29.9	-1.05	-0.01
1032	875	C	7	-39.09	-0.35	34.06	-2.44	-0.01
1032	1060	C	73	-40.29	-1.25	33.03	-90.89	-0.5
1032	1103	C	9	-41.77	-1.23	37.33	-11.1	-0.06
1032	1104	C	1	-40.4	-0.85	41.89	-0.85	-0.0
1032	1170	C	21	-37.13	-1.89	33.63	-39.62	-0.22
1032	1169	C	8	-36.94	-1.69	35.58	-13.54	-0.08
1032	1055	U	5	-36.22	-1.96	31.67	-9.8	-0.05

i-nuc	BP(j)	Nuc	#BP_Win	avgMFE	avgZ	avgED	SumZ	SumZ/#TotalWindows	BPs= 6
nt-1033	-	G	180	-	-	-	-	-
1033	NoBP	G	75	-40.2	-1.23	32.86	-92.56	-0.51
1033	1026	C	54	-37.81	-0.02	29.9	-1.05	-0.01
1033	874	C	7	-39.09	-0.35	34.06	-2.44	-0.01
1033	1065	C	17	-39.49	-1.45	36.5	-24.64	-0.14
1033	1103	C	1	-40.4	-0.85	41.89	-0.85	-0.0
1033	1169	C	21	-37.13	-1.89	33.63	-39.62	-0.22
1033	1054	C	5	-36.22	-1.96	31.67	-9.8	-0.05

i-nuc	BP(j)	Nuc	#BP_Win	avgMFE	avgZ	avgED	SumZ	SumZ/#TotalWindows	BPs= 2
nt-1034	-	A	180	-	-	-	-	-
1034	NoBP	A	162	-38.82	-0.91	32.0	-147.29	-0.82
1034	1064	U	17	-39.49	-1.45	36.5	-24.64	-0.14
1034	1102	U	1	-40.4	-0.85	41.89	-0.85	-0.0

i-nuc	BP(j)	Nuc	#BP_Win	avgMFE	avgZ	avgED	SumZ	SumZ/#TotalWindows	BPs= 2
nt-1035	-	A	180	-	-	-	-	-
1035	NoBP	A	80	-37.73	-0.53	31.21	-42.57	-0.24
1035	1052	U	83	-39.84	-1.29	32.91	-107.44	-0.6
1035	1063	U	17	-39.49	-1.45	36.5	-24.64	-0.14

i-nuc	BP(j)	Nuc	#BP_Win	avgMFE	avgZ	avgED	SumZ	SumZ/#TotalWindows	BPs= 5
nt-1036	-	G	180	-	-	-	-	-
1036	NoBP	G	44	-38.2	-0.15	30.3	-6.74	-0.04
1036	871	C	6	-39.23	-0.34	33.79	-2.01	-0.01
1036	1051	C	83	-39.84	-1.29	32.91	-107.44	-0.6
1036	904	C	9	-35.4	0.44	28.59	4.0	0.02
1036	1062	C	17	-39.49	-1.45	36.5	-24.64	-0.14
1036	1166	U	21	-37.13	-1.89	33.63	-39.62	-0.22

i-nuc	BP(j)	Nuc	#BP_Win	avgMFE	avgZ	avgED	SumZ	SumZ/#TotalWindows	BPs= 6
nt-1037	-	U	180	-	-	-	-	-
1037	NoBP	U	23	-38.91	-1.28	34.42	-29.36	-0.16
1037	870	G	6	-39.23	-0.34	33.79	-2.01	-0.01
1037	938	A	35	-38.12	0.06	30.56	1.99	0.01
1037	1050	A	83	-39.84	-1.29	32.91	-107.44	-0.6
1037	903	A	9	-35.4	0.44	28.59	4.0	0.02
1037	995	A	3	-39.8	-1.83	31.35	-5.5	-0.03
1037	1165	A	21	-37.13	-1.89	33.63	-39.62	-0.22

i-nuc	BP(j)	Nuc	#BP_Win	avgMFE	avgZ	avgED	SumZ	SumZ/#TotalWindows	BPs= 5
nt-1038	-	G	180	-	-	-	-	-
1038	NoBP	G	95	-39.6	-1.22	32.71	-116.23	-0.65
1038	937	U	35	-38.12	0.06	30.56	1.99	0.01
1038	902	C	9	-35.4	0.44	28.59	4.0	0.02
1038	1060	C	17	-39.49	-1.45	36.5	-24.64	-0.14
1038	994	C	3	-39.8	-1.83	31.35	-5.5	-0.03
1038	1164	U	21	-37.13	-1.89	33.63	-39.62	-0.22

i-nuc	BP(j)	Nuc	#BP_Win	avgMFE	avgZ	avgED	SumZ	SumZ/#TotalWindows	BPs= 2
nt-1039	-	A	180	-	-	-	-	-
1039	NoBP	A	128	-38.88	-1.25	32.53	-159.55	-0.89
1039	936	U	35	-38.12	0.06	30.56	1.99	0.01
1039	1058	U	17	-39.49	-1.45	36.5	-24.64	-0.14

i-nuc	BP(j)	Nuc	#BP_Win	avgMFE	avgZ	avgED	SumZ	SumZ/#TotalWindows	BPs= 6
nt-1040	-	C	180	-	-	-	-	-
1040	NoBP	C	15	-35.57	-0.45	28.53	-6.77	-0.04
1040	867	G	6	-39.23	-0.34	33.79	-2.01	-0.01
1040	935	G	35	-38.12	0.06	30.56	1.99	0.01
1040	1047	G	83	-39.84	-1.29	32.91	-107.44	-0.6
1040	1057	G	17	-39.49	-1.45	36.5	-24.64	-0.14
1040	993	G	3	-39.8	-1.83	31.35	-5.5	-0.03
1040	1163	G	21	-37.13	-1.89	33.63	-39.62	-0.22

i-nuc	BP(j)	Nuc	#BP_Win	avgMFE	avgZ	avgED	SumZ	SumZ/#TotalWindows	BPs= 3
nt-1041	-	A	180	-	-	-	-	-
1041	NoBP	A	121	-39.21	-1.18	32.88	-142.8	-0.79
1041	934	U	35	-38.12	0.06	30.56	1.99	0.01
1041	992	U	3	-39.8	-1.83	31.35	-5.5	-0.03
1041	1162	U	21	-37.13	-1.89	33.63	-39.62	-0.22

i-nuc	BP(j)	Nuc	#BP_Win	avgMFE	avgZ	avgED	SumZ	SumZ/#TotalWindows	BPs= 5
nt-1042	-	U	180	-	-	-	-	-
1042	NoBP	U	95	-39.48	-1.3	32.6	-123.74	-0.69
1042	933	A	35	-38.12	0.06	30.56	1.99	0.01
1042	899	A	9	-35.4	0.44	28.59	4.0	0.02
1042	1056	A	17	-39.49	-1.45	36.5	-24.64	-0.14
1042	991	A	3	-39.8	-1.83	31.35	-5.5	-0.03
1042	1161	A	21	-37.13	-1.89	33.63	-39.62	-0.22

i-nuc	BP(j)	Nuc	#BP_Win	avgMFE	avgZ	avgED	SumZ	SumZ/#TotalWindows	BPs= 2
nt-1043	-	A	180	-	-	-	-	-
1043	NoBP	A	154	-38.83	-1.1	32.21	-168.69	-0.94
1043	898	U	9	-35.4	0.44	28.59	4.0	0.02
1043	1055	U	17	-39.49	-1.45	36.5	-24.64	-0.14

i-nuc	BP(j)	Nuc	#BP_Win	avgMFE	avgZ	avgED	SumZ	SumZ/#TotalWindows	BPs= 5
nt-1044	-	G	180	-	-	-	-	-
1044	NoBP	G	96	-39.39	-1.33	32.45	-127.46	-0.71
1044	930	C	34	-38.1	0.06	30.64	2.21	0.01
1044	897	C	9	-35.4	0.44	28.59	4.0	0.02
1044	1054	C	17	-39.49	-1.45	36.5	-24.64	-0.14
1044	990	C	3	-39.8	-1.83	31.35	-5.5	-0.03
1044	1058	U	21	-37.13	-1.89	33.63	-39.62	-0.22

i-nuc	BP(j)	Nuc	#BP_Win	avgMFE	avgZ	avgED	SumZ	SumZ/#TotalWindows	BPs= 4
nt-1045	-	C	180	-	-	-	-	-
1045	NoBP	C	113	-39.38	-1.36	33.03	-153.77	-0.85
1045	929	G	34	-38.1	0.06	30.64	2.21	0.01
1045	896	G	9	-35.4	0.44	28.59	4.0	0.02
1045	989	G	3	-39.8	-1.83	31.35	-5.5	-0.03
1045	1057	G	21	-37.13	-1.89	33.63	-39.62	-0.22

i-nuc	BP(j)	Nuc	#BP_Win	avgMFE	avgZ	avgED	SumZ	SumZ/#TotalWindows	BPs= 5
nt-1046	-	A	180	-	-	-	-	-
1046	NoBP	A	96	-39.31	-1.36	32.39	-130.27	-0.72
1046	928	U	34	-38.1	0.06	30.64	2.21	0.01
1046	895	U	9	-35.4	0.44	28.59	4.0	0.02
1046	1052	U	17	-39.49	-1.45	36.5	-24.64	-0.14
1046	988	U	3	-39.8	-1.83	31.35	-5.5	-0.03
1046	1055	U	21	-37.13	-1.89	33.63	-39.62	-0.22

i-nuc	BP(j)	Nuc	#BP_Win	avgMFE	avgZ	avgED	SumZ	SumZ/#TotalWindows	BPs= 7
nt-1047	-	G	180	-	-	-	-	-
1047	NoBP	G	2	-37.5	-1.12	28.92	-2.24	-0.01
1047	926	C	34	-38.1	0.06	30.64	2.21	0.01
1047	1040	C	83	-39.84	-1.29	32.91	-107.44	-0.6
1047	893	C	9	-35.4	0.44	28.59	4.0	0.02
1047	1051	C	17	-39.49	-1.45	36.5	-24.64	-0.14
1047	985	C	3	-39.8	-1.83	31.35	-5.5	-0.03
1047	1054	C	21	-37.13	-1.89	33.63	-39.62	-0.22
1047	1201	C	11	-35.4	-2.01	28.67	-22.15	-0.12

i-nuc	BP(j)	Nuc	#BP_Win	avgMFE	avgZ	avgED	SumZ	SumZ/#TotalWindows	BPs= 4
nt-1048	-	G	180	-	-	-	-	-
1048	925	C	34	-38.1	0.06	30.64	2.21	0.01
1048	NoBP	G	123	-39.29	-1.44	33.41	-176.61	-0.98
1048	892	C	9	-35.4	0.44	28.59	4.0	0.02
1048	984	C	3	-39.8	-1.83	31.35	-5.5	-0.03
1048	1200	C	11	-35.4	-2.01	28.67	-22.15	-0.12

i-nuc	BP(j)	Nuc	#BP_Win	avgMFE	avgZ	avgED	SumZ	SumZ/#TotalWindows	BPs= 1
nt-1049	-	A	180	-	-	-	-	-
1049	NoBP	A	177	-38.62	-1.1	32.31	-195.11	-1.08
1049	983	U	3	-39.8	-1.83	31.35	-5.5	-0.03

i-nuc	BP(j)	Nuc	#BP_Win	avgMFE	avgZ	avgED	SumZ	SumZ/#TotalWindows	BPs= 1
nt-1050	-	A	180	-	-	-	-	-
1050	NoBP	A	97	-37.61	-0.99	31.78	-95.55	-0.53
1050	1037	U	83	-39.84	-1.29	32.91	-107.44	-0.6

i-nuc	BP(j)	Nuc	#BP_Win	avgMFE	avgZ	avgED	SumZ	SumZ/#TotalWindows	BPs= 4
nt-1051	-	C	180	-	-	-	-	-
1051	NoBP	C	65	-37.37	-0.61	31.78	-39.58	-0.22
1051	1036	G	83	-39.84	-1.29	32.91	-107.44	-0.6
1051	1047	G	17	-39.49	-1.45	36.5	-24.64	-0.14
1051	1197	G	11	-35.4	-2.01	28.67	-22.15	-0.12
1051	1227	G	4	-39.55	-2.86	20.46	-11.44	-0.06

i-nuc	BP(j)	Nuc	#BP_Win	avgMFE	avgZ	avgED	SumZ	SumZ/#TotalWindows	BPs= 5
nt-1052	-	U	180	-	-	-	-	-
1052	NoBP	U	60	-37.26	-0.53	31.94	-31.84	-0.18
1052	1035	A	83	-39.84	-1.29	32.91	-107.44	-0.6
1052	1046	A	17	-39.49	-1.45	36.5	-24.64	-0.14
1052	1157	A	3	-39.8	-1.83	31.35	-5.5	-0.03
1052	1196	A	11	-35.4	-2.01	28.67	-22.15	-0.12
1052	1226	A	6	-38.52	-2.53	23.16	-15.2	-0.08

i-nuc	BP(j)	Nuc	#BP_Win	avgMFE	avgZ	avgED	SumZ	SumZ/#TotalWindows	BPs= 2
nt-1053	-	A	180	-	-	-	-	-
1053	NoBP	A	170	-38.62	-1.09	32.64	-185.96	-1.03
1053	1156	U	3	-39.8	-1.83	31.35	-5.5	-0.03
1053	1225	U	7	-38.07	-2.41	24.0	-16.84	-0.09

i-nuc	BP(j)	Nuc	#BP_Win	avgMFE	avgZ	avgED	SumZ	SumZ/#TotalWindows	BPs= 5
nt-1054	-	C	180	-	-	-	-	-
1054	NoBP	C	127	-38.81	-0.89	31.95	-113.19	-0.63
1054	1044	G	17	-39.49	-1.45	36.5	-24.64	-0.14
1054	1155	G	3	-39.8	-1.83	31.35	-5.5	-0.03
1054	1047	G	21	-37.13	-1.89	33.63	-39.62	-0.22
1054	1033	G	5	-36.22	-1.96	31.67	-9.8	-0.05
1054	1224	G	7	-38.07	-2.41	24.0	-16.84	-0.09

i-nuc	BP(j)	Nuc	#BP_Win	avgMFE	avgZ	avgED	SumZ	SumZ/#TotalWindows	BPs= 5
nt-1055	-	U	180	-	-	-	-	-
1055	NoBP	U	125	-38.87	-0.9	31.94	-111.94	-0.62
1055	1043	A	17	-39.49	-1.45	36.5	-24.64	-0.14
1055	1154	A	3	-39.8	-1.83	31.35	-5.5	-0.03
1055	1046	A	21	-37.13	-1.89	33.63	-39.62	-0.22
1055	1032	G	5	-36.22	-1.96	31.67	-9.8	-0.05
1055	1222	A	9	-37.37	-2.23	25.11	-20.05	-0.11

i-nuc	BP(j)	Nuc	#BP_Win	avgMFE	avgZ	avgED	SumZ	SumZ/#TotalWindows	BPs= 3
nt-1056	-	A	180	-	-	-	-	-
1056	NoBP	A	151	-38.53	-1.08	32.18	-163.23	-0.91
1056	1042	U	17	-39.49	-1.45	36.5	-24.64	-0.14
1056	1153	U	3	-39.8	-1.83	31.35	-5.5	-0.03
1056	1221	U	9	-37.37	-2.23	25.11	-20.05	-0.11

i-nuc	BP(j)	Nuc	#BP_Win	avgMFE	avgZ	avgED	SumZ	SumZ/#TotalWindows	BPs= 5
nt-1057	-	G	180	-	-	-	-	-
1057	NoBP	G	87	-39.54	-1.19	32.46	-103.3	-0.57
1057	915	C	25	-37.57	0.26	30.36	6.54	0.04
1057	1071	C	21	-37.02	-1.62	31.8	-34.07	-0.19
1057	1040	C	17	-39.49	-1.45	36.5	-24.64	-0.14
1057	1045	C	21	-37.13	-1.89	33.63	-39.62	-0.22
1057	1220	C	9	-37.37	-2.23	25.11	-20.05	-0.11

i-nuc	BP(j)	Nuc	#BP_Win	avgMFE	avgZ	avgED	SumZ	SumZ/#TotalWindows	BPs= 5
nt-1058	-	U	180	-	-	-	-	-
1058	NoBP	U	87	-39.53	-1.21	32.51	-105.46	-0.59
1058	914	A	25	-37.57	0.26	30.36	6.54	0.04
1058	1070	A	21	-37.02	-1.62	31.8	-34.07	-0.19
1058	1039	A	17	-39.49	-1.45	36.5	-24.64	-0.14
1058	1044	G	21	-37.13	-1.89	33.63	-39.62	-0.22
1058	1219	A	9	-37.37	-2.23	25.11	-20.05	-0.11

i-nuc	BP(j)	Nuc	#BP_Win	avgMFE	avgZ	avgED	SumZ	SumZ/#TotalWindows	BPs= 0
nt-1059	-	A	180	-	-	-	-	-
1059	NoBP	A	180	-38.57	-1.22	32.29	-219.25	-1.22

i-nuc	BP(j)	Nuc	#BP_Win	avgMFE	avgZ	avgED	SumZ	SumZ/#TotalWindows	BPs= 5
nt-1060	-	C	180	-	-	-	-	-
1060	NoBP	C	35	-36.51	-1.67	32.24	-58.29	-0.32
1060	913	G	25	-37.57	0.26	30.36	6.54	0.04
1060	1032	G	73	-40.29	-1.25	33.03	-90.89	-0.5
1060	1068	G	21	-37.02	-1.62	31.8	-34.07	-0.19
1060	1038	G	17	-39.49	-1.45	36.5	-24.64	-0.14
1060	1218	G	9	-37.37	-2.23	25.11	-20.05	-0.11

i-nuc	BP(j)	Nuc	#BP_Win	avgMFE	avgZ	avgED	SumZ	SumZ/#TotalWindows	BPs= 5
nt-1061	-	C	180	-	-	-	-	-
1061	NoBP	C	29	-38.37	-1.54	32.52	-44.79	-0.25
1061	912	G	25	-37.57	0.26	30.36	6.54	0.04
1061	1031	G	73	-40.29	-1.25	33.03	-90.89	-0.5
1061	1067	G	21	-37.02	-1.62	31.8	-34.07	-0.19
1061	1068	G	21	-37.13	-1.89	33.63	-39.62	-0.22
1061	1206	G	11	-35.79	-1.88	29.57	-20.72	-0.12

i-nuc	BP(j)	Nuc	#BP_Win	avgMFE	avgZ	avgED	SumZ	SumZ/#TotalWindows	BPs= 6
nt-1062	-	C	180	-	-	-	-	-
1062	NoBP	C	24	-36.77	-1.57	31.9	-37.65	-0.21
1062	911	G	25	-37.57	0.26	30.36	6.54	0.04
1062	1030	G	73	-40.29	-1.25	33.03	-90.89	-0.5
1062	1036	G	17	-39.49	-1.45	36.5	-24.64	-0.14
1062	1067	G	21	-37.13	-1.89	33.63	-39.62	-0.22
1062	1205	G	11	-35.79	-1.88	29.57	-20.72	-0.12
1062	1216	G	9	-37.37	-2.23	25.11	-20.05	-0.11

i-nuc	BP(j)	Nuc	#BP_Win	avgMFE	avgZ	avgED	SumZ	SumZ/#TotalWindows	BPs= 5
nt-1063	-	U	180	-	-	-	-	-
1063	910	G	25	-37.57	0.26	30.36	6.54	0.04
1063	1029	A	73	-40.29	-1.25	33.03	-90.89	-0.5
1063	NoBP	U	45	-36.93	-1.79	32.46	-80.68	-0.45
1063	1035	A	17	-39.49	-1.45	36.5	-24.64	-0.14
1063	1204	A	11	-35.79	-1.88	29.57	-20.72	-0.12
1063	1215	A	9	-37.37	-2.23	25.11	-20.05	-0.11

i-nuc	BP(j)	Nuc	#BP_Win	avgMFE	avgZ	avgED	SumZ	SumZ/#TotalWindows	BPs= 4
nt-1064	-	U	180	-	-	-	-	-
1064	NoBP	U	57	-36.95	-1.79	31.49	-101.93	-0.57
1064	909	G	22	-37.74	0.23	29.15	5.01	0.03
1064	1028	A	73	-40.29	-1.25	33.03	-90.89	-0.5
1064	1034	A	17	-39.49	-1.45	36.5	-24.64	-0.14
1064	1203	A	11	-35.79	-1.88	29.57	-20.72	-0.12

i-nuc	BP(j)	Nuc	#BP_Win	avgMFE	avgZ	avgED	SumZ	SumZ/#TotalWindows	BPs= 2
nt-1065	-	C	180	-	-	-	-	-
1065	NoBP	C	141	-38.58	-1.54	32.05	-216.81	-1.2
1065	908	G	22	-37.74	0.23	29.15	5.01	0.03
1065	1033	G	17	-39.49	-1.45	36.5	-24.64	-0.14

i-nuc	BP(j)	Nuc	#BP_Win	avgMFE	avgZ	avgED	SumZ	SumZ/#TotalWindows	BPs= 2
nt-1066	-	A	180	-	-	-	-	-
1066	907	U	21	-37.77	0.21	28.8	4.37	0.02
1066	NoBP	A	150	-38.75	-1.49	32.88	-223.81	-1.24
1066	1212	U	9	-37.37	-2.23	25.11	-20.05	-0.11

i-nuc	BP(j)	Nuc	#BP_Win	avgMFE	avgZ	avgED	SumZ	SumZ/#TotalWindows	BPs= 6
nt-1067	-	G	180	-	-	-	-	-
1067	NoBP	G	38	-38.54	-0.52	32.31	-19.8	-0.11
1067	1027	C	73	-40.29	-1.25	33.03	-90.89	-0.5
1067	1061	C	21	-37.02	-1.62	31.8	-34.07	-0.19
1067	1062	C	21	-37.13	-1.89	33.63	-39.62	-0.22
1067	1201	C	17	-35.84	-2.1	28.06	-35.75	-0.2
1067	1211	C	9	-37.37	-2.23	25.11	-20.05	-0.11
1067	1236	U	1	-34.2	-2.02	29.53	-2.02	-0.01

i-nuc	BP(j)	Nuc	#BP_Win	avgMFE	avgZ	avgED	SumZ	SumZ/#TotalWindows	BPs= 6
nt-1068	-	G	180	-	-	-	-	-
1068	NoBP	G	38	-38.54	-0.61	31.91	-23.34	-0.13
1068	1026	C	73	-40.29	-1.25	33.03	-90.89	-0.5
1068	1060	C	21	-37.02	-1.62	31.8	-34.07	-0.19
1068	1061	C	21	-37.13	-1.89	33.63	-39.62	-0.22
1068	1200	C	17	-35.84	-2.1	28.06	-35.75	-0.2
1068	1210	C	9	-37.37	-2.23	25.11	-20.05	-0.11
1068	1235	C	1	-34.2	-2.02	29.53	-2.02	-0.01

i-nuc	BP(j)	Nuc	#BP_Win	avgMFE	avgZ	avgED	SumZ	SumZ/#TotalWindows	BPs= 1
nt-1069	-	A	180	-	-	-	-	-
1069	NoBP	A	179	-38.6	-1.38	31.74	-247.38	-1.37
1069	1234	U	1	-34.2	-2.02	29.53	-2.02	-0.01

i-nuc	BP(j)	Nuc	#BP_Win	avgMFE	avgZ	avgED	SumZ	SumZ/#TotalWindows	BPs= 2
nt-1070	-	A	180	-	-	-	-	-
1070	NoBP	A	158	-38.82	-1.37	31.6	-216.67	-1.2
1070	1058	U	21	-37.02	-1.62	31.8	-34.07	-0.19
1070	1233	U	1	-34.2	-2.02	29.53	-2.02	-0.01

i-nuc	BP(j)	Nuc	#BP_Win	avgMFE	avgZ	avgED	SumZ	SumZ/#TotalWindows	BPs= 2
nt-1071	-	C	180	-	-	-	-	-
1071	NoBP	C	142	-39.15	-1.32	31.87	-187.25	-1.04
1071	1057	G	21	-37.02	-1.62	31.8	-34.07	-0.19
1071	1197	G	17	-35.84	-2.1	28.06	-35.75	-0.2

i-nuc	BP(j)	Nuc	#BP_Win	avgMFE	avgZ	avgED	SumZ	SumZ/#TotalWindows	BPs= 0
nt-1072	-	A	180	-	-	-	-	-
1072	NoBP	A	180	-38.6	-1.45	31.4	-261.22	-1.45

i-nuc	BP(j)	Nuc	#BP_Win	avgMFE	avgZ	avgED	SumZ	SumZ/#TotalWindows	BPs= 0
nt-1073	-	A	180	-	-	-	-	-
1073	NoBP	A	180	-38.6	-1.47	31.35	-264.29	-1.47

i-nuc	BP(j)	Nuc	#BP_Win	avgMFE	avgZ	avgED	SumZ	SumZ/#TotalWindows	BPs= 1
nt-1074	-	A	180	-	-	-	-	-
1074	NoBP	A	60	-39.77	-0.7	33.33	-42.15	-0.23
1074	1102	U	120	-38.02	-1.88	30.28	-225.34	-1.25

i-nuc	BP(j)	Nuc	#BP_Win	avgMFE	avgZ	avgED	SumZ	SumZ/#TotalWindows	BPs= 1
nt-1075	-	U	180	-	-	-	-	-
1075	NoBP	U	53	-39.76	-0.67	33.09	-35.49	-0.2
1075	1101	A	127	-38.13	-1.85	30.48	-234.87	-1.3

i-nuc	BP(j)	Nuc	#BP_Win	avgMFE	avgZ	avgED	SumZ	SumZ/#TotalWindows	BPs= 1
nt-1076	-	A	180	-	-	-	-	-
1076	NoBP	A	51	-39.81	-0.69	33.27	-35.15	-0.2
1076	1100	U	129	-38.14	-1.84	30.38	-237.93	-1.32

i-nuc	BP(j)	Nuc	#BP_Win	avgMFE	avgZ	avgED	SumZ	SumZ/#TotalWindows	BPs= 1
nt-1077	-	G	180	-	-	-	-	-
1077	NoBP	G	22	-36.58	0.2	31.69	4.47	0.02
1077	1099	C	158	-38.9	-1.77	31.1	-279.3	-1.55

i-nuc	BP(j)	Nuc	#BP_Win	avgMFE	avgZ	avgED	SumZ	SumZ/#TotalWindows	BPs= 2
nt-1078	-	G	180	-	-	-	-	-
1078	NoBP	G	13	-37.12	0.03	30.77	0.39	0.0
1078	950	C	9	-35.47	0.29	32.4	2.65	0.01
1078	1098	C	158	-38.9	-1.77	31.1	-279.3	-1.55

i-nuc	BP(j)	Nuc	#BP_Win	avgMFE	avgZ	avgED	SumZ	SumZ/#TotalWindows	BPs= 1
nt-1079	-	A	180	-	-	-	-	-
1079	NoBP	A	171	-38.74	-1.64	31.04	-280.87	-1.56
1079	949	U	9	-35.47	0.29	32.4	2.65	0.01

i-nuc	BP(j)	Nuc	#BP_Win	avgMFE	avgZ	avgED	SumZ	SumZ/#TotalWindows	BPs= 2
nt-1080	-	U	180	-	-	-	-	-
1080	NoBP	U	8	-37.71	0.26	29.56	2.09	0.01
1080	948	A	9	-35.47	0.29	32.4	2.65	0.01
1080	1097	A	163	-38.78	-1.75	31.09	-284.7	-1.58

i-nuc	BP(j)	Nuc	#BP_Win	avgMFE	avgZ	avgED	SumZ	SumZ/#TotalWindows	BPs= 2
nt-1081	-	G	180	-	-	-	-	-
1081	NoBP	G	7	-37.7	0.28	30.28	1.99	0.01
1081	947	C	9	-35.47	0.29	32.4	2.65	0.01
1081	1096	C	164	-38.75	-1.75	31.02	-286.41	-1.59

i-nuc	BP(j)	Nuc	#BP_Win	avgMFE	avgZ	avgED	SumZ	SumZ/#TotalWindows	BPs= 2
nt-1082	-	G	180	-	-	-	-	-
1082	NoBP	G	6	-37.68	0.31	31.22	1.88	0.01
1082	946	C	9	-35.47	0.29	32.4	2.65	0.01
1082	1095	C	165	-38.7	-1.74	30.97	-287.1	-1.59

i-nuc	BP(j)	Nuc	#BP_Win	avgMFE	avgZ	avgED	SumZ	SumZ/#TotalWindows	BPs= 1
nt-1083	-	A	180	-	-	-	-	-
1083	NoBP	A	15	-35.85	0.23	31.66	3.5	0.02
1083	1094	U	165	-38.7	-1.74	30.97	-287.1	-1.59

i-nuc	BP(j)	Nuc	#BP_Win	avgMFE	avgZ	avgED	SumZ	SumZ/#TotalWindows	BPs= 1
nt-1084	-	U	180	-	-	-	-	-
1084	NoBP	U	15	-35.43	0.14	31.22	2.05	0.01
1084	1093	A	165	-38.7	-1.74	30.97	-287.1	-1.59

i-nuc	BP(j)	Nuc	#BP_Win	avgMFE	avgZ	avgED	SumZ	SumZ/#TotalWindows	BPs= 0
nt-1085	-	G	180	-	-	-	-	-
1085	NoBP	G	180	-38.39	-1.59	30.95	-286.2	-1.59

i-nuc	BP(j)	Nuc	#BP_Win	avgMFE	avgZ	avgED	SumZ	SumZ/#TotalWindows	BPs= 0
nt-1086	-	A	180	-	-	-	-	-
1086	NoBP	A	180	-38.36	-1.6	30.92	-287.91	-1.6

i-nuc	BP(j)	Nuc	#BP_Win	avgMFE	avgZ	avgED	SumZ	SumZ/#TotalWindows	BPs= 0
nt-1087	-	C	180	-	-	-	-	-
1087	NoBP	C	180	-38.32	-1.61	30.89	-289.1	-1.61

i-nuc	BP(j)	Nuc	#BP_Win	avgMFE	avgZ	avgED	SumZ	SumZ/#TotalWindows	BPs= 0
nt-1088	-	A	180	-	-	-	-	-
1088	NoBP	A	180	-38.3	-1.62	30.85	-291.21	-1.62

i-nuc	BP(j)	Nuc	#BP_Win	avgMFE	avgZ	avgED	SumZ	SumZ/#TotalWindows	BPs= 0
nt-1089	-	C	180	-	-	-	-	-
1089	NoBP	C	180	-38.27	-1.63	30.85	-293.07	-1.63

i-nuc	BP(j)	Nuc	#BP_Win	avgMFE	avgZ	avgED	SumZ	SumZ/#TotalWindows	BPs= 0
nt-1090	-	A	180	-	-	-	-	-
1090	NoBP	A	180	-38.25	-1.64	30.86	-294.62	-1.64

i-nuc	BP(j)	Nuc	#BP_Win	avgMFE	avgZ	avgED	SumZ	SumZ/#TotalWindows	BPs= 0
nt-1091	-	U	180	-	-	-	-	-
1091	NoBP	U	180	-38.23	-1.65	30.87	-296.21	-1.65

i-nuc	BP(j)	Nuc	#BP_Win	avgMFE	avgZ	avgED	SumZ	SumZ/#TotalWindows	BPs= 0
nt-1092	-	A	180	-	-	-	-	-
1092	NoBP	A	180	-38.2	-1.66	30.87	-298.16	-1.66

i-nuc	BP(j)	Nuc	#BP_Win	avgMFE	avgZ	avgED	SumZ	SumZ/#TotalWindows	BPs= 1
nt-1093	-	A	180	-	-	-	-	-
1093	NoBP	A	15	-32.66	-0.8	29.34	-12.03	-0.07
1093	1084	U	165	-38.7	-1.74	30.97	-287.1	-1.59

i-nuc	BP(j)	Nuc	#BP_Win	avgMFE	avgZ	avgED	SumZ	SumZ/#TotalWindows	BPs= 3
nt-1094	-	U	180	-	-	-	-	-
1094	NoBP	U	10	-33.42	-0.9	30.24	-9.02	-0.05
1094	1083	A	165	-38.7	-1.74	30.97	-287.1	-1.59
1094	1207	A	1	-30.3	-0.67	23.41	-0.67	-0.0
1094	1186	A	4	-31.7	-1.16	24.5	-4.62	-0.03

i-nuc	BP(j)	Nuc	#BP_Win	avgMFE	avgZ	avgED	SumZ	SumZ/#TotalWindows	BPs= 3
nt-1095	-	C	180	-	-	-	-	-
1095	NoBP	C	10	-33.63	-1.13	28.52	-11.34	-0.06
1095	1082	G	165	-38.7	-1.74	30.97	-287.1	-1.59
1095	1206	G	1	-30.3	-0.67	23.41	-0.67	-0.0
1095	1185	G	4	-31.7	-1.16	24.5	-4.62	-0.03

i-nuc	BP(j)	Nuc	#BP_Win	avgMFE	avgZ	avgED	SumZ	SumZ/#TotalWindows	BPs= 3
nt-1096	-	C	180	-	-	-	-	-
1096	NoBP	C	11	-33.5	-1.35	26.66	-14.87	-0.08
1096	1081	G	164	-38.75	-1.75	31.02	-286.41	-1.59
1096	1205	G	1	-30.3	-0.67	23.41	-0.67	-0.0
1096	1184	G	4	-31.7	-1.16	24.5	-4.62	-0.03

i-nuc	BP(j)	Nuc	#BP_Win	avgMFE	avgZ	avgED	SumZ	SumZ/#TotalWindows	BPs= 2
nt-1097	-	A	180	-	-	-	-	-
1097	1080	U	163	-38.78	-1.75	31.09	-284.7	-1.58
1097	NoBP	A	13	-32.13	-1.26	25.39	-16.44	-0.09
1097	1273	U	4	-36.05	-2.03	20.29	-8.11	-0.05

i-nuc	BP(j)	Nuc	#BP_Win	avgMFE	avgZ	avgED	SumZ	SumZ/#TotalWindows	BPs= 3
nt-1098	-	C	180	-	-	-	-	-
1098	NoBP	C	11	-32.23	-1.15	28.41	-12.69	-0.07
1098	1078	G	158	-38.9	-1.77	31.1	-279.3	-1.55
1098	1198	G	5	-33.74	-1.6	20.42	-8.01	-0.04
1098	1272	G	6	-35.45	-1.83	21.45	-11.0	-0.06

i-nuc	BP(j)	Nuc	#BP_Win	avgMFE	avgZ	avgED	SumZ	SumZ/#TotalWindows	BPs= 3
nt-1099	-	C	180	-	-	-	-	-
1099	1077	G	158	-38.9	-1.77	31.1	-279.3	-1.55
1099	1197	G	5	-33.74	-1.6	20.42	-8.01	-0.04
1099	NoBP	C	11	-32.06	-1.33	26.26	-14.59	-0.08
1099	1271	G	6	-35.45	-1.83	21.45	-11.0	-0.06

i-nuc	BP(j)	Nuc	#BP_Win	avgMFE	avgZ	avgED	SumZ	SumZ/#TotalWindows	BPs= 4
nt-1100	-	U	180	-	-	-	-	-
1100	1076	A	129	-38.14	-1.84	30.38	-237.93	-1.32
1100	975	A	27	-42.61	-1.46	34.8	-39.4	-0.22
1100	NoBP	U	13	-32.59	-1.43	25.46	-18.62	-0.1
1100	1196	A	5	-33.74	-1.6	20.42	-8.01	-0.04
1100	1270	A	6	-35.45	-1.83	21.45	-11.0	-0.06

i-nuc	BP(j)	Nuc	#BP_Win	avgMFE	avgZ	avgED	SumZ	SumZ/#TotalWindows	BPs= 3
nt-1101	-	A	180	-	-	-	-	-
1101	1075	U	127	-38.13	-1.85	30.48	-234.87	-1.3
1101	974	U	27	-42.61	-1.46	34.8	-39.4	-0.22
1101	1143	U	26	-33.72	-1.61	23.17	-41.85	-0.23

i-nuc	BP(j)	Nuc	#BP_Win	avgMFE	avgZ	avgED	SumZ	SumZ/#TotalWindows	BPs= 5
nt-1102	-	U	180	-	-	-	-	-
1102	1074	A	120	-38.02	-1.88	30.28	-225.34	-1.25
1102	973	A	27	-42.61	-1.46	34.8	-39.4	-0.22
1102	958	A	3	-41.07	-0.74	40.26	-2.22	-0.01
1102	1034	A	1	-40.4	-0.85	41.89	-0.85	-0.0
1102	1142	A	29	-34.03	-1.69	22.76	-49.01	-0.27

i-nuc	BP(j)	Nuc	#BP_Win	avgMFE	avgZ	avgED	SumZ	SumZ/#TotalWindows	BPs= 5
nt-1103	-	C	180	-	-	-	-	-
1103	NoBP	C	9	-39.58	-0.94	41.05	-8.48	-0.05
1103	1032	G	9	-41.77	-1.23	37.33	-11.1	-0.06
1103	972	G	27	-42.61	-1.46	34.8	-39.4	-0.22
1103	957	G	3	-41.07	-0.74	40.26	-2.22	-0.01
1103	1033	G	1	-40.4	-0.85	41.89	-0.85	-0.0
1103	1141	G	131	-36.71	-1.95	27.27	-254.81	-1.42

i-nuc	BP(j)	Nuc	#BP_Win	avgMFE	avgZ	avgED	SumZ	SumZ/#TotalWindows	BPs= 7
nt-1104	-	C	180	-	-	-	-	-
1104	NoBP	C	6	-40.92	-0.95	42.99	-5.68	-0.03
1104	1031	G	9	-41.77	-1.23	37.33	-11.1	-0.06
1104	971	G	27	-42.61	-1.46	34.8	-39.4	-0.22
1104	956	G	3	-41.07	-0.74	40.26	-2.22	-0.01
1104	1032	G	1	-40.4	-0.85	41.89	-0.85	-0.0
1104	1140	G	131	-36.71	-1.95	27.27	-254.81	-1.42
1104	1111	G	2	-35.1	-1.14	35.54	-2.27	-0.01
1104	1283	G	1	-32.8	-1.65	26.52	-1.65	-0.01

i-nuc	BP(j)	Nuc	#BP_Win	avgMFE	avgZ	avgED	SumZ	SumZ/#TotalWindows	BPs= 8
nt-1105	-	C	180	-	-	-	-	-
1105	NoBP	C	2	-35.15	-1.0	32.44	-2.01	-0.01
1105	1030	G	9	-41.77	-1.23	37.33	-11.1	-0.06
1105	970	G	27	-42.61	-1.46	34.8	-39.4	-0.22
1105	954	G	3	-41.07	-0.74	40.26	-2.22	-0.01
1105	989	G	4	-41.53	-1.15	45.67	-4.6	-0.03
1105	1031	G	1	-40.4	-0.85	41.89	-0.85	-0.0
1105	1139	G	131	-36.71	-1.95	27.27	-254.81	-1.42
1105	1110	G	2	-35.1	-1.14	35.54	-2.27	-0.01
1105	1282	G	1	-32.8	-1.65	26.52	-1.65	-0.01

i-nuc	BP(j)	Nuc	#BP_Win	avgMFE	avgZ	avgED	SumZ	SumZ/#TotalWindows	BPs= 5
nt-1106	-	A	180	-	-	-	-	-
1106	NoBP	A	15	-39.61	-1.29	34.94	-19.33	-0.11
1106	969	U	26	-42.51	-1.43	35.12	-37.2	-0.21
1106	953	U	3	-41.07	-0.74	40.26	-2.22	-0.01
1106	988	U	4	-41.53	-1.15	45.67	-4.6	-0.03
1106	1138	U	131	-36.71	-1.95	27.27	-254.81	-1.42
1106	1281	U	1	-32.8	-1.65	26.52	-1.65	-0.01

i-nuc	BP(j)	Nuc	#BP_Win	avgMFE	avgZ	avgED	SumZ	SumZ/#TotalWindows	BPs= 2
nt-1107	-	G	180	-	-	-	-	-
1107	NoBP	G	163	-37.62	-1.85	28.73	-301.88	-1.68
1107	964	C	16	-41.09	-1.04	38.2	-16.69	-0.09
1107	1280	U	1	-32.8	-1.65	26.52	-1.65	-0.01

i-nuc	BP(j)	Nuc	#BP_Win	avgMFE	avgZ	avgED	SumZ	SumZ/#TotalWindows	BPs= 4
nt-1108	-	U	180	-	-	-	-	-
1108	NoBP	U	144	-37.01	-1.86	28.26	-267.99	-1.49
1108	963	G	16	-41.09	-1.04	38.2	-16.69	-0.09
1108	986	A	4	-41.53	-1.15	45.67	-4.6	-0.03
1108	1139	G	15	-41.91	-1.96	27.41	-29.36	-0.16
1108	1279	A	1	-32.8	-1.65	26.52	-1.65	-0.01

i-nuc	BP(j)	Nuc	#BP_Win	avgMFE	avgZ	avgED	SumZ	SumZ/#TotalWindows	BPs= 2
nt-1109	-	A	180	-	-	-	-	-
1109	NoBP	A	146	-37.06	-1.85	28.62	-270.26	-1.5
1109	962	U	16	-41.09	-1.04	38.2	-16.69	-0.09
1109	1138	U	18	-40.93	-1.87	27.63	-33.58	-0.19

i-nuc	BP(j)	Nuc	#BP_Win	avgMFE	avgZ	avgED	SumZ	SumZ/#TotalWindows	BPs= 6
nt-1110	-	G	180	-	-	-	-	-
1110	NoBP	G	4	-40.65	-0.74	39.7	-2.98	-0.02
1110	961	C	16	-41.09	-1.04	38.2	-16.69	-0.09
1110	985	C	4	-41.53	-1.15	45.67	-4.6	-0.03
1110	1027	C	1	-40.4	-0.85	41.89	-0.85	-0.0
1110	964	C	2	-40.3	-1.05	41.0	-2.1	-0.01
1110	1137	C	151	-37.21	-1.93	27.36	-290.83	-1.62
1110	1105	C	2	-35.1	-1.14	35.54	-2.27	-0.01

i-nuc	BP(j)	Nuc	#BP_Win	avgMFE	avgZ	avgED	SumZ	SumZ/#TotalWindows	BPs= 5
nt-1111	-	G	180	-	-	-	-	-
1111	NoBP	G	19	-40.39	-1.03	37.85	-19.57	-0.11
1111	950	C	3	-41.07	-0.74	40.26	-2.22	-0.01
1111	984	C	4	-41.53	-1.15	45.67	-4.6	-0.03
1111	1026	C	1	-40.4	-0.85	41.89	-0.85	-0.0
1111	1136	C	151	-37.21	-1.93	27.36	-290.83	-1.62
1111	1104	C	2	-35.1	-1.14	35.54	-2.27	-0.01

i-nuc	BP(j)	Nuc	#BP_Win	avgMFE	avgZ	avgED	SumZ	SumZ/#TotalWindows	BPs= 4
nt-1112	-	A	180	-	-	-	-	-
1112	NoBP	A	20	-39.34	-1.06	36.85	-21.19	-0.12
1112	949	U	3	-41.07	-0.74	40.26	-2.22	-0.01
1112	983	U	4	-41.53	-1.15	45.67	-4.6	-0.03
1112	962	U	2	-40.3	-1.05	41.0	-2.1	-0.01
1112	1135	U	151	-37.21	-1.93	27.36	-290.83	-1.62

i-nuc	BP(j)	Nuc	#BP_Win	avgMFE	avgZ	avgED	SumZ	SumZ/#TotalWindows	BPs= 1
nt-1113	-	G	180	-	-	-	-	-
1113	NoBP	G	178	-37.55	-1.79	28.99	-319.21	-1.77
1113	961	C	2	-40.3	-1.05	41.0	-2.1	-0.01

i-nuc	BP(j)	Nuc	#BP_Win	avgMFE	avgZ	avgED	SumZ	SumZ/#TotalWindows	BPs= 0
nt-1114	-	A	180	-	-	-	-	-
1114	NoBP	A	180	-37.52	-1.79	29.05	-322.1	-1.79

i-nuc	BP(j)	Nuc	#BP_Win	avgMFE	avgZ	avgED	SumZ	SumZ/#TotalWindows	BPs= 1
nt-1115	-	A	180	-	-	-	-	-
1115	NoBP	A	176	-37.37	-1.81	28.6	-317.73	-1.77
1115	979	U	4	-41.53	-1.15	45.67	-4.6	-0.03

i-nuc	BP(j)	Nuc	#BP_Win	avgMFE	avgZ	avgED	SumZ	SumZ/#TotalWindows	BPs= 3
nt-1116	-	A	180	-	-	-	-	-
1116	NoBP	A	10	-40.58	-0.9	40.48	-9.02	-0.05
1116	978	U	4	-41.53	-1.15	45.67	-4.6	-0.03
1116	1128	U	2	-40.8	-0.84	40.61	-1.69	-0.01
1116	1132	U	164	-37.06	-1.87	27.65	-306.63	-1.7

i-nuc	BP(j)	Nuc	#BP_Win	avgMFE	avgZ	avgED	SumZ	SumZ/#TotalWindows	BPs= 7
nt-1117	-	U	180	-	-	-	-	-
1117	NoBP	U	2	-40.2	-0.77	39.68	-1.55	-0.01
1117	943	A	2	-41.1	-0.82	38.17	-1.65	-0.01
1117	945	A	1	-41.0	-0.57	44.43	-0.57	-0.0
1117	977	A	4	-41.53	-1.15	45.67	-4.6	-0.03
1117	1022	A	1	-40.4	-0.85	41.89	-0.85	-0.0
1117	957	G	2	-40.3	-1.05	41.0	-2.1	-0.01
1117	1127	A	2	-40.8	-0.84	40.61	-1.69	-0.01
1117	1131	A	166	-37.03	-1.85	27.75	-307.83	-1.71

i-nuc	BP(j)	Nuc	#BP_Win	avgMFE	avgZ	avgED	SumZ	SumZ/#TotalWindows	BPs= 7
nt-1118	-	C	180	-	-	-	-	-
1118	NoBP	C	2	-33.45	-0.38	35.77	-0.77	-0.0
1118	942	G	2	-41.1	-0.82	38.17	-1.65	-0.01
1118	944	G	1	-41.0	-0.57	44.43	-0.57	-0.0
1118	976	G	4	-41.53	-1.15	45.67	-4.6	-0.03
1118	1021	G	1	-40.4	-0.85	41.89	-0.85	-0.0
1118	956	G	2	-40.3	-1.05	41.0	-2.1	-0.01
1118	1126	G	2	-40.8	-0.84	40.61	-1.69	-0.01
1118	1130	G	166	-37.03	-1.85	27.75	-307.83	-1.71

i-nuc	BP(j)	Nuc	#BP_Win	avgMFE	avgZ	avgED	SumZ	SumZ/#TotalWindows	BPs= 7
nt-1119	-	U	180	-	-	-	-	-
1119	941	A	2	-41.1	-0.82	38.17	-1.65	-0.01
1119	943	A	1	-41.0	-0.57	44.43	-0.57	-0.0
1119	975	A	4	-41.53	-1.15	45.67	-4.6	-0.03
1119	1020	A	1	-40.4	-0.85	41.89	-0.85	-0.0
1119	955	A	2	-40.3	-1.05	41.0	-2.1	-0.01
1119	1125	A	2	-40.8	-0.84	40.61	-1.69	-0.01
1119	1129	G	166	-37.03	-1.85	27.75	-307.83	-1.71
1119	NoBP	U	2	-26.95	-0.22	32.52	-0.44	-0.0

i-nuc	BP(j)	Nuc	#BP_Win	avgMFE	avgZ	avgED	SumZ	SumZ/#TotalWindows	BPs= 2
nt-1120	-	A	180	-	-	-	-	-
1120	NoBP	A	10	-36.76	-0.69	38.09	-6.93	-0.04
1120	974	U	4	-41.53	-1.15	45.67	-4.6	-0.03
1120	1128	U	166	-37.03	-1.85	27.75	-307.83	-1.71

i-nuc	BP(j)	Nuc	#BP_Win	avgMFE	avgZ	avgED	SumZ	SumZ/#TotalWindows	BPs= 2
nt-1121	-	U	180	-	-	-	-	-
1121	NoBP	U	10	-35.63	-0.67	36.9	-6.69	-0.04
1121	973	A	4	-41.53	-1.15	45.67	-4.6	-0.03
1121	1127	A	166	-37.03	-1.85	27.75	-307.83	-1.71

i-nuc	BP(j)	Nuc	#BP_Win	avgMFE	avgZ	avgED	SumZ	SumZ/#TotalWindows	BPs= 0
nt-1122	-	A	180	-	-	-	-	-
1122	NoBP	A	180	-36.99	-1.77	28.56	-318.96	-1.77

i-nuc	BP(j)	Nuc	#BP_Win	avgMFE	avgZ	avgED	SumZ	SumZ/#TotalWindows	BPs= 0
nt-1123	-	A	180	-	-	-	-	-
1123	NoBP	A	180	-36.93	-1.77	28.49	-318.32	-1.77

i-nuc	BP(j)	Nuc	#BP_Win	avgMFE	avgZ	avgED	SumZ	SumZ/#TotalWindows	BPs= 0
nt-1124	-	A	180	-	-	-	-	-
1124	NoBP	A	180	-36.88	-1.77	28.36	-317.96	-1.77

i-nuc	BP(j)	Nuc	#BP_Win	avgMFE	avgZ	avgED	SumZ	SumZ/#TotalWindows	BPs= 1
nt-1125	-	A	180	-	-	-	-	-
1125	NoBP	A	178	-36.79	-1.77	28.12	-315.52	-1.75
1125	1119	U	2	-40.8	-0.84	40.61	-1.69	-0.01

i-nuc	BP(j)	Nuc	#BP_Win	avgMFE	avgZ	avgED	SumZ	SumZ/#TotalWindows	BPs= 1
nt-1126	-	G	180	-	-	-	-	-
1126	NoBP	G	178	-36.74	-1.77	28.04	-314.81	-1.75
1126	1118	C	2	-40.8	-0.84	40.61	-1.69	-0.01

i-nuc	BP(j)	Nuc	#BP_Win	avgMFE	avgZ	avgED	SumZ	SumZ/#TotalWindows	BPs= 2
nt-1127	-	A	180	-	-	-	-	-
1127	NoBP	A	12	-32.38	-0.6	31.27	-7.16	-0.04
1127	1117	U	2	-40.8	-0.84	40.61	-1.69	-0.01
1127	1121	U	166	-37.03	-1.85	27.75	-307.83	-1.71

i-nuc	BP(j)	Nuc	#BP_Win	avgMFE	avgZ	avgED	SumZ	SumZ/#TotalWindows	BPs= 3
nt-1128	-	U	180	-	-	-	-	-
1128	NoBP	U	11	-32.37	-0.66	30.44	-7.3	-0.04
1128	1116	A	2	-40.8	-0.84	40.61	-1.69	-0.01
1128	1120	A	166	-37.03	-1.85	27.75	-307.83	-1.71
1128	1202	A	1	-27.2	-0.26	33.33	-0.26	-0.0

i-nuc	BP(j)	Nuc	#BP_Win	avgMFE	avgZ	avgED	SumZ	SumZ/#TotalWindows	BPs= 4
nt-1129	-	G	180	-	-	-	-	-
1129	NoBP	G	9	-34.41	-0.81	32.65	-7.27	-0.04
1129	1119	U	166	-37.03	-1.85	27.75	-307.83	-1.71
1129	1211	C	1	-26.7	-0.18	31.72	-0.18	-0.0
1129	1201	C	1	-27.2	-0.26	33.33	-0.26	-0.0
1129	1137	C	3	-32.03	-0.59	27.26	-1.77	-0.01

i-nuc	BP(j)	Nuc	#BP_Win	avgMFE	avgZ	avgED	SumZ	SumZ/#TotalWindows	BPs= 4
nt-1130	-	G	180	-	-	-	-	-
1130	NoBP	G	9	-33.78	-0.94	31.01	-8.49	-0.05
1130	1118	C	166	-37.03	-1.85	27.75	-307.83	-1.71
1130	1210	C	1	-26.7	-0.18	31.72	-0.18	-0.0
1130	1200	C	1	-27.2	-0.26	33.33	-0.26	-0.0
1130	1136	C	3	-32.03	-0.59	27.26	-1.77	-0.01

i-nuc	BP(j)	Nuc	#BP_Win	avgMFE	avgZ	avgED	SumZ	SumZ/#TotalWindows	BPs= 2
nt-1131	-	A	180	-	-	-	-	-
1131	1117	U	166	-37.03	-1.85	27.75	-307.83	-1.71
1131	NoBP	A	11	-32.02	-0.97	29.94	-10.68	-0.06
1131	1135	U	3	-32.03	-0.59	27.26	-1.77	-0.01

i-nuc	BP(j)	Nuc	#BP_Win	avgMFE	avgZ	avgED	SumZ	SumZ/#TotalWindows	BPs= 2
nt-1132	-	U	180	-	-	-	-	-
1132	1116	A	164	-37.06	-1.87	27.65	-306.63	-1.7
1132	NoBP	U	6	-29.65	-0.37	29.52	-2.22	-0.01
1132	1145	A	10	-33.34	-1.21	29.35	-12.12	-0.07

i-nuc	BP(j)	Nuc	#BP_Win	avgMFE	avgZ	avgED	SumZ	SumZ/#TotalWindows	BPs= 1
nt-1133	-	A	180	-	-	-	-	-
1133	NoBP	A	170	-36.77	-1.83	27.6	-310.44	-1.72
1133	1144	U	10	-33.34	-1.21	29.35	-12.12	-0.07

i-nuc	BP(j)	Nuc	#BP_Win	avgMFE	avgZ	avgED	SumZ	SumZ/#TotalWindows	BPs= 1
nt-1134	-	A	180	-	-	-	-	-
1134	NoBP	A	170	-36.74	-1.83	27.5	-310.65	-1.73
1134	1143	U	10	-33.34	-1.21	29.35	-12.12	-0.07

i-nuc	BP(j)	Nuc	#BP_Win	avgMFE	avgZ	avgED	SumZ	SumZ/#TotalWindows	BPs= 5
nt-1135	-	U	180	-	-	-	-	-
1135	NoBP	U	7	-38.29	-1.69	26.88	-11.8	-0.07
1135	1112	A	151	-37.21	-1.93	27.36	-290.83	-1.62
1135	1207	A	8	-28.84	-0.75	27.99	-6.03	-0.03
1135	1199	A	1	-27.2	-0.26	33.33	-0.26	-0.0
1135	1142	A	10	-33.34	-1.21	29.35	-12.12	-0.07
1135	1131	A	3	-32.03	-0.59	27.26	-1.77	-0.01

i-nuc	BP(j)	Nuc	#BP_Win	avgMFE	avgZ	avgED	SumZ	SumZ/#TotalWindows	BPs= 6
nt-1136	-	C	180	-	-	-	-	-
1136	NoBP	C	5	-38.56	-2.02	20.24	-10.12	-0.06
1136	1111	G	151	-37.21	-1.93	27.36	-290.83	-1.62
1136	1012	G	2	-35.1	-1.14	35.54	-2.27	-0.01
1136	1206	G	8	-28.84	-0.75	27.99	-6.03	-0.03
1136	1198	G	1	-27.2	-0.26	33.33	-0.26	-0.0
1136	1141	G	10	-33.34	-1.21	29.35	-12.12	-0.07
1136	1130	G	3	-32.03	-0.59	27.26	-1.77	-0.01

i-nuc	BP(j)	Nuc	#BP_Win	avgMFE	avgZ	avgED	SumZ	SumZ/#TotalWindows	BPs= 5
nt-1137	-	C	180	-	-	-	-	-
1137	1110	G	151	-37.21	-1.93	27.36	-290.83	-1.62
1137	1011	G	2	-35.1	-1.14	35.54	-2.27	-0.01
1137	1205	G	8	-28.84	-0.75	27.99	-6.03	-0.03
1137	1197	G	1	-27.2	-0.26	33.33	-0.26	-0.0
1137	NoBP	C	15	-34.75	-1.54	25.31	-23.17	-0.13
1137	1129	G	3	-32.03	-0.59	27.26	-1.77	-0.01

i-nuc	BP(j)	Nuc	#BP_Win	avgMFE	avgZ	avgED	SumZ	SumZ/#TotalWindows	BPs= 6
nt-1138	-	U	180	-	-	-	-	-
1138	1109	A	18	-40.93	-1.87	27.63	-33.58	-0.19
1138	1106	A	131	-36.71	-1.95	27.27	-254.81	-1.42
1138	1010	A	2	-35.1	-1.14	35.54	-2.27	-0.01
1138	1202	A	1	-29.7	-0.51	25.95	-0.51	-0.0
1138	1204	A	8	-28.84	-0.75	27.99	-6.03	-0.03
1138	1196	A	1	-27.2	-0.26	33.33	-0.26	-0.0
1138	NoBP	U	19	-34.48	-1.42	25.15	-26.97	-0.15

i-nuc	BP(j)	Nuc	#BP_Win	avgMFE	avgZ	avgED	SumZ	SumZ/#TotalWindows	BPs= 6
nt-1139	-	G	180	-	-	-	-	-
1139	1108	U	15	-41.91	-1.96	27.41	-29.36	-0.16
1139	1105	C	131	-36.71	-1.95	27.27	-254.81	-1.42
1139	1009	C	2	-35.1	-1.14	35.54	-2.27	-0.01
1139	1171	C	11	-35.66	-1.75	20.76	-19.2	-0.11
1139	1211	C	1	-30.8	-0.84	23.99	-0.84	-0.0
1139	1201	C	1	-29.7	-0.51	25.95	-0.51	-0.0
1139	NoBP	G	19	-31.12	-0.97	28.98	-18.41	-0.1

i-nuc	BP(j)	Nuc	#BP_Win	avgMFE	avgZ	avgED	SumZ	SumZ/#TotalWindows	BPs= 7
nt-1140	-	G	180	-	-	-	-	-
1140	NoBP	G	25	-38.08	-1.65	27.68	-41.29	-0.23
1140	1104	C	131	-36.71	-1.95	27.27	-254.81	-1.42
1140	1008	C	2	-35.1	-1.14	35.54	-2.27	-0.01
1140	1170	C	11	-35.66	-1.75	20.76	-19.2	-0.11
1140	1210	C	1	-30.8	-0.84	23.99	-0.84	-0.0
1140	1200	C	1	-29.7	-0.51	25.95	-0.51	-0.0
1140	1201	C	8	-28.84	-0.75	27.99	-6.03	-0.03
1140	1194	C	1	-27.2	-0.26	33.33	-0.26	-0.0

i-nuc	BP(j)	Nuc	#BP_Win	avgMFE	avgZ	avgED	SumZ	SumZ/#TotalWindows	BPs= 5
nt-1141	-	G	180	-	-	-	-	-
1141	NoBP	G	19	-38.68	-1.68	26.92	-31.97	-0.18
1141	1103	C	131	-36.71	-1.95	27.27	-254.81	-1.42
1141	1169	C	11	-35.66	-1.75	20.76	-19.2	-0.11
1141	1209	C	1	-30.8	-0.84	23.99	-0.84	-0.0
1141	1200	C	8	-28.84	-0.75	27.99	-6.03	-0.03
1141	1136	C	10	-33.34	-1.21	29.35	-12.12	-0.07

i-nuc	BP(j)	Nuc	#BP_Win	avgMFE	avgZ	avgED	SumZ	SumZ/#TotalWindows	BPs= 2
nt-1142	-	A	180	-	-	-	-	-
1142	NoBP	A	141	-36.88	-1.87	27.59	-263.66	-1.46
1142	1102	U	29	-34.03	-1.69	22.76	-49.01	-0.27
1142	1135	U	10	-33.34	-1.21	29.35	-12.12	-0.07

i-nuc	BP(j)	Nuc	#BP_Win	avgMFE	avgZ	avgED	SumZ	SumZ/#TotalWindows	BPs= 6
nt-1143	-	U	180	-	-	-	-	-
1143	NoBP	U	123	-37.56	-1.98	27.84	-243.75	-1.35
1143	1101	A	26	-33.72	-1.61	23.17	-41.85	-0.23
1143	1168	G	11	-35.66	-1.75	20.76	-19.2	-0.11
1143	1197	G	1	-29.7	-0.51	25.95	-0.51	-0.0
1143	1199	A	8	-28.84	-0.75	27.99	-6.03	-0.03
1143	1191	A	1	-27.2	-0.26	33.33	-0.26	-0.0
1143	1134	A	10	-33.34	-1.21	29.35	-12.12	-0.07

i-nuc	BP(j)	Nuc	#BP_Win	avgMFE	avgZ	avgED	SumZ	SumZ/#TotalWindows	BPs= 5
nt-1144	-	U	180	-	-	-	-	-
1144	NoBP	U	149	-36.82	-1.92	26.98	-285.41	-1.59
1144	1167	A	11	-35.66	-1.75	20.76	-19.2	-0.11
1144	1196	A	1	-29.7	-0.51	25.95	-0.51	-0.0
1144	1198	G	8	-28.84	-0.75	27.99	-6.03	-0.03
1144	1190	A	1	-27.2	-0.26	33.33	-0.26	-0.0
1144	1133	A	10	-33.34	-1.21	29.35	-12.12	-0.07

i-nuc	BP(j)	Nuc	#BP_Win	avgMFE	avgZ	avgED	SumZ	SumZ/#TotalWindows	BPs= 3
nt-1145	-	A	180	-	-	-	-	-
1145	NoBP	A	158	-36.3	-1.84	26.99	-291.47	-1.62
1145	1166	U	11	-35.66	-1.75	20.76	-19.2	-0.11
1145	1189	U	1	-27.2	-0.26	33.33	-0.26	-0.0
1145	1132	U	10	-33.34	-1.21	29.35	-12.12	-0.07

i-nuc	BP(j)	Nuc	#BP_Win	avgMFE	avgZ	avgED	SumZ	SumZ/#TotalWindows	BPs= 0
nt-1146	-	A	180	-	-	-	-	-
1146	NoBP	A	180	-35.99	-1.79	26.79	-322.97	-1.79

i-nuc	BP(j)	Nuc	#BP_Win	avgMFE	avgZ	avgED	SumZ	SumZ/#TotalWindows	BPs= 1
nt-1147	-	A	180	-	-	-	-	-
1147	NoBP	A	169	-35.96	-1.79	27.19	-302.8	-1.68
1147	1164	U	11	-35.66	-1.75	20.76	-19.2	-0.11

i-nuc	BP(j)	Nuc	#BP_Win	avgMFE	avgZ	avgED	SumZ	SumZ/#TotalWindows	BPs= 1
nt-1148	-	U	180	-	-	-	-	-
1148	NoBP	U	169	-35.9	-1.79	27.23	-302.49	-1.68
1148	1163	G	11	-35.66	-1.75	20.76	-19.2	-0.11

i-nuc	BP(j)	Nuc	#BP_Win	avgMFE	avgZ	avgED	SumZ	SumZ/#TotalWindows	BPs= 1
nt-1149	-	A	180	-	-	-	-	-
1149	NoBP	A	169	-35.85	-1.79	27.26	-302.36	-1.68
1149	1162	U	11	-35.66	-1.75	20.76	-19.2	-0.11

i-nuc	BP(j)	Nuc	#BP_Win	avgMFE	avgZ	avgED	SumZ	SumZ/#TotalWindows	BPs= 0
nt-1150	-	A	180	-	-	-	-	-
1150	NoBP	A	180	-35.79	-1.78	26.88	-321.17	-1.78

i-nuc	BP(j)	Nuc	#BP_Win	avgMFE	avgZ	avgED	SumZ	SumZ/#TotalWindows	BPs= 0
nt-1151	-	A	180	-	-	-	-	-
1151	NoBP	A	180	-35.75	-1.78	26.88	-321.17	-1.78

i-nuc	BP(j)	Nuc	#BP_Win	avgMFE	avgZ	avgED	SumZ	SumZ/#TotalWindows	BPs= 0
nt-1152	-	A	180	-	-	-	-	-
1152	NoBP	A	180	-35.72	-1.78	26.92	-320.89	-1.78

i-nuc	BP(j)	Nuc	#BP_Win	avgMFE	avgZ	avgED	SumZ	SumZ/#TotalWindows	BPs= 1
nt-1153	-	U	180	-	-	-	-	-
1153	NoBP	U	177	-35.61	-1.78	26.9	-314.95	-1.75
1153	1056	A	3	-39.8	-1.83	31.35	-5.5	-0.03

i-nuc	BP(j)	Nuc	#BP_Win	avgMFE	avgZ	avgED	SumZ	SumZ/#TotalWindows	BPs= 1
nt-1154	-	A	180	-	-	-	-	-
1154	NoBP	A	177	-35.57	-1.77	26.96	-313.93	-1.74
1154	1055	U	3	-39.8	-1.83	31.35	-5.5	-0.03

i-nuc	BP(j)	Nuc	#BP_Win	avgMFE	avgZ	avgED	SumZ	SumZ/#TotalWindows	BPs= 4
nt-1155	-	G	180	-	-	-	-	-
1155	NoBP	G	80	-36.57	-1.72	28.89	-137.59	-0.76
1155	994	C	2	-41.75	-2.12	25.54	-4.24	-0.02
1155	1054	C	3	-39.8	-1.83	31.35	-5.5	-0.03
1155	1187	C	90	-34.65	-1.82	25.28	-163.84	-0.91
1155	1266	C	5	-32.4	-1.48	28.74	-7.42	-0.04

i-nuc	BP(j)	Nuc	#BP_Win	avgMFE	avgZ	avgED	SumZ	SumZ/#TotalWindows	BPs= 4
nt-1156	-	U	180	-	-	-	-	-
1156	NoBP	U	80	-36.48	-1.71	29.03	-136.69	-0.76
1156	993	G	2	-41.75	-2.12	25.54	-4.24	-0.02
1156	1053	A	3	-39.8	-1.83	31.35	-5.5	-0.03
1156	1186	A	90	-34.65	-1.82	25.28	-163.84	-0.91
1156	1265	A	5	-32.4	-1.48	28.74	-7.42	-0.04

i-nuc	BP(j)	Nuc	#BP_Win	avgMFE	avgZ	avgED	SumZ	SumZ/#TotalWindows	BPs= 3
nt-1157	-	A	180	-	-	-	-	-
1157	NoBP	A	170	-35.48	-1.77	27.1	-300.55	-1.67
1157	992	U	2	-41.75	-2.12	25.54	-4.24	-0.02
1157	1052	U	3	-39.8	-1.83	31.35	-5.5	-0.03
1157	1263	U	5	-32.4	-1.48	28.74	-7.42	-0.04

i-nuc	BP(j)	Nuc	#BP_Win	avgMFE	avgZ	avgED	SumZ	SumZ/#TotalWindows	BPs= 2
nt-1158	-	A	180	-	-	-	-	-
1158	NoBP	A	77	-37.1	-1.8	29.33	-138.75	-0.77
1158	1183	U	98	-34.42	-1.75	25.55	-171.5	-0.95
1158	1262	U	5	-32.4	-1.48	28.74	-7.42	-0.04

i-nuc	BP(j)	Nuc	#BP_Win	avgMFE	avgZ	avgED	SumZ	SumZ/#TotalWindows	BPs= 2
nt-1159	-	G	180	-	-	-	-	-
1159	NoBP	G	77	-37.03	-1.79	29.43	-137.88	-0.77
1159	1182	C	98	-34.42	-1.75	25.55	-171.5	-0.95
1159	1261	C	5	-32.4	-1.48	28.74	-7.42	-0.04

i-nuc	BP(j)	Nuc	#BP_Win	avgMFE	avgZ	avgED	SumZ	SumZ/#TotalWindows	BPs= 1
nt-1160	-	A	180	-	-	-	-	-
1160	NoBP	A	82	-36.69	-1.77	29.47	-145.46	-0.81
1160	1181	U	98	-34.42	-1.75	25.55	-171.5	-0.95

i-nuc	BP(j)	Nuc	#BP_Win	avgMFE	avgZ	avgED	SumZ	SumZ/#TotalWindows	BPs= 3
nt-1161	-	A	180	-	-	-	-	-
1161	NoBP	A	57	-36.19	-1.68	28.31	-95.69	-0.53
1161	992	U	4	-40.65	-2.39	23.92	-9.57	-0.05
1161	1042	U	21	-37.13	-1.89	33.63	-39.62	-0.22
1161	1180	U	98	-34.42	-1.75	25.55	-171.5	-0.95

i-nuc	BP(j)	Nuc	#BP_Win	avgMFE	avgZ	avgED	SumZ	SumZ/#TotalWindows	BPs= 6
nt-1162	-	U	180	-	-	-	-	-
1162	NoBP	U	37	-36.32	-1.63	30.92	-60.41	-0.34
1162	991	A	4	-40.65	-2.39	23.92	-9.57	-0.05
1162	995	A	4	-40.45	-2.14	24.69	-8.57	-0.05
1162	1041	A	21	-37.13	-1.89	33.63	-39.62	-0.22
1162	1179	A	98	-34.42	-1.75	25.55	-171.5	-0.95
1162	1258	A	5	-32.4	-1.48	28.74	-7.42	-0.04
1162	1149	A	11	-35.66	-1.75	20.76	-19.2	-0.11

i-nuc	BP(j)	Nuc	#BP_Win	avgMFE	avgZ	avgED	SumZ	SumZ/#TotalWindows	BPs= 6
nt-1163	-	G	180	-	-	-	-	-
1163	NoBP	G	37	-36.23	-1.62	30.96	-60.0	-0.33
1163	990	C	4	-40.65	-2.39	23.92	-9.57	-0.05
1163	994	C	4	-40.45	-2.14	24.69	-8.57	-0.05
1163	1040	C	21	-37.13	-1.89	33.63	-39.62	-0.22
1163	1178	C	98	-34.42	-1.75	25.55	-171.5	-0.95
1163	1257	C	5	-32.4	-1.48	28.74	-7.42	-0.04
1163	1148	U	11	-35.66	-1.75	20.76	-19.2	-0.11

i-nuc	BP(j)	Nuc	#BP_Win	avgMFE	avgZ	avgED	SumZ	SumZ/#TotalWindows	BPs= 6
nt-1164	-	U	180	-	-	-	-	-
1164	989	G	4	-40.65	-2.39	23.92	-9.57	-0.05
1164	993	G	4	-40.45	-2.14	24.69	-8.57	-0.05
1164	1038	G	21	-37.13	-1.89	33.63	-39.62	-0.22
1164	NoBP	U	37	-36.16	-1.63	31.14	-60.22	-0.33
1164	1177	G	98	-34.42	-1.75	25.55	-171.5	-0.95
1164	1256	G	5	-32.4	-1.48	28.74	-7.42	-0.04
1164	1147	A	11	-35.66	-1.75	20.76	-19.2	-0.11

i-nuc	BP(j)	Nuc	#BP_Win	avgMFE	avgZ	avgED	SumZ	SumZ/#TotalWindows	BPs= 3
nt-1165	-	A	180	-	-	-	-	-
1165	988	U	3	-41.03	-2.5	23.53	-7.49	-0.04
1165	992	U	4	-40.45	-2.14	24.69	-8.57	-0.05
1165	1037	U	21	-37.13	-1.89	33.63	-39.62	-0.22
1165	NoBP	A	152	-34.88	-1.71	26.69	-259.86	-1.44

i-nuc	BP(j)	Nuc	#BP_Win	avgMFE	avgZ	avgED	SumZ	SumZ/#TotalWindows	BPs= 4
nt-1166	-	U	180	-	-	-	-	-
1166	987	G	1	-41.7	-2.14	22.53	-2.14	-0.01
1166	NoBP	U	144	-34.9	-1.72	27.16	-247.25	-1.37
1166	991	A	3	-40.77	-2.25	22.79	-6.74	-0.04
1166	1036	G	21	-37.13	-1.89	33.63	-39.62	-0.22
1166	1145	A	11	-35.66	-1.75	20.76	-19.2	-0.11

i-nuc	BP(j)	Nuc	#BP_Win	avgMFE	avgZ	avgED	SumZ	SumZ/#TotalWindows	BPs= 1
nt-1167	-	A	180	-	-	-	-	-
1167	NoBP	A	169	-35.29	-1.74	27.88	-294.82	-1.64
1167	1144	U	11	-35.66	-1.75	20.76	-19.2	-0.11

i-nuc	BP(j)	Nuc	#BP_Win	avgMFE	avgZ	avgED	SumZ	SumZ/#TotalWindows	BPs= 3
nt-1168	-	G	180	-	-	-	-	-
1168	NoBP	G	160	-35.39	-1.76	27.78	-281.32	-1.56
1168	1013	C	4	-33.95	-0.98	33.26	-3.93	-0.02
1168	1252	C	5	-32.4	-1.48	28.74	-7.42	-0.04
1168	1143	U	11	-35.66	-1.75	20.76	-19.2	-0.11

i-nuc	BP(j)	Nuc	#BP_Win	avgMFE	avgZ	avgED	SumZ	SumZ/#TotalWindows	BPs= 5
nt-1169	-	C	180	-	-	-	-	-
1169	NoBP	C	131	-35.01	-1.74	26.32	-227.69	-1.26
1169	1033	G	21	-37.13	-1.89	33.63	-39.62	-0.22
1169	1012	G	4	-33.95	-0.98	33.26	-3.93	-0.02
1169	1032	G	8	-36.94	-1.69	35.58	-13.54	-0.08
1169	1251	G	5	-32.4	-1.48	28.74	-7.42	-0.04
1169	1141	G	11	-35.66	-1.75	20.76	-19.2	-0.11

i-nuc	BP(j)	Nuc	#BP_Win	avgMFE	avgZ	avgED	SumZ	SumZ/#TotalWindows	BPs= 4
nt-1170	-	C	180	-	-	-	-	-
1170	NoBP	C	136	-34.91	-1.72	26.37	-234.57	-1.3
1170	1032	G	21	-37.13	-1.89	33.63	-39.62	-0.22
1170	1011	G	4	-33.95	-0.98	33.26	-3.93	-0.02
1170	1031	G	8	-36.94	-1.69	35.58	-13.54	-0.08
1170	1140	G	11	-35.66	-1.75	20.76	-19.2	-0.11

i-nuc	BP(j)	Nuc	#BP_Win	avgMFE	avgZ	avgED	SumZ	SumZ/#TotalWindows	BPs= 4
nt-1171	-	C	180	-	-	-	-	-
1171	NoBP	C	135	-34.97	-1.71	26.45	-231.48	-1.29
1171	1031	G	21	-37.13	-1.89	33.63	-39.62	-0.22
1171	1030	G	8	-36.94	-1.69	35.58	-13.54	-0.08
1171	1249	G	5	-32.4	-1.48	28.74	-7.42	-0.04
1171	1139	G	11	-35.66	-1.75	20.76	-19.2	-0.11

i-nuc	BP(j)	Nuc	#BP_Win	avgMFE	avgZ	avgED	SumZ	SumZ/#TotalWindows	BPs= 3
nt-1172	-	U	180	-	-	-	-	-
1172	1030	G	21	-37.13	-1.89	33.63	-39.62	-0.22
1172	NoBP	U	146	-35.02	-1.72	25.94	-251.58	-1.4
1172	1029	A	8	-36.94	-1.69	35.58	-13.54	-0.08
1172	1248	A	5	-32.4	-1.48	28.74	-7.42	-0.04

i-nuc	BP(j)	Nuc	#BP_Win	avgMFE	avgZ	avgED	SumZ	SumZ/#TotalWindows	BPs= 1
nt-1173	-	A	180	-	-	-	-	-
1173	NoBP	A	178	-35.31	-1.75	27.32	-310.85	-1.73
1173	1303	U	2	-32.55	-0.64	23.94	-1.27	-0.01

i-nuc	BP(j)	Nuc	#BP_Win	avgMFE	avgZ	avgED	SumZ	SumZ/#TotalWindows	BPs= 2
nt-1174	-	C	180	-	-	-	-	-
1174	NoBP	C	157	-35.37	-1.75	26.55	-274.21	-1.52
1174	1185	G	20	-35.01	-1.8	32.64	-36.08	-0.2
1174	1302	G	3	-32.03	-0.59	27.26	-1.77	-0.01

i-nuc	BP(j)	Nuc	#BP_Win	avgMFE	avgZ	avgED	SumZ	SumZ/#TotalWindows	BPs= 2
nt-1175	-	C	180	-	-	-	-	-
1175	NoBP	C	157	-35.37	-1.74	26.43	-273.9	-1.52
1175	1184	G	20	-35.01	-1.8	32.64	-36.08	-0.2
1175	1301	G	3	-32.03	-0.59	27.26	-1.77	-0.01

i-nuc	BP(j)	Nuc	#BP_Win	avgMFE	avgZ	avgED	SumZ	SumZ/#TotalWindows	BPs= 2
nt-1176	-	A	180	-	-	-	-	-
1176	NoBP	A	157	-35.36	-1.75	26.37	-274.27	-1.52
1176	1183	U	20	-35.01	-1.8	32.64	-36.08	-0.2
1176	1300	U	3	-32.03	-0.59	27.26	-1.77	-0.01

i-nuc	BP(j)	Nuc	#BP_Win	avgMFE	avgZ	avgED	SumZ	SumZ/#TotalWindows	BPs= 6
nt-1177	-	G	180	-	-	-	-	-
1177	NoBP	G	10	-36.57	-1.55	34.41	-15.48	-0.09
1177	1006	C	4	-33.95	-0.98	33.26	-3.93	-0.02
1177	1164	U	98	-34.42	-1.75	25.55	-171.5	-0.95
1177	1182	C	20	-35.01	-1.8	32.64	-36.08	-0.2
1177	1299	U	3	-32.03	-0.59	27.26	-1.77	-0.01
1177	1312	C	22	-37.99	-2.08	19.32	-45.79	-0.25
1177	1325	U	23	-36.57	-1.63	31.65	-37.59	-0.21

i-nuc	BP(j)	Nuc	#BP_Win	avgMFE	avgZ	avgED	SumZ	SumZ/#TotalWindows	BPs= 6
nt-1178	-	C	180	-	-	-	-	-
1178	NoBP	C	22	-35.05	-1.74	33.02	-38.31	-0.21
1178	1005	G	4	-33.95	-0.98	33.26	-3.93	-0.02
1178	1163	G	98	-34.42	-1.75	25.55	-171.5	-0.95
1178	1019	G	8	-36.94	-1.69	35.58	-13.54	-0.08
1178	1298	G	3	-32.03	-0.59	27.26	-1.77	-0.01
1178	1311	G	22	-37.99	-2.08	19.32	-45.79	-0.25
1178	1324	G	23	-36.57	-1.63	31.65	-37.59	-0.21

i-nuc	BP(j)	Nuc	#BP_Win	avgMFE	avgZ	avgED	SumZ	SumZ/#TotalWindows	BPs= 6
nt-1179	-	A	180	-	-	-	-	-
1179	1004	U	4	-33.95	-0.98	33.26	-3.93	-0.02
1179	1162	U	98	-34.42	-1.75	25.55	-171.5	-0.95
1179	1018	U	8	-36.94	-1.69	35.58	-13.54	-0.08
1179	NoBP	A	22	-35.25	-1.77	33.13	-38.87	-0.22
1179	1297	U	3	-32.03	-0.59	27.26	-1.77	-0.01
1179	1310	U	22	-37.99	-2.08	19.32	-45.79	-0.25
1179	1323	U	23	-36.57	-1.63	31.65	-37.59	-0.21

i-nuc	BP(j)	Nuc	#BP_Win	avgMFE	avgZ	avgED	SumZ	SumZ/#TotalWindows	BPs= 4
nt-1180	-	U	180	-	-	-	-	-
1180	NoBP	U	54	-35.91	-1.66	32.66	-89.85	-0.5
1180	1161	A	98	-34.42	-1.75	25.55	-171.5	-0.95
1180	1292	A	3	-32.03	-0.59	27.26	-1.77	-0.01
1180	1309	A	22	-37.99	-2.08	19.32	-45.79	-0.25
1180	1355	A	3	-37.6	-1.44	37.15	-4.31	-0.02

i-nuc	BP(j)	Nuc	#BP_Win	avgMFE	avgZ	avgED	SumZ	SumZ/#TotalWindows	BPs= 6
nt-1181	-	U	180	-	-	-	-	-
1181	NoBP	U	22	-34.93	-1.72	32.7	-37.84	-0.21
1181	1160	A	98	-34.42	-1.75	25.55	-171.5	-0.95
1181	1017	A	8	-36.94	-1.69	35.58	-13.54	-0.08
1181	1291	A	4	-33.17	-0.81	28.81	-3.23	-0.02
1181	1308	A	22	-37.99	-2.08	19.32	-45.79	-0.25
1181	1321	A	23	-36.57	-1.63	31.65	-37.59	-0.21
1181	1354	G	3	-37.6	-1.44	37.15	-4.31	-0.02

i-nuc	BP(j)	Nuc	#BP_Win	avgMFE	avgZ	avgED	SumZ	SumZ/#TotalWindows	BPs= 6
nt-1182	-	C	180	-	-	-	-	-
1182	NoBP	C	24	-37.76	-2.01	20.48	-48.31	-0.27
1182	1159	G	98	-34.42	-1.75	25.55	-171.5	-0.95
1182	1016	G	8	-36.94	-1.69	35.58	-13.54	-0.08
1182	1177	G	20	-35.01	-1.8	32.64	-36.08	-0.2
1182	1290	G	4	-33.17	-0.81	28.81	-3.23	-0.02
1182	1320	G	23	-36.57	-1.63	31.65	-37.59	-0.21
1182	1353	G	3	-37.6	-1.44	37.15	-4.31	-0.02

i-nuc	BP(j)	Nuc	#BP_Win	avgMFE	avgZ	avgED	SumZ	SumZ/#TotalWindows	BPs= 7
nt-1183	-	U	180	-	-	-	-	-
1183	1158	A	98	-34.42	-1.75	25.55	-171.5	-0.95
1183	1015	A	8	-36.94	-1.69	35.58	-13.54	-0.08
1183	1176	A	20	-35.01	-1.8	32.64	-36.08	-0.2
1183	1289	A	4	-33.17	-0.81	28.81	-3.23	-0.02
1183	1306	A	22	-37.99	-2.08	19.32	-45.79	-0.25
1183	1319	A	23	-36.57	-1.63	31.65	-37.59	-0.21
1183	1352	A	3	-37.6	-1.44	37.15	-4.31	-0.02
1183	NoBP	U	2	-36.3	-1.64	25.02	-3.27	-0.02

i-nuc	BP(j)	Nuc	#BP_Win	avgMFE	avgZ	avgED	SumZ	SumZ/#TotalWindows	BPs= 7
nt-1184	-	G	180	-	-	-	-	-
1184	NoBP	G	96	-34.59	-1.77	25.39	-169.83	-0.94
1184	1014	C	8	-36.94	-1.69	35.58	-13.54	-0.08
1184	1175	C	20	-35.01	-1.8	32.64	-36.08	-0.2
1184	1096	C	4	-31.7	-1.16	24.5	-4.62	-0.03
1184	1288	C	4	-33.17	-0.81	28.81	-3.23	-0.02
1184	1305	C	22	-37.99	-2.08	19.32	-45.79	-0.25
1184	1318	C	23	-36.57	-1.63	31.65	-37.59	-0.21
1184	1351	C	3	-37.6	-1.44	37.15	-4.31	-0.02

i-nuc	BP(j)	Nuc	#BP_Win	avgMFE	avgZ	avgED	SumZ	SumZ/#TotalWindows	BPs= 6
nt-1185	-	G	180	-	-	-	-	-
1185	1013	C	8	-36.94	-1.69	35.58	-13.54	-0.08
1185	1174	C	20	-35.01	-1.8	32.64	-36.08	-0.2
1185	NoBP	G	100	-34.54	-1.73	25.33	-173.26	-0.96
1185	1095	C	4	-31.7	-1.16	24.5	-4.62	-0.03
1185	1304	C	22	-37.99	-2.08	19.32	-45.79	-0.25
1185	1317	C	23	-36.57	-1.63	31.65	-37.59	-0.21
1185	1350	C	3	-37.6	-1.44	37.15	-4.31	-0.02

i-nuc	BP(j)	Nuc	#BP_Win	avgMFE	avgZ	avgED	SumZ	SumZ/#TotalWindows	BPs= 3
nt-1186	-	A	180	-	-	-	-	-
1186	NoBP	A	64	-35.7	-1.59	31.43	-101.65	-0.56
1186	1156	U	90	-34.65	-1.82	25.28	-163.84	-0.91
1186	1094	U	4	-31.7	-1.16	24.5	-4.62	-0.03
1186	1303	U	22	-37.99	-2.08	19.32	-45.79	-0.25

i-nuc	BP(j)	Nuc	#BP_Win	avgMFE	avgZ	avgED	SumZ	SumZ/#TotalWindows	BPs= 3
nt-1187	-	C	180	-	-	-	-	-
1187	NoBP	C	64	-35.59	-1.6	30.84	-102.53	-0.57
1187	1155	G	90	-34.65	-1.82	25.28	-163.84	-0.91
1187	1286	G	4	-33.17	-0.81	28.81	-3.23	-0.02
1187	1302	G	22	-37.99	-2.08	19.32	-45.79	-0.25

i-nuc	BP(j)	Nuc	#BP_Win	avgMFE	avgZ	avgED	SumZ	SumZ/#TotalWindows	BPs= 1
nt-1188	-	A	180	-	-	-	-	-
1188	NoBP	A	176	-35.41	-1.77	26.44	-312.07	-1.73
1188	1285	U	4	-33.17	-0.81	28.81	-3.23	-0.02

i-nuc	BP(j)	Nuc	#BP_Win	avgMFE	avgZ	avgED	SumZ	SumZ/#TotalWindows	BPs= 2
nt-1189	-	U	180	-	-	-	-	-
1189	NoBP	U	175	-35.45	-1.78	26.3	-311.37	-1.73
1189	1145	A	1	-27.2	-0.26	33.33	-0.26	-0.0
1189	1284	A	4	-33.17	-0.81	28.81	-3.23	-0.02

i-nuc	BP(j)	Nuc	#BP_Win	avgMFE	avgZ	avgED	SumZ	SumZ/#TotalWindows	BPs= 1
nt-1190	-	A	180	-	-	-	-	-
1190	NoBP	A	179	-35.4	-1.75	26.25	-313.99	-1.74
1190	1144	U	1	-27.2	-0.26	33.33	-0.26	-0.0

i-nuc	BP(j)	Nuc	#BP_Win	avgMFE	avgZ	avgED	SumZ	SumZ/#TotalWindows	BPs= 1
nt-1191	-	A	180	-	-	-	-	-
1191	NoBP	A	179	-35.39	-1.75	26.15	-313.63	-1.74
1191	1143	U	1	-27.2	-0.26	33.33	-0.26	-0.0

i-nuc	BP(j)	Nuc	#BP_Win	avgMFE	avgZ	avgED	SumZ	SumZ/#TotalWindows	BPs= 1
nt-1192	-	G	180	-	-	-	-	-
1192	NoBP	G	145	-34.94	-1.73	27.73	-251.15	-1.4
1192	1300	U	35	-37.01	-1.78	19.29	-62.3	-0.35

i-nuc	BP(j)	Nuc	#BP_Win	avgMFE	avgZ	avgED	SumZ	SumZ/#TotalWindows	BPs= 2
nt-1193	-	A	180	-	-	-	-	-
1193	NoBP	A	140	-34.98	-1.74	27.66	-244.05	-1.36
1193	1225	U	3	-34.2	-1.65	28.9	-4.94	-0.03
1193	1299	U	37	-36.76	-1.74	19.48	-64.31	-0.36

i-nuc	BP(j)	Nuc	#BP_Win	avgMFE	avgZ	avgED	SumZ	SumZ/#TotalWindows	BPs= 3
nt-1194	-	C	180	-	-	-	-	-
1194	NoBP	C	138	-35.03	-1.75	27.56	-242.18	-1.35
1194	1224	G	3	-34.2	-1.65	28.9	-4.94	-0.03
1194	1140	G	1	-27.2	-0.26	33.33	-0.26	-0.0
1194	1298	G	38	-36.71	-1.72	19.61	-65.23	-0.36

i-nuc	BP(j)	Nuc	#BP_Win	avgMFE	avgZ	avgED	SumZ	SumZ/#TotalWindows	BPs= 3
nt-1195	-	A	180	-	-	-	-	-
1195	NoBP	A	132	-35.0	-1.72	27.75	-226.99	-1.26
1195	1223	U	3	-34.2	-1.65	28.9	-4.94	-0.03
1195	1213	U	7	-34.11	-1.94	24.91	-13.58	-0.08
1195	1297	U	38	-36.71	-1.72	19.61	-65.23	-0.36

i-nuc	BP(j)	Nuc	#BP_Win	avgMFE	avgZ	avgED	SumZ	SumZ/#TotalWindows	BPs= 6
nt-1196	-	A	180	-	-	-	-	-
1196	NoBP	A	85	-35.31	-1.68	30.15	-142.88	-0.79
1196	1052	U	11	-35.4	-2.01	28.67	-22.15	-0.12
1196	1212	U	39	-34.4	-1.8	22.75	-70.2	-0.39
1196	1100	U	5	-33.74	-1.6	20.42	-8.01	-0.04
1196	1144	U	1	-29.7	-0.51	25.95	-0.51	-0.0
1196	1138	U	1	-27.2	-0.26	33.33	-0.26	-0.0
1196	1296	U	38	-36.71	-1.72	19.61	-65.23	-0.36

i-nuc	BP(j)	Nuc	#BP_Win	avgMFE	avgZ	avgED	SumZ	SumZ/#TotalWindows	BPs= 11
nt-1197	-	G	180	-	-	-	-	-
1197	NoBP	G	20	-32.64	-1.34	30.74	-26.89	-0.15
1197	1071	C	17	-35.84	-2.1	28.06	-35.75	-0.2
1197	1051	C	11	-35.4	-2.01	28.67	-22.15	-0.12
1197	1209	C	9	-37.37	-2.23	25.11	-20.05	-0.11
1197	1221	U	3	-34.2	-1.65	28.9	-4.94	-0.03
1197	1211	C	39	-34.4	-1.8	22.75	-70.2	-0.39
1197	1099	C	5	-33.74	-1.6	20.42	-8.01	-0.04
1197	1143	U	1	-29.7	-0.51	25.95	-0.51	-0.0
1197	1137	C	1	-27.2	-0.26	33.33	-0.26	-0.0
1197	1295	C	38	-36.71	-1.72	19.61	-65.23	-0.36
1197	1305	C	33	-36.31	-1.59	31.86	-52.57	-0.29
1197	1357	C	3	-32.9	-0.54	36.54	-1.63	-0.01

i-nuc	BP(j)	Nuc	#BP_Win	avgMFE	avgZ	avgED	SumZ	SumZ/#TotalWindows	BPs= 7
nt-1198	-	G	180	-	-	-	-	-
1198	NoBP	G	53	-35.5	-1.88	29.0	-99.43	-0.55
1198	1220	C	3	-34.2	-1.65	28.9	-4.94	-0.03
1198	1210	C	39	-34.4	-1.8	22.75	-70.2	-0.39
1198	1098	C	5	-33.74	-1.6	20.42	-8.01	-0.04
1198	1144	U	8	-28.84	-0.75	27.99	-6.03	-0.03
1198	1136	C	1	-27.2	-0.26	33.33	-0.26	-0.0
1198	1294	C	38	-36.71	-1.72	19.61	-65.23	-0.36
1198	1304	C	33	-36.31	-1.59	31.86	-52.57	-0.29

i-nuc	BP(j)	Nuc	#BP_Win	avgMFE	avgZ	avgED	SumZ	SumZ/#TotalWindows	BPs= 3
nt-1199	-	A	180	-	-	-	-	-
1199	NoBP	A	138	-35.4	-1.78	24.28	-246.29	-1.37
1199	1143	U	8	-28.84	-0.75	27.99	-6.03	-0.03
1199	1135	U	1	-27.2	-0.26	33.33	-0.26	-0.0
1199	1303	U	33	-36.31	-1.59	31.86	-52.57	-0.29

i-nuc	BP(j)	Nuc	#BP_Win	avgMFE	avgZ	avgED	SumZ	SumZ/#TotalWindows	BPs= 9
nt-1200	-	C	180	-	-	-	-	-
1200	NoBP	C	54	-35.99	-1.64	22.04	-88.58	-0.49
1200	1068	G	17	-35.84	-2.1	28.06	-35.75	-0.2
1200	1048	G	11	-35.4	-2.01	28.67	-22.15	-0.12
1200	1206	G	49	-34.87	-1.86	23.21	-91.09	-0.51
1200	1218	G	3	-34.2	-1.65	28.9	-4.94	-0.03
1200	1140	G	1	-29.7	-0.51	25.95	-0.51	-0.0
1200	1141	G	8	-28.84	-0.75	27.99	-6.03	-0.03
1200	1130	G	1	-27.2	-0.26	33.33	-0.26	-0.0
1200	1302	G	33	-36.31	-1.59	31.86	-52.57	-0.29
1200	1354	G	3	-32.9	-0.54	36.54	-1.63	-0.01

i-nuc	BP(j)	Nuc	#BP_Win	avgMFE	avgZ	avgED	SumZ	SumZ/#TotalWindows	BPs= 9
nt-1201	-	C	180	-	-	-	-	-
1201	NoBP	C	54	-35.92	-1.62	21.88	-87.36	-0.49
1201	1067	G	17	-35.84	-2.1	28.06	-35.75	-0.2
1201	1047	G	11	-35.4	-2.01	28.67	-22.15	-0.12
1201	1205	G	49	-34.87	-1.86	23.21	-91.09	-0.51
1201	1216	G	3	-34.2	-1.65	28.9	-4.94	-0.03
1201	1139	G	1	-29.7	-0.51	25.95	-0.51	-0.0
1201	1140	G	8	-28.84	-0.75	27.99	-6.03	-0.03
1201	1129	G	1	-27.2	-0.26	33.33	-0.26	-0.0
1201	1301	G	33	-36.31	-1.59	31.86	-52.57	-0.29
1201	1353	G	3	-32.9	-0.54	36.54	-1.63	-0.01

i-nuc	BP(j)	Nuc	#BP_Win	avgMFE	avgZ	avgED	SumZ	SumZ/#TotalWindows	BPs= 4
nt-1202	-	A	180	-	-	-	-	-
1202	NoBP	A	125	-34.94	-1.65	23.75	-206.0	-1.14
1202	1214	U	20	-35.38	-2.11	27.69	-42.12	-0.23
1202	1138	U	1	-29.7	-0.51	25.95	-0.51	-0.0
1202	1128	U	1	-27.2	-0.26	33.33	-0.26	-0.0
1202	1300	U	33	-36.31	-1.59	31.86	-52.57	-0.29

i-nuc	BP(j)	Nuc	#BP_Win	avgMFE	avgZ	avgED	SumZ	SumZ/#TotalWindows	BPs= 4
nt-1203	-	A	180	-	-	-	-	-
1203	NoBP	A	110	-34.9	-1.65	23.02	-181.81	-1.01
1203	1064	U	11	-35.79	-1.88	29.57	-20.72	-0.12
1203	1213	U	20	-35.38	-2.11	27.69	-42.12	-0.23
1203	1297	U	6	-31.45	-0.48	27.2	-2.87	-0.02
1203	1299	U	33	-36.31	-1.59	31.86	-52.57	-0.29

i-nuc	BP(j)	Nuc	#BP_Win	avgMFE	avgZ	avgED	SumZ	SumZ/#TotalWindows	BPs= 4
nt-1204	-	A	180	-	-	-	-	-
1204	NoBP	A	61	-34.6	-1.76	23.7	-107.22	-0.6
1204	1063	U	11	-35.79	-1.88	29.57	-20.72	-0.12
1204	1212	U	61	-36.09	-1.79	23.09	-108.98	-0.61
1204	1138	U	8	-28.84	-0.75	27.99	-6.03	-0.03
1204	1296	U	39	-35.56	-1.42	31.15	-55.44	-0.31

i-nuc	BP(j)	Nuc	#BP_Win	avgMFE	avgZ	avgED	SumZ	SumZ/#TotalWindows	BPs= 7
nt-1205	-	G	180	-	-	-	-	-
1205	NoBP	G	6	-33.13	-0.9	29.72	-5.42	-0.03
1205	1062	C	11	-35.79	-1.88	29.57	-20.72	-0.12
1205	1211	C	61	-36.09	-1.79	23.09	-108.98	-0.61
1205	1201	C	49	-34.87	-1.86	23.21	-91.09	-0.51
1205	1253	C	5	-33.74	-1.6	20.42	-8.01	-0.04
1205	1096	C	1	-30.3	-0.67	23.41	-0.67	-0.0
1205	1137	C	8	-28.84	-0.75	27.99	-6.03	-0.03
1205	1295	C	39	-35.56	-1.42	31.15	-55.44	-0.31

i-nuc	BP(j)	Nuc	#BP_Win	avgMFE	avgZ	avgED	SumZ	SumZ/#TotalWindows	BPs= 7
nt-1206	-	G	180	-	-	-	-	-
1206	NoBP	G	6	-32.5	-0.56	28.55	-3.36	-0.02
1206	1061	C	11	-35.79	-1.88	29.57	-20.72	-0.12
1206	1210	C	61	-36.09	-1.79	23.09	-108.98	-0.61
1206	1200	C	49	-34.87	-1.86	23.21	-91.09	-0.51
1206	1252	C	5	-33.74	-1.6	20.42	-8.01	-0.04
1206	1095	C	1	-30.3	-0.67	23.41	-0.67	-0.0
1206	1136	C	8	-28.84	-0.75	27.99	-6.03	-0.03
1206	1294	C	39	-35.56	-1.42	31.15	-55.44	-0.31

i-nuc	BP(j)	Nuc	#BP_Win	avgMFE	avgZ	avgED	SumZ	SumZ/#TotalWindows	BPs= 2
nt-1207	-	A	180	-	-	-	-	-
1207	NoBP	A	171	-35.39	-1.67	25.45	-285.99	-1.59
1207	1094	U	1	-30.3	-0.67	23.41	-0.67	-0.0
1207	1135	U	8	-28.84	-0.75	27.99	-6.03	-0.03

i-nuc	BP(j)	Nuc	#BP_Win	avgMFE	avgZ	avgED	SumZ	SumZ/#TotalWindows	BPs= 0
nt-1208	-	A	180	-	-	-	-	-
1208	NoBP	A	180	-35.06	-1.62	25.5	-291.42	-1.62

i-nuc	BP(j)	Nuc	#BP_Win	avgMFE	avgZ	avgED	SumZ	SumZ/#TotalWindows	BPs= 2
nt-1209	-	C	180	-	-	-	-	-
1209	NoBP	C	170	-34.96	-1.58	25.48	-269.4	-1.5
1209	1197	G	9	-37.37	-2.23	25.11	-20.05	-0.11
1209	1141	G	1	-30.8	-0.84	23.99	-0.84	-0.0

i-nuc	BP(j)	Nuc	#BP_Win	avgMFE	avgZ	avgED	SumZ	SumZ/#TotalWindows	BPs= 6
nt-1210	-	C	180	-	-	-	-	-
1210	NoBP	C	62	-34.51	-1.39	29.16	-86.09	-0.48
1210	1206	G	61	-36.09	-1.79	23.09	-108.98	-0.61
1210	1068	G	9	-37.37	-2.23	25.11	-20.05	-0.11
1210	1198	G	39	-34.4	-1.8	22.75	-70.2	-0.39
1210	1140	G	1	-30.8	-0.84	23.99	-0.84	-0.0
1210	1130	G	1	-26.7	-0.18	31.72	-0.18	-0.0
1210	1354	G	7	-33.26	-0.41	26.99	-2.86	-0.02

i-nuc	BP(j)	Nuc	#BP_Win	avgMFE	avgZ	avgED	SumZ	SumZ/#TotalWindows	BPs= 6
nt-1211	-	C	180	-	-	-	-	-
1211	NoBP	C	62	-34.5	-1.37	29.14	-84.68	-0.47
1211	1205	G	61	-36.09	-1.79	23.09	-108.98	-0.61
1211	1067	G	9	-37.37	-2.23	25.11	-20.05	-0.11
1211	1197	G	39	-34.4	-1.8	22.75	-70.2	-0.39
1211	1139	G	1	-30.8	-0.84	23.99	-0.84	-0.0
1211	1129	G	1	-26.7	-0.18	31.72	-0.18	-0.0
1211	1353	G	7	-33.26	-0.41	26.99	-2.86	-0.02

i-nuc	BP(j)	Nuc	#BP_Win	avgMFE	avgZ	avgED	SumZ	SumZ/#TotalWindows	BPs= 5
nt-1212	-	U	180	-	-	-	-	-
1212	NoBP	U	6	-35.43	-1.82	27.83	-10.92	-0.06
1212	1204	A	61	-36.09	-1.79	23.09	-108.98	-0.61
1212	1066	A	9	-37.37	-2.23	25.11	-20.05	-0.11
1212	1196	A	39	-34.4	-1.8	22.75	-70.2	-0.39
1212	1249	G	58	-34.19	-1.26	29.35	-73.11	-0.41
1212	1352	A	7	-33.26	-0.41	26.99	-2.86	-0.02

i-nuc	BP(j)	Nuc	#BP_Win	avgMFE	avgZ	avgED	SumZ	SumZ/#TotalWindows	BPs= 3
nt-1213	-	U	180	-	-	-	-	-
1213	NoBP	U	14	-36.69	-2.09	26.17	-29.27	-0.16
1213	1203	A	20	-35.38	-2.11	27.69	-42.12	-0.23
1213	1195	A	7	-34.11	-1.94	24.91	-13.58	-0.08
1213	1248	A	139	-34.87	-1.44	25.1	-199.52	-1.11

i-nuc	BP(j)	Nuc	#BP_Win	avgMFE	avgZ	avgED	SumZ	SumZ/#TotalWindows	BPs= 2
nt-1214	-	U	180	-	-	-	-	-
1214	NoBP	U	13	-36.79	-2.11	25.98	-27.48	-0.15
1214	1202	A	20	-35.38	-2.11	27.69	-42.12	-0.23
1214	1247	A	147	-34.82	-1.45	25.13	-213.54	-1.19

i-nuc	BP(j)	Nuc	#BP_Win	avgMFE	avgZ	avgED	SumZ	SumZ/#TotalWindows	BPs= 2
nt-1215	-	A	180	-	-	-	-	-
1215	NoBP	A	23	-35.21	-1.97	28.26	-45.32	-0.25
1215	1063	U	9	-37.37	-2.23	25.11	-20.05	-0.11
1215	1246	U	148	-34.85	-1.46	25.07	-216.08	-1.2

i-nuc	BP(j)	Nuc	#BP_Win	avgMFE	avgZ	avgED	SumZ	SumZ/#TotalWindows	BPs= 3
nt-1216	-	G	180	-	-	-	-	-
1216	NoBP	G	19	-35.21	-1.86	28.64	-35.35	-0.2
1216	1062	C	9	-37.37	-2.23	25.11	-20.05	-0.11
1216	1201	C	3	-34.2	-1.65	28.9	-4.94	-0.03
1216	1245	C	149	-34.86	-1.47	25.06	-218.67	-1.21

i-nuc	BP(j)	Nuc	#BP_Win	avgMFE	avgZ	avgED	SumZ	SumZ/#TotalWindows	BPs= 1
nt-1217	-	A	180	-	-	-	-	-
1217	NoBP	A	31	-35.69	-1.88	27.82	-58.31	-0.32
1217	1244	U	149	-34.86	-1.47	25.06	-218.67	-1.21

i-nuc	BP(j)	Nuc	#BP_Win	avgMFE	avgZ	avgED	SumZ	SumZ/#TotalWindows	BPs= 3
nt-1218	-	G	180	-	-	-	-	-
1218	NoBP	G	19	-35.12	-1.62	28.93	-30.87	-0.17
1218	1060	C	9	-37.37	-2.23	25.11	-20.05	-0.11
1218	1200	C	3	-34.2	-1.65	28.9	-4.94	-0.03
1218	1243	C	149	-34.86	-1.47	25.06	-218.67	-1.21

i-nuc	BP(j)	Nuc	#BP_Win	avgMFE	avgZ	avgED	SumZ	SumZ/#TotalWindows	BPs= 1
nt-1219	-	A	180	-	-	-	-	-
1219	NoBP	A	171	-34.87	-1.47	25.59	-252.21	-1.4
1219	1058	U	9	-37.37	-2.23	25.11	-20.05	-0.11

i-nuc	BP(j)	Nuc	#BP_Win	avgMFE	avgZ	avgED	SumZ	SumZ/#TotalWindows	BPs= 2
nt-1220	-	C	180	-	-	-	-	-
1220	NoBP	C	168	-34.88	-1.46	25.58	-245.53	-1.36
1220	1057	G	9	-37.37	-2.23	25.11	-20.05	-0.11
1220	1198	G	3	-34.2	-1.65	28.9	-4.94	-0.03

i-nuc	BP(j)	Nuc	#BP_Win	avgMFE	avgZ	avgED	SumZ	SumZ/#TotalWindows	BPs= 2
nt-1221	-	U	180	-	-	-	-	-
1221	NoBP	U	168	-34.88	-1.45	25.63	-244.01	-1.36
1221	1056	A	9	-37.37	-2.23	25.11	-20.05	-0.11
1221	1197	G	3	-34.2	-1.65	28.9	-4.94	-0.03

i-nuc	BP(j)	Nuc	#BP_Win	avgMFE	avgZ	avgED	SumZ	SumZ/#TotalWindows	BPs= 1
nt-1222	-	A	180	-	-	-	-	-
1222	NoBP	A	171	-34.87	-1.45	25.71	-247.11	-1.37
1222	1055	U	9	-37.37	-2.23	25.11	-20.05	-0.11

i-nuc	BP(j)	Nuc	#BP_Win	avgMFE	avgZ	avgED	SumZ	SumZ/#TotalWindows	BPs= 2
nt-1223	-	U	180	-	-	-	-	-
1223	NoBP	U	20	-36.13	-1.39	28.78	-27.73	-0.15
1223	1195	A	3	-34.2	-1.65	28.9	-4.94	-0.03
1223	1239	A	157	-34.86	-1.48	25.23	-232.39	-1.29

i-nuc	BP(j)	Nuc	#BP_Win	avgMFE	avgZ	avgED	SumZ	SumZ/#TotalWindows	BPs= 4
nt-1224	-	G	180	-	-	-	-	-
1224	NoBP	G	10	-35.01	-0.73	31.72	-7.26	-0.04
1224	1054	C	7	-38.07	-2.41	24.0	-16.84	-0.09
1224	1194	C	3	-34.2	-1.65	28.9	-4.94	-0.03
1224	1238	U	159	-34.87	-1.47	25.31	-234.12	-1.3
1224	1401	C	1	-35.6	0.02	30.5	0.02	0.0

i-nuc	BP(j)	Nuc	#BP_Win	avgMFE	avgZ	avgED	SumZ	SumZ/#TotalWindows	BPs= 4
nt-1225	-	U	180	-	-	-	-	-
1225	NoBP	U	9	-34.97	-0.58	31.93	-5.25	-0.03
1225	1053	A	7	-38.07	-2.41	24.0	-16.84	-0.09
1225	1193	A	3	-34.2	-1.65	28.9	-4.94	-0.03
1225	1237	A	160	-34.88	-1.46	25.36	-234.05	-1.3
1225	1400	A	1	-35.6	0.02	30.5	0.02	0.0

i-nuc	BP(j)	Nuc	#BP_Win	avgMFE	avgZ	avgED	SumZ	SumZ/#TotalWindows	BPs= 2
nt-1226	-	A	180	-	-	-	-	-
1226	1052	U	6	-38.52	-2.53	23.16	-15.2	-0.08
1226	NoBP	A	14	-34.94	-0.75	31.05	-10.46	-0.06
1226	1236	U	160	-34.88	-1.46	25.36	-234.05	-1.3

i-nuc	BP(j)	Nuc	#BP_Win	avgMFE	avgZ	avgED	SumZ	SumZ/#TotalWindows	BPs= 2
nt-1227	-	G	180	-	-	-	-	-
1227	1051	C	4	-39.55	-2.86	20.46	-11.44	-0.06
1227	NoBP	G	16	-35.18	-0.76	30.76	-12.12	-0.07
1227	1235	C	160	-34.88	-1.46	25.36	-234.05	-1.3

i-nuc	BP(j)	Nuc	#BP_Win	avgMFE	avgZ	avgED	SumZ	SumZ/#TotalWindows	BPs= 1
nt-1228	-	A	180	-	-	-	-	-
1228	NoBP	A	20	-35.94	-1.02	29.47	-20.41	-0.11
1228	1234	U	160	-34.88	-1.46	25.36	-234.05	-1.3

i-nuc	BP(j)	Nuc	#BP_Win	avgMFE	avgZ	avgED	SumZ	SumZ/#TotalWindows	BPs= 2
nt-1229	-	C	180	-	-	-	-	-
1229	NoBP	C	170	-34.95	-1.48	25.53	-251.56	-1.4
1229	1396	G	7	-35.01	-0.08	32.6	-0.57	-0.0
1229	1405	G	3	-36.7	0.08	33.14	0.24	0.0

i-nuc	BP(j)	Nuc	#BP_Win	avgMFE	avgZ	avgED	SumZ	SumZ/#TotalWindows	BPs= 2
nt-1230	-	C	180	-	-	-	-	-
1230	NoBP	C	170	-34.93	-1.46	25.6	-248.99	-1.38
1230	1395	G	7	-35.01	-0.08	32.6	-0.57	-0.0
1230	1404	G	3	-36.7	0.08	33.14	0.24	0.0

i-nuc	BP(j)	Nuc	#BP_Win	avgMFE	avgZ	avgED	SumZ	SumZ/#TotalWindows	BPs= 1
nt-1231	-	G	180	-	-	-	-	-
1231	NoBP	G	177	-34.92	-1.39	25.95	-246.77	-1.37
1231	1403	C	3	-36.7	0.08	33.14	0.24	0.0

i-nuc	BP(j)	Nuc	#BP_Win	avgMFE	avgZ	avgED	SumZ	SumZ/#TotalWindows	BPs= 1
nt-1232	-	A	180	-	-	-	-	-
1232	NoBP	A	173	-34.95	-1.41	25.84	-244.71	-1.36
1232	1393	U	7	-35.01	-0.08	32.6	-0.57	-0.0

i-nuc	BP(j)	Nuc	#BP_Win	avgMFE	avgZ	avgED	SumZ	SumZ/#TotalWindows	BPs= 3
nt-1233	-	U	180	-	-	-	-	-
1233	NoBP	U	167	-34.9	-1.44	25.58	-239.94	-1.33
1233	1070	A	1	-34.2	-2.02	29.53	-2.02	-0.01
1233	1392	G	7	-35.01	-0.08	32.6	-0.57	-0.0
1233	1367	A	5	-36.9	-0.34	34.36	-1.68	-0.01

i-nuc	BP(j)	Nuc	#BP_Win	avgMFE	avgZ	avgED	SumZ	SumZ/#TotalWindows	BPs= 5
nt-1234	-	U	180	-	-	-	-	-
1234	NoBP	U	3	-34.4	-1.47	28.64	-4.41	-0.02
1234	1069	A	1	-34.2	-2.02	29.53	-2.02	-0.01
1234	1228	A	160	-34.88	-1.46	25.36	-234.05	-1.3
1234	1391	A	7	-35.01	-0.08	32.6	-0.57	-0.0
1234	1400	A	3	-36.7	0.08	33.14	0.24	0.0
1234	1366	A	6	-36.75	-0.32	34.43	-1.9	-0.01

i-nuc	BP(j)	Nuc	#BP_Win	avgMFE	avgZ	avgED	SumZ	SumZ/#TotalWindows	BPs= 5
nt-1235	-	C	180	-	-	-	-	-
1235	NoBP	C	3	-34.6	-0.97	30.67	-2.91	-0.02
1235	1068	G	1	-34.2	-2.02	29.53	-2.02	-0.01
1235	1227	G	160	-34.88	-1.46	25.36	-234.05	-1.3
1235	1390	G	7	-35.01	-0.08	32.6	-0.57	-0.0
1235	1399	G	3	-36.7	0.08	33.14	0.24	0.0
1235	1365	G	6	-36.75	-0.32	34.43	-1.9	-0.01

i-nuc	BP(j)	Nuc	#BP_Win	avgMFE	avgZ	avgED	SumZ	SumZ/#TotalWindows	BPs= 5
nt-1236	-	U	180	-	-	-	-	-
1236	NoBP	U	3	-35.17	-0.58	32.28	-1.73	-0.01
1236	1067	G	1	-34.2	-2.02	29.53	-2.02	-0.01
1236	1226	A	160	-34.88	-1.46	25.36	-234.05	-1.3
1236	1389	G	7	-35.01	-0.08	32.6	-0.57	-0.0
1236	1398	G	3	-36.7	0.08	33.14	0.24	0.0
1236	1364	A	6	-36.75	-0.32	34.43	-1.9	-0.01

i-nuc	BP(j)	Nuc	#BP_Win	avgMFE	avgZ	avgED	SumZ	SumZ/#TotalWindows	BPs= 2
nt-1237	-	A	180	-	-	-	-	-
1237	NoBP	A	14	-35.46	-0.23	32.69	-3.24	-0.02
1237	1225	U	160	-34.88	-1.46	25.36	-234.05	-1.3
1237	1363	U	6	-36.75	-0.32	34.43	-1.9	-0.01

i-nuc	BP(j)	Nuc	#BP_Win	avgMFE	avgZ	avgED	SumZ	SumZ/#TotalWindows	BPs= 1
nt-1238	-	U	180	-	-	-	-	-
1238	1224	G	159	-34.87	-1.47	25.31	-234.12	-1.3
1238	NoBP	U	21	-35.93	-0.15	33.32	-3.23	-0.02

i-nuc	BP(j)	Nuc	#BP_Win	avgMFE	avgZ	avgED	SumZ	SumZ/#TotalWindows	BPs= 1
nt-1239	-	A	180	-	-	-	-	-
1239	1223	U	157	-34.86	-1.48	25.23	-232.39	-1.29
1239	NoBP	A	23	-35.99	-0.18	33.01	-4.04	-0.02

i-nuc	BP(j)	Nuc	#BP_Win	avgMFE	avgZ	avgED	SumZ	SumZ/#TotalWindows	BPs= 0
nt-1240	-	A	180	-	-	-	-	-
1240	NoBP	A	180	-35.01	-1.3	26.24	-234.9	-1.3

i-nuc	BP(j)	Nuc	#BP_Win	avgMFE	avgZ	avgED	SumZ	SumZ/#TotalWindows	BPs= 0
nt-1241	-	A	180	-	-	-	-	-
1241	NoBP	A	180	-35.03	-1.3	26.26	-234.24	-1.3

i-nuc	BP(j)	Nuc	#BP_Win	avgMFE	avgZ	avgED	SumZ	SumZ/#TotalWindows	BPs= 2
nt-1242	-	A	180	-	-	-	-	-
1242	NoBP	A	169	-34.99	-1.37	25.86	-230.75	-1.28
1242	1393	U	10	-35.55	-0.07	32.84	-0.68	-0.0
1242	1420	U	1	-38.1	-1.04	27.87	-1.04	-0.01

i-nuc	BP(j)	Nuc	#BP_Win	avgMFE	avgZ	avgED	SumZ	SumZ/#TotalWindows	BPs= 4
nt-1243	-	C	180	-	-	-	-	-
1243	NoBP	C	14	-35.94	-0.57	30.21	-7.93	-0.04
1243	1218	G	149	-34.86	-1.47	25.06	-218.67	-1.21
1243	1392	G	10	-35.55	-0.07	32.84	-0.68	-0.0
1243	1356	G	6	-36.75	-0.32	34.43	-1.9	-0.01
1243	1419	G	1	-38.1	-1.04	27.87	-1.04	-0.01

i-nuc	BP(j)	Nuc	#BP_Win	avgMFE	avgZ	avgED	SumZ	SumZ/#TotalWindows	BPs= 5
nt-1244	-	U	180	-	-	-	-	-
1244	NoBP	U	2	-37.2	-1.64	22.88	-3.27	-0.02
1244	1217	A	149	-34.86	-1.47	25.06	-218.67	-1.21
1244	1391	A	10	-35.55	-0.07	32.84	-0.68	-0.0
1244	1291	A	12	-36.05	-0.25	30.67	-3.0	-0.02
1244	1355	A	6	-36.75	-0.32	34.43	-1.9	-0.01
1244	1418	A	1	-38.1	-1.04	27.87	-1.04	-0.01

i-nuc	BP(j)	Nuc	#BP_Win	avgMFE	avgZ	avgED	SumZ	SumZ/#TotalWindows	BPs= 5
nt-1245	-	C	180	-	-	-	-	-
1245	1216	G	149	-34.86	-1.47	25.06	-218.67	-1.21
1245	1390	G	10	-35.55	-0.07	32.84	-0.68	-0.0
1245	1290	G	12	-36.05	-0.25	30.67	-3.0	-0.02
1245	1354	G	6	-36.75	-0.32	34.43	-1.9	-0.01
1245	1417	G	1	-38.1	-1.04	27.87	-1.04	-0.01
1245	NoBP	C	2	-39.2	-0.64	20.44	-1.28	-0.01

i-nuc	BP(j)	Nuc	#BP_Win	avgMFE	avgZ	avgED	SumZ	SumZ/#TotalWindows	BPs= 5
nt-1246	-	U	180	-	-	-	-	-
1246	1215	A	148	-34.85	-1.46	25.07	-216.08	-1.2
1246	1389	G	10	-35.55	-0.07	32.84	-0.68	-0.0
1246	1289	A	12	-36.05	-0.25	30.67	-3.0	-0.02
1246	1353	G	6	-36.75	-0.32	34.43	-1.9	-0.01
1246	1416	A	1	-38.1	-1.04	27.87	-1.04	-0.01
1246	NoBP	U	3	-39.37	-0.69	20.46	-2.08	-0.01

i-nuc	BP(j)	Nuc	#BP_Win	avgMFE	avgZ	avgED	SumZ	SumZ/#TotalWindows	BPs= 1
nt-1247	-	A	180	-	-	-	-	-
1247	1214	U	147	-34.82	-1.45	25.13	-213.54	-1.19
1247	NoBP	A	33	-36.5	-0.3	30.98	-9.74	-0.05

i-nuc	BP(j)	Nuc	#BP_Win	avgMFE	avgZ	avgED	SumZ	SumZ/#TotalWindows	BPs= 2
nt-1248	-	A	180	-	-	-	-	-
1248	NoBP	A	36	-36.59	-0.39	30.53	-14.16	-0.08
1248	1213	U	139	-34.87	-1.44	25.1	-199.52	-1.11
1248	1172	U	5	-32.4	-1.48	28.74	-7.42	-0.04

i-nuc	BP(j)	Nuc	#BP_Win	avgMFE	avgZ	avgED	SumZ	SumZ/#TotalWindows	BPs= 3
nt-1249	-	G	180	-	-	-	-	-
1249	NoBP	G	107	-35.93	-1.15	25.0	-122.67	-0.68
1249	1212	U	58	-34.19	-1.26	29.35	-73.11	-0.41
1249	1263	U	10	-33.95	-1.56	22.67	-15.62	-0.09
1249	1171	C	5	-32.4	-1.48	28.74	-7.42	-0.04

i-nuc	BP(j)	Nuc	#BP_Win	avgMFE	avgZ	avgED	SumZ	SumZ/#TotalWindows	BPs= 2
nt-1250	-	A	180	-	-	-	-	-
1250	NoBP	A	166	-35.17	-1.19	26.63	-197.95	-1.1
1250	1262	U	11	-33.62	-1.48	22.74	-16.29	-0.09
1250	1427	U	3	-40.87	-0.9	31.05	-2.69	-0.01

i-nuc	BP(j)	Nuc	#BP_Win	avgMFE	avgZ	avgED	SumZ	SumZ/#TotalWindows	BPs= 4
nt-1251	-	G	180	-	-	-	-	-
1251	NoBP	G	160	-35.28	-1.16	26.7	-185.66	-1.03
1251	1261	C	11	-33.62	-1.48	22.74	-16.29	-0.09
1251	1169	C	5	-32.4	-1.48	28.74	-7.42	-0.04
1251	1257	C	1	-32.8	-1.65	26.52	-1.65	-0.01
1251	1426	C	3	-40.87	-0.9	31.05	-2.69	-0.01

i-nuc	BP(j)	Nuc	#BP_Win	avgMFE	avgZ	avgED	SumZ	SumZ/#TotalWindows	BPs= 6
nt-1252	-	C	180	-	-	-	-	-
1252	NoBP	C	10	-35.64	-2.09	20.54	-20.94	-0.12
1252	1206	G	5	-33.74	-1.6	20.42	-8.01	-0.04
1252	1260	G	11	-33.62	-1.48	22.74	-16.29	-0.09
1252	1168	G	5	-32.4	-1.48	28.74	-7.42	-0.04
1252	1256	G	1	-32.8	-1.65	26.52	-1.65	-0.01
1252	1283	G	145	-35.31	-1.06	27.49	-153.8	-0.85
1252	1425	G	3	-40.87	-0.9	31.05	-2.69	-0.01

i-nuc	BP(j)	Nuc	#BP_Win	avgMFE	avgZ	avgED	SumZ	SumZ/#TotalWindows	BPs= 3
nt-1253	-	C	180	-	-	-	-	-
1253	NoBP	C	27	-34.13	-1.62	23.7	-43.82	-0.24
1253	1205	G	5	-33.74	-1.6	20.42	-8.01	-0.04
1253	1282	G	145	-35.31	-1.06	27.49	-153.8	-0.85
1253	1424	G	3	-40.87	-0.9	31.05	-2.69	-0.01

i-nuc	BP(j)	Nuc	#BP_Win	avgMFE	avgZ	avgED	SumZ	SumZ/#TotalWindows	BPs= 1
nt-1254	-	G	180	-	-	-	-	-
1254	NoBP	G	35	-34.71	-1.5	24.19	-52.39	-0.29
1254	1281	U	145	-35.31	-1.06	27.49	-153.8	-0.85

i-nuc	BP(j)	Nuc	#BP_Win	avgMFE	avgZ	avgED	SumZ	SumZ/#TotalWindows	BPs= 1
nt-1255	-	A	180	-	-	-	-	-
1255	NoBP	A	35	-34.77	-1.46	24.5	-50.94	-0.28
1255	1280	U	145	-35.31	-1.06	27.49	-153.8	-0.85

i-nuc	BP(j)	Nuc	#BP_Win	avgMFE	avgZ	avgED	SumZ	SumZ/#TotalWindows	BPs= 2
nt-1256	-	G	180	-	-	-	-	-
1256	NoBP	G	174	-35.31	-1.12	26.93	-194.41	-1.08
1256	1164	U	5	-32.4	-1.48	28.74	-7.42	-0.04
1256	1252	C	1	-32.8	-1.65	26.52	-1.65	-0.01

i-nuc	BP(j)	Nuc	#BP_Win	avgMFE	avgZ	avgED	SumZ	SumZ/#TotalWindows	BPs= 2
nt-1257	-	C	180	-	-	-	-	-
1257	NoBP	C	174	-35.33	-1.11	26.98	-193.48	-1.07
1257	1163	G	5	-32.4	-1.48	28.74	-7.42	-0.04
1257	1251	G	1	-32.8	-1.65	26.52	-1.65	-0.01

i-nuc	BP(j)	Nuc	#BP_Win	avgMFE	avgZ	avgED	SumZ	SumZ/#TotalWindows	BPs= 1
nt-1258	-	A	180	-	-	-	-	-
1258	NoBP	A	175	-35.35	-1.11	27.02	-194.65	-1.08
1258	1162	U	5	-32.4	-1.48	28.74	-7.42	-0.04

i-nuc	BP(j)	Nuc	#BP_Win	avgMFE	avgZ	avgED	SumZ	SumZ/#TotalWindows	BPs= 0
nt-1259	-	A	180	-	-	-	-	-
1259	NoBP	A	180	-35.3	-1.12	27.1	-201.15	-1.12

i-nuc	BP(j)	Nuc	#BP_Win	avgMFE	avgZ	avgED	SumZ	SumZ/#TotalWindows	BPs= 3
nt-1260	-	G	180	-	-	-	-	-
1260	NoBP	G	7	-32.34	-1.4	26.67	-9.82	-0.05
1260	1252	C	11	-33.62	-1.48	22.74	-16.29	-0.09
1260	1273	U	154	-35.32	-1.08	27.44	-165.89	-0.92
1260	1432	C	8	-40.56	-1.02	27.58	-8.16	-0.05

i-nuc	BP(j)	Nuc	#BP_Win	avgMFE	avgZ	avgED	SumZ	SumZ/#TotalWindows	BPs= 4
nt-1261	-	C	180	-	-	-	-	-
1261	NoBP	C	1	-30.1	-0.69	22.97	-0.69	-0.0
1261	1251	G	11	-33.62	-1.48	22.74	-16.29	-0.09
1261	1159	G	5	-32.4	-1.48	28.74	-7.42	-0.04
1261	1272	G	155	-35.34	-1.07	27.49	-166.3	-0.92
1261	1431	G	8	-40.56	-1.02	27.58	-8.16	-0.05

i-nuc	BP(j)	Nuc	#BP_Win	avgMFE	avgZ	avgED	SumZ	SumZ/#TotalWindows	BPs= 4
nt-1262	-	U	180	-	-	-	-	-
1262	1250	A	11	-33.62	-1.48	22.74	-16.29	-0.09
1262	1158	A	5	-32.4	-1.48	28.74	-7.42	-0.04
1262	1271	G	155	-35.34	-1.07	27.49	-166.3	-0.92
1262	1430	A	8	-40.56	-1.02	27.58	-8.16	-0.05
1262	NoBP	U	1	-38.2	-0.66	28.17	-0.66	-0.0

i-nuc	BP(j)	Nuc	#BP_Win	avgMFE	avgZ	avgED	SumZ	SumZ/#TotalWindows	BPs= 4
nt-1263	-	U	180	-	-	-	-	-
1263	1249	G	10	-33.95	-1.56	22.67	-15.62	-0.09
1263	1157	A	5	-32.4	-1.48	28.74	-7.42	-0.04
1263	1270	A	155	-35.34	-1.07	27.49	-166.3	-0.92
1263	1429	A	8	-40.56	-1.02	27.58	-8.16	-0.05
1263	NoBP	U	2	-38.2	-0.6	27.16	-1.19	-0.01

i-nuc	BP(j)	Nuc	#BP_Win	avgMFE	avgZ	avgED	SumZ	SumZ/#TotalWindows	BPs= 2
nt-1264	-	C	180	-	-	-	-	-
1264	NoBP	C	17	-34.39	-1.39	25.09	-23.63	-0.13
1264	1269	G	155	-35.34	-1.07	27.49	-166.3	-0.92
1264	1428	G	8	-40.56	-1.02	27.58	-8.16	-0.05

i-nuc	BP(j)	Nuc	#BP_Win	avgMFE	avgZ	avgED	SumZ	SumZ/#TotalWindows	BPs= 1
nt-1265	-	A	180	-	-	-	-	-
1265	NoBP	A	175	-35.61	-1.09	27.24	-190.56	-1.06
1265	1156	U	5	-32.4	-1.48	28.74	-7.42	-0.04

i-nuc	BP(j)	Nuc	#BP_Win	avgMFE	avgZ	avgED	SumZ	SumZ/#TotalWindows	BPs= 1
nt-1266	-	C	180	-	-	-	-	-
1266	NoBP	C	175	-35.64	-1.09	27.24	-190.01	-1.06
1266	1155	G	5	-32.4	-1.48	28.74	-7.42	-0.04

i-nuc	BP(j)	Nuc	#BP_Win	avgMFE	avgZ	avgED	SumZ	SumZ/#TotalWindows	BPs= 0
nt-1267	-	A	180	-	-	-	-	-
1267	NoBP	A	180	-35.59	-1.1	27.29	-197.58	-1.1

i-nuc	BP(j)	Nuc	#BP_Win	avgMFE	avgZ	avgED	SumZ	SumZ/#TotalWindows	BPs= 0
nt-1268	-	A	180	-	-	-	-	-
1268	NoBP	A	180	-35.62	-1.09	27.27	-196.72	-1.09

i-nuc	BP(j)	Nuc	#BP_Win	avgMFE	avgZ	avgED	SumZ	SumZ/#TotalWindows	BPs= 2
nt-1269	-	G	180	-	-	-	-	-
1269	NoBP	G	17	-36.21	-1.25	25.08	-21.2	-0.12
1269	1264	C	155	-35.34	-1.07	27.49	-166.3	-0.92
1269	1297	U	8	-40.56	-1.02	27.58	-8.16	-0.05

i-nuc	BP(j)	Nuc	#BP_Win	avgMFE	avgZ	avgED	SumZ	SumZ/#TotalWindows	BPs= 3
nt-1270	-	A	180	-	-	-	-	-
1270	NoBP	A	11	-37.15	-0.9	26.82	-9.86	-0.05
1270	1100	U	6	-35.45	-1.83	21.45	-11.0	-0.06
1270	1263	U	155	-35.34	-1.07	27.49	-166.3	-0.92
1270	1296	U	8	-40.56	-1.02	27.58	-8.16	-0.05

i-nuc	BP(j)	Nuc	#BP_Win	avgMFE	avgZ	avgED	SumZ	SumZ/#TotalWindows	BPs= 3
nt-1271	-	G	180	-	-	-	-	-
1271	NoBP	G	11	-37.67	-0.87	26.78	-9.58	-0.05
1271	1099	C	6	-35.45	-1.83	21.45	-11.0	-0.06
1271	1262	U	155	-35.34	-1.07	27.49	-166.3	-0.92
1271	1295	C	8	-40.56	-1.02	27.58	-8.16	-0.05

i-nuc	BP(j)	Nuc	#BP_Win	avgMFE	avgZ	avgED	SumZ	SumZ/#TotalWindows	BPs= 3
nt-1272	-	G	180	-	-	-	-	-
1272	1098	C	6	-35.45	-1.83	21.45	-11.0	-0.06
1272	1261	C	155	-35.34	-1.07	27.49	-166.3	-0.92
1272	1294	C	8	-40.56	-1.02	27.58	-8.16	-0.05
1272	NoBP	G	11	-38.2	-0.81	26.29	-8.93	-0.05

i-nuc	BP(j)	Nuc	#BP_Win	avgMFE	avgZ	avgED	SumZ	SumZ/#TotalWindows	BPs= 3
nt-1273	-	U	180	-	-	-	-	-
1273	1097	A	4	-36.05	-2.03	20.29	-8.11	-0.05
1273	NoBP	U	14	-37.93	-0.86	26.53	-12.01	-0.07
1273	1260	G	154	-35.32	-1.08	27.44	-165.89	-0.92
1273	1293	A	8	-40.56	-1.02	27.58	-8.16	-0.05

i-nuc	BP(j)	Nuc	#BP_Win	avgMFE	avgZ	avgED	SumZ	SumZ/#TotalWindows	BPs= 0
nt-1274	-	A	180	-	-	-	-	-
1274	NoBP	A	180	-35.79	-1.07	27.24	-193.28	-1.07

i-nuc	BP(j)	Nuc	#BP_Win	avgMFE	avgZ	avgED	SumZ	SumZ/#TotalWindows	BPs= 0
nt-1275	-	A	180	-	-	-	-	-
1275	NoBP	A	180	-35.82	-1.07	27.26	-193.46	-1.07

i-nuc	BP(j)	Nuc	#BP_Win	avgMFE	avgZ	avgED	SumZ	SumZ/#TotalWindows	BPs= 0
nt-1276	-	A	180	-	-	-	-	-
1276	NoBP	A	180	-35.85	-1.07	27.29	-192.76	-1.07

i-nuc	BP(j)	Nuc	#BP_Win	avgMFE	avgZ	avgED	SumZ	SumZ/#TotalWindows	BPs= 0
nt-1277	-	A	180	-	-	-	-	-
1277	NoBP	A	180	-35.88	-1.07	27.32	-191.77	-1.07

i-nuc	BP(j)	Nuc	#BP_Win	avgMFE	avgZ	avgED	SumZ	SumZ/#TotalWindows	BPs= 0
nt-1278	-	A	180	-	-	-	-	-
1278	NoBP	A	180	-35.92	-1.06	27.31	-190.95	-1.06

i-nuc	BP(j)	Nuc	#BP_Win	avgMFE	avgZ	avgED	SumZ	SumZ/#TotalWindows	BPs= 1
nt-1279	-	A	180	-	-	-	-	-
1279	NoBP	A	179	-35.98	-1.05	27.32	-188.49	-1.05
1279	1108	U	1	-32.8	-1.65	26.52	-1.65	-0.01

i-nuc	BP(j)	Nuc	#BP_Win	avgMFE	avgZ	avgED	SumZ	SumZ/#TotalWindows	BPs= 4
nt-1280	-	U	180	-	-	-	-	-
1280	NoBP	U	22	-38.08	-0.98	26.63	-21.55	-0.12
1280	1107	G	1	-32.8	-1.65	26.52	-1.65	-0.01
1280	1255	A	145	-35.31	-1.06	27.49	-153.8	-0.85
1280	1290	G	8	-40.56	-1.02	27.58	-8.16	-0.05
1280	1455	G	4	-41.78	-0.93	24.64	-3.73	-0.02

i-nuc	BP(j)	Nuc	#BP_Win	avgMFE	avgZ	avgED	SumZ	SumZ/#TotalWindows	BPs= 4
nt-1281	-	U	180	-	-	-	-	-
1281	NoBP	U	16	-37.47	-0.85	26.24	-13.65	-0.08
1281	1106	A	1	-32.8	-1.65	26.52	-1.65	-0.01
1281	1254	G	145	-35.31	-1.06	27.49	-153.8	-0.85
1281	1289	A	11	-40.65	-0.99	28.53	-10.85	-0.06
1281	1454	A	7	-41.56	-1.11	24.6	-7.74	-0.04

i-nuc	BP(j)	Nuc	#BP_Win	avgMFE	avgZ	avgED	SumZ	SumZ/#TotalWindows	BPs= 4
nt-1282	-	G	180	-	-	-	-	-
1282	NoBP	G	14	-37.71	-0.81	26.5	-11.29	-0.06
1282	1105	C	1	-32.8	-1.65	26.52	-1.65	-0.01
1282	1253	C	145	-35.31	-1.06	27.49	-153.8	-0.85
1282	1288	C	11	-40.65	-0.99	28.53	-10.85	-0.06
1282	1453	C	9	-41.18	-1.04	24.81	-9.35	-0.05

i-nuc	BP(j)	Nuc	#BP_Win	avgMFE	avgZ	avgED	SumZ	SumZ/#TotalWindows	BPs= 3
nt-1283	-	G	180	-	-	-	-	-
1283	1104	C	1	-32.8	-1.65	26.52	-1.65	-0.01
1283	1252	C	145	-35.31	-1.06	27.49	-153.8	-0.85
1283	NoBP	G	25	-39.28	-0.85	27.65	-21.25	-0.12
1283	1452	C	9	-41.18	-1.04	24.81	-9.35	-0.05

i-nuc	BP(j)	Nuc	#BP_Win	avgMFE	avgZ	avgED	SumZ	SumZ/#TotalWindows	BPs= 2
nt-1284	-	A	180	-	-	-	-	-
1284	NoBP	A	167	-35.97	-1.03	27.51	-172.11	-0.96
1284	1189	U	4	-33.17	-0.81	28.81	-3.23	-0.02
1284	1451	U	9	-41.18	-1.04	24.81	-9.35	-0.05

i-nuc	BP(j)	Nuc	#BP_Win	avgMFE	avgZ	avgED	SumZ	SumZ/#TotalWindows	BPs= 2
nt-1285	-	U	180	-	-	-	-	-
1285	NoBP	U	167	-36.01	-1.02	27.54	-170.67	-0.95
1285	1188	A	4	-33.17	-0.81	28.81	-3.23	-0.02
1285	1450	A	9	-41.18	-1.04	24.81	-9.35	-0.05

i-nuc	BP(j)	Nuc	#BP_Win	avgMFE	avgZ	avgED	SumZ	SumZ/#TotalWindows	BPs= 2
nt-1286	-	G	180	-	-	-	-	-
1286	NoBP	G	160	-36.5	-1.08	27.04	-172.45	-0.96
1286	1187	C	4	-33.17	-0.81	28.81	-3.23	-0.02
1286	1300	U	16	-34.5	-0.4	31.57	-6.39	-0.04

i-nuc	BP(j)	Nuc	#BP_Win	avgMFE	avgZ	avgED	SumZ	SumZ/#TotalWindows	BPs= 1
nt-1287	-	A	180	-	-	-	-	-
1287	NoBP	A	164	-36.46	-1.06	27.12	-174.63	-0.97
1287	1299	U	16	-34.5	-0.4	31.57	-6.39	-0.04

i-nuc	BP(j)	Nuc	#BP_Win	avgMFE	avgZ	avgED	SumZ	SumZ/#TotalWindows	BPs= 4
nt-1288	-	C	180	-	-	-	-	-
1288	NoBP	C	145	-36.19	-1.08	26.91	-157.15	-0.87
1288	1184	G	4	-33.17	-0.81	28.81	-3.23	-0.02
1288	1298	G	16	-34.5	-0.4	31.57	-6.39	-0.04
1288	1424	G	4	-39.65	-0.72	31.13	-2.88	-0.02
1288	1282	G	11	-40.65	-0.99	28.53	-10.85	-0.06

i-nuc	BP(j)	Nuc	#BP_Win	avgMFE	avgZ	avgED	SumZ	SumZ/#TotalWindows	BPs= 5
nt-1289	-	A	180	-	-	-	-	-
1289	NoBP	A	133	-36.26	-1.16	26.61	-153.88	-0.85
1289	1183	U	4	-33.17	-0.81	28.81	-3.23	-0.02
1289	1297	U	16	-34.5	-0.4	31.57	-6.39	-0.04
1289	1246	U	12	-36.05	-0.25	30.67	-3.0	-0.02
1289	1423	U	4	-39.65	-0.72	31.13	-2.88	-0.02
1289	1281	U	11	-40.65	-0.99	28.53	-10.85	-0.06

i-nuc	BP(j)	Nuc	#BP_Win	avgMFE	avgZ	avgED	SumZ	SumZ/#TotalWindows	BPs= 6
nt-1290	-	G	180	-	-	-	-	-
1290	NoBP	G	110	-35.91	-1.27	26.48	-139.89	-0.78
1290	1182	C	4	-33.17	-0.81	28.81	-3.23	-0.02
1290	1296	U	16	-34.5	-0.4	31.57	-6.39	-0.04
1290	1245	C	12	-36.05	-0.25	30.67	-3.0	-0.02
1290	1423	U	26	-38.6	-0.63	27.74	-16.3	-0.09
1290	1422	U	4	-39.65	-0.72	31.13	-2.88	-0.02
1290	1280	U	8	-40.56	-1.02	27.58	-8.16	-0.05

i-nuc	BP(j)	Nuc	#BP_Win	avgMFE	avgZ	avgED	SumZ	SumZ/#TotalWindows	BPs= 4
nt-1291	-	A	180	-	-	-	-	-
1291	NoBP	A	134	-36.09	-1.15	27.18	-153.87	-0.85
1291	1181	U	4	-33.17	-0.81	28.81	-3.23	-0.02
1291	1244	U	12	-36.05	-0.25	30.67	-3.0	-0.02
1291	1422	U	26	-38.6	-0.63	27.74	-16.3	-0.09
1291	1421	U	4	-39.65	-0.72	31.13	-2.88	-0.02

i-nuc	BP(j)	Nuc	#BP_Win	avgMFE	avgZ	avgED	SumZ	SumZ/#TotalWindows	BPs= 3
nt-1292	-	A	180	-	-	-	-	-
1292	NoBP	A	135	-35.76	-1.09	27.72	-146.77	-0.82
1292	1180	U	3	-32.03	-0.59	27.26	-1.77	-0.01
1292	1421	U	38	-39.19	-0.71	26.97	-26.81	-0.15
1292	1420	U	4	-39.65	-0.72	31.13	-2.88	-0.02

i-nuc	BP(j)	Nuc	#BP_Win	avgMFE	avgZ	avgED	SumZ	SumZ/#TotalWindows	BPs= 2
nt-1293	-	A	180	-	-	-	-	-
1293	NoBP	A	134	-35.57	-1.06	27.84	-142.3	-0.79
1293	1420	U	38	-39.19	-0.71	26.97	-26.81	-0.15
1293	1273	U	8	-40.56	-1.02	27.58	-8.16	-0.05

i-nuc	BP(j)	Nuc	#BP_Win	avgMFE	avgZ	avgED	SumZ	SumZ/#TotalWindows	BPs= 4
nt-1294	-	C	180	-	-	-	-	-
1294	NoBP	C	57	-34.98	-0.36	31.11	-20.41	-0.11
1294	1206	G	39	-35.56	-1.42	31.15	-55.44	-0.31
1294	1198	G	38	-36.71	-1.72	19.61	-65.23	-0.36
1294	1419	G	38	-39.19	-0.71	26.97	-26.81	-0.15
1294	1272	G	8	-40.56	-1.02	27.58	-8.16	-0.05

i-nuc	BP(j)	Nuc	#BP_Win	avgMFE	avgZ	avgED	SumZ	SumZ/#TotalWindows	BPs= 4
nt-1295	-	C	180	-	-	-	-	-
1295	NoBP	C	50	-34.66	-0.31	31.22	-15.41	-0.09
1295	1205	G	39	-35.56	-1.42	31.15	-55.44	-0.31
1295	1197	G	38	-36.71	-1.72	19.61	-65.23	-0.36
1295	1417	G	45	-39.08	-0.69	27.51	-31.17	-0.17
1295	1271	G	8	-40.56	-1.02	27.58	-8.16	-0.05

i-nuc	BP(j)	Nuc	#BP_Win	avgMFE	avgZ	avgED	SumZ	SumZ/#TotalWindows	BPs= 6
nt-1296	-	U	180	-	-	-	-	-
1296	NoBP	U	10	-34.07	-0.33	28.66	-3.34	-0.02
1296	1204	A	39	-35.56	-1.42	31.15	-55.44	-0.31
1296	1196	A	38	-36.71	-1.72	19.61	-65.23	-0.36
1296	1356	G	24	-35.38	-0.24	31.99	-5.87	-0.03
1296	1290	G	16	-34.5	-0.4	31.57	-6.39	-0.04
1296	1416	A	45	-39.08	-0.69	27.51	-31.17	-0.17
1296	1270	A	8	-40.56	-1.02	27.58	-8.16	-0.05

i-nuc	BP(j)	Nuc	#BP_Win	avgMFE	avgZ	avgED	SumZ	SumZ/#TotalWindows	BPs= 7
nt-1297	-	U	180	-	-	-	-	-
1297	NoBP	U	40	-36.33	-1.37	31.23	-54.75	-0.3
1297	1203	A	6	-31.45	-0.48	27.2	-2.87	-0.02
1297	1195	A	38	-36.71	-1.72	19.61	-65.23	-0.36
1297	1179	A	3	-32.03	-0.59	27.26	-1.77	-0.01
1297	1355	A	24	-35.38	-0.24	31.99	-5.87	-0.03
1297	1289	A	16	-34.5	-0.4	31.57	-6.39	-0.04
1297	1415	A	45	-39.08	-0.69	27.51	-31.17	-0.17
1297	1269	G	8	-40.56	-1.02	27.58	-8.16	-0.05

i-nuc	BP(j)	Nuc	#BP_Win	avgMFE	avgZ	avgED	SumZ	SumZ/#TotalWindows	BPs= 4
nt-1298	-	G	180	-	-	-	-	-
1298	NoBP	G	78	-36.24	-0.92	30.65	-71.82	-0.4
1298	1194	C	38	-36.71	-1.72	19.61	-65.23	-0.36
1298	1178	C	3	-32.03	-0.59	27.26	-1.77	-0.01
1298	1288	C	16	-34.5	-0.4	31.57	-6.39	-0.04
1298	1414	C	45	-39.08	-0.69	27.51	-31.17	-0.17

i-nuc	BP(j)	Nuc	#BP_Win	avgMFE	avgZ	avgED	SumZ	SumZ/#TotalWindows	BPs= 6
nt-1299	-	U	180	-	-	-	-	-
1299	1193	A	37	-36.76	-1.74	19.48	-64.31	-0.36
1299	1177	G	3	-32.03	-0.59	27.26	-1.77	-0.01
1299	1203	A	33	-36.31	-1.59	31.86	-52.57	-0.29
1299	1353	G	38	-36.05	-0.46	30.07	-17.56	-0.1
1299	1287	A	16	-34.5	-0.4	31.57	-6.39	-0.04
1299	1413	G	45	-39.08	-0.69	27.51	-31.17	-0.17
1299	NoBP	U	8	-38.0	-0.3	26.21	-2.41	-0.01

i-nuc	BP(j)	Nuc	#BP_Win	avgMFE	avgZ	avgED	SumZ	SumZ/#TotalWindows	BPs= 6
nt-1300	-	U	180	-	-	-	-	-
1300	1192	G	35	-37.01	-1.78	19.29	-62.3	-0.35
1300	1176	A	3	-32.03	-0.59	27.26	-1.77	-0.01
1300	1202	A	33	-36.31	-1.59	31.86	-52.57	-0.29
1300	1352	A	48	-36.41	-0.46	29.02	-22.11	-0.12
1300	1286	G	16	-34.5	-0.4	31.57	-6.39	-0.04
1300	1412	A	45	-39.08	-0.69	27.51	-31.17	-0.17

i-nuc	BP(j)	Nuc	#BP_Win	avgMFE	avgZ	avgED	SumZ	SumZ/#TotalWindows	BPs= 3
nt-1301	-	G	180	-	-	-	-	-
1301	NoBP	G	23	-37.65	-2.01	19.65	-46.2	-0.26
1301	1175	C	3	-32.03	-0.59	27.26	-1.77	-0.01
1301	1201	C	33	-36.31	-1.59	31.86	-52.57	-0.29
1301	1351	C	121	-37.14	-0.63	27.73	-75.78	-0.42

i-nuc	BP(j)	Nuc	#BP_Win	avgMFE	avgZ	avgED	SumZ	SumZ/#TotalWindows	BPs= 4
nt-1302	-	G	180	-	-	-	-	-
1302	1174	C	3	-32.03	-0.59	27.26	-1.77	-0.01
1302	1200	C	33	-36.31	-1.59	31.86	-52.57	-0.29
1302	1187	C	22	-37.99	-2.08	19.32	-45.79	-0.25
1302	1350	C	122	-37.11	-0.62	27.7	-75.31	-0.42

i-nuc	BP(j)	Nuc	#BP_Win	avgMFE	avgZ	avgED	SumZ	SumZ/#TotalWindows	BPs= 4
nt-1303	-	U	180	-	-	-	-	-
1303	1173	A	2	-32.55	-0.64	23.94	-1.27	-0.01
1303	1199	A	33	-36.31	-1.59	31.86	-52.57	-0.29
1303	1186	A	22	-37.99	-2.08	19.32	-45.79	-0.25
1303	1349	A	123	-37.05	-0.6	27.77	-74.2	-0.41

i-nuc	BP(j)	Nuc	#BP_Win	avgMFE	avgZ	avgED	SumZ	SumZ/#TotalWindows	BPs= 3
nt-1304	-	C	180	-	-	-	-	-
1304	NoBP	C	2	-30.85	0.41	31.48	0.82	0.0
1304	1198	G	33	-36.31	-1.59	31.86	-52.57	-0.29
1304	1185	G	22	-37.99	-2.08	19.32	-45.79	-0.25
1304	1348	G	123	-37.05	-0.6	27.77	-74.2	-0.41

i-nuc	BP(j)	Nuc	#BP_Win	avgMFE	avgZ	avgED	SumZ	SumZ/#TotalWindows	BPs= 3
nt-1305	-	C	180	-	-	-	-	-
1305	1197	G	33	-36.31	-1.59	31.86	-52.57	-0.29
1305	1184	G	22	-37.99	-2.08	19.32	-45.79	-0.25
1305	1347	G	123	-37.05	-0.6	27.77	-74.2	-0.41
1305	NoBP	C	2	-29.0	1.36	36.12	2.71	0.02

i-nuc	BP(j)	Nuc	#BP_Win	avgMFE	avgZ	avgED	SumZ	SumZ/#TotalWindows	BPs= 1
nt-1306	-	A	180	-	-	-	-	-
1306	NoBP	A	158	-36.76	-0.78	28.74	-122.51	-0.68
1306	1183	U	22	-37.99	-2.08	19.32	-45.79	-0.25

i-nuc	BP(j)	Nuc	#BP_Win	avgMFE	avgZ	avgED	SumZ	SumZ/#TotalWindows	BPs= 0
nt-1307	-	A	180	-	-	-	-	-
1307	NoBP	A	180	-36.88	-0.92	27.62	-166.08	-0.92

i-nuc	BP(j)	Nuc	#BP_Win	avgMFE	avgZ	avgED	SumZ	SumZ/#TotalWindows	BPs= 2
nt-1308	-	A	180	-	-	-	-	-
1308	NoBP	A	35	-35.41	-1.23	32.61	-43.11	-0.24
1308	1181	U	22	-37.99	-2.08	19.32	-45.79	-0.25
1308	1345	U	123	-37.05	-0.6	27.77	-74.2	-0.41

i-nuc	BP(j)	Nuc	#BP_Win	avgMFE	avgZ	avgED	SumZ	SumZ/#TotalWindows	BPs= 2
nt-1309	-	A	180	-	-	-	-	-
1309	NoBP	A	35	-35.23	-1.15	33.02	-40.35	-0.22
1309	1180	U	22	-37.99	-2.08	19.32	-45.79	-0.25
1309	1344	U	123	-37.05	-0.6	27.77	-74.2	-0.41

i-nuc	BP(j)	Nuc	#BP_Win	avgMFE	avgZ	avgED	SumZ	SumZ/#TotalWindows	BPs= 3
nt-1310	-	U	180	-	-	-	-	-
1310	NoBP	U	28	-36.58	-1.65	31.94	-46.34	-0.26
1310	1179	A	22	-37.99	-2.08	19.32	-45.79	-0.25
1310	1343	A	123	-37.05	-0.6	27.77	-74.2	-0.41
1310	1479	A	7	-29.0	1.38	40.4	9.64	0.05

i-nuc	BP(j)	Nuc	#BP_Win	avgMFE	avgZ	avgED	SumZ	SumZ/#TotalWindows	BPs= 3
nt-1311	-	G	180	-	-	-	-	-
1311	NoBP	G	28	-36.34	-1.49	32.68	-41.81	-0.23
1311	1178	C	22	-37.99	-2.08	19.32	-45.79	-0.25
1311	1342	C	123	-37.05	-0.6	27.77	-74.2	-0.41
1311	1478	C	7	-29.0	1.38	40.4	9.64	0.05

i-nuc	BP(j)	Nuc	#BP_Win	avgMFE	avgZ	avgED	SumZ	SumZ/#TotalWindows	BPs= 3
nt-1312	-	C	180	-	-	-	-	-
1312	1177	G	22	-37.99	-2.08	19.32	-45.79	-0.25
1312	NoBP	C	28	-36.1	-1.36	33.23	-38.02	-0.21
1312	1341	G	123	-37.05	-0.6	27.77	-74.2	-0.41
1312	1477	G	7	-29.0	1.38	40.4	9.64	0.05

i-nuc	BP(j)	Nuc	#BP_Win	avgMFE	avgZ	avgED	SumZ	SumZ/#TotalWindows	BPs= 0
nt-1313	-	G	180	-	-	-	-	-
1313	NoBP	G	180	-36.66	-0.8	28.23	-143.92	-0.8

i-nuc	BP(j)	Nuc	#BP_Win	avgMFE	avgZ	avgED	SumZ	SumZ/#TotalWindows	BPs= 0
nt-1314	-	A	180	-	-	-	-	-
1314	NoBP	A	180	-36.61	-0.78	28.39	-140.79	-0.78

i-nuc	BP(j)	Nuc	#BP_Win	avgMFE	avgZ	avgED	SumZ	SumZ/#TotalWindows	BPs= 0
nt-1315	-	A	180	-	-	-	-	-
1315	NoBP	A	180	-36.56	-0.76	28.55	-137.69	-0.76

i-nuc	BP(j)	Nuc	#BP_Win	avgMFE	avgZ	avgED	SumZ	SumZ/#TotalWindows	BPs= 1
nt-1316	-	C	180	-	-	-	-	-
1316	NoBP	C	161	-36.61	-0.74	28.52	-119.23	-0.66
1316	1348	G	19	-35.6	-0.75	30.31	-14.18	-0.08

i-nuc	BP(j)	Nuc	#BP_Win	avgMFE	avgZ	avgED	SumZ	SumZ/#TotalWindows	BPs= 3
nt-1317	-	C	180	-	-	-	-	-
1317	NoBP	C	131	-36.98	-0.68	27.28	-89.43	-0.5
1317	1185	G	23	-36.57	-1.63	31.65	-37.59	-0.21
1317	1347	G	19	-35.6	-0.75	30.31	-14.18	-0.08
1317	1487	G	7	-28.44	1.72	45.33	12.01	0.07

i-nuc	BP(j)	Nuc	#BP_Win	avgMFE	avgZ	avgED	SumZ	SumZ/#TotalWindows	BPs= 3
nt-1318	-	C	180	-	-	-	-	-
1318	NoBP	C	131	-36.91	-0.66	27.47	-86.03	-0.48
1318	1184	G	23	-36.57	-1.63	31.65	-37.59	-0.21
1318	1346	G	19	-35.6	-0.75	30.31	-14.18	-0.08
1318	1486	G	7	-28.44	1.72	45.33	12.01	0.07

i-nuc	BP(j)	Nuc	#BP_Win	avgMFE	avgZ	avgED	SumZ	SumZ/#TotalWindows	BPs= 4
nt-1319	-	A	180	-	-	-	-	-
1319	NoBP	A	8	-33.47	-1.05	25.84	-8.39	-0.05
1319	1183	U	23	-36.57	-1.63	31.65	-37.59	-0.21
1319	1345	U	19	-35.6	-0.75	30.31	-14.18	-0.08
1319	1335	U	123	-37.05	-0.6	27.77	-74.2	-0.41
1319	1483	U	7	-28.44	1.72	45.33	12.01	0.07

i-nuc	BP(j)	Nuc	#BP_Win	avgMFE	avgZ	avgED	SumZ	SumZ/#TotalWindows	BPs= 4
nt-1320	-	G	180	-	-	-	-	-
1320	NoBP	G	8	-32.56	-0.69	27.76	-5.55	-0.03
1320	1182	C	23	-36.57	-1.63	31.65	-37.59	-0.21
1320	1344	U	19	-35.6	-0.75	30.31	-14.18	-0.08
1320	1334	U	123	-37.05	-0.6	27.77	-74.2	-0.41
1320	1482	U	7	-28.44	1.72	45.33	12.01	0.07

i-nuc	BP(j)	Nuc	#BP_Win	avgMFE	avgZ	avgED	SumZ	SumZ/#TotalWindows	BPs= 3
nt-1321	-	A	180	-	-	-	-	-
1321	NoBP	A	27	-34.43	-0.63	30.18	-17.09	-0.09
1321	1181	U	23	-36.57	-1.63	31.65	-37.59	-0.21
1321	1333	U	123	-37.05	-0.6	27.77	-74.2	-0.41
1321	1481	U	7	-28.44	1.72	45.33	12.01	0.07

i-nuc	BP(j)	Nuc	#BP_Win	avgMFE	avgZ	avgED	SumZ	SumZ/#TotalWindows	BPs= 2
nt-1322	-	U	180	-	-	-	-	-
1322	NoBP	U	50	-35.27	-1.03	31.19	-51.58	-0.29
1322	1332	A	123	-37.05	-0.6	27.77	-74.2	-0.41
1322	1480	A	7	-28.44	1.72	45.33	12.01	0.07

i-nuc	BP(j)	Nuc	#BP_Win	avgMFE	avgZ	avgED	SumZ	SumZ/#TotalWindows	BPs= 3
nt-1323	-	U	180	-	-	-	-	-
1323	NoBP	U	131	-36.61	-0.54	28.12	-71.19	-0.4
1323	1179	A	23	-36.57	-1.63	31.65	-37.59	-0.21
1323	1343	A	19	-35.6	-0.75	30.31	-14.18	-0.08
1323	1479	A	7	-28.44	1.72	45.33	12.01	0.07

i-nuc	BP(j)	Nuc	#BP_Win	avgMFE	avgZ	avgED	SumZ	SumZ/#TotalWindows	BPs= 4
nt-1324	-	G	180	-	-	-	-	-
1324	NoBP	G	8	-28.91	0.79	35.1	6.32	0.04
1324	1178	C	23	-36.57	-1.63	31.65	-37.59	-0.21
1324	1342	C	19	-35.6	-0.75	30.31	-14.18	-0.08
1324	1330	C	123	-37.05	-0.6	27.77	-74.2	-0.41
1324	1478	C	7	-28.44	1.72	45.33	12.01	0.07

i-nuc	BP(j)	Nuc	#BP_Win	avgMFE	avgZ	avgED	SumZ	SumZ/#TotalWindows	BPs= 4
nt-1325	-	U	180	-	-	-	-	-
1325	1177	G	23	-36.57	-1.63	31.65	-37.59	-0.21
1325	1341	G	19	-35.6	-0.75	30.31	-14.18	-0.08
1325	1329	A	123	-37.05	-0.6	27.77	-74.2	-0.41
1325	1477	G	7	-28.44	1.72	45.33	12.01	0.07
1325	NoBP	U	8	-28.0	1.2	36.42	9.61	0.05

i-nuc	BP(j)	Nuc	#BP_Win	avgMFE	avgZ	avgED	SumZ	SumZ/#TotalWindows	BPs= 0
nt-1326	-	A	180	-	-	-	-	-
1326	NoBP	A	180	-36.06	-0.56	29.62	-101.56	-0.56

i-nuc	BP(j)	Nuc	#BP_Win	avgMFE	avgZ	avgED	SumZ	SumZ/#TotalWindows	BPs= 0
nt-1327	-	A	180	-	-	-	-	-
1327	NoBP	A	180	-36.01	-0.55	29.66	-98.77	-0.55

i-nuc	BP(j)	Nuc	#BP_Win	avgMFE	avgZ	avgED	SumZ	SumZ/#TotalWindows	BPs= 0
nt-1328	-	G	180	-	-	-	-	-
1328	NoBP	G	180	-35.96	-0.53	29.68	-95.88	-0.53

i-nuc	BP(j)	Nuc	#BP_Win	avgMFE	avgZ	avgED	SumZ	SumZ/#TotalWindows	BPs= 1
nt-1329	-	A	180	-	-	-	-	-
1329	NoBP	A	57	-33.45	-0.33	33.85	-18.53	-0.1
1329	1325	U	123	-37.05	-0.6	27.77	-74.2	-0.41

i-nuc	BP(j)	Nuc	#BP_Win	avgMFE	avgZ	avgED	SumZ	SumZ/#TotalWindows	BPs= 2
nt-1330	-	C	180	-	-	-	-	-
1330	NoBP	C	50	-33.99	-0.55	32.32	-27.38	-0.15
1330	1324	G	123	-37.05	-0.6	27.77	-74.2	-0.41
1330	1476	G	7	-28.44	1.72	45.33	12.01	0.07

i-nuc	BP(j)	Nuc	#BP_Win	avgMFE	avgZ	avgED	SumZ	SumZ/#TotalWindows	BPs= 1
nt-1331	-	U	180	-	-	-	-	-
1331	NoBP	U	173	-36.12	-0.57	29.1	-98.71	-0.55
1331	1475	A	7	-28.44	1.72	45.33	12.01	0.07

i-nuc	BP(j)	Nuc	#BP_Win	avgMFE	avgZ	avgED	SumZ	SumZ/#TotalWindows	BPs= 1
nt-1332	-	A	180	-	-	-	-	-
1332	NoBP	A	57	-33.04	-0.17	33.99	-9.73	-0.05
1332	1322	U	123	-37.05	-0.6	27.77	-74.2	-0.41

i-nuc	BP(j)	Nuc	#BP_Win	avgMFE	avgZ	avgED	SumZ	SumZ/#TotalWindows	BPs= 2
nt-1333	-	U	180	-	-	-	-	-
1333	NoBP	U	50	-33.54	-0.38	32.39	-19.13	-0.11
1333	1321	A	123	-37.05	-0.6	27.77	-74.2	-0.41
1333	1474	A	7	-28.44	1.72	45.33	12.01	0.07

i-nuc	BP(j)	Nuc	#BP_Win	avgMFE	avgZ	avgED	SumZ	SumZ/#TotalWindows	BPs= 2
nt-1334	-	U	180	-	-	-	-	-
1334	NoBP	U	50	-33.42	-0.33	32.34	-16.44	-0.09
1334	1320	G	123	-37.05	-0.6	27.77	-74.2	-0.41
1334	1473	A	7	-28.44	1.72	45.33	12.01	0.07

i-nuc	BP(j)	Nuc	#BP_Win	avgMFE	avgZ	avgED	SumZ	SumZ/#TotalWindows	BPs= 2
nt-1335	-	U	180	-	-	-	-	-
1335	NoBP	U	50	-33.35	-0.29	32.24	-14.69	-0.08
1335	1319	A	123	-37.05	-0.6	27.77	-74.2	-0.41
1335	1472	G	7	-28.44	1.72	45.33	12.01	0.07

i-nuc	BP(j)	Nuc	#BP_Win	avgMFE	avgZ	avgED	SumZ	SumZ/#TotalWindows	BPs= 1
nt-1336	-	U	180	-	-	-	-	-
1336	NoBP	U	173	-35.97	-0.51	29.03	-88.09	-0.49
1336	1471	A	7	-28.44	1.72	45.33	12.01	0.07

i-nuc	BP(j)	Nuc	#BP_Win	avgMFE	avgZ	avgED	SumZ	SumZ/#TotalWindows	BPs= 0
nt-1337	-	A	180	-	-	-	-	-
1337	NoBP	A	180	-35.67	-0.42	29.63	-75.08	-0.42

i-nuc	BP(j)	Nuc	#BP_Win	avgMFE	avgZ	avgED	SumZ	SumZ/#TotalWindows	BPs= 0
nt-1338	-	A	180	-	-	-	-	-
1338	NoBP	A	180	-35.66	-0.41	29.59	-73.34	-0.41

i-nuc	BP(j)	Nuc	#BP_Win	avgMFE	avgZ	avgED	SumZ	SumZ/#TotalWindows	BPs= 0
nt-1339	-	A	180	-	-	-	-	-
1339	NoBP	A	180	-35.64	-0.4	29.56	-71.83	-0.4

i-nuc	BP(j)	Nuc	#BP_Win	avgMFE	avgZ	avgED	SumZ	SumZ/#TotalWindows	BPs= 0
nt-1340	-	A	180	-	-	-	-	-
1340	NoBP	A	180	-35.63	-0.39	29.54	-69.68	-0.39

i-nuc	BP(j)	Nuc	#BP_Win	avgMFE	avgZ	avgED	SumZ	SumZ/#TotalWindows	BPs= 2
nt-1341	-	G	180	-	-	-	-	-
1341	NoBP	G	38	-31.01	0.53	34.82	20.21	0.11
1341	1325	U	19	-35.6	-0.75	30.31	-14.18	-0.08
1341	1312	C	123	-37.05	-0.6	27.77	-74.2	-0.41

i-nuc	BP(j)	Nuc	#BP_Win	avgMFE	avgZ	avgED	SumZ	SumZ/#TotalWindows	BPs= 3
nt-1342	-	C	180	-	-	-	-	-
1342	NoBP	C	31	-31.52	0.33	32.34	10.32	0.06
1342	1324	G	19	-35.6	-0.75	30.31	-14.18	-0.08
1342	1311	G	123	-37.05	-0.6	27.77	-74.2	-0.41
1342	1466	G	7	-28.44	1.72	45.33	12.01	0.07

i-nuc	BP(j)	Nuc	#BP_Win	avgMFE	avgZ	avgED	SumZ	SumZ/#TotalWindows	BPs= 3
nt-1343	-	A	180	-	-	-	-	-
1343	NoBP	A	31	-31.46	0.38	32.68	11.65	0.06
1343	1323	U	19	-35.6	-0.75	30.31	-14.18	-0.08
1343	1310	U	123	-37.05	-0.6	27.77	-74.2	-0.41
1343	1465	U	7	-28.44	1.72	45.33	12.01	0.07

i-nuc	BP(j)	Nuc	#BP_Win	avgMFE	avgZ	avgED	SumZ	SumZ/#TotalWindows	BPs= 4
nt-1344	-	U	180	-	-	-	-	-
1344	NoBP	U	5	-36.24	-0.99	33.03	-4.95	-0.03
1344	1320	G	19	-35.6	-0.75	30.31	-14.18	-0.08
1344	1309	A	123	-37.05	-0.6	27.77	-74.2	-0.41
1344	1464	A	7	-28.44	1.72	45.33	12.01	0.07
1344	1493	A	26	-30.47	0.71	33.23	18.49	0.1

i-nuc	BP(j)	Nuc	#BP_Win	avgMFE	avgZ	avgED	SumZ	SumZ/#TotalWindows	BPs= 5
nt-1345	-	U	180	-	-	-	-	-
1345	NoBP	U	4	-36.15	-0.86	34.1	-3.43	-0.02
1345	1319	A	19	-35.6	-0.75	30.31	-14.18	-0.08
1345	1308	A	123	-37.05	-0.6	27.77	-74.2	-0.41
1345	1463	A	7	-28.44	1.72	45.33	12.01	0.07
1345	1492	A	26	-30.47	0.71	33.23	18.49	0.1
1345	1404	G	1	-35.5	0.15	33.7	0.15	0.0

i-nuc	BP(j)	Nuc	#BP_Win	avgMFE	avgZ	avgED	SumZ	SumZ/#TotalWindows	BPs= 4
nt-1346	-	G	180	-	-	-	-	-
1346	NoBP	G	126	-37.03	-0.6	27.98	-76.18	-0.42
1346	1318	C	19	-35.6	-0.75	30.31	-14.18	-0.08
1346	1462	U	7	-28.44	1.72	45.33	12.01	0.07
1346	1491	C	26	-30.47	0.71	33.23	18.49	0.1
1346	1403	C	2	-35.5	0.16	34.17	0.31	0.0

i-nuc	BP(j)	Nuc	#BP_Win	avgMFE	avgZ	avgED	SumZ	SumZ/#TotalWindows	BPs= 6
nt-1347	-	G	180	-	-	-	-	-
1347	NoBP	G	1	-36.6	-1.16	34.32	-1.16	-0.01
1347	1317	C	19	-35.6	-0.75	30.31	-14.18	-0.08
1347	1305	C	123	-37.05	-0.6	27.77	-74.2	-0.41
1347	1460	C	7	-28.44	1.72	45.33	12.01	0.07
1347	1490	C	26	-30.47	0.71	33.23	18.49	0.1
1347	1407	C	2	-34.95	0.04	46.82	0.08	0.0
1347	1402	C	2	-35.5	0.16	34.17	0.31	0.0

i-nuc	BP(j)	Nuc	#BP_Win	avgMFE	avgZ	avgED	SumZ	SumZ/#TotalWindows	BPs= 5
nt-1348	-	G	180	-	-	-	-	-
1348	1316	C	19	-35.6	-0.75	30.31	-14.18	-0.08
1348	1304	C	123	-37.05	-0.6	27.77	-74.2	-0.41
1348	1459	C	7	-28.44	1.72	45.33	12.01	0.07
1348	NoBP	G	27	-30.6	0.69	33.42	18.54	0.1
1348	1406	C	2	-34.95	0.04	46.82	0.08	0.0
1348	1401	C	2	-35.5	0.16	34.17	0.31	0.0

i-nuc	BP(j)	Nuc	#BP_Win	avgMFE	avgZ	avgED	SumZ	SumZ/#TotalWindows	BPs= 1
nt-1349	-	A	180	-	-	-	-	-
1349	NoBP	A	57	-32.23	0.32	34.67	18.42	0.1
1349	1303	U	123	-37.05	-0.6	27.77	-74.2	-0.41

i-nuc	BP(j)	Nuc	#BP_Win	avgMFE	avgZ	avgED	SumZ	SumZ/#TotalWindows	BPs= 5
nt-1350	-	C	180	-	-	-	-	-
1350	NoBP	C	25	-32.61	0.28	35.79	7.05	0.04
1350	1185	G	3	-37.6	-1.44	37.15	-4.31	-0.02
1350	1302	G	122	-37.11	-0.62	27.7	-75.31	-0.42
1350	1487	G	26	-30.47	0.71	33.23	18.49	0.1
1350	1405	G	2	-34.95	0.04	46.82	0.08	0.0
1350	1399	G	2	-35.5	0.16	34.17	0.31	0.0

i-nuc	BP(j)	Nuc	#BP_Win	avgMFE	avgZ	avgED	SumZ	SumZ/#TotalWindows	BPs= 5
nt-1351	-	C	180	-	-	-	-	-
1351	NoBP	C	26	-32.39	0.37	36.01	9.65	0.05
1351	1184	G	3	-37.6	-1.44	37.15	-4.31	-0.02
1351	1301	G	121	-37.14	-0.63	27.73	-75.78	-0.42
1351	1486	G	26	-30.47	0.71	33.23	18.49	0.1
1351	1404	G	2	-34.95	0.04	46.82	0.08	0.0
1351	1398	G	2	-35.5	0.16	34.17	0.31	0.0

i-nuc	BP(j)	Nuc	#BP_Win	avgMFE	avgZ	avgED	SumZ	SumZ/#TotalWindows	BPs= 5
nt-1352	-	A	180	-	-	-	-	-
1352	NoBP	A	51	-33.98	-0.14	32.36	-7.29	-0.04
1352	1183	U	3	-37.6	-1.44	37.15	-4.31	-0.02
1352	1300	U	48	-36.41	-0.46	29.02	-22.11	-0.12
1352	1212	U	7	-33.26	-0.41	26.99	-2.86	-0.02
1352	1363	U	45	-39.08	-0.69	27.51	-31.17	-0.17
1352	1484	U	26	-30.47	0.71	33.23	18.49	0.1

i-nuc	BP(j)	Nuc	#BP_Win	avgMFE	avgZ	avgED	SumZ	SumZ/#TotalWindows	BPs= 10
nt-1353	-	G	180	-	-	-	-	-
1353	NoBP	G	24	-36.31	-1.1	24.5	-26.32	-0.15
1353	1182	C	3	-37.6	-1.44	37.15	-4.31	-0.02
1353	1299	U	38	-36.05	-0.46	30.07	-17.56	-0.1
1353	1201	C	3	-32.9	-0.54	36.54	-1.63	-0.01
1353	1211	C	7	-33.26	-0.41	26.99	-2.86	-0.02
1353	1246	U	6	-36.75	-0.32	34.43	-1.9	-0.01
1353	1362	C	45	-39.08	-0.69	27.51	-31.17	-0.17
1353	1460	C	19	-33.93	0.4	31.51	7.63	0.04
1353	1453	C	7	-28.44	1.72	45.33	12.01	0.07
1353	1483	U	26	-30.47	0.71	33.23	18.49	0.1
1353	1402	C	2	-34.95	0.04	46.82	0.08	0.0

i-nuc	BP(j)	Nuc	#BP_Win	avgMFE	avgZ	avgED	SumZ	SumZ/#TotalWindows	BPs= 8
nt-1354	-	G	180	-	-	-	-	-
1354	NoBP	G	107	-37.33	-0.68	27.82	-73.26	-0.41
1354	1181	U	3	-37.6	-1.44	37.15	-4.31	-0.02
1354	1200	C	3	-32.9	-0.54	36.54	-1.63	-0.01
1354	1210	C	7	-33.26	-0.41	26.99	-2.86	-0.02
1354	1245	C	6	-36.75	-0.32	34.43	-1.9	-0.01
1354	1459	C	19	-33.93	0.4	31.51	7.63	0.04
1354	1452	C	7	-28.44	1.72	45.33	12.01	0.07
1354	1482	U	26	-30.47	0.71	33.23	18.49	0.1
1354	1401	C	2	-34.95	0.04	46.82	0.08	0.0

i-nuc	BP(j)	Nuc	#BP_Win	avgMFE	avgZ	avgED	SumZ	SumZ/#TotalWindows	BPs= 6
nt-1355	-	A	180	-	-	-	-	-
1355	NoBP	A	95	-37.27	-0.74	27.64	-70.46	-0.39
1355	1180	U	3	-37.6	-1.44	37.15	-4.31	-0.02
1355	1297	U	24	-35.38	-0.24	31.99	-5.87	-0.03
1355	1244	U	6	-36.75	-0.32	34.43	-1.9	-0.01
1355	1457	U	19	-33.93	0.4	31.51	7.63	0.04
1355	1451	U	7	-28.44	1.72	45.33	12.01	0.07
1355	1481	U	26	-30.47	0.71	33.23	18.49	0.1

i-nuc	BP(j)	Nuc	#BP_Win	avgMFE	avgZ	avgED	SumZ	SumZ/#TotalWindows	BPs= 6
nt-1356	-	G	180	-	-	-	-	-
1356	NoBP	G	94	-36.9	-0.63	28.37	-58.88	-0.33
1356	1296	U	24	-35.38	-0.24	31.99	-5.87	-0.03
1356	1243	C	6	-36.75	-0.32	34.43	-1.9	-0.01
1356	1456	C	19	-33.93	0.4	31.51	7.63	0.04
1356	1478	C	26	-30.47	0.71	33.23	18.49	0.1
1356	1393	U	2	-35.5	0.16	34.17	0.31	0.0
1356	1523	C	9	-34.12	-0.22	38.1	-1.94	-0.01

i-nuc	BP(j)	Nuc	#BP_Win	avgMFE	avgZ	avgED	SumZ	SumZ/#TotalWindows	BPs= 6
nt-1357	-	C	180	-	-	-	-	-
1357	NoBP	C	119	-36.66	-0.53	29.09	-62.75	-0.35
1357	1197	G	3	-32.9	-0.54	36.54	-1.63	-0.01
1357	1455	G	19	-33.93	0.4	31.51	7.63	0.04
1357	1477	G	26	-30.47	0.71	33.23	18.49	0.1
1357	1398	G	2	-34.95	0.04	46.82	0.08	0.0
1357	1392	G	2	-35.5	0.16	34.17	0.31	0.0
1357	1522	G	9	-34.12	-0.22	38.1	-1.94	-0.01

i-nuc	BP(j)	Nuc	#BP_Win	avgMFE	avgZ	avgED	SumZ	SumZ/#TotalWindows	BPs= 0
nt-1358	-	G	180	-	-	-	-	-
1358	NoBP	G	180	-35.24	-0.22	30.76	-39.05	-0.22

i-nuc	BP(j)	Nuc	#BP_Win	avgMFE	avgZ	avgED	SumZ	SumZ/#TotalWindows	BPs= 1
nt-1359	-	A	180	-	-	-	-	-
1359	NoBP	A	171	-35.28	-0.21	30.38	-36.41	-0.2
1359	1520	U	9	-34.12	-0.22	38.1	-1.94	-0.01

i-nuc	BP(j)	Nuc	#BP_Win	avgMFE	avgZ	avgED	SumZ	SumZ/#TotalWindows	BPs= 3
nt-1360	-	C	180	-	-	-	-	-
1360	NoBP	C	167	-35.26	-0.21	30.16	-35.74	-0.2
1360	1394	G	2	-34.95	0.04	46.82	0.08	0.0
1360	1389	G	2	-35.5	0.16	34.17	0.31	0.0
1360	1519	G	9	-34.12	-0.22	38.1	-1.94	-0.01

i-nuc	BP(j)	Nuc	#BP_Win	avgMFE	avgZ	avgED	SumZ	SumZ/#TotalWindows	BPs= 3
nt-1361	-	A	180	-	-	-	-	-
1361	NoBP	A	162	-35.54	-0.29	29.6	-46.21	-0.26
1361	1444	U	7	-28.44	1.72	45.33	12.01	0.07
1361	1393	U	2	-34.95	0.04	46.82	0.08	0.0
1361	1518	U	9	-34.12	-0.22	38.1	-1.94	-0.01

i-nuc	BP(j)	Nuc	#BP_Win	avgMFE	avgZ	avgED	SumZ	SumZ/#TotalWindows	BPs= 5
nt-1362	-	C	180	-	-	-	-	-
1362	NoBP	C	110	-34.15	-0.11	29.96	-11.87	-0.07
1362	1353	G	45	-39.08	-0.69	27.51	-31.17	-0.17
1362	1443	G	7	-28.44	1.72	45.33	12.01	0.07
1362	1392	G	2	-34.95	0.04	46.82	0.08	0.0
1362	1388	G	2	-35.5	0.16	34.17	0.31	0.0
1362	1486	G	14	-34.14	-0.27	38.58	-3.85	-0.02

i-nuc	BP(j)	Nuc	#BP_Win	avgMFE	avgZ	avgED	SumZ	SumZ/#TotalWindows	BPs= 6
nt-1363	-	U	180	-	-	-	-	-
1363	NoBP	U	104	-33.99	-0.09	29.8	-9.21	-0.05
1363	1237	A	6	-36.75	-0.32	34.43	-1.9	-0.01
1363	1352	A	45	-39.08	-0.69	27.51	-31.17	-0.17
1363	1442	A	7	-28.44	1.72	45.33	12.01	0.07
1363	1391	A	2	-34.95	0.04	46.82	0.08	0.0
1363	1387	A	2	-35.5	0.16	34.17	0.31	0.0
1363	1485	A	14	-34.14	-0.27	38.58	-3.85	-0.02

i-nuc	BP(j)	Nuc	#BP_Win	avgMFE	avgZ	avgED	SumZ	SumZ/#TotalWindows	BPs= 2
nt-1364	-	A	180	-	-	-	-	-
1364	NoBP	A	160	-35.21	-0.18	30.18	-28.34	-0.16
1364	1236	U	6	-36.75	-0.32	34.43	-1.9	-0.01
1364	1484	U	14	-34.14	-0.27	38.58	-3.85	-0.02

i-nuc	BP(j)	Nuc	#BP_Win	avgMFE	avgZ	avgED	SumZ	SumZ/#TotalWindows	BPs= 3
nt-1365	-	G	180	-	-	-	-	-
1365	NoBP	G	158	-35.21	-0.18	30.21	-28.34	-0.16
1365	1235	C	6	-36.75	-0.32	34.43	-1.9	-0.01
1365	1386	C	2	-35.5	0.16	34.17	0.31	0.0
1365	1483	U	14	-34.14	-0.27	38.58	-3.85	-0.02

i-nuc	BP(j)	Nuc	#BP_Win	avgMFE	avgZ	avgED	SumZ	SumZ/#TotalWindows	BPs= 3
nt-1366	-	A	180	-	-	-	-	-
1366	NoBP	A	158	-35.21	-0.17	30.29	-27.64	-0.15
1366	1234	U	6	-36.75	-0.32	34.43	-1.9	-0.01
1366	1385	U	2	-35.5	0.16	34.17	0.31	0.0
1366	1482	U	14	-34.14	-0.27	38.58	-3.85	-0.02

i-nuc	BP(j)	Nuc	#BP_Win	avgMFE	avgZ	avgED	SumZ	SumZ/#TotalWindows	BPs= 2
nt-1367	-	A	180	-	-	-	-	-
1367	NoBP	A	161	-35.21	-0.17	30.44	-27.75	-0.15
1367	1233	U	5	-36.9	-0.34	34.36	-1.68	-0.01
1367	1481	U	14	-34.14	-0.27	38.58	-3.85	-0.02

i-nuc	BP(j)	Nuc	#BP_Win	avgMFE	avgZ	avgED	SumZ	SumZ/#TotalWindows	BPs= 0
nt-1368	-	G	180	-	-	-	-	-
1368	NoBP	G	180	-35.18	-0.18	31.26	-32.6	-0.18

i-nuc	BP(j)	Nuc	#BP_Win	avgMFE	avgZ	avgED	SumZ	SumZ/#TotalWindows	BPs= 0
nt-1369	-	A	180	-	-	-	-	-
1369	NoBP	A	180	-35.18	-0.18	31.33	-32.29	-0.18

i-nuc	BP(j)	Nuc	#BP_Win	avgMFE	avgZ	avgED	SumZ	SumZ/#TotalWindows	BPs= 0
nt-1370	-	A	180	-	-	-	-	-
1370	NoBP	A	180	-35.18	-0.18	31.43	-32.02	-0.18

i-nuc	BP(j)	Nuc	#BP_Win	avgMFE	avgZ	avgED	SumZ	SumZ/#TotalWindows	BPs= 0
nt-1371	-	A	180	-	-	-	-	-
1371	NoBP	A	180	-35.19	-0.18	31.53	-31.99	-0.18

i-nuc	BP(j)	Nuc	#BP_Win	avgMFE	avgZ	avgED	SumZ	SumZ/#TotalWindows	BPs= 1
nt-1372	-	U	180	-	-	-	-	-
1372	NoBP	U	178	-35.21	-0.18	31.59	-32.37	-0.18
1372	1379	A	2	-35.5	0.16	34.17	0.31	0.0

i-nuc	BP(j)	Nuc	#BP_Win	avgMFE	avgZ	avgED	SumZ	SumZ/#TotalWindows	BPs= 1
nt-1373	-	G	180	-	-	-	-	-
1373	NoBP	G	178	-35.23	-0.18	31.67	-32.28	-0.18
1373	1378	C	2	-35.5	0.16	34.17	0.31	0.0

i-nuc	BP(j)	Nuc	#BP_Win	avgMFE	avgZ	avgED	SumZ	SumZ/#TotalWindows	BPs= 0
nt-1374	-	A	180	-	-	-	-	-
1374	NoBP	A	180	-35.27	-0.18	31.74	-32.94	-0.18

i-nuc	BP(j)	Nuc	#BP_Win	avgMFE	avgZ	avgED	SumZ	SumZ/#TotalWindows	BPs= 1
nt-1375	-	U	180	-	-	-	-	-
1375	NoBP	U	14	-32.91	-0.34	29.34	-4.72	-0.03
1375	1387	A	166	-35.51	-0.18	31.92	-29.53	-0.16

i-nuc	BP(j)	Nuc	#BP_Win	avgMFE	avgZ	avgED	SumZ	SumZ/#TotalWindows	BPs= 1
nt-1376	-	G	180	-	-	-	-	-
1376	NoBP	G	12	-32.9	-0.34	28.87	-4.04	-0.02
1376	1386	C	168	-35.52	-0.18	31.91	-30.47	-0.17

i-nuc	BP(j)	Nuc	#BP_Win	avgMFE	avgZ	avgED	SumZ	SumZ/#TotalWindows	BPs= 1
nt-1377	-	A	180	-	-	-	-	-
1377	NoBP	A	12	-33.43	-0.4	28.99	-4.75	-0.03
1377	1385	U	168	-35.52	-0.18	31.91	-30.47	-0.17

i-nuc	BP(j)	Nuc	#BP_Win	avgMFE	avgZ	avgED	SumZ	SumZ/#TotalWindows	BPs= 2
nt-1378	-	C	180	-	-	-	-	-
1378	NoBP	C	10	-33.82	-0.56	28.98	-5.57	-0.03
1378	1384	G	168	-35.52	-0.18	31.91	-30.47	-0.17
1378	1373	G	2	-35.5	0.16	34.17	0.31	0.0

i-nuc	BP(j)	Nuc	#BP_Win	avgMFE	avgZ	avgED	SumZ	SumZ/#TotalWindows	BPs= 2
nt-1379	-	A	180	-	-	-	-	-
1379	NoBP	A	10	-34.65	-0.62	30.67	-6.2	-0.03
1379	1383	U	168	-35.52	-0.18	31.91	-30.47	-0.17
1379	1372	U	2	-35.5	0.16	34.17	0.31	0.0

i-nuc	BP(j)	Nuc	#BP_Win	avgMFE	avgZ	avgED	SumZ	SumZ/#TotalWindows	BPs= 0
nt-1380	-	G	180	-	-	-	-	-
1380	NoBP	G	180	-35.53	-0.21	31.95	-37.18	-0.21

i-nuc	BP(j)	Nuc	#BP_Win	avgMFE	avgZ	avgED	SumZ	SumZ/#TotalWindows	BPs= 1
nt-1381	-	C	180	-	-	-	-	-
1381	NoBP	C	177	-35.48	-0.19	31.87	-34.26	-0.19
1381	1394	G	3	-42.13	-1.32	41.24	-3.95	-0.02

i-nuc	BP(j)	Nuc	#BP_Win	avgMFE	avgZ	avgED	SumZ	SumZ/#TotalWindows	BPs= 1
nt-1382	-	A	180	-	-	-	-	-
1382	NoBP	A	177	-35.54	-0.2	31.96	-35.15	-0.2
1382	1393	U	3	-42.13	-1.32	41.24	-3.95	-0.02

i-nuc	BP(j)	Nuc	#BP_Win	avgMFE	avgZ	avgED	SumZ	SumZ/#TotalWindows	BPs= 2
nt-1383	-	U	180	-	-	-	-	-
1383	NoBP	U	9	-37.08	-0.69	34.5	-6.17	-0.03
1383	1379	A	168	-35.52	-0.18	31.91	-30.47	-0.17
1383	1392	G	3	-42.13	-1.32	41.24	-3.95	-0.02

i-nuc	BP(j)	Nuc	#BP_Win	avgMFE	avgZ	avgED	SumZ	SumZ/#TotalWindows	BPs= 1
nt-1384	-	G	180	-	-	-	-	-
1384	NoBP	G	12	-39.23	-1.0	37.42	-11.96	-0.07
1384	1378	C	168	-35.52	-0.18	31.91	-30.47	-0.17

i-nuc	BP(j)	Nuc	#BP_Win	avgMFE	avgZ	avgED	SumZ	SumZ/#TotalWindows	BPs= 2
nt-1385	-	U	180	-	-	-	-	-
1385	NoBP	U	10	-41.05	-1.41	39.36	-14.13	-0.08
1385	1377	A	168	-35.52	-0.18	31.91	-30.47	-0.17
1385	1366	A	2	-35.5	0.16	34.17	0.31	0.0

i-nuc	BP(j)	Nuc	#BP_Win	avgMFE	avgZ	avgED	SumZ	SumZ/#TotalWindows	BPs= 2
nt-1386	-	C	180	-	-	-	-	-
1386	1376	G	168	-35.52	-0.18	31.91	-30.47	-0.17
1386	1365	G	2	-35.5	0.16	34.17	0.31	0.0
1386	NoBP	C	10	-42.12	-1.59	40.73	-15.93	-0.09

i-nuc	BP(j)	Nuc	#BP_Win	avgMFE	avgZ	avgED	SumZ	SumZ/#TotalWindows	BPs= 2
nt-1387	-	A	180	-	-	-	-	-
1387	1375	U	166	-35.51	-0.18	31.92	-29.53	-0.16
1387	1363	U	2	-35.5	0.16	34.17	0.31	0.0
1387	NoBP	A	12	-41.98	-1.63	40.19	-19.57	-0.11

i-nuc	BP(j)	Nuc	#BP_Win	avgMFE	avgZ	avgED	SumZ	SumZ/#TotalWindows	BPs= 1
nt-1388	-	G	180	-	-	-	-	-
1388	NoBP	G	178	-35.99	-0.28	32.56	-50.58	-0.28
1388	1362	C	2	-35.5	0.16	34.17	0.31	0.0

i-nuc	BP(j)	Nuc	#BP_Win	avgMFE	avgZ	avgED	SumZ	SumZ/#TotalWindows	BPs= 4
nt-1389	-	G	180	-	-	-	-	-
1389	NoBP	G	37	-38.99	-1.15	34.16	-42.73	-0.24
1389	1246	U	10	-35.55	-0.07	32.84	-0.68	-0.0
1389	1236	U	7	-35.01	-0.08	32.6	-0.57	-0.0
1389	1407	C	124	-35.25	-0.07	32.18	-8.38	-0.05
1389	1360	C	2	-35.5	0.16	34.17	0.31	0.0

i-nuc	BP(j)	Nuc	#BP_Win	avgMFE	avgZ	avgED	SumZ	SumZ/#TotalWindows	BPs= 3
nt-1390	-	G	180	-	-	-	-	-
1390	NoBP	G	39	-39.01	-1.12	34.49	-43.74	-0.24
1390	1245	C	10	-35.55	-0.07	32.84	-0.68	-0.0
1390	1235	C	7	-35.01	-0.08	32.6	-0.57	-0.0
1390	1406	C	124	-35.25	-0.07	32.18	-8.38	-0.05

i-nuc	BP(j)	Nuc	#BP_Win	avgMFE	avgZ	avgED	SumZ	SumZ/#TotalWindows	BPs= 3
nt-1391	-	A	180	-	-	-	-	-
1391	NoBP	A	161	-36.21	-0.34	32.61	-54.61	-0.3
1391	1244	U	10	-35.55	-0.07	32.84	-0.68	-0.0
1391	1234	U	7	-35.01	-0.08	32.6	-0.57	-0.0
1391	1363	U	2	-34.95	0.04	46.82	0.08	0.0

i-nuc	BP(j)	Nuc	#BP_Win	avgMFE	avgZ	avgED	SumZ	SumZ/#TotalWindows	BPs= 5
nt-1392	-	G	180	-	-	-	-	-
1392	NoBP	G	156	-36.16	-0.34	32.49	-52.46	-0.29
1392	1243	C	10	-35.55	-0.07	32.84	-0.68	-0.0
1392	1233	U	7	-35.01	-0.08	32.6	-0.57	-0.0
1392	1362	C	2	-34.95	0.04	46.82	0.08	0.0
1392	1357	C	2	-35.5	0.16	34.17	0.31	0.0
1392	1383	U	3	-42.13	-1.32	41.24	-3.95	-0.02

i-nuc	BP(j)	Nuc	#BP_Win	avgMFE	avgZ	avgED	SumZ	SumZ/#TotalWindows	BPs= 6
nt-1393	-	U	180	-	-	-	-	-
1393	NoBP	U	23	-41.47	-1.61	35.59	-37.05	-0.21
1393	1242	A	10	-35.55	-0.07	32.84	-0.68	-0.0
1393	1232	A	7	-35.01	-0.08	32.6	-0.57	-0.0
1393	1404	G	133	-35.3	-0.13	32.05	-17.27	-0.1
1393	1361	A	2	-34.95	0.04	46.82	0.08	0.0
1393	1356	G	2	-35.5	0.16	34.17	0.31	0.0
1393	1382	A	3	-42.13	-1.32	41.24	-3.95	-0.02

i-nuc	BP(j)	Nuc	#BP_Win	avgMFE	avgZ	avgED	SumZ	SumZ/#TotalWindows	BPs= 3
nt-1394	-	G	180	-	-	-	-	-
1394	NoBP	G	27	-38.96	-1.04	36.72	-28.02	-0.16
1394	1403	C	148	-35.66	-0.19	31.92	-28.65	-0.16
1394	1360	C	2	-34.95	0.04	46.82	0.08	0.0
1394	1381	C	3	-42.13	-1.32	41.24	-3.95	-0.02

i-nuc	BP(j)	Nuc	#BP_Win	avgMFE	avgZ	avgED	SumZ	SumZ/#TotalWindows	BPs= 3
nt-1395	-	G	180	-	-	-	-	-
1395	NoBP	G	9	-36.11	-0.03	37.47	-0.25	-0.0
1395	1230	C	7	-35.01	-0.08	32.6	-0.57	-0.0
1395	1402	C	148	-35.66	-0.19	31.92	-28.65	-0.16
1395	1559	U	16	-42.96	-2.06	40.72	-33.0	-0.18

i-nuc	BP(j)	Nuc	#BP_Win	avgMFE	avgZ	avgED	SumZ	SumZ/#TotalWindows	BPs= 3
nt-1396	-	G	180	-	-	-	-	-
1396	1229	C	7	-35.01	-0.08	32.6	-0.57	-0.0
1396	1401	C	148	-35.66	-0.19	31.92	-28.65	-0.16
1396	NoBP	G	7	-35.86	0.09	37.34	0.63	0.0
1396	1558	C	18	-42.75	-1.97	40.73	-35.43	-0.2

i-nuc	BP(j)	Nuc	#BP_Win	avgMFE	avgZ	avgED	SumZ	SumZ/#TotalWindows	BPs= 2
nt-1397	-	G	180	-	-	-	-	-
1397	NoBP	G	161	-35.65	-0.18	32.18	-28.58	-0.16
1397	1557	C	18	-42.75	-1.97	40.73	-35.43	-0.2
1397	1558	C	1	-38.1	-0.66	49.18	-0.66	-0.0

i-nuc	BP(j)	Nuc	#BP_Win	avgMFE	avgZ	avgED	SumZ	SumZ/#TotalWindows	BPs= 5
nt-1398	-	G	180	-	-	-	-	-
1398	NoBP	G	154	-35.67	-0.2	32.04	-30.64	-0.17
1398	1236	U	3	-36.7	0.08	33.14	0.24	0.0
1398	1357	C	2	-34.95	0.04	46.82	0.08	0.0
1398	1351	C	2	-35.5	0.16	34.17	0.31	0.0
1398	1556	C	18	-42.75	-1.97	40.73	-35.43	-0.2
1398	1557	C	1	-38.1	-0.66	49.18	-0.66	-0.0

i-nuc	BP(j)	Nuc	#BP_Win	avgMFE	avgZ	avgED	SumZ	SumZ/#TotalWindows	BPs= 4
nt-1399	-	G	180	-	-	-	-	-
1399	NoBP	G	156	-35.71	-0.21	32.22	-32.84	-0.18
1399	1235	C	3	-36.7	0.08	33.14	0.24	0.0
1399	1350	C	2	-35.5	0.16	34.17	0.31	0.0
1399	1555	C	18	-42.75	-1.97	40.73	-35.43	-0.2
1399	1556	C	1	-38.1	-0.66	49.18	-0.66	-0.0

i-nuc	BP(j)	Nuc	#BP_Win	avgMFE	avgZ	avgED	SumZ	SumZ/#TotalWindows	BPs= 2
nt-1400	-	A	180	-	-	-	-	-
1400	NoBP	A	176	-36.48	-0.4	33.19	-70.43	-0.39
1400	1225	U	1	-35.6	0.02	30.5	0.02	0.0
1400	1234	U	3	-36.7	0.08	33.14	0.24	0.0

i-nuc	BP(j)	Nuc	#BP_Win	avgMFE	avgZ	avgED	SumZ	SumZ/#TotalWindows	BPs= 5
nt-1401	-	C	180	-	-	-	-	-
1401	NoBP	C	8	-38.86	-0.99	33.4	-7.9	-0.04
1401	1224	G	1	-35.6	0.02	30.5	0.02	0.0
1401	1396	G	148	-35.66	-0.19	31.92	-28.65	-0.16
1401	1354	G	2	-34.95	0.04	46.82	0.08	0.0
1401	1348	G	2	-35.5	0.16	34.17	0.31	0.0
1401	1554	G	19	-42.51	-1.9	41.17	-36.09	-0.2

i-nuc	BP(j)	Nuc	#BP_Win	avgMFE	avgZ	avgED	SumZ	SumZ/#TotalWindows	BPs= 4
nt-1402	-	C	180	-	-	-	-	-
1402	NoBP	C	9	-39.29	-1.1	32.52	-9.91	-0.06
1402	1395	G	148	-35.66	-0.19	31.92	-28.65	-0.16
1402	1353	G	2	-34.95	0.04	46.82	0.08	0.0
1402	1347	G	2	-35.5	0.16	34.17	0.31	0.0
1402	1553	G	19	-42.51	-1.9	41.17	-36.09	-0.2

i-nuc	BP(j)	Nuc	#BP_Win	avgMFE	avgZ	avgED	SumZ	SumZ/#TotalWindows	BPs= 5
nt-1403	-	C	180	-	-	-	-	-
1403	1394	G	148	-35.66	-0.19	31.92	-28.65	-0.16
1403	1231	G	3	-36.7	0.08	33.14	0.24	0.0
1403	NoBP	C	2	-34.95	0.04	46.82	0.08	0.0
1403	1346	G	2	-35.5	0.16	34.17	0.31	0.0
1403	1552	G	19	-42.51	-1.9	41.17	-36.09	-0.2
1403	1428	G	6	-41.62	-2.05	31.66	-12.31	-0.07

i-nuc	BP(j)	Nuc	#BP_Win	avgMFE	avgZ	avgED	SumZ	SumZ/#TotalWindows	BPs= 7
nt-1404	-	G	180	-	-	-	-	-
1404	NoBP	G	24	-41.08	-1.53	39.57	-36.75	-0.2
1404	1230	C	3	-36.7	0.08	33.14	0.24	0.0
1404	1393	U	133	-35.3	-0.13	32.05	-17.27	-0.1
1404	1427	U	14	-41.01	-1.46	29.33	-20.47	-0.11
1404	1351	C	2	-34.95	0.04	46.82	0.08	0.0
1404	1345	U	1	-35.5	0.15	33.7	0.15	0.0
1404	1556	C	2	-39.9	-1.21	37.66	-2.42	-0.01
1404	1440	C	1	-42.1	-2.47	28.98	-2.47	-0.01

i-nuc	BP(j)	Nuc	#BP_Win	avgMFE	avgZ	avgED	SumZ	SumZ/#TotalWindows	BPs= 7
nt-1405	-	G	180	-	-	-	-	-
1405	1229	C	3	-36.7	0.08	33.14	0.24	0.0
1405	NoBP	G	144	-36.21	-0.31	33.38	-44.46	-0.25
1405	1414	C	3	-38.0	-1.2	28.96	-3.61	-0.02
1405	1426	C	14	-41.01	-1.46	29.33	-20.47	-0.11
1405	1350	C	2	-34.95	0.04	46.82	0.08	0.0
1405	1523	C	11	-35.95	-0.78	31.01	-8.58	-0.05
1405	1555	C	2	-39.9	-1.21	37.66	-2.42	-0.01
1405	1439	C	1	-42.1	-2.47	28.98	-2.47	-0.01

i-nuc	BP(j)	Nuc	#BP_Win	avgMFE	avgZ	avgED	SumZ	SumZ/#TotalWindows	BPs= 7
nt-1406	-	C	180	-	-	-	-	-
1406	NoBP	C	23	-41.67	-1.67	39.48	-38.38	-0.21
1406	1390	G	124	-35.25	-0.07	32.18	-8.38	-0.05
1406	1413	G	3	-38.0	-1.2	28.96	-3.61	-0.02
1406	1425	G	14	-41.01	-1.46	29.33	-20.47	-0.11
1406	1348	G	2	-34.95	0.04	46.82	0.08	0.0
1406	1522	G	11	-35.95	-0.78	31.01	-8.58	-0.05
1406	1554	G	2	-39.9	-1.21	37.66	-2.42	-0.01
1406	1438	G	1	-42.1	-2.47	28.98	-2.47	-0.01

i-nuc	BP(j)	Nuc	#BP_Win	avgMFE	avgZ	avgED	SumZ	SumZ/#TotalWindows	BPs= 6
nt-1407	-	C	180	-	-	-	-	-
1407	NoBP	C	26	-41.43	-1.72	38.01	-44.7	-0.25
1407	1389	G	124	-35.25	-0.07	32.18	-8.38	-0.05
1407	1424	G	14	-41.01	-1.46	29.33	-20.47	-0.11
1407	1347	G	2	-34.95	0.04	46.82	0.08	0.0
1407	1521	G	11	-35.95	-0.78	31.01	-8.58	-0.05
1407	1553	G	2	-39.9	-1.21	37.66	-2.42	-0.01
1407	1436	G	1	-42.1	-2.47	28.98	-2.47	-0.01

i-nuc	BP(j)	Nuc	#BP_Win	avgMFE	avgZ	avgED	SumZ	SumZ/#TotalWindows	BPs= 3
nt-1408	-	A	180	-	-	-	-	-
1408	NoBP	A	154	-36.38	-0.38	33.34	-58.72	-0.33
1408	1423	U	14	-41.01	-1.46	29.33	-20.47	-0.11
1408	1520	U	11	-35.95	-0.78	31.01	-8.58	-0.05
1408	1435	U	1	-42.1	-2.47	28.98	-2.47	-0.01

i-nuc	BP(j)	Nuc	#BP_Win	avgMFE	avgZ	avgED	SumZ	SumZ/#TotalWindows	BPs= 2
nt-1409	-	U	180	-	-	-	-	-
1409	NoBP	U	168	-36.79	-0.49	32.9	-81.73	-0.45
1409	1519	G	11	-35.95	-0.78	31.01	-8.58	-0.05
1409	1434	A	1	-42.1	-2.47	28.98	-2.47	-0.01

i-nuc	BP(j)	Nuc	#BP_Win	avgMFE	avgZ	avgED	SumZ	SumZ/#TotalWindows	BPs= 1
nt-1410	-	A	180	-	-	-	-	-
1410	NoBP	A	169	-36.85	-0.51	32.82	-86.5	-0.48
1410	1518	U	11	-35.95	-0.78	31.01	-8.58	-0.05

i-nuc	BP(j)	Nuc	#BP_Win	avgMFE	avgZ	avgED	SumZ	SumZ/#TotalWindows	BPs= 2
nt-1411	-	A	180	-	-	-	-	-
1411	NoBP	A	148	-36.89	-0.55	32.5	-80.67	-0.45
1411	1422	U	21	-36.82	-0.4	34.66	-8.46	-0.05
1411	1517	U	11	-35.95	-0.78	31.01	-8.58	-0.05

i-nuc	BP(j)	Nuc	#BP_Win	avgMFE	avgZ	avgED	SumZ	SumZ/#TotalWindows	BPs= 3
nt-1412	-	A	180	-	-	-	-	-
1412	NoBP	A	34	-36.44	-0.58	29.74	-19.74	-0.11
1412	1300	U	45	-39.08	-0.69	27.51	-31.17	-0.17
1412	1421	U	21	-36.82	-0.4	34.66	-8.46	-0.05
1412	1457	U	80	-35.78	-0.51	36.17	-40.92	-0.23

i-nuc	BP(j)	Nuc	#BP_Win	avgMFE	avgZ	avgED	SumZ	SumZ/#TotalWindows	BPs= 5
nt-1413	-	G	180	-	-	-	-	-
1413	NoBP	G	30	-36.26	-0.52	29.53	-15.56	-0.09
1413	1406	C	3	-38.0	-1.2	28.96	-3.61	-0.02
1413	1299	U	45	-39.08	-0.69	27.51	-31.17	-0.17
1413	1420	U	21	-36.82	-0.4	34.66	-8.46	-0.05
1413	1456	C	80	-35.78	-0.51	36.17	-40.92	-0.23
1413	1432	C	1	-42.1	-2.47	28.98	-2.47	-0.01

i-nuc	BP(j)	Nuc	#BP_Win	avgMFE	avgZ	avgED	SumZ	SumZ/#TotalWindows	BPs= 5
nt-1414	-	C	180	-	-	-	-	-
1414	NoBP	C	30	-36.45	-0.6	29.11	-18.03	-0.1
1414	1405	G	3	-38.0	-1.2	28.96	-3.61	-0.02
1414	1298	G	45	-39.08	-0.69	27.51	-31.17	-0.17
1414	1419	G	21	-36.82	-0.4	34.66	-8.46	-0.05
1414	1455	G	80	-35.78	-0.51	36.17	-40.92	-0.23
1414	1431	G	1	-42.1	-2.47	28.98	-2.47	-0.01

i-nuc	BP(j)	Nuc	#BP_Win	avgMFE	avgZ	avgED	SumZ	SumZ/#TotalWindows	BPs= 1
nt-1415	-	A	180	-	-	-	-	-
1415	NoBP	A	135	-36.24	-0.56	34.07	-75.97	-0.42
1415	1297	U	45	-39.08	-0.69	27.51	-31.17	-0.17

i-nuc	BP(j)	Nuc	#BP_Win	avgMFE	avgZ	avgED	SumZ	SumZ/#TotalWindows	BPs= 2
nt-1416	-	A	180	-	-	-	-	-
1416	NoBP	A	134	-36.27	-0.58	34.09	-77.41	-0.43
1416	1296	U	45	-39.08	-0.69	27.51	-31.17	-0.17
1416	1246	U	1	-38.1	-1.04	27.87	-1.04	-0.01

i-nuc	BP(j)	Nuc	#BP_Win	avgMFE	avgZ	avgED	SumZ	SumZ/#TotalWindows	BPs= 3
nt-1417	-	G	180	-	-	-	-	-
1417	1295	C	45	-39.08	-0.69	27.51	-31.17	-0.17
1417	1245	C	1	-38.1	-1.04	27.87	-1.04	-0.01
1417	NoBP	G	54	-37.09	-0.72	30.98	-38.72	-0.22
1417	1452	C	80	-35.78	-0.51	36.17	-40.92	-0.23

i-nuc	BP(j)	Nuc	#BP_Win	avgMFE	avgZ	avgED	SumZ	SumZ/#TotalWindows	BPs= 3
nt-1418	-	A	180	-	-	-	-	-
1418	NoBP	A	98	-38.01	-0.71	29.39	-69.95	-0.39
1418	1244	U	1	-38.1	-1.04	27.87	-1.04	-0.01
1418	1451	U	80	-35.78	-0.51	36.17	-40.92	-0.23
1418	1427	U	1	-42.1	-2.47	28.98	-2.47	-0.01

i-nuc	BP(j)	Nuc	#BP_Win	avgMFE	avgZ	avgED	SumZ	SumZ/#TotalWindows	BPs= 5
nt-1419	-	G	180	-	-	-	-	-
1419	NoBP	G	20	-41.11	-2.19	26.66	-43.73	-0.24
1419	1243	C	1	-38.1	-1.04	27.87	-1.04	-0.01
1419	1294	C	38	-39.19	-0.71	26.97	-26.81	-0.15
1419	1414	C	21	-36.82	-0.4	34.66	-8.46	-0.05
1419	1447	C	99	-35.43	-0.34	35.28	-33.29	-0.18
1419	1426	C	1	-42.1	-2.47	28.98	-2.47	-0.01

i-nuc	BP(j)	Nuc	#BP_Win	avgMFE	avgZ	avgED	SumZ	SumZ/#TotalWindows	BPs= 6
nt-1420	-	U	180	-	-	-	-	-
1420	1242	A	1	-38.1	-1.04	27.87	-1.04	-0.01
1420	1293	A	38	-39.19	-0.71	26.97	-26.81	-0.15
1420	1292	A	4	-39.65	-0.72	31.13	-2.88	-0.02
1420	1413	G	21	-36.82	-0.4	34.66	-8.46	-0.05
1420	1446	A	99	-35.43	-0.34	35.28	-33.29	-0.18
1420	1425	G	1	-42.1	-2.47	28.98	-2.47	-0.01
1420	NoBP	U	16	-41.74	-2.66	25.42	-42.55	-0.24

i-nuc	BP(j)	Nuc	#BP_Win	avgMFE	avgZ	avgED	SumZ	SumZ/#TotalWindows	BPs= 5
nt-1421	-	U	180	-	-	-	-	-
1421	1292	A	38	-39.19	-0.71	26.97	-26.81	-0.15
1421	1291	A	4	-39.65	-0.72	31.13	-2.88	-0.02
1421	1412	A	21	-36.82	-0.4	34.66	-8.46	-0.05
1421	1445	A	99	-35.43	-0.34	35.28	-33.29	-0.18
1421	NoBP	U	1	-42.1	-2.47	28.98	-2.47	-0.01
1421	1443	G	17	-41.74	-2.65	25.44	-45.06	-0.25

i-nuc	BP(j)	Nuc	#BP_Win	avgMFE	avgZ	avgED	SumZ	SumZ/#TotalWindows	BPs= 4
nt-1422	-	U	180	-	-	-	-	-
1422	NoBP	U	2	-40.35	-1.37	25.28	-2.73	-0.02
1422	1291	A	26	-38.6	-0.63	27.74	-16.3	-0.09
1422	1290	G	4	-39.65	-0.72	31.13	-2.88	-0.02
1422	1411	A	21	-36.82	-0.4	34.66	-8.46	-0.05
1422	1442	A	127	-36.75	-0.71	33.09	-90.26	-0.5

i-nuc	BP(j)	Nuc	#BP_Win	avgMFE	avgZ	avgED	SumZ	SumZ/#TotalWindows	BPs= 4
nt-1423	-	U	180	-	-	-	-	-
1423	1290	G	26	-38.6	-0.63	27.74	-16.3	-0.09
1423	1289	A	4	-39.65	-0.72	31.13	-2.88	-0.02
1423	1408	A	14	-41.01	-1.46	29.33	-20.47	-0.11
1423	1441	A	135	-36.34	-0.6	33.67	-80.64	-0.45
1423	NoBP	U	1	-42.1	-2.47	28.98	-2.47	-0.01

i-nuc	BP(j)	Nuc	#BP_Win	avgMFE	avgZ	avgED	SumZ	SumZ/#TotalWindows	BPs= 4
nt-1424	-	G	180	-	-	-	-	-
1424	NoBP	G	2	-40.7	-1.62	25.6	-3.23	-0.02
1424	1288	C	4	-39.65	-0.72	31.13	-2.88	-0.02
1424	1253	C	3	-40.87	-0.9	31.05	-2.69	-0.01
1424	1407	C	14	-41.01	-1.46	29.33	-20.47	-0.11
1424	1440	C	157	-36.62	-0.61	32.85	-95.21	-0.53

i-nuc	BP(j)	Nuc	#BP_Win	avgMFE	avgZ	avgED	SumZ	SumZ/#TotalWindows	BPs= 5
nt-1425	-	G	180	-	-	-	-	-
1425	NoBP	G	4	-39.65	-0.72	31.13	-2.88	-0.02
1425	1252	C	3	-40.87	-0.9	31.05	-2.69	-0.01
1425	1406	C	14	-41.01	-1.46	29.33	-20.47	-0.11
1425	1439	C	157	-36.62	-0.61	32.85	-95.21	-0.53
1425	1420	U	1	-42.1	-2.47	28.98	-2.47	-0.01
1425	1432	C	1	-36.2	-1.88	28.02	-1.88	-0.01

i-nuc	BP(j)	Nuc	#BP_Win	avgMFE	avgZ	avgED	SumZ	SumZ/#TotalWindows	BPs= 5
nt-1426	-	C	180	-	-	-	-	-
1426	NoBP	C	4	-38.65	-0.95	31.66	-3.81	-0.02
1426	1251	G	3	-40.87	-0.9	31.05	-2.69	-0.01
1426	1405	G	14	-41.01	-1.46	29.33	-20.47	-0.11
1426	1438	G	157	-36.62	-0.61	32.85	-95.21	-0.53
1426	1419	G	1	-42.1	-2.47	28.98	-2.47	-0.01
1426	1431	G	1	-36.2	-1.88	28.02	-1.88	-0.01

i-nuc	BP(j)	Nuc	#BP_Win	avgMFE	avgZ	avgED	SumZ	SumZ/#TotalWindows	BPs= 4
nt-1427	-	U	180	-	-	-	-	-
1427	1250	A	3	-40.87	-0.9	31.05	-2.69	-0.01
1427	NoBP	U	5	-37.36	-1.33	29.29	-6.64	-0.04
1427	1404	G	14	-41.01	-1.46	29.33	-20.47	-0.11
1427	1437	A	157	-36.62	-0.61	32.85	-95.21	-0.53
1427	1418	A	1	-42.1	-2.47	28.98	-2.47	-0.01

i-nuc	BP(j)	Nuc	#BP_Win	avgMFE	avgZ	avgED	SumZ	SumZ/#TotalWindows	BPs= 2
nt-1428	-	G	180	-	-	-	-	-
1428	NoBP	G	166	-36.72	-0.65	32.63	-108.54	-0.6
1428	1264	C	8	-40.56	-1.02	27.58	-8.16	-0.05
1428	1403	C	6	-41.62	-2.05	31.66	-12.31	-0.07

i-nuc	BP(j)	Nuc	#BP_Win	avgMFE	avgZ	avgED	SumZ	SumZ/#TotalWindows	BPs= 2
nt-1429	-	A	180	-	-	-	-	-
1429	NoBP	A	15	-39.39	-1.79	29.35	-26.87	-0.15
1429	1263	U	8	-40.56	-1.02	27.58	-8.16	-0.05
1429	1435	U	157	-36.62	-0.61	32.85	-95.21	-0.53

i-nuc	BP(j)	Nuc	#BP_Win	avgMFE	avgZ	avgED	SumZ	SumZ/#TotalWindows	BPs= 1
nt-1430	-	A	180	-	-	-	-	-
1430	NoBP	A	172	-36.83	-0.72	32.48	-123.72	-0.69
1430	1262	U	8	-40.56	-1.02	27.58	-8.16	-0.05

i-nuc	BP(j)	Nuc	#BP_Win	avgMFE	avgZ	avgED	SumZ	SumZ/#TotalWindows	BPs= 4
nt-1431	-	G	180	-	-	-	-	-
1431	NoBP	G	164	-36.6	-0.66	32.46	-108.56	-0.6
1431	1261	C	8	-40.56	-1.02	27.58	-8.16	-0.05
1431	1439	C	6	-41.62	-2.05	31.66	-12.31	-0.07
1431	1414	C	1	-42.1	-2.47	28.98	-2.47	-0.01
1431	1426	C	1	-36.2	-1.88	28.02	-1.88	-0.01

i-nuc	BP(j)	Nuc	#BP_Win	avgMFE	avgZ	avgED	SumZ	SumZ/#TotalWindows	BPs= 4
nt-1432	-	C	180	-	-	-	-	-
1432	1260	G	8	-40.56	-1.02	27.58	-8.16	-0.05
1432	NoBP	C	164	-36.58	-0.67	32.35	-109.79	-0.61
1432	1438	G	6	-41.62	-2.05	31.66	-12.31	-0.07
1432	1413	G	1	-42.1	-2.47	28.98	-2.47	-0.01
1432	1425	G	1	-36.2	-1.88	28.02	-1.88	-0.01

i-nuc	BP(j)	Nuc	#BP_Win	avgMFE	avgZ	avgED	SumZ	SumZ/#TotalWindows	BPs= 0
nt-1433	-	A	180	-	-	-	-	-
1433	NoBP	A	180	-36.93	-0.76	32.02	-136.31	-0.76

i-nuc	BP(j)	Nuc	#BP_Win	avgMFE	avgZ	avgED	SumZ	SumZ/#TotalWindows	BPs= 1
nt-1434	-	A	180	-	-	-	-	-
1434	NoBP	A	179	-36.87	-0.75	31.99	-134.47	-0.75
1434	1409	U	1	-42.1	-2.47	28.98	-2.47	-0.01

i-nuc	BP(j)	Nuc	#BP_Win	avgMFE	avgZ	avgED	SumZ	SumZ/#TotalWindows	BPs= 2
nt-1435	-	U	180	-	-	-	-	-
1435	NoBP	U	22	-38.48	-1.81	25.57	-39.82	-0.22
1435	1429	A	157	-36.62	-0.61	32.85	-95.21	-0.53
1435	1408	A	1	-42.1	-2.47	28.98	-2.47	-0.01

i-nuc	BP(j)	Nuc	#BP_Win	avgMFE	avgZ	avgED	SumZ	SumZ/#TotalWindows	BPs= 1
nt-1436	-	G	180	-	-	-	-	-
1436	NoBP	G	179	-36.82	-0.76	31.91	-135.35	-0.75
1436	1407	C	1	-42.1	-2.47	28.98	-2.47	-0.01

i-nuc	BP(j)	Nuc	#BP_Win	avgMFE	avgZ	avgED	SumZ	SumZ/#TotalWindows	BPs= 1
nt-1437	-	A	180	-	-	-	-	-
1437	NoBP	A	23	-38.2	-1.88	25.31	-43.18	-0.24
1437	1427	U	157	-36.62	-0.61	32.85	-95.21	-0.53

i-nuc	BP(j)	Nuc	#BP_Win	avgMFE	avgZ	avgED	SumZ	SumZ/#TotalWindows	BPs= 3
nt-1438	-	G	180	-	-	-	-	-
1438	NoBP	G	16	-36.37	-1.78	22.83	-28.43	-0.16
1438	1426	C	157	-36.62	-0.61	32.85	-95.21	-0.53
1438	1432	C	6	-41.62	-2.05	31.66	-12.31	-0.07
1438	1406	C	1	-42.1	-2.47	28.98	-2.47	-0.01

i-nuc	BP(j)	Nuc	#BP_Win	avgMFE	avgZ	avgED	SumZ	SumZ/#TotalWindows	BPs= 4
nt-1439	-	C	180	-	-	-	-	-
1439	NoBP	C	1	-40.9	-0.8	25.9	-0.8	-0.0
1439	1425	G	157	-36.62	-0.61	32.85	-95.21	-0.53
1439	1431	G	6	-41.62	-2.05	31.66	-12.31	-0.07
1439	1405	G	1	-42.1	-2.47	28.98	-2.47	-0.01
1439	1590	G	15	-35.72	-1.89	22.91	-28.35	-0.16

i-nuc	BP(j)	Nuc	#BP_Win	avgMFE	avgZ	avgED	SumZ	SumZ/#TotalWindows	BPs= 3
nt-1440	-	C	180	-	-	-	-	-
1440	1424	G	157	-36.62	-0.61	32.85	-95.21	-0.53
1440	NoBP	C	7	-40.59	-2.02	31.71	-14.17	-0.08
1440	1404	G	1	-42.1	-2.47	28.98	-2.47	-0.01
1440	1589	G	15	-35.72	-1.89	22.91	-28.35	-0.16

i-nuc	BP(j)	Nuc	#BP_Win	avgMFE	avgZ	avgED	SumZ	SumZ/#TotalWindows	BPs= 1
nt-1441	-	A	180	-	-	-	-	-
1441	NoBP	A	45	-37.78	-1.36	26.76	-60.98	-0.34
1441	1423	U	135	-36.34	-0.6	33.67	-80.64	-0.45

i-nuc	BP(j)	Nuc	#BP_Win	avgMFE	avgZ	avgED	SumZ	SumZ/#TotalWindows	BPs= 3
nt-1442	-	A	180	-	-	-	-	-
1442	NoBP	A	43	-37.99	-1.37	26.45	-59.02	-0.33
1442	1422	U	127	-36.75	-0.71	33.09	-90.26	-0.5
1442	1363	U	7	-28.44	1.72	45.33	12.01	0.07
1442	1616	U	3	-34.27	-1.72	32.0	-5.16	-0.03

i-nuc	BP(j)	Nuc	#BP_Win	avgMFE	avgZ	avgED	SumZ	SumZ/#TotalWindows	BPs= 3
nt-1443	-	G	180	-	-	-	-	-
1443	NoBP	G	153	-36.52	-0.69	32.1	-105.07	-0.58
1443	1362	C	7	-28.44	1.72	45.33	12.01	0.07
1443	1421	U	17	-41.74	-2.65	25.44	-45.06	-0.25
1443	1615	C	3	-34.27	-1.72	32.0	-5.16	-0.03

i-nuc	BP(j)	Nuc	#BP_Win	avgMFE	avgZ	avgED	SumZ	SumZ/#TotalWindows	BPs= 2
nt-1444	-	U	180	-	-	-	-	-
1444	NoBP	U	170	-37.01	-0.89	31.46	-150.81	-0.84
1444	1361	A	7	-28.44	1.72	45.33	12.01	0.07
1444	1614	A	3	-34.27	-1.72	32.0	-5.16	-0.03

i-nuc	BP(j)	Nuc	#BP_Win	avgMFE	avgZ	avgED	SumZ	SumZ/#TotalWindows	BPs= 2
nt-1445	-	A	180	-	-	-	-	-
1445	NoBP	A	78	-38.2	-1.36	27.89	-105.97	-0.59
1445	1421	U	99	-35.43	-0.34	35.28	-33.29	-0.18
1445	1613	U	3	-34.27	-1.72	32.0	-5.16	-0.03

i-nuc	BP(j)	Nuc	#BP_Win	avgMFE	avgZ	avgED	SumZ	SumZ/#TotalWindows	BPs= 2
nt-1446	-	A	180	-	-	-	-	-
1446	NoBP	A	41	-37.4	-0.57	31.12	-23.41	-0.13
1446	1420	U	99	-35.43	-0.34	35.28	-33.29	-0.18
1446	1583	U	40	-38.61	-2.21	25.04	-88.22	-0.49

i-nuc	BP(j)	Nuc	#BP_Win	avgMFE	avgZ	avgED	SumZ	SumZ/#TotalWindows	BPs= 3
nt-1447	-	C	180	-	-	-	-	-
1447	NoBP	C	38	-37.55	-0.49	31.26	-18.44	-0.1
1447	1419	G	99	-35.43	-0.34	35.28	-33.29	-0.18
1447	1582	G	40	-38.61	-2.21	25.04	-88.22	-0.49
1447	1612	G	3	-34.27	-1.72	32.0	-5.16	-0.03

i-nuc	BP(j)	Nuc	#BP_Win	avgMFE	avgZ	avgED	SumZ	SumZ/#TotalWindows	BPs= 2
nt-1448	-	A	180	-	-	-	-	-
1448	NoBP	A	137	-35.99	-0.38	34.22	-52.41	-0.29
1448	1581	U	40	-38.61	-2.21	25.04	-88.22	-0.49
1448	1611	U	3	-34.27	-1.72	32.0	-5.16	-0.03

i-nuc	BP(j)	Nuc	#BP_Win	avgMFE	avgZ	avgED	SumZ	SumZ/#TotalWindows	BPs= 1
nt-1449	-	A	180	-	-	-	-	-
1449	NoBP	A	177	-36.56	-0.8	32.19	-141.02	-0.78
1449	1610	U	3	-34.27	-1.72	32.0	-5.16	-0.03

i-nuc	BP(j)	Nuc	#BP_Win	avgMFE	avgZ	avgED	SumZ	SumZ/#TotalWindows	BPs= 1
nt-1450	-	A	180	-	-	-	-	-
1450	NoBP	A	171	-36.25	-0.8	32.63	-136.63	-0.76
1450	1285	U	9	-41.18	-1.04	24.81	-9.35	-0.05

i-nuc	BP(j)	Nuc	#BP_Win	avgMFE	avgZ	avgED	SumZ	SumZ/#TotalWindows	BPs= 4
nt-1451	-	U	180	-	-	-	-	-
1451	NoBP	U	31	-35.64	0.06	30.8	2.01	0.01
1451	1284	A	9	-41.18	-1.04	24.81	-9.35	-0.05
1451	1355	A	7	-28.44	1.72	45.33	12.01	0.07
1451	1418	A	80	-35.78	-0.51	36.17	-40.92	-0.23
1451	1578	A	53	-38.28	-2.08	26.83	-109.99	-0.61

i-nuc	BP(j)	Nuc	#BP_Win	avgMFE	avgZ	avgED	SumZ	SumZ/#TotalWindows	BPs= 4
nt-1452	-	C	180	-	-	-	-	-
1452	NoBP	C	29	-35.41	0.15	30.73	4.43	0.02
1452	1283	G	9	-41.18	-1.04	24.81	-9.35	-0.05
1452	1354	G	7	-28.44	1.72	45.33	12.01	0.07
1452	1417	G	80	-35.78	-0.51	36.17	-40.92	-0.23
1452	1577	G	55	-38.21	-2.04	27.31	-112.03	-0.62

i-nuc	BP(j)	Nuc	#BP_Win	avgMFE	avgZ	avgED	SumZ	SumZ/#TotalWindows	BPs= 3
nt-1453	-	C	180	-	-	-	-	-
1453	1282	G	9	-41.18	-1.04	24.81	-9.35	-0.05
1453	NoBP	C	109	-35.63	-0.33	34.87	-35.62	-0.2
1453	1353	G	7	-28.44	1.72	45.33	12.01	0.07
1453	1576	G	55	-38.21	-2.04	27.31	-112.03	-0.62

i-nuc	BP(j)	Nuc	#BP_Win	avgMFE	avgZ	avgED	SumZ	SumZ/#TotalWindows	BPs= 2
nt-1454	-	A	180	-	-	-	-	-
1454	1281	U	7	-41.56	-1.11	24.6	-7.74	-0.04
1454	NoBP	A	118	-35.22	-0.21	35.43	-24.87	-0.14
1454	1575	U	55	-38.21	-2.04	27.31	-112.03	-0.62

i-nuc	BP(j)	Nuc	#BP_Win	avgMFE	avgZ	avgED	SumZ	SumZ/#TotalWindows	BPs= 4
nt-1455	-	G	180	-	-	-	-	-
1455	NoBP	G	22	-34.78	0.26	34.8	5.67	0.03
1455	1280	U	4	-41.78	-0.93	24.64	-3.73	-0.02
1455	1357	C	19	-33.93	0.4	31.51	7.63	0.04
1455	1414	C	80	-35.78	-0.51	36.17	-40.92	-0.23
1455	1574	U	55	-38.21	-2.04	27.31	-112.03	-0.62

i-nuc	BP(j)	Nuc	#BP_Win	avgMFE	avgZ	avgED	SumZ	SumZ/#TotalWindows	BPs= 3
nt-1456	-	C	180	-	-	-	-	-
1456	NoBP	C	26	-35.59	0.08	33.29	2.12	0.01
1456	1356	G	19	-33.93	0.4	31.51	7.63	0.04
1456	1413	G	80	-35.78	-0.51	36.17	-40.92	-0.23
1456	1573	G	55	-38.21	-2.04	27.31	-112.03	-0.62

i-nuc	BP(j)	Nuc	#BP_Win	avgMFE	avgZ	avgED	SumZ	SumZ/#TotalWindows	BPs= 2
nt-1457	-	U	180	-	-	-	-	-
1457	NoBP	U	81	-37.29	-1.37	29.23	-110.74	-0.62
[truncated: 2,383,238 more chars]
