# Supplementary material for: ScanFold: an approach for genome-wide discovery of local RNA structural elements—applications to Zika virus and HIV
Source: PeerJ. 2018 Dec 18;6:e6136. doi: 10.7717/peerj.6136 (PMC6317755; doi:10.7717/peerj.6136)
Supplement: Supplemental Information 15 — All ScanFold analysis files needed to recapitulate results for HIV-1. [file peerj-06-6136-s015.zip › RawData_HIV-1/ScanFold-Fold_HIV-1/LogFiles/DS2seqWatts2008.fasta.forward.win_120.stp_1.rnd_50.shfl_di.txtfinal_partners.log]

i	bp(i)	bp(j)	avgMFE	avgZ	avgED	*Indicates most favorable bp has more favorable partner or is more likely to be unpaired (competing coordinates are reported)
nt-1:	1	57	-46.8	-4.11	4.98
nt-2*:	56	106	-39.23	-2.45	8.72
nt-3:	3	3	-45.1	-3.4	4.94
nt-4:	4	4	-45.52	-3.63	5.09
nt-5:	5	54	-45.4	-3.52	5.31
nt-6:	6	53	-45.3	-3.39	5.6
nt-7:	7	52	-45.3	-3.39	5.6
nt-8:	8	51	-45.3	-3.39	5.6
nt-9:	9	50	-45.44	-3.32	5.22
nt-10:	10	49	-45.35	-3.29	5.02
nt-11:	11	48	-45.17	-3.27	4.88
nt-12:	12	47	-45.17	-3.27	4.88
nt-13:	13	46	-45.17	-3.27	4.88
nt-14:	14	45	-45.17	-3.27	4.88
nt-15:	15	44	-45.17	-3.27	4.88
nt-16:	16	16	-45.17	-3.27	4.88
nt-17:	17	43	-45.17	-3.27	4.88
nt-18:	18	42	-45.17	-3.27	4.88
nt-19:	19	41	-45.17	-3.27	4.88
nt-20:	20	40	-45.17	-3.27	4.88
nt-21:	21	39	-45.17	-3.27	4.88
nt-22:	22	22	-42.49	-2.68	6.58
nt-23:	23	23	-42.3	-2.63	6.75
nt-24:	24	24	-42.14	-2.6	6.93
nt-25:	25	38	-45.17	-3.27	4.88
nt-26:	26	37	-45.17	-3.27	4.88
nt-27:	27	36	-45.17	-3.27	4.88
nt-28:	28	35	-45.17	-3.27	4.88
nt-29:	29	29	-43.73	-2.98	6.64
nt-30:	30	30	-41.83	-2.55	7.59
nt-31:	31	31	-45.17	-3.27	4.88
nt-32:	32	32	-45.17	-3.27	4.88
nt-33:	33	33	-44.66	-3.25	5.8
nt-34:	34	34	-42.05	-2.6	7.29
nt-35:	28	35	-39.94	-2.16	9.7
nt-36:	27	36	-39.82	-2.18	9.72
nt-37:	26	37	-45.17	-3.27	4.88
nt-38:	25	38	-45.17	-3.27	4.88
nt-39:	21	39	-45.17	-3.27	4.88
nt-40:	20	40	-45.17	-3.27	4.88
nt-41:	19	41	-38.87	-2.25	9.21
nt-42:	18	42	-45.17	-3.27	4.88
nt-43:	17	43	-45.17	-3.27	4.88
nt-44:	15	44	-45.17	-3.27	4.88
nt-45:	14	45	-38.8	-2.55	11.12
nt-46:	13	46	-39.08	-2.46	9.82
nt-47:	12	47	-38.55	-2.48	9.15
nt-48:	11	48	-38.48	-2.51	8.37
nt-49:	10	49	-38.55	-2.43	8.57
nt-50:	9	50	-38.68	-2.45	8.36
nt-51:	8	51	-39.41	-2.5	8.61
nt-52:	7	52	-39.41	-2.5	8.61
nt-53:	6	53	-39.41	-2.5	8.61
nt-54:	5	54	-38.99	-2.49	8.7
nt-55:	55	107	-39.23	-2.54	8.72
nt-56:	56	106	-39.23	-2.54	8.72
nt-57:	1	57	-38.9	-2.53	9.09
nt-58:	58	104	-38.92	-2.56	9.05
nt-59:	59	103	-38.81	-2.56	9.06
nt-60:	60	102	-38.68	-2.55	9.07
nt-61:	61	101	-38.51	-2.52	9.15
nt-62:	62	100	-38.34	-2.5	9.42
nt-63:	63	99	-38.34	-2.5	9.42
nt-64:	64	98	-38.34	-2.5	9.42
nt-65:	65	97	-38.34	-2.5	9.42
nt-66:	66	66	-37.59	-2.37	10.81
nt-67:	67	94	-37.44	-2.34	11.22
nt-68:	68	93	-37.44	-2.34	11.22
nt-69:	69	92	-37.44	-2.34	11.22
nt-70:	70	90	-37.44	-2.34	11.22
nt-71:	71	89	-37.44	-2.34	11.22
nt-72:	72	88	-37.44	-2.34	11.22
nt-73:	73	87	-37.44	-2.34	11.22
nt-74:	74	86	-37.44	-2.34	11.22
nt-75:	75	75	-36.22	-2.08	14.19
nt-76:	76	76	-36.09	-2.05	14.53
nt-77:	77	77	-35.97	-2.01	14.77
nt-78:	78	78	-35.88	-1.97	15.18
nt-79:	79	79	-37.44	-2.34	11.22
nt-80:	80	80	-37.33	-2.31	11.7
nt-81:	81	81	-37.22	-2.27	12.18
nt-82:	82	82	-37.33	-2.3	11.69
nt-83:	83	83	-37.44	-2.34	11.22
nt-84:	84	84	-37.32	-2.3	11.53
nt-85:	85	85	-35.66	-1.89	15.93
nt-86:	74	86	-37.44	-2.34	11.22
nt-87:	73	87	-37.44	-2.34	11.22
nt-88:	72	88	-37.44	-2.34	11.22
nt-89:	71	89	-37.44	-2.34	11.22
nt-90:	70	90	-37.44	-2.34	11.22
nt-91:	91	91	-35.74	-1.92	15.7
nt-92:	69	92	-37.44	-2.34	11.22
nt-93:	68	93	-37.44	-2.34	11.22
nt-94:	67	94	-37.44	-2.34	11.22
nt-95:	95	95	-36.55	-2.06	13.83
nt-96:	96	96	-36.44	-2.03	14.09
nt-97:	65	97	-38.34	-2.5	9.42
nt-98:	64	98	-38.34	-2.5	9.42
nt-99:	63	99	-38.34	-2.5	9.42
nt-100:	62	100	-38.34	-2.5	9.42
nt-101:	61	101	-38.51	-2.52	9.15
nt-102:	60	102	-38.68	-2.55	9.07
nt-103:	59	103	-38.81	-2.56	9.06
nt-104:	58	104	-38.92	-2.56	9.05
nt-105:	105	105	-35.35	-1.74	16.4
nt-106:	56	106	-39.23	-2.54	8.72
nt-107:	55	107	-39.23	-2.54	8.72
nt-108:	108	108	-36.72	-1.92	14.96
nt-109*:	6	53	-45.3	-3.39	5.6
nt-110*:	7	52	-45.3	-2.91	5.6
nt-111*:	8	51	-45.3	-2.54	5.6
nt-112:	112	125	-34.17	-1.36	21.22
nt-113:	113	124	-34.17	-1.36	21.22
nt-114:	114	123	-34.17	-1.36	21.22
nt-115:	115	115	-35.13	-1.48	19.85
nt-116:	116	116	-34.88	-1.45	20.49
nt-117:	117	117	-33.83	-1.35	20.89
nt-118:	118	118	-33.82	-1.34	20.92
nt-119:	119	119	-35.02	-1.44	20.01
nt-120:	120	120	-33.9	-1.33	20.75
nt-121:	121	121	-34.77	-1.37	20.52
nt-122:	122	122	-33.75	-1.29	20.94
nt-123:	114	123	-34.17	-1.36	21.22
nt-124:	113	124	-34.17	-1.36	21.22
nt-125:	112	125	-33.02	-1.28	20.6
nt-126:	126	138	-33.17	-1.28	20.32
nt-127:	127	137	-33.17	-1.28	20.32
nt-128:	128	136	-33.17	-1.28	20.32
nt-129:	129	135	-33.17	-1.28	20.32
nt-130:	130	134	-33.17	-1.28	20.32
nt-131:	131	131	-32.33	-1.02	22.25
nt-132:	132	132	-33.38	-1.09	20.73
nt-133:	133	133	-32.69	-1.03	21.84
nt-134:	130	134	-33.17	-1.28	20.32
nt-135:	129	135	-33.17	-1.28	20.32
nt-136:	128	136	-33.17	-1.28	20.32
nt-137:	127	137	-33.17	-1.28	20.32
nt-138:	126	138	-33.17	-1.28	20.32
nt-139*:	112	125	-34.17	-0.61	21.22
nt-140:	140	140	-32.99	-1.24	20.67
nt-141*:	113	124	-34.17	-0.6	21.22
nt-142*:	114	123	-34.17	-0.6	21.22
nt-143*:	121	121	-34.77	-0.76	20.52
nt-144*:	119	119	-35.02	-0.8	20.01
nt-145:	145	145	-31.74	-0.88	24.83
nt-146*:	116	116	-34.88	-0.75	20.49
nt-147*:	115	115	-35.13	-0.81	19.85
nt-148*:	114	123	-34.17	-0.6	21.22
nt-149*:	113	124	-34.17	-0.6	21.22
nt-150*:	112	125	-34.17	-0.61	21.22
nt-151:	151	151	-31.61	-0.55	24.03
nt-152:	152	152	-31.6	-0.54	23.98
nt-153:	153	153	-31.68	-0.63	23.0
nt-154:	154	154	-31.64	-0.61	23.0
nt-155:	155	155	-31.44	-0.51	23.4
nt-156:	156	156	-31.36	-0.47	24.14
nt-157:	157	157	-30.97	-0.63	24.92
nt-158:	158	158	-34.73	-2.46	8.71
nt-159:	159	159	-34.7	-2.29	8.7
nt-160:	160	160	-34.92	-2.14	8.56
nt-161:	161	161	-31.59	-0.53	22.6
nt-162:	162	162	-30.83	-0.57	25.2
nt-163:	163	163	-34.57	-2.17	10.92
nt-164:	164	164	-34.43	-2.4	8.6
nt-165:	165	165	-30.25	-0.79	25.97
nt-166*:	152	152	-31.6	-0.48	23.98
nt-167*:	151	151	-31.61	-0.49	24.03
nt-168:	168	168	-30.02	-0.65	26.56
nt-169:	169	169	-31.37	-0.18	24.74
nt-170:	170	170	-31.37	-0.15	24.99
nt-171:	171	171	-31.31	-0.32	24.41
nt-172*:	140	140	-32.99	-0.58	20.67
nt-173*:	112	125	-34.17	-0.61	21.22
nt-174*:	126	138	-33.17	-0.61	20.32
nt-175*:	127	137	-33.17	-0.61	20.32
nt-176*:	128	136	-33.17	-0.61	20.32
nt-177*:	129	135	-33.17	-0.61	20.32
nt-178*:	130	134	-33.17	-0.61	20.32
nt-179*:	164	164	-34.43	-0.22	8.6
nt-180*:	163	163	-34.57	-0.23	10.92
nt-181*:	72	88	-37.44	-2.18	11.22
nt-182*:	161	161	-31.59	-0.32	22.6
nt-183*:	160	160	-34.92	-0.27	8.56
nt-184*:	159	159	-34.7	-0.25	8.7
nt-185*:	158	158	-34.73	-0.27	8.71
nt-186*:	82	82	-37.33	-1.91	11.69
nt-187:	187	187	-27.7	0.0	32.48
nt-188:	188	197	-31.7	0.85	34.43
nt-189*:	119	119	-35.02	-0.8	20.01
nt-190:	190	190	-32.41	0.2	27.06
nt-191*:	118	118	-33.82	-1.28	20.92
nt-192*:	117	117	-33.83	-1.29	20.89
nt-193*:	116	116	-34.88	-0.75	20.49
nt-194*:	115	115	-35.13	-0.81	19.85
nt-195*:	114	123	-34.17	-0.6	21.22
nt-196*:	119	119	-35.02	-0.8	20.01
nt-197:	188	197	-31.7	0.85	34.43
nt-198*:	62	100	-38.34	-2.5	9.42
nt-199*:	63	99	-38.34	-2.46	9.42
nt-200*:	64	98	-38.34	-2.42	9.42
nt-201*:	65	97	-38.34	-2.39	9.42
nt-202*:	73	87	-37.44	-2.15	11.22
nt-203*:	74	86	-37.44	-2.12	11.22
nt-204*:	154	154	-31.64	-0.57	23.0
nt-205*:	67	94	-37.44	-2.34	11.22
nt-206*:	68	93	-37.44	-2.31	11.22
nt-207*:	69	92	-37.44	-2.27	11.22
nt-208*:	91	91	-35.74	-1.69	15.7
nt-209:	209	209	-32.94	0.33	27.1
nt-210*:	65	97	-38.34	-2.39	9.42
nt-211:	211	211	-31.7	0.57	32.57
nt-212:	212	212	-32.0	0.64	32.9
nt-213:	213	213	-32.49	0.63	32.84
nt-214*:	356	356	-21.3	-1.08	17.45
nt-215*:	249	256	-35.68	-0.03	29.29
nt-216:	216	216	-33.36	0.34	26.89
nt-217:	217	217	-33.55	-0.32	21.53
nt-218:	218	218	-33.82	-0.46	20.43
nt-219*:	129	135	-33.17	-0.61	20.32
nt-220*:	128	136	-33.17	-0.61	20.32
nt-221*:	116	116	-34.88	-0.75	20.49
nt-222*:	145	145	-31.74	-0.74	24.83
nt-223*:	119	119	-35.02	-0.8	20.01
nt-224:	224	224	-37.32	-0.56	22.24
nt-225:	225	225	-35.47	-0.2	24.01
nt-226*:	114	123	-34.17	-0.6	21.22
nt-227*:	301	337	-28.61	-0.71	18.2
nt-228*:	336	336	-25.16	-1.18	17.63
nt-229*:	335	335	-25.32	-1.23	17.89
nt-230*:	334	334	-25.32	-1.22	17.89
nt-231*:	333	333	-24.71	-1.17	17.55
nt-232*:	306	332	-28.26	-0.75	18.18
nt-233*:	307	331	-28.26	-0.75	18.18
nt-234*:	294	343	-28.92	-0.68	18.34
nt-235*:	296	341	-28.92	-0.68	18.34
nt-236*:	328	328	-25.75	-0.86	17.36
nt-237*:	353	403	-16.82	-0.51	14.63
nt-238*:	300	338	-28.61	-0.71	18.2
nt-239*:	301	337	-28.61	-0.71	18.2
nt-240*:	127	137	-33.17	-0.61	20.32
nt-241*:	126	138	-33.17	-0.61	20.32
nt-242*:	296	341	-28.92	-0.68	18.34
nt-243*:	333	333	-24.71	-1.17	17.55
nt-244*:	306	332	-28.26	-0.75	18.18
nt-245*:	307	331	-28.26	-0.75	18.18
nt-246:	246	246	-35.8	-0.47	16.68
nt-247*:	287	348	-29.43	-0.46	20.27
nt-248*:	285	349	-29.43	-0.46	20.27
nt-249:	249	256	-35.68	-0.29	29.29
nt-250*:	356	356	-21.3	-1.08	17.45
nt-251*:	355	401	-16.94	-0.52	14.59
nt-252*:	354	354	-29.22	-0.53	20.58
nt-253*:	353	403	-16.82	-0.51	14.63
nt-254*:	282	352	-29.43	-0.46	20.27
nt-255*:	283	351	-29.43	-0.46	20.27
nt-256:	249	256	-35.68	-0.29	29.29
nt-257*:	285	349	-29.43	-0.46	20.27
nt-258*:	287	348	-29.43	-0.46	20.27
nt-259:	259	259	-35.42	-0.08	24.71
nt-260*:	344	344	-23.21	-1.1	17.25
nt-261*:	294	343	-28.92	-0.68	18.34
nt-262*:	295	342	-28.92	-0.68	18.34
nt-263*:	296	341	-28.92	-0.68	18.34
nt-264*:	297	340	-28.92	-0.68	18.34
nt-265:	265	265	-31.41	-1.25	22.96
nt-266:	266	266	-32.71	-0.45	28.0
nt-267:	267	267	-31.21	-1.08	20.83
nt-268:	268	268	-32.45	-0.58	27.82
nt-269:	269	269	-32.32	-0.66	27.67
nt-270:	270	270	-32.19	-0.73	27.51
nt-271:	271	271	-34.63	-0.29	25.08
nt-272:	272	272	-34.88	-0.37	22.77
nt-273*:	362	394	-17.36	-0.59	14.85
nt-274*:	361	361	-19.18	-0.76	16.25
nt-275:	275	275	-29.6	-1.69	17.99
nt-276:	276	276	-31.54	-0.87	25.63
nt-277:	277	277	-31.43	-0.88	25.49
nt-278:	278	278	-33.67	-0.73	22.43
nt-279*:	355	401	-16.94	-0.52	14.59
nt-280:	280	280	-29.87	-1.51	19.69
nt-281*:	353	403	-16.82	-0.51	14.63
nt-282:	282	352	-29.43	-1.64	20.27
nt-283:	283	351	-29.43	-1.64	20.27
nt-284:	284	350	-29.43	-1.64	20.27
nt-285:	285	349	-29.43	-1.64	20.27
nt-286:	286	286	-29.92	-1.2	22.78
nt-287:	287	348	-29.43	-1.64	20.27
nt-288*:	347	347	-20.89	-0.64	17.47
nt-289:	289	289	-33.2	-0.91	23.76
nt-290:	290	290	-33.45	-0.79	23.91
nt-291:	291	291	-33.27	-0.88	23.8
nt-292:	292	292	-32.89	-0.93	23.25
nt-293:	293	293	-30.44	-1.01	22.84
nt-294:	294	343	-28.92	-1.71	18.34
nt-295:	295	342	-28.92	-1.71	18.34
nt-296:	296	341	-28.92	-1.71	18.34
nt-297:	297	340	-28.92	-1.71	18.34
nt-298:	298	298	-28.91	-1.66	18.56
nt-299:	299	339	-28.61	-1.71	18.2
nt-300:	300	338	-28.61	-1.71	18.2
nt-301:	301	337	-28.61	-1.71	18.2
nt-302:	302	302	-31.77	-0.96	22.77
nt-303:	303	303	-31.62	-0.98	22.54
nt-304:	304	304	-31.49	-1.0	22.32
nt-305:	305	305	-31.35	-1.02	22.13
nt-306:	306	332	-28.26	-1.69	18.18
nt-307:	307	331	-28.26	-1.69	18.18
nt-308:	308	330	-28.26	-1.69	18.18
nt-309:	309	329	-28.26	-1.69	18.18
nt-310:	310	310	-30.78	-1.11	21.17
nt-311:	311	311	-30.68	-1.13	20.94
nt-312:	312	325	-30.54	-1.46	18.44
nt-313:	313	324	-30.43	-1.43	18.53
nt-314:	314	323	-30.31	-1.4	18.68
nt-315:	315	322	-30.31	-1.37	18.88
nt-316:	316	321	-30.31	-1.37	18.88
nt-317:	317	317	-29.9	-1.23	19.62
nt-318:	318	318	-30.31	-1.27	19.62
nt-319:	319	319	-30.16	-1.29	19.39
nt-320:	320	320	-29.76	-1.31	19.0
nt-321:	316	321	-30.31	-1.37	18.88
nt-322:	315	322	-30.31	-1.37	18.88
nt-323:	314	323	-30.31	-1.4	18.68
nt-324:	313	324	-30.43	-1.43	18.53
nt-325:	312	325	-30.54	-1.46	18.44
nt-326:	326	326	-28.49	-1.38	17.86
nt-327:	327	327	-28.31	-1.38	17.75
nt-328:	328	328	-25.75	-1.38	17.36
nt-329:	309	329	-28.26	-1.69	18.18
nt-330:	308	330	-28.26	-1.69	18.18
nt-331:	307	331	-28.26	-1.69	18.18
nt-332:	306	332	-28.26	-1.69	18.18
nt-333:	333	333	-24.71	-1.39	17.55
nt-334:	334	334	-25.32	-1.37	17.89
nt-335:	335	335	-25.32	-1.35	17.89
nt-336:	336	336	-25.16	-1.36	17.63
nt-337:	301	337	-28.61	-1.71	18.2
nt-338:	300	338	-28.61	-1.71	18.2
nt-339:	299	339	-28.61	-1.71	18.2
nt-340:	297	340	-28.92	-1.71	18.34
nt-341:	296	341	-28.92	-1.71	18.34
nt-342:	295	342	-28.92	-1.71	18.34
nt-343:	294	343	-28.92	-1.71	18.34
nt-344:	344	344	-23.21	-1.25	17.25
nt-345:	345	345	-23.8	-1.24	17.65
nt-346:	346	346	-23.67	-1.22	17.84
nt-347:	347	347	-20.89	-1.04	17.47
nt-348:	287	348	-29.43	-1.64	20.27
nt-349:	285	349	-29.43	-1.64	20.27
nt-350:	284	350	-29.43	-1.64	20.27
nt-351:	283	351	-29.43	-1.64	20.27
nt-352:	282	352	-29.43	-1.64	20.27
nt-353:	353	403	-16.82	-0.92	14.63
nt-354:	354	354	-29.22	-1.56	20.58
nt-355:	355	401	-16.94	-0.93	14.59
nt-356:	356	356	-21.3	-1.14	17.45
nt-357:	357	399	-17.24	-0.96	14.78
nt-358:	358	398	-17.36	-0.97	14.85
nt-359:	359	397	-17.36	-0.97	14.85
nt-360:	360	396	-17.36	-0.97	14.85
nt-361:	361	361	-19.18	-1.03	16.25
nt-362:	362	394	-17.36	-0.97	14.85
nt-363:	363	393	-17.36	-0.97	14.85
nt-364:	364	392	-17.36	-0.97	14.85
nt-365:	365	391	-17.36	-0.97	14.85
nt-366:	366	366	-19.88	-1.03	17.29
nt-367:	367	367	-19.88	-1.02	17.79
nt-368:	368	368	-19.86	-1.01	17.8
nt-369:	369	369	-20.34	-1.17	17.03
nt-370:	370	370	-20.22	-1.16	16.97
nt-371:	371	371	-20.12	-1.16	16.87
nt-372:	372	383	-17.36	-0.97	14.85
nt-373:	373	382	-17.36	-0.97	14.85
nt-374:	374	381	-17.36	-0.97	14.85
nt-375:	375	375	-19.24	-1.01	17.12
nt-376:	376	376	-19.16	-1.01	17.0
nt-377:	377	377	-19.08	-1.02	16.89
nt-378:	378	378	-19.0	-1.01	16.78
nt-379:	379	379	-18.58	-1.03	15.86
nt-380:	380	380	-18.5	-1.01	15.81
nt-381:	374	381	-17.36	-0.97	14.85
nt-382:	373	382	-17.36	-0.97	14.85
nt-383:	372	383	-17.36	-0.97	14.85
nt-384:	384	384	-18.24	-0.98	15.47
nt-385:	385	385	-18.18	-0.97	15.49
nt-386:	386	386	-18.55	-0.95	16.43
nt-387:	387	387	-18.51	-0.93	16.52
nt-388:	388	388	-18.46	-0.91	16.61
nt-389:	389	389	-18.73	-0.99	16.18
nt-390:	390	390	-18.68	-0.96	16.29
nt-391:	365	391	-17.36	-0.97	14.85
nt-392:	364	392	-17.36	-0.97	14.85
nt-393:	363	393	-17.36	-0.97	14.85
nt-394:	362	394	-17.36	-0.97	14.85
nt-395:	395	395	-18.15	-0.88	15.92
nt-396:	360	396	-17.36	-0.97	14.85
nt-397:	359	397	-17.36	-0.97	14.85
nt-398:	358	398	-17.36	-0.97	14.85
nt-399:	357	399	-17.24	-0.96	14.78
nt-400:	400	400	-16.76	-0.76	16.51
nt-401:	355	401	-16.94	-0.93	14.59
nt-402*:	354	354	-29.22	-0.53	20.58
nt-403:	353	403	-16.82	-0.92	14.63
nt-404:	404	404	-16.01	-0.67	16.09
nt-405:	405	405	-14.99	-0.5	16.65
nt-406:	406	406	-15.52	-0.53	17.11
nt-407:	407	407	-16.3	-0.65	16.66
nt-408:	408	408	-17.4	-0.58	17.95
nt-409:	409	409	-17.7	-0.67	17.65
nt-410:	410	410	-17.56	-0.62	18.06
nt-411:	411	411	-17.51	-0.61	18.23
nt-412:	412	412	-17.36	-0.58	18.32
nt-413:	413	413	-15.8	-0.52	17.91
nt-414:	414	414	-15.72	-0.49	18.16
nt-415:	415	415	-15.71	-0.49	18.24
nt-416:	416	416	-17.24	-0.53	18.78
nt-417:	417	417	-15.65	-0.46	18.39
nt-418:	418	418	-17.24	-0.51	18.93
nt-419:	419	419	-17.25	-0.5	19.03
nt-420:	420	420	-17.28	-0.48	19.12
nt-421:	421	421	-17.32	-0.47	19.22
nt-422:	422	422	-17.35	-0.46	19.29
nt-423:	423	423	-17.39	-0.44	19.37
nt-424:	424	424	-17.42	-0.43	19.44
nt-425:	425	439	-17.54	-0.31	20.64
nt-426:	426	438	-17.54	-0.31	20.64
nt-427:	427	437	-17.54	-0.31	20.64
nt-428:	428	436	-17.54	-0.31	20.64
nt-429:	429	429	-17.59	-0.36	19.96
nt-430:	430	430	-17.63	-0.34	20.14
nt-431:	431	431	-17.67	-0.33	20.32
nt-432:	432	432	-17.48	-0.33	20.39
nt-433:	433	433	-17.55	-0.31	20.57
nt-434:	434	434	-17.63	-0.3	20.72
nt-435:	435	435	-17.72	-0.3	20.86
nt-436:	428	436	-17.54	-0.31	20.64
nt-437:	427	437	-17.54	-0.31	20.64
nt-438:	426	438	-17.54	-0.31	20.64
nt-439:	425	439	-17.54	-0.31	20.64
nt-440:	440	440	-18.06	-0.24	21.55
nt-441:	441	441	-18.09	-0.25	21.53
nt-442:	442	462	-19.14	-0.28	22.33
nt-443:	443	443	-18.61	-0.22	21.94
nt-444:	444	444	-18.86	-0.23	22.23
nt-445:	445	459	-19.14	-0.28	22.33
nt-446:	446	446	-19.0	-0.22	22.39
nt-447:	447	457	-18.82	-0.24	22.3
nt-448:	448	456	-18.82	-0.24	22.3
nt-449:	449	455	-18.82	-0.24	22.3
nt-450:	450	450	-18.5	-0.21	22.27
nt-451:	451	451	-18.41	-0.22	22.16
nt-452:	452	452	-18.66	-0.21	22.37
nt-453:	453	453	-18.57	-0.23	22.26
nt-454:	454	454	-18.6	-0.23	22.23
nt-455:	449	455	-18.82	-0.24	22.3
nt-456:	448	456	-18.82	-0.24	22.3
nt-457:	447	457	-18.82	-0.24	22.3
nt-458:	458	458	-19.97	-0.27	22.05
nt-459:	445	459	-19.14	-0.28	22.33
nt-460:	460	460	-20.01	-0.29	21.64
nt-461:	461	461	-20.09	-0.31	21.55
nt-462:	442	462	-19.14	-0.28	22.33
nt-463*:	417	417	-15.65	-0.31	18.39
nt-464:	464	464	-20.44	-0.31	22.17
nt-465*:	415	415	-15.71	-0.34	18.24
nt-466*:	414	414	-15.72	-0.34	18.16
nt-467*:	413	413	-15.8	-0.36	17.91
nt-468:	468	468	-21.22	-0.42	21.79
nt-469:	469	469	-21.14	-0.46	21.99
nt-470:	470	470	-19.95	-0.24	22.67
nt-471:	471	471	-19.92	-0.26	22.56
nt-472:	472	472	-20.03	-0.26	22.64
nt-473:	473	473	-20.77	-0.29	22.42
nt-474:	474	474	-21.02	-0.36	22.14
nt-475:	475	475	-20.52	-0.38	21.6
nt-476*:	407	407	-16.3	-0.44	16.66
nt-477*:	406	406	-15.52	-0.29	17.11
nt-478*:	405	405	-14.99	-0.25	16.65
nt-479*:	404	404	-16.01	-0.44	16.09
nt-480*:	353	403	-16.82	-0.51	14.63
nt-481:	481	503	-22.29	-0.38	22.89
nt-482:	482	502	-22.28	-0.39	22.82
nt-483:	483	501	-22.25	-0.38	22.81
nt-484:	484	500	-22.25	-0.38	22.81
nt-485:	485	499	-22.25	-0.38	22.81
nt-486:	486	498	-22.25	-0.38	22.81
nt-487:	487	497	-22.25	-0.38	22.81
nt-488:	488	488	-21.83	-0.41	22.57
nt-489:	489	496	-22.25	-0.38	22.81
nt-490:	490	495	-22.25	-0.38	22.81
nt-491:	491	491	-21.76	-0.37	23.07
nt-492:	492	492	-21.84	-0.41	22.56
nt-493:	493	493	-21.91	-0.4	22.72
nt-494:	494	494	-21.81	-0.38	22.84
nt-495:	490	495	-22.25	-0.38	22.81
nt-496:	489	496	-22.25	-0.38	22.81
nt-497:	487	497	-22.25	-0.38	22.81
nt-498:	486	498	-22.25	-0.38	22.81
nt-499:	485	499	-22.25	-0.38	22.81
nt-500:	484	500	-22.25	-0.38	22.81
nt-501:	483	501	-22.25	-0.38	22.81
nt-502:	482	502	-22.28	-0.39	22.82
nt-503:	481	503	-22.29	-0.38	22.89
nt-504*:	353	403	-16.82	-0.51	14.63
nt-505:	505	516	-22.31	-0.36	23.65
nt-506:	506	515	-22.31	-0.36	23.65
nt-507:	507	514	-22.31	-0.36	23.65
nt-508:	508	508	-21.36	-0.21	25.12
nt-509:	509	509	-21.55	-0.25	24.5
nt-510:	510	510	-21.6	-0.3	23.98
nt-511:	511	511	-21.56	-0.29	24.06
nt-512:	512	512	-21.4	-0.26	24.59
nt-513:	513	513	-21.39	-0.26	24.5
nt-514:	507	514	-22.31	-0.36	23.65
nt-515:	506	515	-22.31	-0.36	23.65
nt-516:	505	516	-22.31	-0.36	23.65
nt-517:	517	517	-21.11	-0.22	25.43
nt-518*:	469	469	-21.14	-0.3	21.99
nt-519:	519	519	-21.63	-0.26	24.05
nt-520*:	413	413	-15.8	-0.36	17.91
nt-521*:	414	414	-15.72	-0.34	18.16
nt-522:	522	522	-21.27	-0.23	24.81
nt-523:	523	523	-21.21	-0.23	24.43
nt-524:	524	524	-22.26	-0.35	22.79
nt-525:	525	525	-21.43	-0.21	25.07
nt-526:	526	526	-21.44	-0.2	25.16
nt-527:	527	527	-21.01	-0.14	25.41
nt-528:	528	528	-20.98	-0.15	24.86
nt-529:	529	529	-20.95	-0.15	24.77
nt-530:	530	530	-20.88	-0.16	24.69
nt-531*:	524	524	-22.26	-0.09	22.79
nt-532:	532	532	-20.84	-0.14	24.46
nt-533:	533	533	-20.95	-0.15	23.99
nt-534*:	466	414	-20.71	-0.2	19.78
nt-535*:	467	413	-20.71	-0.2	19.78
nt-536*:	519	519	-21.63	-0.1	24.05
nt-537*:	469	469	-21.14	-0.3	21.99
nt-538:	538	538	-21.06	-0.21	25.05
nt-539:	539	539	-21.51	-0.23	23.99
nt-540:	540	540	-21.0	-0.22	24.46
nt-541:	541	541	-20.72	-0.19	23.9
nt-542:	542	542	-21.29	-0.22	24.13
nt-543:	543	543	-21.29	-0.25	23.97
nt-544:	544	544	-19.68	-0.17	24.11
nt-545:	545	545	-19.65	-0.19	23.97
nt-546:	546	546	-19.62	-0.22	23.81
nt-547*:	565	565	-19.37	-0.36	18.86
nt-548*:	564	564	-19.47	-0.34	19.19
nt-549*:	563	563	-19.88	-0.37	19.73
nt-550:	550	550	-22.26	-0.47	22.23
nt-551:	551	551	-20.44	-0.35	22.76
nt-552:	552	552	-20.84	-0.46	22.15
nt-553:	553	553	-20.78	-0.48	21.94
nt-554:	554	554	-20.72	-0.51	21.73
nt-555:	555	555	-20.63	-0.55	21.61
nt-556:	556	556	-19.99	-0.39	22.74
nt-557:	557	557	-20.04	-0.41	22.36
nt-558:	558	558	-19.93	-0.45	22.31
nt-559:	559	559	-19.84	-0.48	22.1
nt-560:	560	560	-19.93	-0.55	21.22
nt-561:	561	561	-19.95	-0.54	21.03
nt-562:	562	562	-19.38	-0.66	19.95
nt-563:	563	563	-19.88	-0.72	19.73
nt-564:	564	564	-19.47	-0.84	19.19
nt-565:	565	565	-19.37	-0.88	18.86
nt-566:	566	566	-19.76	-0.63	20.36
nt-567:	567	567	-19.83	-0.68	20.32
nt-568:	568	568	-19.77	-0.69	20.3
nt-569:	569	569	-19.72	-0.71	20.27
nt-570:	570	570	-19.67	-0.72	20.26
nt-571:	571	571	-19.5	-0.69	20.23
nt-572:	572	572	-19.48	-0.71	20.09
nt-573:	573	573	-19.45	-0.72	20.02
nt-574:	574	574	-19.95	-1.18	16.15
nt-575:	575	575	-19.89	-1.2	15.96
nt-576:	576	576	-19.85	-1.23	15.8
nt-577:	577	577	-19.84	-1.27	15.64
nt-578:	578	578	-19.86	-1.28	15.58
nt-579:	579	579	-19.88	-1.29	15.51
nt-580:	580	580	-19.7	-1.45	14.53
nt-581:	581	581	-19.73	-1.46	14.47
nt-582:	582	657	-19.81	-1.94	10.45
nt-583:	583	656	-19.81	-1.94	10.45
nt-584:	584	584	-19.57	-0.87	18.83
nt-585:	585	585	-19.43	-0.93	18.51
nt-586:	586	652	-19.97	-1.79	11.47
nt-587:	587	651	-19.98	-1.8	11.43
nt-588:	588	650	-19.98	-1.8	11.43
nt-589:	589	649	-19.98	-1.8	11.43
nt-590:	590	648	-19.98	-1.8	11.43
nt-591:	591	647	-19.98	-1.8	11.43
nt-592:	592	646	-19.98	-1.8	11.43
nt-593:	593	645	-19.98	-1.8	11.43
nt-594:	594	644	-19.98	-1.8	11.43
nt-595:	595	625	-19.94	-1.76	11.7
nt-596:	596	624	-19.94	-1.76	11.7
nt-597:	597	623	-19.94	-1.76	11.7
nt-598:	598	622	-19.94	-1.76	11.7
nt-599:	599	616	-18.87	-1.11	16.16
nt-600:	600	615	-18.8	-1.11	16.17
nt-601:	601	614	-18.8	-1.11	16.17
nt-602:	602	613	-18.8	-1.11	16.17
nt-603:	603	612	-18.8	-1.11	16.17
nt-604:	604	604	-18.57	-0.92	18.03
nt-605:	605	605	-18.53	-0.96	17.61
nt-606:	606	606	-18.5	-0.97	17.42
nt-607:	607	607	-18.44	-1.05	16.36
nt-608:	608	608	-18.4	-1.06	16.15
nt-609:	609	609	-18.38	-1.05	16.19
nt-610:	610	610	-18.35	-1.06	15.96
nt-611:	611	611	-18.35	-1.01	16.62
nt-612:	603	612	-18.8	-1.11	16.17
nt-613:	602	613	-18.8	-1.11	16.17
nt-614:	601	614	-18.8	-1.11	16.17
nt-615:	600	615	-18.8	-1.11	16.17
nt-616:	599	616	-18.87	-1.11	16.16
nt-617:	617	617	-18.23	-1.1	15.52
nt-618:	618	618	-18.07	-1.09	15.53
nt-619:	619	619	-18.03	-1.1	15.47
nt-620:	620	620	-17.98	-1.11	15.42
nt-621:	621	621	-18.0	-1.13	15.27
nt-622:	598	622	-19.94	-1.76	11.7
nt-623:	597	623	-19.94	-1.76	11.7
nt-624:	596	624	-19.94	-1.76	11.7
nt-625:	595	625	-19.94	-1.76	11.7
nt-626:	626	626	-17.93	-1.14	14.8
nt-627:	627	637	-19.63	-1.58	12.62
nt-628:	628	636	-19.63	-1.58	12.62
nt-629:	629	635	-19.63	-1.58	12.62
nt-630:	630	634	-19.63	-1.58	12.62
nt-631:	631	631	-17.87	-1.23	13.69
nt-632:	632	632	-17.86	-1.23	13.66
nt-633:	633	633	-19.09	-1.3	14.1
nt-634:	630	634	-19.63	-1.58	12.62
nt-635:	629	635	-19.63	-1.58	12.62
nt-636:	628	636	-19.63	-1.58	12.62
nt-637:	627	637	-19.63	-1.58	12.62
nt-638:	638	638	-17.76	-1.2	13.3
nt-639:	639	639	-17.76	-1.21	13.23
nt-640:	640	640	-17.82	-1.28	12.86
nt-641:	641	641	-17.83	-1.28	12.81
nt-642:	642	642	-17.84	-1.28	12.77
nt-643:	643	643	-17.85	-1.28	12.73
nt-644:	594	644	-19.98	-1.8	11.43
nt-645:	593	645	-19.98	-1.8	11.43
nt-646:	592	646	-19.98	-1.8	11.43
nt-647:	591	647	-19.98	-1.8	11.43
nt-648:	590	648	-19.98	-1.8	11.43
nt-649:	589	649	-19.98	-1.8	11.43
nt-650:	588	650	-19.98	-1.8	11.43
nt-651:	587	651	-19.98	-1.8	11.43
nt-652:	586	652	-19.97	-1.79	11.47
nt-653:	653	653	-17.87	-1.18	12.9
nt-654:	654	654	-17.87	-1.17	12.83
nt-655:	655	655	-17.88	-1.16	12.85
nt-656:	583	656	-19.81	-1.94	10.45
nt-657:	582	657	-19.81	-1.94	10.45
nt-658:	658	658	-18.0	-1.33	12.28
nt-659:	659	659	-17.91	-1.14	13.08
nt-660:	660	660	-17.91	-1.12	13.18
nt-661:	661	661	-17.91	-1.11	13.27
nt-662:	662	662	-17.91	-1.1	13.37
nt-663:	663	663	-17.92	-1.08	13.48
nt-664:	664	664	-17.93	-1.06	13.6
nt-665:	665	665	-17.94	-1.05	13.71
nt-666:	666	666	-17.96	-1.03	13.83
nt-667:	667	667	-18.08	-1.19	13.33
nt-668:	668	668	-18.13	-1.18	13.45
nt-669:	669	669	-18.17	-1.16	13.56
nt-670:	670	670	-18.19	-1.13	13.73
nt-671:	671	671	-18.11	-0.95	14.32
nt-672:	672	672	-18.14	-0.94	14.41
nt-673:	673	673	-18.18	-0.92	14.51
nt-674:	674	674	-18.21	-0.91	14.6
nt-675:	675	675	-19.56	-0.8	15.72
nt-676:	676	676	-19.48	-0.81	15.41
nt-677:	677	677	-19.52	-0.77	15.58
nt-678:	678	678	-19.27	-1.07	13.35
nt-679:	679	679	-19.58	-0.94	14.41
nt-680:	680	680	-17.86	-1.01	13.58
nt-681:	681	681	-17.51	-0.83	14.29
nt-682:	682	682	-18.43	-0.58	16.13
nt-683*:	694	721	-19.72	-0.32	15.93
nt-684*:	693	722	-19.76	-0.32	15.95
nt-685:	685	685	-18.75	-0.72	15.19
nt-686:	686	686	-18.84	-0.71	15.17
nt-687:	687	687	-18.93	-0.67	15.28
nt-688:	688	688	-19.02	-0.67	15.26
nt-689:	689	689	-19.1	-0.69	15.12
nt-690:	690	690	-20.67	-1.28	11.49
nt-691:	691	691	-20.94	-1.28	11.43
nt-692:	692	692	-19.36	-0.68	15.06
nt-693:	693	722	-19.76	-0.44	15.95
nt-694:	694	721	-19.72	-0.43	15.93
nt-695:	695	720	-19.76	-0.43	15.87
nt-696:	696	719	-19.79	-0.42	15.84
nt-697:	697	718	-19.79	-0.42	15.84
nt-698:	698	717	-19.79	-0.42	15.84
nt-699:	699	699	-19.67	-0.5	15.85
nt-700:	700	716	-19.79	-0.42	15.84
nt-701:	701	701	-19.6	-0.46	16.11
nt-702:	702	714	-19.68	-0.41	15.9
nt-703:	703	713	-19.68	-0.41	15.9
nt-704:	704	704	-19.47	-0.46	16.21
nt-705:	705	705	-19.45	-0.46	16.27
nt-706:	706	706	-19.46	-0.44	16.38
nt-707:	707	707	-19.48	-0.42	16.5
nt-708:	708	708	-19.53	-0.41	16.55
nt-709:	709	709	-19.58	-0.4	16.67
nt-710:	710	710	-19.64	-0.38	16.8
nt-711:	711	711	-19.63	-0.37	16.94
nt-712:	712	712	-19.49	-0.43	16.16
nt-713:	703	713	-19.68	-0.41	15.9
nt-714:	702	714	-19.68	-0.41	15.9
nt-715:	715	715	-19.92	-0.28	17.69
nt-716:	700	716	-19.79	-0.42	15.84
nt-717:	698	717	-19.79	-0.42	15.84
nt-718:	697	718	-19.79	-0.42	15.84
nt-719:	696	719	-19.79	-0.42	15.84
nt-720:	695	720	-19.76	-0.43	15.87
nt-721:	694	721	-19.72	-0.43	15.93
nt-722:	693	722	-19.76	-0.44	15.95
nt-723:	723	723	-20.26	-0.36	15.89
nt-724:	724	724	-20.35	-0.35	15.91
nt-725:	725	725	-20.78	-0.21	17.8
nt-726:	726	726	-20.85	-0.2	17.81
nt-727:	727	727	-20.92	-0.2	17.82
nt-728:	728	728	-20.36	-0.16	20.03
nt-729:	729	729	-20.34	-0.14	20.33
nt-730:	730	802	-25.4	-0.32	12.01
nt-731:	731	731	-19.23	-0.38	18.0
nt-732*:	630	634	-19.63	-0.82	12.62
nt-733*:	629	635	-19.63	-0.82	12.62
nt-734*:	628	636	-19.63	-0.82	12.62
nt-735:	735	735	-21.43	-0.08	18.26
nt-736:	736	736	-21.47	-0.06	18.33
nt-737:	737	737	-21.33	-0.16	16.23
nt-738:	738	798	-25.17	-0.26	12.72
nt-739:	739	797	-25.17	-0.26	12.72
nt-740:	740	796	-25.17	-0.26	12.72
nt-741:	741	795	-25.17	-0.26	12.72
nt-742:	742	794	-25.17	-0.26	12.72
nt-743:	743	790	-25.17	-0.26	12.72
nt-744:	744	789	-25.17	-0.26	12.72
nt-745:	745	788	-25.17	-0.26	12.72
nt-746*:	587	651	-19.98	-0.82	11.43
nt-747*:	588	650	-19.98	-0.82	11.43
nt-748*:	589	649	-19.98	-0.82	11.43
nt-749*:	590	648	-19.98	-0.82	11.43
nt-750:	750	761	-17.3	0.65	22.2
nt-751:	751	751	-18.63	0.0	18.63
nt-752*:	588	650	-19.98	-0.82	11.43
nt-753*:	587	651	-19.98	-0.82	11.43
nt-754:	754	778	-23.78	0.01	15.78
nt-755:	755	777	-23.78	0.01	15.78
nt-756*:	743	790	-25.17	-0.07	12.72
nt-757:	757	757	-22.21	0.16	19.23
nt-758:	758	758	-22.22	0.17	19.28
nt-759:	759	775	-22.95	0.09	17.52
nt-760:	760	873	-17.7	1.24	24.83
nt-761:	750	761	-17.3	0.65	22.2
nt-762*:	590	648	-19.98	-0.82	11.43
nt-763*:	669	669	-18.17	-0.98	13.56
nt-764*:	668	668	-18.13	-0.99	13.45
nt-765*:	667	667	-18.08	-1.0	13.33
nt-766*:	697	718	-19.79	-0.32	15.84
nt-767*:	744	789	-25.17	-0.07	12.72
nt-768*:	743	790	-25.17	-0.07	12.72
nt-769*:	676	676	-19.48	-0.54	15.41
nt-770*:	677	677	-19.52	-0.5	15.58
nt-771:	771	771	-15.85	0.68	22.4
nt-772:	772	772	-15.95	0.85	22.36
nt-773*:	702	714	-19.68	-0.32	15.9
nt-774*:	760	873	-17.7	0.01	24.83
nt-775:	759	775	-22.95	0.09	17.52
nt-776:	776	776	-21.88	0.24	19.41
nt-777:	755	777	-23.78	0.01	15.78
nt-778:	754	778	-23.78	0.01	15.78
nt-779:	779	779	-21.73	0.26	19.4
nt-780*:	678	678	-19.27	-0.42	13.35
nt-781*:	677	677	-19.52	-0.5	15.58
nt-782*:	676	676	-19.48	-0.54	15.41
nt-783*:	694	721	-19.72	-0.32	15.93
nt-784*:	590	648	-19.98	-0.82	11.43
nt-785*:	589	649	-19.98	-0.82	11.43
nt-786*:	808	822	-20.9	0.0	25.49
nt-787*:	807	823	-20.9	0.0	25.49
nt-788:	745	788	-25.17	-0.26	12.72
nt-789:	744	789	-25.17	-0.26	12.72
nt-790:	743	790	-25.17	-0.26	12.72
nt-791:	791	886	-14.4	0.71	19.64
nt-792:	792	885	-14.4	0.71	19.64
nt-793:	793	884	-14.4	0.71	19.64
nt-794:	742	794	-25.17	-0.26	12.72
nt-795:	741	795	-25.17	-0.26	12.72
nt-796:	740	796	-25.17	-0.26	12.72
nt-797:	739	797	-25.17	-0.26	12.72
nt-798:	738	798	-25.17	-0.26	12.72
nt-799*:	629	635	-19.63	-0.82	12.62
nt-800*:	630	634	-19.63	-0.82	12.62
nt-801*:	731	731	-19.23	-0.14	18.0
nt-802:	730	802	-25.4	-0.32	12.01
nt-803*:	729	729	-20.34	-0.09	20.33
nt-804*:	728	728	-20.36	-0.1	20.03
nt-805:	805	825	-20.9	0.35	25.49
nt-806:	806	824	-20.9	0.35	25.49
nt-807:	807	823	-20.9	0.35	25.49
nt-808:	808	822	-20.9	0.35	25.49
nt-809*:	859	957	-22.33	-0.02	18.71
nt-810*:	693	722	-19.76	-0.32	15.95
nt-811*:	694	721	-19.72	-0.32	15.93
nt-812:	812	841	-22.2	0.33	15.72
nt-813*:	856	960	-22.33	-0.02	18.71
nt-814:	814	814	-19.98	0.47	21.35
nt-815:	815	815	-19.96	0.47	21.48
nt-816*:	696	719	-19.79	-0.32	15.84
nt-817*:	697	718	-19.79	-0.32	15.84
nt-818*:	851	966	-22.7	-0.01	15.84
nt-819*:	850	967	-22.7	-0.01	15.84
nt-820*:	856	960	-22.33	-0.02	18.71
nt-821*:	702	714	-19.68	-0.32	15.9
nt-822:	808	822	-20.9	0.35	25.49
nt-823:	807	823	-20.9	0.35	25.49
nt-824:	806	824	-20.9	0.35	25.49
nt-825:	805	825	-20.9	0.35	25.49
nt-826*:	728	728	-20.36	-0.1	20.03
nt-827*:	826	804	-20.9	0.0	25.49
nt-828:	828	828	-20.36	0.59	27.37
nt-829*:	730	802	-25.4	-0.08	12.01
nt-830*:	731	731	-19.23	-0.14	18.0
nt-831*:	732	630	-16.49	-0.1	12.35
nt-832*:	733	629	-16.49	-0.1	12.35
nt-833*:	738	798	-25.17	-0.07	12.72
nt-834*:	804	728	-25.35	-0.07	12.04
nt-835*:	805	825	-20.9	0.0	25.49
nt-836*:	806	824	-20.9	0.0	25.49
nt-837*:	807	823	-20.9	0.0	25.49
nt-838*:	808	822	-20.9	0.0	25.49
nt-839:	839	839	-19.23	0.46	21.04
nt-840:	840	840	-19.19	0.46	21.07
nt-841:	812	841	-22.2	0.33	15.72
nt-842*:	694	721	-19.72	-0.32	15.93
nt-843*:	859	957	-22.33	-0.02	18.71
nt-844*:	853	963	-22.33	-0.02	18.71
nt-845*:	862	954	-22.33	-0.02	18.71
nt-846*:	865	949	-22.18	-0.02	19.29
nt-847:	847	948	-19.07	-0.03	18.85
nt-848*:	867	947	-22.18	-0.02	19.29
nt-849*:	856	960	-22.33	-0.02	18.71
nt-850:	850	967	-22.7	-0.66	15.84
nt-851:	851	966	-22.7	-0.66	15.84
nt-852:	852	965	-22.7	-0.66	15.84
nt-853:	853	963	-22.33	-0.28	18.71
nt-854:	854	962	-22.33	-0.28	18.71
nt-855:	855	961	-22.33	-0.28	18.71
nt-856:	856	960	-22.33	-0.28	18.71
nt-857*:	863	953	-22.33	-0.02	18.71
nt-858:	858	958	-22.33	-0.28	18.71
nt-859:	859	957	-22.33	-0.28	18.71
nt-860:	860	974	-21.25	-0.05	23.33
nt-861:	861	955	-22.33	-0.28	18.71
nt-862:	862	954	-22.33	-0.28	18.71
nt-863:	863	953	-22.33	-0.28	18.71
nt-864:	864	950	-22.18	-0.24	19.29
nt-865:	865	949	-22.18	-0.24	19.29
nt-866*:	851	966	-22.7	-0.01	15.84
nt-867:	867	947	-22.18	-0.24	19.29
nt-868:	868	946	-22.18	-0.24	19.29
nt-869:	869	917	-23.0	-0.13	20.62
nt-870:	870	981	-23.9	-0.05	28.19
nt-871:	871	980	-23.9	-0.05	28.19
nt-872*:	754	778	-23.78	0.0	15.78
nt-873:	760	873	-17.7	1.24	24.83
nt-874*:	1027	1110	-22.32	-0.01	25.24
nt-875*:	868	946	-22.18	-0.02	19.29
nt-876*:	867	947	-22.18	-0.02	19.29
nt-877*:	867	947	-22.18	-0.02	19.29
nt-878*:	847	948	-19.07	-0.0	18.85
nt-879*:	865	949	-22.18	-0.02	19.29
nt-880:	880	880	-19.19	0.4	22.93
nt-881:	881	881	-19.21	0.4	23.03
nt-882:	882	882	-19.25	0.42	23.09
nt-883*:	742	794	-25.17	-0.07	12.72
nt-884:	793	884	-14.4	0.71	19.64
nt-885:	792	885	-14.4	0.71	19.64
nt-886:	791	886	-14.4	0.71	19.64
nt-887*:	743	790	-25.17	-0.07	12.72
nt-888*:	744	789	-25.17	-0.07	12.72
nt-889*:	745	788	-25.17	-0.07	12.72
nt-890*:	860	974	-21.25	-0.0	23.33
nt-891*:	859	957	-22.33	-0.02	18.71
nt-892*:	1027	1110	-22.32	-0.01	25.24
nt-893*:	1027	1110	-22.32	-0.01	25.24
nt-894*:	858	958	-22.33	-0.02	18.71
nt-895*:	863	953	-22.33	-0.02	18.71
nt-896*:	1118	1130	-23.8	-1.12	15.94
nt-897:	897	1012	-25.0	1.66	22.39
nt-898:	898	1011	-25.0	1.66	22.39
nt-899*:	791	886	-14.4	0.05	19.64
nt-900*:	792	885	-14.4	0.05	19.64
nt-901*:	793	884	-14.4	0.05	19.64
nt-902:	902	902	-20.72	0.55	23.84
nt-903:	903	903	-20.81	0.56	23.83
nt-904*:	1105	1139	-25.19	-1.12	12.96
nt-905*:	1106	1138	-25.19	-1.12	12.96
nt-906*:	865	949	-22.18	-0.02	19.29
nt-907*:	847	948	-19.07	-0.0	18.85
nt-908*:	867	947	-22.18	-0.02	19.29
nt-909*:	1110	1137	-24.68	-1.17	14.07
nt-910*:	1110	1137	-24.68	-1.17	14.07
nt-911*:	1110	1137	-24.68	-1.17	14.07
nt-912*:	1111	1136	-24.68	-1.17	14.07
nt-913:	913	913	-26.5	0.76	21.57
nt-914:	914	914	-20.05	0.36	23.71
nt-915:	915	915	-22.06	0.14	22.37
nt-916:	916	969	-22.9	0.42	18.74
nt-917:	869	917	-23.0	-0.13	20.62
nt-918*:	868	946	-22.18	-0.02	19.29
nt-919:	919	919	-21.59	0.68	23.58
nt-920:	920	920	-21.64	0.68	23.52
nt-921:	921	990	-23.3	0.28	26.45
nt-922:	922	989	-23.3	0.28	26.45
nt-923:	923	988	-23.3	0.28	26.45
nt-924*:	1081	1096	-25.59	-1.05	17.34
nt-925*:	870	981	-23.9	-0.0	28.19
nt-926*:	862	954	-22.33	-0.02	18.71
nt-927*:	869	917	-23.0	-0.0	20.62
nt-928*:	1052	1157	-26.13	-0.26	12.95
nt-929*:	870	981	-23.9	-0.0	28.19
nt-930*:	871	980	-23.9	-0.0	28.19
nt-931:	931	979	-23.3	0.28	26.45
nt-932:	932	978	-23.3	0.28	26.45
nt-933*:	869	917	-23.0	-0.0	20.62
nt-934*:	859	957	-22.33	-0.02	18.71
nt-935*:	860	974	-21.25	-0.0	23.33
nt-936*:	861	955	-22.33	-0.02	18.71
nt-937*:	862	954	-22.33	-0.02	18.71
nt-938*:	852	965	-22.7	-0.01	15.84
nt-939*:	852	965	-22.7	-0.01	15.84
nt-940*:	851	966	-22.7	-0.01	15.84
nt-941*:	850	967	-22.7	-0.01	15.84
nt-942*:	853	963	-22.33	-0.02	18.71
nt-943*:	852	965	-22.7	-0.01	15.84
nt-944*:	851	966	-22.7	-0.01	15.84
nt-945*:	850	967	-22.7	-0.01	15.84
nt-946:	868	946	-22.18	-0.24	19.29
nt-947:	867	947	-22.18	-0.24	19.29
nt-948:	847	948	-19.07	-0.03	18.85
nt-949:	865	949	-22.18	-0.24	19.29
nt-950:	864	950	-22.18	-0.24	19.29
nt-951*:	859	957	-22.33	-0.02	18.71
nt-952*:	858	958	-22.33	-0.02	18.71
nt-953:	863	953	-22.33	-0.28	18.71
nt-954:	862	954	-22.33	-0.28	18.71
nt-955:	861	955	-22.33	-0.28	18.71
nt-956*:	853	963	-22.33	-0.02	18.71
nt-957:	859	957	-22.33	-0.28	18.71
nt-958:	858	958	-22.33	-0.28	18.71
nt-959*:	850	967	-22.7	-0.01	15.84
nt-960:	856	960	-22.33	-0.28	18.71
nt-961:	855	961	-22.33	-0.28	18.71
nt-962:	854	962	-22.33	-0.28	18.71
nt-963:	853	963	-22.33	-0.28	18.71
nt-964:	964	964	-22.28	-0.15	19.93
nt-965:	852	965	-22.7	-0.66	15.84
nt-966:	851	966	-22.7	-0.66	15.84
nt-967:	850	967	-22.7	-0.66	15.84
nt-968*:	869	917	-23.0	-0.0	20.62
nt-969:	916	969	-22.9	0.42	18.74
nt-970*:	915	915	-22.06	0.01	22.37
nt-971*:	868	946	-22.18	-0.02	19.29
nt-972*:	862	954	-22.33	-0.02	18.71
nt-973*:	861	955	-22.33	-0.02	18.71
nt-974:	860	974	-21.25	-0.05	23.33
nt-975*:	859	957	-22.33	-0.02	18.71
nt-976*:	858	958	-22.33	-0.02	18.71
nt-977:	977	977	-23.64	1.0	21.63
nt-978:	932	978	-23.3	0.28	26.45
nt-979:	931	979	-23.3	0.28	26.45
nt-980:	871	980	-23.9	-0.05	28.19
nt-981:	870	981	-23.9	-0.05	28.19
nt-982*:	1046	1052	-26.97	-0.12	20.35
nt-983*:	869	917	-23.0	-0.0	20.62
nt-984*:	868	946	-22.18	-0.02	19.29
nt-985*:	867	947	-22.18	-0.02	19.29
nt-986*:	1080	1097	-25.6	-1.03	17.42
nt-987*:	1089	1089	-25.09	-1.06	17.28
nt-988:	923	988	-23.3	0.28	26.45
nt-989:	922	989	-23.3	0.28	26.45
nt-990:	921	990	-23.3	0.28	26.45
nt-991*:	1084	1093	-25.55	-1.06	17.29
nt-992*:	1083	1094	-25.55	-1.06	17.29
nt-993*:	870	981	-23.9	-0.0	28.19
nt-994*:	1081	1096	-25.59	-1.05	17.34
nt-995*:	1080	1097	-25.6	-1.03	17.42
nt-996*:	932	978	-23.3	0.0	26.45
nt-997:	997	997	-22.29	1.71	28.44
nt-998:	998	998	-22.56	1.6	28.46
nt-999*:	1111	1136	-24.68	-1.17	14.07
nt-1000*:	1110	1137	-24.68	-1.17	14.07
nt-1001*:	1109	1109	-24.61	-1.14	15.83
nt-1002*:	1108	1108	-24.65	-1.15	15.92
nt-1003*:	1107	1107	-24.51	-1.2	16.24
nt-1004*:	1106	1138	-25.19	-1.12	12.96
nt-1005*:	1105	1139	-25.19	-1.12	12.96
nt-1006:	1006	1006	-24.49	0.79	20.87
nt-1007:	1007	1007	-24.46	0.78	20.9
nt-1008:	1008	1008	-24.43	0.77	20.89
nt-1009:	1009	1009	-24.4	0.76	20.86
nt-1010:	1010	1010	-21.62	0.79	27.48
nt-1011:	898	1011	-25.0	1.66	22.39
nt-1012:	897	1012	-25.0	1.66	22.39
nt-1013*:	1118	1130	-23.8	-1.12	15.94
nt-1014*:	1119	1129	-23.8	-1.12	15.94
nt-1015*:	1120	1128	-23.8	-1.12	15.94
nt-1016*:	868	946	-22.18	-0.02	19.29
nt-1017*:	869	917	-23.0	-0.0	20.62
nt-1018*:	1125	1125	-23.03	-1.04	17.18
nt-1019*:	915	915	-22.06	0.01	22.37
nt-1020*:	1119	1129	-23.8	-1.12	15.94
nt-1021*:	1118	1130	-23.8	-1.12	15.94
nt-1022*:	1119	1129	-23.8	-1.12	15.94
nt-1023*:	1118	1130	-23.8	-1.12	15.94
nt-1024*:	1117	1131	-23.8	-1.12	15.94
nt-1025:	1025	1025	-24.32	0.42	20.8
nt-1026*:	1111	1136	-24.68	-1.17	14.07
nt-1027*:	1110	1137	-24.68	-1.17	14.07
nt-1028*:	1064	1064	-24.26	-0.48	18.33
nt-1029*:	1064	1064	-24.26	-0.48	18.33
nt-1030*:	1105	1139	-25.19	-1.12	12.96
nt-1031*:	1104	1140	-25.19	-1.12	12.96
nt-1032*:	1103	1141	-25.19	-1.12	12.96
nt-1033*:	1065	1065	-24.62	-0.36	19.7
nt-1034*:	1064	1064	-24.26	-0.48	18.33
nt-1035*:	1063	1063	-24.1	-0.44	18.53
nt-1036*:	1062	1062	-24.05	-0.42	18.71
nt-1037:	1037	1037	-25.95	-0.48	20.43
nt-1038*:	1060	1068	-24.08	-0.35	19.32
nt-1039*:	1058	1070	-24.08	-0.35	19.32
nt-1040*:	1057	1071	-24.08	-0.35	19.32
nt-1041:	1041	1041	-24.66	-0.02	20.8
nt-1042*:	1153	1153	-21.24	-0.7	16.21
nt-1043*:	1154	1154	-21.17	-0.68	16.24
nt-1044*:	1155	1187	-20.65	-0.4	15.75
nt-1045:	1045	1045	-24.66	-0.1	20.26
nt-1046*:	1157	1157	-20.54	-0.54	17.07
nt-1047:	1047	1047	-25.57	-1.16	14.79
nt-1048:	1048	1048	-24.71	-0.12	20.09
nt-1049:	1049	1049	-24.73	-0.15	20.05
nt-1050:	1050	1050	-26.34	-1.36	17.0
nt-1051:	1051	1051	-25.75	-1.74	13.5
nt-1052*:	1157	1157	-20.54	-0.54	17.07
nt-1053*:	1156	1186	-20.65	-0.4	15.75
nt-1054*:	1155	1187	-20.65	-0.4	15.75
nt-1055*:	1154	1154	-21.17	-0.68	16.24
nt-1056*:	1153	1153	-21.24	-0.7	16.21
nt-1057:	1057	1071	-24.08	-1.01	19.32
nt-1058:	1058	1070	-24.08	-1.01	19.32
nt-1059:	1059	1059	-24.86	-0.33	19.98
nt-1060:	1060	1068	-24.08	-1.01	19.32
nt-1061:	1061	1067	-24.08	-1.01	19.32
nt-1062:	1062	1062	-24.05	-1.05	18.71
nt-1063:	1063	1063	-24.1	-1.08	18.53
nt-1064:	1064	1064	-24.26	-1.12	18.33
nt-1065:	1065	1065	-24.62	-0.41	19.7
nt-1066:	1066	1066	-24.98	-0.5	19.95
nt-1067:	1061	1067	-24.08	-1.01	19.32
nt-1068:	1060	1068	-24.08	-1.01	19.32
nt-1069:	1069	1069	-25.01	-0.6	19.4
nt-1070:	1058	1070	-24.08	-1.01	19.32
nt-1071:	1057	1071	-24.08	-1.01	19.32
nt-1072:	1072	1072	-25.09	-0.68	19.07
nt-1073:	1073	1073	-25.12	-0.71	18.96
nt-1074:	1074	1102	-26.47	-1.56	15.8
nt-1075:	1075	1101	-25.64	-1.24	17.66
nt-1076:	1076	1100	-25.66	-1.24	17.6
nt-1077:	1077	1099	-25.67	-1.23	17.52
nt-1078:	1078	1098	-25.67	-1.23	17.52
nt-1079:	1079	1079	-25.28	-0.91	18.21
nt-1080:	1080	1097	-25.6	-1.2	17.42
nt-1081:	1081	1096	-25.59	-1.21	17.34
nt-1082:	1082	1095	-25.55	-1.21	17.29
nt-1083:	1083	1094	-25.55	-1.21	17.29
nt-1084:	1084	1093	-25.55	-1.21	17.29
nt-1085:	1085	1085	-25.37	-1.18	17.25
nt-1086:	1086	1086	-25.12	-1.01	17.65
nt-1087:	1087	1087	-25.29	-1.18	17.09
nt-1088:	1088	1088	-25.27	-1.2	16.99
nt-1089:	1089	1089	-25.09	-1.07	17.28
nt-1090:	1090	1090	-25.06	-1.08	17.27
nt-1091:	1091	1091	-25.04	-1.09	17.15
nt-1092:	1092	1092	-25.02	-1.1	17.09
nt-1093:	1084	1093	-25.55	-1.21	17.29
nt-1094:	1083	1094	-25.55	-1.21	17.29
nt-1095:	1082	1095	-25.55	-1.21	17.29
nt-1096:	1081	1096	-25.59	-1.21	17.34
nt-1097:	1080	1097	-25.6	-1.2	17.42
nt-1098:	1078	1098	-25.67	-1.23	17.52
nt-1099:	1077	1099	-25.67	-1.23	17.52
nt-1100:	1076	1100	-25.66	-1.24	17.6
nt-1101:	1075	1101	-25.64	-1.24	17.66
nt-1102:	1074	1102	-26.47	-1.56	15.8
nt-1103:	1103	1141	-25.19	-1.66	12.96
nt-1104:	1104	1140	-25.19	-1.66	12.96
nt-1105:	1105	1139	-25.19	-1.66	12.96
nt-1106:	1106	1138	-25.19	-1.66	12.96
nt-1107:	1107	1107	-24.51	-1.23	16.24
nt-1108:	1108	1108	-24.65	-1.27	15.92
nt-1109:	1109	1109	-24.61	-1.28	15.83
nt-1110:	1110	1137	-24.68	-1.51	14.07
nt-1111:	1111	1136	-24.68	-1.51	14.07
nt-1112:	1112	1135	-24.68	-1.51	14.07
nt-1113:	1113	1113	-23.88	-1.15	16.84
nt-1114:	1114	1114	-23.76	-1.14	16.95
nt-1115:	1115	1115	-23.65	-1.12	17.07
nt-1116:	1116	1132	-23.9	-1.31	15.76
nt-1117:	1117	1131	-23.8	-1.28	15.94
nt-1118:	1118	1130	-23.8	-1.28	15.94
nt-1119:	1119	1129	-23.8	-1.28	15.94
nt-1120:	1120	1128	-23.8	-1.28	15.94
nt-1121:	1121	1127	-23.8	-1.28	15.94
nt-1122:	1122	1122	-23.1	-1.05	17.38
nt-1123:	1123	1123	-23.06	-1.05	17.39
nt-1124:	1124	1124	-23.01	-1.04	17.41
nt-1125:	1125	1125	-23.03	-1.07	17.18
nt-1126:	1126	1126	-22.95	-1.04	17.37
nt-1127:	1121	1127	-23.8	-1.28	15.94
nt-1128:	1120	1128	-23.8	-1.28	15.94
nt-1129:	1119	1129	-23.8	-1.28	15.94
nt-1130:	1118	1130	-23.8	-1.28	15.94
nt-1131:	1117	1131	-23.8	-1.28	15.94
nt-1132:	1116	1132	-23.9	-1.31	15.76
nt-1133:	1133	1133	-22.84	-1.06	16.82
nt-1134:	1134	1134	-22.82	-1.06	16.73
nt-1135:	1112	1135	-24.68	-1.51	14.07
nt-1136:	1111	1136	-24.68	-1.51	14.07
nt-1137:	1110	1137	-24.68	-1.51	14.07
nt-1138:	1106	1138	-25.19	-1.66	12.96
nt-1139:	1105	1139	-25.19	-1.66	12.96
nt-1140:	1104	1140	-25.19	-1.66	12.96
nt-1141:	1103	1141	-25.19	-1.66	12.96
nt-1142:	1142	1142	-23.05	-1.16	16.62
nt-1143:	1143	1143	-24.92	-1.61	14.24
nt-1144:	1144	1144	-24.02	-1.45	13.63
nt-1145:	1145	1145	-22.21	-1.02	16.06
nt-1146:	1146	1146	-21.88	-0.95	16.48
nt-1147:	1147	1147	-21.87	-0.95	16.37
nt-1148:	1148	1148	-21.79	-0.94	16.41
nt-1149:	1149	1149	-21.71	-0.94	16.43
nt-1150:	1150	1150	-21.56	-0.92	16.59
nt-1151:	1151	1151	-21.49	-0.91	16.61
nt-1152:	1152	1152	-22.02	-1.07	15.64
nt-1153:	1153	1153	-21.24	-0.89	16.21
nt-1154:	1154	1154	-21.17	-0.86	16.24
nt-1155:	1155	1187	-20.65	-0.77	15.75
nt-1156:	1156	1186	-20.65	-0.77	15.75
nt-1157:	1157	1157	-20.54	-0.65	17.07
nt-1158:	1158	1183	-20.22	-0.59	17.13
nt-1159:	1159	1182	-20.29	-0.61	17.05
nt-1160:	1160	1181	-20.29	-0.61	17.05
nt-1161:	1161	1180	-20.29	-0.61	17.05
nt-1162:	1162	1179	-20.29	-0.61	17.05
nt-1163:	1163	1178	-20.29	-0.61	17.05
nt-1164:	1164	1177	-20.29	-0.61	17.05
nt-1165:	1165	1165	-20.69	-0.73	17.26
nt-1166:	1166	1166	-20.7	-0.74	17.15
nt-1167:	1167	1167	-20.65	-0.72	17.19
nt-1168:	1168	1168	-20.87	-0.73	16.59
nt-1169:	1169	1169	-20.81	-0.71	16.62
nt-1170:	1170	1170	-20.38	-0.66	17.41
nt-1171:	1171	1171	-20.54	-0.65	16.83
nt-1172:	1172	1172	-20.4	-0.62	17.06
nt-1173:	1173	1173	-20.3	-0.64	17.47
nt-1174:	1174	1174	-20.61	-0.67	16.74
nt-1175:	1175	1175	-20.58	-0.67	16.7
nt-1176:	1176	1176	-20.55	-0.68	16.66
nt-1177:	1164	1177	-20.29	-0.61	17.05
nt-1178:	1163	1178	-20.29	-0.61	17.05
nt-1179:	1162	1179	-20.29	-0.61	17.05
nt-1180:	1161	1180	-20.29	-0.61	17.05
nt-1181:	1160	1181	-20.29	-0.61	17.05
nt-1182:	1159	1182	-20.29	-0.61	17.05
nt-1183:	1158	1183	-20.22	-0.59	17.13
nt-1184:	1184	1184	-20.24	-0.63	16.96
nt-1185:	1185	1185	-20.25	-0.66	16.73
nt-1186:	1156	1186	-20.65	-0.77	15.75
nt-1187:	1155	1187	-20.65	-0.77	15.75
nt-1188:	1188	1188	-19.9	-0.58	17.76
nt-1189:	1189	1189	-19.98	-0.61	17.58
nt-1190:	1190	1190	-20.04	-0.66	17.28
nt-1191:	1191	1191	-20.03	-0.66	17.3
nt-1192:	1192	1192	-19.83	-0.6	17.76
nt-1193:	1193	1193	-19.9	-0.62	17.55
nt-1194:	1194	1194	-19.98	-0.66	17.36
nt-1195:	1195	1195	-19.99	-0.63	17.05
nt-1196:	1196	1196	-20.0	-0.58	17.97
nt-1197:	1197	1305	-27.61	-2.69	9.72
nt-1198:	1198	1304	-26.99	-2.55	10.84
nt-1199:	1199	1199	-19.24	-0.47	18.15
nt-1200:	1200	1302	-26.99	-2.55	10.84
nt-1201:	1201	1301	-26.99	-2.55	10.84
nt-1202:	1202	1202	-19.32	-0.58	17.62
nt-1203:	1203	1203	-19.3	-0.57	17.68
nt-1204:	1204	1204	-19.64	-0.68	16.97
nt-1205*:	1295	1295	-21.72	-0.32	18.57
nt-1206*:	1294	1294	-21.65	-0.32	18.53
nt-1207:	1207	1207	-20.23	-0.74	17.49
nt-1208:	1208	1208	-19.87	-0.62	18.05
nt-1209:	1209	1209	-19.9	-0.64	18.07
nt-1210:	1210	1210	-21.71	-1.11	16.54
nt-1211:	1211	1211	-21.73	-1.12	16.68
nt-1212:	1212	1249	-23.05	-1.5	14.01
nt-1213:	1213	1248	-21.46	-1.14	14.87
nt-1214:	1214	1247	-20.99	-1.04	16.09
nt-1215:	1215	1246	-20.91	-1.02	16.22
nt-1216:	1216	1245	-20.82	-0.98	16.46
nt-1217:	1217	1244	-20.82	-0.98	16.46
nt-1218:	1218	1243	-20.82	-0.98	16.46
nt-1219:	1219	1219	-20.16	-0.77	17.88
nt-1220:	1220	1220	-20.23	-0.8	17.76
nt-1221:	1221	1221	-20.19	-0.8	17.87
nt-1222:	1222	1222	-20.05	-0.75	18.19
nt-1223:	1223	1239	-20.57	-0.91	17.06
nt-1224:	1224	1238	-20.53	-0.9	17.19
nt-1225:	1225	1237	-20.53	-0.9	17.19
nt-1226:	1226	1236	-20.53	-0.9	17.19
nt-1227:	1227	1235	-20.53	-0.9	17.19
nt-1228:	1228	1234	-20.53	-0.9	17.19
nt-1229:	1229	1229	-19.65	-0.62	19.12
nt-1230:	1230	1230	-19.67	-0.63	19.06
nt-1231:	1231	1231	-20.17	-0.79	18.13
nt-1232:	1232	1232	-20.21	-0.79	18.08
nt-1233:	1233	1233	-20.31	-0.82	17.84
nt-1234:	1228	1234	-20.53	-0.9	17.19
nt-1235:	1227	1235	-20.53	-0.9	17.19
nt-1236:	1226	1236	-20.53	-0.9	17.19
nt-1237:	1225	1237	-20.53	-0.9	17.19
nt-1238:	1224	1238	-20.53	-0.9	17.19
nt-1239:	1223	1239	-20.57	-0.91	17.06
nt-1240:	1240	1240	-20.3	-0.76	18.28
nt-1241:	1241	1241	-20.38	-0.78	18.18
nt-1242:	1242	1242	-20.46	-0.79	18.09
nt-1243:	1218	1243	-20.82	-0.98	16.46
nt-1244:	1217	1244	-20.82	-0.98	16.46
nt-1245:	1216	1245	-20.82	-0.98	16.46
nt-1246:	1215	1246	-20.91	-1.02	16.22
nt-1247:	1214	1247	-20.99	-1.04	16.09
nt-1248:	1213	1248	-21.46	-1.14	14.87
nt-1249:	1212	1249	-23.05	-1.5	14.01
nt-1250:	1250	1250	-21.09	-0.91	17.25
nt-1251:	1251	1251	-21.45	-0.95	16.69
nt-1252:	1252	1283	-23.03	-1.27	14.78
nt-1253:	1253	1282	-23.03	-1.27	14.78
nt-1254:	1254	1281	-23.03	-1.27	14.78
nt-1255:	1255	1280	-23.03	-1.27	14.78
nt-1256:	1256	1256	-21.86	-1.07	16.14
nt-1257:	1257	1257	-21.36	-0.93	17.31
nt-1258:	1258	1258	-21.41	-0.95	17.29
nt-1259:	1259	1259	-21.49	-0.99	16.96
nt-1260:	1260	1273	-22.18	-1.09	16.21
nt-1261:	1261	1272	-22.18	-1.09	16.21
nt-1262:	1262	1271	-22.18	-1.09	16.21
nt-1263:	1263	1270	-22.18	-1.09	16.21
nt-1264:	1264	1269	-22.18	-1.09	16.21
nt-1265:	1265	1265	-21.76	-1.0	16.5
nt-1266:	1266	1266	-21.75	-0.99	16.44
nt-1267:	1267	1267	-21.58	-0.96	16.8
nt-1268:	1268	1268	-21.64	-0.97	16.69
nt-1269:	1264	1269	-22.18	-1.09	16.21
nt-1270:	1263	1270	-22.18	-1.09	16.21
nt-1271:	1262	1271	-22.18	-1.09	16.21
nt-1272:	1261	1272	-22.18	-1.09	16.21
nt-1273:	1260	1273	-22.18	-1.09	16.21
nt-1274:	1274	1274	-21.29	-0.86	17.15
nt-1275:	1275	1275	-21.29	-0.86	17.16
nt-1276:	1276	1276	-21.31	-0.86	17.12
nt-1277:	1277	1277	-21.33	-0.85	17.09
nt-1278:	1278	1278	-21.35	-0.85	17.04
nt-1279:	1279	1279	-21.37	-0.84	17.0
nt-1280:	1255	1280	-23.03	-1.27	14.78
nt-1281:	1254	1281	-23.03	-1.27	14.78
nt-1282:	1253	1282	-23.03	-1.27	14.78
nt-1283:	1252	1283	-23.03	-1.27	14.78
nt-1284:	1284	1284	-22.18	-0.83	15.88
nt-1285:	1285	1285	-22.23	-0.82	15.92
nt-1286:	1286	1286	-21.62	-0.76	17.22
nt-1287:	1287	1287	-22.28	-0.85	15.62
nt-1288:	1288	1288	-23.24	-0.94	15.65
nt-1289:	1289	1289	-23.7	-0.98	14.9
nt-1290:	1290	1290	-23.85	-0.97	14.91
nt-1291:	1291	1291	-21.83	-0.72	17.22
nt-1292:	1292	1292	-21.95	-0.72	17.33
nt-1293:	1293	1293	-22.37	-0.82	17.1
nt-1294:	1294	1294	-21.65	-0.47	18.53
nt-1295:	1295	1295	-21.72	-0.46	18.57
nt-1296*:	1204	1204	-19.64	-0.34	16.97
nt-1297:	1297	1297	-24.45	-1.8	13.67
nt-1298:	1298	1298	-23.3	-0.75	15.72
nt-1299*:	1203	1203	-19.3	-0.37	17.68
nt-1300*:	1202	1202	-19.32	-0.37	17.62
nt-1301:	1201	1301	-26.99	-2.55	10.84
nt-1302:	1200	1302	-26.99	-2.55	10.84
nt-1303*:	1199	1199	-19.24	-0.33	18.15
nt-1304:	1198	1304	-26.99	-2.55	10.84
nt-1305:	1197	1305	-27.61	-2.69	9.72
nt-1306:	1306	1306	-22.85	-0.55	17.01
nt-1307:	1307	1307	-22.76	-0.5	17.3
nt-1308:	1308	1308	-21.3	-0.96	19.32
nt-1309:	1309	1309	-21.27	-0.88	19.53
nt-1310:	1310	1310	-21.55	-0.94	19.94
nt-1311:	1311	1311	-21.32	-0.77	20.57
nt-1312:	1312	1341	-22.22	-0.22	18.06
nt-1313:	1313	1313	-21.78	-0.31	18.89
nt-1314:	1314	1314	-21.73	-0.28	19.03
nt-1315:	1315	1315	-22.01	-0.28	18.77
nt-1316:	1316	1316	-22.12	-0.39	17.94
nt-1317:	1317	1317	-22.06	-0.35	18.14
nt-1318:	1318	1318	-21.59	-0.31	18.89
nt-1319:	1319	1335	-22.22	-0.22	18.06
nt-1320:	1320	1334	-22.22	-0.22	18.06
nt-1321:	1321	1333	-22.22	-0.22	18.06
nt-1322:	1322	1332	-22.22	-0.22	18.06
nt-1323:	1323	1323	-22.2	-0.24	18.08
nt-1324:	1324	1330	-22.22	-0.22	18.06
nt-1325:	1325	1329	-22.22	-0.22	18.06
nt-1326*:	1310	1310	-21.55	-0.18	19.94
nt-1327:	1327	1327	-21.97	-0.07	19.88
nt-1328:	1328	1328	-22.0	-0.07	19.88
nt-1329:	1325	1329	-22.22	-0.22	18.06
nt-1330:	1324	1330	-22.22	-0.22	18.06
nt-1331:	1331	1331	-22.07	-0.04	19.79
nt-1332:	1322	1332	-22.22	-0.22	18.06
nt-1333:	1321	1333	-22.22	-0.22	18.06
nt-1334:	1320	1334	-22.22	-0.22	18.06
nt-1335:	1319	1335	-22.22	-0.22	18.06
nt-1336:	1336	1336	-21.84	-0.02	20.1
nt-1337:	1337	1337	-21.9	-0.02	20.07
nt-1338:	1338	1338	-21.95	-0.01	20.1
nt-1339:	1339	1339	-22.01	-0.01	20.14
nt-1340:	1340	1340	-22.13	-0.0	20.05
nt-1341:	1312	1341	-22.22	-0.22	18.06
nt-1342*:	1311	1311	-21.32	-0.15	20.57
nt-1343*:	1310	1310	-21.55	-0.18	19.94
nt-1344*:	1309	1309	-21.27	-0.31	19.53
nt-1345*:	1308	1308	-21.3	-0.35	19.32
nt-1346:	1346	1346	-22.46	-0.24	17.58
nt-1347*:	1197	1305	-27.61	-0.27	9.72
nt-1348*:	1198	1304	-26.99	-0.3	10.84
nt-1349*:	1199	1199	-19.24	-0.33	18.15
nt-1350*:	1200	1302	-26.99	-0.3	10.84
nt-1351*:	1201	1301	-26.99	-0.3	10.84
nt-1352*:	1202	1202	-19.32	-0.37	17.62
nt-1353*:	1203	1203	-19.3	-0.37	17.68
nt-1354*:	1263	1270	-22.18	-0.77	16.21
nt-1355*:	1297	1297	-24.45	-0.33	13.67
nt-1356*:	1204	1204	-19.64	-0.34	16.97
nt-1357*:	1260	1273	-22.18	-0.77	16.21
nt-1358:	1358	1358	-22.59	0.12	20.1
nt-1359:	1359	1359	-22.56	0.14	20.11
nt-1360:	1360	1360	-22.43	-0.09	18.04
nt-1361:	1361	1361	-22.2	-0.01	19.0
nt-1362:	1362	1362	-22.41	-0.12	17.29
nt-1363:	1363	1363	-22.36	-0.1	17.39
nt-1364:	1364	1364	-22.42	0.2	20.31
nt-1365*:	1264	1269	-22.18	-0.77	16.21
nt-1366*:	1263	1270	-22.18	-0.77	16.21
nt-1367*:	1262	1271	-22.18	-0.77	16.21
nt-1368*:	1261	1272	-22.18	-0.77	16.21
nt-1369:	1369	1369	-22.34	0.27	20.62
nt-1370:	1370	1370	-22.32	0.28	20.67
nt-1371:	1371	1371	-22.31	0.29	20.71
nt-1372*:	1379	1379	-18.4	0.04	21.1
nt-1373*:	1378	1378	-18.65	0.02	19.64
nt-1374:	1374	1374	-22.28	0.35	20.89
nt-1375:	1375	1375	-19.94	0.11	22.16
nt-1376:	1376	1376	-19.95	0.15	22.69
nt-1377:	1377	1377	-19.81	0.33	23.53
nt-1378:	1378	1378	-18.65	0.25	19.64
nt-1379:	1379	1379	-18.4	0.51	21.1
nt-1380:	1380	1380	-22.18	0.46	21.52
nt-1381:	1381	1381	-22.18	0.47	21.64
nt-1382:	1382	1382	-22.2	0.47	21.75
nt-1383*:	1479	1548	-24.43	-0.19	17.1
nt-1384*:	1549	1549	-26.44	-0.31	20.82
nt-1385*:	1477	1550	-24.43	-0.19	17.1
nt-1386*:	1440	1476	-19.64	-0.0	25.41
nt-1387*:	1363	1363	-22.36	-0.06	17.39
nt-1388*:	1362	1362	-22.41	-0.07	17.29
nt-1389*:	1360	1360	-22.43	-0.05	18.04
nt-1390*:	1521	1533	-24.43	-0.19	17.1
nt-1391*:	1363	1363	-22.36	-0.06	17.39
nt-1392*:	1522	1522	-24.16	-0.22	19.63
nt-1393:	1393	1393	-21.15	0.38	19.75
nt-1394*:	1526	1526	-23.47	-0.31	22.14
nt-1395*:	1346	1346	-22.46	-0.15	17.58
nt-1396*:	1486	1541	-24.43	-0.19	17.1
nt-1397*:	1576	1576	-31.75	-0.84	15.73
nt-1398*:	1576	1576	-31.75	-0.84	15.73
nt-1399*:	1577	1577	-31.66	-0.93	15.22
nt-1400*:	1532	1532	-24.17	-0.23	19.5
nt-1401*:	1487	1540	-24.43	-0.19	17.1
nt-1402*:	1486	1541	-24.43	-0.19	17.1
nt-1403*:	1346	1346	-22.46	-0.15	17.58
nt-1404:	1404	1404	-20.07	0.77	26.09
nt-1405*:	1523	1531	-24.43	-0.19	17.1
nt-1406*:	1522	1522	-24.16	-0.22	19.63
nt-1407*:	1521	1533	-24.43	-0.19	17.1
nt-1408*:	1520	1534	-24.43	-0.19	17.1
nt-1409*:	1519	1535	-24.43	-0.19	17.1
nt-1410*:	1518	1536	-24.43	-0.19	17.1
nt-1411*:	1517	1517	-23.67	-0.21	21.88
nt-1412:	1412	1412	-23.97	0.19	18.98
nt-1413:	1413	1413	-24.49	-0.04	15.54
nt-1414:	1414	1414	-24.14	-0.06	15.73
nt-1415*:	1319	1335	-22.22	-0.14	18.06
nt-1416*:	1320	1334	-22.22	-0.14	18.06
nt-1417*:	1321	1333	-22.22	-0.14	18.06
nt-1418*:	1331	1331	-22.07	-0.03	19.79
nt-1419*:	1324	1330	-22.22	-0.14	18.06
nt-1420*:	1325	1329	-22.22	-0.14	18.06
nt-1421*:	1470	1510	-20.33	-0.04	23.44
nt-1422*:	1327	1327	-21.97	-0.07	19.88
nt-1423*:	1310	1310	-21.55	-0.18	19.94
nt-1424*:	1519	1535	-24.43	-0.19	17.1
nt-1425*:	1527	1527	-23.5	-0.31	22.26
nt-1426*:	1439	1455	-19.32	-0.01	17.98
nt-1427:	1427	1454	-17.9	0.38	31.18
nt-1428*:	1530	1530	-23.64	-0.32	22.39
nt-1429:	1429	1429	-20.03	0.6	27.48
nt-1430:	1430	1430	-21.19	0.48	23.76
nt-1431*:	1520	1534	-24.43	-0.19	17.1
nt-1432*:	1519	1535	-24.43	-0.19	17.1
nt-1433*:	1518	1536	-24.43	-0.19	17.1
nt-1434*:	1517	1517	-23.67	-0.21	21.88
nt-1435*:	1516	1516	-23.68	-0.23	21.48
nt-1436*:	1519	1535	-24.43	-0.19	17.1
nt-1437*:	1526	1526	-23.47	-0.31	22.14
nt-1438*:	1527	1527	-23.5	-0.31	22.26
nt-1439:	1439	1455	-19.32	-0.32	17.98
nt-1440:	1440	1476	-19.64	-0.04	25.41
nt-1441:	1441	1441	-19.25	0.32	27.27
nt-1442*:	1526	1526	-23.47	-0.31	22.14
nt-1443*:	1510	1510	-23.38	-0.21	21.42
nt-1444*:	1498	1511	-23.36	-0.21	21.62
nt-1445:	1445	1468	-19.95	-0.05	27.18
nt-1446:	1446	1446	-20.04	0.26	27.11
nt-1447*:	1495	1514	-23.51	-0.23	21.56
nt-1448*:	1516	1516	-23.68	-0.23	21.48
nt-1449:	1449	1449	-20.82	0.39	24.57
nt-1450:	1450	1450	-20.8	0.39	24.71
nt-1451*:	1532	1532	-24.17	-0.23	19.5
nt-1452*:	1523	1531	-24.43	-0.19	17.1
nt-1453*:	1530	1530	-23.64	-0.32	22.39
nt-1454:	1427	1454	-17.9	0.38	31.18
nt-1455:	1439	1455	-19.32	-0.32	17.98
nt-1456*:	1527	1527	-23.5	-0.31	22.26
nt-1457*:	1526	1526	-23.47	-0.31	22.14
nt-1458*:	1393	1393	-21.15	0.01	19.75
nt-1459*:	1522	1522	-24.16	-0.22	19.63
nt-1460*:	1521	1533	-24.43	-0.19	17.1
nt-1461*:	1520	1534	-24.43	-0.19	17.1
nt-1462*:	1519	1535	-24.43	-0.19	17.1
nt-1463*:	1518	1536	-24.43	-0.19	17.1
nt-1464*:	1517	1517	-23.67	-0.21	21.88
nt-1465*:	1516	1516	-23.68	-0.23	21.48
nt-1466*:	1495	1514	-23.51	-0.23	21.56
nt-1467*:	1496	1513	-23.44	-0.22	21.59
nt-1468:	1445	1468	-19.95	-0.05	27.18
nt-1469*:	1498	1511	-23.36	-0.21	21.62
nt-1470*:	1510	1510	-23.38	-0.21	21.42
nt-1471*:	1500	1509	-23.2	-0.18	21.8
nt-1472:	1472	1472	-21.27	0.17	23.13
nt-1473:	1473	1473	-21.29	0.16	23.1
nt-1474:	1474	1474	-21.34	0.15	23.02
nt-1475:	1475	1475	-21.39	0.14	22.93
nt-1476:	1440	1476	-19.64	-0.04	25.41
nt-1477:	1477	1550	-24.43	-0.59	17.1
nt-1478*:	1549	1549	-26.44	-0.31	20.82
nt-1479:	1479	1548	-24.43	-0.59	17.1
nt-1480:	1480	1547	-24.43	-0.59	17.1
nt-1481*:	1546	1546	-24.93	-0.3	22.86
nt-1482*:	1545	1545	-24.73	-0.28	23.11
nt-1483*:	1544	1544	-24.54	-0.27	23.38
nt-1484*:	1543	1543	-24.39	-0.26	23.61
nt-1485*:	1603	1637	-35.1	-1.25	17.47
nt-1486:	1486	1541	-24.43	-0.59	17.1
nt-1487:	1487	1540	-24.43	-0.59	17.1
nt-1488:	1488	1488	-21.8	0.05	22.95
nt-1489:	1489	1489	-21.83	0.04	22.95
nt-1490*:	1577	1577	-31.66	-0.93	15.22
nt-1491*:	1576	1576	-31.75	-0.84	15.73
nt-1492*:	1621	1621	-34.17	-1.62	20.1
nt-1493*:	1622	1622	-34.4	-1.65	20.15
nt-1494:	1494	1494	-21.97	-0.03	23.03
nt-1495:	1495	1514	-23.51	-0.38	21.56
nt-1496:	1496	1513	-23.44	-0.35	21.59
nt-1497:	1497	1512	-23.36	-0.33	21.62
nt-1498:	1498	1511	-23.36	-0.33	21.62
nt-1499:	1499	1499	-22.98	-0.18	21.93
nt-1500:	1500	1509	-23.2	-0.28	21.8
nt-1501:	1501	1508	-23.2	-0.28	21.8
nt-1502:	1502	1507	-23.2	-0.28	21.8
nt-1503:	1503	1503	-23.01	-0.21	21.96
nt-1504:	1504	1504	-23.07	-0.23	21.85
nt-1505:	1505	1505	-23.34	-0.27	21.09
nt-1506:	1506	1506	-22.55	-0.2	21.82
nt-1507:	1502	1507	-23.2	-0.28	21.8
nt-1508:	1501	1508	-23.2	-0.28	21.8
nt-1509:	1500	1509	-23.2	-0.28	21.8
nt-1510:	1510	1510	-23.38	-0.26	21.42
nt-1511:	1498	1511	-23.36	-0.33	21.62
nt-1512:	1497	1512	-23.36	-0.33	21.62
nt-1513:	1496	1513	-23.44	-0.35	21.59
nt-1514:	1495	1514	-23.51	-0.38	21.56
nt-1515:	1515	1515	-22.69	-0.31	22.19
nt-1516:	1516	1516	-23.68	-0.3	21.48
nt-1517:	1517	1517	-23.67	-0.36	21.88
nt-1518:	1518	1536	-24.43	-0.59	17.1
nt-1519:	1519	1535	-24.43	-0.59	17.1
nt-1520:	1520	1534	-24.43	-0.59	17.1
nt-1521:	1521	1533	-24.43	-0.59	17.1
nt-1522:	1522	1522	-24.16	-0.39	19.63
nt-1523:	1523	1531	-24.43	-0.59	17.1
nt-1524:	1524	1524	-23.17	-0.35	20.72
nt-1525:	1525	1525	-23.18	-0.35	20.91
nt-1526:	1526	1526	-23.47	-0.34	22.14
nt-1527:	1527	1527	-23.5	-0.34	22.26
nt-1528:	1528	1528	-23.36	-0.33	22.21
nt-1529:	1529	1529	-23.41	-0.33	22.28
nt-1530:	1530	1530	-23.64	-0.35	22.39
nt-1531:	1523	1531	-24.43	-0.59	17.1
nt-1532:	1532	1532	-24.17	-0.4	19.5
nt-1533:	1521	1533	-24.43	-0.59	17.1
nt-1534:	1520	1534	-24.43	-0.59	17.1
nt-1535:	1519	1535	-24.43	-0.59	17.1
nt-1536:	1518	1536	-24.43	-0.59	17.1
nt-1537:	1537	1537	-24.14	-0.49	21.57
nt-1538:	1538	1538	-23.94	-0.38	21.99
nt-1539:	1539	1539	-24.57	-0.43	19.35
nt-1540:	1487	1540	-24.43	-0.59	17.1
nt-1541:	1486	1541	-24.43	-0.59	17.1
nt-1542:	1542	1542	-24.12	-0.52	21.55
nt-1543:	1543	1543	-24.39	-0.38	23.61
nt-1544:	1544	1544	-24.54	-0.4	23.38
nt-1545:	1545	1545	-24.73	-0.42	23.11
nt-1546:	1546	1546	-24.93	-0.44	22.86
nt-1547:	1480	1547	-24.43	-0.59	17.1
nt-1548:	1479	1548	-24.43	-0.59	17.1
nt-1549:	1549	1549	-26.44	-0.64	20.82
nt-1550:	1477	1550	-24.43	-0.59	17.1
nt-1551*:	1622	1622	-34.4	-1.65	20.15
nt-1552:	1552	1552	-25.55	-0.57	20.26
nt-1553*:	1616	1624	-33.14	-1.25	19.3
nt-1554*:	1615	1625	-33.14	-1.25	19.3
nt-1555*:	1570	1570	-34.33	-0.53	17.24
nt-1556*:	1627	1627	-33.56	-1.29	19.56
nt-1557*:	1639	1639	-38.23	-0.86	18.79
nt-1558*:	1638	1638	-37.02	-0.85	18.75
nt-1559*:	1603	1637	-35.1	-1.25	17.47
nt-1560*:	1604	1636	-34.98	-1.29	17.69
nt-1561*:	1605	1635	-34.79	-1.29	17.83
nt-1562:	1562	1562	-26.36	-0.62	18.58
nt-1563:	1563	1563	-26.56	-0.66	18.41
nt-1564:	1564	1564	-26.37	-0.66	19.29
nt-1565:	1565	1565	-26.54	-0.68	19.12
nt-1566:	1566	1566	-28.05	-1.03	18.6
nt-1567:	1567	1567	-28.24	-1.05	18.42
nt-1568*:	1612	1628	-34.02	-1.27	18.58
nt-1569*:	1627	1627	-33.56	-1.29	19.56
nt-1570:	1570	1570	-34.33	-2.44	17.24
nt-1571*:	1615	1625	-33.14	-1.25	19.3
nt-1572*:	1616	1624	-33.14	-1.25	19.3
nt-1573*:	1617	1623	-33.14	-1.25	19.3
nt-1574*:	1622	1622	-34.4	-1.65	20.15
nt-1575*:	1621	1621	-34.17	-1.62	20.1
nt-1576:	1576	1576	-31.75	-1.93	15.73
nt-1577:	1577	1577	-31.66	-1.78	15.22
nt-1578:	1578	1578	-28.6	-1.2	19.09
nt-1579:	1579	1579	-28.82	-1.25	19.15
nt-1580:	1580	1580	-31.33	-1.7	17.35
nt-1581:	1581	1581	-30.05	-1.42	17.6
nt-1582*:	1615	1625	-33.14	-1.25	19.3
nt-1583*:	1614	1614	-33.4	-1.45	20.83
nt-1584*:	1613	1613	-32.55	-1.46	20.21
nt-1585:	1585	1585	-29.41	-1.32	19.59
nt-1586:	1586	1586	-29.44	-1.22	19.44
nt-1587:	1587	1587	-29.23	-1.23	20.58
nt-1588:	1588	1588	-29.65	-1.36	20.01
nt-1589:	1589	1589	-29.73	-1.39	20.11
nt-1590:	1590	1590	-29.65	-1.36	20.22
nt-1591:	1591	1591	-30.47	-1.5	19.17
nt-1592:	1592	1592	-30.56	-1.51	19.2
nt-1593:	1593	1593	-30.21	-1.49	20.43
nt-1594:	1594	1594	-29.75	-1.4	20.5
nt-1595:	1595	1595	-30.11	-1.44	20.41
nt-1596:	1596	1596	-34.02	-2.31	16.24
nt-1597:	1597	1597	-34.18	-2.34	16.31
nt-1598:	1598	1598	-29.77	-1.34	16.93
nt-1599:	1599	1599	-30.52	-1.5	18.99
nt-1600:	1600	1600	-32.68	-1.97	18.85
nt-1601:	1601	1601	-32.79	-2.0	18.75
nt-1602:	1602	1602	-31.56	-1.74	19.09
nt-1603:	1603	1637	-35.1	-2.41	17.47
nt-1604:	1604	1636	-34.98	-2.38	17.69
nt-1605:	1605	1635	-34.79	-2.34	17.83
nt-1606:	1606	1634	-34.6	-2.3	18.03
nt-1607:	1607	1633	-34.39	-2.26	18.25
nt-1608:	1608	1632	-34.21	-2.22	18.44
nt-1609:	1609	1631	-34.02	-2.18	18.58
nt-1610:	1610	1630	-34.02	-2.18	18.58
nt-1611:	1611	1629	-34.02	-2.18	18.58
nt-1612:	1612	1628	-34.02	-2.18	18.58
nt-1613:	1613	1613	-32.55	-1.81	20.21
nt-1614:	1614	1614	-33.4	-1.96	20.83
nt-1615:	1615	1625	-33.14	-1.98	19.3
nt-1616:	1616	1624	-33.14	-1.98	19.3
nt-1617:	1617	1623	-33.14	-1.98	19.3
nt-1618:	1618	1618	-33.54	-2.02	19.37
nt-1619:	1619	1619	-33.72	-2.06	19.4
nt-1620:	1620	1620	-33.9	-2.09	19.44
nt-1621:	1621	1621	-34.17	-2.04	20.1
nt-1622:	1622	1622	-34.4	-2.08	20.15
nt-1623:	1617	1623	-33.14	-1.98	19.3
nt-1624:	1616	1624	-33.14	-1.98	19.3
nt-1625:	1615	1625	-33.14	-1.98	19.3
nt-1626:	1626	1626	-33.49	-2.1	18.97
nt-1627:	1627	1627	-33.56	-2.03	19.56
nt-1628:	1612	1628	-34.02	-2.18	18.58
nt-1629:	1611	1629	-34.02	-2.18	18.58
nt-1630:	1610	1630	-34.02	-2.18	18.58
nt-1631:	1609	1631	-34.02	-2.18	18.58
nt-1632:	1608	1632	-34.21	-2.22	18.44
nt-1633:	1607	1633	-34.39	-2.26	18.25
nt-1634:	1606	1634	-34.6	-2.3	18.03
nt-1635:	1605	1635	-34.79	-2.34	17.83
nt-1636:	1604	1636	-34.98	-2.38	17.69
nt-1637:	1603	1637	-35.1	-2.41	17.47
nt-1638:	1638	1638	-37.02	-2.27	18.75
nt-1639:	1639	1639	-38.23	-2.41	18.79
nt-1640:	1640	1683	-40.26	-2.9	20.98
nt-1641:	1641	1682	-40.26	-2.9	20.98
nt-1642:	1642	1681	-40.26	-2.9	20.98
nt-1643:	1643	1643	-36.51	-2.38	17.48
nt-1644:	1644	1644	-36.79	-2.4	17.23
nt-1645:	1645	1672	-40.56	-2.97	19.7
nt-1646:	1646	1671	-40.22	-2.98	19.32
nt-1647:	1647	1670	-40.22	-2.98	19.31
nt-1648:	1648	1669	-40.22	-2.97	19.36
nt-1649:	1649	1668	-40.16	-2.96	19.24
nt-1650:	1650	1667	-40.05	-2.93	19.3
nt-1651:	1651	1666	-39.97	-2.9	19.39
nt-1652:	1652	1665	-39.88	-2.87	19.41
nt-1653:	1653	1664	-39.78	-2.85	19.44
nt-1654:	1654	1663	-39.66	-2.82	19.46
nt-1655:	1655	1662	-39.66	-2.82	19.46
nt-1656:	1656	1661	-39.66	-2.82	19.46
nt-1657:	1657	1657	-39.19	-2.7	19.52
nt-1658:	1658	1658	-39.16	-2.69	19.46
nt-1659:	1659	1659	-39.04	-2.66	19.46
nt-1660:	1660	1660	-39.27	-2.75	18.86
nt-1661:	1656	1661	-39.66	-2.82	19.46
nt-1662:	1655	1662	-39.66	-2.82	19.46
nt-1663:	1654	1663	-39.66	-2.82	19.46
nt-1664:	1653	1664	-39.78	-2.85	19.44
nt-1665:	1652	1665	-39.88	-2.87	19.41
nt-1666:	1651	1666	-39.97	-2.9	19.39
nt-1667:	1650	1667	-40.05	-2.93	19.3
nt-1668:	1649	1668	-40.16	-2.96	19.24
nt-1669:	1648	1669	-40.22	-2.97	19.36
nt-1670:	1647	1670	-40.22	-2.98	19.31
nt-1671:	1646	1671	-40.22	-2.98	19.32
nt-1672:	1645	1672	-40.56	-2.97	19.7
nt-1673:	1673	1673	-40.14	-2.96	19.68
nt-1674:	1674	1674	-37.58	-2.3	20.47
nt-1675:	1675	1675	-36.94	-2.05	21.03
nt-1676:	1676	1676	-39.09	-2.53	20.84
nt-1677:	1677	1677	-37.08	-2.07	20.28
nt-1678:	1678	1678	-40.21	-2.78	20.67
nt-1679*:	1644	1644	-36.79	-1.32	17.23
nt-1680*:	1643	1643	-36.51	-1.31	17.48
nt-1681:	1642	1681	-40.26	-2.9	20.98
nt-1682:	1641	1682	-40.26	-2.9	20.98
nt-1683:	1640	1683	-40.26	-2.9	20.98
nt-1684:	1684	1684	-35.6	-1.78	21.87
nt-1685:	1685	1685	-37.61	-2.39	21.66
nt-1686:	1686	1686	-37.42	-2.35	21.67
nt-1687:	1687	1687	-39.56	-2.73	22.42
nt-1688:	1688	1688	-35.08	-1.51	22.19
nt-1689:	1689	1689	-37.02	-2.22	21.56
nt-1690:	1690	1690	-35.47	-1.83	21.39
nt-1691:	1691	1691	-35.36	-1.72	21.75
nt-1692:	1692	1692	-36.33	-1.89	22.25
nt-1693:	1693	1693	-36.43	-1.89	22.3
nt-1694:	1694	1694	-35.06	-1.58	22.12
nt-1695:	1695	1695	-35.69	-1.76	21.6
nt-1696:	1696	1696	-33.83	-1.36	21.75
nt-1697*:	1688	1688	-35.08	-0.83	22.19
nt-1698*:	1687	1687	-39.56	-0.84	22.42
nt-1699:	1699	1699	-33.93	-1.42	23.32
nt-1700:	1700	1700	-34.42	-1.4	23.19
nt-1701:	1701	1701	-34.5	-1.43	23.24
nt-1702:	1702	1702	-34.5	-1.42	23.42
nt-1703:	1703	1703	-34.41	-1.38	23.58
nt-1704:	1704	1704	-34.66	-1.45	22.94
nt-1705:	1705	1705	-36.22	-2.43	23.49
nt-1706:	1706	1733	-33.72	-1.0	22.62
nt-1707:	1707	1732	-33.72	-1.0	22.62
nt-1708:	1708	1731	-33.72	-1.0	22.62
nt-1709:	1709	1728	-33.96	-1.06	23.26
nt-1710:	1710	1727	-34.0	-1.07	23.36
nt-1711:	1711	1726	-34.0	-1.07	23.36
nt-1712:	1712	1712	-33.9	-1.16	24.1
nt-1713:	1713	1724	-34.04	-1.09	23.6
nt-1714:	1714	1723	-34.04	-1.09	23.6
nt-1715:	1715	1722	-34.04	-1.09	23.6
nt-1716:	1716	1721	-34.04	-1.09	23.6
nt-1717:	1717	1717	-34.25	-1.2	23.54
nt-1718:	1718	1718	-34.02	-1.13	23.63
nt-1719:	1719	1719	-33.64	-1.0	24.42
nt-1720:	1720	1720	-33.63	-0.98	24.08
nt-1721:	1716	1721	-34.04	-1.09	23.6
nt-1722:	1715	1722	-34.04	-1.09	23.6
nt-1723:	1714	1723	-34.04	-1.09	23.6
nt-1724:	1713	1724	-34.04	-1.09	23.6
nt-1725:	1725	1725	-32.78	-0.74	25.33
nt-1726:	1711	1726	-34.0	-1.07	23.36
nt-1727:	1710	1727	-34.0	-1.07	23.36
nt-1728:	1709	1728	-33.96	-1.06	23.26
nt-1729:	1729	1729	-33.91	-1.04	23.21
nt-1730:	1730	1730	-33.79	-1.0	23.32
nt-1731:	1708	1731	-33.72	-1.0	22.62
nt-1732:	1707	1732	-33.72	-1.0	22.62
nt-1733:	1706	1733	-33.72	-1.0	22.62
nt-1734*:	1705	1705	-36.22	-0.59	23.49
nt-1735:	1735	1735	-33.34	-0.94	23.17
nt-1736:	1736	1736	-33.04	-0.89	23.48
nt-1737:	1737	1737	-34.57	-1.14	19.74
nt-1738:	1738	1748	-36.16	-1.41	23.51
nt-1739:	1739	1747	-36.16	-1.41	23.51
nt-1740:	1740	1740	-31.07	-0.27	26.61
nt-1741:	1741	1741	-30.61	-0.29	27.05
nt-1742:	1742	1742	-30.46	-0.26	27.22
nt-1743:	1743	1743	-30.3	-0.23	27.39
nt-1744:	1744	1744	-30.14	-0.2	27.58
nt-1745:	1745	1745	-30.0	-0.17	27.73
nt-1746:	1746	1746	-29.89	-0.15	27.84
nt-1747:	1739	1747	-36.16	-1.41	23.51
nt-1748:	1738	1748	-36.16	-1.41	23.51
nt-1749*:	1737	1737	-34.57	-0.27	19.74
nt-1750:	1750	1750	-31.22	-0.58	28.0
nt-1751*:	1690	1690	-35.47	-1.52	21.39
nt-1752*:	1689	1689	-37.02	-1.56	21.56
nt-1753*:	1687	1687	-39.56	-0.84	22.42
nt-1754*:	1686	1686	-37.42	-1.55	21.67
nt-1755*:	1685	1685	-37.61	-1.58	21.66
nt-1756:	1756	1756	-28.64	0.1	29.86
nt-1757*:	1640	1683	-40.26	-1.02	20.98
nt-1758*:	1641	1682	-40.26	-1.02	20.98
nt-1759*:	1642	1681	-40.26	-1.02	20.98
nt-1760*:	1643	1643	-36.51	-1.31	17.48
nt-1761*:	1875	1875	-20.96	-0.58	28.34
nt-1762*:	1644	1644	-36.79	-1.32	17.23
nt-1763:	1763	1763	-30.56	-0.42	20.24
nt-1764:	1764	1764	-29.92	-0.6	21.48
nt-1765:	1765	1765	-28.46	-0.43	23.36
nt-1766:	1766	1766	-29.86	-0.53	24.08
nt-1767*:	1779	1779	-28.08	-0.13	33.52
nt-1768*:	1778	1778	-27.94	-0.1	33.09
nt-1769*:	1869	1869	-23.42	-0.73	28.02
nt-1770*:	1868	1868	-23.56	-0.73	28.16
nt-1771*:	1867	1867	-23.7	-0.72	28.32
nt-1772*:	1866	1877	-20.58	-0.4	25.56
nt-1773*:	1865	1878	-20.58	-0.4	25.56
nt-1774*:	1864	1879	-20.58	-0.4	25.56
nt-1775:	1775	1775	-27.42	0.17	30.48
nt-1776:	1776	1776	-27.63	-0.11	29.72
nt-1777:	1777	1777	-27.82	-0.18	29.93
nt-1778:	1778	1778	-27.94	-0.26	33.09
nt-1779:	1779	1779	-28.08	-0.32	33.52
nt-1780:	1780	1780	-28.19	-0.33	30.4
nt-1781*:	1893	1893	-18.24	-0.27	28.73
nt-1782*:	1866	1877	-20.58	-0.4	25.56
nt-1783*:	1876	1876	-19.75	-0.57	28.49
nt-1784*:	1875	1875	-20.96	-0.58	28.34
nt-1785*:	1874	1874	-20.51	-0.57	28.8
nt-1786*:	1873	1873	-20.66	-0.57	28.94
nt-1787*:	1872	1872	-19.6	-0.43	27.97
nt-1788*:	1871	1871	-19.77	-0.43	28.13
nt-1789:	1789	1789	-30.62	-1.2	29.48
nt-1790:	1790	1790	-29.78	-0.94	25.17
nt-1791:	1791	1791	-29.46	-0.9	25.43
nt-1792*:	1882	1882	-20.08	-0.54	26.45
nt-1793*:	1864	1879	-20.58	-0.4	25.56
nt-1794*:	1863	1880	-20.58	-0.4	25.56
nt-1795*:	1862	1881	-20.68	-0.4	25.46
nt-1796*:	1861	1861	-21.31	-0.53	29.75
nt-1797*:	1860	1860	-19.9	-0.45	27.62
nt-1798*:	1859	1859	-19.85	-0.31	25.42
nt-1799*:	1858	1858	-18.17	-0.3	25.99
nt-1800:	1800	1800	-28.53	-0.72	29.85
nt-1801*:	1816	1913	-24.86	-0.2	21.85
nt-1802*:	1815	1914	-24.86	-0.2	21.85
nt-1803*:	1814	1915	-24.93	-0.15	22.26
nt-1804:	1804	1813	-29.0	-0.61	28.29
nt-1805:	1805	1812	-29.0	-0.61	28.29
nt-1806:	1806	1806	-28.23	-0.58	30.44
nt-1807:	1807	1807	-27.59	-0.35	29.18
nt-1808:	1808	1808	-27.91	-0.23	32.23
nt-1809:	1809	1809	-28.11	-0.47	32.53
nt-1810:	1810	1810	-27.87	-0.32	32.35
nt-1811:	1811	1811	-27.7	-0.48	31.13
nt-1812:	1805	1812	-29.0	-0.61	28.29
nt-1813:	1804	1813	-29.0	-0.61	28.29
nt-1814:	1814	1915	-24.93	-1.13	22.26
nt-1815:	1815	1914	-24.86	-1.19	21.85
nt-1816:	1816	1913	-24.86	-1.19	21.85
nt-1817:	1817	1817	-28.13	-0.27	32.82
nt-1818:	1818	1818	-28.2	-0.28	32.92
nt-1819:	1819	1850	-27.38	-0.93	28.45
nt-1820:	1820	1849	-27.38	-0.93	28.45
nt-1821:	1821	1821	-27.22	-0.64	29.49
nt-1822:	1822	1822	-27.13	-0.66	29.33
nt-1823:	1823	1847	-26.98	-0.88	28.59
nt-1824:	1824	1846	-26.96	-0.86	28.63
nt-1825:	1825	1845	-26.96	-0.86	28.63
nt-1826:	1826	1844	-26.96	-0.86	28.63
nt-1827:	1827	1843	-26.96	-0.86	28.63
nt-1828:	1828	1828	-27.02	-0.69	28.61
nt-1829:	1829	1842	-26.9	-0.82	28.91
nt-1830:	1830	1841	-26.9	-0.82	28.91
nt-1831:	1831	1840	-26.9	-0.82	28.91
nt-1832:	1832	1832	-26.33	-0.55	30.51
nt-1833:	1833	1833	-25.62	-0.64	29.16
nt-1834:	1834	1834	-25.46	-0.61	28.79
nt-1835:	1835	1835	-25.31	-0.6	28.81
nt-1836:	1836	1836	-25.59	-0.6	30.98
nt-1837:	1837	1837	-25.46	-0.61	30.97
nt-1838:	1838	1838	-25.23	-0.61	30.95
nt-1839:	1839	1839	-25.13	-0.62	30.9
nt-1840:	1831	1840	-26.9	-0.82	28.91
nt-1841:	1830	1841	-26.9	-0.82	28.91
nt-1842:	1829	1842	-26.9	-0.82	28.91
nt-1843:	1827	1843	-26.96	-0.86	28.63
nt-1844:	1826	1844	-26.96	-0.86	28.63
nt-1845:	1825	1845	-26.96	-0.86	28.63
nt-1846:	1824	1846	-26.96	-0.86	28.63
nt-1847:	1823	1847	-26.98	-0.88	28.59
nt-1848:	1848	1848	-24.82	-0.74	28.75
nt-1849:	1820	1849	-27.38	-0.93	28.45
nt-1850:	1819	1850	-27.38	-0.93	28.45
nt-1851:	1851	1851	-24.82	-0.64	30.87
nt-1852:	1852	1852	-24.67	-0.65	30.81
nt-1853:	1853	1853	-23.0	-0.57	29.07
nt-1854:	1854	1854	-21.84	-0.6	26.7
nt-1855:	1855	1855	-21.7	-0.61	26.58
nt-1856:	1856	1856	-21.56	-0.61	26.48
nt-1857:	1857	1857	-21.42	-0.61	26.38
nt-1858:	1858	1858	-18.17	-0.56	25.99
nt-1859:	1859	1859	-19.85	-0.7	25.42
nt-1860:	1860	1860	-19.9	-0.71	27.62
nt-1861:	1861	1861	-21.31	-0.67	29.75
nt-1862:	1862	1881	-20.68	-0.81	25.46
nt-1863:	1863	1880	-20.58	-0.8	25.56
nt-1864:	1864	1879	-20.58	-0.8	25.56
nt-1865:	1865	1878	-20.58	-0.8	25.56
nt-1866:	1866	1877	-20.58	-0.8	25.56
nt-1867:	1867	1867	-23.7	-0.84	28.32
nt-1868:	1868	1868	-23.56	-0.86	28.16
nt-1869:	1869	1869	-23.42	-0.86	28.02
nt-1870:	1870	1870	-22.03	-0.73	28.29
nt-1871:	1871	1871	-19.77	-0.61	28.13
nt-1872:	1872	1872	-19.6	-0.61	27.97
nt-1873:	1873	1873	-20.66	-0.73	28.94
nt-1874:	1874	1874	-20.51	-0.73	28.8
nt-1875:	1875	1875	-20.96	-0.81	28.34
nt-1876:	1876	1876	-19.75	-0.65	28.49
nt-1877:	1866	1877	-20.58	-0.8	25.56
nt-1878:	1865	1878	-20.58	-0.8	25.56
nt-1879:	1864	1879	-20.58	-0.8	25.56
nt-1880:	1863	1880	-20.58	-0.8	25.56
nt-1881:	1862	1881	-20.68	-0.81	25.46
nt-1882:	1882	1882	-20.08	-0.67	26.45
nt-1883:	1883	1883	-21.34	-0.75	25.75
nt-1884:	1884	1884	-21.19	-0.71	25.93
nt-1885:	1885	1885	-23.1	-0.86	28.24
nt-1886:	1886	1886	-19.05	-0.48	28.04
nt-1887:	1887	1887	-20.22	-0.5	27.97
nt-1888:	1888	1888	-20.18	-0.5	28.05
nt-1889:	1889	1889	-19.96	-0.45	28.21
nt-1890:	1890	1890	-20.42	-0.67	26.88
nt-1891:	1891	1891	-18.33	-0.48	27.78
nt-1892:	1892	1892	-18.45	-0.51	27.71
nt-1893:	1893	1893	-18.24	-0.37	28.73
nt-1894:	1894	1894	-19.72	-0.6	28.85
nt-1895:	1895	1895	-19.53	-0.57	28.59
nt-1896:	1896	1896	-19.5	-0.57	28.23
nt-1897:	1897	1897	-18.54	-0.4	28.47
nt-1898:	1898	1898	-18.11	-0.42	27.76
nt-1899:	1899	1899	-17.97	-0.39	27.62
nt-1900:	1900	1900	-17.82	-0.37	27.49
nt-1901:	1901	1901	-17.59	-0.34	27.45
nt-1902:	1902	1902	-17.51	-0.32	27.27
nt-1903:	1903	1903	-17.45	-0.3	27.17
nt-1904:	1904	1904	-17.34	-0.29	27.05
nt-1905:	1905	1905	-17.33	-0.3	26.95
nt-1906:	1906	1906	-17.13	-0.27	27.0
nt-1907:	1907	1907	-20.54	-0.66	25.76
nt-1908:	1908	1908	-21.65	-0.8	24.15
nt-1909:	1909	1909	-21.45	-0.79	23.98
nt-1910:	1910	1910	-23.15	-0.84	23.99
nt-1911*:	1818	1818	-28.2	-0.22	32.92
nt-1912*:	1817	1817	-28.13	-0.21	32.82
nt-1913:	1816	1913	-24.86	-1.19	21.85
nt-1914:	1815	1914	-24.86	-1.19	21.85
nt-1915:	1814	1915	-24.93	-1.13	22.26
nt-1916*:	1804	1813	-29.0	-0.15	28.29
nt-1917*:	1805	1812	-29.0	-0.15	28.29
nt-1918:	1918	1918	-15.86	-0.14	27.52
nt-1919*:	1810	1810	-27.87	-0.17	32.35
nt-1920*:	1809	1809	-28.11	-0.35	32.53
nt-1921:	1921	1921	-15.86	-0.09	28.19
nt-1922*:	1808	1808	-27.91	-0.22	32.23
nt-1923*:	1807	1807	-27.59	-0.16	29.18
nt-1924*:	1928	1928	-18.74	-0.04	27.49
nt-1925:	1925	1956	-14.71	-0.3	24.74
nt-1926:	1926	1955	-14.71	-0.3	24.74
nt-1927:	1927	1954	-14.71	-0.3	24.74
nt-1928:	1928	1928	-18.74	-0.26	27.49
nt-1929*:	1807	1807	-27.59	-0.16	29.18
nt-1930*:	1808	1808	-27.91	-0.22	32.23
nt-1931:	1931	1931	-15.4	-0.05	28.03
nt-1932:	1932	1932	-15.32	0.01	28.52
nt-1933:	1933	1948	-14.71	-0.3	24.74
nt-1934:	1934	1947	-14.71	-0.3	24.74
nt-1935*:	2045	2045	-22.84	-0.24	29.21
nt-1936*:	2044	2044	-23.77	-0.3	27.93
nt-1937*:	2043	2043	-27.07	-0.45	23.05
nt-1938*:	2042	2042	-27.34	-0.46	22.93
nt-1939*:	2041	2041	-22.17	-0.11	28.56
nt-1940*:	2040	2040	-22.1	-0.1	28.66
nt-1941*:	2039	2039	-21.62	-0.03	29.66
nt-1942*:	1863	1880	-20.58	-0.4	25.56
nt-1943*:	1825	1845	-26.96	-0.55	28.63
nt-1944*:	2039	2039	-21.62	-0.03	29.66
nt-1945*:	1910	1910	-23.15	-0.22	23.99
nt-1946*:	2045	2045	-22.84	-0.24	29.21
nt-1947:	1934	1947	-14.71	-0.3	24.74
nt-1948:	1933	1948	-14.71	-0.3	24.74
nt-1949*:	2037	2037	-22.12	-0.23	27.75
nt-1950*:	1905	1905	-17.33	-0.29	26.95
nt-1951*:	2035	2035	-23.47	-0.28	27.38
nt-1952*:	1923	1807	-26.43	-0.04	22.64
nt-1953*:	1928	1928	-18.74	-0.04	27.49
nt-1954:	1927	1954	-14.71	-0.3	24.74
nt-1955:	1926	1955	-14.71	-0.3	24.74
nt-1956:	1925	1956	-14.71	-0.3	24.74
nt-1957*:	1807	1807	-27.59	-0.16	29.18
nt-1958*:	1808	1808	-27.91	-0.22	32.23
nt-1959*:	1921	1921	-15.86	-0.08	28.19
nt-1960*:	1809	1809	-28.11	-0.35	32.53
nt-1961:	1961	1961	-15.62	0.32	30.13
nt-1962:	1962	1962	-15.64	0.33	30.28
nt-1963:	1963	1963	-15.66	0.35	30.45
nt-1964*:	1890	1890	-20.42	-0.38	26.88
nt-1965*:	1889	1889	-19.96	-0.27	28.21
nt-1966*:	1888	1888	-20.18	-0.3	28.05
nt-1967*:	1925	1956	-14.71	-0.03	24.74
nt-1968*:	2083	2083	-22.21	-0.22	26.29
nt-1969*:	1927	1954	-14.71	-0.03	24.74
nt-1970*:	1862	1881	-20.68	-0.4	25.46
nt-1971*:	1882	1882	-20.08	-0.54	26.45
nt-1972*:	1890	1890	-20.42	-0.38	26.88
nt-1973*:	1889	1889	-19.96	-0.27	28.21
nt-1974*:	1888	1888	-20.18	-0.3	28.05
nt-1975*:	1887	1887	-20.22	-0.31	27.97
nt-1976*:	2078	2078	-22.67	-0.21	27.98
nt-1977*:	1885	1885	-23.1	-0.51	28.24
nt-1978*:	1884	1884	-21.19	-0.45	25.93
nt-1979*:	1883	1883	-21.34	-0.48	25.75
nt-1980*:	1882	1882	-20.08	-0.54	26.45
nt-1981*:	1883	1883	-21.34	-0.48	25.75
nt-1982*:	1884	1884	-21.19	-0.45	25.93
nt-1983*:	1885	1885	-23.1	-0.51	28.24
nt-1984*:	2022	2114	-29.84	-0.48	19.54
nt-1985*:	1863	1880	-20.58	-0.4	25.56
nt-1986*:	1864	1879	-20.58	-0.4	25.56
nt-1987*:	1865	1878	-20.58	-0.4	25.56
nt-1988*:	2066	2066	-23.82	-0.34	25.64
nt-1989*:	1862	1881	-20.68	-0.4	25.46
nt-1990*:	1882	1882	-20.08	-0.54	26.45
nt-1991*:	1883	1883	-21.34	-0.48	25.75
nt-1992*:	2062	2075	-24.0	-0.35	25.75
nt-1993*:	1896	1896	-19.5	-0.42	28.23
nt-1994*:	1885	1885	-23.1	-0.51	28.24
nt-1995*:	1884	1884	-21.19	-0.45	25.93
nt-1996*:	1883	1883	-21.34	-0.48	25.75
nt-1997*:	1882	1882	-20.08	-0.54	26.45
nt-1998*:	1862	1881	-20.68	-0.4	25.46
nt-1999*:	1863	1880	-20.58	-0.4	25.56
[truncated: 7,174 more rows]
