# Supplementary material for: ScanFold: an approach for genome-wide discovery of local RNA structural elements—applications to Zika virus and HIV
Source: PeerJ. 2018 Dec 18;6:e6136. doi: 10.7717/peerj.6136 (PMC6317755; doi:10.7717/peerj.6136)
Supplement: Supplemental Information 15 — All ScanFold analysis files needed to recapitulate results for HIV-1. [file peerj-06-6136-s015.zip › RawData_HIV-1/ScanFold-Fold_HIV-1/LogFiles/DS2seqWatts2008.fasta.forward.win_100.stp_1.rnd_50.shfl_mono.txt.log]

i-nuc	BP(j)	Nuc	#BP_Win	avgMFE	avgZ	avgED	SumZ	SumZ/#TotalWindows	BPs= 1
nt-1	-	G	1	-	-	-	-	-
1	57	C	1	-38.1	-3.82	8.6	-3.82	-3.82

i-nuc	BP(j)	Nuc	#BP_Win	avgMFE	avgZ	avgED	SumZ	SumZ/#TotalWindows	BPs= 1
nt-2	-	G	2	-	-	-	-	-
2	56	C	1	-38.1	-3.82	8.6	-3.82	-1.91
2	NoBP	G	1	-36.1	-3.52	5.28	-3.52	-1.76

i-nuc	BP(j)	Nuc	#BP_Win	avgMFE	avgZ	avgED	SumZ	SumZ/#TotalWindows	BPs= 1
nt-3	-	U	3	-	-	-	-	-
3	55	A	1	-38.1	-3.82	8.6	-3.82	-1.27
3	NoBP	U	2	-37.6	-3.8	3.94	-7.59	-2.53

i-nuc	BP(j)	Nuc	#BP_Win	avgMFE	avgZ	avgED	SumZ	SumZ/#TotalWindows	BPs= 0
nt-4	-	C	4	-	-	-	-	-
4	NoBP	C	4	-38.48	-4.05	4.82	-16.2	-4.05

i-nuc	BP(j)	Nuc	#BP_Win	avgMFE	avgZ	avgED	SumZ	SumZ/#TotalWindows	BPs= 1
nt-5	-	U	5	-	-	-	-	-
5	54	A	5	-39.38	-4.05	4.38	-20.24	-4.05

i-nuc	BP(j)	Nuc	#BP_Win	avgMFE	avgZ	avgED	SumZ	SumZ/#TotalWindows	BPs= 1
nt-6	-	C	6	-	-	-	-	-
6	53	G	6	-39.83	-4.12	4.05	-24.74	-4.12

i-nuc	BP(j)	Nuc	#BP_Win	avgMFE	avgZ	avgED	SumZ	SumZ/#TotalWindows	BPs= 1
nt-7	-	U	7	-	-	-	-	-
7	52	G	7	-39.74	-4.06	3.94	-28.45	-4.06

i-nuc	BP(j)	Nuc	#BP_Win	avgMFE	avgZ	avgED	SumZ	SumZ/#TotalWindows	BPs= 1
nt-8	-	C	8	-	-	-	-	-
8	51	G	8	-39.66	-4.06	3.89	-32.46	-4.06

i-nuc	BP(j)	Nuc	#BP_Win	avgMFE	avgZ	avgED	SumZ	SumZ/#TotalWindows	BPs= 1
nt-9	-	U	9	-	-	-	-	-
9	50	A	9	-39.34	-4.02	3.86	-36.16	-4.02

i-nuc	BP(j)	Nuc	#BP_Win	avgMFE	avgZ	avgED	SumZ	SumZ/#TotalWindows	BPs= 1
nt-10	-	G	10	-	-	-	-	-
10	49	U	10	-38.98	-3.88	3.84	-38.8	-3.88

i-nuc	BP(j)	Nuc	#BP_Win	avgMFE	avgZ	avgED	SumZ	SumZ/#TotalWindows	BPs= 1
nt-11	-	G	11	-	-	-	-	-
11	48	C	11	-38.72	-3.83	3.95	-42.09	-3.83

i-nuc	BP(j)	Nuc	#BP_Win	avgMFE	avgZ	avgED	SumZ	SumZ/#TotalWindows	BPs= 1
nt-12	-	U	12	-	-	-	-	-
12	47	A	12	-38.51	-3.83	3.91	-45.91	-3.83

i-nuc	BP(j)	Nuc	#BP_Win	avgMFE	avgZ	avgED	SumZ	SumZ/#TotalWindows	BPs= 1
nt-13	-	U	13	-	-	-	-	-
13	46	A	13	-38.38	-3.78	3.86	-49.17	-3.78

i-nuc	BP(j)	Nuc	#BP_Win	avgMFE	avgZ	avgED	SumZ	SumZ/#TotalWindows	BPs= 1
nt-14	-	A	14	-	-	-	-	-
14	45	U	14	-38.16	-3.71	3.88	-51.95	-3.71

i-nuc	BP(j)	Nuc	#BP_Win	avgMFE	avgZ	avgED	SumZ	SumZ/#TotalWindows	BPs= 1
nt-15	-	G	15	-	-	-	-	-
15	44	C	14	-38.16	-3.71	3.88	-51.95	-3.46
15	NoBP	G	1	-34.6	-2.78	4.54	-2.78	-0.19

i-nuc	BP(j)	Nuc	#BP_Win	avgMFE	avgZ	avgED	SumZ	SumZ/#TotalWindows	BPs= 0
nt-16	-	A	16	-	-	-	-	-
16	NoBP	A	16	-37.72	-3.59	3.96	-57.4	-3.59

i-nuc	BP(j)	Nuc	#BP_Win	avgMFE	avgZ	avgED	SumZ	SumZ/#TotalWindows	BPs= 1
nt-17	-	C	17	-	-	-	-	-
17	43	G	16	-37.72	-3.59	3.96	-57.4	-3.38
17	NoBP	C	1	-34.1	-2.44	13.25	-2.44	-0.14

i-nuc	BP(j)	Nuc	#BP_Win	avgMFE	avgZ	avgED	SumZ	SumZ/#TotalWindows	BPs= 2
nt-18	-	C	18	-	-	-	-	-
18	42	G	16	-37.72	-3.59	3.96	-57.4	-3.19
18	116	G	2	-34.25	-2.12	9.12	-4.23	-0.24

i-nuc	BP(j)	Nuc	#BP_Win	avgMFE	avgZ	avgED	SumZ	SumZ/#TotalWindows	BPs= 2
nt-19	-	A	19	-	-	-	-	-
19	41	U	16	-37.72	-3.59	3.96	-57.4	-3.02
19	115	U	2	-34.25	-2.12	9.12	-4.23	-0.22
19	NoBP	A	1	-32.3	-1.97	6.52	-1.97	-0.1

i-nuc	BP(j)	Nuc	#BP_Win	avgMFE	avgZ	avgED	SumZ	SumZ/#TotalWindows	BPs= 2
nt-20	-	G	20	-	-	-	-	-
20	40	C	16	-37.72	-3.59	3.96	-57.4	-2.87
20	114	C	2	-34.25	-2.12	9.12	-4.23	-0.21
20	NoBP	G	2	-32.5	-1.73	5.98	-3.46	-0.17

i-nuc	BP(j)	Nuc	#BP_Win	avgMFE	avgZ	avgED	SumZ	SumZ/#TotalWindows	BPs= 2
nt-21	-	A	21	-	-	-	-	-
21	39	U	16	-37.72	-3.59	3.96	-57.4	-2.73
21	113	U	2	-34.25	-2.12	9.12	-4.23	-0.2
21	NoBP	A	3	-32.57	-1.95	5.84	-5.84	-0.28

i-nuc	BP(j)	Nuc	#BP_Win	avgMFE	avgZ	avgED	SumZ	SumZ/#TotalWindows	BPs= 1
nt-22	-	U	22	-	-	-	-	-
22	NoBP	U	20	-36.7	-3.25	4.33	-65.09	-2.96
22	112	G	2	-34.25	-2.12	9.12	-4.23	-0.19

i-nuc	BP(j)	Nuc	#BP_Win	avgMFE	avgZ	avgED	SumZ	SumZ/#TotalWindows	BPs= 0
nt-23	-	C	23	-	-	-	-	-
23	NoBP	C	23	-36.31	-3.08	4.81	-70.78	-3.08

i-nuc	BP(j)	Nuc	#BP_Win	avgMFE	avgZ	avgED	SumZ	SumZ/#TotalWindows	BPs= 0
nt-24	-	U	24	-	-	-	-	-
24	NoBP	U	24	-36.16	-3.01	4.86	-72.27	-3.01

i-nuc	BP(j)	Nuc	#BP_Win	avgMFE	avgZ	avgED	SumZ	SumZ/#TotalWindows	BPs= 1
nt-25	-	G	25	-	-	-	-	-
25	38	C	16	-37.72	-3.59	3.96	-57.4	-2.3
25	NoBP	G	9	-33.0	-1.83	6.69	-16.46	-0.66

i-nuc	BP(j)	Nuc	#BP_Win	avgMFE	avgZ	avgED	SumZ	SumZ/#TotalWindows	BPs= 2
nt-26	-	A	26	-	-	-	-	-
26	37	U	16	-37.72	-3.59	3.96	-57.4	-2.21
26	45	U	10	-33.04	-1.81	6.61	-18.06	-0.69

i-nuc	BP(j)	Nuc	#BP_Win	avgMFE	avgZ	avgED	SumZ	SumZ/#TotalWindows	BPs= 2
nt-27	-	G	27	-	-	-	-	-
27	36	C	16	-37.72	-3.59	3.96	-57.4	-2.13
27	44	C	11	-33.07	-1.8	6.56	-19.76	-0.73

i-nuc	BP(j)	Nuc	#BP_Win	avgMFE	avgZ	avgED	SumZ	SumZ/#TotalWindows	BPs= 2
nt-28	-	C	28	-	-	-	-	-
28	35	G	16	-37.72	-3.59	3.96	-57.4	-2.05
28	43	G	11	-33.07	-1.8	6.56	-19.76	-0.71
28	NoBP	C	1	-30.4	-1.55	15.39	-1.55	-0.06

i-nuc	BP(j)	Nuc	#BP_Win	avgMFE	avgZ	avgED	SumZ	SumZ/#TotalWindows	BPs= 1
nt-29	-	C	29	-	-	-	-	-
29	NoBP	C	18	-36.91	-3.36	5.45	-60.56	-2.09
29	42	G	11	-33.07	-1.8	6.56	-19.76	-0.68

i-nuc	BP(j)	Nuc	#BP_Win	avgMFE	avgZ	avgED	SumZ	SumZ/#TotalWindows	BPs= 0
nt-30	-	U	30	-	-	-	-	-
30	NoBP	U	30	-35.28	-2.71	6.33	-81.22	-2.71

i-nuc	BP(j)	Nuc	#BP_Win	avgMFE	avgZ	avgED	SumZ	SumZ/#TotalWindows	BPs= 3
nt-31	-	G	31	-	-	-	-	-
31	NoBP	G	16	-37.72	-3.59	3.96	-57.4	-1.85
31	40	C	11	-33.07	-1.8	6.56	-19.76	-0.64
31	48	C	3	-30.4	-1.35	18.1	-4.06	-0.13
31	111	C	1	-30.6	-1.09	19.92	-1.09	-0.04

i-nuc	BP(j)	Nuc	#BP_Win	avgMFE	avgZ	avgED	SumZ	SumZ/#TotalWindows	BPs= 3
nt-32	-	G	32	-	-	-	-	-
32	NoBP	G	19	-36.56	-3.23	6.2	-61.46	-1.92
32	39	U	11	-33.07	-1.8	6.56	-19.76	-0.62
32	110	C	1	-30.6	-1.09	19.92	-1.09	-0.03
32	128	U	1	-30.0	-1.4	17.4	-1.4	-0.04

i-nuc	BP(j)	Nuc	#BP_Win	avgMFE	avgZ	avgED	SumZ	SumZ/#TotalWindows	BPs= 3
nt-33	-	G	33	-	-	-	-	-
33	NoBP	G	20	-36.22	-3.13	6.82	-62.59	-1.9
33	38	C	11	-33.07	-1.8	6.56	-19.76	-0.6
33	109	C	1	-30.6	-1.09	19.92	-1.09	-0.03
33	127	C	1	-30.0	-1.4	17.4	-1.4	-0.04

i-nuc	BP(j)	Nuc	#BP_Win	avgMFE	avgZ	avgED	SumZ	SumZ/#TotalWindows	BPs= 2
nt-34	-	A	34	-	-	-	-	-
34	NoBP	A	30	-35.25	-2.71	6.14	-81.22	-2.39
34	45	U	3	-30.4	-1.35	18.1	-4.06	-0.12
34	126	U	1	-30.0	-1.4	17.4	-1.4	-0.04

i-nuc	BP(j)	Nuc	#BP_Win	avgMFE	avgZ	avgED	SumZ	SumZ/#TotalWindows	BPs= 4
nt-35	-	G	35	-	-	-	-	-
35	28	C	16	-37.72	-3.59	3.96	-57.4	-1.64
35	NoBP	G	14	-32.37	-1.72	7.69	-24.11	-0.69
35	44	C	3	-30.4	-1.35	18.1	-4.06	-0.12
35	107	U	1	-30.6	-1.09	19.92	-1.09	-0.03
35	125	C	1	-30.0	-1.4	17.4	-1.4	-0.04

i-nuc	BP(j)	Nuc	#BP_Win	avgMFE	avgZ	avgED	SumZ	SumZ/#TotalWindows	BPs= 3
nt-36	-	C	36	-	-	-	-	-
36	27	G	16	-37.72	-3.59	3.96	-57.4	-1.59
36	NoBP	C	16	-32.06	-1.7	8.15	-27.23	-0.76
36	43	G	3	-30.4	-1.35	18.1	-4.06	-0.11
36	106	G	1	-30.6	-1.09	19.92	-1.09	-0.03

i-nuc	BP(j)	Nuc	#BP_Win	avgMFE	avgZ	avgED	SumZ	SumZ/#TotalWindows	BPs= 4
nt-37	-	U	37	-	-	-	-	-
37	26	A	16	-37.72	-3.59	3.96	-57.4	-1.55
37	NoBP	U	11	-33.07	-1.8	6.56	-19.76	-0.53
37	42	G	3	-30.4	-1.35	18.1	-4.06	-0.11
37	54	A	6	-29.9	-1.57	11.05	-9.41	-0.25
37	124	A	1	-30.0	-1.4	17.4	-1.4	-0.04

i-nuc	BP(j)	Nuc	#BP_Win	avgMFE	avgZ	avgED	SumZ	SumZ/#TotalWindows	BPs= 4
nt-38	-	C	38	-	-	-	-	-
38	25	G	16	-37.72	-3.59	3.96	-57.4	-1.51
38	33	G	11	-33.07	-1.8	6.56	-19.76	-0.52
38	NoBP	C	3	-30.4	-1.35	18.1	-4.06	-0.11
38	53	G	7	-29.63	-1.55	11.87	-10.85	-0.29
38	123	G	1	-30.0	-1.4	17.4	-1.4	-0.04

i-nuc	BP(j)	Nuc	#BP_Win	avgMFE	avgZ	avgED	SumZ	SumZ/#TotalWindows	BPs= 4
nt-39	-	U	39	-	-	-	-	-
39	21	A	16	-37.72	-3.59	3.96	-57.4	-1.47
39	32	G	11	-33.07	-1.8	6.56	-19.76	-0.51
39	NoBP	U	4	-30.3	-1.37	17.93	-5.46	-0.14
39	52	G	7	-29.63	-1.55	11.87	-10.85	-0.28
39	138	A	1	-29.4	-2.32	10.86	-2.32	-0.06

i-nuc	BP(j)	Nuc	#BP_Win	avgMFE	avgZ	avgED	SumZ	SumZ/#TotalWindows	BPs= 4
nt-40	-	C	40	-	-	-	-	-
40	20	G	16	-37.72	-3.59	3.96	-57.4	-1.44
40	31	G	11	-33.07	-1.8	6.56	-19.76	-0.49
40	NoBP	C	5	-30.52	-1.59	15.75	-7.94	-0.2
40	51	G	7	-29.63	-1.55	11.87	-10.85	-0.27
40	137	G	1	-29.4	-2.32	10.86	-2.32	-0.06

i-nuc	BP(j)	Nuc	#BP_Win	avgMFE	avgZ	avgED	SumZ	SumZ/#TotalWindows	BPs= 4
nt-41	-	U	41	-	-	-	-	-
41	19	A	16	-37.72	-3.59	3.96	-57.4	-1.4
41	NoBP	U	15	-32.33	-1.68	9.59	-25.22	-0.62
41	50	A	7	-29.63	-1.55	11.87	-10.85	-0.26
41	136	A	1	-29.4	-2.32	10.86	-2.32	-0.06
41	124	A	2	-31.6	-2.28	6.32	-4.57	-0.11

i-nuc	BP(j)	Nuc	#BP_Win	avgMFE	avgZ	avgED	SumZ	SumZ/#TotalWindows	BPs= 5
nt-42	-	G	42	-	-	-	-	-
42	18	C	16	-37.72	-3.59	3.96	-57.4	-1.37
42	29	C	11	-33.07	-1.8	6.56	-19.76	-0.47
42	37	U	3	-30.4	-1.35	18.1	-4.06	-0.1
42	49	U	7	-29.63	-1.55	11.87	-10.85	-0.26
42	NoBP	G	4	-31.15	-2.19	9.05	-8.77	-0.21
42	135	U	1	-29.4	-2.32	10.86	-2.32	-0.06

i-nuc	BP(j)	Nuc	#BP_Win	avgMFE	avgZ	avgED	SumZ	SumZ/#TotalWindows	BPs= 7
nt-43	-	G	43	-	-	-	-	-
43	17	C	16	-37.72	-3.59	3.96	-57.4	-1.33
43	28	C	11	-33.07	-1.8	6.56	-19.76	-0.46
43	36	C	3	-30.4	-1.35	18.1	-4.06	-0.09
43	48	C	7	-29.63	-1.55	11.87	-10.85	-0.25
43	120	U	1	-30.0	-1.4	17.4	-1.4	-0.03
43	134	C	1	-29.4	-2.32	10.86	-2.32	-0.05
43	122	U	4	-31.48	-2.45	6.26	-9.81	-0.23

i-nuc	BP(j)	Nuc	#BP_Win	avgMFE	avgZ	avgED	SumZ	SumZ/#TotalWindows	BPs= 5
nt-44	-	C	44	-	-	-	-	-
44	15	G	14	-38.16	-3.71	3.88	-51.95	-1.18
44	NoBP	C	11	-30.65	-1.9	9.86	-20.9	-0.48
44	27	G	11	-33.07	-1.8	6.56	-19.76	-0.45
44	35	G	3	-30.4	-1.35	18.1	-4.06	-0.09
44	119	G	1	-30.0	-1.4	17.4	-1.4	-0.03
44	121	G	4	-31.48	-2.45	6.26	-9.81	-0.22

i-nuc	BP(j)	Nuc	#BP_Win	avgMFE	avgZ	avgED	SumZ	SumZ/#TotalWindows	BPs= 4
nt-45	-	U	45	-	-	-	-	-
45	14	A	14	-38.16	-3.71	3.88	-51.95	-1.15
45	NoBP	U	12	-30.78	-1.81	10.54	-21.72	-0.48
45	26	A	10	-33.04	-1.81	6.61	-18.06	-0.4
45	34	A	3	-30.4	-1.35	18.1	-4.06	-0.09
45	119	G	6	-31.32	-2.44	6.0	-14.63	-0.33

i-nuc	BP(j)	Nuc	#BP_Win	avgMFE	avgZ	avgED	SumZ	SumZ/#TotalWindows	BPs= 2
nt-46	-	A	46	-	-	-	-	-
46	13	U	13	-38.38	-3.78	3.86	-49.17	-1.07
46	NoBP	A	19	-31.59	-1.84	10.43	-34.96	-0.76
46	118	U	14	-31.72	-2.03	6.89	-28.39	-0.62

i-nuc	BP(j)	Nuc	#BP_Win	avgMFE	avgZ	avgED	SumZ	SumZ/#TotalWindows	BPs= 3
nt-47	-	A	47	-	-	-	-	-
47	12	U	12	-38.51	-3.83	3.91	-45.91	-0.98
47	NoBP	A	20	-31.86	-1.9	9.97	-38.07	-0.81
47	117	U	14	-31.72	-2.03	6.89	-28.39	-0.6
47	131	U	1	-29.4	-2.32	10.86	-2.32	-0.05

i-nuc	BP(j)	Nuc	#BP_Win	avgMFE	avgZ	avgED	SumZ	SumZ/#TotalWindows	BPs= 5
nt-48	-	C	48	-	-	-	-	-
48	11	G	11	-38.72	-3.83	3.95	-42.09	-0.88
48	NoBP	C	12	-33.76	-2.41	6.11	-28.93	-0.6
48	116	G	14	-31.72	-2.03	6.89	-28.39	-0.59
48	31	G	3	-30.4	-1.35	18.1	-4.06	-0.08
48	43	G	7	-29.63	-1.55	11.87	-10.85	-0.23
48	130	G	1	-29.4	-2.32	10.86	-2.32	-0.05

i-nuc	BP(j)	Nuc	#BP_Win	avgMFE	avgZ	avgED	SumZ	SumZ/#TotalWindows	BPs= 3
nt-49	-	U	49	-	-	-	-	-
49	10	G	10	-38.98	-3.88	3.84	-38.8	-0.79
49	NoBP	U	31	-32.5	-2.16	7.65	-66.91	-1.37
49	42	G	7	-29.63	-1.55	11.87	-10.85	-0.22
49	129	G	1	-29.4	-2.32	10.86	-2.32	-0.05

i-nuc	BP(j)	Nuc	#BP_Win	avgMFE	avgZ	avgED	SumZ	SumZ/#TotalWindows	BPs= 3
nt-50	-	A	50	-	-	-	-	-
50	9	U	9	-39.34	-4.02	3.86	-36.16	-0.72
50	NoBP	A	33	-32.61	-2.19	7.49	-72.27	-1.45
50	41	U	7	-29.63	-1.55	11.87	-10.85	-0.22
50	128	U	1	-29.4	-2.32	10.86	-2.32	-0.05

i-nuc	BP(j)	Nuc	#BP_Win	avgMFE	avgZ	avgED	SumZ	SumZ/#TotalWindows	BPs= 3
nt-51	-	G	51	-	-	-	-	-
51	8	C	8	-39.66	-4.06	3.89	-32.46	-0.64
51	NoBP	G	3	-36.2	-3.21	4.09	-9.63	-0.19
51	111	C	33	-32.41	-2.17	7.71	-71.48	-1.4
51	40	C	7	-29.63	-1.55	11.87	-10.85	-0.21

i-nuc	BP(j)	Nuc	#BP_Win	avgMFE	avgZ	avgED	SumZ	SumZ/#TotalWindows	BPs= 4
nt-52	-	G	52	-	-	-	-	-
52	7	U	7	-39.74	-4.06	3.94	-28.45	-0.55
52	NoBP	G	3	-37.2	-3.45	3.62	-10.35	-0.2
52	110	C	34	-32.52	-2.2	7.63	-74.77	-1.44
52	39	U	7	-29.63	-1.55	11.87	-10.85	-0.21
52	111	C	1	-32.7	-2.15	6.88	-2.15	-0.04

i-nuc	BP(j)	Nuc	#BP_Win	avgMFE	avgZ	avgED	SumZ	SumZ/#TotalWindows	BPs= 4
nt-53	-	G	53	-	-	-	-	-
53	6	C	6	-39.83	-4.12	4.05	-24.74	-0.47
53	NoBP	G	5	-36.2	-3.22	3.99	-16.11	-0.3
53	109	C	34	-32.52	-2.2	7.63	-74.77	-1.41
53	38	C	7	-29.63	-1.55	11.87	-10.85	-0.2
53	110	C	1	-32.7	-2.15	6.88	-2.15	-0.04

i-nuc	BP(j)	Nuc	#BP_Win	avgMFE	avgZ	avgED	SumZ	SumZ/#TotalWindows	BPs= 2
nt-54	-	A	54	-	-	-	-	-
54	5	U	5	-39.38	-4.05	4.38	-20.24	-0.37
54	NoBP	A	43	-33.01	-2.35	7.22	-101.0	-1.87
54	37	U	6	-29.9	-1.57	11.05	-9.41	-0.17

i-nuc	BP(j)	Nuc	#BP_Win	avgMFE	avgZ	avgED	SumZ	SumZ/#TotalWindows	BPs= 2
nt-55	-	A	55	-	-	-	-	-
55	3	U	1	-38.1	-3.82	8.6	-3.82	-0.07
55	NoBP	A	7	-38.67	-3.67	5.56	-25.72	-0.47
55	107	U	47	-32.27	-2.2	7.6	-103.17	-1.88

i-nuc	BP(j)	Nuc	#BP_Win	avgMFE	avgZ	avgED	SumZ	SumZ/#TotalWindows	BPs= 2
nt-56	-	C	56	-	-	-	-	-
56	2	G	1	-38.1	-3.82	8.6	-3.82	-0.07
56	NoBP	C	8	-37.46	-3.41	5.53	-27.29	-0.49
56	106	G	47	-32.27	-2.2	7.6	-103.17	-1.84

i-nuc	BP(j)	Nuc	#BP_Win	avgMFE	avgZ	avgED	SumZ	SumZ/#TotalWindows	BPs= 1
nt-57	-	C	57	-	-	-	-	-
57	1	G	1	-38.1	-3.82	8.6	-3.82	-0.07
57	NoBP	C	56	-32.96	-2.37	7.26	-132.68	-2.33

i-nuc	BP(j)	Nuc	#BP_Win	avgMFE	avgZ	avgED	SumZ	SumZ/#TotalWindows	BPs= 1
nt-58	-	C	58	-	-	-	-	-
58	NoBP	C	4	-38.48	-4.05	4.82	-16.2	-0.28
58	104	G	54	-32.56	-2.27	7.41	-122.59	-2.11

i-nuc	BP(j)	Nuc	#BP_Win	avgMFE	avgZ	avgED	SumZ	SumZ/#TotalWindows	BPs= 1
nt-59	-	A	59	-	-	-	-	-
59	NoBP	A	3	-37.77	-3.8	5.5	-11.41	-0.19
59	103	U	56	-32.59	-2.3	7.29	-128.71	-2.18

i-nuc	BP(j)	Nuc	#BP_Win	avgMFE	avgZ	avgED	SumZ	SumZ/#TotalWindows	BPs= 1
nt-60	-	C	60	-	-	-	-	-
60	NoBP	C	2	-37.1	-3.67	6.94	-7.34	-0.12
60	102	G	58	-32.56	-2.3	7.17	-133.32	-2.22

i-nuc	BP(j)	Nuc	#BP_Win	avgMFE	avgZ	avgED	SumZ	SumZ/#TotalWindows	BPs= 1
nt-61	-	U	61	-	-	-	-	-
61	NoBP	U	1	-38.1	-3.82	8.6	-3.82	-0.06
61	101	A	60	-32.44	-2.28	7.15	-136.9	-2.24

i-nuc	BP(j)	Nuc	#BP_Win	avgMFE	avgZ	avgED	SumZ	SumZ/#TotalWindows	BPs= 1
nt-62	-	G	62	-	-	-	-	-
62	100	U	62	-32.35	-2.26	7.27	-140.23	-2.26

i-nuc	BP(j)	Nuc	#BP_Win	avgMFE	avgZ	avgED	SumZ	SumZ/#TotalWindows	BPs= 1
nt-63	-	C	63	-	-	-	-	-
63	99	G	62	-32.35	-2.26	7.27	-140.23	-2.23
63	NoBP	C	1	-19.0	0.86	14.07	0.86	0.01

i-nuc	BP(j)	Nuc	#BP_Win	avgMFE	avgZ	avgED	SumZ	SumZ/#TotalWindows	BPs= 1
nt-64	-	U	64	-	-	-	-	-
64	98	A	62	-32.35	-2.26	7.27	-140.23	-2.19
64	NoBP	U	2	-19.0	0.98	13.97	1.95	0.03

i-nuc	BP(j)	Nuc	#BP_Win	avgMFE	avgZ	avgED	SumZ	SumZ/#TotalWindows	BPs= 1
nt-65	-	U	65	-	-	-	-	-
65	97	A	62	-32.35	-2.26	7.27	-140.23	-2.16
65	NoBP	U	3	-19.0	0.94	13.9	2.82	0.04

i-nuc	BP(j)	Nuc	#BP_Win	avgMFE	avgZ	avgED	SumZ	SumZ/#TotalWindows	BPs= 0
nt-66	-	A	66	-	-	-	-	-
66	NoBP	A	66	-31.54	-2.06	7.65	-136.27	-2.06

i-nuc	BP(j)	Nuc	#BP_Win	avgMFE	avgZ	avgED	SumZ	SumZ/#TotalWindows	BPs= 1
nt-67	-	A	67	-	-	-	-	-
67	94	U	67	-31.34	-2.01	7.75	-134.78	-2.01

i-nuc	BP(j)	Nuc	#BP_Win	avgMFE	avgZ	avgED	SumZ	SumZ/#TotalWindows	BPs= 1
nt-68	-	G	68	-	-	-	-	-
68	93	C	68	-31.14	-1.95	7.93	-132.38	-1.95

i-nuc	BP(j)	Nuc	#BP_Win	avgMFE	avgZ	avgED	SumZ	SumZ/#TotalWindows	BPs= 2
nt-69	-	C	69	-	-	-	-	-
69	92	G	68	-31.14	-1.95	7.93	-132.38	-1.92
69	167	G	1	-16.9	1.73	27.91	1.73	0.03

i-nuc	BP(j)	Nuc	#BP_Win	avgMFE	avgZ	avgED	SumZ	SumZ/#TotalWindows	BPs= 2
nt-70	-	C	70	-	-	-	-	-
70	90	G	68	-31.14	-1.95	7.93	-132.38	-1.89
70	166	G	1	-16.9	1.73	27.91	1.73	0.02
70	NoBP	C	1	-16.7	1.94	30.21	1.94	0.03

i-nuc	BP(j)	Nuc	#BP_Win	avgMFE	avgZ	avgED	SumZ	SumZ/#TotalWindows	BPs= 1
nt-71	-	U	71	-	-	-	-	-
71	89	A	68	-31.14	-1.95	7.93	-132.38	-1.86
71	NoBP	U	3	-16.77	1.92	28.17	5.75	0.08

i-nuc	BP(j)	Nuc	#BP_Win	avgMFE	avgZ	avgED	SumZ	SumZ/#TotalWindows	BPs= 2
nt-72	-	C	72	-	-	-	-	-
72	88	G	68	-31.14	-1.95	7.93	-132.38	-1.84
72	164	G	1	-16.9	1.73	27.91	1.73	0.02
72	NoBP	C	3	-16.7	1.91	27.37	5.73	0.08

i-nuc	BP(j)	Nuc	#BP_Win	avgMFE	avgZ	avgED	SumZ	SumZ/#TotalWindows	BPs= 2
nt-73	-	A	73	-	-	-	-	-
73	87	U	68	-31.14	-1.95	7.93	-132.38	-1.81
73	163	U	1	-16.9	1.73	27.91	1.73	0.02
73	NoBP	A	4	-16.7	1.88	26.91	7.51	0.1

i-nuc	BP(j)	Nuc	#BP_Win	avgMFE	avgZ	avgED	SumZ	SumZ/#TotalWindows	BPs= 1
nt-74	-	A	74	-	-	-	-	-
74	86	U	68	-31.14	-1.95	7.93	-132.38	-1.79
74	NoBP	A	6	-16.73	1.89	27.27	11.36	0.15

i-nuc	BP(j)	Nuc	#BP_Win	avgMFE	avgZ	avgED	SumZ	SumZ/#TotalWindows	BPs= 0
nt-75	-	U	75	-	-	-	-	-
75	NoBP	U	75	-29.8	-1.59	9.85	-119.04	-1.59

i-nuc	BP(j)	Nuc	#BP_Win	avgMFE	avgZ	avgED	SumZ	SumZ/#TotalWindows	BPs= 0
nt-76	-	A	76	-	-	-	-	-
76	NoBP	A	76	-29.66	-1.55	10.02	-117.65	-1.55

i-nuc	BP(j)	Nuc	#BP_Win	avgMFE	avgZ	avgED	SumZ	SumZ/#TotalWindows	BPs= 0
nt-77	-	A	77	-	-	-	-	-
77	NoBP	A	77	-29.53	-1.52	10.13	-116.69	-1.52

i-nuc	BP(j)	Nuc	#BP_Win	avgMFE	avgZ	avgED	SumZ	SumZ/#TotalWindows	BPs= 1
nt-78	-	A	78	-	-	-	-	-
78	NoBP	A	75	-29.85	-1.6	9.66	-120.25	-1.54
78	135	U	3	-18.67	1.44	25.76	4.33	0.06

i-nuc	BP(j)	Nuc	#BP_Win	avgMFE	avgZ	avgED	SumZ	SumZ/#TotalWindows	BPs= 2
nt-79	-	G	79	-	-	-	-	-
79	NoBP	G	70	-30.89	-1.87	8.29	-131.2	-1.66
79	105	U	6	-16.73	1.89	27.27	11.36	0.14
79	134	C	3	-18.67	1.44	25.76	4.33	0.05

i-nuc	BP(j)	Nuc	#BP_Win	avgMFE	avgZ	avgED	SumZ	SumZ/#TotalWindows	BPs= 1
nt-80	-	C	80	-	-	-	-	-
80	NoBP	C	74	-30.3	-1.71	9.1	-126.87	-1.59
80	104	G	6	-16.73	1.89	27.27	11.36	0.14

i-nuc	BP(j)	Nuc	#BP_Win	avgMFE	avgZ	avgED	SumZ	SumZ/#TotalWindows	BPs= 2
nt-81	-	U	81	-	-	-	-	-
81	NoBP	U	68	-31.14	-1.95	7.93	-132.38	-1.63
81	102	G	6	-16.73	1.89	27.27	11.36	0.14
81	133	A	7	-21.26	0.78	21.49	5.45	0.07

i-nuc	BP(j)	Nuc	#BP_Win	avgMFE	avgZ	avgED	SumZ	SumZ/#TotalWindows	BPs= 2
nt-82	-	U	82	-	-	-	-	-
82	NoBP	U	68	-31.14	-1.95	7.93	-132.38	-1.61
82	101	A	6	-16.73	1.89	27.27	11.36	0.14
82	132	A	8	-21.54	0.73	20.83	5.85	0.07

i-nuc	BP(j)	Nuc	#BP_Win	avgMFE	avgZ	avgED	SumZ	SumZ/#TotalWindows	BPs= 2
nt-83	-	G	83	-	-	-	-	-
83	NoBP	G	68	-31.14	-1.95	7.93	-132.38	-1.59
83	100	U	6	-16.73	1.89	27.27	11.36	0.14
83	131	U	9	-21.63	0.76	20.41	6.83	0.08

i-nuc	BP(j)	Nuc	#BP_Win	avgMFE	avgZ	avgED	SumZ	SumZ/#TotalWindows	BPs= 2
nt-84	-	C	84	-	-	-	-	-
84	NoBP	C	69	-30.99	-1.9	8.18	-131.12	-1.56
84	99	G	6	-16.73	1.89	27.27	11.36	0.14
84	130	G	9	-21.63	0.76	20.41	6.83	0.08

i-nuc	BP(j)	Nuc	#BP_Win	avgMFE	avgZ	avgED	SumZ	SumZ/#TotalWindows	BPs= 1
nt-85	-	C	85	-	-	-	-	-
85	NoBP	C	76	-29.73	-1.56	10.05	-118.61	-1.4
85	129	G	9	-21.63	0.76	20.41	6.83	0.08

i-nuc	BP(j)	Nuc	#BP_Win	avgMFE	avgZ	avgED	SumZ	SumZ/#TotalWindows	BPs= 2
nt-86	-	U	86	-	-	-	-	-
86	74	A	68	-31.14	-1.95	7.93	-132.38	-1.54
86	97	A	6	-16.73	1.89	27.27	11.36	0.13
86	NoBP	U	12	-21.61	0.8	21.27	9.66	0.11

i-nuc	BP(j)	Nuc	#BP_Win	avgMFE	avgZ	avgED	SumZ	SumZ/#TotalWindows	BPs= 2
nt-87	-	U	87	-	-	-	-	-
87	73	A	68	-31.14	-1.95	7.93	-132.38	-1.52
87	96	A	6	-16.73	1.89	27.27	11.36	0.13
87	NoBP	U	13	-21.84	0.75	20.29	9.74	0.11

i-nuc	BP(j)	Nuc	#BP_Win	avgMFE	avgZ	avgED	SumZ	SumZ/#TotalWindows	BPs= 4
nt-88	-	G	88	-	-	-	-	-
88	72	C	68	-31.14	-1.95	7.93	-132.38	-1.5
88	95	C	6	-16.73	1.89	27.27	11.36	0.13
88	127	C	9	-21.63	0.76	20.41	6.83	0.08
88	NoBP	G	1	-20.5	1.26	25.42	1.26	0.01
88	111	C	4	-23.37	0.52	17.39	2.09	0.02

i-nuc	BP(j)	Nuc	#BP_Win	avgMFE	avgZ	avgED	SumZ	SumZ/#TotalWindows	BPs= 4
nt-89	-	A	89	-	-	-	-	-
89	71	U	68	-31.14	-1.95	7.93	-132.38	-1.49
89	94	U	6	-16.73	1.89	27.27	11.36	0.13
89	126	U	9	-21.63	0.76	20.41	6.83	0.08
89	103	U	1	-20.5	1.26	25.42	1.26	0.01
89	NoBP	A	5	-23.58	0.49	20.58	2.45	0.03

i-nuc	BP(j)	Nuc	#BP_Win	avgMFE	avgZ	avgED	SumZ	SumZ/#TotalWindows	BPs= 3
nt-90	-	G	90	-	-	-	-	-
90	70	C	68	-31.14	-1.95	7.93	-132.38	-1.47
90	NoBP	G	7	-17.27	1.8	27.0	12.62	0.14
90	125	C	9	-21.63	0.76	20.41	6.83	0.08
90	109	C	6	-23.68	0.54	22.6	3.23	0.04

i-nuc	BP(j)	Nuc	#BP_Win	avgMFE	avgZ	avgED	SumZ	SumZ/#TotalWindows	BPs= 3
nt-91	-	U	91	-	-	-	-	-
91	NoBP	U	75	-29.88	-1.6	9.82	-120.19	-1.32
91	124	A	9	-21.63	0.76	20.41	6.83	0.08
91	101	A	1	-20.5	1.26	25.42	1.26	0.01
91	108	G	6	-23.68	0.54	22.6	3.23	0.04

i-nuc	BP(j)	Nuc	#BP_Win	avgMFE	avgZ	avgED	SumZ	SumZ/#TotalWindows	BPs= 5
nt-92	-	G	92	-	-	-	-	-
92	69	C	68	-31.14	-1.95	7.93	-132.38	-1.44
92	NoBP	G	6	-16.73	1.89	27.27	11.36	0.12
92	122	U	9	-21.63	0.76	20.41	6.83	0.07
92	100	U	1	-20.5	1.26	25.42	1.26	0.01
92	107	U	6	-23.68	0.54	22.6	3.23	0.04
92	109	C	2	-22.8	0.85	33.44	1.7	0.02

i-nuc	BP(j)	Nuc	#BP_Win	avgMFE	avgZ	avgED	SumZ	SumZ/#TotalWindows	BPs= 5
nt-93	-	C	93	-	-	-	-	-
93	68	G	68	-31.14	-1.95	7.93	-132.38	-1.42
93	NoBP	C	7	-17.5	1.75	27.35	12.26	0.13
93	121	G	9	-21.63	0.76	20.41	6.83	0.07
93	99	G	1	-20.5	1.26	25.42	1.26	0.01
93	106	G	6	-23.68	0.54	22.6	3.23	0.03
93	108	G	2	-22.8	0.85	33.44	1.7	0.02

i-nuc	BP(j)	Nuc	#BP_Win	avgMFE	avgZ	avgED	SumZ	SumZ/#TotalWindows	BPs= 3
nt-94	-	U	94	-	-	-	-	-
94	67	A	67	-31.34	-2.01	7.75	-134.78	-1.43
94	NoBP	U	20	-22.22	0.82	23.13	16.33	0.17
94	89	A	6	-16.73	1.89	27.27	11.36	0.12
94	98	A	1	-20.5	1.26	25.42	1.26	0.01

i-nuc	BP(j)	Nuc	#BP_Win	avgMFE	avgZ	avgED	SumZ	SumZ/#TotalWindows	BPs= 4
nt-95	-	C	95	-	-	-	-	-
95	NoBP	C	72	-30.62	-1.78	9.05	-128.09	-1.35
95	88	G	6	-16.73	1.89	27.27	11.36	0.12
95	119	G	9	-21.63	0.76	20.41	6.83	0.07
95	104	G	6	-23.68	0.54	22.6	3.23	0.03
95	106	G	2	-22.8	0.85	33.44	1.7	0.02

i-nuc	BP(j)	Nuc	#BP_Win	avgMFE	avgZ	avgED	SumZ	SumZ/#TotalWindows	BPs= 4
nt-96	-	A	96	-	-	-	-	-
96	NoBP	A	73	-30.5	-1.74	9.38	-127.18	-1.32
96	87	U	6	-16.73	1.89	27.27	11.36	0.12
96	118	U	9	-21.63	0.76	20.41	6.83	0.07
96	103	U	6	-23.68	0.54	22.6	3.23	0.03
96	105	U	2	-22.8	0.85	33.44	1.7	0.02

i-nuc	BP(j)	Nuc	#BP_Win	avgMFE	avgZ	avgED	SumZ	SumZ/#TotalWindows	BPs= 3
nt-97	-	A	97	-	-	-	-	-
97	65	U	62	-32.35	-2.26	7.27	-140.23	-1.45
97	NoBP	A	20	-21.59	0.95	23.13	19.09	0.2
97	86	U	6	-16.73	1.89	27.27	11.36	0.12
97	117	U	9	-21.63	0.76	20.41	6.83	0.07

i-nuc	BP(j)	Nuc	#BP_Win	avgMFE	avgZ	avgED	SumZ	SumZ/#TotalWindows	BPs= 2
nt-98	-	A	98	-	-	-	-	-
98	64	U	62	-32.35	-2.26	7.27	-140.23	-1.43
98	NoBP	A	35	-20.9	1.05	23.45	36.66	0.37
98	94	U	1	-20.5	1.26	25.42	1.26	0.01

i-nuc	BP(j)	Nuc	#BP_Win	avgMFE	avgZ	avgED	SumZ	SumZ/#TotalWindows	BPs= 3
nt-99	-	G	99	-	-	-	-	-
99	63	C	62	-32.35	-2.26	7.27	-140.23	-1.42
99	NoBP	G	30	-21.9	0.85	23.0	25.64	0.26
99	84	C	6	-16.73	1.89	27.27	11.36	0.11
99	93	C	1	-20.5	1.26	25.42	1.26	0.01

i-nuc	BP(j)	Nuc	#BP_Win	avgMFE	avgZ	avgED	SumZ	SumZ/#TotalWindows	BPs= 4
nt-100	-	U	100	-	-	-	-	-
100	62	G	62	-32.35	-2.26	7.27	-140.23	-1.4
100	NoBP	U	22	-22.2	0.87	24.61	19.23	0.19
100	83	G	6	-16.73	1.89	27.27	11.36	0.11
100	116	G	9	-21.63	0.76	20.41	6.83	0.07
100	92	G	1	-20.5	1.26	25.42	1.26	0.01

i-nuc	BP(j)	Nuc	#BP_Win	avgMFE	avgZ	avgED	SumZ	SumZ/#TotalWindows	BPs= 4
nt-101	-	A	100	-	-	-	-	-
101	61	U	60	-32.44	-2.28	7.15	-136.9	-1.37
101	NoBP	A	24	-22.31	0.83	24.66	19.99	0.2
101	82	U	6	-16.73	1.89	27.27	11.36	0.11
101	115	U	9	-21.63	0.76	20.41	6.83	0.07
101	91	U	1	-20.5	1.26	25.42	1.26	0.01

i-nuc	BP(j)	Nuc	#BP_Win	avgMFE	avgZ	avgED	SumZ	SumZ/#TotalWindows	BPs= 3
nt-102	-	G	100	-	-	-	-	-
102	60	C	58	-32.56	-2.3	7.17	-133.32	-1.33
102	NoBP	G	27	-22.37	0.8	24.51	21.68	0.22
102	81	U	6	-16.73	1.89	27.27	11.36	0.11
102	114	C	9	-21.63	0.76	20.41	6.83	0.07

i-nuc	BP(j)	Nuc	#BP_Win	avgMFE	avgZ	avgED	SumZ	SumZ/#TotalWindows	BPs= 5
nt-103	-	U	100	-	-	-	-	-
103	59	A	56	-32.59	-2.3	7.29	-128.71	-1.29
103	NoBP	U	24	-20.99	1.02	24.45	24.41	0.24
103	112	G	9	-21.63	0.76	20.41	6.83	0.07
103	89	A	1	-20.5	1.26	25.42	1.26	0.01
103	96	A	6	-23.68	0.54	22.6	3.23	0.03
103	190	G	4	-22.1	0.98	29.9	3.94	0.04

i-nuc	BP(j)	Nuc	#BP_Win	avgMFE	avgZ	avgED	SumZ	SumZ/#TotalWindows	BPs= 5
nt-104	-	G	100	-	-	-	-	-
104	58	C	54	-32.56	-2.27	7.41	-122.59	-1.23
104	NoBP	G	21	-22.67	0.62	23.35	13.02	0.13
104	80	C	6	-16.73	1.89	27.27	11.36	0.11
104	111	C	9	-21.63	0.76	20.41	6.83	0.07
104	95	C	6	-23.68	0.54	22.6	3.23	0.03
104	189	C	4	-22.1	0.98	29.9	3.94	0.04

i-nuc	BP(j)	Nuc	#BP_Win	avgMFE	avgZ	avgED	SumZ	SumZ/#TotalWindows	BPs= 2
nt-105	-	U	100	-	-	-	-	-
105	NoBP	U	92	-28.23	-1.01	14.1	-93.3	-0.93
105	79	G	6	-16.73	1.89	27.27	11.36	0.11
105	96	A	2	-22.8	0.85	33.44	1.7	0.02

i-nuc	BP(j)	Nuc	#BP_Win	avgMFE	avgZ	avgED	SumZ	SumZ/#TotalWindows	BPs= 5
nt-106	-	G	100	-	-	-	-	-
106	NoBP	G	40	-22.59	0.49	21.56	19.47	0.19
106	56	C	47	-32.27	-2.2	7.6	-103.17	-1.03
106	36	C	1	-30.6	-1.09	19.92	-1.09	-0.01
106	93	C	6	-23.68	0.54	22.6	3.23	0.03
106	95	C	2	-22.8	0.85	33.44	1.7	0.02
106	187	C	4	-22.1	0.98	29.9	3.94	0.04

i-nuc	BP(j)	Nuc	#BP_Win	avgMFE	avgZ	avgED	SumZ	SumZ/#TotalWindows	BPs= 5
nt-107	-	U	100	-	-	-	-	-
107	55	A	47	-32.27	-2.2	7.6	-103.17	-1.03
107	35	G	1	-30.6	-1.09	19.92	-1.09	-0.01
107	NoBP	U	41	-22.34	0.58	22.54	23.63	0.24
107	132	A	1	-20.5	1.26	25.42	1.26	0.01
107	92	G	6	-23.68	0.54	22.6	3.23	0.03
107	186	G	4	-22.1	0.98	29.9	3.94	0.04

i-nuc	BP(j)	Nuc	#BP_Win	avgMFE	avgZ	avgED	SumZ	SumZ/#TotalWindows	BPs= 4
nt-108	-	G	100	-	-	-	-	-
108	NoBP	G	81	-27.52	-0.85	14.64	-68.78	-0.69
108	131	U	7	-28.19	-1.21	12.65	-8.5	-0.08
108	91	U	6	-23.68	0.54	22.6	3.23	0.03
108	93	C	2	-22.8	0.85	33.44	1.7	0.02
108	185	C	4	-22.1	0.98	29.9	3.94	0.04

i-nuc	BP(j)	Nuc	#BP_Win	avgMFE	avgZ	avgED	SumZ	SumZ/#TotalWindows	BPs= 6
nt-109	-	C	100	-	-	-	-	-
109	NoBP	C	46	-23.54	0.23	19.95	10.72	0.11
109	53	G	34	-32.52	-2.2	7.63	-74.77	-0.75
109	33	G	1	-30.6	-1.09	19.92	-1.09	-0.01
109	130	G	7	-28.19	-1.21	12.65	-8.5	-0.08
109	90	G	6	-23.68	0.54	22.6	3.23	0.03
109	92	G	2	-22.8	0.85	33.44	1.7	0.02
109	184	G	4	-22.1	0.98	29.9	3.94	0.04

i-nuc	BP(j)	Nuc	#BP_Win	avgMFE	avgZ	avgED	SumZ	SumZ/#TotalWindows	BPs= 5
nt-110	-	C	100	-	-	-	-	-
110	52	G	34	-32.52	-2.2	7.63	-74.77	-0.75
110	32	G	1	-30.6	-1.09	19.92	-1.09	-0.01
110	129	G	7	-28.19	-1.21	12.65	-8.5	-0.08
110	53	G	1	-32.7	-2.15	6.88	-2.15	-0.02
110	NoBP	C	53	-23.19	0.38	21.1	20.22	0.2
110	183	G	4	-22.1	0.98	29.9	3.94	0.04

i-nuc	BP(j)	Nuc	#BP_Win	avgMFE	avgZ	avgED	SumZ	SumZ/#TotalWindows	BPs= 5
nt-111	-	C	100	-	-	-	-	-
111	51	G	33	-32.41	-2.17	7.71	-71.48	-0.71
111	31	G	1	-30.6	-1.09	19.92	-1.09	-0.01
111	NoBP	C	52	-24.11	0.12	20.81	6.19	0.06
111	52	G	1	-32.7	-2.15	6.88	-2.15	-0.02
111	104	G	9	-21.63	0.76	20.41	6.83	0.07
111	88	G	4	-23.37	0.52	17.39	2.09	0.02

i-nuc	BP(j)	Nuc	#BP_Win	avgMFE	avgZ	avgED	SumZ	SumZ/#TotalWindows	BPs= 4
nt-112	-	G	100	-	-	-	-	-
112	NoBP	G	24	-31.85	-2.08	7.38	-49.82	-0.5
112	22	U	2	-34.25	-2.12	9.12	-4.23	-0.04
112	125	C	18	-27.98	-0.85	16.96	-15.33	-0.15
112	150	C	47	-24.13	0.13	19.96	6.13	0.06
112	103	U	9	-21.63	0.76	20.41	6.83	0.07

i-nuc	BP(j)	Nuc	#BP_Win	avgMFE	avgZ	avgED	SumZ	SumZ/#TotalWindows	BPs= 3
nt-113	-	U	100	-	-	-	-	-
113	NoBP	U	31	-28.69	-1.19	11.33	-37.01	-0.37
113	21	A	2	-34.25	-2.12	9.12	-4.23	-0.04
113	124	A	18	-27.98	-0.85	16.96	-15.33	-0.15
113	149	A	49	-24.31	0.07	20.03	3.37	0.03

i-nuc	BP(j)	Nuc	#BP_Win	avgMFE	avgZ	avgED	SumZ	SumZ/#TotalWindows	BPs= 5
nt-114	-	C	100	-	-	-	-	-
114	NoBP	C	20	-31.83	-2.11	6.84	-42.17	-0.42
114	20	G	2	-34.25	-2.12	9.12	-4.23	-0.04
114	123	G	18	-27.98	-0.85	16.96	-15.33	-0.15
114	148	G	49	-24.31	0.07	20.03	3.37	0.03
114	102	G	9	-21.63	0.76	20.41	6.83	0.07
114	195	G	2	-23.35	0.73	26.56	1.45	0.01

i-nuc	BP(j)	Nuc	#BP_Win	avgMFE	avgZ	avgED	SumZ	SumZ/#TotalWindows	BPs= 4
nt-115	-	U	100	-	-	-	-	-
115	NoBP	U	38	-29.71	-1.43	12.35	-54.46	-0.54
115	19	A	2	-34.25	-2.12	9.12	-4.23	-0.04
115	147	A	49	-24.31	0.07	20.03	3.37	0.03
115	101	A	9	-21.63	0.76	20.41	6.83	0.07
115	194	A	2	-23.35	0.73	26.56	1.45	0.01

i-nuc	BP(j)	Nuc	#BP_Win	avgMFE	avgZ	avgED	SumZ	SumZ/#TotalWindows	BPs= 5
nt-116	-	G	100	-	-	-	-	-
116	18	C	2	-34.25	-2.12	9.12	-4.23	-0.04
116	NoBP	G	24	-28.06	-0.97	16.57	-23.32	-0.23
116	48	C	14	-31.72	-2.03	6.89	-28.39	-0.28
116	146	C	49	-24.31	0.07	20.03	3.37	0.03
116	100	U	9	-21.63	0.76	20.41	6.83	0.07
116	193	C	2	-23.35	0.73	26.56	1.45	0.01

i-nuc	BP(j)	Nuc	#BP_Win	avgMFE	avgZ	avgED	SumZ	SumZ/#TotalWindows	BPs= 3
nt-117	-	U	100	-	-	-	-	-
117	NoBP	U	75	-25.63	-0.3	18.85	-22.17	-0.22
117	47	A	14	-31.72	-2.03	6.89	-28.39	-0.28
117	97	A	9	-21.63	0.76	20.41	6.83	0.07
117	192	A	2	-23.35	0.73	26.56	1.45	0.01

i-nuc	BP(j)	Nuc	#BP_Win	avgMFE	avgZ	avgED	SumZ	SumZ/#TotalWindows	BPs= 4
nt-118	-	U	100	-	-	-	-	-
118	NoBP	U	73	-25.34	-0.23	19.51	-16.46	-0.16
118	46	A	14	-31.72	-2.03	6.89	-28.39	-0.28
118	147	A	2	-30.6	-2.1	7.92	-4.19	-0.04
118	96	A	9	-21.63	0.76	20.41	6.83	0.07
118	191	A	2	-23.35	0.73	26.56	1.45	0.01

i-nuc	BP(j)	Nuc	#BP_Win	avgMFE	avgZ	avgED	SumZ	SumZ/#TotalWindows	BPs= 7
nt-119	-	G	100	-	-	-	-	-
119	NoBP	G	26	-29.22	-1.15	13.73	-29.86	-0.3
119	44	C	1	-30.0	-1.4	17.4	-1.4	-0.01
119	45	U	6	-31.32	-2.44	6.0	-14.63	-0.15
119	146	C	2	-30.6	-2.1	7.92	-4.19	-0.04
119	144	C	49	-24.31	0.07	20.03	3.37	0.03
119	95	C	9	-21.63	0.76	20.41	6.83	0.07
119	189	C	2	-23.35	0.73	26.56	1.45	0.01
119	150	C	5	-23.3	-0.12	30.94	-0.62	-0.01

i-nuc	BP(j)	Nuc	#BP_Win	avgMFE	avgZ	avgED	SumZ	SumZ/#TotalWindows	BPs= 2
nt-120	-	U	100	-	-	-	-	-
120	NoBP	U	94	-25.85	-0.37	17.6	-34.95	-0.35
120	43	G	1	-30.0	-1.4	17.4	-1.4	-0.01
120	149	A	5	-23.3	-0.12	30.94	-0.62	-0.01

i-nuc	BP(j)	Nuc	#BP_Win	avgMFE	avgZ	avgED	SumZ	SumZ/#TotalWindows	BPs= 6
nt-121	-	G	100	-	-	-	-	-
121	NoBP	G	33	-28.06	-1.01	16.66	-33.35	-0.33
121	44	C	4	-31.48	-2.45	6.26	-9.81	-0.1
121	144	C	2	-30.6	-2.1	7.92	-4.19	-0.04
121	143	C	49	-24.31	0.07	20.03	3.37	0.03
121	93	C	9	-21.63	0.76	20.41	6.83	0.07
121	187	C	2	-23.35	0.73	26.56	1.45	0.01
121	185	C	1	-21.6	0.59	32.52	0.59	0.01

i-nuc	BP(j)	Nuc	#BP_Win	avgMFE	avgZ	avgED	SumZ	SumZ/#TotalWindows	BPs= 5
nt-122	-	U	100	-	-	-	-	-
122	NoBP	U	79	-25.99	-0.41	17.76	-32.59	-0.33
122	43	G	4	-31.48	-2.45	6.26	-9.81	-0.1
122	92	G	9	-21.63	0.76	20.41	6.83	0.07
122	186	G	2	-23.35	0.73	26.56	1.45	0.01
122	147	A	5	-23.3	-0.12	30.94	-0.62	-0.01
122	184	G	1	-21.6	0.59	32.52	0.59	0.01

i-nuc	BP(j)	Nuc	#BP_Win	avgMFE	avgZ	avgED	SumZ	SumZ/#TotalWindows	BPs= 5
nt-123	-	G	100	-	-	-	-	-
123	NoBP	G	19	-25.36	-0.44	16.04	-8.36	-0.08
123	114	C	18	-27.98	-0.85	16.96	-15.33	-0.15
123	38	C	1	-30.0	-1.4	17.4	-1.4	-0.01
123	142	C	55	-24.98	-0.18	18.63	-9.91	-0.1
123	185	C	2	-23.35	0.73	26.56	1.45	0.01
123	146	C	5	-23.3	-0.12	30.94	-0.62	-0.01

i-nuc	BP(j)	Nuc	#BP_Win	avgMFE	avgZ	avgED	SumZ	SumZ/#TotalWindows	BPs= 7
nt-124	-	A	100	-	-	-	-	-
124	NoBP	A	9	-27.32	-1.17	15.09	-10.56	-0.11
124	113	U	18	-27.98	-0.85	16.96	-15.33	-0.15
124	37	U	1	-30.0	-1.4	17.4	-1.4	-0.01
124	41	U	2	-31.6	-2.28	6.32	-4.57	-0.05
124	141	U	55	-24.98	-0.18	18.63	-9.91	-0.1
124	91	U	9	-21.63	0.76	20.41	6.83	0.07
124	145	U	5	-23.3	-0.12	30.94	-0.62	-0.01
124	182	U	1	-21.6	0.59	32.52	0.59	0.01

i-nuc	BP(j)	Nuc	#BP_Win	avgMFE	avgZ	avgED	SumZ	SumZ/#TotalWindows	BPs= 7
nt-125	-	C	100	-	-	-	-	-
125	112	G	18	-27.98	-0.85	16.96	-15.33	-0.15
125	35	G	1	-30.0	-1.4	17.4	-1.4	-0.01
125	139	G	64	-25.25	-0.32	18.81	-20.34	-0.2
125	90	G	9	-21.63	0.76	20.41	6.83	0.07
125	183	G	2	-23.35	0.73	26.56	1.45	0.01
125	181	G	1	-21.6	0.59	32.52	0.59	0.01
125	NoBP	C	3	-24.77	-0.96	16.87	-2.89	-0.03
125	223	G	2	-29.9	-2.24	12.74	-4.48	-0.04

i-nuc	BP(j)	Nuc	#BP_Win	avgMFE	avgZ	avgED	SumZ	SumZ/#TotalWindows	BPs= 5
nt-126	-	U	100	-	-	-	-	-
126	NoBP	U	21	-26.9	-0.65	18.56	-13.69	-0.14
126	34	A	1	-30.0	-1.4	17.4	-1.4	-0.01
126	138	A	64	-25.25	-0.32	18.81	-20.34	-0.2
126	89	A	9	-21.63	0.76	20.41	6.83	0.07
126	180	A	1	-21.6	0.59	32.52	0.59	0.01
126	222	A	4	-28.38	-1.9	13.01	-7.62	-0.08

i-nuc	BP(j)	Nuc	#BP_Win	avgMFE	avgZ	avgED	SumZ	SumZ/#TotalWindows	BPs= 5
nt-127	-	C	100	-	-	-	-	-
127	NoBP	C	13	-28.47	-1.18	15.86	-15.38	-0.15
127	33	G	1	-30.0	-1.4	17.4	-1.4	-0.01
127	137	G	64	-25.25	-0.32	18.81	-20.34	-0.2
127	88	G	9	-21.63	0.76	20.41	6.83	0.07
127	181	G	7	-22.61	0.7	27.62	4.87	0.05
127	221	G	6	-27.28	-1.58	13.9	-9.5	-0.1

i-nuc	BP(j)	Nuc	#BP_Win	avgMFE	avgZ	avgED	SumZ	SumZ/#TotalWindows	BPs= 5
nt-128	-	U	100	-	-	-	-	-
128	NoBP	U	21	-25.21	-0.25	17.79	-5.22	-0.05
128	32	G	1	-30.0	-1.4	17.4	-1.4	-0.01
128	50	A	1	-29.4	-2.32	10.86	-2.32	-0.02
128	136	A	64	-25.25	-0.32	18.81	-20.34	-0.2
128	180	A	7	-22.61	0.7	27.62	4.87	0.05
128	220	A	6	-27.28	-1.58	13.9	-9.5	-0.1

i-nuc	BP(j)	Nuc	#BP_Win	avgMFE	avgZ	avgED	SumZ	SumZ/#TotalWindows	BPs= 6
nt-129	-	G	100	-	-	-	-	-
129	NoBP	G	6	-26.93	-0.76	18.24	-4.53	-0.05
129	110	C	7	-28.19	-1.21	12.65	-8.5	-0.08
129	49	U	1	-29.4	-2.32	10.86	-2.32	-0.02
129	135	U	64	-25.25	-0.32	18.81	-20.34	-0.2
129	85	C	9	-21.63	0.76	20.41	6.83	0.07
129	179	C	7	-22.61	0.7	27.62	4.87	0.05
129	219	C	6	-27.28	-1.58	13.9	-9.5	-0.1

i-nuc	BP(j)	Nuc	#BP_Win	avgMFE	avgZ	avgED	SumZ	SumZ/#TotalWindows	BPs= 5
nt-130	-	G	100	-	-	-	-	-
130	NoBP	G	13	-24.15	-0.01	23.67	-0.13	-0.0
130	109	C	7	-28.19	-1.21	12.65	-8.5	-0.08
130	48	C	1	-29.4	-2.32	10.86	-2.32	-0.02
130	134	C	64	-25.25	-0.32	18.81	-20.34	-0.2
130	84	C	9	-21.63	0.76	20.41	6.83	0.07
130	218	C	6	-27.28	-1.58	13.9	-9.5	-0.1

i-nuc	BP(j)	Nuc	#BP_Win	avgMFE	avgZ	avgED	SumZ	SumZ/#TotalWindows	BPs= 4
nt-131	-	U	100	-	-	-	-	-
131	NoBP	U	77	-25.01	-0.27	19.53	-21.14	-0.21
131	108	G	7	-28.19	-1.21	12.65	-8.5	-0.08
131	47	A	1	-29.4	-2.32	10.86	-2.32	-0.02
131	83	G	9	-21.63	0.76	20.41	6.83	0.07
131	217	G	6	-27.28	-1.58	13.9	-9.5	-0.1

i-nuc	BP(j)	Nuc	#BP_Win	avgMFE	avgZ	avgED	SumZ	SumZ/#TotalWindows	BPs= 2
nt-132	-	A	100	-	-	-	-	-
132	NoBP	A	91	-25.46	-0.47	18.35	-42.65	-0.43
132	82	U	8	-21.54	0.73	20.83	5.85	0.06
132	107	U	1	-20.5	1.26	25.42	1.26	0.01

i-nuc	BP(j)	Nuc	#BP_Win	avgMFE	avgZ	avgED	SumZ	SumZ/#TotalWindows	BPs= 1
nt-133	-	A	100	-	-	-	-	-
133	NoBP	A	93	-25.4	-0.46	18.3	-42.48	-0.42
133	81	U	7	-21.26	0.78	21.49	5.45	0.05

i-nuc	BP(j)	Nuc	#BP_Win	avgMFE	avgZ	avgED	SumZ	SumZ/#TotalWindows	BPs= 4
nt-134	-	C	100	-	-	-	-	-
134	NoBP	C	9	-28.3	-1.74	10.51	-15.66	-0.16
134	43	G	1	-29.4	-2.32	10.86	-2.32	-0.02
134	130	G	64	-25.25	-0.32	18.81	-20.34	-0.2
134	79	G	3	-18.67	1.44	25.76	4.33	0.04
134	178	G	23	-24.16	-0.18	20.18	-4.15	-0.04

i-nuc	BP(j)	Nuc	#BP_Win	avgMFE	avgZ	avgED	SumZ	SumZ/#TotalWindows	BPs= 4
nt-135	-	U	100	-	-	-	-	-
135	NoBP	U	8	-29.39	-2.19	9.44	-17.5	-0.18
135	42	G	1	-29.4	-2.32	10.86	-2.32	-0.02
135	129	G	64	-25.25	-0.32	18.81	-20.34	-0.2
135	78	A	3	-18.67	1.44	25.76	4.33	0.04
135	177	A	24	-24.01	-0.14	20.23	-3.38	-0.03

i-nuc	BP(j)	Nuc	#BP_Win	avgMFE	avgZ	avgED	SumZ	SumZ/#TotalWindows	BPs= 5
nt-136	-	A	100	-	-	-	-	-
136	NoBP	A	5	-26.32	-1.27	13.15	-6.37	-0.06
136	41	U	1	-29.4	-2.32	10.86	-2.32	-0.02
136	128	U	64	-25.25	-0.32	18.81	-20.34	-0.2
136	174	U	1	-17.0	1.98	35.79	1.98	0.02
136	176	U	25	-23.86	-0.1	20.18	-2.42	-0.02
136	232	U	4	-30.72	-2.6	9.0	-10.38	-0.1

i-nuc	BP(j)	Nuc	#BP_Win	avgMFE	avgZ	avgED	SumZ	SumZ/#TotalWindows	BPs= 5
nt-137	-	G	100	-	-	-	-	-
137	NoBP	G	2	-27.15	-1.6	14.4	-3.2	-0.03
137	40	C	1	-29.4	-2.32	10.86	-2.32	-0.02
137	127	C	64	-25.25	-0.32	18.81	-20.34	-0.2
137	173	C	1	-17.0	1.98	35.79	1.98	0.02
137	175	C	26	-23.67	-0.04	20.27	-1.03	-0.01
137	231	C	6	-30.32	-2.45	8.92	-14.7	-0.15

i-nuc	BP(j)	Nuc	#BP_Win	avgMFE	avgZ	avgED	SumZ	SumZ/#TotalWindows	BPs= 5
nt-138	-	A	100	-	-	-	-	-
138	39	U	1	-29.4	-2.32	10.86	-2.32	-0.02
138	126	U	64	-25.25	-0.32	18.81	-20.34	-0.2
138	172	U	1	-17.0	1.98	35.79	1.98	0.02
138	174	U	26	-23.67	-0.04	20.27	-1.03	-0.01
138	230	U	8	-29.28	-2.17	9.34	-17.35	-0.17

i-nuc	BP(j)	Nuc	#BP_Win	avgMFE	avgZ	avgED	SumZ	SumZ/#TotalWindows	BPs= 3
nt-139	-	G	100	-	-	-	-	-
139	125	C	64	-25.25	-0.32	18.81	-20.34	-0.2
139	NoBP	G	1	-17.0	1.98	35.79	1.98	0.02
139	173	C	26	-23.67	-0.04	20.27	-1.03	-0.01
139	229	C	9	-28.86	-1.99	9.35	-17.91	-0.18

i-nuc	BP(j)	Nuc	#BP_Win	avgMFE	avgZ	avgED	SumZ	SumZ/#TotalWindows	BPs= 2
nt-140	-	A	100	-	-	-	-	-
140	NoBP	A	65	-25.02	-0.25	19.07	-16.47	-0.16
140	172	U	26	-23.67	-0.04	20.27	-1.03	-0.01
140	228	U	9	-28.86	-1.99	9.35	-17.91	-0.18

i-nuc	BP(j)	Nuc	#BP_Win	avgMFE	avgZ	avgED	SumZ	SumZ/#TotalWindows	BPs= 4
nt-141	-	U	100	-	-	-	-	-
141	NoBP	U	9	-25.29	-0.73	19.93	-6.56	-0.07
141	124	A	55	-24.98	-0.18	18.63	-9.91	-0.1
141	168	A	1	-17.0	1.98	35.79	1.98	0.02
141	171	A	26	-23.67	-0.04	20.27	-1.03	-0.01
141	227	A	9	-28.86	-1.99	9.35	-17.91	-0.18

i-nuc	BP(j)	Nuc	#BP_Win	avgMFE	avgZ	avgED	SumZ	SumZ/#TotalWindows	BPs= 3
nt-142	-	C	100	-	-	-	-	-
142	NoBP	C	35	-23.88	-0.14	20.2	-4.85	-0.05
142	123	G	55	-24.98	-0.18	18.63	-9.91	-0.1
142	167	G	1	-17.0	1.98	35.79	1.98	0.02
142	226	G	9	-28.86	-1.99	9.35	-17.91	-0.18

i-nuc	BP(j)	Nuc	#BP_Win	avgMFE	avgZ	avgED	SumZ	SumZ/#TotalWindows	BPs= 4
nt-143	-	C	100	-	-	-	-	-
143	NoBP	C	15	-26.41	-1.0	15.04	-14.95	-0.15
143	121	G	49	-24.31	0.07	20.03	3.37	0.03
143	166	G	1	-17.0	1.98	35.79	1.98	0.02
143	167	G	26	-23.67	-0.04	20.27	-1.03	-0.01
143	224	G	9	-28.86	-1.99	9.35	-17.91	-0.18

i-nuc	BP(j)	Nuc	#BP_Win	avgMFE	avgZ	avgED	SumZ	SumZ/#TotalWindows	BPs= 5
nt-144	-	C	100	-	-	-	-	-
144	NoBP	C	13	-25.32	-0.69	16.15	-9.02	-0.09
144	121	G	2	-30.6	-2.1	7.92	-4.19	-0.04
144	119	G	49	-24.31	0.07	20.03	3.37	0.03
144	164	G	1	-17.0	1.98	35.79	1.98	0.02
144	166	G	26	-23.67	-0.04	20.27	-1.03	-0.01
144	223	G	9	-28.86	-1.99	9.35	-17.91	-0.18

i-nuc	BP(j)	Nuc	#BP_Win	avgMFE	avgZ	avgED	SumZ	SumZ/#TotalWindows	BPs= 2
nt-145	-	U	100	-	-	-	-	-
145	NoBP	U	86	-24.34	-0.08	18.76	-6.84	-0.07
145	124	A	5	-23.3	-0.12	30.94	-0.62	-0.01
145	222	A	9	-28.86	-1.99	9.35	-17.91	-0.18

i-nuc	BP(j)	Nuc	#BP_Win	avgMFE	avgZ	avgED	SumZ	SumZ/#TotalWindows	BPs= 6
nt-146	-	C	100	-	-	-	-	-
146	NoBP	C	8	-25.74	-0.7	6.18	-5.63	-0.06
146	119	G	2	-30.6	-2.1	7.92	-4.19	-0.04
146	116	G	49	-24.31	0.07	20.03	3.37	0.03
146	162	G	1	-17.0	1.98	35.79	1.98	0.02
146	164	G	26	-23.67	-0.04	20.27	-1.03	-0.01
146	123	G	5	-23.3	-0.12	30.94	-0.62	-0.01
146	221	G	9	-28.86	-1.99	9.35	-17.91	-0.18

i-nuc	BP(j)	Nuc	#BP_Win	avgMFE	avgZ	avgED	SumZ	SumZ/#TotalWindows	BPs= 4
nt-147	-	A	100	-	-	-	-	-
147	118	U	2	-30.6	-2.1	7.92	-4.19	-0.04
147	115	U	49	-24.31	0.07	20.03	3.37	0.03
147	NoBP	A	18	-26.67	-1.12	9.13	-20.09	-0.2
147	163	U	26	-23.67	-0.04	20.27	-1.03	-0.01
147	122	U	5	-23.3	-0.12	30.94	-0.62	-0.01

i-nuc	BP(j)	Nuc	#BP_Win	avgMFE	avgZ	avgED	SumZ	SumZ/#TotalWindows	BPs= 2
nt-148	-	G	100	-	-	-	-	-
148	NoBP	G	20	-27.05	-1.23	13.41	-24.68	-0.25
148	114	C	49	-24.31	0.07	20.03	3.37	0.03
148	160	C	31	-23.52	-0.0	19.05	-0.1	-0.0

i-nuc	BP(j)	Nuc	#BP_Win	avgMFE	avgZ	avgED	SumZ	SumZ/#TotalWindows	BPs= 3
nt-149	-	A	100	-	-	-	-	-
149	113	U	49	-24.31	0.07	20.03	3.37	0.03
149	159	U	31	-23.52	-0.0	19.05	-0.1	-0.0
149	120	U	5	-23.3	-0.12	30.94	-0.62	-0.01
149	NoBP	A	15	-28.05	-1.5	7.37	-22.43	-0.22

i-nuc	BP(j)	Nuc	#BP_Win	avgMFE	avgZ	avgED	SumZ	SumZ/#TotalWindows	BPs= 3
nt-150	-	C	100	-	-	-	-	-
150	112	G	47	-24.13	0.13	19.96	6.13	0.06
150	158	G	31	-23.52	-0.0	19.05	-0.1	-0.0
150	NoBP	C	17	-27.75	-1.37	8.98	-23.31	-0.23
150	119	G	5	-23.3	-0.12	30.94	-0.62	-0.01

i-nuc	BP(j)	Nuc	#BP_Win	avgMFE	avgZ	avgED	SumZ	SumZ/#TotalWindows	BPs= 2
nt-151	-	C	100	-	-	-	-	-
151	NoBP	C	91	-24.77	-0.26	17.99	-23.95	-0.24
151	167	G	5	-16.7	1.93	27.14	9.63	0.1
151	208	G	4	-26.3	-0.36	16.02	-1.44	-0.01

i-nuc	BP(j)	Nuc	#BP_Win	avgMFE	avgZ	avgED	SumZ	SumZ/#TotalWindows	BPs= 2
nt-152	-	C	100	-	-	-	-	-
152	NoBP	C	88	-24.64	-0.25	17.95	-21.91	-0.22
152	166	G	5	-16.7	1.93	27.14	9.63	0.1
152	206	G	7	-26.5	-0.24	17.17	-1.71	-0.02

i-nuc	BP(j)	Nuc	#BP_Win	avgMFE	avgZ	avgED	SumZ	SumZ/#TotalWindows	BPs= 1
nt-153	-	U	100	-	-	-	-	-
153	NoBP	U	93	-24.18	-0.11	18.45	-10.6	-0.11
153	205	A	7	-26.5	-0.24	17.17	-1.71	-0.02

i-nuc	BP(j)	Nuc	#BP_Win	avgMFE	avgZ	avgED	SumZ	SumZ/#TotalWindows	BPs= 1
nt-154	-	U	100	-	-	-	-	-
154	NoBP	U	93	-24.15	-0.1	18.5	-9.2	-0.09
154	204	A	7	-26.5	-0.24	17.17	-1.71	-0.02

i-nuc	BP(j)	Nuc	#BP_Win	avgMFE	avgZ	avgED	SumZ	SumZ/#TotalWindows	BPs= 1
nt-155	-	U	100	-	-	-	-	-
155	NoBP	U	93	-24.12	-0.08	18.59	-7.81	-0.08
155	203	A	7	-26.5	-0.24	17.17	-1.71	-0.02

i-nuc	BP(j)	Nuc	#BP_Win	avgMFE	avgZ	avgED	SumZ	SumZ/#TotalWindows	BPs= 1
nt-156	-	U	100	-	-	-	-	-
156	NoBP	U	93	-24.11	-0.08	18.63	-7.1	-0.07
156	202	G	7	-26.5	-0.24	17.17	-1.71	-0.02

i-nuc	BP(j)	Nuc	#BP_Win	avgMFE	avgZ	avgED	SumZ	SumZ/#TotalWindows	BPs= 2
nt-157	-	A	100	-	-	-	-	-
157	NoBP	A	81	-23.64	0.03	20.48	2.25	0.02
157	201	U	7	-26.5	-0.24	17.17	-1.71	-0.02
157	244	U	12	-27.22	-0.7	6.42	-8.41	-0.08

i-nuc	BP(j)	Nuc	#BP_Win	avgMFE	avgZ	avgED	SumZ	SumZ/#TotalWindows	BPs= 3
nt-158	-	G	100	-	-	-	-	-
158	NoBP	G	17	-19.21	1.11	18.76	18.92	0.19
158	150	C	31	-23.52	-0.0	19.05	-0.1	-0.0
158	185	C	37	-26.01	-0.38	23.0	-14.17	-0.14
158	243	C	15	-27.21	-0.74	6.71	-11.16	-0.11

i-nuc	BP(j)	Nuc	#BP_Win	avgMFE	avgZ	avgED	SumZ	SumZ/#TotalWindows	BPs= 3
nt-159	-	U	100	-	-	-	-	-
159	NoBP	U	17	-19.16	1.18	19.38	20.06	0.2
159	149	A	31	-23.52	-0.0	19.05	-0.1	-0.0
159	184	G	37	-26.01	-0.38	23.0	-14.17	-0.14
159	242	A	15	-27.21	-0.74	6.71	-11.16	-0.11

i-nuc	BP(j)	Nuc	#BP_Win	avgMFE	avgZ	avgED	SumZ	SumZ/#TotalWindows	BPs= 3
nt-160	-	C	100	-	-	-	-	-
160	NoBP	C	16	-19.24	1.18	18.63	18.8	0.19
160	148	G	31	-23.52	-0.0	19.05	-0.1	-0.0
160	183	G	38	-25.87	-0.34	23.33	-13.02	-0.13
160	241	G	15	-27.21	-0.74	6.71	-11.16	-0.11

i-nuc	BP(j)	Nuc	#BP_Win	avgMFE	avgZ	avgED	SumZ	SumZ/#TotalWindows	BPs= 1
nt-161	-	A	100	-	-	-	-	-
161	NoBP	A	62	-23.39	0.11	15.94	6.76	0.07
161	182	U	38	-25.87	-0.34	23.33	-13.02	-0.13

i-nuc	BP(j)	Nuc	#BP_Win	avgMFE	avgZ	avgED	SumZ	SumZ/#TotalWindows	BPs= 2
nt-162	-	G	100	-	-	-	-	-
162	NoBP	G	76	-23.83	0.07	21.92	5.16	0.05
162	146	C	1	-17.0	1.98	35.79	1.98	0.02
162	238	C	23	-26.6	-0.62	7.2	-14.19	-0.14

i-nuc	BP(j)	Nuc	#BP_Win	avgMFE	avgZ	avgED	SumZ	SumZ/#TotalWindows	BPs= 4
nt-163	-	U	100	-	-	-	-	-
163	NoBP	U	12	-18.21	1.6	21.99	19.26	0.19
163	73	A	1	-16.9	1.73	27.91	1.73	0.02
163	147	A	26	-23.67	-0.04	20.27	-1.03	-0.01
163	180	A	38	-25.87	-0.34	23.33	-13.02	-0.13
163	237	G	23	-26.6	-0.62	7.2	-14.19	-0.14

i-nuc	BP(j)	Nuc	#BP_Win	avgMFE	avgZ	avgED	SumZ	SumZ/#TotalWindows	BPs= 5
nt-164	-	G	100	-	-	-	-	-
164	NoBP	G	9	-17.53	1.73	21.8	15.53	0.16
164	72	C	1	-16.9	1.73	27.91	1.73	0.02
164	144	C	1	-17.0	1.98	35.79	1.98	0.02
164	146	C	26	-23.67	-0.04	20.27	-1.03	-0.01
164	179	C	38	-25.87	-0.34	23.33	-13.02	-0.13
164	236	C	25	-26.46	-0.53	8.08	-13.21	-0.13

i-nuc	BP(j)	Nuc	#BP_Win	avgMFE	avgZ	avgED	SumZ	SumZ/#TotalWindows	BPs= 2
nt-165	-	U	100	-	-	-	-	-
165	NoBP	U	37	-21.89	0.49	21.8	18.07	0.18
165	177	A	38	-25.87	-0.34	23.33	-13.02	-0.13
165	235	A	25	-26.46	-0.53	8.08	-13.21	-0.13

i-nuc	BP(j)	Nuc	#BP_Win	avgMFE	avgZ	avgED	SumZ	SumZ/#TotalWindows	BPs= 6
nt-166	-	G	100	-	-	-	-	-
166	NoBP	G	28	-25.72	-0.28	9.52	-7.9	-0.08
166	70	C	1	-16.9	1.73	27.91	1.73	0.02
166	152	C	5	-16.7	1.93	27.14	9.63	0.1
166	143	C	1	-17.0	1.98	35.79	1.98	0.02
166	144	C	26	-23.67	-0.04	20.27	-1.03	-0.01
166	176	U	38	-25.87	-0.34	23.33	-13.02	-0.13
166	232	U	1	-22.1	0.73	33.26	0.73	0.01

i-nuc	BP(j)	Nuc	#BP_Win	avgMFE	avgZ	avgED	SumZ	SumZ/#TotalWindows	BPs= 7
nt-167	-	G	100	-	-	-	-	-
167	NoBP	G	3	-20.83	1.67	27.06	5.0	0.05
167	69	C	1	-16.9	1.73	27.91	1.73	0.02
167	151	C	5	-16.7	1.93	27.14	9.63	0.1
167	142	C	1	-17.0	1.98	35.79	1.98	0.02
167	143	C	26	-23.67	-0.04	20.27	-1.03	-0.01
167	175	C	38	-25.87	-0.34	23.33	-13.02	-0.13
167	233	C	25	-26.46	-0.53	8.08	-13.21	-0.13
167	231	C	1	-22.1	0.73	33.26	0.73	0.01

i-nuc	BP(j)	Nuc	#BP_Win	avgMFE	avgZ	avgED	SumZ	SumZ/#TotalWindows	BPs= 4
nt-168	-	A	100	-	-	-	-	-
168	NoBP	A	35	-22.41	0.39	22.22	13.6	0.14
168	141	U	1	-17.0	1.98	35.79	1.98	0.02
168	174	U	38	-25.87	-0.34	23.33	-13.02	-0.13
168	232	U	25	-26.46	-0.53	8.08	-13.21	-0.13
168	230	U	1	-22.1	0.73	33.26	0.73	0.01

i-nuc	BP(j)	Nuc	#BP_Win	avgMFE	avgZ	avgED	SumZ	SumZ/#TotalWindows	BPs= 0
nt-169	-	A	100	-	-	-	-	-
169	NoBP	A	100	-24.77	-0.12	19.33	-11.6	-0.12

i-nuc	BP(j)	Nuc	#BP_Win	avgMFE	avgZ	avgED	SumZ	SumZ/#TotalWindows	BPs= 0
nt-170	-	A	100	-	-	-	-	-
170	NoBP	A	100	-24.85	-0.13	19.28	-12.99	-0.13

i-nuc	BP(j)	Nuc	#BP_Win	avgMFE	avgZ	avgED	SumZ	SumZ/#TotalWindows	BPs= 2
nt-171	-	A	100	-	-	-	-	-
171	NoBP	A	48	-24.89	-0.02	24.27	-1.07	-0.01
171	141	U	26	-23.67	-0.04	20.27	-1.03	-0.01
171	228	U	26	-26.3	-0.48	9.05	-12.48	-0.12

i-nuc	BP(j)	Nuc	#BP_Win	avgMFE	avgZ	avgED	SumZ	SumZ/#TotalWindows	BPs= 3
nt-172	-	U	100	-	-	-	-	-
172	NoBP	U	47	-25.27	-0.09	24.04	-4.42	-0.04
172	138	A	1	-17.0	1.98	35.79	1.98	0.02
172	140	A	26	-23.67	-0.04	20.27	-1.03	-0.01
172	227	A	26	-26.3	-0.48	9.05	-12.48	-0.12

i-nuc	BP(j)	Nuc	#BP_Win	avgMFE	avgZ	avgED	SumZ	SumZ/#TotalWindows	BPs= 4
nt-173	-	C	100	-	-	-	-	-
173	NoBP	C	46	-25.46	-0.13	24.01	-6.2	-0.06
173	137	G	1	-17.0	1.98	35.79	1.98	0.02
173	139	G	26	-23.67	-0.04	20.27	-1.03	-0.01
173	226	G	26	-26.3	-0.48	9.05	-12.48	-0.12
173	272	G	1	-29.2	-0.34	25.16	-0.34	-0.0

i-nuc	BP(j)	Nuc	#BP_Win	avgMFE	avgZ	avgED	SumZ	SumZ/#TotalWindows	BPs= 5
nt-174	-	U	100	-	-	-	-	-
174	136	A	1	-17.0	1.98	35.79	1.98	0.02
174	138	A	26	-23.67	-0.04	20.27	-1.03	-0.01
174	168	A	38	-25.87	-0.34	23.33	-13.02	-0.13
174	225	A	26	-26.3	-0.48	9.05	-12.48	-0.12
174	NoBP	U	6	-24.08	0.73	27.25	4.36	0.04
174	271	A	3	-27.77	0.01	25.57	0.04	0.0

i-nuc	BP(j)	Nuc	#BP_Win	avgMFE	avgZ	avgED	SumZ	SumZ/#TotalWindows	BPs= 4
nt-175	-	C	100	-	-	-	-	-
175	137	G	26	-23.67	-0.04	20.27	-1.03	-0.01
175	167	G	38	-25.87	-0.34	23.33	-13.02	-0.13
175	224	G	26	-26.3	-0.48	9.05	-12.48	-0.12
175	NoBP	C	6	-24.08	0.73	27.25	4.36	0.04
175	270	G	4	-27.28	0.18	25.72	0.7	0.01

i-nuc	BP(j)	Nuc	#BP_Win	avgMFE	avgZ	avgED	SumZ	SumZ/#TotalWindows	BPs= 4
nt-176	-	U	100	-	-	-	-	-
176	136	A	25	-23.86	-0.1	20.18	-2.42	-0.02
176	166	G	38	-25.87	-0.34	23.33	-13.02	-0.13
176	223	G	26	-26.3	-0.48	9.05	-12.48	-0.12
176	NoBP	U	7	-24.26	0.73	27.09	5.12	0.05
176	269	A	4	-27.28	0.18	25.72	0.7	0.01

i-nuc	BP(j)	Nuc	#BP_Win	avgMFE	avgZ	avgED	SumZ	SumZ/#TotalWindows	BPs= 2
nt-177	-	A	100	-	-	-	-	-
177	135	U	24	-24.01	-0.14	20.23	-3.38	-0.03
177	165	U	38	-25.87	-0.34	23.33	-13.02	-0.13
177	NoBP	A	38	-26.0	-0.16	14.59	-6.08	-0.06

i-nuc	BP(j)	Nuc	#BP_Win	avgMFE	avgZ	avgED	SumZ	SumZ/#TotalWindows	BPs= 2
nt-178	-	G	100	-	-	-	-	-
178	134	C	23	-24.16	-0.18	20.18	-4.15	-0.04
178	NoBP	G	66	-25.93	-0.35	17.93	-22.9	-0.23
178	267	C	11	-25.92	0.39	26.07	4.31	0.04

i-nuc	BP(j)	Nuc	#BP_Win	avgMFE	avgZ	avgED	SumZ	SumZ/#TotalWindows	BPs= 4
nt-179	-	C	100	-	-	-	-	-
179	NoBP	C	40	-25.71	-0.41	12.58	-16.21	-0.16
179	164	G	38	-25.87	-0.34	23.33	-13.02	-0.13
179	129	G	7	-22.61	0.7	27.62	4.87	0.05
179	223	G	4	-24.85	-0.65	16.69	-2.6	-0.03
179	266	G	11	-25.92	0.39	26.07	4.31	0.04

i-nuc	BP(j)	Nuc	#BP_Win	avgMFE	avgZ	avgED	SumZ	SumZ/#TotalWindows	BPs= 3
nt-180	-	A	100	-	-	-	-	-
180	NoBP	A	54	-25.78	-0.27	15.43	-14.47	-0.14
180	163	U	38	-25.87	-0.34	23.33	-13.02	-0.13
180	128	U	7	-22.61	0.7	27.62	4.87	0.05
180	126	U	1	-21.6	0.59	32.52	0.59	0.01

i-nuc	BP(j)	Nuc	#BP_Win	avgMFE	avgZ	avgED	SumZ	SumZ/#TotalWindows	BPs= 3
nt-181	-	G	100	-	-	-	-	-
181	NoBP	G	79	-25.91	-0.42	17.53	-33.52	-0.34
181	127	C	7	-22.61	0.7	27.62	4.87	0.05
181	125	C	1	-21.6	0.59	32.52	0.59	0.01
181	264	C	13	-25.36	0.53	26.75	6.91	0.07

i-nuc	BP(j)	Nuc	#BP_Win	avgMFE	avgZ	avgED	SumZ	SumZ/#TotalWindows	BPs= 4
nt-182	-	U	100	-	-	-	-	-
182	NoBP	U	14	-24.41	-0.13	21.33	-1.87	-0.02
182	161	A	38	-25.87	-0.34	23.33	-13.02	-0.13
182	124	A	1	-21.6	0.59	32.52	0.59	0.01
182	220	A	34	-25.97	-0.39	11.98	-13.18	-0.13
182	263	A	13	-25.36	0.53	26.75	6.91	0.07

i-nuc	BP(j)	Nuc	#BP_Win	avgMFE	avgZ	avgED	SumZ	SumZ/#TotalWindows	BPs= 5
nt-183	-	G	100	-	-	-	-	-
183	NoBP	G	8	-25.72	-0.96	17.67	-7.65	-0.08
183	160	C	38	-25.87	-0.34	23.33	-13.02	-0.13
183	110	C	4	-22.1	0.98	29.9	3.94	0.04
183	125	C	2	-23.35	0.73	26.56	1.45	0.01
183	219	C	35	-26.03	-0.37	12.46	-12.9	-0.13
183	262	C	13	-25.36	0.53	26.75	6.91	0.07

i-nuc	BP(j)	Nuc	#BP_Win	avgMFE	avgZ	avgED	SumZ	SumZ/#TotalWindows	BPs= 5
nt-184	-	G	100	-	-	-	-	-
184	NoBP	G	10	-25.97	-0.65	20.15	-6.51	-0.07
184	159	U	37	-26.01	-0.38	23.0	-14.17	-0.14
184	109	C	4	-22.1	0.98	29.9	3.94	0.04
184	122	U	1	-21.6	0.59	32.52	0.59	0.01
184	218	C	35	-26.03	-0.37	12.46	-12.9	-0.13
184	260	C	13	-25.36	0.53	26.75	6.91	0.07

i-nuc	BP(j)	Nuc	#BP_Win	avgMFE	avgZ	avgED	SumZ	SumZ/#TotalWindows	BPs= 7
nt-185	-	C	100	-	-	-	-	-
185	158	G	37	-26.01	-0.38	23.0	-14.17	-0.14
185	108	G	4	-22.1	0.98	29.9	3.94	0.04
185	123	G	2	-23.35	0.73	26.56	1.45	0.01
185	121	G	1	-21.6	0.59	32.52	0.59	0.01
185	217	G	35	-26.03	-0.37	12.46	-12.9	-0.13
185	NoBP	C	6	-27.28	-1.58	13.9	-9.5	-0.1
185	259	G	13	-25.36	0.53	26.75	6.91	0.07
185	282	G	2	-28.55	0.38	29.15	0.75	0.01

i-nuc	BP(j)	Nuc	#BP_Win	avgMFE	avgZ	avgED	SumZ	SumZ/#TotalWindows	BPs= 4
nt-186	-	G	100	-	-	-	-	-
186	NoBP	G	79	-26.1	-0.45	18.02	-35.26	-0.35
186	107	U	4	-22.1	0.98	29.9	3.94	0.04
186	122	U	2	-23.35	0.73	26.56	1.45	0.01
186	258	C	13	-25.36	0.53	26.75	6.91	0.07
186	281	C	2	-28.55	0.38	29.15	0.75	0.01

i-nuc	BP(j)	Nuc	#BP_Win	avgMFE	avgZ	avgED	SumZ	SumZ/#TotalWindows	BPs= 5
nt-187	-	C	100	-	-	-	-	-
187	NoBP	C	5	-23.8	0.66	29.55	3.28	0.03
187	106	G	4	-22.1	0.98	29.9	3.94	0.04
187	121	G	2	-23.35	0.73	26.56	1.45	0.01
187	197	G	74	-26.3	-0.52	17.35	-38.64	-0.39
187	257	G	13	-25.36	0.53	26.75	6.91	0.07
187	280	G	2	-28.55	0.38	29.15	0.75	0.01

i-nuc	BP(j)	Nuc	#BP_Win	avgMFE	avgZ	avgED	SumZ	SumZ/#TotalWindows	BPs= 3
nt-188	-	C	100	-	-	-	-	-
188	NoBP	C	11	-23.18	0.81	29.64	8.87	0.09
188	196	G	74	-26.3	-0.52	17.35	-38.64	-0.39
188	197	G	13	-25.36	0.53	26.75	6.91	0.07
188	279	G	2	-28.55	0.38	29.15	0.75	0.01

i-nuc	BP(j)	Nuc	#BP_Win	avgMFE	avgZ	avgED	SumZ	SumZ/#TotalWindows	BPs= 5
nt-189	-	C	100	-	-	-	-	-
189	NoBP	C	5	-24.24	0.75	26.72	3.75	0.04
189	104	G	4	-22.1	0.98	29.9	3.94	0.04
189	119	G	2	-23.35	0.73	26.56	1.45	0.01
189	195	G	74	-26.3	-0.52	17.35	-38.64	-0.39
189	196	G	13	-25.36	0.53	26.75	6.91	0.07
189	278	G	2	-28.55	0.38	29.15	0.75	0.01

i-nuc	BP(j)	Nuc	#BP_Win	avgMFE	avgZ	avgED	SumZ	SumZ/#TotalWindows	BPs= 1
nt-190	-	G	100	-	-	-	-	-
190	NoBP	G	96	-26.07	-0.28	19.39	-26.42	-0.26
190	103	U	4	-22.1	0.98	29.9	3.94	0.04

i-nuc	BP(j)	Nuc	#BP_Win	avgMFE	avgZ	avgED	SumZ	SumZ/#TotalWindows	BPs= 1
nt-191	-	A	100	-	-	-	-	-
191	NoBP	A	98	-25.99	-0.25	19.53	-24.29	-0.24
191	118	U	2	-23.35	0.73	26.56	1.45	0.01

i-nuc	BP(j)	Nuc	#BP_Win	avgMFE	avgZ	avgED	SumZ	SumZ/#TotalWindows	BPs= 1
nt-192	-	A	100	-	-	-	-	-
192	NoBP	A	98	-26.02	-0.25	19.44	-24.88	-0.25
192	117	U	2	-23.35	0.73	26.56	1.45	0.01

i-nuc	BP(j)	Nuc	#BP_Win	avgMFE	avgZ	avgED	SumZ	SumZ/#TotalWindows	BPs= 1
nt-193	-	C	100	-	-	-	-	-
193	NoBP	C	98	-26.07	-0.26	19.41	-25.02	-0.25
193	116	G	2	-23.35	0.73	26.56	1.45	0.01

i-nuc	BP(j)	Nuc	#BP_Win	avgMFE	avgZ	avgED	SumZ	SumZ/#TotalWindows	BPs= 2
nt-194	-	A	100	-	-	-	-	-
194	NoBP	A	94	-26.13	-0.3	19.43	-27.9	-0.28
194	115	U	2	-23.35	0.73	26.56	1.45	0.01
194	232	U	4	-25.7	0.47	17.67	1.88	0.02

i-nuc	BP(j)	Nuc	#BP_Win	avgMFE	avgZ	avgED	SumZ	SumZ/#TotalWindows	BPs= 3
nt-195	-	G	100	-	-	-	-	-
195	NoBP	G	20	-25.71	0.53	26.79	10.53	0.11
195	114	C	2	-23.35	0.73	26.56	1.45	0.01
195	189	C	74	-26.3	-0.52	17.35	-38.64	-0.39
195	231	C	4	-25.7	0.47	17.67	1.88	0.02

i-nuc	BP(j)	Nuc	#BP_Win	avgMFE	avgZ	avgED	SumZ	SumZ/#TotalWindows	BPs= 3
nt-196	-	G	100	-	-	-	-	-
196	NoBP	G	9	-26.18	0.54	25.8	4.89	0.05
196	188	C	74	-26.3	-0.52	17.35	-38.64	-0.39
196	189	C	13	-25.36	0.53	26.75	6.91	0.07
196	230	U	4	-25.7	0.47	17.67	1.88	0.02

i-nuc	BP(j)	Nuc	#BP_Win	avgMFE	avgZ	avgED	SumZ	SumZ/#TotalWindows	BPs= 3
nt-197	-	G	100	-	-	-	-	-
197	187	C	74	-26.3	-0.52	17.35	-38.64	-0.39
197	NoBP	G	9	-26.57	0.44	25.59	3.99	0.04
197	188	C	13	-25.36	0.53	26.75	6.91	0.07
197	229	C	4	-25.7	0.47	17.67	1.88	0.02

i-nuc	BP(j)	Nuc	#BP_Win	avgMFE	avgZ	avgED	SumZ	SumZ/#TotalWindows	BPs= 2
nt-198	-	A	100	-	-	-	-	-
198	NoBP	A	15	-26.29	-0.0	27.26	-0.06	-0.0
198	213	U	81	-26.19	-0.34	17.81	-27.6	-0.28
198	228	U	4	-25.7	0.47	17.67	1.88	0.02

i-nuc	BP(j)	Nuc	#BP_Win	avgMFE	avgZ	avgED	SumZ	SumZ/#TotalWindows	BPs= 2
nt-199	-	C	100	-	-	-	-	-
199	NoBP	C	15	-26.32	0.03	26.56	0.5	0.0
199	212	G	81	-26.19	-0.34	17.81	-27.6	-0.28
199	226	G	4	-25.7	0.47	17.67	1.88	0.02

i-nuc	BP(j)	Nuc	#BP_Win	avgMFE	avgZ	avgED	SumZ	SumZ/#TotalWindows	BPs= 2
nt-200	-	U	100	-	-	-	-	-
200	NoBP	U	15	-26.35	0.06	26.28	0.9	0.01
200	211	A	81	-26.19	-0.34	17.81	-27.6	-0.28
200	225	A	4	-25.7	0.47	17.67	1.88	0.02

i-nuc	BP(j)	Nuc	#BP_Win	avgMFE	avgZ	avgED	SumZ	SumZ/#TotalWindows	BPs= 3
nt-201	-	U	100	-	-	-	-	-
201	NoBP	U	8	-26.6	0.32	31.88	2.58	0.03
201	157	A	7	-26.5	-0.24	17.17	-1.71	-0.02
201	210	A	81	-26.19	-0.34	17.81	-27.6	-0.28
201	224	G	4	-25.7	0.47	17.67	1.88	0.02

i-nuc	BP(j)	Nuc	#BP_Win	avgMFE	avgZ	avgED	SumZ	SumZ/#TotalWindows	BPs= 1
nt-202	-	G	100	-	-	-	-	-
202	NoBP	G	93	-26.25	-0.26	18.78	-24.02	-0.24
202	156	U	7	-26.5	-0.24	17.17	-1.71	-0.02

i-nuc	BP(j)	Nuc	#BP_Win	avgMFE	avgZ	avgED	SumZ	SumZ/#TotalWindows	BPs= 1
nt-203	-	A	100	-	-	-	-	-
203	NoBP	A	93	-26.3	-0.27	18.55	-25.04	-0.25
203	155	U	7	-26.5	-0.24	17.17	-1.71	-0.02

i-nuc	BP(j)	Nuc	#BP_Win	avgMFE	avgZ	avgED	SumZ	SumZ/#TotalWindows	BPs= 1
nt-204	-	A	100	-	-	-	-	-
204	NoBP	A	93	-26.34	-0.28	18.32	-25.89	-0.26
204	154	U	7	-26.5	-0.24	17.17	-1.71	-0.02

i-nuc	BP(j)	Nuc	#BP_Win	avgMFE	avgZ	avgED	SumZ	SumZ/#TotalWindows	BPs= 1
nt-205	-	A	100	-	-	-	-	-
205	NoBP	A	93	-26.39	-0.28	18.09	-26.43	-0.26
205	153	U	7	-26.5	-0.24	17.17	-1.71	-0.02

i-nuc	BP(j)	Nuc	#BP_Win	avgMFE	avgZ	avgED	SumZ	SumZ/#TotalWindows	BPs= 3
nt-206	-	G	100	-	-	-	-	-
206	152	C	7	-26.5	-0.24	17.17	-1.71	-0.02
206	NoBP	G	83	-26.2	-0.31	18.02	-25.88	-0.26
206	218	C	4	-25.7	0.47	17.67	1.88	0.02
206	258	C	6	-30.15	-0.52	15.41	-3.13	-0.03

i-nuc	BP(j)	Nuc	#BP_Win	avgMFE	avgZ	avgED	SumZ	SumZ/#TotalWindows	BPs= 2
nt-207	-	C	100	-	-	-	-	-
207	NoBP	C	90	-26.24	-0.31	18.02	-27.69	-0.28
207	217	G	4	-25.7	0.47	17.67	1.88	0.02
207	257	G	6	-30.15	-0.52	15.41	-3.13	-0.03

i-nuc	BP(j)	Nuc	#BP_Win	avgMFE	avgZ	avgED	SumZ	SumZ/#TotalWindows	BPs= 1
nt-208	-	G	100	-	-	-	-	-
208	NoBP	G	96	-26.47	-0.28	18.03	-27.35	-0.27
208	151	C	4	-26.3	-0.36	16.02	-1.44	-0.01

i-nuc	BP(j)	Nuc	#BP_Win	avgMFE	avgZ	avgED	SumZ	SumZ/#TotalWindows	BPs= 0
nt-209	-	A	100	-	-	-	-	-
209	NoBP	A	100	-26.47	-0.29	18.08	-29.14	-0.29

i-nuc	BP(j)	Nuc	#BP_Win	avgMFE	avgZ	avgED	SumZ	SumZ/#TotalWindows	BPs= 1
nt-210	-	A	100	-	-	-	-	-
210	NoBP	A	19	-27.67	-0.06	20.22	-1.1	-0.01
210	201	U	81	-26.19	-0.34	17.81	-27.6	-0.28

i-nuc	BP(j)	Nuc	#BP_Win	avgMFE	avgZ	avgED	SumZ	SumZ/#TotalWindows	BPs= 2
nt-211	-	A	100	-	-	-	-	-
211	NoBP	A	13	-26.56	0.21	23.78	2.73	0.03
211	200	U	81	-26.19	-0.34	17.81	-27.6	-0.28
211	253	U	6	-30.15	-0.52	15.41	-3.13	-0.03

i-nuc	BP(j)	Nuc	#BP_Win	avgMFE	avgZ	avgED	SumZ	SumZ/#TotalWindows	BPs= 3
nt-212	-	G	100	-	-	-	-	-
212	NoBP	G	11	-26.63	0.2	24.73	2.16	0.02
212	199	C	81	-26.19	-0.34	17.81	-27.6	-0.28
212	297	C	2	-26.6	0.86	26.52	1.72	0.02
212	252	C	6	-30.15	-0.52	15.41	-3.13	-0.03

i-nuc	BP(j)	Nuc	#BP_Win	avgMFE	avgZ	avgED	SumZ	SumZ/#TotalWindows	BPs= 3
nt-213	-	U	100	-	-	-	-	-
213	198	A	81	-26.19	-0.34	17.81	-27.6	-0.28
213	NoBP	U	11	-26.97	0.23	23.19	2.53	0.03
213	296	A	2	-26.6	0.86	26.52	1.72	0.02
213	251	G	6	-30.15	-0.52	15.41	-3.13	-0.03

i-nuc	BP(j)	Nuc	#BP_Win	avgMFE	avgZ	avgED	SumZ	SumZ/#TotalWindows	BPs= 2
nt-214	-	A	100	-	-	-	-	-
214	NoBP	A	92	-26.33	-0.27	18.4	-25.16	-0.25
214	295	U	2	-26.6	0.86	26.52	1.72	0.02
214	250	U	6	-30.15	-0.52	15.41	-3.13	-0.03

i-nuc	BP(j)	Nuc	#BP_Win	avgMFE	avgZ	avgED	SumZ	SumZ/#TotalWindows	BPs= 2
nt-215	-	A	100	-	-	-	-	-
215	NoBP	A	81	-26.55	-0.37	17.13	-30.11	-0.3
215	250	U	13	-25.36	0.53	26.75	6.91	0.07
215	249	U	6	-30.15	-0.52	15.41	-3.13	-0.03

i-nuc	BP(j)	Nuc	#BP_Win	avgMFE	avgZ	avgED	SumZ	SumZ/#TotalWindows	BPs= 1
nt-216	-	A	100	-	-	-	-	-
216	NoBP	A	87	-26.84	-0.37	16.92	-32.55	-0.33
216	249	U	13	-25.36	0.53	26.75	6.91	0.07

i-nuc	BP(j)	Nuc	#BP_Win	avgMFE	avgZ	avgED	SumZ	SumZ/#TotalWindows	BPs= 8
nt-217	-	G	100	-	-	-	-	-
217	NoBP	G	13	-27.35	-1.37	15.15	-17.87	-0.18
217	185	C	35	-26.03	-0.37	12.46	-12.9	-0.13
217	131	U	6	-27.28	-1.58	13.9	-9.5	-0.1
217	248	C	19	-26.87	0.2	23.17	3.78	0.04
217	238	C	2	-28.55	0.38	29.15	0.75	0.01
217	284	C	1	-26.6	1.14	30.87	1.14	0.01
217	207	C	4	-25.7	0.47	17.67	1.88	0.02
217	291	U	9	-26.38	0.59	24.98	5.34	0.05
217	281	C	11	-27.73	0.29	24.48	3.17	0.03

i-nuc	BP(j)	Nuc	#BP_Win	avgMFE	avgZ	avgED	SumZ	SumZ/#TotalWindows	BPs= 8
nt-218	-	C	100	-	-	-	-	-
218	NoBP	C	13	-27.63	-1.26	14.49	-16.44	-0.16
218	184	G	35	-26.03	-0.37	12.46	-12.9	-0.13
218	130	G	6	-27.28	-1.58	13.9	-9.5	-0.1
218	247	G	19	-26.87	0.2	23.17	3.78	0.04
218	237	G	2	-28.55	0.38	29.15	0.75	0.01
218	283	G	1	-26.6	1.14	30.87	1.14	0.01
218	206	G	4	-25.7	0.47	17.67	1.88	0.02
218	290	G	9	-26.38	0.59	24.98	5.34	0.05
218	280	G	11	-27.73	0.29	24.48	3.17	0.03

i-nuc	BP(j)	Nuc	#BP_Win	avgMFE	avgZ	avgED	SumZ	SumZ/#TotalWindows	BPs= 6
nt-219	-	C	100	-	-	-	-	-
219	NoBP	C	19	-27.55	-0.65	16.14	-12.44	-0.12
219	183	G	35	-26.03	-0.37	12.46	-12.9	-0.13
219	129	G	6	-27.28	-1.58	13.9	-9.5	-0.1
219	246	G	19	-26.87	0.2	23.17	3.78	0.04
219	282	G	1	-26.6	1.14	30.87	1.14	0.01
219	289	G	9	-26.38	0.59	24.98	5.34	0.05
219	279	G	11	-27.73	0.29	24.48	3.17	0.03

i-nuc	BP(j)	Nuc	#BP_Win	avgMFE	avgZ	avgED	SumZ	SumZ/#TotalWindows	BPs= 4
nt-220	-	A	100	-	-	-	-	-
220	182	U	34	-25.97	-0.39	11.98	-13.18	-0.13
220	128	U	6	-27.28	-1.58	13.9	-9.5	-0.1
220	NoBP	A	35	-27.36	-0.31	19.31	-10.69	-0.11
220	232	U	16	-27.62	0.43	24.37	6.84	0.07
220	288	U	9	-26.38	0.59	24.98	5.34	0.05

i-nuc	BP(j)	Nuc	#BP_Win	avgMFE	avgZ	avgED	SumZ	SumZ/#TotalWindows	BPs= 6
nt-221	-	G	100	-	-	-	-	-
221	127	C	6	-27.28	-1.58	13.9	-9.5	-0.1
221	NoBP	G	34	-26.06	-0.39	10.96	-13.2	-0.13
221	146	C	9	-28.86	-1.99	9.35	-17.91	-0.18
221	245	C	19	-26.87	0.2	23.17	3.78	0.04
221	233	C	7	-26.94	0.69	26.96	4.82	0.05
221	231	C	16	-27.62	0.43	24.37	6.84	0.07
221	287	C	9	-26.38	0.59	24.98	5.34	0.05

i-nuc	BP(j)	Nuc	#BP_Win	avgMFE	avgZ	avgED	SumZ	SumZ/#TotalWindows	BPs= 5
nt-222	-	A	100	-	-	-	-	-
222	126	U	4	-28.38	-1.9	13.01	-7.62	-0.08
222	NoBP	A	45	-26.13	-0.17	14.11	-7.76	-0.08
222	145	U	9	-28.86	-1.99	9.35	-17.91	-0.18
222	244	U	19	-26.87	0.2	23.17	3.78	0.04
222	232	U	7	-26.94	0.69	26.96	4.82	0.05
222	230	U	16	-27.62	0.43	24.37	6.84	0.07

i-nuc	BP(j)	Nuc	#BP_Win	avgMFE	avgZ	avgED	SumZ	SumZ/#TotalWindows	BPs= 7
nt-223	-	G	100	-	-	-	-	-
223	125	C	2	-29.9	-2.24	12.74	-4.48	-0.04
223	NoBP	G	17	-26.31	0.44	21.73	7.44	0.07
223	179	C	4	-24.85	-0.65	16.69	-2.6	-0.03
223	144	C	9	-28.86	-1.99	9.35	-17.91	-0.18
223	176	U	26	-26.3	-0.48	9.05	-12.48	-0.12
223	243	C	19	-26.87	0.2	23.17	3.78	0.04
223	231	C	7	-26.94	0.69	26.96	4.82	0.05
223	229	C	16	-27.62	0.43	24.37	6.84	0.07

i-nuc	BP(j)	Nuc	#BP_Win	avgMFE	avgZ	avgED	SumZ	SumZ/#TotalWindows	BPs= 5
nt-224	-	G	100	-	-	-	-	-
224	NoBP	G	31	-26.97	0.14	22.58	4.24	0.04
224	143	C	9	-28.86	-1.99	9.35	-17.91	-0.18
224	175	C	26	-26.3	-0.48	9.05	-12.48	-0.12
224	233	C	23	-26.91	0.37	23.26	8.45	0.08
224	230	U	7	-26.94	0.69	26.96	4.82	0.05
224	201	U	4	-25.7	0.47	17.67	1.88	0.02

i-nuc	BP(j)	Nuc	#BP_Win	avgMFE	avgZ	avgED	SumZ	SumZ/#TotalWindows	BPs= 3
nt-225	-	A	100	-	-	-	-	-
225	NoBP	A	47	-27.29	-0.14	21.08	-6.37	-0.06
225	174	U	26	-26.3	-0.48	9.05	-12.48	-0.12
225	232	U	23	-26.91	0.37	23.26	8.45	0.08
225	200	U	4	-25.7	0.47	17.67	1.88	0.02

i-nuc	BP(j)	Nuc	#BP_Win	avgMFE	avgZ	avgED	SumZ	SumZ/#TotalWindows	BPs= 4
nt-226	-	G	100	-	-	-	-	-
226	NoBP	G	38	-27.04	0.34	24.2	13.05	0.13
226	142	C	9	-28.86	-1.99	9.35	-17.91	-0.18
226	173	C	26	-26.3	-0.48	9.05	-12.48	-0.12
226	231	C	23	-26.91	0.37	23.26	8.45	0.08
226	199	C	4	-25.7	0.47	17.67	1.88	0.02

i-nuc	BP(j)	Nuc	#BP_Win	avgMFE	avgZ	avgED	SumZ	SumZ/#TotalWindows	BPs= 2
nt-227	-	A	100	-	-	-	-	-
227	NoBP	A	65	-27.02	0.37	23.63	24.14	0.24
227	141	U	9	-28.86	-1.99	9.35	-17.91	-0.18
227	172	U	26	-26.3	-0.48	9.05	-12.48	-0.12

i-nuc	BP(j)	Nuc	#BP_Win	avgMFE	avgZ	avgED	SumZ	SumZ/#TotalWindows	BPs= 3
nt-228	-	U	100	-	-	-	-	-
228	NoBP	U	61	-27.23	0.37	24.27	22.57	0.23
228	140	A	9	-28.86	-1.99	9.35	-17.91	-0.18
228	171	A	26	-26.3	-0.48	9.05	-12.48	-0.12
228	198	A	4	-25.7	0.47	17.67	1.88	0.02

i-nuc	BP(j)	Nuc	#BP_Win	avgMFE	avgZ	avgED	SumZ	SumZ/#TotalWindows	BPs= 3
nt-229	-	C	100	-	-	-	-	-
229	NoBP	C	71	-26.91	0.06	18.82	4.4	0.04
229	139	G	9	-28.86	-1.99	9.35	-17.91	-0.18
229	223	G	16	-27.62	0.43	24.37	6.84	0.07
229	197	G	4	-25.7	0.47	17.67	1.88	0.02

i-nuc	BP(j)	Nuc	#BP_Win	avgMFE	avgZ	avgED	SumZ	SumZ/#TotalWindows	BPs= 5
nt-230	-	U	100	-	-	-	-	-
230	138	A	8	-29.28	-2.17	9.34	-17.35	-0.17
230	NoBP	U	64	-27.08	-0.02	17.33	-1.19	-0.01
230	168	A	1	-22.1	0.73	33.26	0.73	0.01
230	224	G	7	-26.94	0.69	26.96	4.82	0.05
230	222	A	16	-27.62	0.43	24.37	6.84	0.07
230	196	G	4	-25.7	0.47	17.67	1.88	0.02

i-nuc	BP(j)	Nuc	#BP_Win	avgMFE	avgZ	avgED	SumZ	SumZ/#TotalWindows	BPs= 6
nt-231	-	C	100	-	-	-	-	-
231	137	G	6	-30.32	-2.45	8.92	-14.7	-0.15
231	NoBP	C	43	-27.27	-0.26	13.81	-11.11	-0.11
231	167	G	1	-22.1	0.73	33.26	0.73	0.01
231	226	G	23	-26.91	0.37	23.26	8.45	0.08
231	223	G	7	-26.94	0.69	26.96	4.82	0.05
231	221	G	16	-27.62	0.43	24.37	6.84	0.07
231	195	G	4	-25.7	0.47	17.67	1.88	0.02

i-nuc	BP(j)	Nuc	#BP_Win	avgMFE	avgZ	avgED	SumZ	SumZ/#TotalWindows	BPs= 8
nt-232	-	U	100	-	-	-	-	-
232	136	A	4	-30.72	-2.6	9.0	-10.38	-0.1
232	NoBP	U	3	-27.17	-1.15	9.1	-3.46	-0.03
232	168	A	25	-26.46	-0.53	8.08	-13.21	-0.13
232	166	G	1	-22.1	0.73	33.26	0.73	0.01
232	225	A	23	-26.91	0.37	23.26	8.45	0.08
232	222	A	7	-26.94	0.69	26.96	4.82	0.05
232	220	A	16	-27.62	0.43	24.37	6.84	0.07
232	194	A	4	-25.7	0.47	17.67	1.88	0.02
232	286	A	17	-28.93	0.14	22.57	2.44	0.02

i-nuc	BP(j)	Nuc	#BP_Win	avgMFE	avgZ	avgED	SumZ	SumZ/#TotalWindows	BPs= 4
nt-233	-	C	100	-	-	-	-	-
233	NoBP	C	22	-27.94	-0.25	20.6	-5.53	-0.06
233	167	G	25	-26.46	-0.53	8.08	-13.21	-0.13
233	224	G	23	-26.91	0.37	23.26	8.45	0.08
233	221	G	7	-26.94	0.69	26.96	4.82	0.05
233	285	G	23	-28.23	0.24	21.48	5.46	0.05

i-nuc	BP(j)	Nuc	#BP_Win	avgMFE	avgZ	avgED	SumZ	SumZ/#TotalWindows	BPs= 1
nt-234	-	G	100	-	-	-	-	-
234	NoBP	G	77	-27.07	-0.04	17.96	-3.4	-0.03
234	284	C	23	-28.23	0.24	21.48	5.46	0.05

i-nuc	BP(j)	Nuc	#BP_Win	avgMFE	avgZ	avgED	SumZ	SumZ/#TotalWindows	BPs= 1
nt-235	-	A	100	-	-	-	-	-
235	NoBP	A	75	-27.63	0.22	22.38	16.28	0.16
235	165	U	25	-26.46	-0.53	8.08	-13.21	-0.13

i-nuc	BP(j)	Nuc	#BP_Win	avgMFE	avgZ	avgED	SumZ	SumZ/#TotalWindows	BPs= 3
nt-236	-	C	100	-	-	-	-	-
236	NoBP	C	46	-27.38	0.13	22.75	5.96	0.06
236	164	G	25	-26.46	-0.53	8.08	-13.21	-0.13
236	282	G	24	-28.22	0.24	21.78	5.74	0.06
236	317	G	5	-27.34	1.13	22.61	5.63	0.06

i-nuc	BP(j)	Nuc	#BP_Win	avgMFE	avgZ	avgED	SumZ	SumZ/#TotalWindows	BPs= 6
nt-237	-	G	100	-	-	-	-	-
237	NoBP	G	35	-26.96	0.21	22.99	7.44	0.07
237	163	U	23	-26.6	-0.62	7.2	-14.19	-0.14
237	252	C	1	-24.7	0.66	18.0	0.66	0.01
237	262	C	2	-23.55	0.52	25.92	1.05	0.01
237	281	C	32	-28.61	0.09	21.05	2.73	0.03
237	218	C	2	-28.55	0.38	29.15	0.75	0.01
237	316	C	5	-27.34	1.13	22.61	5.63	0.06

i-nuc	BP(j)	Nuc	#BP_Win	avgMFE	avgZ	avgED	SumZ	SumZ/#TotalWindows	BPs= 6
nt-238	-	C	100	-	-	-	-	-
238	NoBP	C	35	-27.06	0.2	23.27	7.11	0.07
238	162	G	23	-26.6	-0.62	7.2	-14.19	-0.14
238	251	G	1	-24.7	0.66	18.0	0.66	0.01
238	261	G	2	-23.55	0.52	25.92	1.05	0.01
238	280	G	32	-28.61	0.09	21.05	2.73	0.03
238	217	G	2	-28.55	0.38	29.15	0.75	0.01
238	315	G	5	-27.34	1.13	22.61	5.63	0.06

i-nuc	BP(j)	Nuc	#BP_Win	avgMFE	avgZ	avgED	SumZ	SumZ/#TotalWindows	BPs= 2
nt-239	-	A	100	-	-	-	-	-
239	NoBP	A	94	-27.48	-0.03	18.86	-3.23	-0.03
239	250	U	1	-24.7	0.66	18.0	0.66	0.01
239	313	U	5	-27.34	1.13	22.61	5.63	0.06

i-nuc	BP(j)	Nuc	#BP_Win	avgMFE	avgZ	avgED	SumZ	SumZ/#TotalWindows	BPs= 2
nt-240	-	G	100	-	-	-	-	-
240	NoBP	G	94	-27.53	-0.04	19.0	-3.97	-0.04
240	249	U	1	-24.7	0.66	18.0	0.66	0.01
240	312	C	5	-27.34	1.13	22.61	5.63	0.06

i-nuc	BP(j)	Nuc	#BP_Win	avgMFE	avgZ	avgED	SumZ	SumZ/#TotalWindows	BPs= 3
nt-241	-	G	100	-	-	-	-	-
241	NoBP	G	82	-27.74	0.12	21.5	10.25	0.1
241	160	C	15	-27.21	-0.74	6.71	-11.16	-0.11
241	248	C	1	-24.7	0.66	18.0	0.66	0.01
241	258	C	2	-23.55	0.52	25.92	1.05	0.01

i-nuc	BP(j)	Nuc	#BP_Win	avgMFE	avgZ	avgED	SumZ	SumZ/#TotalWindows	BPs= 1
nt-242	-	A	100	-	-	-	-	-
242	NoBP	A	85	-27.67	0.12	21.76	10.5	0.1
242	159	U	15	-27.21	-0.74	6.71	-11.16	-0.11

i-nuc	BP(j)	Nuc	#BP_Win	avgMFE	avgZ	avgED	SumZ	SumZ/#TotalWindows	BPs= 4
nt-243	-	C	100	-	-	-	-	-
243	158	G	15	-27.21	-0.74	6.71	-11.16	-0.11
243	NoBP	C	7	-25.54	-0.04	15.28	-0.27	-0.0
243	223	G	19	-26.87	0.2	23.17	3.78	0.04
243	277	G	58	-28.25	0.13	22.31	7.28	0.07
243	333	G	1	-29.3	-0.67	24.69	-0.67	-0.01

i-nuc	BP(j)	Nuc	#BP_Win	avgMFE	avgZ	avgED	SumZ	SumZ/#TotalWindows	BPs= 6
nt-244	-	U	100	-	-	-	-	-
244	157	A	12	-27.22	-0.7	6.42	-8.41	-0.08
244	255	A	4	-25.83	-0.29	17.48	-1.16	-0.01
244	NoBP	U	5	-26.34	-0.26	11.02	-1.32	-0.01
244	222	A	19	-26.87	0.2	23.17	3.78	0.04
244	276	A	58	-28.25	0.13	22.31	7.28	0.07
244	332	A	1	-29.3	-0.67	24.69	-0.67	-0.01
244	290	G	1	-29.0	-0.38	29.84	-0.38	-0.0

i-nuc	BP(j)	Nuc	#BP_Win	avgMFE	avgZ	avgED	SumZ	SumZ/#TotalWindows	BPs= 6
nt-245	-	C	100	-	-	-	-	-
245	NoBP	C	14	-26.86	-0.53	8.09	-7.46	-0.07
245	254	G	5	-26.2	-0.4	15.82	-2.02	-0.02
245	261	G	1	-27.6	-0.3	5.95	-0.3	-0.0
245	221	G	19	-26.87	0.2	23.17	3.78	0.04
245	275	G	58	-28.25	0.13	22.31	7.28	0.07
245	331	G	1	-29.3	-0.67	24.69	-0.67	-0.01
245	289	G	2	-29.45	-0.61	29.39	-1.22	-0.01

i-nuc	BP(j)	Nuc	#BP_Win	avgMFE	avgZ	avgED	SumZ	SumZ/#TotalWindows	BPs= 5
nt-246	-	G	100	-	-	-	-	-
246	NoBP	G	15	-27.18	-0.57	10.56	-8.57	-0.09
246	253	U	5	-26.2	-0.4	15.82	-2.02	-0.02
246	260	C	1	-27.6	-0.3	5.95	-0.3	-0.0
246	219	C	19	-26.87	0.2	23.17	3.78	0.04
246	274	C	58	-28.25	0.13	22.31	7.28	0.07
246	288	U	2	-29.45	-0.61	29.39	-1.22	-0.01

i-nuc	BP(j)	Nuc	#BP_Win	avgMFE	avgZ	avgED	SumZ	SumZ/#TotalWindows	BPs= 4
nt-247	-	G	100	-	-	-	-	-
247	NoBP	G	67	-28.07	0.04	20.43	2.96	0.03
247	252	C	5	-26.2	-0.4	15.82	-2.02	-0.02
247	258	C	7	-27.91	-0.78	15.04	-5.47	-0.05
247	218	C	19	-26.87	0.2	23.17	3.78	0.04
247	287	C	2	-29.45	-0.61	29.39	-1.22	-0.01

i-nuc	BP(j)	Nuc	#BP_Win	avgMFE	avgZ	avgED	SumZ	SumZ/#TotalWindows	BPs= 5
nt-248	-	C	100	-	-	-	-	-
248	NoBP	C	14	-27.16	-0.53	13.58	-7.42	-0.07
248	257	G	7	-27.91	-0.78	15.04	-5.47	-0.05
248	241	G	1	-24.7	0.66	18.0	0.66	0.01
248	217	G	19	-26.87	0.2	23.17	3.78	0.04
248	270	G	58	-28.25	0.13	22.31	7.28	0.07
248	346	G	1	-28.0	-0.78	23.94	-0.78	-0.01

i-nuc	BP(j)	Nuc	#BP_Win	avgMFE	avgZ	avgED	SumZ	SumZ/#TotalWindows	BPs= 7
nt-249	-	U	100	-	-	-	-	-
249	NoBP	U	11	-26.75	-0.51	11.47	-5.59	-0.06
249	256	A	7	-27.91	-0.78	15.04	-5.47	-0.05
249	240	G	1	-24.7	0.66	18.0	0.66	0.01
249	216	A	13	-25.36	0.53	26.75	6.91	0.07
249	269	A	58	-28.25	0.13	22.31	7.28	0.07
249	215	A	6	-30.15	-0.52	15.41	-3.13	-0.03
249	286	A	3	-28.53	-0.88	29.39	-2.65	-0.03
249	345	A	1	-28.0	-0.78	23.94	-0.78	-0.01

i-nuc	BP(j)	Nuc	#BP_Win	avgMFE	avgZ	avgED	SumZ	SumZ/#TotalWindows	BPs= 7
nt-250	-	U	100	-	-	-	-	-
250	NoBP	U	11	-26.92	-0.55	12.04	-6.01	-0.06
250	255	A	7	-27.91	-0.78	15.04	-5.47	-0.05
250	239	A	1	-24.7	0.66	18.0	0.66	0.01
250	215	A	13	-25.36	0.53	26.75	6.91	0.07
250	268	A	58	-28.25	0.13	22.31	7.28	0.07
250	214	A	6	-30.15	-0.52	15.41	-3.13	-0.03
250	285	G	3	-28.53	-0.88	29.39	-2.65	-0.03
250	344	G	1	-28.0	-0.78	23.94	-0.78	-0.01

i-nuc	BP(j)	Nuc	#BP_Win	avgMFE	avgZ	avgED	SumZ	SumZ/#TotalWindows	BPs= 6
nt-251	-	G	100	-	-	-	-	-
251	NoBP	G	29	-26.38	-0.09	19.61	-2.63	-0.03
251	238	C	1	-24.7	0.66	18.0	0.66	0.01
251	267	C	58	-28.25	0.13	22.31	7.28	0.07
251	213	U	6	-30.15	-0.52	15.41	-3.13	-0.03
251	284	C	3	-28.53	-0.88	29.39	-2.65	-0.03
251	343	C	1	-28.0	-0.78	23.94	-0.78	-0.01
251	349	C	2	-29.95	-1.74	11.07	-3.47	-0.03

i-nuc	BP(j)	Nuc	#BP_Win	avgMFE	avgZ	avgED	SumZ	SumZ/#TotalWindows	BPs= 7
nt-252	-	C	100	-	-	-	-	-
252	NoBP	C	24	-26.42	-0.04	21.22	-1.07	-0.01
252	247	G	5	-26.2	-0.4	15.82	-2.02	-0.02
252	237	G	1	-24.7	0.66	18.0	0.66	0.01
252	266	G	58	-28.25	0.13	22.31	7.28	0.07
252	212	G	6	-30.15	-0.52	15.41	-3.13	-0.03
252	283	G	3	-28.53	-0.88	29.39	-2.65	-0.03
252	342	G	1	-28.0	-0.78	23.94	-0.78	-0.01
252	348	G	2	-29.95	-1.74	11.07	-3.47	-0.03

i-nuc	BP(j)	Nuc	#BP_Win	avgMFE	avgZ	avgED	SumZ	SumZ/#TotalWindows	BPs= 5
nt-253	-	U	100	-	-	-	-	-
253	NoBP	U	26	-26.43	-0.07	22.04	-1.88	-0.02
253	246	G	5	-26.2	-0.4	15.82	-2.02	-0.02
253	265	G	58	-28.25	0.13	22.31	7.28	0.07
253	211	A	6	-30.15	-0.52	15.41	-3.13	-0.03
253	282	G	3	-28.53	-0.88	29.39	-2.65	-0.03
253	347	A	2	-29.95	-1.74	11.07	-3.47	-0.03

i-nuc	BP(j)	Nuc	#BP_Win	avgMFE	avgZ	avgED	SumZ	SumZ/#TotalWindows	BPs= 3
nt-254	-	G	100	-	-	-	-	-
254	NoBP	G	34	-27.34	-0.27	20.69	-9.34	-0.09
254	245	C	5	-26.2	-0.4	15.82	-2.02	-0.02
254	264	C	58	-28.25	0.13	22.31	7.28	0.07
254	281	C	3	-28.53	-0.88	29.39	-2.65	-0.03

i-nuc	BP(j)	Nuc	#BP_Win	avgMFE	avgZ	avgED	SumZ	SumZ/#TotalWindows	BPs= 2
nt-255	-	A	100	-	-	-	-	-
255	NoBP	A	89	-27.96	-0.01	22.34	-1.3	-0.01
255	244	U	4	-25.83	-0.29	17.48	-1.16	-0.01
255	250	U	7	-27.91	-0.78	15.04	-5.47	-0.05

i-nuc	BP(j)	Nuc	#BP_Win	avgMFE	avgZ	avgED	SumZ	SumZ/#TotalWindows	BPs= 1
nt-256	-	A	100	-	-	-	-	-
256	NoBP	A	93	-27.9	-0.03	22.19	-3.08	-0.03
256	249	U	7	-27.91	-0.78	15.04	-5.47	-0.05

i-nuc	BP(j)	Nuc	#BP_Win	avgMFE	avgZ	avgED	SumZ	SumZ/#TotalWindows	BPs= 4
nt-257	-	G	100	-	-	-	-	-
257	NoBP	G	72	-28.14	-0.05	22.38	-3.65	-0.04
257	248	C	7	-27.91	-0.78	15.04	-5.47	-0.05
257	187	C	13	-25.36	0.53	26.75	6.91	0.07
257	207	C	6	-30.15	-0.52	15.41	-3.13	-0.03
257	343	C	2	-29.95	-1.74	11.07	-3.47	-0.03

i-nuc	BP(j)	Nuc	#BP_Win	avgMFE	avgZ	avgED	SumZ	SumZ/#TotalWindows	BPs= 7
nt-258	-	C	100	-	-	-	-	-
258	247	G	7	-27.91	-0.78	15.04	-5.47	-0.05
258	NoBP	C	60	-28.18	0.12	22.27	7.16	0.07
258	241	G	2	-23.55	0.52	25.92	1.05	0.01
258	186	G	13	-25.36	0.53	26.75	6.91	0.07
258	206	G	6	-30.15	-0.52	15.41	-3.13	-0.03
258	277	G	3	-28.53	-0.88	29.39	-2.65	-0.03
258	342	G	2	-29.95	-1.74	11.07	-3.47	-0.03
258	282	G	7	-29.11	-1.4	19.87	-9.82	-0.1

i-nuc	BP(j)	Nuc	#BP_Win	avgMFE	avgZ	avgED	SumZ	SumZ/#TotalWindows	BPs= 3
nt-259	-	G	100	-	-	-	-	-
259	NoBP	G	69	-28.06	0.03	21.99	1.73	0.02
259	185	C	13	-25.36	0.53	26.75	6.91	0.07
259	281	C	16	-29.41	-1.0	19.01	-15.94	-0.16
259	341	U	2	-29.95	-1.74	11.07	-3.47	-0.03

i-nuc	BP(j)	Nuc	#BP_Win	avgMFE	avgZ	avgED	SumZ	SumZ/#TotalWindows	BPs= 6
nt-260	-	C	100	-	-	-	-	-
260	NoBP	C	62	-28.02	0.13	22.1	8.15	0.08
260	246	G	1	-27.6	-0.3	5.95	-0.3	-0.0
260	184	G	13	-25.36	0.53	26.75	6.91	0.07
260	280	G	16	-29.41	-1.0	19.01	-15.94	-0.16
260	275	G	4	-28.2	-0.95	27.15	-3.79	-0.04
260	344	G	2	-29.55	-1.41	21.74	-2.82	-0.03
260	340	G	2	-29.95	-1.74	11.07	-3.47	-0.03

i-nuc	BP(j)	Nuc	#BP_Win	avgMFE	avgZ	avgED	SumZ	SumZ/#TotalWindows	BPs= 4
nt-261	-	G	100	-	-	-	-	-
261	245	C	1	-27.6	-0.3	5.95	-0.3	-0.0
261	NoBP	G	91	-28.01	-0.06	22.07	-5.8	-0.06
261	238	C	2	-23.55	0.52	25.92	1.05	0.01
261	274	C	4	-28.2	-0.95	27.15	-3.79	-0.04
261	343	C	2	-29.55	-1.41	21.74	-2.82	-0.03

i-nuc	BP(j)	Nuc	#BP_Win	avgMFE	avgZ	avgED	SumZ	SumZ/#TotalWindows	BPs= 6
nt-262	-	C	100	-	-	-	-	-
262	NoBP	C	61	-28.12	0.09	22.12	5.45	0.05
262	237	G	2	-23.55	0.52	25.92	1.05	0.01
262	183	G	13	-25.36	0.53	26.75	6.91	0.07
262	278	G	16	-29.41	-1.0	19.01	-15.94	-0.16
262	273	G	4	-28.2	-0.95	27.15	-3.79	-0.04
262	342	G	2	-29.55	-1.41	21.74	-2.82	-0.03
262	338	G	2	-29.95	-1.74	11.07	-3.47	-0.03

i-nuc	BP(j)	Nuc	#BP_Win	avgMFE	avgZ	avgED	SumZ	SumZ/#TotalWindows	BPs= 3
nt-263	-	A	100	-	-	-	-	-
263	NoBP	A	83	-28.28	-0.18	21.84	-15.24	-0.15
263	182	U	13	-25.36	0.53	26.75	6.91	0.07
263	341	U	2	-29.55	-1.41	21.74	-2.82	-0.03
263	337	U	2	-29.95	-1.74	11.07	-3.47	-0.03

i-nuc	BP(j)	Nuc	#BP_Win	avgMFE	avgZ	avgED	SumZ	SumZ/#TotalWindows	BPs= 5
nt-264	-	C	100	-	-	-	-	-
264	NoBP	C	2	-24.55	-0.35	24.6	-0.7	-0.01
264	181	G	13	-25.36	0.53	26.75	6.91	0.07
264	254	G	58	-28.25	0.13	22.31	7.28	0.07
264	275	G	21	-29.0	-1.11	18.09	-23.25	-0.23
264	272	G	4	-28.2	-0.95	27.15	-3.79	-0.04
264	340	G	2	-29.55	-1.41	21.74	-2.82	-0.03

i-nuc	BP(j)	Nuc	#BP_Win	avgMFE	avgZ	avgED	SumZ	SumZ/#TotalWindows	BPs= 2
nt-265	-	G	100	-	-	-	-	-
265	NoBP	G	21	-26.46	-0.15	25.27	-3.11	-0.03
265	253	U	58	-28.25	0.13	22.31	7.28	0.07
265	274	C	21	-29.0	-1.11	18.09	-23.25	-0.23

i-nuc	BP(j)	Nuc	#BP_Win	avgMFE	avgZ	avgED	SumZ	SumZ/#TotalWindows	BPs= 2
nt-266	-	G	100	-	-	-	-	-
266	NoBP	G	31	-28.52	-1.09	19.64	-33.73	-0.34
266	179	C	11	-25.92	0.39	26.07	4.31	0.04
266	252	C	58	-28.25	0.13	22.31	7.28	0.07

i-nuc	BP(j)	Nuc	#BP_Win	avgMFE	avgZ	avgED	SumZ	SumZ/#TotalWindows	BPs= 3
nt-267	-	C	100	-	-	-	-	-
267	178	G	11	-25.92	0.39	26.07	4.31	0.04
267	251	G	58	-28.25	0.13	22.31	7.28	0.07
267	272	G	21	-29.0	-1.11	18.09	-23.25	-0.23
267	NoBP	C	10	-27.99	-1.36	20.69	-13.61	-0.14

i-nuc	BP(j)	Nuc	#BP_Win	avgMFE	avgZ	avgED	SumZ	SumZ/#TotalWindows	BPs= 1
nt-268	-	A	100	-	-	-	-	-
268	NoBP	A	42	-28.02	-0.85	20.39	-35.68	-0.36
268	250	U	58	-28.25	0.13	22.31	7.28	0.07

i-nuc	BP(j)	Nuc	#BP_Win	avgMFE	avgZ	avgED	SumZ	SumZ/#TotalWindows	BPs= 2
nt-269	-	A	100	-	-	-	-	-
269	NoBP	A	38	-28.15	-1.01	19.4	-38.46	-0.38
269	176	U	4	-27.28	0.18	25.72	0.7	0.01
269	249	U	58	-28.25	0.13	22.31	7.28	0.07

i-nuc	BP(j)	Nuc	#BP_Win	avgMFE	avgZ	avgED	SumZ	SumZ/#TotalWindows	BPs= 2
nt-270	-	G	100	-	-	-	-	-
270	NoBP	G	38	-28.19	-1.09	18.97	-41.35	-0.41
270	175	C	4	-27.28	0.18	25.72	0.7	0.01
270	248	C	58	-28.25	0.13	22.31	7.28	0.07

i-nuc	BP(j)	Nuc	#BP_Win	avgMFE	avgZ	avgED	SumZ	SumZ/#TotalWindows	BPs= 1
nt-271	-	A	100	-	-	-	-	-
271	174	U	3	-27.77	0.01	25.57	0.04	0.0
271	NoBP	A	97	-28.22	-0.37	20.86	-35.82	-0.36

i-nuc	BP(j)	Nuc	#BP_Win	avgMFE	avgZ	avgED	SumZ	SumZ/#TotalWindows	BPs= 3
nt-272	-	G	100	-	-	-	-	-
272	173	C	1	-29.2	-0.34	25.16	-0.34	-0.0
272	NoBP	G	74	-27.97	-0.15	21.2	-11.12	-0.11
272	267	C	21	-29.0	-1.11	18.09	-23.25	-0.23
272	264	C	4	-28.2	-0.95	27.15	-3.79	-0.04

i-nuc	BP(j)	Nuc	#BP_Win	avgMFE	avgZ	avgED	SumZ	SumZ/#TotalWindows	BPs= 3
nt-273	-	G	100	-	-	-	-	-
273	NoBP	G	84	-28.29	-0.16	21.51	-13.42	-0.13
273	262	C	4	-28.2	-0.95	27.15	-3.79	-0.04
273	281	C	2	-29.55	-1.41	21.74	-2.82	-0.03
273	362	C	10	-27.01	-2.04	10.65	-20.44	-0.2

i-nuc	BP(j)	Nuc	#BP_Win	avgMFE	avgZ	avgED	SumZ	SumZ/#TotalWindows	BPs= 5
nt-274	-	C	100	-	-	-	-	-
274	NoBP	C	5	-25.28	0.27	24.23	1.36	0.01
274	246	G	58	-28.25	0.13	22.31	7.28	0.07
274	265	G	21	-29.0	-1.11	18.09	-23.25	-0.23
274	261	G	4	-28.2	-0.95	27.15	-3.79	-0.04
274	280	G	2	-29.55	-1.41	21.74	-2.82	-0.03
274	361	G	10	-27.01	-2.04	10.65	-20.44	-0.2

i-nuc	BP(j)	Nuc	#BP_Win	avgMFE	avgZ	avgED	SumZ	SumZ/#TotalWindows	BPs= 3
nt-275	-	G	100	-	-	-	-	-
275	NoBP	G	17	-26.72	-1.43	15.15	-24.3	-0.24
275	245	C	58	-28.25	0.13	22.31	7.28	0.07
275	264	C	21	-29.0	-1.11	18.09	-23.25	-0.23
275	260	C	4	-28.2	-0.95	27.15	-3.79	-0.04

i-nuc	BP(j)	Nuc	#BP_Win	avgMFE	avgZ	avgED	SumZ	SumZ/#TotalWindows	BPs= 1
nt-276	-	A	100	-	-	-	-	-
276	NoBP	A	42	-27.98	-1.28	17.44	-53.74	-0.54
276	244	U	58	-28.25	0.13	22.31	7.28	0.07

i-nuc	BP(j)	Nuc	#BP_Win	avgMFE	avgZ	avgED	SumZ	SumZ/#TotalWindows	BPs= 2
nt-277	-	G	100	-	-	-	-	-
277	NoBP	G	39	-27.92	-1.37	16.18	-53.54	-0.54
277	243	C	58	-28.25	0.13	22.31	7.28	0.07
277	258	C	3	-28.53	-0.88	29.39	-2.65	-0.03

i-nuc	BP(j)	Nuc	#BP_Win	avgMFE	avgZ	avgED	SumZ	SumZ/#TotalWindows	BPs= 2
nt-278	-	G	100	-	-	-	-	-
278	NoBP	G	82	-27.86	-0.44	19.94	-36.48	-0.36
278	189	C	2	-28.55	0.38	29.15	0.75	0.01
278	262	C	16	-29.41	-1.0	19.01	-15.94	-0.16

i-nuc	BP(j)	Nuc	#BP_Win	avgMFE	avgZ	avgED	SumZ	SumZ/#TotalWindows	BPs= 3
nt-279	-	G	100	-	-	-	-	-
279	NoBP	G	67	-28.74	-0.33	20.93	-22.02	-0.22
279	188	C	2	-28.55	0.38	29.15	0.75	0.01
279	219	C	11	-27.73	0.29	24.48	3.17	0.03
279	355	U	20	-26.12	-1.79	13.04	-35.76	-0.36

i-nuc	BP(j)	Nuc	#BP_Win	avgMFE	avgZ	avgED	SumZ	SumZ/#TotalWindows	BPs= 5
nt-280	-	G	100	-	-	-	-	-
280	NoBP	G	37	-27.06	-1.2	17.19	-44.47	-0.44
280	238	C	32	-28.61	0.09	21.05	2.73	0.03
280	187	C	2	-28.55	0.38	29.15	0.75	0.01
280	260	C	16	-29.41	-1.0	19.01	-15.94	-0.16
280	218	C	11	-27.73	0.29	24.48	3.17	0.03
280	274	C	2	-29.55	-1.41	21.74	-2.82	-0.03

i-nuc	BP(j)	Nuc	#BP_Win	avgMFE	avgZ	avgED	SumZ	SumZ/#TotalWindows	BPs= 7
nt-281	-	C	100	-	-	-	-	-
281	237	G	32	-28.61	0.09	21.05	2.73	0.03
281	186	G	2	-28.55	0.38	29.15	0.75	0.01
281	259	G	16	-29.41	-1.0	19.01	-15.94	-0.16
281	217	G	11	-27.73	0.29	24.48	3.17	0.03
281	NoBP	C	12	-28.68	-0.4	19.88	-4.78	-0.05
281	254	G	3	-28.53	-0.88	29.39	-2.65	-0.03
281	273	G	2	-29.55	-1.41	21.74	-2.82	-0.03
281	353	G	22	-25.92	-1.8	13.39	-39.68	-0.4

i-nuc	BP(j)	Nuc	#BP_Win	avgMFE	avgZ	avgED	SumZ	SumZ/#TotalWindows	BPs= 7
nt-282	-	G	100	-	-	-	-	-
282	236	C	24	-28.22	0.24	21.78	5.74	0.06
282	185	C	2	-28.55	0.38	29.15	0.75	0.01
282	219	C	1	-26.6	1.14	30.87	1.14	0.01
282	300	C	41	-28.84	-0.42	20.2	-17.35	-0.17
282	253	U	3	-28.53	-0.88	29.39	-2.65	-0.03
282	258	C	7	-29.11	-1.4	19.87	-9.82	-0.1
282	352	C	22	-25.92	-1.8	13.39	-39.68	-0.4

i-nuc	BP(j)	Nuc	#BP_Win	avgMFE	avgZ	avgED	SumZ	SumZ/#TotalWindows	BPs= 4
nt-283	-	G	100	-	-	-	-	-
283	NoBP	G	31	-28.26	-0.1	20.98	-2.99	-0.03
283	218	C	1	-26.6	1.14	30.87	1.14	0.01
283	299	C	41	-28.84	-0.42	20.2	-17.35	-0.17
283	252	C	3	-28.53	-0.88	29.39	-2.65	-0.03
283	351	U	24	-26.05	-1.73	14.52	-41.58	-0.42

i-nuc	BP(j)	Nuc	#BP_Win	avgMFE	avgZ	avgED	SumZ	SumZ/#TotalWindows	BPs= 6
nt-284	-	C	100	-	-	-	-	-
284	NoBP	C	1	-28.5	0.36	29.04	0.36	0.0
284	217	G	1	-26.6	1.14	30.87	1.14	0.01
284	234	G	23	-28.23	0.24	21.48	5.46	0.05
284	298	G	41	-28.84	-0.42	20.2	-17.35	-0.17
284	251	G	3	-28.53	-0.88	29.39	-2.65	-0.03
284	350	G	24	-26.05	-1.73	14.52	-41.58	-0.42
284	353	G	7	-27.26	-1.58	15.69	-11.04	-0.11

i-nuc	BP(j)	Nuc	#BP_Win	avgMFE	avgZ	avgED	SumZ	SumZ/#TotalWindows	BPs= 5
nt-285	-	G	100	-	-	-	-	-
285	NoBP	G	2	-22.85	0.09	25.3	0.18	0.0
285	233	C	23	-28.23	0.24	21.48	5.46	0.05
285	297	C	41	-28.84	-0.42	20.2	-17.35	-0.17
285	250	U	3	-28.53	-0.88	29.39	-2.65	-0.03
285	349	C	24	-26.05	-1.73	14.52	-41.58	-0.42
285	352	C	7	-27.26	-1.58	15.69	-11.04	-0.11

i-nuc	BP(j)	Nuc	#BP_Win	avgMFE	avgZ	avgED	SumZ	SumZ/#TotalWindows	BPs= 4
nt-286	-	A	100	-	-	-	-	-
286	NoBP	A	32	-25.65	-1.27	15.61	-40.77	-0.41
286	232	U	17	-28.93	0.14	22.57	2.44	0.02
286	295	U	41	-28.84	-0.42	20.2	-17.35	-0.17
286	249	U	3	-28.53	-0.88	29.39	-2.65	-0.03
286	351	U	7	-27.26	-1.58	15.69	-11.04	-0.11

i-nuc	BP(j)	Nuc	#BP_Win	avgMFE	avgZ	avgED	SumZ	SumZ/#TotalWindows	BPs= 6
nt-287	-	C	100	-	-	-	-	-
287	NoBP	C	14	-29.34	-0.09	20.13	-1.29	-0.01
287	221	G	9	-26.38	0.59	24.98	5.34	0.05
287	294	G	41	-28.84	-0.42	20.2	-17.35	-0.17
287	247	G	2	-29.45	-0.61	29.39	-1.22	-0.01
287	348	G	24	-26.05	-1.73	14.52	-41.58	-0.42
287	350	G	7	-27.26	-1.58	15.69	-11.04	-0.11
287	375	G	3	-19.1	-1.13	20.32	-3.38	-0.03

i-nuc	BP(j)	Nuc	#BP_Win	avgMFE	avgZ	avgED	SumZ	SumZ/#TotalWindows	BPs= 6
nt-288	-	U	100	-	-	-	-	-
288	NoBP	U	12	-26.13	-1.08	17.12	-12.94	-0.13
288	220	A	9	-26.38	0.59	24.98	5.34	0.05
288	293	A	41	-28.84	-0.42	20.2	-17.35	-0.17
288	301	A	9	-31.26	-0.19	20.19	-1.74	-0.02
288	246	G	2	-29.45	-0.61	29.39	-1.22	-0.01
288	347	A	24	-26.05	-1.73	14.52	-41.58	-0.42
288	374	A	3	-19.1	-1.13	20.32	-3.38	-0.03

i-nuc	BP(j)	Nuc	#BP_Win	avgMFE	avgZ	avgED	SumZ	SumZ/#TotalWindows	BPs= 5
nt-289	-	G	100	-	-	-	-	-
289	NoBP	G	70	-27.48	-0.92	18.16	-64.08	-0.64
289	219	C	9	-26.38	0.59	24.98	5.34	0.05
289	300	C	9	-31.26	-0.19	20.19	-1.74	-0.02
289	245	C	2	-29.45	-0.61	29.39	-1.22	-0.01
289	349	C	7	-27.26	-1.58	15.69	-11.04	-0.11
289	373	U	3	-19.1	-1.13	20.32	-3.38	-0.03

i-nuc	BP(j)	Nuc	#BP_Win	avgMFE	avgZ	avgED	SumZ	SumZ/#TotalWindows	BPs= 4
nt-290	-	G	100	-	-	-	-	-
290	NoBP	G	78	-27.41	-1.01	17.98	-78.5	-0.78
290	218	C	9	-26.38	0.59	24.98	5.34	0.05
290	299	C	9	-31.26	-0.19	20.19	-1.74	-0.02
290	244	U	1	-29.0	-0.38	29.84	-0.38	-0.0
290	372	U	3	-19.1	-1.13	20.32	-3.38	-0.03

i-nuc	BP(j)	Nuc	#BP_Win	avgMFE	avgZ	avgED	SumZ	SumZ/#TotalWindows	BPs= 4
nt-291	-	U	100	-	-	-	-	-
291	217	G	9	-26.38	0.59	24.98	5.34	0.05
291	NoBP	U	72	-27.35	-0.98	18.24	-70.66	-0.71
291	298	G	9	-31.26	-0.19	20.19	-1.74	-0.02
291	347	A	7	-27.26	-1.58	15.69	-11.04	-0.11
291	371	A	3	-19.1	-1.13	20.32	-3.38	-0.03

i-nuc	BP(j)	Nuc	#BP_Win	avgMFE	avgZ	avgED	SumZ	SumZ/#TotalWindows	BPs= 1
nt-292	-	G	100	-	-	-	-	-
292	NoBP	G	91	-26.9	-0.91	18.61	-82.49	-0.82
292	297	C	9	-31.26	-0.19	20.19	-1.74	-0.02

i-nuc	BP(j)	Nuc	#BP_Win	avgMFE	avgZ	avgED	SumZ	SumZ/#TotalWindows	BPs= 1
nt-293	-	A	100	-	-	-	-	-
293	NoBP	A	59	-26.09	-1.19	17.48	-70.04	-0.7
293	288	U	41	-28.84	-0.42	20.2	-17.35	-0.17

i-nuc	BP(j)	Nuc	#BP_Win	avgMFE	avgZ	avgED	SumZ	SumZ/#TotalWindows	BPs= 2
nt-294	-	G	100	-	-	-	-	-
294	NoBP	G	15	-29.31	0.15	22.21	2.29	0.02
294	287	C	41	-28.84	-0.42	20.2	-17.35	-0.17
294	343	C	44	-24.82	-1.69	15.6	-74.19	-0.74

i-nuc	BP(j)	Nuc	#BP_Win	avgMFE	avgZ	avgED	SumZ	SumZ/#TotalWindows	BPs= 3
nt-295	-	U	100	-	-	-	-	-
295	NoBP	U	13	-28.95	-0.07	21.41	-0.87	-0.01
295	214	A	2	-26.6	0.86	26.52	1.72	0.02
295	286	A	41	-28.84	-0.42	20.2	-17.35	-0.17
295	342	G	44	-24.82	-1.69	15.6	-74.19	-0.74

i-nuc	BP(j)	Nuc	#BP_Win	avgMFE	avgZ	avgED	SumZ	SumZ/#TotalWindows	BPs= 2
nt-296	-	A	100	-	-	-	-	-
296	NoBP	A	54	-28.67	-0.37	20.45	-19.98	-0.2
296	213	U	2	-26.6	0.86	26.52	1.72	0.02
296	341	U	44	-24.82	-1.69	15.6	-74.19	-0.74

i-nuc	BP(j)	Nuc	#BP_Win	avgMFE	avgZ	avgED	SumZ	SumZ/#TotalWindows	BPs= 5
nt-297	-	C	100	-	-	-	-	-
297	NoBP	C	1	-26.0	0.72	26.22	0.72	0.01
297	212	G	2	-26.6	0.86	26.52	1.72	0.02
297	285	G	41	-28.84	-0.42	20.2	-17.35	-0.17
297	292	G	9	-31.26	-0.19	20.19	-1.74	-0.02
297	340	G	44	-24.82	-1.69	15.6	-74.19	-0.74
297	342	G	3	-15.97	-0.74	22.53	-2.22	-0.02

i-nuc	BP(j)	Nuc	#BP_Win	avgMFE	avgZ	avgED	SumZ	SumZ/#TotalWindows	BPs= 3
nt-298	-	G	100	-	-	-	-	-
298	NoBP	G	47	-24.69	-1.55	16.25	-72.92	-0.73
298	284	C	41	-28.84	-0.42	20.2	-17.35	-0.17
298	291	U	9	-31.26	-0.19	20.19	-1.74	-0.02
298	341	U	3	-15.97	-0.74	22.53	-2.22	-0.02

i-nuc	BP(j)	Nuc	#BP_Win	avgMFE	avgZ	avgED	SumZ	SumZ/#TotalWindows	BPs= 4
nt-299	-	C	100	-	-	-	-	-
299	NoBP	C	1	-26.6	0.82	30.73	0.82	0.01
299	283	G	41	-28.84	-0.42	20.2	-17.35	-0.17
299	290	G	9	-31.26	-0.19	20.19	-1.74	-0.02
299	339	G	46	-24.4	-1.64	15.96	-75.61	-0.76
299	340	G	3	-15.97	-0.74	22.53	-2.22	-0.02

i-nuc	BP(j)	Nuc	#BP_Win	avgMFE	avgZ	avgED	SumZ	SumZ/#TotalWindows	BPs= 4
nt-300	-	C	100	-	-	-	-	-
300	282	G	41	-28.84	-0.42	20.2	-17.35	-0.17
300	289	G	9	-31.26	-0.19	20.19	-1.74	-0.02
300	338	G	46	-24.4	-1.64	15.96	-75.61	-0.76
300	339	G	3	-15.97	-0.74	22.53	-2.22	-0.02
300	NoBP	C	1	-15.5	-1.26	12.25	-1.26	-0.01

i-nuc	BP(j)	Nuc	#BP_Win	avgMFE	avgZ	avgED	SumZ	SumZ/#TotalWindows	BPs= 2
nt-301	-	A	100	-	-	-	-	-
301	NoBP	A	45	-27.39	-0.51	20.01	-23.17	-0.23
301	288	U	9	-31.26	-0.19	20.19	-1.74	-0.02
301	337	U	46	-24.4	-1.64	15.96	-75.61	-0.76

i-nuc	BP(j)	Nuc	#BP_Win	avgMFE	avgZ	avgED	SumZ	SumZ/#TotalWindows	BPs= 0
nt-302	-	A	100	-	-	-	-	-
302	NoBP	A	100	-26.22	-1.02	18.12	-102.14	-1.02

i-nuc	BP(j)	Nuc	#BP_Win	avgMFE	avgZ	avgED	SumZ	SumZ/#TotalWindows	BPs= 0
nt-303	-	A	100	-	-	-	-	-
303	NoBP	A	100	-26.08	-1.03	18.08	-102.66	-1.03

i-nuc	BP(j)	Nuc	#BP_Win	avgMFE	avgZ	avgED	SumZ	SumZ/#TotalWindows	BPs= 0
nt-304	-	A	100	-	-	-	-	-
304	NoBP	A	100	-25.95	-1.03	18.02	-103.14	-1.03

i-nuc	BP(j)	Nuc	#BP_Win	avgMFE	avgZ	avgED	SumZ	SumZ/#TotalWindows	BPs= 0
nt-305	-	A	100	-	-	-	-	-
305	NoBP	A	100	-25.84	-1.05	17.97	-104.59	-1.05

i-nuc	BP(j)	Nuc	#BP_Win	avgMFE	avgZ	avgED	SumZ	SumZ/#TotalWindows	BPs= 2
nt-306	-	U	100	-	-	-	-	-
306	NoBP	U	50	-27.67	-0.52	19.63	-25.88	-0.26
306	332	A	49	-23.88	-1.59	16.36	-77.83	-0.78
306	331	G	1	-19.7	-1.72	9.2	-1.72	-0.02

i-nuc	BP(j)	Nuc	#BP_Win	avgMFE	avgZ	avgED	SumZ	SumZ/#TotalWindows	BPs= 2
nt-307	-	U	100	-	-	-	-	-
307	NoBP	U	24	-28.8	0.4	22.97	9.56	0.1
307	330	A	27	-26.06	-1.45	15.5	-39.16	-0.39
307	331	G	49	-23.88	-1.59	16.36	-77.83	-0.78

i-nuc	BP(j)	Nuc	#BP_Win	avgMFE	avgZ	avgED	SumZ	SumZ/#TotalWindows	BPs= 2
nt-308	-	U	100	-	-	-	-	-
308	NoBP	U	24	-28.43	0.33	22.06	7.98	0.08
308	329	G	27	-26.06	-1.45	15.5	-39.16	-0.39
308	330	A	49	-23.88	-1.59	16.36	-77.83	-0.78

i-nuc	BP(j)	Nuc	#BP_Win	avgMFE	avgZ	avgED	SumZ	SumZ/#TotalWindows	BPs= 2
nt-309	-	U	100	-	-	-	-	-
309	NoBP	U	24	-28.06	0.26	21.14	6.3	0.06
309	328	G	27	-26.06	-1.45	15.5	-39.16	-0.39
309	329	G	49	-23.88	-1.59	16.36	-77.83	-0.78

i-nuc	BP(j)	Nuc	#BP_Win	avgMFE	avgZ	avgED	SumZ	SumZ/#TotalWindows	BPs= 0
nt-310	-	G	100	-	-	-	-	-
310	NoBP	G	100	-25.38	-1.13	17.05	-113.38	-1.13

i-nuc	BP(j)	Nuc	#BP_Win	avgMFE	avgZ	avgED	SumZ	SumZ/#TotalWindows	BPs= 0
nt-311	-	A	100	-	-	-	-	-
311	NoBP	A	100	-25.3	-1.16	16.86	-116.13	-1.16

i-nuc	BP(j)	Nuc	#BP_Win	avgMFE	avgZ	avgED	SumZ	SumZ/#TotalWindows	BPs= 2
nt-312	-	C	100	-	-	-	-	-
312	NoBP	C	8	-27.84	0.7	23.12	5.6	0.06
312	240	G	5	-27.34	1.13	22.61	5.63	0.06
312	325	G	87	-24.84	-1.5	15.73	-130.48	-1.3

i-nuc	BP(j)	Nuc	#BP_Win	avgMFE	avgZ	avgED	SumZ	SumZ/#TotalWindows	BPs= 2
nt-313	-	U	100	-	-	-	-	-
313	NoBP	U	6	-27.72	0.83	22.37	4.98	0.05
313	239	A	5	-27.34	1.13	22.61	5.63	0.06
313	324	A	89	-24.79	-1.48	15.81	-131.77	-1.32

i-nuc	BP(j)	Nuc	#BP_Win	avgMFE	avgZ	avgED	SumZ	SumZ/#TotalWindows	BPs= 1
nt-314	-	A	100	-	-	-	-	-
314	NoBP	A	9	-27.44	1.01	22.21	9.06	0.09
314	323	U	91	-24.72	-1.45	15.88	-132.03	-1.32

i-nuc	BP(j)	Nuc	#BP_Win	avgMFE	avgZ	avgED	SumZ	SumZ/#TotalWindows	BPs= 2
nt-315	-	G	100	-	-	-	-	-
315	NoBP	G	4	-24.17	0.34	19.44	1.38	0.01
315	238	C	5	-27.34	1.13	22.61	5.63	0.06
315	322	C	91	-24.72	-1.45	15.88	-132.03	-1.32

i-nuc	BP(j)	Nuc	#BP_Win	avgMFE	avgZ	avgED	SumZ	SumZ/#TotalWindows	BPs= 2
nt-316	-	C	100	-	-	-	-	-
316	NoBP	C	4	-20.78	-0.21	16.88	-0.83	-0.01
316	237	G	5	-27.34	1.13	22.61	5.63	0.06
316	321	G	91	-24.72	-1.45	15.88	-132.03	-1.32

i-nuc	BP(j)	Nuc	#BP_Win	avgMFE	avgZ	avgED	SumZ	SumZ/#TotalWindows	BPs= 1
nt-317	-	G	100	-	-	-	-	-
317	NoBP	G	95	-24.4	-1.43	15.8	-136.06	-1.36
317	236	C	5	-27.34	1.13	22.61	5.63	0.06

i-nuc	BP(j)	Nuc	#BP_Win	avgMFE	avgZ	avgED	SumZ	SumZ/#TotalWindows	BPs= 1
nt-318	-	G	100	-	-	-	-	-
318	NoBP	G	96	-24.85	-1.32	16.23	-126.4	-1.26
318	352	C	4	-14.12	-1.63	10.69	-6.51	-0.07

i-nuc	BP(j)	Nuc	#BP_Win	avgMFE	avgZ	avgED	SumZ	SumZ/#TotalWindows	BPs= 1
nt-319	-	A	100	-	-	-	-	-
319	NoBP	A	96	-24.7	-1.35	16.13	-129.15	-1.29
319	351	U	4	-14.12	-1.63	10.69	-6.51	-0.07

i-nuc	BP(j)	Nuc	#BP_Win	avgMFE	avgZ	avgED	SumZ	SumZ/#TotalWindows	BPs= 1
nt-320	-	G	100	-	-	-	-	-
320	NoBP	G	98	-24.36	-1.38	15.89	-134.83	-1.35
320	403	C	2	-13.1	-1.41	11.56	-2.82	-0.03

i-nuc	BP(j)	Nuc	#BP_Win	avgMFE	avgZ	avgED	SumZ	SumZ/#TotalWindows	BPs= 3
nt-321	-	G	100	-	-	-	-	-
321	NoBP	G	3	-22.1	0.73	18.41	2.2	0.02
321	316	C	91	-24.72	-1.45	15.88	-132.03	-1.32
321	349	C	4	-14.12	-1.63	10.69	-6.51	-0.07
321	402	C	2	-13.1	-1.41	11.56	-2.82	-0.03

i-nuc	BP(j)	Nuc	#BP_Win	avgMFE	avgZ	avgED	SumZ	SumZ/#TotalWindows	BPs= 3
nt-322	-	C	100	-	-	-	-	-
322	NoBP	C	3	-17.1	0.07	13.66	0.22	0.0
322	315	G	91	-24.72	-1.45	15.88	-132.03	-1.32
322	348	G	4	-14.12	-1.63	10.69	-6.51	-0.07
322	401	G	2	-13.1	-1.41	11.56	-2.82	-0.03

i-nuc	BP(j)	Nuc	#BP_Win	avgMFE	avgZ	avgED	SumZ	SumZ/#TotalWindows	BPs= 3
nt-323	-	U	100	-	-	-	-	-
323	314	A	91	-24.72	-1.45	15.88	-132.03	-1.32
323	347	A	4	-14.12	-1.63	10.69	-6.51	-0.07
323	400	G	2	-13.1	-1.41	11.56	-2.82	-0.03
323	NoBP	U	3	-12.1	-1.0	8.43	-3.0	-0.03

i-nuc	BP(j)	Nuc	#BP_Win	avgMFE	avgZ	avgED	SumZ	SumZ/#TotalWindows	BPs= 1
nt-324	-	A	100	-	-	-	-	-
324	313	U	89	-24.79	-1.48	15.81	-131.77	-1.32
324	NoBP	A	11	-13.25	-1.38	10.07	-15.18	-0.15

i-nuc	BP(j)	Nuc	#BP_Win	avgMFE	avgZ	avgED	SumZ	SumZ/#TotalWindows	BPs= 1
nt-325	-	G	100	-	-	-	-	-
325	312	C	87	-24.84	-1.5	15.73	-130.48	-1.3
325	NoBP	G	13	-13.37	-1.43	9.7	-18.63	-0.19

i-nuc	BP(j)	Nuc	#BP_Win	avgMFE	avgZ	avgED	SumZ	SumZ/#TotalWindows	BPs= 0
nt-326	-	A	100	-	-	-	-	-
326	NoBP	A	100	-23.16	-1.5	14.76	-150.49	-1.5

i-nuc	BP(j)	Nuc	#BP_Win	avgMFE	avgZ	avgED	SumZ	SumZ/#TotalWindows	BPs= 0
nt-327	-	A	100	-	-	-	-	-
327	NoBP	A	100	-22.96	-1.51	14.59	-151.22	-1.51

i-nuc	BP(j)	Nuc	#BP_Win	avgMFE	avgZ	avgED	SumZ	SumZ/#TotalWindows	BPs= 2
nt-328	-	G	100	-	-	-	-	-
328	NoBP	G	69	-21.96	-1.53	14.21	-105.9	-1.06
328	309	U	27	-26.06	-1.45	15.5	-39.16	-0.39
328	343	C	4	-14.12	-1.63	10.69	-6.51	-0.07

i-nuc	BP(j)	Nuc	#BP_Win	avgMFE	avgZ	avgED	SumZ	SumZ/#TotalWindows	BPs= 2
nt-329	-	G	100	-	-	-	-	-
329	NoBP	G	24	-15.89	-1.49	8.76	-35.67	-0.36
329	308	U	27	-26.06	-1.45	15.5	-39.16	-0.39
329	309	U	49	-23.88	-1.59	16.36	-77.83	-0.78

i-nuc	BP(j)	Nuc	#BP_Win	avgMFE	avgZ	avgED	SumZ	SumZ/#TotalWindows	BPs= 3
nt-330	-	A	100	-	-	-	-	-
330	NoBP	A	20	-15.23	-1.44	8.32	-28.86	-0.29
330	307	U	27	-26.06	-1.45	15.5	-39.16	-0.39
330	308	U	49	-23.88	-1.59	16.36	-77.83	-0.78
330	341	U	4	-14.12	-1.63	10.69	-6.51	-0.07

i-nuc	BP(j)	Nuc	#BP_Win	avgMFE	avgZ	avgED	SumZ	SumZ/#TotalWindows	BPs= 3
nt-331	-	G	100	-	-	-	-	-
331	NoBP	G	49	-20.32	-1.48	12.08	-72.42	-0.72
331	245	C	1	-29.3	-0.67	24.69	-0.67	-0.01
331	307	U	49	-23.88	-1.59	16.36	-77.83	-0.78
331	306	U	1	-19.7	-1.72	9.2	-1.72	-0.02

i-nuc	BP(j)	Nuc	#BP_Win	avgMFE	avgZ	avgED	SumZ	SumZ/#TotalWindows	BPs= 2
nt-332	-	A	100	-	-	-	-	-
332	NoBP	A	50	-19.9	-1.48	11.98	-73.95	-0.74
332	244	U	1	-29.3	-0.67	24.69	-0.67	-0.01
332	306	U	49	-23.88	-1.59	16.36	-77.83	-0.78

i-nuc	BP(j)	Nuc	#BP_Win	avgMFE	avgZ	avgED	SumZ	SumZ/#TotalWindows	BPs= 1
nt-333	-	G	100	-	-	-	-	-
333	NoBP	G	99	-21.67	-1.53	14.07	-151.77	-1.52
333	243	C	1	-29.3	-0.67	24.69	-0.67	-0.01

i-nuc	BP(j)	Nuc	#BP_Win	avgMFE	avgZ	avgED	SumZ	SumZ/#TotalWindows	BPs= 0
nt-334	-	A	100	-	-	-	-	-
334	NoBP	A	100	-21.56	-1.53	14.13	-152.61	-1.53

i-nuc	BP(j)	Nuc	#BP_Win	avgMFE	avgZ	avgED	SumZ	SumZ/#TotalWindows	BPs= 0
nt-335	-	G	100	-	-	-	-	-
335	NoBP	G	100	-21.36	-1.52	14.09	-151.68	-1.52

i-nuc	BP(j)	Nuc	#BP_Win	avgMFE	avgZ	avgED	SumZ	SumZ/#TotalWindows	BPs= 1
nt-336	-	A	100	-	-	-	-	-
336	NoBP	A	92	-21.49	-1.5	14.03	-138.43	-1.38
336	355	U	8	-17.51	-1.58	14.22	-12.6	-0.13

i-nuc	BP(j)	Nuc	#BP_Win	avgMFE	avgZ	avgED	SumZ	SumZ/#TotalWindows	BPs= 3
nt-337	-	U	100	-	-	-	-	-
337	NoBP	U	44	-17.62	-1.31	12.09	-57.57	-0.58
337	301	A	46	-24.4	-1.64	15.96	-75.61	-0.76
337	263	A	2	-29.95	-1.74	11.07	-3.47	-0.03
337	354	G	8	-17.51	-1.58	14.22	-12.6	-0.13

i-nuc	BP(j)	Nuc	#BP_Win	avgMFE	avgZ	avgED	SumZ	SumZ/#TotalWindows	BPs= 2
nt-338	-	G	100	-	-	-	-	-
338	NoBP	G	52	-17.27	-1.34	12.18	-69.65	-0.7
338	300	C	46	-24.4	-1.64	15.96	-75.61	-0.76
338	262	C	2	-29.95	-1.74	11.07	-3.47	-0.03

i-nuc	BP(j)	Nuc	#BP_Win	avgMFE	avgZ	avgED	SumZ	SumZ/#TotalWindows	BPs= 3
nt-339	-	G	100	-	-	-	-	-
339	NoBP	G	13	-24.72	-1.44	17.14	-18.73	-0.19
339	299	C	46	-24.4	-1.64	15.96	-75.61	-0.76
339	352	C	38	-15.04	-1.37	9.29	-51.95	-0.52
339	300	C	3	-15.97	-0.74	22.53	-2.22	-0.02

i-nuc	BP(j)	Nuc	#BP_Win	avgMFE	avgZ	avgED	SumZ	SumZ/#TotalWindows	BPs= 6
nt-340	-	G	100	-	-	-	-	-
340	NoBP	G	10	-20.28	-1.25	18.55	-12.53	-0.13
340	297	C	44	-24.82	-1.69	15.6	-74.19	-0.74
340	264	C	2	-29.55	-1.41	21.74	-2.82	-0.03
340	260	C	2	-29.95	-1.74	11.07	-3.47	-0.03
340	351	U	38	-15.04	-1.37	9.29	-51.95	-0.52
340	299	C	3	-15.97	-0.74	22.53	-2.22	-0.02
340	417	C	1	-11.1	-0.24	9.9	-0.24	-0.0

i-nuc	BP(j)	Nuc	#BP_Win	avgMFE	avgZ	avgED	SumZ	SumZ/#TotalWindows	BPs= 7
nt-341	-	U	100	-	-	-	-	-
341	NoBP	U	6	-21.27	-0.75	21.45	-4.48	-0.04
341	296	A	44	-24.82	-1.69	15.6	-74.19	-0.74
341	263	A	2	-29.55	-1.41	21.74	-2.82	-0.03
341	259	G	2	-29.95	-1.74	11.07	-3.47	-0.03
341	350	G	38	-15.04	-1.37	9.29	-51.95	-0.52
341	298	G	3	-15.97	-0.74	22.53	-2.22	-0.02
341	330	A	4	-14.12	-1.63	10.69	-6.51	-0.07
341	416	A	1	-11.1	-0.24	9.9	-0.24	-0.0

i-nuc	BP(j)	Nuc	#BP_Win	avgMFE	avgZ	avgED	SumZ	SumZ/#TotalWindows	BPs= 6
nt-342	-	G	100	-	-	-	-	-
342	NoBP	G	8	-15.86	-1.1	15.63	-8.84	-0.09
342	295	U	44	-24.82	-1.69	15.6	-74.19	-0.74
342	262	C	2	-29.55	-1.41	21.74	-2.82	-0.03
342	252	C	1	-28.0	-0.78	23.94	-0.78	-0.01
342	258	C	2	-29.95	-1.74	11.07	-3.47	-0.03
342	349	C	40	-14.83	-1.31	9.26	-52.31	-0.52
342	297	C	3	-15.97	-0.74	22.53	-2.22	-0.02

i-nuc	BP(j)	Nuc	#BP_Win	avgMFE	avgZ	avgED	SumZ	SumZ/#TotalWindows	BPs= 6
nt-343	-	C	100	-	-	-	-	-
343	294	G	44	-24.82	-1.69	15.6	-74.19	-0.74
343	261	G	2	-29.55	-1.41	21.74	-2.82	-0.03
343	251	G	1	-28.0	-0.78	23.94	-0.78	-0.01
343	257	G	2	-29.95	-1.74	11.07	-3.47	-0.03
343	348	G	40	-14.83	-1.31	9.26	-52.31	-0.52
343	NoBP	C	7	-14.23	-0.56	19.13	-3.9	-0.04
343	328	G	4	-14.12	-1.63	10.69	-6.51	-0.07

i-nuc	BP(j)	Nuc	#BP_Win	avgMFE	avgZ	avgED	SumZ	SumZ/#TotalWindows	BPs= 2
nt-344	-	G	100	-	-	-	-	-
344	NoBP	G	97	-19.41	-1.45	12.73	-140.42	-1.4
344	260	C	2	-29.55	-1.41	21.74	-2.82	-0.03
344	250	U	1	-28.0	-0.78	23.94	-0.78	-0.01

i-nuc	BP(j)	Nuc	#BP_Win	avgMFE	avgZ	avgED	SumZ	SumZ/#TotalWindows	BPs= 1
nt-345	-	A	100	-	-	-	-	-
345	NoBP	A	99	-19.42	-1.44	12.72	-142.84	-1.43
345	249	U	1	-28.0	-0.78	23.94	-0.78	-0.01

i-nuc	BP(j)	Nuc	#BP_Win	avgMFE	avgZ	avgED	SumZ	SumZ/#TotalWindows	BPs= 1
nt-346	-	G	100	-	-	-	-	-
346	NoBP	G	99	-19.23	-1.43	12.6	-141.49	-1.41
346	248	C	1	-28.0	-0.78	23.94	-0.78	-0.01

i-nuc	BP(j)	Nuc	#BP_Win	avgMFE	avgZ	avgED	SumZ	SumZ/#TotalWindows	BPs= 4
nt-347	-	A	100	-	-	-	-	-
347	NoBP	A	63	-15.56	-1.24	11.85	-78.21	-0.78
347	253	U	2	-29.95	-1.74	11.07	-3.47	-0.03
347	288	U	24	-26.05	-1.73	14.52	-41.58	-0.42
347	291	U	7	-27.26	-1.58	15.69	-11.04	-0.11
347	323	U	4	-14.12	-1.63	10.69	-6.51	-0.07

i-nuc	BP(j)	Nuc	#BP_Win	avgMFE	avgZ	avgED	SumZ	SumZ/#TotalWindows	BPs= 4
nt-348	-	G	100	-	-	-	-	-
348	NoBP	G	30	-18.69	-1.21	15.98	-36.3	-0.36
348	252	C	2	-29.95	-1.74	11.07	-3.47	-0.03
348	287	C	24	-26.05	-1.73	14.52	-41.58	-0.42
348	343	C	40	-14.83	-1.31	9.26	-52.31	-0.52
348	322	C	4	-14.12	-1.63	10.69	-6.51	-0.07

i-nuc	BP(j)	Nuc	#BP_Win	avgMFE	avgZ	avgED	SumZ	SumZ/#TotalWindows	BPs= 7
nt-349	-	C	100	-	-	-	-	-
349	251	G	2	-29.95	-1.74	11.07	-3.47	-0.03
349	285	G	24	-26.05	-1.73	14.52	-41.58	-0.42
349	289	G	7	-27.26	-1.58	15.69	-11.04	-0.11
349	342	G	40	-14.83	-1.31	9.26	-52.31	-0.52
349	366	G	15	-17.9	-1.5	17.02	-22.56	-0.23
349	321	G	4	-14.12	-1.63	10.69	-6.51	-0.07
349	408	G	8	-10.65	-0.19	12.91	-1.53	-0.02

i-nuc	BP(j)	Nuc	#BP_Win	avgMFE	avgZ	avgED	SumZ	SumZ/#TotalWindows	BPs= 4
nt-350	-	G	100	-	-	-	-	-
350	NoBP	G	30	-15.43	-1.11	14.31	-33.17	-0.33
350	284	C	24	-26.05	-1.73	14.52	-41.58	-0.42
350	287	C	7	-27.26	-1.58	15.69	-11.04	-0.11
350	341	U	38	-15.04	-1.37	9.29	-51.95	-0.52
350	445	C	1	-9.9	0.14	21.85	0.14	0.0

i-nuc	BP(j)	Nuc	#BP_Win	avgMFE	avgZ	avgED	SumZ	SumZ/#TotalWindows	BPs= 7
nt-351	-	U	100	-	-	-	-	-
351	283	G	24	-26.05	-1.73	14.52	-41.58	-0.42
351	286	A	7	-27.26	-1.58	15.69	-11.04	-0.11
351	340	G	38	-15.04	-1.37	9.29	-51.95	-0.52
351	364	G	15	-17.9	-1.5	17.02	-22.56	-0.23
351	319	A	4	-14.12	-1.63	10.69	-6.51	-0.07
351	406	G	8	-10.65	-0.19	12.91	-1.53	-0.02
351	NoBP	U	3	-10.33	0.04	9.03	0.11	0.0
351	444	G	1	-9.9	0.14	21.85	0.14	0.0

i-nuc	BP(j)	Nuc	#BP_Win	avgMFE	avgZ	avgED	SumZ	SumZ/#TotalWindows	BPs= 7
nt-352	-	C	100	-	-	-	-	-
352	NoBP	C	5	-13.58	-0.13	12.84	-0.67	-0.01
352	285	G	7	-27.26	-1.58	15.69	-11.04	-0.11
352	339	G	38	-15.04	-1.37	9.29	-51.95	-0.52
352	282	G	22	-25.92	-1.8	13.39	-39.68	-0.4
352	363	G	15	-17.9	-1.5	17.02	-22.56	-0.23
352	318	G	4	-14.12	-1.63	10.69	-6.51	-0.07
352	405	G	8	-10.65	-0.19	12.91	-1.53	-0.02
352	443	G	1	-9.9	0.14	21.85	0.14	0.0

i-nuc	BP(j)	Nuc	#BP_Win	avgMFE	avgZ	avgED	SumZ	SumZ/#TotalWindows	BPs= 4
nt-353	-	G	100	-	-	-	-	-
353	284	C	7	-27.26	-1.58	15.69	-11.04	-0.11
353	NoBP	G	8	-17.51	-1.58	14.22	-12.6	-0.13
353	281	C	22	-25.92	-1.8	13.39	-39.68	-0.4
353	362	C	15	-17.9	-1.5	17.02	-22.56	-0.23
353	403	C	48	-13.18	-0.98	9.42	-47.14	-0.47

i-nuc	BP(j)	Nuc	#BP_Win	avgMFE	avgZ	avgED	SumZ	SumZ/#TotalWindows	BPs= 2
nt-354	-	G	100	-	-	-	-	-
354	NoBP	G	44	-22.88	-1.61	14.78	-70.85	-0.71
354	337	U	8	-17.51	-1.58	14.22	-12.6	-0.13
354	402	C	48	-13.18	-0.98	9.42	-47.14	-0.47

i-nuc	BP(j)	Nuc	#BP_Win	avgMFE	avgZ	avgED	SumZ	SumZ/#TotalWindows	BPs= 3
nt-355	-	U	100	-	-	-	-	-
355	NoBP	U	24	-19.19	-1.34	16.41	-32.15	-0.32
355	336	A	8	-17.51	-1.58	14.22	-12.6	-0.13
355	279	G	20	-26.12	-1.79	13.04	-35.76	-0.36
355	401	G	48	-13.18	-0.98	9.42	-47.14	-0.47

i-nuc	BP(j)	Nuc	#BP_Win	avgMFE	avgZ	avgED	SumZ	SumZ/#TotalWindows	BPs= 0
nt-356	-	A	100	-	-	-	-	-
356	NoBP	A	100	-17.32	-1.25	12.22	-125.22	-1.25

i-nuc	BP(j)	Nuc	#BP_Win	avgMFE	avgZ	avgED	SumZ	SumZ/#TotalWindows	BPs= 1
nt-357	-	U	100	-	-	-	-	-
357	NoBP	U	42	-22.88	-1.67	15.11	-70.11	-0.7
357	399	A	58	-12.88	-0.9	10.11	-52.31	-0.52

i-nuc	BP(j)	Nuc	#BP_Win	avgMFE	avgZ	avgED	SumZ	SumZ/#TotalWindows	BPs= 1
nt-358	-	U	100	-	-	-	-	-
358	NoBP	U	41	-22.71	-1.67	15.14	-68.57	-0.69
358	398	A	59	-12.77	-0.87	10.3	-51.14	-0.51

i-nuc	BP(j)	Nuc	#BP_Win	avgMFE	avgZ	avgED	SumZ	SumZ/#TotalWindows	BPs= 1
nt-359	-	A	100	-	-	-	-	-
359	NoBP	A	41	-22.16	-1.61	15.12	-65.99	-0.66
359	397	U	59	-12.77	-0.87	10.3	-51.14	-0.51

i-nuc	BP(j)	Nuc	#BP_Win	avgMFE	avgZ	avgED	SumZ	SumZ/#TotalWindows	BPs= 1
nt-360	-	A	100	-	-	-	-	-
360	NoBP	A	41	-21.64	-1.56	15.18	-63.81	-0.64
360	396	U	59	-12.77	-0.87	10.3	-51.14	-0.51

i-nuc	BP(j)	Nuc	#BP_Win	avgMFE	avgZ	avgED	SumZ	SumZ/#TotalWindows	BPs= 1
nt-361	-	G	100	-	-	-	-	-
361	NoBP	G	90	-15.0	-1.02	12.48	-91.94	-0.92
361	274	C	10	-27.01	-2.04	10.65	-20.44	-0.2

i-nuc	BP(j)	Nuc	#BP_Win	avgMFE	avgZ	avgED	SumZ	SumZ/#TotalWindows	BPs= 3
nt-362	-	C	100	-	-	-	-	-
362	NoBP	C	16	-19.26	-0.99	16.57	-15.91	-0.16
362	273	G	10	-27.01	-2.04	10.65	-20.44	-0.2
362	353	G	15	-17.9	-1.5	17.02	-22.56	-0.23
362	394	G	59	-12.77	-0.87	10.3	-51.14	-0.51

i-nuc	BP(j)	Nuc	#BP_Win	avgMFE	avgZ	avgED	SumZ	SumZ/#TotalWindows	BPs= 2
nt-363	-	G	100	-	-	-	-	-
363	NoBP	G	26	-21.46	-1.3	14.41	-33.8	-0.34
363	352	C	15	-17.9	-1.5	17.02	-22.56	-0.23
363	393	C	59	-12.77	-0.87	10.3	-51.14	-0.51

i-nuc	BP(j)	Nuc	#BP_Win	avgMFE	avgZ	avgED	SumZ	SumZ/#TotalWindows	BPs= 2
nt-364	-	G	100	-	-	-	-	-
364	NoBP	G	26	-20.66	-1.2	14.52	-31.19	-0.31
364	351	U	15	-17.9	-1.5	17.02	-22.56	-0.23
364	392	U	59	-12.77	-0.87	10.3	-51.14	-0.51

i-nuc	BP(j)	Nuc	#BP_Win	avgMFE	avgZ	avgED	SumZ	SumZ/#TotalWindows	BPs= 1
nt-365	-	G	100	-	-	-	-	-
365	NoBP	G	41	-19.14	-1.24	15.53	-50.71	-0.51
365	391	U	59	-12.77	-0.87	10.3	-51.14	-0.51

i-nuc	BP(j)	Nuc	#BP_Win	avgMFE	avgZ	avgED	SumZ	SumZ/#TotalWindows	BPs= 1
nt-366	-	G	100	-	-	-	-	-
366	NoBP	G	85	-14.69	-0.9	11.68	-76.83	-0.77
366	349	C	15	-17.9	-1.5	17.02	-22.56	-0.23

i-nuc	BP(j)	Nuc	#BP_Win	avgMFE	avgZ	avgED	SumZ	SumZ/#TotalWindows	BPs= 0
nt-367	-	G	100	-	-	-	-	-
367	NoBP	G	100	-14.96	-0.96	12.59	-96.13	-0.96

i-nuc	BP(j)	Nuc	#BP_Win	avgMFE	avgZ	avgED	SumZ	SumZ/#TotalWindows	BPs= 0
nt-368	-	A	100	-	-	-	-	-
368	NoBP	A	100	-14.77	-0.93	12.7	-93.04	-0.93

i-nuc	BP(j)	Nuc	#BP_Win	avgMFE	avgZ	avgED	SumZ	SumZ/#TotalWindows	BPs= 2
nt-369	-	G	100	-	-	-	-	-
369	NoBP	G	91	-15.05	-1.03	12.06	-93.79	-0.94
369	393	C	7	-10.33	0.31	20.52	2.15	0.02
369	467	C	2	-8.05	0.46	18.27	0.92	0.01

i-nuc	BP(j)	Nuc	#BP_Win	avgMFE	avgZ	avgED	SumZ	SumZ/#TotalWindows	BPs= 2
nt-370	-	A	100	-	-	-	-	-
370	NoBP	A	91	-14.82	-0.99	12.19	-89.69	-0.9
370	392	U	7	-10.33	0.31	20.52	2.15	0.02
370	466	U	2	-8.05	0.46	18.27	0.92	0.01

i-nuc	BP(j)	Nuc	#BP_Win	avgMFE	avgZ	avgED	SumZ	SumZ/#TotalWindows	BPs= 3
nt-371	-	A	100	-	-	-	-	-
371	NoBP	A	88	-14.46	-0.95	12.02	-83.36	-0.83
371	291	U	3	-19.1	-1.13	20.32	-3.38	-0.03
371	391	U	7	-10.33	0.31	20.52	2.15	0.02
371	465	U	2	-8.05	0.46	18.27	0.92	0.01

i-nuc	BP(j)	Nuc	#BP_Win	avgMFE	avgZ	avgED	SumZ	SumZ/#TotalWindows	BPs= 4
nt-372	-	U	100	-	-	-	-	-
372	NoBP	U	29	-17.25	-1.0	15.8	-28.89	-0.29
372	290	G	3	-19.1	-1.13	20.32	-3.38	-0.03
372	390	A	7	-10.33	0.31	20.52	2.15	0.02
372	383	G	59	-12.77	-0.87	10.3	-51.14	-0.51
372	464	A	2	-8.05	0.46	18.27	0.92	0.01

i-nuc	BP(j)	Nuc	#BP_Win	avgMFE	avgZ	avgED	SumZ	SumZ/#TotalWindows	BPs= 4
nt-373	-	U	100	-	-	-	-	-
373	NoBP	U	29	-16.6	-0.88	16.1	-25.59	-0.26
373	289	G	3	-19.1	-1.13	20.32	-3.38	-0.03
373	389	A	7	-10.33	0.31	20.52	2.15	0.02
373	382	G	59	-12.77	-0.87	10.3	-51.14	-0.51
373	463	G	2	-8.05	0.46	18.27	0.92	0.01

i-nuc	BP(j)	Nuc	#BP_Win	avgMFE	avgZ	avgED	SumZ	SumZ/#TotalWindows	BPs= 2
nt-374	-	A	100	-	-	-	-	-
374	NoBP	A	38	-14.57	-0.54	17.15	-20.39	-0.2
374	288	U	3	-19.1	-1.13	20.32	-3.38	-0.03
374	381	U	59	-12.77	-0.87	10.3	-51.14	-0.51

i-nuc	BP(j)	Nuc	#BP_Win	avgMFE	avgZ	avgED	SumZ	SumZ/#TotalWindows	BPs= 1
nt-375	-	G	100	-	-	-	-	-
375	NoBP	G	97	-13.31	-0.71	13.05	-68.86	-0.69
375	287	C	3	-19.1	-1.13	20.32	-3.38	-0.03

i-nuc	BP(j)	Nuc	#BP_Win	avgMFE	avgZ	avgED	SumZ	SumZ/#TotalWindows	BPs= 0
nt-376	-	A	100	-	-	-	-	-
376	NoBP	A	100	-13.32	-0.7	13.32	-70.07	-0.7

i-nuc	BP(j)	Nuc	#BP_Win	avgMFE	avgZ	avgED	SumZ	SumZ/#TotalWindows	BPs= 1
nt-377	-	U	100	-	-	-	-	-
377	NoBP	U	98	-13.26	-0.7	13.27	-68.73	-0.69
377	474	A	2	-8.6	0.78	17.95	1.57	0.02

i-nuc	BP(j)	Nuc	#BP_Win	avgMFE	avgZ	avgED	SumZ	SumZ/#TotalWindows	BPs= 1
nt-378	-	A	100	-	-	-	-	-
378	NoBP	A	98	-13.09	-0.67	13.34	-65.46	-0.65
378	473	U	2	-8.6	0.78	17.95	1.57	0.02

i-nuc	BP(j)	Nuc	#BP_Win	avgMFE	avgZ	avgED	SumZ	SumZ/#TotalWindows	BPs= 2
nt-379	-	A	100	-	-	-	-	-
379	NoBP	A	88	-13.47	-0.79	12.53	-69.36	-0.69
379	397	U	10	-8.16	0.7	21.2	6.95	0.07
379	472	U	2	-8.6	0.78	17.95	1.57	0.02

i-nuc	BP(j)	Nuc	#BP_Win	avgMFE	avgZ	avgED	SumZ	SumZ/#TotalWindows	BPs= 1
nt-380	-	A	100	-	-	-	-	-
380	NoBP	A	90	-13.19	-0.71	12.72	-64.09	-0.64
380	396	U	10	-8.16	0.7	21.2	6.95	0.07

i-nuc	BP(j)	Nuc	#BP_Win	avgMFE	avgZ	avgED	SumZ	SumZ/#TotalWindows	BPs= 3
nt-381	-	U	100	-	-	-	-	-
381	NoBP	U	21	-15.98	-0.95	17.06	-19.99	-0.2
381	395	G	10	-8.16	0.7	21.2	6.95	0.07
381	374	A	59	-12.77	-0.87	10.3	-51.14	-0.51
381	470	A	10	-8.31	1.04	19.27	10.43	0.1

i-nuc	BP(j)	Nuc	#BP_Win	avgMFE	avgZ	avgED	SumZ	SumZ/#TotalWindows	BPs= 2
nt-382	-	G	100	-	-	-	-	-
382	NoBP	G	31	-13.07	-0.33	18.5	-10.19	-0.1
382	373	U	59	-12.77	-0.87	10.3	-51.14	-0.51
382	469	C	10	-8.31	1.04	19.27	10.43	0.1

i-nuc	BP(j)	Nuc	#BP_Win	avgMFE	avgZ	avgED	SumZ	SumZ/#TotalWindows	BPs= 2
nt-383	-	G	100	-	-	-	-	-
383	NoBP	G	31	-12.87	-0.17	17.98	-5.13	-0.05
383	393	C	10	-8.16	0.7	21.2	6.95	0.07
383	372	U	59	-12.77	-0.87	10.3	-51.14	-0.51

i-nuc	BP(j)	Nuc	#BP_Win	avgMFE	avgZ	avgED	SumZ	SumZ/#TotalWindows	BPs= 2
nt-384	-	G	100	-	-	-	-	-
384	NoBP	G	80	-13.31	-0.82	12.2	-65.6	-0.66
384	392	U	10	-8.16	0.7	21.2	6.95	0.07
384	467	C	10	-8.31	1.04	19.27	10.43	0.1

i-nuc	BP(j)	Nuc	#BP_Win	avgMFE	avgZ	avgED	SumZ	SumZ/#TotalWindows	BPs= 2
nt-385	-	A	100	-	-	-	-	-
385	NoBP	A	80	-13.31	-0.83	12.13	-66.21	-0.66
385	391	U	10	-8.16	0.7	21.2	6.95	0.07
385	466	U	10	-8.31	1.04	19.27	10.43	0.1

i-nuc	BP(j)	Nuc	#BP_Win	avgMFE	avgZ	avgED	SumZ	SumZ/#TotalWindows	BPs= 1
nt-386	-	A	100	-	-	-	-	-
386	NoBP	A	90	-12.74	-0.66	13.06	-59.69	-0.6
386	465	U	10	-8.31	1.04	19.27	10.43	0.1

i-nuc	BP(j)	Nuc	#BP_Win	avgMFE	avgZ	avgED	SumZ	SumZ/#TotalWindows	BPs= 0
nt-387	-	A	100	-	-	-	-	-
387	NoBP	A	100	-12.3	-0.49	13.62	-49.42	-0.49

i-nuc	BP(j)	Nuc	#BP_Win	avgMFE	avgZ	avgED	SumZ	SumZ/#TotalWindows	BPs= 0
nt-388	-	A	100	-	-	-	-	-
388	NoBP	A	100	-12.31	-0.49	13.6	-49.05	-0.49

i-nuc	BP(j)	Nuc	#BP_Win	avgMFE	avgZ	avgED	SumZ	SumZ/#TotalWindows	BPs= 1
nt-389	-	A	100	-	-	-	-	-
389	NoBP	A	93	-12.46	-0.53	13.11	-49.64	-0.5
389	373	U	7	-10.33	0.31	20.52	2.15	0.02

i-nuc	BP(j)	Nuc	#BP_Win	avgMFE	avgZ	avgED	SumZ	SumZ/#TotalWindows	BPs= 1
nt-390	-	A	100	-	-	-	-	-
390	NoBP	A	93	-12.47	-0.52	13.15	-48.14	-0.48
390	372	U	7	-10.33	0.31	20.52	2.15	0.02

i-nuc	BP(j)	Nuc	#BP_Win	avgMFE	avgZ	avgED	SumZ	SumZ/#TotalWindows	BPs= 3
nt-391	-	U	100	-	-	-	-	-
391	NoBP	U	24	-13.55	-0.1	17.03	-2.44	-0.02
391	371	A	7	-10.33	0.31	20.52	2.15	0.02
391	385	A	10	-8.16	0.7	21.2	6.95	0.07
391	365	G	59	-12.77	-0.87	10.3	-51.14	-0.51

i-nuc	BP(j)	Nuc	#BP_Win	avgMFE	avgZ	avgED	SumZ	SumZ/#TotalWindows	BPs= 4
nt-392	-	U	100	-	-	-	-	-
392	NoBP	U	22	-13.02	0.04	17.46	0.87	0.01
392	370	A	7	-10.33	0.31	20.52	2.15	0.02
392	384	G	10	-8.16	0.7	21.2	6.95	0.07
392	364	G	59	-12.77	-0.87	10.3	-51.14	-0.51
392	490	A	2	-20.2	-1.02	15.0	-2.05	-0.02

i-nuc	BP(j)	Nuc	#BP_Win	avgMFE	avgZ	avgED	SumZ	SumZ/#TotalWindows	BPs= 4
nt-393	-	C	100	-	-	-	-	-
393	NoBP	C	22	-13.05	0.1	17.69	2.14	0.02
393	369	G	7	-10.33	0.31	20.52	2.15	0.02
393	383	G	10	-8.16	0.7	21.2	6.95	0.07
393	363	G	59	-12.77	-0.87	10.3	-51.14	-0.51
393	489	G	2	-20.2	-1.02	15.0	-2.05	-0.02

i-nuc	BP(j)	Nuc	#BP_Win	avgMFE	avgZ	avgED	SumZ	SumZ/#TotalWindows	BPs= 2
nt-394	-	G	100	-	-	-	-	-
394	NoBP	G	27	-13.85	-0.18	18.88	-4.87	-0.05
394	362	C	59	-12.77	-0.87	10.3	-51.14	-0.51
394	403	C	14	-7.68	1.06	19.2	14.8	0.15

i-nuc	BP(j)	Nuc	#BP_Win	avgMFE	avgZ	avgED	SumZ	SumZ/#TotalWindows	BPs= 3
nt-395	-	G	100	-	-	-	-	-
395	NoBP	G	75	-13.73	-0.83	11.78	-62.17	-0.62
395	381	U	10	-8.16	0.7	21.2	6.95	0.07
395	402	C	14	-7.68	1.06	19.2	14.8	0.15
395	493	C	1	-19.8	-1.1	15.71	-1.1	-0.01

i-nuc	BP(j)	Nuc	#BP_Win	avgMFE	avgZ	avgED	SumZ	SumZ/#TotalWindows	BPs= 4
nt-396	-	U	100	-	-	-	-	-
396	NoBP	U	16	-17.48	-0.72	16.8	-11.45	-0.11
396	380	A	10	-8.16	0.7	21.2	6.95	0.07
396	360	A	59	-12.77	-0.87	10.3	-51.14	-0.51
396	401	G	14	-7.68	1.06	19.2	14.8	0.15
396	492	A	1	-19.8	-1.1	15.71	-1.1	-0.01

i-nuc	BP(j)	Nuc	#BP_Win	avgMFE	avgZ	avgED	SumZ	SumZ/#TotalWindows	BPs= 3
nt-397	-	U	100	-	-	-	-	-
397	379	A	10	-8.16	0.7	21.2	6.95	0.07
397	359	A	59	-12.77	-0.87	10.3	-51.14	-0.51
397	NoBP	U	30	-13.04	0.08	17.59	2.48	0.02
397	491	G	1	-19.8	-1.1	15.71	-1.1	-0.01

i-nuc	BP(j)	Nuc	#BP_Win	avgMFE	avgZ	avgED	SumZ	SumZ/#TotalWindows	BPs= 2
nt-398	-	A	100	-	-	-	-	-
398	NoBP	A	28	-8.63	0.82	19.82	22.94	0.23
398	358	U	59	-12.77	-0.87	10.3	-51.14	-0.51
398	485	U	13	-19.65	-1.17	14.71	-15.19	-0.15

i-nuc	BP(j)	Nuc	#BP_Win	avgMFE	avgZ	avgED	SumZ	SumZ/#TotalWindows	BPs= 2
nt-399	-	A	100	-	-	-	-	-
399	357	U	58	-12.88	-0.9	10.11	-52.31	-0.52
399	NoBP	A	27	-7.94	0.99	19.95	26.65	0.27
399	484	U	15	-19.49	-1.17	14.69	-17.52	-0.18

i-nuc	BP(j)	Nuc	#BP_Win	avgMFE	avgZ	avgED	SumZ	SumZ/#TotalWindows	BPs= 3
nt-400	-	G	100	-	-	-	-	-
400	NoBP	G	69	-11.99	-0.51	12.04	-35.25	-0.35
400	323	U	2	-13.1	-1.41	11.56	-2.82	-0.03
400	445	C	12	-6.28	1.2	20.3	14.41	0.14
400	483	C	17	-19.23	-1.1	14.73	-18.74	-0.19

i-nuc	BP(j)	Nuc	#BP_Win	avgMFE	avgZ	avgED	SumZ	SumZ/#TotalWindows	BPs= 4
nt-401	-	G	100	-	-	-	-	-
401	NoBP	G	17	-7.85	0.78	19.26	13.3	0.13
401	355	U	48	-13.18	-0.98	9.42	-47.14	-0.47
401	322	C	2	-13.1	-1.41	11.56	-2.82	-0.03
401	396	U	14	-7.68	1.06	19.2	14.8	0.15
401	482	C	19	-18.65	-0.94	14.95	-17.86	-0.18

i-nuc	BP(j)	Nuc	#BP_Win	avgMFE	avgZ	avgED	SumZ	SumZ/#TotalWindows	BPs= 6
nt-402	-	C	100	-	-	-	-	-
402	NoBP	C	1	-16.0	-1.2	11.47	-1.2	-0.01
402	354	G	48	-13.18	-0.98	9.42	-47.14	-0.47
402	321	G	2	-13.1	-1.41	11.56	-2.82	-0.03
402	443	G	12	-6.28	1.2	20.3	14.41	0.14
402	395	G	14	-7.68	1.06	19.2	14.8	0.15
402	409	G	3	-9.4	0.65	20.94	1.95	0.02
402	481	G	20	-18.22	-0.83	15.48	-16.68	-0.17

i-nuc	BP(j)	Nuc	#BP_Win	avgMFE	avgZ	avgED	SumZ	SumZ/#TotalWindows	BPs= 6
nt-403	-	C	100	-	-	-	-	-
403	353	G	48	-13.18	-0.98	9.42	-47.14	-0.47
403	320	G	2	-13.1	-1.41	11.56	-2.82	-0.03
403	442	G	12	-6.28	1.2	20.3	14.41	0.14
403	394	G	14	-7.68	1.06	19.2	14.8	0.15
403	408	G	3	-9.4	0.65	20.94	1.95	0.02
403	480	G	21	-17.95	-0.76	15.86	-15.86	-0.16

i-nuc	BP(j)	Nuc	#BP_Win	avgMFE	avgZ	avgED	SumZ	SumZ/#TotalWindows	BPs= 2
nt-404	-	A	100	-	-	-	-	-
404	NoBP	A	67	-11.82	-0.48	12.07	-32.17	-0.32
404	441	U	12	-6.28	1.2	20.3	14.41	0.14
404	479	U	21	-17.95	-0.76	15.86	-15.86	-0.16

i-nuc	BP(j)	Nuc	#BP_Win	avgMFE	avgZ	avgED	SumZ	SumZ/#TotalWindows	BPs= 2
nt-405	-	G	100	-	-	-	-	-
405	NoBP	G	71	-10.98	-0.21	13.48	-14.58	-0.15
405	352	C	8	-10.65	-0.19	12.91	-1.53	-0.02
405	478	C	21	-17.95	-0.76	15.86	-15.86	-0.16

i-nuc	BP(j)	Nuc	#BP_Win	avgMFE	avgZ	avgED	SumZ	SumZ/#TotalWindows	BPs= 2
nt-406	-	G	100	-	-	-	-	-
406	NoBP	G	71	-10.93	-0.19	13.62	-13.19	-0.13
406	351	U	8	-10.65	-0.19	12.91	-1.53	-0.02
406	477	C	21	-17.95	-0.76	15.86	-15.86	-0.16

i-nuc	BP(j)	Nuc	#BP_Win	avgMFE	avgZ	avgED	SumZ	SumZ/#TotalWindows	BPs= 1
nt-407	-	G	100	-	-	-	-	-
407	NoBP	G	79	-10.87	-0.16	13.7	-12.94	-0.13
407	476	U	21	-17.95	-0.76	15.86	-15.86	-0.16

i-nuc	BP(j)	Nuc	#BP_Win	avgMFE	avgZ	avgED	SumZ	SumZ/#TotalWindows	BPs= 2
nt-408	-	G	100	-	-	-	-	-
408	NoBP	G	89	-12.59	-0.31	14.14	-28.03	-0.28
408	349	C	8	-10.65	-0.19	12.91	-1.53	-0.02
408	403	C	3	-9.4	0.65	20.94	1.95	0.02

i-nuc	BP(j)	Nuc	#BP_Win	avgMFE	avgZ	avgED	SumZ	SumZ/#TotalWindows	BPs= 1
nt-409	-	G	100	-	-	-	-	-
409	NoBP	G	97	-12.4	-0.29	14.13	-27.84	-0.28
409	402	C	3	-9.4	0.65	20.94	1.95	0.02

i-nuc	BP(j)	Nuc	#BP_Win	avgMFE	avgZ	avgED	SumZ	SumZ/#TotalWindows	BPs= 0
nt-410	-	A	100	-	-	-	-	-
410	NoBP	A	100	-12.29	-0.24	14.42	-24.3	-0.24

i-nuc	BP(j)	Nuc	#BP_Win	avgMFE	avgZ	avgED	SumZ	SumZ/#TotalWindows	BPs= 0
nt-411	-	A	100	-	-	-	-	-
411	NoBP	A	100	-12.27	-0.22	14.51	-22.43	-0.22

i-nuc	BP(j)	Nuc	#BP_Win	avgMFE	avgZ	avgED	SumZ	SumZ/#TotalWindows	BPs= 0
nt-412	-	A	100	-	-	-	-	-
412	NoBP	A	100	-12.24	-0.2	14.61	-20.31	-0.2

i-nuc	BP(j)	Nuc	#BP_Win	avgMFE	avgZ	avgED	SumZ	SumZ/#TotalWindows	BPs= 1
nt-413	-	G	100	-	-	-	-	-
413	NoBP	G	79	-10.73	-0.04	14.37	-3.47	-0.03
413	467	C	21	-17.95	-0.76	15.86	-15.86	-0.16

i-nuc	BP(j)	Nuc	#BP_Win	avgMFE	avgZ	avgED	SumZ	SumZ/#TotalWindows	BPs= 1
nt-414	-	A	100	-	-	-	-	-
414	NoBP	A	79	-10.76	-0.03	14.42	-2.73	-0.03
414	466	U	21	-17.95	-0.76	15.86	-15.86	-0.16

i-nuc	BP(j)	Nuc	#BP_Win	avgMFE	avgZ	avgED	SumZ	SumZ/#TotalWindows	BPs= 1
nt-415	-	A	100	-	-	-	-	-
415	NoBP	A	79	-10.79	-0.02	14.45	-1.84	-0.02
415	465	U	21	-17.95	-0.76	15.86	-15.86	-0.16

i-nuc	BP(j)	Nuc	#BP_Win	avgMFE	avgZ	avgED	SumZ	SumZ/#TotalWindows	BPs= 1
nt-416	-	A	100	-	-	-	-	-
416	NoBP	A	99	-12.33	-0.17	14.84	-16.75	-0.17
416	341	U	1	-11.1	-0.24	9.9	-0.24	-0.0

i-nuc	BP(j)	Nuc	#BP_Win	avgMFE	avgZ	avgED	SumZ	SumZ/#TotalWindows	BPs= 2
nt-417	-	C	100	-	-	-	-	-
417	NoBP	C	78	-10.85	0.01	14.64	1.05	0.01
417	340	G	1	-11.1	-0.24	9.9	-0.24	-0.0
417	463	G	21	-17.95	-0.76	15.86	-15.86	-0.16

i-nuc	BP(j)	Nuc	#BP_Win	avgMFE	avgZ	avgED	SumZ	SumZ/#TotalWindows	BPs= 0
nt-418	-	A	100	-	-	-	-	-
418	NoBP	A	100	-12.37	-0.15	14.93	-14.62	-0.15

i-nuc	BP(j)	Nuc	#BP_Win	avgMFE	avgZ	avgED	SumZ	SumZ/#TotalWindows	BPs= 0
nt-419	-	A	100	-	-	-	-	-
419	NoBP	A	100	-12.43	-0.14	14.94	-13.59	-0.14

i-nuc	BP(j)	Nuc	#BP_Win	avgMFE	avgZ	avgED	SumZ	SumZ/#TotalWindows	BPs= 0
nt-420	-	U	100	-	-	-	-	-
420	NoBP	U	100	-12.48	-0.13	14.97	-12.94	-0.13

i-nuc	BP(j)	Nuc	#BP_Win	avgMFE	avgZ	avgED	SumZ	SumZ/#TotalWindows	BPs= 0
nt-421	-	A	100	-	-	-	-	-
421	NoBP	A	100	-12.54	-0.13	15.07	-12.53	-0.13

i-nuc	BP(j)	Nuc	#BP_Win	avgMFE	avgZ	avgED	SumZ	SumZ/#TotalWindows	BPs= 0
nt-422	-	U	100	-	-	-	-	-
422	NoBP	U	100	-12.62	-0.13	15.14	-12.86	-0.13

i-nuc	BP(j)	Nuc	#BP_Win	avgMFE	avgZ	avgED	SumZ	SumZ/#TotalWindows	BPs= 0
nt-423	-	A	100	-	-	-	-	-
423	NoBP	A	100	-12.7	-0.12	15.2	-12.23	-0.12

i-nuc	BP(j)	Nuc	#BP_Win	avgMFE	avgZ	avgED	SumZ	SumZ/#TotalWindows	BPs= 0
nt-424	-	A	100	-	-	-	-	-
424	NoBP	A	100	-12.78	-0.12	15.26	-11.63	-0.12

i-nuc	BP(j)	Nuc	#BP_Win	avgMFE	avgZ	avgED	SumZ	SumZ/#TotalWindows	BPs= 1
nt-425	-	A	100	-	-	-	-	-
425	NoBP	A	30	-10.37	0.04	13.72	1.29	0.01
425	439	U	70	-13.92	-0.17	16.02	-11.74	-0.12

i-nuc	BP(j)	Nuc	#BP_Win	avgMFE	avgZ	avgED	SumZ	SumZ/#TotalWindows	BPs= 1
nt-426	-	C	100	-	-	-	-	-
426	NoBP	C	30	-10.62	0.09	14.04	2.84	0.03
426	438	G	70	-13.92	-0.17	16.02	-11.74	-0.12

i-nuc	BP(j)	Nuc	#BP_Win	avgMFE	avgZ	avgED	SumZ	SumZ/#TotalWindows	BPs= 1
nt-427	-	U	100	-	-	-	-	-
427	NoBP	U	30	-10.88	0.12	14.54	3.74	0.04
427	437	A	70	-13.92	-0.17	16.02	-11.74	-0.12

i-nuc	BP(j)	Nuc	#BP_Win	avgMFE	avgZ	avgED	SumZ	SumZ/#TotalWindows	BPs= 1
nt-428	-	A	100	-	-	-	-	-
428	NoBP	A	30	-11.13	0.13	15.13	3.91	0.04
428	436	U	70	-13.92	-0.17	16.02	-11.74	-0.12

i-nuc	BP(j)	Nuc	#BP_Win	avgMFE	avgZ	avgED	SumZ	SumZ/#TotalWindows	BPs= 0
nt-429	-	A	100	-	-	-	-	-
429	NoBP	A	100	-13.16	-0.07	15.92	-7.04	-0.07

i-nuc	BP(j)	Nuc	#BP_Win	avgMFE	avgZ	avgED	SumZ	SumZ/#TotalWindows	BPs= 0
nt-430	-	A	100	-	-	-	-	-
430	NoBP	A	100	-13.24	-0.07	16.09	-6.59	-0.07

i-nuc	BP(j)	Nuc	#BP_Win	avgMFE	avgZ	avgED	SumZ	SumZ/#TotalWindows	BPs= 0
nt-431	-	A	100	-	-	-	-	-
431	NoBP	A	100	-13.31	-0.06	16.27	-5.87	-0.06

i-nuc	BP(j)	Nuc	#BP_Win	avgMFE	avgZ	avgED	SumZ	SumZ/#TotalWindows	BPs= 0
nt-432	-	C	100	-	-	-	-	-
432	NoBP	C	100	-13.39	-0.05	16.45	-4.8	-0.05

i-nuc	BP(j)	Nuc	#BP_Win	avgMFE	avgZ	avgED	SumZ	SumZ/#TotalWindows	BPs= 0
nt-433	-	A	100	-	-	-	-	-
433	NoBP	A	100	-13.46	-0.04	16.63	-4.03	-0.04

i-nuc	BP(j)	Nuc	#BP_Win	avgMFE	avgZ	avgED	SumZ	SumZ/#TotalWindows	BPs= 0
nt-434	-	U	100	-	-	-	-	-
434	NoBP	U	100	-13.54	-0.03	16.81	-2.92	-0.03

i-nuc	BP(j)	Nuc	#BP_Win	avgMFE	avgZ	avgED	SumZ	SumZ/#TotalWindows	BPs= 0
nt-435	-	A	100	-	-	-	-	-
435	NoBP	A	100	-13.63	-0.02	16.95	-2.44	-0.02

i-nuc	BP(j)	Nuc	#BP_Win	avgMFE	avgZ	avgED	SumZ	SumZ/#TotalWindows	BPs= 2
nt-436	-	U	100	-	-	-	-	-
436	NoBP	U	27	-12.67	0.41	20.04	11.18	0.11
436	428	A	70	-13.92	-0.17	16.02	-11.74	-0.12
436	518	G	3	-18.4	-0.47	15.46	-1.4	-0.01

i-nuc	BP(j)	Nuc	#BP_Win	avgMFE	avgZ	avgED	SumZ	SumZ/#TotalWindows	BPs= 2
nt-437	-	A	100	-	-	-	-	-
437	NoBP	A	27	-13.0	0.42	20.53	11.38	0.11
437	427	U	70	-13.92	-0.17	16.02	-11.74	-0.12
437	517	U	3	-18.4	-0.47	15.46	-1.4	-0.01

i-nuc	BP(j)	Nuc	#BP_Win	avgMFE	avgZ	avgED	SumZ	SumZ/#TotalWindows	BPs= 2
nt-438	-	G	100	-	-	-	-	-
438	NoBP	G	27	-13.34	0.46	21.21	12.33	0.12
438	426	C	70	-13.92	-0.17	16.02	-11.74	-0.12
438	516	C	3	-18.4	-0.47	15.46	-1.4	-0.01

i-nuc	BP(j)	Nuc	#BP_Win	avgMFE	avgZ	avgED	SumZ	SumZ/#TotalWindows	BPs= 2
nt-439	-	U	100	-	-	-	-	-
439	NoBP	U	27	-13.72	0.48	21.79	13.05	0.13
439	425	A	70	-13.92	-0.17	16.02	-11.74	-0.12
439	515	A	3	-18.4	-0.47	15.46	-1.4	-0.01

i-nuc	BP(j)	Nuc	#BP_Win	avgMFE	avgZ	avgED	SumZ	SumZ/#TotalWindows	BPs= 2
nt-440	-	A	100	-	-	-	-	-
440	NoBP	A	93	-13.68	0.01	17.53	1.13	0.01
440	514	U	3	-18.4	-0.47	15.46	-1.4	-0.01
440	534	U	4	-21.02	-0.01	22.23	-0.04	-0.0

i-nuc	BP(j)	Nuc	#BP_Win	avgMFE	avgZ	avgED	SumZ	SumZ/#TotalWindows	BPs= 3
nt-441	-	U	100	-	-	-	-	-
441	NoBP	U	80	-14.87	-0.17	17.13	-13.79	-0.14
441	404	A	12	-6.28	1.2	20.3	14.41	0.14
441	513	A	3	-18.4	-0.47	15.46	-1.4	-0.01
441	533	A	5	-20.78	0.0	23.08	0.02	0.0

i-nuc	BP(j)	Nuc	#BP_Win	avgMFE	avgZ	avgED	SumZ	SumZ/#TotalWindows	BPs= 4
nt-442	-	G	100	-	-	-	-	-
442	NoBP	G	33	-15.35	-0.37	15.26	-12.22	-0.12
442	403	C	12	-6.28	1.2	20.3	14.41	0.14
442	462	C	49	-15.06	-0.09	18.23	-4.39	-0.04
442	484	U	1	-12.1	1.03	26.28	1.03	0.01
442	532	C	5	-20.78	0.0	23.08	0.02	0.0

i-nuc	BP(j)	Nuc	#BP_Win	avgMFE	avgZ	avgED	SumZ	SumZ/#TotalWindows	BPs= 4
nt-443	-	G	100	-	-	-	-	-
443	NoBP	G	81	-15.39	-0.21	16.98	-17.03	-0.17
443	352	C	1	-9.9	0.14	21.85	0.14	0.0
443	402	C	12	-6.28	1.2	20.3	14.41	0.14
443	483	C	1	-12.1	1.03	26.28	1.03	0.01
443	531	C	5	-20.78	0.0	23.08	0.02	0.0

i-nuc	BP(j)	Nuc	#BP_Win	avgMFE	avgZ	avgED	SumZ	SumZ/#TotalWindows	BPs= 3
nt-444	-	G	100	-	-	-	-	-
444	NoBP	G	95	-14.56	-0.01	17.75	-1.41	-0.01
444	351	U	1	-9.9	0.14	21.85	0.14	0.0
444	482	C	1	-12.1	1.03	26.28	1.03	0.01
444	510	C	3	-18.4	-0.47	15.46	-1.4	-0.01

i-nuc	BP(j)	Nuc	#BP_Win	avgMFE	avgZ	avgED	SumZ	SumZ/#TotalWindows	BPs= 5
nt-445	-	C	100	-	-	-	-	-
445	NoBP	C	34	-17.14	-0.35	16.12	-11.84	-0.12
445	350	G	1	-9.9	0.14	21.85	0.14	0.0
445	400	G	12	-6.28	1.2	20.3	14.41	0.14
445	459	G	49	-15.06	-0.09	18.23	-4.39	-0.04
445	481	G	1	-12.1	1.03	26.28	1.03	0.01
445	508	G	3	-18.4	-0.47	15.46	-1.4	-0.01

i-nuc	BP(j)	Nuc	#BP_Win	avgMFE	avgZ	avgED	SumZ	SumZ/#TotalWindows	BPs= 0
nt-446	-	A	100	-	-	-	-	-
446	NoBP	A	100	-14.85	-0.04	17.76	-3.78	-0.04

i-nuc	BP(j)	Nuc	#BP_Win	avgMFE	avgZ	avgED	SumZ	SumZ/#TotalWindows	BPs= 1
nt-447	-	A	100	-	-	-	-	-
447	NoBP	A	44	-16.32	-0.19	16.47	-8.56	-0.09
447	457	U	56	-13.92	0.08	18.61	4.23	0.04

i-nuc	BP(j)	Nuc	#BP_Win	avgMFE	avgZ	avgED	SumZ	SumZ/#TotalWindows	BPs= 2
nt-448	-	G	100	-	-	-	-	-
448	NoBP	G	37	-15.39	-0.1	17.56	-3.69	-0.04
448	456	C	56	-13.92	0.08	18.61	4.23	0.04
448	540	C	7	-23.03	-0.75	9.43	-5.27	-0.05

i-nuc	BP(j)	Nuc	#BP_Win	avgMFE	avgZ	avgED	SumZ	SumZ/#TotalWindows	BPs= 2
nt-449	-	C	100	-	-	-	-	-
449	NoBP	C	19	-16.56	-0.14	13.43	-2.57	-0.03
449	455	G	56	-13.92	0.08	18.61	4.23	0.04
449	480	G	25	-17.13	-0.28	18.17	-6.96	-0.07

i-nuc	BP(j)	Nuc	#BP_Win	avgMFE	avgZ	avgED	SumZ	SumZ/#TotalWindows	BPs= 2
nt-450	-	A	100	-	-	-	-	-
450	NoBP	A	63	-13.21	0.14	18.05	8.92	0.09
450	479	U	25	-17.13	-0.28	18.17	-6.96	-0.07
450	538	U	12	-22.87	-0.66	13.0	-7.89	-0.08

i-nuc	BP(j)	Nuc	#BP_Win	avgMFE	avgZ	avgED	SumZ	SumZ/#TotalWindows	BPs= 3
nt-451	-	G	100	-	-	-	-	-
451	NoBP	G	62	-13.28	0.14	18.18	8.45	0.08
451	478	C	25	-17.13	-0.28	18.17	-6.96	-0.07
451	537	C	12	-22.87	-0.66	13.0	-7.89	-0.08
451	469	C	1	-22.3	-0.46	22.81	-0.46	-0.0

i-nuc	BP(j)	Nuc	#BP_Win	avgMFE	avgZ	avgED	SumZ	SumZ/#TotalWindows	BPs= 2
nt-452	-	G	100	-	-	-	-	-
452	NoBP	G	63	-13.62	0.11	18.36	6.87	0.07
452	477	C	25	-17.13	-0.28	18.17	-6.96	-0.07
452	536	C	12	-22.87	-0.66	13.0	-7.89	-0.08

i-nuc	BP(j)	Nuc	#BP_Win	avgMFE	avgZ	avgED	SumZ	SumZ/#TotalWindows	BPs= 3
nt-453	-	G	100	-	-	-	-	-
453	NoBP	G	62	-13.69	0.11	18.32	6.89	0.07
453	476	U	25	-17.13	-0.28	18.17	-6.96	-0.07
453	535	C	12	-22.87	-0.66	13.0	-7.89	-0.08
453	467	C	1	-22.3	-0.46	22.81	-0.46	-0.0

i-nuc	BP(j)	Nuc	#BP_Win	avgMFE	avgZ	avgED	SumZ	SumZ/#TotalWindows	BPs= 3
nt-454	-	A	100	-	-	-	-	-
454	NoBP	A	59	-13.53	0.13	18.52	7.51	0.08
454	473	U	28	-17.64	-0.32	17.54	-9.07	-0.09
454	534	U	12	-22.87	-0.66	13.0	-7.89	-0.08
454	466	U	1	-22.3	-0.46	22.81	-0.46	-0.0

i-nuc	BP(j)	Nuc	#BP_Win	avgMFE	avgZ	avgED	SumZ	SumZ/#TotalWindows	BPs= 3
nt-455	-	G	100	-	-	-	-	-
455	NoBP	G	15	-20.53	-0.42	13.29	-6.37	-0.06
455	449	C	56	-13.92	0.08	18.61	4.23	0.04
455	472	U	28	-17.64	-0.32	17.54	-9.07	-0.09
455	465	U	1	-22.3	-0.46	22.81	-0.46	-0.0

i-nuc	BP(j)	Nuc	#BP_Win	avgMFE	avgZ	avgED	SumZ	SumZ/#TotalWindows	BPs= 3
nt-456	-	C	100	-	-	-	-	-
456	NoBP	C	15	-21.53	-0.53	12.75	-8.0	-0.08
456	448	G	56	-13.92	0.08	18.61	4.23	0.04
456	471	G	28	-17.64	-0.32	17.54	-9.07	-0.09
456	463	G	1	-22.3	-0.46	22.81	-0.46	-0.0

i-nuc	BP(j)	Nuc	#BP_Win	avgMFE	avgZ	avgED	SumZ	SumZ/#TotalWindows	BPs= 2
nt-457	-	U	100	-	-	-	-	-
457	447	A	56	-13.92	0.08	18.61	4.23	0.04
457	470	A	28	-17.64	-0.32	17.54	-9.07	-0.09
457	NoBP	U	16	-22.52	-0.68	13.0	-10.95	-0.11

i-nuc	BP(j)	Nuc	#BP_Win	avgMFE	avgZ	avgED	SumZ	SumZ/#TotalWindows	BPs= 0
nt-458	-	A	100	-	-	-	-	-
458	NoBP	A	100	-16.49	-0.18	17.3	-17.88	-0.18

i-nuc	BP(j)	Nuc	#BP_Win	avgMFE	avgZ	avgED	SumZ	SumZ/#TotalWindows	BPs= 2
nt-459	-	G	100	-	-	-	-	-
459	NoBP	G	23	-18.79	-0.28	14.47	-6.51	-0.07
459	445	C	49	-15.06	-0.09	18.23	-4.39	-0.04
459	467	C	28	-17.64	-0.32	17.54	-9.07	-0.09

i-nuc	BP(j)	Nuc	#BP_Win	avgMFE	avgZ	avgED	SumZ	SumZ/#TotalWindows	BPs= 2
nt-460	-	A	100	-	-	-	-	-
460	NoBP	A	66	-16.03	-0.11	17.48	-7.37	-0.07
460	466	U	28	-17.64	-0.32	17.54	-9.07	-0.09
460	473	U	6	-21.13	-0.92	9.99	-5.49	-0.05

i-nuc	BP(j)	Nuc	#BP_Win	avgMFE	avgZ	avgED	SumZ	SumZ/#TotalWindows	BPs= 2
nt-461	-	A	100	-	-	-	-	-
461	NoBP	A	66	-16.26	-0.15	17.32	-10.1	-0.1
461	465	U	28	-17.64	-0.32	17.54	-9.07	-0.09
461	472	U	6	-21.13	-0.92	9.99	-5.49	-0.05

i-nuc	BP(j)	Nuc	#BP_Win	avgMFE	avgZ	avgED	SumZ	SumZ/#TotalWindows	BPs= 2
nt-462	-	C	100	-	-	-	-	-
462	NoBP	C	45	-18.75	-0.38	16.25	-17.08	-0.17
462	442	G	49	-15.06	-0.09	18.23	-4.39	-0.04
462	471	G	6	-21.13	-0.92	9.99	-5.49	-0.05

i-nuc	BP(j)	Nuc	#BP_Win	avgMFE	avgZ	avgED	SumZ	SumZ/#TotalWindows	BPs= 3
nt-463	-	G	100	-	-	-	-	-
463	NoBP	G	76	-17.21	-0.18	16.89	-13.51	-0.14
463	373	U	2	-8.05	0.46	18.27	0.92	0.01
463	417	C	21	-17.95	-0.76	15.86	-15.86	-0.16
463	456	C	1	-22.3	-0.46	22.81	-0.46	-0.0

i-nuc	BP(j)	Nuc	#BP_Win	avgMFE	avgZ	avgED	SumZ	SumZ/#TotalWindows	BPs= 1
nt-464	-	A	100	-	-	-	-	-
464	NoBP	A	98	-17.57	-0.33	16.64	-32.21	-0.32
464	372	U	2	-8.05	0.46	18.27	0.92	0.01

i-nuc	BP(j)	Nuc	#BP_Win	avgMFE	avgZ	avgED	SumZ	SumZ/#TotalWindows	BPs= 5
nt-465	-	U	100	-	-	-	-	-
465	NoBP	U	38	-20.0	-0.51	15.37	-19.38	-0.19
465	371	A	2	-8.05	0.46	18.27	0.92	0.01
465	386	A	10	-8.31	1.04	19.27	10.43	0.1
465	461	A	28	-17.64	-0.32	17.54	-9.07	-0.09
465	415	A	21	-17.95	-0.76	15.86	-15.86	-0.16
465	455	G	1	-22.3	-0.46	22.81	-0.46	-0.0

i-nuc	BP(j)	Nuc	#BP_Win	avgMFE	avgZ	avgED	SumZ	SumZ/#TotalWindows	BPs= 6
nt-466	-	U	100	-	-	-	-	-
466	NoBP	U	14	-18.79	-0.66	11.81	-9.17	-0.09
466	370	A	2	-8.05	0.46	18.27	0.92	0.01
466	385	A	10	-8.31	1.04	19.27	10.43	0.1
466	460	A	28	-17.64	-0.32	17.54	-9.07	-0.09
466	414	A	21	-17.95	-0.76	15.86	-15.86	-0.16
466	521	A	24	-21.32	-0.51	17.13	-12.14	-0.12
466	454	A	1	-22.3	-0.46	22.81	-0.46	-0.0

i-nuc	BP(j)	Nuc	#BP_Win	avgMFE	avgZ	avgED	SumZ	SumZ/#TotalWindows	BPs= 6
nt-467	-	C	100	-	-	-	-	-
467	369	G	2	-8.05	0.46	18.27	0.92	0.01
467	NoBP	C	14	-19.83	-0.82	10.99	-11.52	-0.12
467	384	G	10	-8.31	1.04	19.27	10.43	0.1
467	459	G	28	-17.64	-0.32	17.54	-9.07	-0.09
467	413	G	21	-17.95	-0.76	15.86	-15.86	-0.16
467	520	G	24	-21.32	-0.51	17.13	-12.14	-0.12
467	453	G	1	-22.3	-0.46	22.81	-0.46	-0.0

i-nuc	BP(j)	Nuc	#BP_Win	avgMFE	avgZ	avgED	SumZ	SumZ/#TotalWindows	BPs= 0
nt-468	-	G	100	-	-	-	-	-
468	NoBP	G	100	-17.95	-0.39	16.28	-39.45	-0.39

i-nuc	BP(j)	Nuc	#BP_Win	avgMFE	avgZ	avgED	SumZ	SumZ/#TotalWindows	BPs= 3
nt-469	-	C	100	-	-	-	-	-
469	NoBP	C	65	-18.31	-0.6	15.26	-39.05	-0.39
469	382	G	10	-8.31	1.04	19.27	10.43	0.1
469	518	G	24	-21.32	-0.51	17.13	-12.14	-0.12
469	451	G	1	-22.3	-0.46	22.81	-0.46	-0.0

i-nuc	BP(j)	Nuc	#BP_Win	avgMFE	avgZ	avgED	SumZ	SumZ/#TotalWindows	BPs= 3
nt-470	-	A	100	-	-	-	-	-
470	381	U	10	-8.31	1.04	19.27	10.43	0.1
470	457	U	28	-17.64	-0.32	17.54	-9.07	-0.09
470	NoBP	A	38	-19.29	-0.89	13.39	-33.7	-0.34
470	517	U	24	-21.32	-0.51	17.13	-12.14	-0.12

i-nuc	BP(j)	Nuc	#BP_Win	avgMFE	avgZ	avgED	SumZ	SumZ/#TotalWindows	BPs= 3
nt-471	-	G	100	-	-	-	-	-
471	NoBP	G	42	-16.72	-0.47	14.99	-19.88	-0.2
471	456	C	28	-17.64	-0.32	17.54	-9.07	-0.09
471	516	C	24	-21.32	-0.51	17.13	-12.14	-0.12
471	462	C	6	-21.13	-0.92	9.99	-5.49	-0.05

i-nuc	BP(j)	Nuc	#BP_Win	avgMFE	avgZ	avgED	SumZ	SumZ/#TotalWindows	BPs= 4
nt-472	-	U	100	-	-	-	-	-
472	NoBP	U	40	-17.44	-0.6	14.55	-23.82	-0.24
472	379	A	2	-8.6	0.78	17.95	1.57	0.02
472	455	G	28	-17.64	-0.32	17.54	-9.07	-0.09
472	515	A	24	-21.32	-0.51	17.13	-12.14	-0.12
472	461	A	6	-21.13	-0.92	9.99	-5.49	-0.05

i-nuc	BP(j)	Nuc	#BP_Win	avgMFE	avgZ	avgED	SumZ	SumZ/#TotalWindows	BPs= 3
nt-473	-	U	100	-	-	-	-	-
473	NoBP	U	64	-19.09	-0.61	15.33	-39.0	-0.39
473	378	A	2	-8.6	0.78	17.95	1.57	0.02
473	454	A	28	-17.64	-0.32	17.54	-9.07	-0.09
473	460	A	6	-21.13	-0.92	9.99	-5.49	-0.05

i-nuc	BP(j)	Nuc	#BP_Win	avgMFE	avgZ	avgED	SumZ	SumZ/#TotalWindows	BPs= 1
nt-474	-	A	100	-	-	-	-	-
474	NoBP	A	98	-18.92	-0.57	15.5	-56.18	-0.56
474	377	U	2	-8.6	0.78	17.95	1.57	0.02

i-nuc	BP(j)	Nuc	#BP_Win	avgMFE	avgZ	avgED	SumZ	SumZ/#TotalWindows	BPs= 1
nt-475	-	A	100	-	-	-	-	-
475	NoBP	A	75	-18.12	-0.39	17.37	-29.41	-0.29
475	549	U	25	-20.98	-1.11	9.55	-27.87	-0.28

i-nuc	BP(j)	Nuc	#BP_Win	avgMFE	avgZ	avgED	SumZ	SumZ/#TotalWindows	BPs= 3
nt-476	-	U	100	-	-	-	-	-
476	NoBP	U	28	-19.47	-0.25	17.76	-7.12	-0.07
476	453	G	25	-17.13	-0.28	18.17	-6.96	-0.07
476	407	G	21	-17.95	-0.76	15.86	-15.86	-0.16
476	548	A	26	-20.93	-1.13	9.47	-29.48	-0.29

i-nuc	BP(j)	Nuc	#BP_Win	avgMFE	avgZ	avgED	SumZ	SumZ/#TotalWindows	BPs= 3
nt-477	-	C	100	-	-	-	-	-
477	NoBP	C	27	-19.87	-0.3	17.75	-8.16	-0.08
477	452	G	25	-17.13	-0.28	18.17	-6.96	-0.07
477	406	G	21	-17.95	-0.76	15.86	-15.86	-0.16
477	547	G	27	-20.82	-1.12	9.54	-30.27	-0.3

i-nuc	BP(j)	Nuc	#BP_Win	avgMFE	avgZ	avgED	SumZ	SumZ/#TotalWindows	BPs= 4
nt-478	-	C	100	-	-	-	-	-
478	NoBP	C	3	-11.27	0.71	19.74	2.14	0.02
478	451	G	25	-17.13	-0.28	18.17	-6.96	-0.07
478	405	G	21	-17.95	-0.76	15.86	-15.86	-0.16
478	508	G	24	-21.32	-0.51	17.13	-12.14	-0.12
478	546	G	27	-20.82	-1.12	9.54	-30.27	-0.3

i-nuc	BP(j)	Nuc	#BP_Win	avgMFE	avgZ	avgED	SumZ	SumZ/#TotalWindows	BPs= 4
nt-479	-	U	100	-	-	-	-	-
479	NoBP	U	3	-14.23	0.0	15.23	0.0	0.0
479	450	A	25	-17.13	-0.28	18.17	-6.96	-0.07
479	404	A	21	-17.95	-0.76	15.86	-15.86	-0.16
479	507	A	24	-21.32	-0.51	17.13	-12.14	-0.12
479	545	A	27	-20.82	-1.12	9.54	-30.27	-0.3

i-nuc	BP(j)	Nuc	#BP_Win	avgMFE	avgZ	avgED	SumZ	SumZ/#TotalWindows	BPs= 4
nt-480	-	G	100	-	-	-	-	-
480	449	C	25	-17.13	-0.28	18.17	-6.96	-0.07
480	403	C	21	-17.95	-0.76	15.86	-15.86	-0.16
480	504	U	27	-20.86	-0.54	16.29	-14.5	-0.14
480	544	C	27	-20.82	-1.12	9.54	-30.27	-0.3

i-nuc	BP(j)	Nuc	#BP_Win	avgMFE	avgZ	avgED	SumZ	SumZ/#TotalWindows	BPs= 3
nt-481	-	G	100	-	-	-	-	-
481	402	C	20	-18.22	-0.83	15.48	-16.68	-0.17
481	445	C	1	-12.1	1.03	26.28	1.03	0.01
481	NoBP	G	1	-12.6	0.82	23.59	0.82	0.01
481	503	C	78	-19.86	-0.71	14.22	-55.4	-0.55

i-nuc	BP(j)	Nuc	#BP_Win	avgMFE	avgZ	avgED	SumZ	SumZ/#TotalWindows	BPs= 3
nt-482	-	C	100	-	-	-	-	-
482	401	G	19	-18.65	-0.94	14.95	-17.86	-0.18
482	444	G	1	-12.1	1.03	26.28	1.03	0.01
482	502	G	80	-19.68	-0.68	14.44	-54.66	-0.55

i-nuc	BP(j)	Nuc	#BP_Win	avgMFE	avgZ	avgED	SumZ	SumZ/#TotalWindows	BPs= 4
nt-483	-	C	100	-	-	-	-	-
483	400	G	17	-19.23	-1.1	14.73	-18.74	-0.19
483	NoBP	C	1	-14.1	0.58	17.59	0.58	0.01
483	443	G	1	-12.1	1.03	26.28	1.03	0.01
483	501	G	80	-19.68	-0.68	14.44	-54.66	-0.55
483	555	G	1	-11.8	0.51	24.87	0.51	0.01

i-nuc	BP(j)	Nuc	#BP_Win	avgMFE	avgZ	avgED	SumZ	SumZ/#TotalWindows	BPs= 4
nt-484	-	U	100	-	-	-	-	-
484	399	A	15	-19.49	-1.17	14.69	-17.52	-0.18
484	NoBP	U	3	-14.13	0.3	18.32	0.91	0.01
484	442	G	1	-12.1	1.03	26.28	1.03	0.01
484	500	A	80	-19.68	-0.68	14.44	-54.66	-0.55
484	554	A	1	-11.8	0.51	24.87	0.51	0.01

i-nuc	BP(j)	Nuc	#BP_Win	avgMFE	avgZ	avgED	SumZ	SumZ/#TotalWindows	BPs= 3
nt-485	-	U	100	-	-	-	-	-
485	398	A	13	-19.65	-1.17	14.71	-15.19	-0.15
485	NoBP	U	6	-13.88	0.37	19.86	2.19	0.02
485	499	A	80	-19.68	-0.68	14.44	-54.66	-0.55
485	553	A	1	-11.8	0.51	24.87	0.51	0.01

i-nuc	BP(j)	Nuc	#BP_Win	avgMFE	avgZ	avgED	SumZ	SumZ/#TotalWindows	BPs= 2
nt-486	-	U	100	-	-	-	-	-
486	NoBP	U	19	-17.37	-0.54	16.75	-10.19	-0.1
486	498	G	80	-19.68	-0.68	14.44	-54.66	-0.55
486	552	G	1	-11.8	0.51	24.87	0.51	0.01

i-nuc	BP(j)	Nuc	#BP_Win	avgMFE	avgZ	avgED	SumZ	SumZ/#TotalWindows	BPs= 2
nt-487	-	U	100	-	-	-	-	-
487	NoBP	U	19	-16.89	-0.43	17.21	-8.09	-0.08
487	497	A	80	-19.68	-0.68	14.44	-54.66	-0.55
487	551	A	1	-11.8	0.51	24.87	0.51	0.01

i-nuc	BP(j)	Nuc	#BP_Win	avgMFE	avgZ	avgED	SumZ	SumZ/#TotalWindows	BPs= 0
nt-488	-	A	100	-	-	-	-	-
488	NoBP	A	100	-18.98	-0.6	15.16	-60.46	-0.6

i-nuc	BP(j)	Nuc	#BP_Win	avgMFE	avgZ	avgED	SumZ	SumZ/#TotalWindows	BPs= 3
nt-489	-	G	100	-	-	-	-	-
489	NoBP	G	17	-15.56	-0.15	18.46	-2.55	-0.03
489	393	C	2	-20.2	-1.02	15.0	-2.05	-0.02
489	496	C	80	-19.68	-0.68	14.44	-54.66	-0.55
489	550	C	1	-11.8	0.51	24.87	0.51	0.01

i-nuc	BP(j)	Nuc	#BP_Win	avgMFE	avgZ	avgED	SumZ	SumZ/#TotalWindows	BPs= 3
nt-490	-	A	100	-	-	-	-	-
490	392	U	2	-20.2	-1.02	15.0	-2.05	-0.02
490	NoBP	A	17	-15.11	-0.09	19.09	-1.5	-0.02
490	495	U	80	-19.68	-0.68	14.44	-54.66	-0.55
490	549	U	1	-11.8	0.51	24.87	0.51	0.01

i-nuc	BP(j)	Nuc	#BP_Win	avgMFE	avgZ	avgED	SumZ	SumZ/#TotalWindows	BPs= 1
nt-491	-	G	100	-	-	-	-	-
491	NoBP	G	99	-18.75	-0.56	15.42	-55.32	-0.55
491	397	U	1	-19.8	-1.1	15.71	-1.1	-0.01

i-nuc	BP(j)	Nuc	#BP_Win	avgMFE	avgZ	avgED	SumZ	SumZ/#TotalWindows	BPs= 1
nt-492	-	A	100	-	-	-	-	-
492	NoBP	A	99	-18.68	-0.55	15.38	-54.37	-0.54
492	396	U	1	-19.8	-1.1	15.71	-1.1	-0.01

i-nuc	BP(j)	Nuc	#BP_Win	avgMFE	avgZ	avgED	SumZ	SumZ/#TotalWindows	BPs= 2
nt-493	-	C	100	-	-	-	-	-
493	NoBP	C	98	-18.7	-0.56	15.24	-54.56	-0.55
493	395	G	1	-19.8	-1.1	15.71	-1.1	-0.01
493	546	G	1	-11.8	0.51	24.87	0.51	0.01

i-nuc	BP(j)	Nuc	#BP_Win	avgMFE	avgZ	avgED	SumZ	SumZ/#TotalWindows	BPs= 0
nt-494	-	A	100	-	-	-	-	-
494	NoBP	A	100	-18.59	-0.55	15.3	-55.09	-0.55

i-nuc	BP(j)	Nuc	#BP_Win	avgMFE	avgZ	avgED	SumZ	SumZ/#TotalWindows	BPs= 2
nt-495	-	U	100	-	-	-	-	-
495	NoBP	U	19	-14.12	-0.01	18.16	-0.17	-0.0
495	490	A	80	-19.68	-0.68	14.44	-54.66	-0.55
495	543	A	1	-11.8	0.51	24.87	0.51	0.01

i-nuc	BP(j)	Nuc	#BP_Win	avgMFE	avgZ	avgED	SumZ	SumZ/#TotalWindows	BPs= 2
nt-496	-	C	100	-	-	-	-	-
496	NoBP	C	19	-13.85	0.06	18.13	1.08	0.01
496	489	G	80	-19.68	-0.68	14.44	-54.66	-0.55
496	542	G	1	-11.8	0.51	24.87	0.51	0.01

i-nuc	BP(j)	Nuc	#BP_Win	avgMFE	avgZ	avgED	SumZ	SumZ/#TotalWindows	BPs= 2
nt-497	-	A	100	-	-	-	-	-
497	NoBP	A	14	-13.06	0.38	21.24	5.25	0.05
497	487	U	80	-19.68	-0.68	14.44	-54.66	-0.55
497	591	U	6	-14.5	-0.39	13.85	-2.35	-0.02

i-nuc	BP(j)	Nuc	#BP_Win	avgMFE	avgZ	avgED	SumZ	SumZ/#TotalWindows	BPs= 3
nt-498	-	G	100	-	-	-	-	-
498	NoBP	G	12	-12.92	0.42	21.18	5.08	0.05
498	486	U	80	-19.68	-0.68	14.44	-54.66	-0.55
498	540	C	1	-11.8	0.51	24.87	0.51	0.01
498	590	C	7	-14.2	-0.27	15.06	-1.91	-0.02

i-nuc	BP(j)	Nuc	#BP_Win	avgMFE	avgZ	avgED	SumZ	SumZ/#TotalWindows	BPs= 3
nt-499	-	A	100	-	-	-	-	-
499	NoBP	A	12	-12.8	0.44	20.96	5.26	0.05
499	485	U	80	-19.68	-0.68	14.44	-54.66	-0.55
499	539	U	1	-11.8	0.51	24.87	0.51	0.01
499	589	U	7	-14.2	-0.27	15.06	-1.91	-0.02

i-nuc	BP(j)	Nuc	#BP_Win	avgMFE	avgZ	avgED	SumZ	SumZ/#TotalWindows	BPs= 2
nt-500	-	A	100	-	-	-	-	-
500	NoBP	A	19	-13.31	0.17	18.64	3.17	0.03
500	484	U	80	-19.68	-0.68	14.44	-54.66	-0.55
500	538	U	1	-11.8	0.51	24.87	0.51	0.01

i-nuc	BP(j)	Nuc	#BP_Win	avgMFE	avgZ	avgED	SumZ	SumZ/#TotalWindows	BPs= 4
nt-501	-	G	100	-	-	-	-	-
501	NoBP	G	1	-12.1	1.03	26.28	1.03	0.01
501	483	C	80	-19.68	-0.68	14.44	-54.66	-0.55
501	537	C	1	-11.8	0.51	24.87	0.51	0.01
501	526	U	8	-13.69	0.24	19.39	1.9	0.02
501	587	C	10	-13.46	-0.07	17.61	-0.67	-0.01

i-nuc	BP(j)	Nuc	#BP_Win	avgMFE	avgZ	avgED	SumZ	SumZ/#TotalWindows	BPs= 3
nt-502	-	G	100	-	-	-	-	-
502	482	C	80	-19.68	-0.68	14.44	-54.66	-0.55
502	525	C	9	-13.48	0.27	20.0	2.41	0.02
502	586	U	10	-13.46	-0.07	17.61	-0.67	-0.01
502	NoBP	G	1	-16.7	-0.77	17.93	-0.77	-0.01

i-nuc	BP(j)	Nuc	#BP_Win	avgMFE	avgZ	avgED	SumZ	SumZ/#TotalWindows	BPs= 4
nt-503	-	C	100	-	-	-	-	-
503	481	G	78	-19.86	-0.71	14.22	-55.4	-0.55
503	546	G	1	-12.6	-0.08	22.27	-0.08	-0.0
503	524	G	9	-13.48	0.27	20.0	2.41	0.02
503	585	G	10	-13.46	-0.07	17.61	-0.67	-0.01
503	NoBP	C	2	-17.05	-0.78	16.56	-1.55	-0.02

i-nuc	BP(j)	Nuc	#BP_Win	avgMFE	avgZ	avgED	SumZ	SumZ/#TotalWindows	BPs= 6
nt-504	-	U	100	-	-	-	-	-
504	NoBP	U	45	-19.25	-0.9	12.05	-40.67	-0.41
504	480	G	27	-20.86	-0.54	16.29	-14.5	-0.14
504	529	A	5	-20.78	0.0	23.08	0.02	0.0
504	545	A	1	-12.6	-0.08	22.27	-0.08	-0.0
504	523	A	9	-13.48	0.27	20.0	2.41	0.02
504	584	A	10	-13.46	-0.07	17.61	-0.67	-0.01
504	601	A	3	-17.1	-0.81	16.07	-2.43	-0.02

i-nuc	BP(j)	Nuc	#BP_Win	avgMFE	avgZ	avgED	SumZ	SumZ/#TotalWindows	BPs= 6
nt-505	-	G	100	-	-	-	-	-
505	NoBP	G	39	-19.64	-0.52	16.67	-20.17	-0.2
505	516	C	32	-20.21	-1.08	9.83	-34.59	-0.35
505	528	C	5	-20.78	0.0	23.08	0.02	0.0
505	544	C	1	-12.6	-0.08	22.27	-0.08	-0.0
505	522	C	9	-13.48	0.27	20.0	2.41	0.02
505	583	C	10	-13.46	-0.07	17.61	-0.67	-0.01
505	600	C	4	-17.0	-0.72	15.77	-2.88	-0.03

i-nuc	BP(j)	Nuc	#BP_Win	avgMFE	avgZ	avgED	SumZ	SumZ/#TotalWindows	BPs= 6
nt-506	-	U	100	-	-	-	-	-
506	NoBP	U	39	-19.56	-0.51	16.82	-19.82	-0.2
506	515	A	32	-20.21	-1.08	9.83	-34.59	-0.35
506	527	A	5	-20.78	0.0	23.08	0.02	0.0
506	543	A	1	-12.6	-0.08	22.27	-0.08	-0.0
506	521	A	9	-13.48	0.27	20.0	2.41	0.02
506	582	G	10	-13.46	-0.07	17.61	-0.67	-0.01
506	599	G	4	-17.0	-0.72	15.77	-2.88	-0.03

i-nuc	BP(j)	Nuc	#BP_Win	avgMFE	avgZ	avgED	SumZ	SumZ/#TotalWindows	BPs= 4
nt-507	-	A	100	-	-	-	-	-
507	NoBP	A	35	-14.77	-0.18	18.0	-6.24	-0.06
507	514	U	32	-20.21	-1.08	9.83	-34.59	-0.35
507	479	U	24	-21.32	-0.51	17.13	-12.14	-0.12
507	526	U	5	-20.78	0.0	23.08	0.02	0.0
507	598	U	4	-17.0	-0.72	15.77	-2.88	-0.03

i-nuc	BP(j)	Nuc	#BP_Win	avgMFE	avgZ	avgED	SumZ	SumZ/#TotalWindows	BPs= 3
nt-508	-	G	100	-	-	-	-	-
508	NoBP	G	68	-17.26	-0.62	14.28	-41.89	-0.42
508	445	C	3	-18.4	-0.47	15.46	-1.4	-0.01
508	478	C	24	-21.32	-0.51	17.13	-12.14	-0.12
508	525	C	5	-20.78	0.0	23.08	0.02	0.0

i-nuc	BP(j)	Nuc	#BP_Win	avgMFE	avgZ	avgED	SumZ	SumZ/#TotalWindows	BPs= 1
nt-509	-	A	100	-	-	-	-	-
509	NoBP	A	96	-18.47	-0.55	15.5	-52.44	-0.52
509	596	U	4	-17.0	-0.72	15.77	-2.88	-0.03

i-nuc	BP(j)	Nuc	#BP_Win	avgMFE	avgZ	avgED	SumZ	SumZ/#TotalWindows	BPs= 3
nt-510	-	C	100	-	-	-	-	-
510	NoBP	C	84	-18.97	-0.63	15.04	-52.89	-0.53
510	444	G	3	-18.4	-0.47	15.46	-1.4	-0.01
510	518	G	9	-13.48	0.27	20.0	2.41	0.02
510	595	G	4	-17.0	-0.72	15.77	-2.88	-0.03

i-nuc	BP(j)	Nuc	#BP_Win	avgMFE	avgZ	avgED	SumZ	SumZ/#TotalWindows	BPs= 2
nt-511	-	A	100	-	-	-	-	-
511	NoBP	A	87	-18.92	-0.62	15.08	-53.75	-0.54
511	517	U	9	-13.48	0.27	20.0	2.41	0.02
511	594	U	4	-17.0	-0.72	15.77	-2.88	-0.03

i-nuc	BP(j)	Nuc	#BP_Win	avgMFE	avgZ	avgED	SumZ	SumZ/#TotalWindows	BPs= 1
nt-512	-	A	100	-	-	-	-	-
512	NoBP	A	96	-18.38	-0.53	15.57	-50.98	-0.51
512	593	U	4	-17.0	-0.72	15.77	-2.88	-0.03

i-nuc	BP(j)	Nuc	#BP_Win	avgMFE	avgZ	avgED	SumZ	SumZ/#TotalWindows	BPs= 1
nt-513	-	A	100	-	-	-	-	-
513	NoBP	A	97	-18.29	-0.53	15.67	-51.59	-0.52
513	441	U	3	-18.4	-0.47	15.46	-1.4	-0.01

i-nuc	BP(j)	Nuc	#BP_Win	avgMFE	avgZ	avgED	SumZ	SumZ/#TotalWindows	BPs= 2
nt-514	-	U	100	-	-	-	-	-
514	NoBP	U	65	-17.3	-0.25	18.71	-15.99	-0.16
514	507	A	32	-20.21	-1.08	9.83	-34.59	-0.35
514	440	A	3	-18.4	-0.47	15.46	-1.4	-0.01

i-nuc	BP(j)	Nuc	#BP_Win	avgMFE	avgZ	avgED	SumZ	SumZ/#TotalWindows	BPs= 3
nt-515	-	A	100	-	-	-	-	-
515	NoBP	A	41	-14.87	-0.07	19.89	-3.03	-0.03
515	506	U	32	-20.21	-1.08	9.83	-34.59	-0.35
515	439	U	3	-18.4	-0.47	15.46	-1.4	-0.01
515	472	U	24	-21.32	-0.51	17.13	-12.14	-0.12

i-nuc	BP(j)	Nuc	#BP_Win	avgMFE	avgZ	avgED	SumZ	SumZ/#TotalWindows	BPs= 3
nt-516	-	C	100	-	-	-	-	-
516	NoBP	C	41	-14.84	-0.06	20.12	-2.44	-0.02
516	505	G	32	-20.21	-1.08	9.83	-34.59	-0.35
516	438	G	3	-18.4	-0.47	15.46	-1.4	-0.01
516	471	G	24	-21.32	-0.51	17.13	-12.14	-0.12

i-nuc	BP(j)	Nuc	#BP_Win	avgMFE	avgZ	avgED	SumZ	SumZ/#TotalWindows	BPs= 3
nt-517	-	U	100	-	-	-	-	-
517	NoBP	U	64	-17.73	-0.62	14.88	-39.79	-0.4
517	437	A	3	-18.4	-0.47	15.46	-1.4	-0.01
517	470	A	24	-21.32	-0.51	17.13	-12.14	-0.12
517	511	A	9	-13.48	0.27	20.0	2.41	0.02

i-nuc	BP(j)	Nuc	#BP_Win	avgMFE	avgZ	avgED	SumZ	SumZ/#TotalWindows	BPs= 5
nt-518	-	G	100	-	-	-	-	-
518	436	U	3	-18.4	-0.47	15.46	-1.4	-0.01
518	469	C	24	-21.32	-0.51	17.13	-12.14	-0.12
518	NoBP	G	6	-19.6	0.03	23.49	0.18	0.0
518	537	C	54	-17.59	-0.69	13.7	-37.1	-0.37
518	510	C	9	-13.48	0.27	20.0	2.41	0.02
518	589	U	4	-17.0	-0.72	15.77	-2.88	-0.03

i-nuc	BP(j)	Nuc	#BP_Win	avgMFE	avgZ	avgED	SumZ	SumZ/#TotalWindows	BPs= 2
nt-519	-	G	100	-	-	-	-	-
519	NoBP	G	40	-19.34	-0.26	18.49	-10.5	-0.1
519	536	C	54	-17.59	-0.69	13.7	-37.1	-0.37
519	588	C	6	-16.12	-0.51	19.39	-3.07	-0.03

i-nuc	BP(j)	Nuc	#BP_Win	avgMFE	avgZ	avgED	SumZ	SumZ/#TotalWindows	BPs= 3
nt-520	-	G	100	-	-	-	-	-
520	NoBP	G	16	-16.16	0.09	20.69	1.47	0.01
520	467	C	24	-21.32	-0.51	17.13	-12.14	-0.12
520	535	C	54	-17.59	-0.69	13.7	-37.1	-0.37
520	587	C	6	-16.12	-0.51	19.39	-3.07	-0.03

i-nuc	BP(j)	Nuc	#BP_Win	avgMFE	avgZ	avgED	SumZ	SumZ/#TotalWindows	BPs= 4
nt-521	-	A	100	-	-	-	-	-
521	466	U	24	-21.32	-0.51	17.13	-12.14	-0.12
521	NoBP	A	7	-19.1	-0.25	21.23	-1.75	-0.02
521	534	U	54	-17.59	-0.69	13.7	-37.1	-0.37
521	506	U	9	-13.48	0.27	20.0	2.41	0.02
521	586	U	6	-16.12	-0.51	19.39	-3.07	-0.03

i-nuc	BP(j)	Nuc	#BP_Win	avgMFE	avgZ	avgED	SumZ	SumZ/#TotalWindows	BPs= 2
nt-522	-	C	100	-	-	-	-	-
522	NoBP	C	85	-18.71	-0.59	15.28	-50.35	-0.5
522	505	G	9	-13.48	0.27	20.0	2.41	0.02
522	585	G	6	-16.12	-0.51	19.39	-3.07	-0.03

i-nuc	BP(j)	Nuc	#BP_Win	avgMFE	avgZ	avgED	SumZ	SumZ/#TotalWindows	BPs= 1
nt-523	-	A	100	-	-	-	-	-
523	NoBP	A	91	-18.49	-0.59	15.59	-53.67	-0.54
523	504	U	9	-13.48	0.27	20.0	2.41	0.02

i-nuc	BP(j)	Nuc	#BP_Win	avgMFE	avgZ	avgED	SumZ	SumZ/#TotalWindows	BPs= 3
nt-524	-	G	100	-	-	-	-	-
524	NoBP	G	31	-20.33	-0.43	18.27	-13.42	-0.13
524	531	C	54	-17.59	-0.69	13.7	-37.1	-0.37
524	503	C	9	-13.48	0.27	20.0	2.41	0.02
524	583	C	6	-16.12	-0.51	19.39	-3.07	-0.03

i-nuc	BP(j)	Nuc	#BP_Win	avgMFE	avgZ	avgED	SumZ	SumZ/#TotalWindows	BPs= 3
nt-525	-	C	100	-	-	-	-	-
525	NoBP	C	80	-18.39	-0.64	14.91	-50.96	-0.51
525	508	G	5	-20.78	0.0	23.08	0.02	0.0
525	502	G	9	-13.48	0.27	20.0	2.41	0.02
525	582	G	6	-16.12	-0.51	19.39	-3.07	-0.03

i-nuc	BP(j)	Nuc	#BP_Win	avgMFE	avgZ	avgED	SumZ	SumZ/#TotalWindows	BPs= 4
nt-526	-	U	100	-	-	-	-	-
526	NoBP	U	74	-18.57	-0.61	14.87	-45.34	-0.45
526	507	A	5	-20.78	0.0	23.08	0.02	0.0
526	501	G	8	-13.69	0.24	19.39	1.9	0.02
526	581	A	6	-16.12	-0.51	19.39	-3.07	-0.03
526	617	A	7	-14.87	-0.84	16.72	-5.89	-0.06

i-nuc	BP(j)	Nuc	#BP_Win	avgMFE	avgZ	avgED	SumZ	SumZ/#TotalWindows	BPs= 3
nt-527	-	A	100	-	-	-	-	-
527	NoBP	A	82	-18.03	-0.54	15.22	-44.29	-0.44
527	506	U	5	-20.78	0.0	23.08	0.02	0.0
527	580	U	6	-16.12	-0.51	19.39	-3.07	-0.03
527	616	U	7	-14.87	-0.84	16.72	-5.89	-0.06

i-nuc	BP(j)	Nuc	#BP_Win	avgMFE	avgZ	avgED	SumZ	SumZ/#TotalWindows	BPs= 2
nt-528	-	C	100	-	-	-	-	-
528	NoBP	C	88	-17.84	-0.54	15.36	-47.72	-0.48
528	505	G	5	-20.78	0.0	23.08	0.02	0.0
528	615	G	7	-14.87	-0.84	16.72	-5.89	-0.06

i-nuc	BP(j)	Nuc	#BP_Win	avgMFE	avgZ	avgED	SumZ	SumZ/#TotalWindows	BPs= 2
nt-529	-	A	100	-	-	-	-	-
529	NoBP	A	88	-17.78	-0.55	15.22	-48.47	-0.48
529	504	U	5	-20.78	0.0	23.08	0.02	0.0
529	614	U	7	-14.87	-0.84	16.72	-5.89	-0.06

i-nuc	BP(j)	Nuc	#BP_Win	avgMFE	avgZ	avgED	SumZ	SumZ/#TotalWindows	BPs= 0
nt-530	-	A	100	-	-	-	-	-
530	NoBP	A	100	-17.67	-0.55	15.59	-54.65	-0.55

i-nuc	BP(j)	Nuc	#BP_Win	avgMFE	avgZ	avgED	SumZ	SumZ/#TotalWindows	BPs= 3
nt-531	-	C	100	-	-	-	-	-
531	NoBP	C	34	-17.77	-0.35	16.83	-11.98	-0.12
531	443	G	5	-20.78	0.0	23.08	0.02	0.0
531	524	G	54	-17.59	-0.69	13.7	-37.1	-0.37
531	612	G	7	-14.87	-0.84	16.72	-5.89	-0.06

i-nuc	BP(j)	Nuc	#BP_Win	avgMFE	avgZ	avgED	SumZ	SumZ/#TotalWindows	BPs= 1
nt-532	-	C	100	-	-	-	-	-
532	NoBP	C	95	-17.42	-0.59	14.87	-55.98	-0.56
532	442	G	5	-20.78	0.0	23.08	0.02	0.0

i-nuc	BP(j)	Nuc	#BP_Win	avgMFE	avgZ	avgED	SumZ	SumZ/#TotalWindows	BPs= 2
nt-533	-	A	100	-	-	-	-	-
533	441	U	5	-20.78	0.0	23.08	0.02	0.0
533	NoBP	A	88	-17.58	-0.58	14.56	-51.02	-0.51
533	610	U	7	-14.87	-0.84	16.72	-5.89	-0.06

i-nuc	BP(j)	Nuc	#BP_Win	avgMFE	avgZ	avgED	SumZ	SumZ/#TotalWindows	BPs= 4
nt-534	-	U	100	-	-	-	-	-
534	440	A	4	-21.02	-0.01	22.23	-0.04	-0.0
534	454	A	12	-22.87	-0.66	13.0	-7.89	-0.08
534	521	A	54	-17.59	-0.69	13.7	-37.1	-0.37
534	NoBP	U	23	-14.71	-0.29	17.26	-6.71	-0.07
534	609	A	7	-14.87	-0.84	16.72	-5.89	-0.06

i-nuc	BP(j)	Nuc	#BP_Win	avgMFE	avgZ	avgED	SumZ	SumZ/#TotalWindows	BPs= 3
nt-535	-	C	100	-	-	-	-	-
535	NoBP	C	27	-15.47	-0.28	17.51	-7.56	-0.08
535	453	G	12	-22.87	-0.66	13.0	-7.89	-0.08
535	520	G	54	-17.59	-0.69	13.7	-37.1	-0.37
535	608	G	7	-14.87	-0.84	16.72	-5.89	-0.06

i-nuc	BP(j)	Nuc	#BP_Win	avgMFE	avgZ	avgED	SumZ	SumZ/#TotalWindows	BPs= 4
nt-536	-	C	100	-	-	-	-	-
536	NoBP	C	21	-15.13	-0.17	18.9	-3.67	-0.04
536	452	G	12	-22.87	-0.66	13.0	-7.89	-0.08
536	519	G	54	-17.59	-0.69	13.7	-37.1	-0.37
536	607	G	7	-14.87	-0.84	16.72	-5.89	-0.06
536	630	G	6	-15.73	-0.72	10.89	-4.34	-0.04

i-nuc	BP(j)	Nuc	#BP_Win	avgMFE	avgZ	avgED	SumZ	SumZ/#TotalWindows	BPs= 6
nt-537	-	C	100	-	-	-	-	-
537	NoBP	C	7	-16.83	-0.4	20.17	-2.82	-0.03
537	451	G	12	-22.87	-0.66	13.0	-7.89	-0.08
537	518	G	54	-17.59	-0.69	13.7	-37.1	-0.37
537	501	G	1	-11.8	0.51	24.87	0.51	0.01
537	555	G	19	-14.27	-0.38	17.26	-7.17	-0.07
537	629	G	6	-15.73	-0.72	10.89	-4.34	-0.04
537	633	G	1	-15.3	-0.73	10.79	-0.73	-0.01

i-nuc	BP(j)	Nuc	#BP_Win	avgMFE	avgZ	avgED	SumZ	SumZ/#TotalWindows	BPs= 5
nt-538	-	U	100	-	-	-	-	-
538	450	A	12	-22.87	-0.66	13.0	-7.89	-0.08
538	NoBP	U	61	-17.4	-0.67	14.2	-40.63	-0.41
538	500	A	1	-11.8	0.51	24.87	0.51	0.01
538	554	A	19	-14.27	-0.38	17.26	-7.17	-0.07
538	628	A	6	-15.73	-0.72	10.89	-4.34	-0.04
538	632	A	1	-15.3	-0.73	10.79	-0.73	-0.01

i-nuc	BP(j)	Nuc	#BP_Win	avgMFE	avgZ	avgED	SumZ	SumZ/#TotalWindows	BPs= 4
nt-539	-	U	100	-	-	-	-	-
539	NoBP	U	73	-18.19	-0.67	13.81	-48.87	-0.49
539	499	A	1	-11.8	0.51	24.87	0.51	0.01
539	553	A	19	-14.27	-0.38	17.26	-7.17	-0.07
539	627	A	6	-15.73	-0.72	10.89	-4.34	-0.04
539	631	A	1	-15.3	-0.73	10.79	-0.73	-0.01

i-nuc	BP(j)	Nuc	#BP_Win	avgMFE	avgZ	avgED	SumZ	SumZ/#TotalWindows	BPs= 4
nt-540	-	C	100	-	-	-	-	-
540	NoBP	C	72	-17.41	-0.67	13.84	-48.06	-0.48
540	448	G	7	-23.03	-0.75	9.43	-5.27	-0.05
540	498	G	1	-11.8	0.51	24.87	0.51	0.01
540	552	G	19	-14.27	-0.38	17.26	-7.17	-0.07
540	630	G	1	-15.3	-0.73	10.79	-0.73	-0.01

i-nuc	BP(j)	Nuc	#BP_Win	avgMFE	avgZ	avgED	SumZ	SumZ/#TotalWindows	BPs= 0
nt-541	-	A	100	-	-	-	-	-
541	NoBP	A	100	-17.05	-0.61	14.16	-60.64	-0.61

i-nuc	BP(j)	Nuc	#BP_Win	avgMFE	avgZ	avgED	SumZ	SumZ/#TotalWindows	BPs= 3
nt-542	-	G	100	-	-	-	-	-
542	NoBP	G	74	-17.81	-0.68	12.7	-50.64	-0.51
542	496	C	1	-11.8	0.51	24.87	0.51	0.01
542	550	C	19	-14.27	-0.38	17.26	-7.17	-0.07
542	565	C	6	-16.12	-0.51	19.39	-3.07	-0.03

i-nuc	BP(j)	Nuc	#BP_Win	avgMFE	avgZ	avgED	SumZ	SumZ/#TotalWindows	BPs= 4
nt-543	-	A	100	-	-	-	-	-
543	NoBP	A	73	-17.77	-0.7	12.57	-51.04	-0.51
543	506	U	1	-12.6	-0.08	22.27	-0.08	-0.0
543	495	U	1	-11.8	0.51	24.87	0.51	0.01
543	549	U	19	-14.27	-0.38	17.26	-7.17	-0.07
543	564	U	6	-16.12	-0.51	19.39	-3.07	-0.03

i-nuc	BP(j)	Nuc	#BP_Win	avgMFE	avgZ	avgED	SumZ	SumZ/#TotalWindows	BPs= 3
nt-544	-	C	100	-	-	-	-	-
544	NoBP	C	66	-15.3	-0.42	15.35	-27.81	-0.28
544	480	G	27	-20.82	-1.12	9.54	-30.27	-0.3
544	505	G	1	-12.6	-0.08	22.27	-0.08	-0.0
544	562	G	6	-16.12	-0.51	19.39	-3.07	-0.03

i-nuc	BP(j)	Nuc	#BP_Win	avgMFE	avgZ	avgED	SumZ	SumZ/#TotalWindows	BPs= 3
nt-545	-	A	100	-	-	-	-	-
545	NoBP	A	66	-15.18	-0.42	15.35	-27.51	-0.28
545	479	U	27	-20.82	-1.12	9.54	-30.27	-0.3
545	504	U	1	-12.6	-0.08	22.27	-0.08	-0.0
545	560	U	6	-16.12	-0.51	19.39	-3.07	-0.03

i-nuc	BP(j)	Nuc	#BP_Win	avgMFE	avgZ	avgED	SumZ	SumZ/#TotalWindows	BPs= 4
nt-546	-	G	100	-	-	-	-	-
546	NoBP	G	65	-15.11	-0.42	15.21	-27.31	-0.27
546	478	C	27	-20.82	-1.12	9.54	-30.27	-0.3
546	503	C	1	-12.6	-0.08	22.27	-0.08	-0.0
546	493	C	1	-11.8	0.51	24.87	0.51	0.01
546	559	U	6	-16.12	-0.51	19.39	-3.07	-0.03

i-nuc	BP(j)	Nuc	#BP_Win	avgMFE	avgZ	avgED	SumZ	SumZ/#TotalWindows	BPs= 3
nt-547	-	G	100	-	-	-	-	-
547	NoBP	G	23	-15.27	-0.37	16.98	-8.52	-0.09
547	477	C	27	-20.82	-1.12	9.54	-30.27	-0.3
547	565	C	44	-14.71	-0.42	14.68	-18.49	-0.18
547	558	C	6	-16.12	-0.51	19.39	-3.07	-0.03

i-nuc	BP(j)	Nuc	#BP_Win	avgMFE	avgZ	avgED	SumZ	SumZ/#TotalWindows	BPs= 2
nt-548	-	A	100	-	-	-	-	-
548	NoBP	A	30	-15.21	-0.42	17.37	-12.57	-0.13
548	476	U	26	-20.93	-1.13	9.47	-29.48	-0.29
548	564	U	44	-14.71	-0.42	14.68	-18.49	-0.18

i-nuc	BP(j)	Nuc	#BP_Win	avgMFE	avgZ	avgED	SumZ	SumZ/#TotalWindows	BPs= 5
nt-549	-	U	100	-	-	-	-	-
549	NoBP	U	5	-17.34	-0.74	11.68	-3.71	-0.04
549	475	A	25	-20.98	-1.11	9.55	-27.87	-0.28
549	563	A	44	-14.71	-0.42	14.68	-18.49	-0.18
549	490	A	1	-11.8	0.51	24.87	0.51	0.01
549	543	A	19	-14.27	-0.38	17.26	-7.17	-0.07
549	556	A	6	-16.12	-0.51	19.39	-3.07	-0.03

i-nuc	BP(j)	Nuc	#BP_Win	avgMFE	avgZ	avgED	SumZ	SumZ/#TotalWindows	BPs= 4
nt-550	-	C	100	-	-	-	-	-
550	NoBP	C	30	-20.08	-1.05	9.69	-31.49	-0.31
550	562	G	44	-14.71	-0.42	14.68	-18.49	-0.18
550	489	G	1	-11.8	0.51	24.87	0.51	0.01
550	542	G	19	-14.27	-0.38	17.26	-7.17	-0.07
550	555	G	6	-16.12	-0.51	19.39	-3.07	-0.03

i-nuc	BP(j)	Nuc	#BP_Win	avgMFE	avgZ	avgED	SumZ	SumZ/#TotalWindows	BPs= 1
nt-551	-	A	100	-	-	-	-	-
551	NoBP	A	99	-16.26	-0.61	13.83	-60.28	-0.6
551	487	U	1	-11.8	0.51	24.87	0.51	0.01

i-nuc	BP(j)	Nuc	#BP_Win	avgMFE	avgZ	avgED	SumZ	SumZ/#TotalWindows	BPs= 2
nt-552	-	G	100	-	-	-	-	-
552	NoBP	G	80	-16.64	-0.66	13.03	-53.19	-0.53
552	486	U	1	-11.8	0.51	24.87	0.51	0.01
552	540	C	19	-14.27	-0.38	17.26	-7.17	-0.07

i-nuc	BP(j)	Nuc	#BP_Win	avgMFE	avgZ	avgED	SumZ	SumZ/#TotalWindows	BPs= 2
nt-553	-	A	100	-	-	-	-	-
553	NoBP	A	80	-16.58	-0.67	13.08	-53.89	-0.54
553	485	U	1	-11.8	0.51	24.87	0.51	0.01
553	539	U	19	-14.27	-0.38	17.26	-7.17	-0.07

i-nuc	BP(j)	Nuc	#BP_Win	avgMFE	avgZ	avgED	SumZ	SumZ/#TotalWindows	BPs= 2
nt-554	-	A	100	-	-	-	-	-
554	NoBP	A	80	-16.52	-0.69	13.1	-54.95	-0.55
554	484	U	1	-11.8	0.51	24.87	0.51	0.01
554	538	U	19	-14.27	-0.38	17.26	-7.17	-0.07

i-nuc	BP(j)	Nuc	#BP_Win	avgMFE	avgZ	avgED	SumZ	SumZ/#TotalWindows	BPs= 3
nt-555	-	G	100	-	-	-	-	-
555	NoBP	G	74	-16.5	-0.72	12.62	-52.91	-0.53
555	483	C	1	-11.8	0.51	24.87	0.51	0.01
555	537	C	19	-14.27	-0.38	17.26	-7.17	-0.07
555	550	C	6	-16.12	-0.51	19.39	-3.07	-0.03

i-nuc	BP(j)	Nuc	#BP_Win	avgMFE	avgZ	avgED	SumZ	SumZ/#TotalWindows	BPs= 1
nt-556	-	A	100	-	-	-	-	-
556	NoBP	A	94	-15.96	-0.64	13.73	-60.56	-0.61
556	549	U	6	-16.12	-0.51	19.39	-3.07	-0.03

i-nuc	BP(j)	Nuc	#BP_Win	avgMFE	avgZ	avgED	SumZ	SumZ/#TotalWindows	BPs= 0
nt-557	-	A	100	-	-	-	-	-
557	NoBP	A	100	-15.93	-0.64	14.08	-63.82	-0.64

i-nuc	BP(j)	Nuc	#BP_Win	avgMFE	avgZ	avgED	SumZ	SumZ/#TotalWindows	BPs= 2
nt-558	-	C	100	-	-	-	-	-
558	NoBP	C	92	-15.91	-0.65	13.74	-59.35	-0.59
558	547	G	6	-16.12	-0.51	19.39	-3.07	-0.03
558	650	G	2	-14.65	-0.72	13.92	-1.44	-0.01

i-nuc	BP(j)	Nuc	#BP_Win	avgMFE	avgZ	avgED	SumZ	SumZ/#TotalWindows	BPs= 2
nt-559	-	U	100	-	-	-	-	-
559	NoBP	U	92	-15.88	-0.66	13.72	-60.57	-0.61
559	546	G	6	-16.12	-0.51	19.39	-3.07	-0.03
559	649	A	2	-14.65	-0.72	13.92	-1.44	-0.01

i-nuc	BP(j)	Nuc	#BP_Win	avgMFE	avgZ	avgED	SumZ	SumZ/#TotalWindows	BPs= 2
nt-560	-	U	100	-	-	-	-	-
560	NoBP	U	92	-15.85	-0.67	13.69	-61.59	-0.62
560	545	A	6	-16.12	-0.51	19.39	-3.07	-0.03
560	648	G	2	-14.65	-0.72	13.92	-1.44	-0.01

i-nuc	BP(j)	Nuc	#BP_Win	avgMFE	avgZ	avgED	SumZ	SumZ/#TotalWindows	BPs= 0
nt-561	-	A	100	-	-	-	-	-
561	NoBP	A	100	-15.82	-0.67	14.01	-67.49	-0.67

i-nuc	BP(j)	Nuc	#BP_Win	avgMFE	avgZ	avgED	SumZ	SumZ/#TotalWindows	BPs= 2
nt-562	-	G	100	-	-	-	-	-
562	NoBP	G	50	-16.72	-0.94	12.73	-46.83	-0.47
562	550	C	44	-14.71	-0.42	14.68	-18.49	-0.18
562	544	C	6	-16.12	-0.51	19.39	-3.07	-0.03

i-nuc	BP(j)	Nuc	#BP_Win	avgMFE	avgZ	avgED	SumZ	SumZ/#TotalWindows	BPs= 2
nt-563	-	A	100	-	-	-	-	-
563	NoBP	A	51	-16.89	-0.96	13.51	-48.96	-0.49
563	549	U	44	-14.71	-0.42	14.68	-18.49	-0.18
563	646	U	5	-13.9	-0.53	12.22	-2.66	-0.03

i-nuc	BP(j)	Nuc	#BP_Win	avgMFE	avgZ	avgED	SumZ	SumZ/#TotalWindows	BPs= 3
nt-564	-	U	100	-	-	-	-	-
564	NoBP	U	45	-16.94	-1.05	12.66	-47.45	-0.47
564	548	A	44	-14.71	-0.42	14.68	-18.49	-0.18
564	543	A	6	-16.12	-0.51	19.39	-3.07	-0.03
564	645	A	5	-13.9	-0.53	12.22	-2.66	-0.03

i-nuc	BP(j)	Nuc	#BP_Win	avgMFE	avgZ	avgED	SumZ	SumZ/#TotalWindows	BPs= 3
nt-565	-	C	100	-	-	-	-	-
565	NoBP	C	45	-16.9	-1.09	12.59	-48.95	-0.49
565	547	G	44	-14.71	-0.42	14.68	-18.49	-0.18
565	542	G	6	-16.12	-0.51	19.39	-3.07	-0.03
565	644	G	5	-13.9	-0.53	12.22	-2.66	-0.03

i-nuc	BP(j)	Nuc	#BP_Win	avgMFE	avgZ	avgED	SumZ	SumZ/#TotalWindows	BPs= 0
nt-566	-	A	100	-	-	-	-	-
566	NoBP	A	100	-15.72	-0.74	13.86	-74.49	-0.74

i-nuc	BP(j)	Nuc	#BP_Win	avgMFE	avgZ	avgED	SumZ	SumZ/#TotalWindows	BPs= 1
nt-567	-	U	100	-	-	-	-	-
567	NoBP	U	95	-15.79	-0.77	13.95	-73.0	-0.73
567	643	A	5	-13.9	-0.53	12.22	-2.66	-0.03

i-nuc	BP(j)	Nuc	#BP_Win	avgMFE	avgZ	avgED	SumZ	SumZ/#TotalWindows	BPs= 1
nt-568	-	U	100	-	-	-	-	-
568	NoBP	U	95	-15.77	-0.79	13.96	-74.94	-0.75
568	642	A	5	-13.9	-0.53	12.22	-2.66	-0.03

i-nuc	BP(j)	Nuc	#BP_Win	avgMFE	avgZ	avgED	SumZ	SumZ/#TotalWindows	BPs= 1
nt-569	-	A	100	-	-	-	-	-
569	NoBP	A	95	-15.75	-0.8	13.97	-75.9	-0.76
569	641	U	5	-13.9	-0.53	12.22	-2.66	-0.03

i-nuc	BP(j)	Nuc	#BP_Win	avgMFE	avgZ	avgED	SumZ	SumZ/#TotalWindows	BPs= 1
nt-570	-	U	100	-	-	-	-	-
570	NoBP	U	95	-15.73	-0.82	13.99	-77.44	-0.77
570	640	A	5	-13.9	-0.53	12.22	-2.66	-0.03

i-nuc	BP(j)	Nuc	#BP_Win	avgMFE	avgZ	avgED	SumZ	SumZ/#TotalWindows	BPs= 0
nt-571	-	A	100	-	-	-	-	-
571	NoBP	A	100	-15.61	-0.82	13.92	-82.37	-0.82

i-nuc	BP(j)	Nuc	#BP_Win	avgMFE	avgZ	avgED	SumZ	SumZ/#TotalWindows	BPs= 0
nt-572	-	U	100	-	-	-	-	-
572	NoBP	U	100	-15.59	-0.83	13.95	-83.42	-0.83

i-nuc	BP(j)	Nuc	#BP_Win	avgMFE	avgZ	avgED	SumZ	SumZ/#TotalWindows	BPs= 0
nt-573	-	A	100	-	-	-	-	-
573	NoBP	A	100	-15.57	-0.84	13.98	-84.43	-0.84

i-nuc	BP(j)	Nuc	#BP_Win	avgMFE	avgZ	avgED	SumZ	SumZ/#TotalWindows	BPs= 1
nt-574	-	A	100	-	-	-	-	-
574	NoBP	A	52	-16.14	-1.12	13.75	-58.06	-0.58
574	598	U	48	-14.91	-0.58	14.3	-27.61	-0.28

i-nuc	BP(j)	Nuc	#BP_Win	avgMFE	avgZ	avgED	SumZ	SumZ/#TotalWindows	BPs= 1
nt-575	-	U	100	-	-	-	-	-
575	NoBP	U	51	-16.12	-1.16	13.68	-59.13	-0.59
575	597	G	49	-14.93	-0.57	14.39	-27.86	-0.28

i-nuc	BP(j)	Nuc	#BP_Win	avgMFE	avgZ	avgED	SumZ	SumZ/#TotalWindows	BPs= 1
nt-576	-	A	100	-	-	-	-	-
576	NoBP	A	51	-16.1	-1.19	13.69	-60.62	-0.61
576	596	U	49	-14.93	-0.57	14.39	-27.86	-0.28

i-nuc	BP(j)	Nuc	#BP_Win	avgMFE	avgZ	avgED	SumZ	SumZ/#TotalWindows	BPs= 1
nt-577	-	C	100	-	-	-	-	-
577	NoBP	C	51	-16.11	-1.24	13.62	-63.2	-0.63
577	595	G	49	-14.93	-0.57	14.39	-27.86	-0.28

i-nuc	BP(j)	Nuc	#BP_Win	avgMFE	avgZ	avgED	SumZ	SumZ/#TotalWindows	BPs= 1
nt-578	-	A	100	-	-	-	-	-
578	NoBP	A	51	-16.14	-1.28	13.57	-65.52	-0.66
578	594	U	49	-14.93	-0.57	14.39	-27.86	-0.28

i-nuc	BP(j)	Nuc	#BP_Win	avgMFE	avgZ	avgED	SumZ	SumZ/#TotalWindows	BPs= 1
nt-579	-	A	100	-	-	-	-	-
579	NoBP	A	51	-16.17	-1.33	13.55	-68.07	-0.68
579	593	U	49	-14.93	-0.57	14.39	-27.86	-0.28

i-nuc	BP(j)	Nuc	#BP_Win	avgMFE	avgZ	avgED	SumZ	SumZ/#TotalWindows	BPs= 2
nt-580	-	U	100	-	-	-	-	-
580	NoBP	U	45	-16.21	-1.48	12.74	-66.81	-0.67
580	592	A	49	-14.93	-0.57	14.39	-27.86	-0.28
580	527	A	6	-16.12	-0.51	19.39	-3.07	-0.03

i-nuc	BP(j)	Nuc	#BP_Win	avgMFE	avgZ	avgED	SumZ	SumZ/#TotalWindows	BPs= 2
nt-581	-	A	100	-	-	-	-	-
581	NoBP	A	45	-16.27	-1.53	12.65	-68.8	-0.69
581	591	U	49	-14.93	-0.57	14.39	-27.86	-0.28
581	526	U	6	-16.12	-0.51	19.39	-3.07	-0.03

i-nuc	BP(j)	Nuc	#BP_Win	avgMFE	avgZ	avgED	SumZ	SumZ/#TotalWindows	BPs= 4
nt-582	-	G	100	-	-	-	-	-
582	NoBP	G	11	-14.27	-0.42	17.18	-4.57	-0.05
582	506	U	10	-13.46	-0.07	17.61	-0.67	-0.01
582	590	C	49	-14.93	-0.57	14.39	-27.86	-0.28
582	525	C	6	-16.12	-0.51	19.39	-3.07	-0.03
582	657	C	24	-18.61	-2.76	7.92	-66.26	-0.66

i-nuc	BP(j)	Nuc	#BP_Win	avgMFE	avgZ	avgED	SumZ	SumZ/#TotalWindows	BPs= 3
nt-583	-	C	100	-	-	-	-	-
583	NoBP	C	60	-14.9	-0.58	14.63	-34.76	-0.35
583	505	G	10	-13.46	-0.07	17.61	-0.67	-0.01
583	524	G	6	-16.12	-0.51	19.39	-3.07	-0.03
583	656	G	24	-18.61	-2.76	7.92	-66.26	-0.66

i-nuc	BP(j)	Nuc	#BP_Win	avgMFE	avgZ	avgED	SumZ	SumZ/#TotalWindows	BPs= 1
nt-584	-	A	100	-	-	-	-	-
584	NoBP	A	90	-16.04	-1.2	12.99	-107.72	-1.08
584	504	U	10	-13.46	-0.07	17.61	-0.67	-0.01

i-nuc	BP(j)	Nuc	#BP_Win	avgMFE	avgZ	avgED	SumZ	SumZ/#TotalWindows	BPs= 2
nt-585	-	G	100	-	-	-	-	-
585	NoBP	G	84	-16.12	-1.29	12.36	-108.19	-1.08
585	503	C	10	-13.46	-0.07	17.61	-0.67	-0.01
585	522	C	6	-16.12	-0.51	19.39	-3.07	-0.03

i-nuc	BP(j)	Nuc	#BP_Win	avgMFE	avgZ	avgED	SumZ	SumZ/#TotalWindows	BPs= 3
nt-586	-	U	100	-	-	-	-	-
586	NoBP	U	50	-14.84	-0.54	14.56	-27.09	-0.27
586	502	G	10	-13.46	-0.07	17.61	-0.67	-0.01
586	521	A	6	-16.12	-0.51	19.39	-3.07	-0.03
586	652	A	34	-18.21	-2.5	8.73	-84.99	-0.85

i-nuc	BP(j)	Nuc	#BP_Win	avgMFE	avgZ	avgED	SumZ	SumZ/#TotalWindows	BPs= 3
nt-587	-	C	100	-	-	-	-	-
587	501	G	10	-13.46	-0.07	17.61	-0.67	-0.01
587	NoBP	C	49	-14.93	-0.57	14.39	-27.86	-0.28
587	520	G	6	-16.12	-0.51	19.39	-3.07	-0.03
587	651	G	35	-18.13	-2.5	8.72	-87.58	-0.88

i-nuc	BP(j)	Nuc	#BP_Win	avgMFE	avgZ	avgED	SumZ	SumZ/#TotalWindows	BPs= 2
nt-588	-	C	100	-	-	-	-	-
588	NoBP	C	58	-14.74	-0.5	14.8	-28.97	-0.29
588	519	G	6	-16.12	-0.51	19.39	-3.07	-0.03
588	650	G	36	-17.98	-2.46	8.82	-88.68	-0.89

i-nuc	BP(j)	Nuc	#BP_Win	avgMFE	avgZ	avgED	SumZ	SumZ/#TotalWindows	BPs= 5
nt-589	-	U	100	-	-	-	-	-
589	NoBP	U	51	-14.87	-0.55	14.87	-28.06	-0.28
589	499	A	7	-14.2	-0.27	15.06	-1.91	-0.02
589	518	G	4	-17.0	-0.72	15.77	-2.88	-0.03
589	613	A	1	-13.7	0.16	25.54	0.16	0.0
589	649	A	36	-17.98	-2.46	8.82	-88.68	-0.89
589	631	A	1	-11.48	-0.97	16.04	-0.97	-0.01

i-nuc	BP(j)	Nuc	#BP_Win	avgMFE	avgZ	avgED	SumZ	SumZ/#TotalWindows	BPs= 5
nt-590	-	C	100	-	-	-	-	-
590	498	G	7	-14.2	-0.27	15.06	-1.91	-0.02
590	582	G	49	-14.93	-0.57	14.39	-27.86	-0.28
590	NoBP	C	6	-15.53	-0.63	18.55	-3.76	-0.04
590	612	G	1	-13.7	0.16	25.54	0.16	0.0
590	648	G	36	-17.98	-2.46	8.82	-88.68	-0.89
590	630	G	1	-11.48	-0.97	16.04	-0.97	-0.01

i-nuc	BP(j)	Nuc	#BP_Win	avgMFE	avgZ	avgED	SumZ	SumZ/#TotalWindows	BPs= 5
nt-591	-	U	100	-	-	-	-	-
591	497	A	6	-14.5	-0.39	13.85	-2.35	-0.02
591	581	A	49	-14.93	-0.57	14.39	-27.86	-0.28
591	NoBP	U	7	-14.77	-0.65	18.84	-4.56	-0.05
591	611	A	1	-13.7	0.16	25.54	0.16	0.0
591	647	A	36	-17.98	-2.46	8.82	-88.68	-0.89
591	629	G	1	-11.48	-0.97	16.04	-0.97	-0.01

i-nuc	BP(j)	Nuc	#BP_Win	avgMFE	avgZ	avgED	SumZ	SumZ/#TotalWindows	BPs= 3
nt-592	-	A	100	-	-	-	-	-
592	NoBP	A	14	-14.14	-0.6	17.13	-8.37	-0.08
592	580	U	49	-14.93	-0.57	14.39	-27.86	-0.28
592	610	U	1	-13.7	0.16	25.54	0.16	0.0
592	646	U	36	-17.98	-2.46	8.82	-88.68	-0.89

i-nuc	BP(j)	Nuc	#BP_Win	avgMFE	avgZ	avgED	SumZ	SumZ/#TotalWindows	BPs= 4
nt-593	-	U	100	-	-	-	-	-
593	NoBP	U	10	-12.62	-0.58	18.49	-5.85	-0.06
593	579	A	49	-14.93	-0.57	14.39	-27.86	-0.28
593	512	A	4	-17.0	-0.72	15.77	-2.88	-0.03
593	609	A	1	-13.7	0.16	25.54	0.16	0.0
593	645	A	36	-17.98	-2.46	8.82	-88.68	-0.89

i-nuc	BP(j)	Nuc	#BP_Win	avgMFE	avgZ	avgED	SumZ	SumZ/#TotalWindows	BPs= 4
nt-594	-	U	100	-	-	-	-	-
594	NoBP	U	10	-12.25	-0.62	19.04	-6.21	-0.06
594	578	A	49	-14.93	-0.57	14.39	-27.86	-0.28
594	511	A	4	-17.0	-0.72	15.77	-2.88	-0.03
594	608	G	1	-13.7	0.16	25.54	0.16	0.0
594	644	G	36	-17.98	-2.46	8.82	-88.68	-0.89

i-nuc	BP(j)	Nuc	#BP_Win	avgMFE	avgZ	avgED	SumZ	SumZ/#TotalWindows	BPs= 3
nt-595	-	G	100	-	-	-	-	-
595	NoBP	G	4	-14.45	-0.09	23.17	-0.35	-0.0
595	577	C	49	-14.93	-0.57	14.39	-27.86	-0.28
595	510	C	4	-17.0	-0.72	15.77	-2.88	-0.03
595	625	C	43	-16.79	-2.22	10.33	-95.33	-0.95

i-nuc	BP(j)	Nuc	#BP_Win	avgMFE	avgZ	avgED	SumZ	SumZ/#TotalWindows	BPs= 4
nt-596	-	U	100	-	-	-	-	-
596	NoBP	U	3	-13.33	-0.3	23.36	-0.91	-0.01
596	576	A	49	-14.93	-0.57	14.39	-27.86	-0.28
596	509	A	4	-17.0	-0.72	15.77	-2.88	-0.03
596	606	A	1	-13.7	0.16	25.54	0.16	0.0
596	624	A	43	-16.79	-2.22	10.33	-95.33	-0.95

i-nuc	BP(j)	Nuc	#BP_Win	avgMFE	avgZ	avgED	SumZ	SumZ/#TotalWindows	BPs= 2
nt-597	-	G	100	-	-	-	-	-
597	575	U	49	-14.93	-0.57	14.39	-27.86	-0.28
597	NoBP	G	8	-15.06	-0.71	17.37	-5.7	-0.06
597	623	C	43	-16.79	-2.22	10.33	-95.33	-0.95

i-nuc	BP(j)	Nuc	#BP_Win	avgMFE	avgZ	avgED	SumZ	SumZ/#TotalWindows	BPs= 4
nt-598	-	U	100	-	-	-	-	-
598	574	A	48	-14.91	-0.58	14.3	-27.61	-0.28
598	507	A	4	-17.0	-0.72	15.77	-2.88	-0.03
598	NoBP	U	1	-13.7	0.16	25.54	0.16	0.0
598	617	A	4	-13.16	-1.23	13.75	-4.93	-0.05
598	622	A	43	-16.79	-2.22	10.33	-95.33	-0.95

i-nuc	BP(j)	Nuc	#BP_Win	avgMFE	avgZ	avgED	SumZ	SumZ/#TotalWindows	BPs= 2
nt-599	-	G	100	-	-	-	-	-
599	NoBP	G	20	-14.54	-0.39	20.11	-7.86	-0.08
599	506	U	4	-17.0	-0.72	15.77	-2.88	-0.03
599	616	U	76	-15.91	-1.6	10.54	-121.23	-1.21

i-nuc	BP(j)	Nuc	#BP_Win	avgMFE	avgZ	avgED	SumZ	SumZ/#TotalWindows	BPs= 2
nt-600	-	C	100	-	-	-	-	-
600	NoBP	C	18	-14.31	-0.39	20.3	-7.06	-0.07
600	505	G	4	-17.0	-0.72	15.77	-2.88	-0.03
600	615	G	78	-15.84	-1.57	10.68	-122.46	-1.22

i-nuc	BP(j)	Nuc	#BP_Win	avgMFE	avgZ	avgED	SumZ	SumZ/#TotalWindows	BPs= 2
nt-601	-	A	100	-	-	-	-	-
601	504	U	3	-17.1	-0.81	16.07	-2.43	-0.02
601	NoBP	A	19	-13.97	-0.4	19.54	-7.6	-0.08
601	614	U	78	-15.84	-1.57	10.68	-122.46	-1.22

i-nuc	BP(j)	Nuc	#BP_Win	avgMFE	avgZ	avgED	SumZ	SumZ/#TotalWindows	BPs= 1
nt-602	-	U	100	-	-	-	-	-
602	NoBP	U	22	-14.02	-0.43	18.71	-9.49	-0.09
602	613	A	78	-15.84	-1.57	10.68	-122.46	-1.22

i-nuc	BP(j)	Nuc	#BP_Win	avgMFE	avgZ	avgED	SumZ	SumZ/#TotalWindows	BPs= 1
nt-603	-	C	100	-	-	-	-	-
603	NoBP	C	22	-13.62	-0.4	18.42	-8.86	-0.09
603	612	G	78	-15.84	-1.57	10.68	-122.46	-1.22

i-nuc	BP(j)	Nuc	#BP_Win	avgMFE	avgZ	avgED	SumZ	SumZ/#TotalWindows	BPs= 0
nt-604	-	A	100	-	-	-	-	-
604	NoBP	A	100	-15.26	-1.31	12.32	-130.73	-1.31

i-nuc	BP(j)	Nuc	#BP_Win	avgMFE	avgZ	avgED	SumZ	SumZ/#TotalWindows	BPs= 0
nt-605	-	A	100	-	-	-	-	-
605	NoBP	A	100	-15.18	-1.31	12.26	-130.66	-1.31

i-nuc	BP(j)	Nuc	#BP_Win	avgMFE	avgZ	avgED	SumZ	SumZ/#TotalWindows	BPs= 1
nt-606	-	A	100	-	-	-	-	-
606	NoBP	A	99	-15.14	-1.33	11.96	-131.43	-1.31
606	596	U	1	-13.7	0.16	25.54	0.16	0.0

i-nuc	BP(j)	Nuc	#BP_Win	avgMFE	avgZ	avgED	SumZ	SumZ/#TotalWindows	BPs= 1
nt-607	-	G	100	-	-	-	-	-
607	NoBP	G	93	-15.09	-1.35	11.57	-125.52	-1.26
607	536	C	7	-14.87	-0.84	16.72	-5.89	-0.06

i-nuc	BP(j)	Nuc	#BP_Win	avgMFE	avgZ	avgED	SumZ	SumZ/#TotalWindows	BPs= 2
nt-608	-	G	100	-	-	-	-	-
608	NoBP	G	92	-15.05	-1.37	11.24	-126.07	-1.26
608	594	U	1	-13.7	0.16	25.54	0.16	0.0
608	535	C	7	-14.87	-0.84	16.72	-5.89	-0.06

i-nuc	BP(j)	Nuc	#BP_Win	avgMFE	avgZ	avgED	SumZ	SumZ/#TotalWindows	BPs= 2
nt-609	-	A	100	-	-	-	-	-
609	NoBP	A	92	-15.0	-1.37	11.1	-126.47	-1.26
609	593	U	1	-13.7	0.16	25.54	0.16	0.0
609	534	U	7	-14.87	-0.84	16.72	-5.89	-0.06

i-nuc	BP(j)	Nuc	#BP_Win	avgMFE	avgZ	avgED	SumZ	SumZ/#TotalWindows	BPs= 2
nt-610	-	U	100	-	-	-	-	-
610	NoBP	U	92	-14.94	-1.37	11.01	-126.41	-1.26
610	592	A	1	-13.7	0.16	25.54	0.16	0.0
610	533	A	7	-14.87	-0.84	16.72	-5.89	-0.06

i-nuc	BP(j)	Nuc	#BP_Win	avgMFE	avgZ	avgED	SumZ	SumZ/#TotalWindows	BPs= 1
nt-611	-	A	100	-	-	-	-	-
611	NoBP	A	99	-14.89	-1.34	11.33	-132.78	-1.33
611	591	U	1	-13.7	0.16	25.54	0.16	0.0

i-nuc	BP(j)	Nuc	#BP_Win	avgMFE	avgZ	avgED	SumZ	SumZ/#TotalWindows	BPs= 3
nt-612	-	G	100	-	-	-	-	-
612	NoBP	G	14	-9.21	-0.36	11.66	-4.97	-0.05
612	590	C	1	-13.7	0.16	25.54	0.16	0.0
612	603	C	78	-15.84	-1.57	10.68	-122.46	-1.22
612	531	C	7	-14.87	-0.84	16.72	-5.89	-0.06

i-nuc	BP(j)	Nuc	#BP_Win	avgMFE	avgZ	avgED	SumZ	SumZ/#TotalWindows	BPs= 2
nt-613	-	A	100	-	-	-	-	-
613	NoBP	A	21	-10.85	-0.56	12.69	-11.82	-0.12
613	589	U	1	-13.7	0.16	25.54	0.16	0.0
613	602	U	78	-15.84	-1.57	10.68	-122.46	-1.22

i-nuc	BP(j)	Nuc	#BP_Win	avgMFE	avgZ	avgED	SumZ	SumZ/#TotalWindows	BPs= 2
nt-614	-	U	100	-	-	-	-	-
614	NoBP	U	15	-8.83	-0.42	10.52	-6.3	-0.06
614	601	A	78	-15.84	-1.57	10.68	-122.46	-1.22
614	529	A	7	-14.87	-0.84	16.72	-5.89	-0.06

i-nuc	BP(j)	Nuc	#BP_Win	avgMFE	avgZ	avgED	SumZ	SumZ/#TotalWindows	BPs= 2
nt-615	-	G	100	-	-	-	-	-
615	600	C	78	-15.84	-1.57	10.68	-122.46	-1.22
615	528	C	7	-14.87	-0.84	16.72	-5.89	-0.06
615	NoBP	G	15	-8.48	-0.44	9.57	-6.67	-0.07

i-nuc	BP(j)	Nuc	#BP_Win	avgMFE	avgZ	avgED	SumZ	SumZ/#TotalWindows	BPs= 2
nt-616	-	U	100	-	-	-	-	-
616	599	G	76	-15.91	-1.6	10.54	-121.23	-1.21
616	527	A	7	-14.87	-0.84	16.72	-5.89	-0.06
616	NoBP	U	17	-8.61	-0.49	9.6	-8.28	-0.08

i-nuc	BP(j)	Nuc	#BP_Win	avgMFE	avgZ	avgED	SumZ	SumZ/#TotalWindows	BPs= 2
nt-617	-	A	100	-	-	-	-	-
617	NoBP	A	89	-14.54	-1.4	10.26	-124.25	-1.24
617	598	U	4	-13.16	-1.23	13.75	-4.93	-0.05
617	526	U	7	-14.87	-0.84	16.72	-5.89	-0.06

i-nuc	BP(j)	Nuc	#BP_Win	avgMFE	avgZ	avgED	SumZ	SumZ/#TotalWindows	BPs= 0
nt-618	-	A	100	-	-	-	-	-
618	NoBP	A	100	-14.41	-1.34	10.91	-134.3	-1.34

i-nuc	BP(j)	Nuc	#BP_Win	avgMFE	avgZ	avgED	SumZ	SumZ/#TotalWindows	BPs= 0
nt-619	-	A	100	-	-	-	-	-
619	NoBP	A	100	-14.36	-1.35	10.77	-134.71	-1.35

i-nuc	BP(j)	Nuc	#BP_Win	avgMFE	avgZ	avgED	SumZ	SumZ/#TotalWindows	BPs= 0
nt-620	-	A	100	-	-	-	-	-
620	NoBP	A	100	-14.31	-1.34	10.75	-134.5	-1.34

i-nuc	BP(j)	Nuc	#BP_Win	avgMFE	avgZ	avgED	SumZ	SumZ/#TotalWindows	BPs= 1
nt-621	-	G	100	-	-	-	-	-
621	NoBP	G	99	-14.3	-1.35	10.69	-133.43	-1.33
621	719	C	1	-10.18	-0.34	16.14	-0.34	-0.0

i-nuc	BP(j)	Nuc	#BP_Win	avgMFE	avgZ	avgED	SumZ	SumZ/#TotalWindows	BPs= 2
nt-622	-	A	100	-	-	-	-	-
622	NoBP	A	56	-12.31	-0.67	10.99	-37.58	-0.38
622	598	U	43	-16.79	-2.22	10.33	-95.33	-0.95
622	718	U	1	-10.18	-0.34	16.14	-0.34	-0.0

i-nuc	BP(j)	Nuc	#BP_Win	avgMFE	avgZ	avgED	SumZ	SumZ/#TotalWindows	BPs= 2
nt-623	-	C	100	-	-	-	-	-
623	NoBP	C	56	-12.29	-0.67	10.82	-37.71	-0.38
623	597	G	43	-16.79	-2.22	10.33	-95.33	-0.95
623	717	G	1	-10.18	-0.34	16.14	-0.34	-0.0

i-nuc	BP(j)	Nuc	#BP_Win	avgMFE	avgZ	avgED	SumZ	SumZ/#TotalWindows	BPs= 2
nt-624	-	A	100	-	-	-	-	-
624	NoBP	A	55	-12.34	-0.68	10.6	-37.4	-0.37
624	596	U	43	-16.79	-2.22	10.33	-95.33	-0.95
624	718	U	2	-9.63	-0.62	14.39	-1.25	-0.01

i-nuc	BP(j)	Nuc	#BP_Win	avgMFE	avgZ	avgED	SumZ	SumZ/#TotalWindows	BPs= 2
nt-625	-	C	100	-	-	-	-	-
625	NoBP	C	55	-12.33	-0.68	10.42	-37.65	-0.38
625	595	G	43	-16.79	-2.22	10.33	-95.33	-0.95
625	717	G	2	-9.63	-0.62	14.39	-1.25	-0.01

i-nuc	BP(j)	Nuc	#BP_Win	avgMFE	avgZ	avgED	SumZ	SumZ/#TotalWindows	BPs= 1
nt-626	-	C	100	-	-	-	-	-
626	NoBP	C	98	-14.28	-1.37	10.27	-134.3	-1.34
626	716	G	2	-9.63	-0.62	14.39	-1.25	-0.01

i-nuc	BP(j)	Nuc	#BP_Win	avgMFE	avgZ	avgED	SumZ	SumZ/#TotalWindows	BPs= 2
nt-627	-	A	100	-	-	-	-	-
627	NoBP	A	43	-10.66	-0.81	11.5	-34.79	-0.35
627	539	U	6	-15.73	-0.72	10.89	-4.34	-0.04
627	637	U	51	-16.99	-1.92	9.14	-97.93	-0.98

i-nuc	BP(j)	Nuc	#BP_Win	avgMFE	avgZ	avgED	SumZ	SumZ/#TotalWindows	BPs= 2
nt-628	-	A	100	-	-	-	-	-
628	NoBP	A	43	-10.66	-0.84	11.33	-35.99	-0.36
628	538	U	6	-15.73	-0.72	10.89	-4.34	-0.04
628	636	U	51	-16.99	-1.92	9.14	-97.93	-0.98

i-nuc	BP(j)	Nuc	#BP_Win	avgMFE	avgZ	avgED	SumZ	SumZ/#TotalWindows	BPs= 4
nt-629	-	G	100	-	-	-	-	-
629	NoBP	G	40	-10.69	-0.87	10.89	-34.76	-0.35
629	537	C	6	-15.73	-0.72	10.89	-4.34	-0.04
629	635	C	51	-16.99	-1.92	9.14	-97.93	-0.98
629	591	U	1	-11.48	-0.97	16.04	-0.97	-0.01
629	714	C	2	-9.63	-0.62	14.39	-1.25	-0.01

i-nuc	BP(j)	Nuc	#BP_Win	avgMFE	avgZ	avgED	SumZ	SumZ/#TotalWindows	BPs= 5
nt-630	-	G	100	-	-	-	-	-
630	536	C	6	-15.73	-0.72	10.89	-4.34	-0.04
630	540	C	1	-15.3	-0.73	10.79	-0.73	-0.01
630	634	C	51	-16.99	-1.92	9.14	-97.93	-0.98
630	590	C	1	-11.48	-0.97	16.04	-0.97	-0.01
630	NoBP	G	39	-10.57	-0.91	10.7	-35.41	-0.35
630	713	C	2	-9.63	-0.62	14.39	-1.25	-0.01

i-nuc	BP(j)	Nuc	#BP_Win	avgMFE	avgZ	avgED	SumZ	SumZ/#TotalWindows	BPs= 2
nt-631	-	A	100	-	-	-	-	-
631	NoBP	A	98	-14.21	-1.43	9.91	-140.3	-1.4
631	539	U	1	-15.3	-0.73	10.79	-0.73	-0.01
631	589	U	1	-11.48	-0.97	16.04	-0.97	-0.01

i-nuc	BP(j)	Nuc	#BP_Win	avgMFE	avgZ	avgED	SumZ	SumZ/#TotalWindows	BPs= 1
nt-632	-	A	100	-	-	-	-	-
632	NoBP	A	99	-14.16	-1.43	9.93	-141.52	-1.42
632	538	U	1	-15.3	-0.73	10.79	-0.73	-0.01

i-nuc	BP(j)	Nuc	#BP_Win	avgMFE	avgZ	avgED	SumZ	SumZ/#TotalWindows	BPs= 2
nt-633	-	G	100	-	-	-	-	-
633	NoBP	G	54	-16.93	-1.85	9.23	-100.08	-1.0
633	537	C	1	-15.3	-0.73	10.79	-0.73	-0.01
633	679	C	45	-10.82	-0.94	10.66	-42.33	-0.42

i-nuc	BP(j)	Nuc	#BP_Win	avgMFE	avgZ	avgED	SumZ	SumZ/#TotalWindows	BPs= 3
nt-634	-	C	100	-	-	-	-	-
634	NoBP	C	3	-15.63	-0.73	10.39	-2.2	-0.02
634	630	G	51	-16.99	-1.92	9.14	-97.93	-0.98
634	678	G	45	-10.82	-0.94	10.66	-42.33	-0.42
634	651	G	1	-12.5	-0.97	8.59	-0.97	-0.01

i-nuc	BP(j)	Nuc	#BP_Win	avgMFE	avgZ	avgED	SumZ	SumZ/#TotalWindows	BPs= 3
nt-635	-	C	100	-	-	-	-	-
635	NoBP	C	3	-13.93	-0.65	10.6	-1.96	-0.02
635	629	G	51	-16.99	-1.92	9.14	-97.93	-0.98
635	677	G	45	-10.82	-0.94	10.66	-42.33	-0.42
635	650	G	1	-12.5	-0.97	8.59	-0.97	-0.01

i-nuc	BP(j)	Nuc	#BP_Win	avgMFE	avgZ	avgED	SumZ	SumZ/#TotalWindows	BPs= 3
nt-636	-	U	100	-	-	-	-	-
636	NoBP	U	3	-12.6	-0.71	10.41	-2.12	-0.02
636	628	A	51	-16.99	-1.92	9.14	-97.93	-0.98
636	676	A	45	-10.82	-0.94	10.66	-42.33	-0.42
636	649	A	1	-12.5	-0.97	8.59	-0.97	-0.01

i-nuc	BP(j)	Nuc	#BP_Win	avgMFE	avgZ	avgED	SumZ	SumZ/#TotalWindows	BPs= 3
nt-637	-	U	100	-	-	-	-	-
637	627	A	51	-16.99	-1.92	9.14	-97.93	-0.98
637	675	A	45	-10.82	-0.94	10.66	-42.33	-0.42
637	648	G	1	-12.5	-0.97	8.59	-0.97	-0.01
637	NoBP	U	3	-11.63	-0.88	9.87	-2.63	-0.03

i-nuc	BP(j)	Nuc	#BP_Win	avgMFE	avgZ	avgED	SumZ	SumZ/#TotalWindows	BPs= 0
nt-638	-	A	100	-	-	-	-	-
638	NoBP	A	100	-13.99	-1.46	9.82	-145.59	-1.46

i-nuc	BP(j)	Nuc	#BP_Win	avgMFE	avgZ	avgED	SumZ	SumZ/#TotalWindows	BPs= 0
nt-639	-	G	100	-	-	-	-	-
639	NoBP	G	100	-13.97	-1.47	9.82	-146.69	-1.47

i-nuc	BP(j)	Nuc	#BP_Win	avgMFE	avgZ	avgED	SumZ	SumZ/#TotalWindows	BPs= 1
nt-640	-	A	100	-	-	-	-	-
640	NoBP	A	95	-13.96	-1.53	9.68	-144.89	-1.45
640	570	U	5	-13.9	-0.53	12.22	-2.66	-0.03

i-nuc	BP(j)	Nuc	#BP_Win	avgMFE	avgZ	avgED	SumZ	SumZ/#TotalWindows	BPs= 1
nt-641	-	U	100	-	-	-	-	-
641	NoBP	U	95	-13.94	-1.53	9.69	-145.41	-1.45
641	569	A	5	-13.9	-0.53	12.22	-2.66	-0.03

i-nuc	BP(j)	Nuc	#BP_Win	avgMFE	avgZ	avgED	SumZ	SumZ/#TotalWindows	BPs= 1
nt-642	-	A	100	-	-	-	-	-
642	NoBP	A	95	-13.92	-1.54	9.7	-145.93	-1.46
642	568	U	5	-13.9	-0.53	12.22	-2.66	-0.03

i-nuc	BP(j)	Nuc	#BP_Win	avgMFE	avgZ	avgED	SumZ	SumZ/#TotalWindows	BPs= 1
nt-643	-	A	100	-	-	-	-	-
643	NoBP	A	95	-13.92	-1.54	9.71	-146.64	-1.47
643	567	U	5	-13.9	-0.53	12.22	-2.66	-0.03

i-nuc	BP(j)	Nuc	#BP_Win	avgMFE	avgZ	avgED	SumZ	SumZ/#TotalWindows	BPs= 2
nt-644	-	G	100	-	-	-	-	-
644	NoBP	G	59	-11.43	-0.99	10.25	-58.26	-0.58
644	565	C	5	-13.9	-0.53	12.22	-2.66	-0.03
644	594	U	36	-17.98	-2.46	8.82	-88.68	-0.89

i-nuc	BP(j)	Nuc	#BP_Win	avgMFE	avgZ	avgED	SumZ	SumZ/#TotalWindows	BPs= 3
nt-645	-	A	100	-	-	-	-	-
645	NoBP	A	54	-11.29	-0.96	10.42	-51.96	-0.52
645	564	U	5	-13.9	-0.53	12.22	-2.66	-0.03
645	593	U	36	-17.98	-2.46	8.82	-88.68	-0.89
645	736	U	5	-12.96	-1.52	8.31	-7.6	-0.08

i-nuc	BP(j)	Nuc	#BP_Win	avgMFE	avgZ	avgED	SumZ	SumZ/#TotalWindows	BPs= 3
nt-646	-	U	100	-	-	-	-	-
646	NoBP	U	54	-11.28	-0.97	10.35	-52.52	-0.53
646	563	A	5	-13.9	-0.53	12.22	-2.66	-0.03
646	592	A	36	-17.98	-2.46	8.82	-88.68	-0.89
646	735	A	5	-12.96	-1.52	8.31	-7.6	-0.08

i-nuc	BP(j)	Nuc	#BP_Win	avgMFE	avgZ	avgED	SumZ	SumZ/#TotalWindows	BPs= 2
nt-647	-	A	100	-	-	-	-	-
647	NoBP	A	59	-11.49	-0.95	10.44	-56.3	-0.56
647	591	U	36	-17.98	-2.46	8.82	-88.68	-0.89
647	734	U	5	-12.96	-1.52	8.31	-7.6	-0.08

i-nuc	BP(j)	Nuc	#BP_Win	avgMFE	avgZ	avgED	SumZ	SumZ/#TotalWindows	BPs= 4
nt-648	-	G	100	-	-	-	-	-
648	NoBP	G	56	-11.39	-0.97	10.25	-54.53	-0.55
648	560	U	2	-14.65	-0.72	13.92	-1.44	-0.01
648	590	C	36	-17.98	-2.46	8.82	-88.68	-0.89
648	637	U	1	-12.5	-0.97	8.59	-0.97	-0.01
648	733	C	5	-12.96	-1.52	8.31	-7.6	-0.08

i-nuc	BP(j)	Nuc	#BP_Win	avgMFE	avgZ	avgED	SumZ	SumZ/#TotalWindows	BPs= 4
nt-649	-	A	100	-	-	-	-	-
649	NoBP	A	59	-11.55	-1.06	10.09	-62.28	-0.62
649	559	U	2	-14.65	-0.72	13.92	-1.44	-0.01
649	589	U	36	-17.98	-2.46	8.82	-88.68	-0.89
649	636	U	1	-12.5	-0.97	8.59	-0.97	-0.01
649	734	U	2	-11.25	-0.7	10.22	-1.39	-0.01

i-nuc	BP(j)	Nuc	#BP_Win	avgMFE	avgZ	avgED	SumZ	SumZ/#TotalWindows	BPs= 5
nt-650	-	G	100	-	-	-	-	-
650	558	C	2	-14.65	-0.72	13.92	-1.44	-0.01
650	588	C	36	-17.98	-2.46	8.82	-88.68	-0.89
650	NoBP	G	54	-11.44	-1.02	10.21	-55.21	-0.55
650	635	C	1	-12.5	-0.97	8.59	-0.97	-0.01
650	733	C	2	-11.25	-0.7	10.22	-1.39	-0.01
650	732	C	5	-12.96	-1.52	8.31	-7.6	-0.08

i-nuc	BP(j)	Nuc	#BP_Win	avgMFE	avgZ	avgED	SumZ	SumZ/#TotalWindows	BPs= 4
nt-651	-	G	100	-	-	-	-	-
651	NoBP	G	57	-11.58	-1.02	10.29	-58.23	-0.58
651	587	C	35	-18.13	-2.5	8.72	-87.58	-0.88
651	634	C	1	-12.5	-0.97	8.59	-0.97	-0.01
651	732	C	2	-11.25	-0.7	10.22	-1.39	-0.01
651	731	C	5	-12.96	-1.52	8.31	-7.6	-0.08

i-nuc	BP(j)	Nuc	#BP_Win	avgMFE	avgZ	avgED	SumZ	SumZ/#TotalWindows	BPs= 1
nt-652	-	A	100	-	-	-	-	-
652	586	U	34	-18.21	-2.5	8.73	-84.99	-0.85
652	NoBP	A	66	-11.75	-1.08	9.92	-71.54	-0.72

i-nuc	BP(j)	Nuc	#BP_Win	avgMFE	avgZ	avgED	SumZ	SumZ/#TotalWindows	BPs= 0
nt-653	-	A	100	-	-	-	-	-
653	NoBP	A	100	-13.92	-1.56	9.42	-156.22	-1.56

i-nuc	BP(j)	Nuc	#BP_Win	avgMFE	avgZ	avgED	SumZ	SumZ/#TotalWindows	BPs= 0
nt-654	-	G	100	-	-	-	-	-
654	NoBP	G	100	-13.9	-1.56	9.36	-155.62	-1.56

i-nuc	BP(j)	Nuc	#BP_Win	avgMFE	avgZ	avgED	SumZ	SumZ/#TotalWindows	BPs= 0
nt-655	-	A	100	-	-	-	-	-
655	NoBP	A	100	-13.87	-1.55	9.35	-155.16	-1.55

i-nuc	BP(j)	Nuc	#BP_Win	avgMFE	avgZ	avgED	SumZ	SumZ/#TotalWindows	BPs= 2
nt-656	-	G	100	-	-	-	-	-
656	NoBP	G	69	-12.35	-1.16	9.88	-79.92	-0.8
656	583	C	24	-18.61	-2.76	7.92	-66.26	-0.66
656	679	C	7	-12.47	-1.28	8.85	-8.99	-0.09

i-nuc	BP(j)	Nuc	#BP_Win	avgMFE	avgZ	avgED	SumZ	SumZ/#TotalWindows	BPs= 2
nt-657	-	C	100	-	-	-	-	-
657	NoBP	C	69	-12.33	-1.16	9.87	-79.97	-0.8
657	582	G	24	-18.61	-2.76	7.92	-66.26	-0.66
657	678	G	7	-12.47	-1.28	8.85	-8.99	-0.09

i-nuc	BP(j)	Nuc	#BP_Win	avgMFE	avgZ	avgED	SumZ	SumZ/#TotalWindows	BPs= 0
nt-658	-	A	100	-	-	-	-	-
658	NoBP	A	100	-13.84	-1.56	9.34	-155.72	-1.56

i-nuc	BP(j)	Nuc	#BP_Win	avgMFE	avgZ	avgED	SumZ	SumZ/#TotalWindows	BPs= 0
nt-659	-	A	100	-	-	-	-	-
659	NoBP	A	100	-13.83	-1.55	9.37	-154.98	-1.55

i-nuc	BP(j)	Nuc	#BP_Win	avgMFE	avgZ	avgED	SumZ	SumZ/#TotalWindows	BPs= 0
nt-660	-	A	100	-	-	-	-	-
660	NoBP	A	100	-13.81	-1.55	9.41	-154.54	-1.55

i-nuc	BP(j)	Nuc	#BP_Win	avgMFE	avgZ	avgED	SumZ	SumZ/#TotalWindows	BPs= 0
nt-661	-	A	100	-	-	-	-	-
661	NoBP	A	100	-13.79	-1.53	9.44	-153.1	-1.53

i-nuc	BP(j)	Nuc	#BP_Win	avgMFE	avgZ	avgED	SumZ	SumZ/#TotalWindows	BPs= 0
nt-662	-	C	100	-	-	-	-	-
662	NoBP	C	100	-13.77	-1.52	9.48	-152.28	-1.52

i-nuc	BP(j)	Nuc	#BP_Win	avgMFE	avgZ	avgED	SumZ	SumZ/#TotalWindows	BPs= 0
nt-663	-	A	100	-	-	-	-	-
663	NoBP	A	100	-13.75	-1.51	9.52	-150.65	-1.51

i-nuc	BP(j)	Nuc	#BP_Win	avgMFE	avgZ	avgED	SumZ	SumZ/#TotalWindows	BPs= 0
nt-664	-	A	100	-	-	-	-	-
664	NoBP	A	100	-13.74	-1.48	9.58	-148.43	-1.48

i-nuc	BP(j)	Nuc	#BP_Win	avgMFE	avgZ	avgED	SumZ	SumZ/#TotalWindows	BPs= 0
nt-665	-	A	100	-	-	-	-	-
665	NoBP	A	100	-13.72	-1.47	9.66	-146.7	-1.47

i-nuc	BP(j)	Nuc	#BP_Win	avgMFE	avgZ	avgED	SumZ	SumZ/#TotalWindows	BPs= 0
nt-666	-	A	100	-	-	-	-	-
666	NoBP	A	100	-13.7	-1.45	9.74	-144.7	-1.45

i-nuc	BP(j)	Nuc	#BP_Win	avgMFE	avgZ	avgED	SumZ	SumZ/#TotalWindows	BPs= 1
nt-667	-	G	100	-	-	-	-	-
667	NoBP	G	99	-13.65	-1.44	9.76	-142.49	-1.42
667	765	C	1	-17.2	-0.5	15.86	-0.5	-0.0

i-nuc	BP(j)	Nuc	#BP_Win	avgMFE	avgZ	avgED	SumZ	SumZ/#TotalWindows	BPs= 1
nt-668	-	U	100	-	-	-	-	-
668	NoBP	U	99	-13.63	-1.42	9.85	-140.19	-1.4
668	764	A	1	-17.2	-0.5	15.86	-0.5	-0.0

i-nuc	BP(j)	Nuc	#BP_Win	avgMFE	avgZ	avgED	SumZ	SumZ/#TotalWindows	BPs= 1
nt-669	-	A	100	-	-	-	-	-
669	NoBP	A	99	-13.61	-1.4	9.96	-138.46	-1.38
669	763	U	1	-17.2	-0.5	15.86	-0.5	-0.0

i-nuc	BP(j)	Nuc	#BP_Win	avgMFE	avgZ	avgED	SumZ	SumZ/#TotalWindows	BPs= 0
nt-670	-	A	100	-	-	-	-	-
670	NoBP	A	100	-13.64	-1.37	10.16	-136.71	-1.37

i-nuc	BP(j)	Nuc	#BP_Win	avgMFE	avgZ	avgED	SumZ	SumZ/#TotalWindows	BPs= 0
nt-671	-	G	100	-	-	-	-	-
671	NoBP	G	100	-13.62	-1.34	10.31	-134.21	-1.34

i-nuc	BP(j)	Nuc	#BP_Win	avgMFE	avgZ	avgED	SumZ	SumZ/#TotalWindows	BPs= 0
nt-672	-	A	100	-	-	-	-	-
672	NoBP	A	100	-13.61	-1.32	10.47	-132.31	-1.32

i-nuc	BP(j)	Nuc	#BP_Win	avgMFE	avgZ	avgED	SumZ	SumZ/#TotalWindows	BPs= 0
nt-673	-	A	100	-	-	-	-	-
673	NoBP	A	100	-13.63	-1.3	10.49	-130.48	-1.3

i-nuc	BP(j)	Nuc	#BP_Win	avgMFE	avgZ	avgED	SumZ	SumZ/#TotalWindows	BPs= 0
nt-674	-	A	100	-	-	-	-	-
674	NoBP	A	100	-13.65	-1.29	10.55	-128.69	-1.29

i-nuc	BP(j)	Nuc	#BP_Win	avgMFE	avgZ	avgED	SumZ	SumZ/#TotalWindows	BPs= 1
nt-675	-	A	100	-	-	-	-	-
675	NoBP	A	55	-16.0	-1.54	10.71	-84.44	-0.84
675	637	U	45	-10.82	-0.94	10.66	-42.33	-0.42

i-nuc	BP(j)	Nuc	#BP_Win	avgMFE	avgZ	avgED	SumZ	SumZ/#TotalWindows	BPs= 1
nt-676	-	A	100	-	-	-	-	-
676	NoBP	A	55	-16.04	-1.5	10.99	-82.55	-0.83
676	636	U	45	-10.82	-0.94	10.66	-42.33	-0.42

i-nuc	BP(j)	Nuc	#BP_Win	avgMFE	avgZ	avgED	SumZ	SumZ/#TotalWindows	BPs= 1
nt-677	-	G	100	-	-	-	-	-
677	NoBP	G	55	-16.08	-1.45	11.25	-80.02	-0.8
677	635	C	45	-10.82	-0.94	10.66	-42.33	-0.42

i-nuc	BP(j)	Nuc	#BP_Win	avgMFE	avgZ	avgED	SumZ	SumZ/#TotalWindows	BPs= 4
nt-678	-	G	100	-	-	-	-	-
678	NoBP	G	17	-17.6	-2.01	10.86	-34.15	-0.34
678	634	C	45	-10.82	-0.94	10.66	-42.33	-0.42
678	657	C	7	-12.47	-1.28	8.85	-8.99	-0.09
678	741	C	30	-16.12	-1.14	12.24	-34.27	-0.34
678	756	C	1	-17.2	-0.5	15.86	-0.5	-0.0

i-nuc	BP(j)	Nuc	#BP_Win	avgMFE	avgZ	avgED	SumZ	SumZ/#TotalWindows	BPs= 4
nt-679	-	C	100	-	-	-	-	-
679	NoBP	C	17	-17.73	-1.9	11.54	-32.37	-0.32
679	633	G	45	-10.82	-0.94	10.66	-42.33	-0.42
679	656	G	7	-12.47	-1.28	8.85	-8.99	-0.09
679	740	G	30	-16.12	-1.14	12.24	-34.27	-0.34
679	755	G	1	-17.2	-0.5	15.86	-0.5	-0.0

i-nuc	BP(j)	Nuc	#BP_Win	avgMFE	avgZ	avgED	SumZ	SumZ/#TotalWindows	BPs= 1
nt-680	-	A	100	-	-	-	-	-
680	NoBP	A	70	-12.78	-1.19	10.94	-83.47	-0.83
680	739	U	30	-16.12	-1.14	12.24	-34.27	-0.34

i-nuc	BP(j)	Nuc	#BP_Win	avgMFE	avgZ	avgED	SumZ	SumZ/#TotalWindows	BPs= 2
nt-681	-	C	100	-	-	-	-	-
681	NoBP	C	38	-13.67	-1.48	10.54	-56.12	-0.56
681	696	G	32	-11.8	-0.79	11.76	-25.42	-0.25
681	738	G	30	-16.12	-1.14	12.24	-34.27	-0.34

i-nuc	BP(j)	Nuc	#BP_Win	avgMFE	avgZ	avgED	SumZ	SumZ/#TotalWindows	BPs= 1
nt-682	-	A	100	-	-	-	-	-
682	NoBP	A	67	-14.84	-1.32	11.24	-88.65	-0.89
682	695	U	33	-11.76	-0.79	11.91	-26.02	-0.26

i-nuc	BP(j)	Nuc	#BP_Win	avgMFE	avgZ	avgED	SumZ	SumZ/#TotalWindows	BPs= 2
nt-683	-	G	100	-	-	-	-	-
683	NoBP	G	9	-13.58	-1.65	13.73	-14.85	-0.15
683	691	C	58	-15.08	-1.26	10.96	-73.06	-0.73
683	694	C	33	-11.76	-0.79	11.91	-26.02	-0.26

i-nuc	BP(j)	Nuc	#BP_Win	avgMFE	avgZ	avgED	SumZ	SumZ/#TotalWindows	BPs= 2
nt-684	-	C	100	-	-	-	-	-
684	NoBP	C	9	-13.82	-1.43	14.82	-12.91	-0.13
684	690	G	58	-15.08	-1.26	10.96	-73.06	-0.73
684	693	G	33	-11.76	-0.79	11.91	-26.02	-0.26

i-nuc	BP(j)	Nuc	#BP_Win	avgMFE	avgZ	avgED	SumZ	SumZ/#TotalWindows	BPs= 0
nt-685	-	A	100	-	-	-	-	-
685	NoBP	A	100	-13.9	-1.1	11.71	-110.41	-1.1

i-nuc	BP(j)	Nuc	#BP_Win	avgMFE	avgZ	avgED	SumZ	SumZ/#TotalWindows	BPs= 0
nt-686	-	A	100	-	-	-	-	-
686	NoBP	A	100	-13.92	-1.08	11.78	-108.4	-1.08

i-nuc	BP(j)	Nuc	#BP_Win	avgMFE	avgZ	avgED	SumZ	SumZ/#TotalWindows	BPs= 0
nt-687	-	G	100	-	-	-	-	-
687	NoBP	G	100	-13.96	-1.07	11.83	-106.7	-1.07

i-nuc	BP(j)	Nuc	#BP_Win	avgMFE	avgZ	avgED	SumZ	SumZ/#TotalWindows	BPs= 0
nt-688	-	C	100	-	-	-	-	-
688	NoBP	C	100	-14.02	-1.07	11.83	-107.15	-1.07

i-nuc	BP(j)	Nuc	#BP_Win	avgMFE	avgZ	avgED	SumZ	SumZ/#TotalWindows	BPs= 0
nt-689	-	A	100	-	-	-	-	-
689	NoBP	A	100	-14.1	-1.07	11.78	-107.25	-1.07

i-nuc	BP(j)	Nuc	#BP_Win	avgMFE	avgZ	avgED	SumZ	SumZ/#TotalWindows	BPs= 1
nt-690	-	G	100	-	-	-	-	-
690	NoBP	G	42	-12.97	-0.82	12.71	-34.63	-0.35
690	684	C	58	-15.08	-1.26	10.96	-73.06	-0.73

i-nuc	BP(j)	Nuc	#BP_Win	avgMFE	avgZ	avgED	SumZ	SumZ/#TotalWindows	BPs= 1
nt-691	-	C	100	-	-	-	-	-
691	NoBP	C	42	-13.19	-0.84	12.49	-35.29	-0.35
691	683	G	58	-15.08	-1.26	10.96	-73.06	-0.73

i-nuc	BP(j)	Nuc	#BP_Win	avgMFE	avgZ	avgED	SumZ	SumZ/#TotalWindows	BPs= 0
nt-692	-	A	100	-	-	-	-	-
692	NoBP	A	100	-14.38	-1.09	11.52	-108.74	-1.09

i-nuc	BP(j)	Nuc	#BP_Win	avgMFE	avgZ	avgED	SumZ	SumZ/#TotalWindows	BPs= 2
nt-693	-	G	100	-	-	-	-	-
693	NoBP	G	3	-10.68	-0.83	15.83	-2.49	-0.02
693	684	C	33	-11.76	-0.79	11.91	-26.02	-0.26
693	722	C	64	-16.04	-1.26	11.01	-80.49	-0.8

i-nuc	BP(j)	Nuc	#BP_Win	avgMFE	avgZ	avgED	SumZ	SumZ/#TotalWindows	BPs= 2
nt-694	-	C	100	-	-	-	-	-
694	NoBP	C	2	-14.09	-1.06	13.26	-2.13	-0.02
694	683	G	33	-11.76	-0.79	11.91	-26.02	-0.26
694	721	G	65	-15.95	-1.24	11.11	-80.55	-0.81

i-nuc	BP(j)	Nuc	#BP_Win	avgMFE	avgZ	avgED	SumZ	SumZ/#TotalWindows	BPs= 2
nt-695	-	U	100	-	-	-	-	-
695	682	A	33	-11.76	-0.79	11.91	-26.02	-0.26
695	720	A	65	-15.95	-1.24	11.11	-80.55	-0.81
695	NoBP	U	2	-17.3	-0.94	9.72	-1.88	-0.02

i-nuc	BP(j)	Nuc	#BP_Win	avgMFE	avgZ	avgED	SumZ	SumZ/#TotalWindows	BPs= 2
nt-696	-	G	100	-	-	-	-	-
696	681	C	32	-11.8	-0.79	11.76	-25.42	-0.25
696	719	C	65	-15.95	-1.24	11.11	-80.55	-0.81
696	NoBP	G	3	-17.3	-0.84	8.39	-2.51	-0.03

i-nuc	BP(j)	Nuc	#BP_Win	avgMFE	avgZ	avgED	SumZ	SumZ/#TotalWindows	BPs= 1
nt-697	-	A	100	-	-	-	-	-
697	NoBP	A	35	-12.38	-0.77	11.46	-26.99	-0.27
697	718	U	65	-15.95	-1.24	11.11	-80.55	-0.81

i-nuc	BP(j)	Nuc	#BP_Win	avgMFE	avgZ	avgED	SumZ	SumZ/#TotalWindows	BPs= 1
nt-698	-	C	100	-	-	-	-	-
698	NoBP	C	35	-12.48	-0.75	11.48	-26.28	-0.26
698	717	G	65	-15.95	-1.24	11.11	-80.55	-0.81

i-nuc	BP(j)	Nuc	#BP_Win	avgMFE	avgZ	avgED	SumZ	SumZ/#TotalWindows	BPs= 0
nt-699	-	A	100	-	-	-	-	-
699	NoBP	A	100	-14.78	-1.06	11.25	-105.68	-1.06

i-nuc	BP(j)	Nuc	#BP_Win	avgMFE	avgZ	avgED	SumZ	SumZ/#TotalWindows	BPs= 1
nt-700	-	C	100	-	-	-	-	-
700	NoBP	C	35	-12.8	-0.7	11.47	-24.53	-0.25
700	716	G	65	-15.95	-1.24	11.11	-80.55	-0.81

i-nuc	BP(j)	Nuc	#BP_Win	avgMFE	avgZ	avgED	SumZ	SumZ/#TotalWindows	BPs= 1
nt-701	-	A	100	-	-	-	-	-
701	NoBP	A	92	-14.73	-1.07	11.57	-98.52	-0.99
701	782	U	8	-17.29	-0.77	6.75	-6.18	-0.06

i-nuc	BP(j)	Nuc	#BP_Win	avgMFE	avgZ	avgED	SumZ	SumZ/#TotalWindows	BPs= 2
nt-702	-	G	100	-	-	-	-	-
702	NoBP	G	26	-12.19	-0.67	12.87	-17.43	-0.17
702	714	C	66	-15.87	-1.23	11.19	-80.89	-0.81
702	781	C	8	-17.29	-0.77	6.75	-6.18	-0.06

i-nuc	BP(j)	Nuc	#BP_Win	avgMFE	avgZ	avgED	SumZ	SumZ/#TotalWindows	BPs= 2
nt-703	-	G	100	-	-	-	-	-
703	NoBP	G	26	-12.59	-0.69	13.01	-17.86	-0.18
703	713	C	66	-15.87	-1.23	11.19	-80.89	-0.81
703	780	C	8	-17.29	-0.77	6.75	-6.18	-0.06

i-nuc	BP(j)	Nuc	#BP_Win	avgMFE	avgZ	avgED	SumZ	SumZ/#TotalWindows	BPs= 0
nt-704	-	A	100	-	-	-	-	-
704	NoBP	A	100	-15.24	-1.06	11.44	-106.22	-1.06

i-nuc	BP(j)	Nuc	#BP_Win	avgMFE	avgZ	avgED	SumZ	SumZ/#TotalWindows	BPs= 0
nt-705	-	A	100	-	-	-	-	-
705	NoBP	A	100	-15.35	-1.07	11.57	-107.0	-1.07

i-nuc	BP(j)	Nuc	#BP_Win	avgMFE	avgZ	avgED	SumZ	SumZ/#TotalWindows	BPs= 0
nt-706	-	A	100	-	-	-	-	-
706	NoBP	A	100	-15.46	-1.08	11.67	-107.54	-1.08

i-nuc	BP(j)	Nuc	#BP_Win	avgMFE	avgZ	avgED	SumZ	SumZ/#TotalWindows	BPs= 0
nt-707	-	C	100	-	-	-	-	-
707	NoBP	C	100	-15.57	-1.08	11.77	-108.31	-1.08

i-nuc	BP(j)	Nuc	#BP_Win	avgMFE	avgZ	avgED	SumZ	SumZ/#TotalWindows	BPs= 0
nt-708	-	A	100	-	-	-	-	-
708	NoBP	A	100	-15.68	-1.09	11.88	-109.19	-1.09

i-nuc	BP(j)	Nuc	#BP_Win	avgMFE	avgZ	avgED	SumZ	SumZ/#TotalWindows	BPs= 0
nt-709	-	A	100	-	-	-	-	-
709	NoBP	A	100	-15.79	-1.09	11.98	-109.15	-1.09

i-nuc	BP(j)	Nuc	#BP_Win	avgMFE	avgZ	avgED	SumZ	SumZ/#TotalWindows	BPs= 0
nt-710	-	C	100	-	-	-	-	-
710	NoBP	C	100	-15.9	-1.1	12.09	-110.0	-1.1

i-nuc	BP(j)	Nuc	#BP_Win	avgMFE	avgZ	avgED	SumZ	SumZ/#TotalWindows	BPs= 0
nt-711	-	A	100	-	-	-	-	-
711	NoBP	A	100	-16.01	-1.1	12.2	-109.98	-1.1

i-nuc	BP(j)	Nuc	#BP_Win	avgMFE	avgZ	avgED	SumZ	SumZ/#TotalWindows	BPs= 1
nt-712	-	G	100	-	-	-	-	-
712	NoBP	G	81	-15.49	-1.12	11.98	-90.95	-0.91
712	772	C	19	-18.83	-0.99	13.54	-18.73	-0.19

i-nuc	BP(j)	Nuc	#BP_Win	avgMFE	avgZ	avgED	SumZ	SumZ/#TotalWindows	BPs= 3
nt-713	-	C	100	-	-	-	-	-
713	NoBP	C	13	-15.32	-0.69	15.62	-8.91	-0.09
713	630	G	2	-9.63	-0.62	14.39	-1.25	-0.01
713	703	G	66	-15.87	-1.23	11.19	-80.89	-0.81
713	771	G	19	-18.83	-0.99	13.54	-18.73	-0.19

i-nuc	BP(j)	Nuc	#BP_Win	avgMFE	avgZ	avgED	SumZ	SumZ/#TotalWindows	BPs= 3
nt-714	-	C	100	-	-	-	-	-
714	NoBP	C	13	-16.18	-0.7	15.57	-9.16	-0.09
714	629	G	2	-9.63	-0.62	14.39	-1.25	-0.01
714	702	G	66	-15.87	-1.23	11.19	-80.89	-0.81
714	770	G	19	-18.83	-0.99	13.54	-18.73	-0.19

i-nuc	BP(j)	Nuc	#BP_Win	avgMFE	avgZ	avgED	SumZ	SumZ/#TotalWindows	BPs= 0
nt-715	-	A	100	-	-	-	-	-
715	NoBP	A	100	-16.46	-1.11	12.25	-110.67	-1.11

i-nuc	BP(j)	Nuc	#BP_Win	avgMFE	avgZ	avgED	SumZ	SumZ/#TotalWindows	BPs= 4
nt-716	-	G	100	-	-	-	-	-
716	NoBP	G	3	-9.05	-0.25	14.08	-0.75	-0.01
716	626	C	2	-9.63	-0.62	14.39	-1.25	-0.01
716	700	C	65	-15.95	-1.24	11.11	-80.55	-0.81
716	768	C	19	-18.83	-0.99	13.54	-18.73	-0.19
716	723	C	11	-19.62	-0.87	15.66	-9.55	-0.1

i-nuc	BP(j)	Nuc	#BP_Win	avgMFE	avgZ	avgED	SumZ	SumZ/#TotalWindows	BPs= 5
nt-717	-	G	100	-	-	-	-	-
717	NoBP	G	2	-13.89	-0.44	11.42	-0.89	-0.01
717	625	C	2	-9.63	-0.62	14.39	-1.25	-0.01
717	623	C	1	-10.18	-0.34	16.14	-0.34	-0.0
717	698	C	65	-15.95	-1.24	11.11	-80.55	-0.81
717	767	U	19	-18.83	-0.99	13.54	-18.73	-0.19
717	722	C	11	-19.62	-0.87	15.66	-9.55	-0.1

i-nuc	BP(j)	Nuc	#BP_Win	avgMFE	avgZ	avgED	SumZ	SumZ/#TotalWindows	BPs= 4
nt-718	-	U	100	-	-	-	-	-
718	624	A	2	-9.63	-0.62	14.39	-1.25	-0.01
718	622	A	1	-10.18	-0.34	16.14	-0.34	-0.0
718	697	A	65	-15.95	-1.24	11.11	-80.55	-0.81
718	766	A	19	-18.83	-0.99	13.54	-18.73	-0.19
718	NoBP	U	13	-19.57	-0.9	14.7	-11.73	-0.12

i-nuc	BP(j)	Nuc	#BP_Win	avgMFE	avgZ	avgED	SumZ	SumZ/#TotalWindows	BPs= 2
nt-719	-	C	100	-	-	-	-	-
719	NoBP	C	34	-18.86	-0.94	13.88	-32.06	-0.32
719	621	G	1	-10.18	-0.34	16.14	-0.34	-0.0
719	696	G	65	-15.95	-1.24	11.11	-80.55	-0.81

i-nuc	BP(j)	Nuc	#BP_Win	avgMFE	avgZ	avgED	SumZ	SumZ/#TotalWindows	BPs= 1
nt-720	-	A	100	-	-	-	-	-
720	NoBP	A	35	-18.89	-0.96	13.76	-33.55	-0.34
720	695	U	65	-15.95	-1.24	11.11	-80.55	-0.81

i-nuc	BP(j)	Nuc	#BP_Win	avgMFE	avgZ	avgED	SumZ	SumZ/#TotalWindows	BPs= 2
nt-721	-	G	100	-	-	-	-	-
721	694	C	65	-15.95	-1.24	11.11	-80.55	-0.81
721	763	U	19	-18.83	-0.99	13.54	-18.73	-0.19
721	NoBP	G	16	-19.52	-0.98	13.52	-15.72	-0.16

i-nuc	BP(j)	Nuc	#BP_Win	avgMFE	avgZ	avgED	SumZ	SumZ/#TotalWindows	BPs= 3
nt-722	-	C	100	-	-	-	-	-
722	693	G	64	-16.04	-1.26	11.01	-80.49	-0.8
722	762	G	19	-18.83	-0.99	13.54	-18.73	-0.19
722	717	G	11	-19.62	-0.87	15.66	-9.55	-0.1
722	NoBP	C	6	-19.3	-1.29	8.59	-7.73	-0.08

i-nuc	BP(j)	Nuc	#BP_Win	avgMFE	avgZ	avgED	SumZ	SumZ/#TotalWindows	BPs= 2
nt-723	-	C	100	-	-	-	-	-
723	NoBP	C	70	-16.4	-1.26	10.81	-88.28	-0.88
723	761	G	19	-18.83	-0.99	13.54	-18.73	-0.19
723	716	G	11	-19.62	-0.87	15.66	-9.55	-0.1

i-nuc	BP(j)	Nuc	#BP_Win	avgMFE	avgZ	avgED	SumZ	SumZ/#TotalWindows	BPs= 1
nt-724	-	A	100	-	-	-	-	-
724	NoBP	A	81	-16.9	-1.21	11.48	-98.01	-0.98
724	760	U	19	-18.83	-0.99	13.54	-18.73	-0.19

i-nuc	BP(j)	Nuc	#BP_Win	avgMFE	avgZ	avgED	SumZ	SumZ/#TotalWindows	BPs= 0
nt-725	-	A	100	-	-	-	-	-
725	NoBP	A	100	-17.31	-1.16	11.91	-116.07	-1.16

i-nuc	BP(j)	Nuc	#BP_Win	avgMFE	avgZ	avgED	SumZ	SumZ/#TotalWindows	BPs= 0
nt-726	-	A	100	-	-	-	-	-
726	NoBP	A	100	-17.36	-1.15	11.99	-114.88	-1.15

i-nuc	BP(j)	Nuc	#BP_Win	avgMFE	avgZ	avgED	SumZ	SumZ/#TotalWindows	BPs= 0
nt-727	-	A	100	-	-	-	-	-
727	NoBP	A	100	-17.41	-1.13	12.07	-113.09	-1.13

i-nuc	BP(j)	Nuc	#BP_Win	avgMFE	avgZ	avgED	SumZ	SumZ/#TotalWindows	BPs= 1
nt-728	-	U	100	-	-	-	-	-
728	NoBP	U	77	-16.86	-1.16	11.98	-88.99	-0.89
728	804	A	23	-19.47	-0.98	12.75	-22.55	-0.23

i-nuc	BP(j)	Nuc	#BP_Win	avgMFE	avgZ	avgED	SumZ	SumZ/#TotalWindows	BPs= 1
nt-729	-	U	100	-	-	-	-	-
729	NoBP	U	76	-16.9	-1.14	12.05	-86.91	-0.87
729	803	A	24	-19.45	-0.96	12.92	-23.13	-0.23

i-nuc	BP(j)	Nuc	#BP_Win	avgMFE	avgZ	avgED	SumZ	SumZ/#TotalWindows	BPs= 1
nt-730	-	A	100	-	-	-	-	-
730	NoBP	A	76	-16.94	-1.12	12.35	-85.18	-0.85
730	802	U	24	-19.45	-0.96	12.92	-23.13	-0.23

i-nuc	BP(j)	Nuc	#BP_Win	avgMFE	avgZ	avgED	SumZ	SumZ/#TotalWindows	BPs= 3
nt-731	-	C	100	-	-	-	-	-
731	NoBP	C	35	-15.65	-1.13	11.66	-39.52	-0.4
731	651	G	5	-12.96	-1.52	8.31	-7.6	-0.08
731	754	G	36	-18.85	-1.0	14.07	-35.91	-0.36
731	801	G	24	-19.45	-0.96	12.92	-23.13	-0.23

i-nuc	BP(j)	Nuc	#BP_Win	avgMFE	avgZ	avgED	SumZ	SumZ/#TotalWindows	BPs= 4
nt-732	-	C	100	-	-	-	-	-
732	NoBP	C	33	-15.99	-1.11	12.47	-36.63	-0.37
732	651	G	2	-11.25	-0.7	10.22	-1.39	-0.01
732	650	G	5	-12.96	-1.52	8.31	-7.6	-0.08
732	753	G	36	-18.85	-1.0	14.07	-35.91	-0.36
732	800	G	24	-19.45	-0.96	12.92	-23.13	-0.23

i-nuc	BP(j)	Nuc	#BP_Win	avgMFE	avgZ	avgED	SumZ	SumZ/#TotalWindows	BPs= 4
nt-733	-	C	100	-	-	-	-	-
733	NoBP	C	33	-16.08	-1.05	13.15	-34.72	-0.35
733	650	G	2	-11.25	-0.7	10.22	-1.39	-0.01
733	648	G	5	-12.96	-1.52	8.31	-7.6	-0.08
733	752	G	36	-18.85	-1.0	14.07	-35.91	-0.36
733	799	G	24	-19.45	-0.96	12.92	-23.13	-0.23

i-nuc	BP(j)	Nuc	#BP_Win	avgMFE	avgZ	avgED	SumZ	SumZ/#TotalWindows	BPs= 3
nt-734	-	U	100	-	-	-	-	-
734	649	A	2	-11.25	-0.7	10.22	-1.39	-0.01
734	647	A	5	-12.96	-1.52	8.31	-7.6	-0.08
734	NoBP	U	57	-17.62	-1.0	13.21	-57.23	-0.57
734	751	A	36	-18.85	-1.0	14.07	-35.91	-0.36

i-nuc	BP(j)	Nuc	#BP_Win	avgMFE	avgZ	avgED	SumZ	SumZ/#TotalWindows	BPs= 1
nt-735	-	A	100	-	-	-	-	-
735	NoBP	A	95	-18.04	-0.99	13.54	-94.09	-0.94
735	646	U	5	-12.96	-1.52	8.31	-7.6	-0.08

i-nuc	BP(j)	Nuc	#BP_Win	avgMFE	avgZ	avgED	SumZ	SumZ/#TotalWindows	BPs= 1
nt-736	-	U	100	-	-	-	-	-
736	645	A	5	-12.96	-1.52	8.31	-7.6	-0.08
736	NoBP	U	95	-18.12	-0.98	13.62	-93.48	-0.93

i-nuc	BP(j)	Nuc	#BP_Win	avgMFE	avgZ	avgED	SumZ	SumZ/#TotalWindows	BPs= 1
nt-737	-	A	100	-	-	-	-	-
737	NoBP	A	64	-17.41	-1.0	13.09	-64.27	-0.64
737	748	U	36	-18.85	-1.0	14.07	-35.91	-0.36

i-nuc	BP(j)	Nuc	#BP_Win	avgMFE	avgZ	avgED	SumZ	SumZ/#TotalWindows	BPs= 4
nt-738	-	G	100	-	-	-	-	-
738	NoBP	G	3	-13.1	-1.39	8.17	-4.17	-0.04
738	681	C	30	-16.12	-1.14	12.24	-34.27	-0.34
738	747	C	36	-18.85	-1.0	14.07	-35.91	-0.36
738	798	U	30	-19.36	-0.81	14.23	-24.24	-0.24
738	765	C	1	-17.1	0.39	29.83	0.39	0.0

i-nuc	BP(j)	Nuc	#BP_Win	avgMFE	avgZ	avgED	SumZ	SumZ/#TotalWindows	BPs= 3
nt-739	-	U	100	-	-	-	-	-
739	NoBP	U	38	-18.55	-1.01	13.76	-38.33	-0.38
739	680	A	30	-16.12	-1.14	12.24	-34.27	-0.34
739	797	A	31	-19.34	-0.8	14.62	-24.67	-0.25
739	764	A	1	-17.1	0.39	29.83	0.39	0.0

i-nuc	BP(j)	Nuc	#BP_Win	avgMFE	avgZ	avgED	SumZ	SumZ/#TotalWindows	BPs= 3
nt-740	-	G	100	-	-	-	-	-
740	NoBP	G	38	-18.7	-0.97	14.35	-36.88	-0.37
740	679	C	30	-16.12	-1.14	12.24	-34.27	-0.34
740	796	C	31	-19.34	-0.8	14.62	-24.67	-0.25
740	763	U	1	-17.1	0.39	29.83	0.39	0.0

i-nuc	BP(j)	Nuc	#BP_Win	avgMFE	avgZ	avgED	SumZ	SumZ/#TotalWindows	BPs= 3
nt-741	-	C	100	-	-	-	-	-
741	678	G	30	-16.12	-1.14	12.24	-34.27	-0.34
741	NoBP	C	38	-18.85	-0.96	14.7	-36.57	-0.37
741	795	G	31	-19.34	-0.8	14.62	-24.67	-0.25
741	762	G	1	-17.1	0.39	29.83	0.39	0.0

i-nuc	BP(j)	Nuc	#BP_Win	avgMFE	avgZ	avgED	SumZ	SumZ/#TotalWindows	BPs= 1
nt-742	-	A	100	-	-	-	-	-
742	NoBP	A	69	-17.72	-1.02	14.02	-70.23	-0.7
742	794	U	31	-19.34	-0.8	14.62	-24.67	-0.25

i-nuc	BP(j)	Nuc	#BP_Win	avgMFE	avgZ	avgED	SumZ	SumZ/#TotalWindows	BPs= 3
nt-743	-	G	100	-	-	-	-	-
743	NoBP	G	53	-17.88	-1.02	13.57	-54.0	-0.54
743	756	C	13	-17.45	-1.01	14.77	-13.13	-0.13
743	768	C	3	-17.3	-0.73	22.97	-2.2	-0.02
743	790	U	31	-19.34	-0.8	14.62	-24.67	-0.25

i-nuc	BP(j)	Nuc	#BP_Win	avgMFE	avgZ	avgED	SumZ	SumZ/#TotalWindows	BPs= 2
nt-744	-	A	100	-	-	-	-	-
744	NoBP	A	66	-17.86	-1.01	13.99	-66.67	-0.67
744	767	U	3	-17.3	-0.73	22.97	-2.2	-0.02
744	789	U	31	-19.34	-0.8	14.62	-24.67	-0.25

i-nuc	BP(j)	Nuc	#BP_Win	avgMFE	avgZ	avgED	SumZ	SumZ/#TotalWindows	BPs= 2
nt-745	-	A	100	-	-	-	-	-
745	NoBP	A	64	-17.82	-1.01	13.89	-64.62	-0.65
745	788	U	31	-19.34	-0.8	14.62	-24.67	-0.25
745	838	U	5	-18.8	-0.56	23.31	-2.79	-0.03

i-nuc	BP(j)	Nuc	#BP_Win	avgMFE	avgZ	avgED	SumZ	SumZ/#TotalWindows	BPs= 3
nt-746	-	C	100	-	-	-	-	-
746	NoBP	C	80	-18.56	-0.92	14.09	-73.93	-0.74
746	753	G	14	-17.28	-1.03	14.5	-14.39	-0.14
746	755	G	1	-17.1	0.39	29.83	0.39	0.0
746	837	G	5	-18.8	-0.56	23.31	-2.79	-0.03

i-nuc	BP(j)	Nuc	#BP_Win	avgMFE	avgZ	avgED	SumZ	SumZ/#TotalWindows	BPs= 3
nt-747	-	C	100	-	-	-	-	-
747	NoBP	C	49	-18.46	-0.8	15.43	-39.4	-0.39
747	752	G	14	-17.28	-1.03	14.5	-14.39	-0.14
747	738	G	36	-18.85	-1.0	14.07	-35.91	-0.36
747	754	G	1	-17.1	0.39	29.83	0.39	0.0

i-nuc	BP(j)	Nuc	#BP_Win	avgMFE	avgZ	avgED	SumZ	SumZ/#TotalWindows	BPs= 4
nt-748	-	U	100	-	-	-	-	-
748	NoBP	U	27	-16.93	-0.94	15.12	-25.33	-0.25
748	737	A	36	-18.85	-1.0	14.07	-35.91	-0.36
748	785	A	31	-19.34	-0.8	14.62	-24.67	-0.25
748	753	G	1	-17.1	0.39	29.83	0.39	0.0
748	835	A	5	-18.8	-0.56	23.31	-2.79	-0.03

i-nuc	BP(j)	Nuc	#BP_Win	avgMFE	avgZ	avgED	SumZ	SumZ/#TotalWindows	BPs= 3
nt-749	-	C	100	-	-	-	-	-
749	NoBP	C	61	-18.12	-0.94	14.63	-57.56	-0.58
749	762	G	3	-17.3	-0.73	22.97	-2.2	-0.02
749	784	G	31	-19.34	-0.8	14.62	-24.67	-0.25
749	834	G	5	-18.8	-0.56	23.31	-2.79	-0.03

i-nuc	BP(j)	Nuc	#BP_Win	avgMFE	avgZ	avgED	SumZ	SumZ/#TotalWindows	BPs= 1
nt-750	-	C	100	-	-	-	-	-
750	NoBP	C	97	-18.61	-0.88	15.12	-85.39	-0.85
750	761	G	3	-17.3	-0.73	22.97	-2.2	-0.02

i-nuc	BP(j)	Nuc	#BP_Win	avgMFE	avgZ	avgED	SumZ	SumZ/#TotalWindows	BPs= 3
nt-751	-	A	100	-	-	-	-	-
751	NoBP	A	30	-17.77	-0.82	17.08	-24.72	-0.25
751	734	U	36	-18.85	-1.0	14.07	-35.91	-0.36
751	760	U	3	-17.3	-0.73	22.97	-2.2	-0.02
751	782	U	31	-19.34	-0.8	14.62	-24.67	-0.25

i-nuc	BP(j)	Nuc	#BP_Win	avgMFE	avgZ	avgED	SumZ	SumZ/#TotalWindows	BPs= 5
nt-752	-	G	100	-	-	-	-	-
752	NoBP	G	13	-17.66	-0.55	20.95	-7.18	-0.07
752	747	C	14	-17.28	-1.03	14.5	-14.39	-0.14
752	733	C	36	-18.85	-1.0	14.07	-35.91	-0.36
752	781	C	31	-19.34	-0.8	14.62	-24.67	-0.25
752	845	C	3	-19.0	-0.49	25.32	-1.46	-0.01
752	782	U	3	-20.9	-0.98	11.96	-2.93	-0.03

i-nuc	BP(j)	Nuc	#BP_Win	avgMFE	avgZ	avgED	SumZ	SumZ/#TotalWindows	BPs= 7
nt-753	-	G	100	-	-	-	-	-
753	NoBP	G	4	-16.65	-0.8	18.82	-3.21	-0.03
753	746	C	14	-17.28	-1.03	14.5	-14.39	-0.14
753	732	C	36	-18.85	-1.0	14.07	-35.91	-0.36
753	780	C	31	-19.34	-0.8	14.62	-24.67	-0.25
753	748	U	1	-17.1	0.39	29.83	0.39	0.0
753	832	C	7	-18.74	-0.46	23.08	-3.25	-0.03
753	844	C	3	-19.0	-0.49	25.32	-1.46	-0.01
753	781	C	4	-20.6	-0.9	12.57	-3.61	-0.04

i-nuc	BP(j)	Nuc	#BP_Win	avgMFE	avgZ	avgED	SumZ	SumZ/#TotalWindows	BPs= 7
nt-754	-	G	100	-	-	-	-	-
754	NoBP	G	17	-17.28	-0.98	16.0	-16.59	-0.17
754	731	C	36	-18.85	-1.0	14.07	-35.91	-0.36
754	778	C	31	-19.34	-0.8	14.62	-24.67	-0.25
754	747	C	1	-17.1	0.39	29.83	0.39	0.0
754	831	C	7	-18.74	-0.46	23.08	-3.25	-0.03
754	843	C	3	-19.0	-0.49	25.32	-1.46	-0.01
754	780	C	4	-20.6	-0.9	12.57	-3.61	-0.04
754	781	C	1	-18.3	-0.37	13.35	-0.37	-0.0

i-nuc	BP(j)	Nuc	#BP_Win	avgMFE	avgZ	avgED	SumZ	SumZ/#TotalWindows	BPs= 6
nt-755	-	G	100	-	-	-	-	-
755	NoBP	G	56	-18.58	-0.98	14.52	-54.84	-0.55
755	679	C	1	-17.2	-0.5	15.86	-0.5	-0.0
755	777	U	31	-19.34	-0.8	14.62	-24.67	-0.25
755	746	C	1	-17.1	0.39	29.83	0.39	0.0
755	830	C	7	-18.74	-0.46	23.08	-3.25	-0.03
755	838	U	3	-19.0	-0.49	25.32	-1.46	-0.01
755	780	C	1	-18.3	-0.37	13.35	-0.37	-0.0

i-nuc	BP(j)	Nuc	#BP_Win	avgMFE	avgZ	avgED	SumZ	SumZ/#TotalWindows	BPs= 4
nt-756	-	C	100	-	-	-	-	-
756	NoBP	C	76	-19.08	-0.86	14.71	-65.15	-0.65
756	743	G	13	-17.45	-1.01	14.77	-13.13	-0.13
756	678	G	1	-17.2	-0.5	15.86	-0.5	-0.0
756	829	G	7	-18.74	-0.46	23.08	-3.25	-0.03
756	837	G	3	-19.0	-0.49	25.32	-1.46	-0.01

i-nuc	BP(j)	Nuc	#BP_Win	avgMFE	avgZ	avgED	SumZ	SumZ/#TotalWindows	BPs= 0
nt-757	-	A	100	-	-	-	-	-
757	NoBP	A	100	-18.84	-0.82	15.64	-82.3	-0.82

i-nuc	BP(j)	Nuc	#BP_Win	avgMFE	avgZ	avgED	SumZ	SumZ/#TotalWindows	BPs= 0
nt-758	-	A	100	-	-	-	-	-
758	NoBP	A	100	-18.85	-0.82	15.64	-81.53	-0.82

i-nuc	BP(j)	Nuc	#BP_Win	avgMFE	avgZ	avgED	SumZ	SumZ/#TotalWindows	BPs= 1
nt-759	-	A	100	-	-	-	-	-
759	NoBP	A	45	-18.21	-0.75	17.55	-33.74	-0.34
759	775	U	55	-19.38	-0.85	14.11	-46.72	-0.47

i-nuc	BP(j)	Nuc	#BP_Win	avgMFE	avgZ	avgED	SumZ	SumZ/#TotalWindows	BPs= 5
nt-760	-	U	100	-	-	-	-	-
760	NoBP	U	12	-17.07	-0.55	17.87	-6.6	-0.07
760	751	A	3	-17.3	-0.73	22.97	-2.2	-0.02
760	724	A	19	-18.83	-0.99	13.54	-18.73	-0.19
760	774	A	56	-19.32	-0.83	14.21	-46.5	-0.46
760	828	A	7	-18.74	-0.46	23.08	-3.25	-0.03
760	833	A	3	-19.0	-0.49	25.32	-1.46	-0.01

i-nuc	BP(j)	Nuc	#BP_Win	avgMFE	avgZ	avgED	SumZ	SumZ/#TotalWindows	BPs= 5
nt-761	-	G	100	-	-	-	-	-
761	NoBP	G	11	-17.09	-0.48	18.45	-5.25	-0.05
761	750	C	3	-17.3	-0.73	22.97	-2.2	-0.02
761	723	C	19	-18.83	-0.99	13.54	-18.73	-0.19
761	773	C	57	-19.26	-0.81	14.33	-46.24	-0.46
761	827	C	7	-18.74	-0.46	23.08	-3.25	-0.03
761	832	C	3	-19.0	-0.49	25.32	-1.46	-0.01

i-nuc	BP(j)	Nuc	#BP_Win	avgMFE	avgZ	avgED	SumZ	SumZ/#TotalWindows	BPs= 6
nt-762	-	G	100	-	-	-	-	-
762	NoBP	G	10	-16.97	-0.44	17.5	-4.37	-0.04
762	749	C	3	-17.3	-0.73	22.97	-2.2	-0.02
762	722	C	19	-18.83	-0.99	13.54	-18.73	-0.19
762	772	C	57	-19.26	-0.81	14.33	-46.24	-0.46
762	741	C	1	-17.1	0.39	29.83	0.39	0.0
762	826	U	7	-18.74	-0.46	23.08	-3.25	-0.03
762	831	C	3	-19.0	-0.49	25.32	-1.46	-0.01

i-nuc	BP(j)	Nuc	#BP_Win	avgMFE	avgZ	avgED	SumZ	SumZ/#TotalWindows	BPs= 4
nt-763	-	U	100	-	-	-	-	-
763	NoBP	U	22	-17.79	-0.46	21.22	-10.1	-0.1
763	669	A	1	-17.2	-0.5	15.86	-0.5	-0.0
763	721	G	19	-18.83	-0.99	13.54	-18.73	-0.19
763	771	G	57	-19.26	-0.81	14.33	-46.24	-0.46
763	740	G	1	-17.1	0.39	29.83	0.39	0.0

i-nuc	BP(j)	Nuc	#BP_Win	avgMFE	avgZ	avgED	SumZ	SumZ/#TotalWindows	BPs= 2
nt-764	-	A	100	-	-	-	-	-
764	NoBP	A	98	-18.84	-0.76	15.71	-74.56	-0.75
764	668	U	1	-17.2	-0.5	15.86	-0.5	-0.0
764	739	U	1	-17.1	0.39	29.83	0.39	0.0

i-nuc	BP(j)	Nuc	#BP_Win	avgMFE	avgZ	avgED	SumZ	SumZ/#TotalWindows	BPs= 2
nt-765	-	C	100	-	-	-	-	-
765	NoBP	C	98	-18.82	-0.75	15.68	-73.38	-0.73
765	667	G	1	-17.2	-0.5	15.86	-0.5	-0.0
765	738	G	1	-17.1	0.39	29.83	0.39	0.0

i-nuc	BP(j)	Nuc	#BP_Win	avgMFE	avgZ	avgED	SumZ	SumZ/#TotalWindows	BPs= 1
nt-766	-	A	100	-	-	-	-	-
766	NoBP	A	81	-18.77	-0.67	16.32	-54.29	-0.54
766	718	U	19	-18.83	-0.99	13.54	-18.73	-0.19

i-nuc	BP(j)	Nuc	#BP_Win	avgMFE	avgZ	avgED	SumZ	SumZ/#TotalWindows	BPs= 3
nt-767	-	U	100	-	-	-	-	-
767	NoBP	U	72	-19.07	-0.72	16.28	-51.75	-0.52
767	744	A	3	-17.3	-0.73	22.97	-2.2	-0.02
767	717	G	19	-18.83	-0.99	13.54	-18.73	-0.19
767	785	A	6	-15.6	0.07	13.11	0.41	0.0

i-nuc	BP(j)	Nuc	#BP_Win	avgMFE	avgZ	avgED	SumZ	SumZ/#TotalWindows	BPs= 3
nt-768	-	C	100	-	-	-	-	-
768	NoBP	C	72	-19.04	-0.7	16.27	-50.62	-0.51
768	743	G	3	-17.3	-0.73	22.97	-2.2	-0.02
768	716	G	19	-18.83	-0.99	13.54	-18.73	-0.19
768	784	G	6	-15.6	0.07	13.11	0.41	0.0

i-nuc	BP(j)	Nuc	#BP_Win	avgMFE	avgZ	avgED	SumZ	SumZ/#TotalWindows	BPs= 2
nt-769	-	A	100	-	-	-	-	-
769	NoBP	A	79	-19.08	-0.85	14.47	-67.17	-0.67
769	825	U	13	-18.57	-0.31	24.56	-4.04	-0.04
769	782	U	8	-15.41	0.14	14.03	1.14	0.01

i-nuc	BP(j)	Nuc	#BP_Win	avgMFE	avgZ	avgED	SumZ	SumZ/#TotalWindows	BPs= 3
nt-770	-	G	100	-	-	-	-	-
770	NoBP	G	60	-19.11	-0.78	14.69	-47.04	-0.47
770	714	C	19	-18.83	-0.99	13.54	-18.73	-0.19
770	824	U	13	-18.57	-0.31	24.56	-4.04	-0.04
770	781	C	8	-15.41	0.14	14.03	1.14	0.01

i-nuc	BP(j)	Nuc	#BP_Win	avgMFE	avgZ	avgED	SumZ	SumZ/#TotalWindows	BPs= 4
nt-771	-	G	100	-	-	-	-	-
771	NoBP	G	3	-15.23	0.25	19.52	0.76	0.01
771	713	C	19	-18.83	-0.99	13.54	-18.73	-0.19
771	763	U	57	-19.26	-0.81	14.33	-46.24	-0.46
771	823	C	13	-18.57	-0.31	24.56	-4.04	-0.04
771	780	C	8	-15.41	0.14	14.03	1.14	0.01

i-nuc	BP(j)	Nuc	#BP_Win	avgMFE	avgZ	avgED	SumZ	SumZ/#TotalWindows	BPs= 3
nt-772	-	C	100	-	-	-	-	-
772	712	G	19	-18.83	-0.99	13.54	-18.73	-0.19
772	762	G	57	-19.26	-0.81	14.33	-46.24	-0.46
772	822	G	13	-18.57	-0.31	24.56	-4.04	-0.04
772	NoBP	C	11	-15.08	0.26	14.67	2.86	0.03

i-nuc	BP(j)	Nuc	#BP_Win	avgMFE	avgZ	avgED	SumZ	SumZ/#TotalWindows	BPs= 2
nt-773	-	C	100	-	-	-	-	-
773	NoBP	C	30	-17.26	-0.47	14.13	-14.07	-0.14
773	761	G	57	-19.26	-0.81	14.33	-46.24	-0.46
773	821	G	13	-18.57	-0.31	24.56	-4.04	-0.04

i-nuc	BP(j)	Nuc	#BP_Win	avgMFE	avgZ	avgED	SumZ	SumZ/#TotalWindows	BPs= 1
nt-774	-	A	100	-	-	-	-	-
774	NoBP	A	44	-17.46	-0.37	17.39	-16.36	-0.16
774	760	U	56	-19.32	-0.83	14.21	-46.5	-0.46

i-nuc	BP(j)	Nuc	#BP_Win	avgMFE	avgZ	avgED	SumZ	SumZ/#TotalWindows	BPs= 1
nt-775	-	U	100	-	-	-	-	-
775	NoBP	U	45	-17.29	-0.32	17.28	-14.43	-0.14
775	759	A	55	-19.38	-0.85	14.11	-46.72	-0.47

i-nuc	BP(j)	Nuc	#BP_Win	avgMFE	avgZ	avgED	SumZ	SumZ/#TotalWindows	BPs= 0
nt-776	-	A	100	-	-	-	-	-
776	NoBP	A	100	-18.37	-0.59	15.46	-59.25	-0.59

i-nuc	BP(j)	Nuc	#BP_Win	avgMFE	avgZ	avgED	SumZ	SumZ/#TotalWindows	BPs= 2
nt-777	-	U	100	-	-	-	-	-
777	NoBP	U	56	-17.67	-0.52	13.68	-28.88	-0.29
777	755	G	31	-19.34	-0.8	14.62	-24.67	-0.25
777	817	A	13	-18.57	-0.31	24.56	-4.04	-0.04

i-nuc	BP(j)	Nuc	#BP_Win	avgMFE	avgZ	avgED	SumZ	SumZ/#TotalWindows	BPs= 2
nt-778	-	C	100	-	-	-	-	-
778	NoBP	C	56	-17.55	-0.48	13.62	-27.15	-0.27
778	754	G	31	-19.34	-0.8	14.62	-24.67	-0.25
778	816	G	13	-18.57	-0.31	24.56	-4.04	-0.04

i-nuc	BP(j)	Nuc	#BP_Win	avgMFE	avgZ	avgED	SumZ	SumZ/#TotalWindows	BPs= 1
nt-779	-	A	100	-	-	-	-	-
779	NoBP	A	97	-18.14	-0.52	15.18	-50.53	-0.51
779	802	U	3	-19.13	-1.11	19.22	-3.32	-0.03

i-nuc	BP(j)	Nuc	#BP_Win	avgMFE	avgZ	avgED	SumZ	SumZ/#TotalWindows	BPs= 7
nt-780	-	C	100	-	-	-	-	-
780	NoBP	C	33	-18.72	-0.63	18.13	-20.89	-0.21
780	703	G	8	-17.29	-0.77	6.75	-6.18	-0.06
780	801	G	4	-18.68	-0.84	19.1	-3.35	-0.03
780	753	G	31	-19.34	-0.8	14.62	-24.67	-0.25
780	754	G	4	-20.6	-0.9	12.57	-3.61	-0.04
780	755	G	1	-18.3	-0.37	13.35	-0.37	-0.0
780	771	G	8	-15.41	0.14	14.03	1.14	0.01
780	868	G	11	-14.2	0.65	15.24	7.18	0.07

i-nuc	BP(j)	Nuc	#BP_Win	avgMFE	avgZ	avgED	SumZ	SumZ/#TotalWindows	BPs= 8
nt-781	-	C	100	-	-	-	-	-
781	NoBP	C	20	-18.47	-0.76	13.68	-15.19	-0.15
781	702	G	8	-17.29	-0.77	6.75	-6.18	-0.06
781	800	G	4	-18.68	-0.84	19.1	-3.35	-0.03
781	752	G	31	-19.34	-0.8	14.62	-24.67	-0.25
781	813	G	13	-18.57	-0.31	24.56	-4.04	-0.04
781	753	G	4	-20.6	-0.9	12.57	-3.61	-0.04
781	754	G	1	-18.3	-0.37	13.35	-0.37	-0.0
781	770	G	8	-15.41	0.14	14.03	1.14	0.01
781	867	G	11	-14.2	0.65	15.24	7.18	0.07

i-nuc	BP(j)	Nuc	#BP_Win	avgMFE	avgZ	avgED	SumZ	SumZ/#TotalWindows	BPs= 7
nt-782	-	U	100	-	-	-	-	-
782	NoBP	U	22	-18.24	-0.64	13.87	-14.18	-0.14
782	701	A	8	-17.29	-0.77	6.75	-6.18	-0.06
782	799	G	4	-18.68	-0.84	19.1	-3.35	-0.03
782	751	A	31	-19.34	-0.8	14.62	-24.67	-0.25
782	812	A	13	-18.57	-0.31	24.56	-4.04	-0.04
782	752	G	3	-20.9	-0.98	11.96	-2.93	-0.03
782	769	A	8	-15.41	0.14	14.03	1.14	0.01
782	866	A	11	-14.2	0.65	15.24	7.18	0.07

i-nuc	BP(j)	Nuc	#BP_Win	avgMFE	avgZ	avgED	SumZ	SumZ/#TotalWindows	BPs= 2
nt-783	-	A	100	-	-	-	-	-
783	NoBP	A	83	-17.77	-0.46	13.58	-37.87	-0.38
783	798	U	4	-18.68	-0.84	19.1	-3.35	-0.03
783	811	U	13	-18.57	-0.31	24.56	-4.04	-0.04

i-nuc	BP(j)	Nuc	#BP_Win	avgMFE	avgZ	avgED	SumZ	SumZ/#TotalWindows	BPs= 3
nt-784	-	G	100	-	-	-	-	-
784	NoBP	G	52	-18.0	-0.51	15.76	-26.64	-0.27
784	749	C	31	-19.34	-0.8	14.62	-24.67	-0.25
784	768	C	6	-15.6	0.07	13.11	0.41	0.0
784	862	C	11	-14.2	0.65	15.24	7.18	0.07

i-nuc	BP(j)	Nuc	#BP_Win	avgMFE	avgZ	avgED	SumZ	SumZ/#TotalWindows	BPs= 3
nt-785	-	A	100	-	-	-	-	-
785	NoBP	A	52	-17.9	-0.48	15.7	-25.08	-0.25
785	748	U	31	-19.34	-0.8	14.62	-24.67	-0.25
785	767	U	6	-15.6	0.07	13.11	0.41	0.0
785	861	U	11	-14.2	0.65	15.24	7.18	0.07

i-nuc	BP(j)	Nuc	#BP_Win	avgMFE	avgZ	avgED	SumZ	SumZ/#TotalWindows	BPs= 1
nt-786	-	A	100	-	-	-	-	-
786	NoBP	A	87	-17.62	-0.42	13.73	-36.79	-0.37
786	808	U	13	-18.57	-0.31	24.56	-4.04	-0.04

i-nuc	BP(j)	Nuc	#BP_Win	avgMFE	avgZ	avgED	SumZ	SumZ/#TotalWindows	BPs= 1
nt-787	-	C	100	-	-	-	-	-
787	NoBP	C	87	-17.56	-0.4	13.74	-35.03	-0.35
787	807	G	13	-18.57	-0.31	24.56	-4.04	-0.04

i-nuc	BP(j)	Nuc	#BP_Win	avgMFE	avgZ	avgED	SumZ	SumZ/#TotalWindows	BPs= 2
nt-788	-	U	100	-	-	-	-	-
788	NoBP	U	56	-16.47	-0.15	13.28	-8.39	-0.08
788	745	A	31	-19.34	-0.8	14.62	-24.67	-0.25
788	806	A	13	-18.57	-0.31	24.56	-4.04	-0.04

i-nuc	BP(j)	Nuc	#BP_Win	avgMFE	avgZ	avgED	SumZ	SumZ/#TotalWindows	BPs= 2
nt-789	-	U	100	-	-	-	-	-
789	NoBP	U	56	-16.38	-0.12	13.34	-6.66	-0.07
789	744	A	31	-19.34	-0.8	14.62	-24.67	-0.25
789	805	A	13	-18.57	-0.31	24.56	-4.04	-0.04

i-nuc	BP(j)	Nuc	#BP_Win	avgMFE	avgZ	avgED	SumZ	SumZ/#TotalWindows	BPs= 2
nt-790	-	U	100	-	-	-	-	-
790	NoBP	U	56	-16.28	-0.1	13.37	-5.42	-0.05
790	743	G	31	-19.34	-0.8	14.62	-24.67	-0.25
790	804	A	13	-18.57	-0.31	24.56	-4.04	-0.04

i-nuc	BP(j)	Nuc	#BP_Win	avgMFE	avgZ	avgED	SumZ	SumZ/#TotalWindows	BPs= 0
nt-791	-	A	100	-	-	-	-	-
791	NoBP	A	100	-17.47	-0.32	15.23	-32.33	-0.32

i-nuc	BP(j)	Nuc	#BP_Win	avgMFE	avgZ	avgED	SumZ	SumZ/#TotalWindows	BPs= 0
nt-792	-	A	100	-	-	-	-	-
792	NoBP	A	100	-17.42	-0.31	15.23	-30.95	-0.31

i-nuc	BP(j)	Nuc	#BP_Win	avgMFE	avgZ	avgED	SumZ	SumZ/#TotalWindows	BPs= 0
nt-793	-	A	100	-	-	-	-	-
793	NoBP	A	100	-17.36	-0.29	15.23	-29.07	-0.29

i-nuc	BP(j)	Nuc	#BP_Win	avgMFE	avgZ	avgED	SumZ	SumZ/#TotalWindows	BPs= 2
nt-794	-	U	100	-	-	-	-	-
794	NoBP	U	56	-15.93	0.02	13.38	1.38	0.01
794	742	A	31	-19.34	-0.8	14.62	-24.67	-0.25
794	803	A	13	-18.57	-0.31	24.56	-4.04	-0.04

i-nuc	BP(j)	Nuc	#BP_Win	avgMFE	avgZ	avgED	SumZ	SumZ/#TotalWindows	BPs= 3
nt-795	-	G	100	-	-	-	-	-
795	NoBP	G	10	-17.84	-0.76	11.1	-7.65	-0.08
795	741	C	31	-19.34	-0.8	14.62	-24.67	-0.25
795	802	U	13	-18.57	-0.31	24.56	-4.04	-0.04
795	849	U	46	-15.43	0.23	13.98	10.72	0.11

i-nuc	BP(j)	Nuc	#BP_Win	avgMFE	avgZ	avgED	SumZ	SumZ/#TotalWindows	BPs= 3
nt-796	-	C	100	-	-	-	-	-
796	NoBP	C	9	-17.9	-0.78	11.69	-7.02	-0.07
796	740	G	31	-19.34	-0.8	14.62	-24.67	-0.25
796	801	G	13	-18.57	-0.31	24.56	-4.04	-0.04
796	848	G	47	-15.36	0.26	13.95	12.02	0.12

i-nuc	BP(j)	Nuc	#BP_Win	avgMFE	avgZ	avgED	SumZ	SumZ/#TotalWindows	BPs= 2
nt-797	-	A	100	-	-	-	-	-
797	NoBP	A	21	-18.34	-0.47	19.97	-9.97	-0.1
797	739	U	31	-19.34	-0.8	14.62	-24.67	-0.25
797	847	U	48	-15.24	0.29	14.17	13.85	0.14

i-nuc	BP(j)	Nuc	#BP_Win	avgMFE	avgZ	avgED	SumZ	SumZ/#TotalWindows	BPs= 4
nt-798	-	U	100	-	-	-	-	-
798	NoBP	U	16	-18.32	-0.34	21.1	-5.38	-0.05
798	783	A	4	-18.68	-0.84	19.1	-3.35	-0.03
798	738	G	30	-19.36	-0.81	14.23	-24.24	-0.24
798	833	A	2	-13.85	0.82	26.58	1.64	0.02
798	846	A	48	-15.24	0.29	14.17	13.85	0.14

i-nuc	BP(j)	Nuc	#BP_Win	avgMFE	avgZ	avgED	SumZ	SumZ/#TotalWindows	BPs= 4
nt-799	-	G	100	-	-	-	-	-
799	NoBP	G	15	-18.39	-0.3	22.13	-4.57	-0.05
799	782	U	4	-18.68	-0.84	19.1	-3.35	-0.03
799	733	C	24	-19.45	-0.96	12.92	-23.13	-0.23
799	832	C	8	-17.7	0.07	21.25	0.53	0.01
799	845	C	49	-15.12	0.33	14.44	16.0	0.16

i-nuc	BP(j)	Nuc	#BP_Win	avgMFE	avgZ	avgED	SumZ	SumZ/#TotalWindows	BPs= 5
nt-800	-	G	100	-	-	-	-	-
800	NoBP	G	14	-18.47	-0.29	23.29	-4.08	-0.04
800	781	C	4	-18.68	-0.84	19.1	-3.35	-0.03
800	732	C	24	-19.45	-0.96	12.92	-23.13	-0.23
800	831	C	8	-17.7	0.07	21.25	0.53	0.01
800	844	C	49	-15.12	0.33	14.44	16.0	0.16
800	893	C	1	-8.0	2.22	25.3	2.22	0.02

i-nuc	BP(j)	Nuc	#BP_Win	avgMFE	avgZ	avgED	SumZ	SumZ/#TotalWindows	BPs= 6
nt-801	-	G	100	-	-	-	-	-
801	780	C	4	-18.68	-0.84	19.1	-3.35	-0.03
801	731	C	24	-19.45	-0.96	12.92	-23.13	-0.23
801	796	C	13	-18.57	-0.31	24.56	-4.04	-0.04
801	830	C	8	-17.7	0.07	21.25	0.53	0.01
801	843	C	49	-15.12	0.33	14.44	16.0	0.16
801	892	C	1	-8.0	2.22	25.3	2.22	0.02
801	NoBP	G	1	-6.6	2.26	26.22	2.26	0.02

i-nuc	BP(j)	Nuc	#BP_Win	avgMFE	avgZ	avgED	SumZ	SumZ/#TotalWindows	BPs= 6
nt-802	-	U	100	-	-	-	-	-
802	779	A	3	-19.13	-1.11	19.22	-3.32	-0.03
802	730	A	24	-19.45	-0.96	12.92	-23.13	-0.23
802	795	G	13	-18.57	-0.31	24.56	-4.04	-0.04
802	829	G	8	-17.7	0.07	21.25	0.53	0.01
802	842	A	49	-15.12	0.33	14.44	16.0	0.16
802	891	A	1	-8.0	2.22	25.3	2.22	0.02
802	NoBP	U	2	-6.6	2.2	26.04	4.41	0.04

i-nuc	BP(j)	Nuc	#BP_Win	avgMFE	avgZ	avgED	SumZ	SumZ/#TotalWindows	BPs= 4
nt-803	-	A	100	-	-	-	-	-
803	NoBP	A	13	-15.38	0.36	22.55	4.66	0.05
803	729	U	24	-19.45	-0.96	12.92	-23.13	-0.23
803	794	U	13	-18.57	-0.31	24.56	-4.04	-0.04
803	841	U	49	-15.12	0.33	14.44	16.0	0.16
803	890	U	1	-8.0	2.22	25.3	2.22	0.02

i-nuc	BP(j)	Nuc	#BP_Win	avgMFE	avgZ	avgED	SumZ	SumZ/#TotalWindows	BPs= 3
nt-804	-	A	100	-	-	-	-	-
804	NoBP	A	56	-14.55	0.45	15.53	25.31	0.25
804	728	U	23	-19.47	-0.98	12.75	-22.55	-0.23
804	790	U	13	-18.57	-0.31	24.56	-4.04	-0.04
804	826	U	8	-17.7	0.07	21.25	0.53	0.01

i-nuc	BP(j)	Nuc	#BP_Win	avgMFE	avgZ	avgED	SumZ	SumZ/#TotalWindows	BPs= 2
nt-805	-	A	100	-	-	-	-	-
805	NoBP	A	79	-15.84	0.07	14.67	5.58	0.06
805	789	U	13	-18.57	-0.31	24.56	-4.04	-0.04
805	825	U	8	-17.7	0.07	21.25	0.53	0.01

i-nuc	BP(j)	Nuc	#BP_Win	avgMFE	avgZ	avgED	SumZ	SumZ/#TotalWindows	BPs= 2
nt-806	-	A	100	-	-	-	-	-
806	NoBP	A	79	-15.7	0.1	14.67	8.17	0.08
806	788	U	13	-18.57	-0.31	24.56	-4.04	-0.04
806	824	U	8	-17.7	0.07	21.25	0.53	0.01

i-nuc	BP(j)	Nuc	#BP_Win	avgMFE	avgZ	avgED	SumZ	SumZ/#TotalWindows	BPs= 2
nt-807	-	G	100	-	-	-	-	-
807	NoBP	G	79	-15.55	0.15	14.67	11.65	0.12
807	787	C	13	-18.57	-0.31	24.56	-4.04	-0.04
807	823	C	8	-17.7	0.07	21.25	0.53	0.01

i-nuc	BP(j)	Nuc	#BP_Win	avgMFE	avgZ	avgED	SumZ	SumZ/#TotalWindows	BPs= 3
nt-808	-	U	100	-	-	-	-	-
808	NoBP	U	76	-15.76	0.11	14.2	8.01	0.08
808	786	A	13	-18.57	-0.31	24.56	-4.04	-0.04
808	822	G	8	-17.7	0.07	21.25	0.53	0.01
808	899	A	3	-6.6	2.29	26.0	6.87	0.07

i-nuc	BP(j)	Nuc	#BP_Win	avgMFE	avgZ	avgED	SumZ	SumZ/#TotalWindows	BPs= 1
nt-809	-	A	100	-	-	-	-	-
809	NoBP	A	97	-16.18	0.07	16.16	7.04	0.07
809	898	U	3	-6.6	2.29	26.0	6.87	0.07

i-nuc	BP(j)	Nuc	#BP_Win	avgMFE	avgZ	avgED	SumZ	SumZ/#TotalWindows	BPs= 2
nt-810	-	G	100	-	-	-	-	-
810	NoBP	G	90	-16.7	-0.04	15.86	-3.3	-0.03
810	843	C	7	-8.13	1.88	19.65	13.16	0.13
810	897	C	3	-6.6	2.29	26.0	6.87	0.07

i-nuc	BP(j)	Nuc	#BP_Win	avgMFE	avgZ	avgED	SumZ	SumZ/#TotalWindows	BPs= 3
nt-811	-	U	100	-	-	-	-	-
811	NoBP	U	77	-16.3	0.03	14.33	2.05	0.02
811	783	A	13	-18.57	-0.31	24.56	-4.04	-0.04
811	842	A	7	-8.13	1.88	19.65	13.16	0.13
811	896	G	3	-6.6	2.29	26.0	6.87	0.07

i-nuc	BP(j)	Nuc	#BP_Win	avgMFE	avgZ	avgED	SumZ	SumZ/#TotalWindows	BPs= 3
nt-812	-	A	100	-	-	-	-	-
812	NoBP	A	77	-16.24	0.04	14.44	2.86	0.03
812	782	U	13	-18.57	-0.31	24.56	-4.04	-0.04
812	841	U	7	-8.13	1.88	19.65	13.16	0.13
812	895	U	3	-6.6	2.29	26.0	6.87	0.07

i-nuc	BP(j)	Nuc	#BP_Win	avgMFE	avgZ	avgED	SumZ	SumZ/#TotalWindows	BPs= 2
nt-813	-	G	100	-	-	-	-	-
813	NoBP	G	86	-15.15	0.29	15.49	24.91	0.25
813	826	U	1	-19.7	-0.42	14.47	-0.42	-0.0
813	781	C	13	-18.57	-0.31	24.56	-4.04	-0.04

i-nuc	BP(j)	Nuc	#BP_Win	avgMFE	avgZ	avgED	SumZ	SumZ/#TotalWindows	BPs= 1
nt-814	-	A	100	-	-	-	-	-
814	NoBP	A	99	-15.56	0.22	16.84	22.17	0.22
814	825	U	1	-19.7	-0.42	14.47	-0.42	-0.0

i-nuc	BP(j)	Nuc	#BP_Win	avgMFE	avgZ	avgED	SumZ	SumZ/#TotalWindows	BPs= 1
nt-815	-	A	100	-	-	-	-	-
815	NoBP	A	99	-15.53	0.24	16.92	23.4	0.23
815	824	U	1	-19.7	-0.42	14.47	-0.42	-0.0

i-nuc	BP(j)	Nuc	#BP_Win	avgMFE	avgZ	avgED	SumZ	SumZ/#TotalWindows	BPs= 3
nt-816	-	G	100	-	-	-	-	-
816	NoBP	G	85	-14.99	0.34	15.86	29.05	0.29
816	823	C	1	-19.7	-0.42	14.47	-0.42	-0.0
816	827	C	1	-19.1	-0.58	16.83	-0.58	-0.01
816	778	C	13	-18.57	-0.31	24.56	-4.04	-0.04

i-nuc	BP(j)	Nuc	#BP_Win	avgMFE	avgZ	avgED	SumZ	SumZ/#TotalWindows	BPs= 2
nt-817	-	A	100	-	-	-	-	-
817	NoBP	A	86	-15.01	0.34	15.96	29.34	0.29
817	826	U	1	-19.1	-0.58	16.83	-0.58	-0.01
817	777	U	13	-18.57	-0.31	24.56	-4.04	-0.04

i-nuc	BP(j)	Nuc	#BP_Win	avgMFE	avgZ	avgED	SumZ	SumZ/#TotalWindows	BPs= 1
nt-818	-	G	100	-	-	-	-	-
818	NoBP	G	99	-15.45	0.27	17.19	26.97	0.27
818	825	U	1	-19.1	-0.58	16.83	-0.58	-0.01

i-nuc	BP(j)	Nuc	#BP_Win	avgMFE	avgZ	avgED	SumZ	SumZ/#TotalWindows	BPs= 1
nt-819	-	A	100	-	-	-	-	-
819	NoBP	A	99	-15.43	0.29	17.32	28.42	0.28
819	824	U	1	-19.1	-0.58	16.83	-0.58	-0.01

i-nuc	BP(j)	Nuc	#BP_Win	avgMFE	avgZ	avgED	SumZ	SumZ/#TotalWindows	BPs= 0
nt-820	-	A	100	-	-	-	-	-
820	NoBP	A	100	-15.45	0.29	17.46	29.09	0.29

i-nuc	BP(j)	Nuc	#BP_Win	avgMFE	avgZ	avgED	SumZ	SumZ/#TotalWindows	BPs= 3
nt-821	-	G	100	-	-	-	-	-
821	NoBP	G	16	-18.51	-0.43	16.48	-6.88	-0.07
821	773	C	13	-18.57	-0.31	24.56	-4.04	-0.04
821	831	C	70	-14.15	0.57	16.44	40.11	0.4
821	872	C	1	-14.9	0.81	28.03	0.81	0.01

i-nuc	BP(j)	Nuc	#BP_Win	avgMFE	avgZ	avgED	SumZ	SumZ/#TotalWindows	BPs= 5
nt-822	-	G	100	-	-	-	-	-
822	NoBP	G	7	-19.33	-0.84	12.33	-5.85	-0.06
822	772	C	13	-18.57	-0.31	24.56	-4.04	-0.04
822	808	U	8	-17.7	0.07	21.25	0.53	0.01
822	830	C	70	-14.15	0.57	16.44	40.11	0.4
822	871	C	1	-14.9	0.81	28.03	0.81	0.01
822	838	U	1	-14.8	0.58	21.27	0.58	0.01

i-nuc	BP(j)	Nuc	#BP_Win	avgMFE	avgZ	avgED	SumZ	SumZ/#TotalWindows	BPs= 6
nt-823	-	C	100	-	-	-	-	-
823	NoBP	C	6	-18.37	-0.6	14.55	-3.6	-0.04
823	816	G	1	-19.7	-0.42	14.47	-0.42	-0.0
823	771	G	13	-18.57	-0.31	24.56	-4.04	-0.04
823	807	G	8	-17.7	0.07	21.25	0.53	0.01
823	829	G	70	-14.15	0.57	16.44	40.11	0.4
823	870	G	1	-14.9	0.81	28.03	0.81	0.01
823	837	G	1	-14.8	0.58	21.27	0.58	0.01

i-nuc	BP(j)	Nuc	#BP_Win	avgMFE	avgZ	avgED	SumZ	SumZ/#TotalWindows	BPs= 7
nt-824	-	U	100	-	-	-	-	-
824	NoBP	U	5	-17.14	-0.28	17.82	-1.38	-0.01
824	815	A	1	-19.7	-0.42	14.47	-0.42	-0.0
824	819	A	1	-19.1	-0.58	16.83	-0.58	-0.01
824	770	G	13	-18.57	-0.31	24.56	-4.04	-0.04
824	806	A	8	-17.7	0.07	21.25	0.53	0.01
824	828	A	70	-14.15	0.57	16.44	40.11	0.4
824	869	A	1	-14.9	0.81	28.03	0.81	0.01
824	836	A	1	-14.8	0.58	21.27	0.58	0.01

i-nuc	BP(j)	Nuc	#BP_Win	avgMFE	avgZ	avgED	SumZ	SumZ/#TotalWindows	BPs= 6
nt-825	-	U	100	-	-	-	-	-
825	NoBP	U	75	-14.27	0.53	16.75	40.09	0.4
825	814	A	1	-19.7	-0.42	14.47	-0.42	-0.0
825	818	G	1	-19.1	-0.58	16.83	-0.58	-0.01
825	769	A	13	-18.57	-0.31	24.56	-4.04	-0.04
825	805	A	8	-17.7	0.07	21.25	0.53	0.01
825	868	G	1	-14.9	0.81	28.03	0.81	0.01
825	835	A	1	-14.8	0.58	21.27	0.58	0.01

i-nuc	BP(j)	Nuc	#BP_Win	avgMFE	avgZ	avgED	SumZ	SumZ/#TotalWindows	BPs= 6
nt-826	-	U	100	-	-	-	-	-
826	NoBP	U	81	-14.51	0.5	17.62	40.8	0.41
826	813	G	1	-19.7	-0.42	14.47	-0.42	-0.0
826	817	A	1	-19.1	-0.58	16.83	-0.58	-0.01
826	804	A	8	-17.7	0.07	21.25	0.53	0.01
826	762	G	7	-18.74	-0.46	23.08	-3.25	-0.03
826	867	G	1	-14.9	0.81	28.03	0.81	0.01
826	834	G	1	-14.8	0.58	21.27	0.58	0.01

i-nuc	BP(j)	Nuc	#BP_Win	avgMFE	avgZ	avgED	SumZ	SumZ/#TotalWindows	BPs= 2
nt-827	-	C	100	-	-	-	-	-
827	NoBP	C	92	-14.79	0.48	18.2	43.71	0.44
827	816	G	1	-19.1	-0.58	16.83	-0.58	-0.01
827	761	G	7	-18.74	-0.46	23.08	-3.25	-0.03

i-nuc	BP(j)	Nuc	#BP_Win	avgMFE	avgZ	avgED	SumZ	SumZ/#TotalWindows	BPs= 2
nt-828	-	A	100	-	-	-	-	-
828	NoBP	A	23	-16.7	0.17	24.08	3.82	0.04
828	760	U	7	-18.74	-0.46	23.08	-3.25	-0.03
828	824	U	70	-14.15	0.57	16.44	40.11	0.4

i-nuc	BP(j)	Nuc	#BP_Win	avgMFE	avgZ	avgED	SumZ	SumZ/#TotalWindows	BPs= 4
nt-829	-	G	100	-	-	-	-	-
829	NoBP	G	7	-17.86	-0.03	25.58	-0.21	-0.0
829	802	U	8	-17.7	0.07	21.25	0.53	0.01
829	756	C	7	-18.74	-0.46	23.08	-3.25	-0.03
829	823	C	70	-14.15	0.57	16.44	40.11	0.4
829	856	C	8	-14.05	0.6	27.02	4.82	0.05

i-nuc	BP(j)	Nuc	#BP_Win	avgMFE	avgZ	avgED	SumZ	SumZ/#TotalWindows	BPs= 4
nt-830	-	C	100	-	-	-	-	-
830	NoBP	C	7	-17.2	0.08	24.88	0.58	0.01
830	801	G	8	-17.7	0.07	21.25	0.53	0.01
830	755	G	7	-18.74	-0.46	23.08	-3.25	-0.03
830	822	G	70	-14.15	0.57	16.44	40.11	0.4
830	855	G	8	-14.05	0.6	27.02	4.82	0.05

i-nuc	BP(j)	Nuc	#BP_Win	avgMFE	avgZ	avgED	SumZ	SumZ/#TotalWindows	BPs= 4
nt-831	-	C	100	-	-	-	-	-
831	NoBP	C	12	-14.4	0.59	26.19	7.08	0.07
831	800	G	8	-17.7	0.07	21.25	0.53	0.01
831	754	G	7	-18.74	-0.46	23.08	-3.25	-0.03
831	762	G	3	-19.0	-0.49	25.32	-1.46	-0.01
831	821	G	70	-14.15	0.57	16.44	40.11	0.4

i-nuc	BP(j)	Nuc	#BP_Win	avgMFE	avgZ	avgED	SumZ	SumZ/#TotalWindows	BPs= 3
nt-832	-	C	100	-	-	-	-	-
832	799	G	8	-17.7	0.07	21.25	0.53	0.01
832	753	G	7	-18.74	-0.46	23.08	-3.25	-0.03
832	761	G	3	-19.0	-0.49	25.32	-1.46	-0.01
832	NoBP	C	82	-14.17	0.57	17.78	46.63	0.47

i-nuc	BP(j)	Nuc	#BP_Win	avgMFE	avgZ	avgED	SumZ	SumZ/#TotalWindows	BPs= 2
nt-833	-	A	100	-	-	-	-	-
833	NoBP	A	95	-14.8	0.44	18.22	41.71	0.42
833	798	U	2	-13.85	0.82	26.58	1.64	0.02
833	760	U	3	-19.0	-0.49	25.32	-1.46	-0.01

i-nuc	BP(j)	Nuc	#BP_Win	avgMFE	avgZ	avgED	SumZ	SumZ/#TotalWindows	BPs= 3
nt-834	-	G	100	-	-	-	-	-
834	NoBP	G	86	-14.72	0.46	17.59	39.5	0.39
834	749	C	5	-18.8	-0.56	23.31	-2.79	-0.03
834	853	C	8	-14.05	0.6	27.02	4.82	0.05
834	826	U	1	-14.8	0.58	21.27	0.58	0.01

i-nuc	BP(j)	Nuc	#BP_Win	avgMFE	avgZ	avgED	SumZ	SumZ/#TotalWindows	BPs= 3
nt-835	-	A	100	-	-	-	-	-
835	NoBP	A	86	-14.69	0.45	17.58	38.8	0.39
835	748	U	5	-18.8	-0.56	23.31	-2.79	-0.03
835	852	U	8	-14.05	0.6	27.02	4.82	0.05
835	825	U	1	-14.8	0.58	21.27	0.58	0.01

i-nuc	BP(j)	Nuc	#BP_Win	avgMFE	avgZ	avgED	SumZ	SumZ/#TotalWindows	BPs= 2
nt-836	-	A	100	-	-	-	-	-
836	NoBP	A	91	-14.88	0.39	17.87	35.93	0.36
836	851	U	8	-14.05	0.6	27.02	4.82	0.05
836	824	U	1	-14.8	0.58	21.27	0.58	0.01

i-nuc	BP(j)	Nuc	#BP_Win	avgMFE	avgZ	avgED	SumZ	SumZ/#TotalWindows	BPs= 4
nt-837	-	G	100	-	-	-	-	-
837	NoBP	G	83	-14.46	0.49	17.27	40.52	0.41
837	746	C	5	-18.8	-0.56	23.31	-2.79	-0.03
837	756	C	3	-19.0	-0.49	25.32	-1.46	-0.01
837	850	U	8	-14.05	0.6	27.02	4.82	0.05
837	823	C	1	-14.8	0.58	21.27	0.58	0.01

i-nuc	BP(j)	Nuc	#BP_Win	avgMFE	avgZ	avgED	SumZ	SumZ/#TotalWindows	BPs= 3
nt-838	-	U	100	-	-	-	-	-
838	NoBP	U	91	-14.39	0.5	18.16	45.07	0.45
838	745	A	5	-18.8	-0.56	23.31	-2.79	-0.03
838	755	G	3	-19.0	-0.49	25.32	-1.46	-0.01
838	822	G	1	-14.8	0.58	21.27	0.58	0.01

i-nuc	BP(j)	Nuc	#BP_Win	avgMFE	avgZ	avgED	SumZ	SumZ/#TotalWindows	BPs= 0
nt-839	-	A	100	-	-	-	-	-
839	NoBP	A	100	-14.74	0.41	18.65	41.27	0.41

i-nuc	BP(j)	Nuc	#BP_Win	avgMFE	avgZ	avgED	SumZ	SumZ/#TotalWindows	BPs= 0
nt-840	-	A	100	-	-	-	-	-
840	NoBP	A	100	-14.72	0.41	18.59	40.9	0.41

i-nuc	BP(j)	Nuc	#BP_Win	avgMFE	avgZ	avgED	SumZ	SumZ/#TotalWindows	BPs= 2
nt-841	-	U	100	-	-	-	-	-
841	NoBP	U	44	-15.3	0.27	23.09	11.97	0.12
841	803	A	49	-15.12	0.33	14.44	16.0	0.16
841	812	A	7	-8.13	1.88	19.65	13.16	0.13

i-nuc	BP(j)	Nuc	#BP_Win	avgMFE	avgZ	avgED	SumZ	SumZ/#TotalWindows	BPs= 2
nt-842	-	A	100	-	-	-	-	-
842	NoBP	A	44	-15.26	0.28	23.1	12.12	0.12
842	802	U	49	-15.12	0.33	14.44	16.0	0.16
842	811	U	7	-8.13	1.88	19.65	13.16	0.13

i-nuc	BP(j)	Nuc	#BP_Win	avgMFE	avgZ	avgED	SumZ	SumZ/#TotalWindows	BPs= 4
nt-843	-	C	100	-	-	-	-	-
843	NoBP	C	39	-14.99	0.32	22.97	12.35	0.12
843	754	G	3	-19.0	-0.49	25.32	-1.46	-0.01
843	801	G	49	-15.12	0.33	14.44	16.0	0.16
843	810	G	7	-8.13	1.88	19.65	13.16	0.13
843	910	G	2	-14.15	0.56	20.56	1.11	0.01

i-nuc	BP(j)	Nuc	#BP_Win	avgMFE	avgZ	avgED	SumZ	SumZ/#TotalWindows	BPs= 3
nt-844	-	C	100	-	-	-	-	-
844	NoBP	C	45	-14.0	0.53	22.41	23.85	0.24
844	753	G	3	-19.0	-0.49	25.32	-1.46	-0.01
844	800	G	49	-15.12	0.33	14.44	16.0	0.16
844	909	G	3	-12.8	0.94	19.57	2.82	0.03

i-nuc	BP(j)	Nuc	#BP_Win	avgMFE	avgZ	avgED	SumZ	SumZ/#TotalWindows	BPs= 3
nt-845	-	C	100	-	-	-	-	-
845	NoBP	C	45	-13.99	0.52	22.22	23.52	0.24
845	752	G	3	-19.0	-0.49	25.32	-1.46	-0.01
845	799	G	49	-15.12	0.33	14.44	16.0	0.16
845	908	G	3	-12.8	0.94	19.57	2.82	0.03

i-nuc	BP(j)	Nuc	#BP_Win	avgMFE	avgZ	avgED	SumZ	SumZ/#TotalWindows	BPs= 3
nt-846	-	A	100	-	-	-	-	-
846	NoBP	A	27	-14.2	0.41	22.43	10.98	0.11
846	798	U	48	-15.24	0.29	14.17	13.85	0.14
846	858	U	22	-14.17	0.57	22.14	12.44	0.12
846	907	U	3	-12.8	0.94	19.57	2.82	0.03

i-nuc	BP(j)	Nuc	#BP_Win	avgMFE	avgZ	avgED	SumZ	SumZ/#TotalWindows	BPs= 5
nt-847	-	U	100	-	-	-	-	-
847	NoBP	U	18	-15.52	0.12	24.66	2.17	0.02
847	797	A	48	-15.24	0.29	14.17	13.85	0.14
847	857	A	22	-14.17	0.57	22.14	12.44	0.12
847	903	A	6	-8.15	1.82	18.7	10.94	0.11
847	905	A	3	-12.8	0.94	19.57	2.82	0.03
847	943	A	3	-18.0	-0.77	13.2	-2.32	-0.02

i-nuc	BP(j)	Nuc	#BP_Win	avgMFE	avgZ	avgED	SumZ	SumZ/#TotalWindows	BPs= 5
nt-848	-	G	100	-	-	-	-	-
848	NoBP	G	21	-15.43	0.1	23.0	2.05	0.02
848	796	C	47	-15.36	0.26	13.95	12.02	0.12
848	856	C	22	-14.17	0.57	22.14	12.44	0.12
848	902	C	6	-8.15	1.82	18.7	10.94	0.11
848	904	C	3	-12.8	0.94	19.57	2.82	0.03
848	946	C	1	-17.8	-0.61	13.66	-0.61	-0.01

i-nuc	BP(j)	Nuc	#BP_Win	avgMFE	avgZ	avgED	SumZ	SumZ/#TotalWindows	BPs= 7
nt-849	-	U	100	-	-	-	-	-
849	795	G	46	-15.43	0.23	13.98	10.72	0.11
849	NoBP	U	16	-14.26	0.48	24.8	7.72	0.08
849	855	G	22	-14.17	0.57	22.14	12.44	0.12
849	901	A	6	-8.15	1.82	18.7	10.94	0.11
849	903	A	3	-12.8	0.94	19.57	2.82	0.03
849	941	A	4	-17.82	-0.76	14.37	-3.03	-0.03
849	942	G	2	-17.6	-0.86	12.99	-1.73	-0.02
849	945	A	1	-17.8	-0.61	13.66	-0.61	-0.01

i-nuc	BP(j)	Nuc	#BP_Win	avgMFE	avgZ	avgED	SumZ	SumZ/#TotalWindows	BPs= 6
nt-850	-	U	100	-	-	-	-	-
850	NoBP	U	57	-15.09	0.29	15.48	16.79	0.17
850	854	A	22	-14.17	0.57	22.14	12.44	0.12
850	900	A	6	-8.15	1.82	18.7	10.94	0.11
850	837	G	8	-14.05	0.6	27.02	4.82	0.05
850	940	A	4	-17.82	-0.76	14.37	-3.03	-0.03
850	941	A	2	-17.6	-0.86	12.99	-1.73	-0.02
850	944	G	1	-17.8	-0.61	13.66	-0.61	-0.01

i-nuc	BP(j)	Nuc	#BP_Win	avgMFE	avgZ	avgED	SumZ	SumZ/#TotalWindows	BPs= 6
nt-851	-	U	100	-	-	-	-	-
851	NoBP	U	76	-14.86	0.34	17.26	26.06	0.26
851	899	A	6	-8.15	1.82	18.7	10.94	0.11
851	901	A	3	-12.8	0.94	19.57	2.82	0.03
851	836	A	8	-14.05	0.6	27.02	4.82	0.05
851	939	A	4	-17.82	-0.76	14.37	-3.03	-0.03
851	940	A	2	-17.6	-0.86	12.99	-1.73	-0.02
851	943	A	1	-17.8	-0.61	13.66	-0.61	-0.01

i-nuc	BP(j)	Nuc	#BP_Win	avgMFE	avgZ	avgED	SumZ	SumZ/#TotalWindows	BPs= 5
nt-852	-	U	100	-	-	-	-	-
852	NoBP	U	82	-14.33	0.45	17.38	36.78	0.37
852	900	A	3	-12.8	0.94	19.57	2.82	0.03
852	835	A	8	-14.05	0.6	27.02	4.82	0.05
852	938	A	4	-17.82	-0.76	14.37	-3.03	-0.03
852	939	A	2	-17.6	-0.86	12.99	-1.73	-0.02
852	942	G	1	-17.8	-0.61	13.66	-0.61	-0.01

i-nuc	BP(j)	Nuc	#BP_Win	avgMFE	avgZ	avgED	SumZ	SumZ/#TotalWindows	BPs= 1
nt-853	-	C	100	-	-	-	-	-
853	NoBP	C	92	-14.51	0.36	17.16	33.41	0.33
853	834	G	8	-14.05	0.6	27.02	4.82	0.05

i-nuc	BP(j)	Nuc	#BP_Win	avgMFE	avgZ	avgED	SumZ	SumZ/#TotalWindows	BPs= 3
nt-854	-	A	100	-	-	-	-	-
854	NoBP	A	51	-14.57	0.44	16.33	22.65	0.23
854	850	U	22	-14.17	0.57	22.14	12.44	0.12
854	898	U	10	-9.64	1.59	19.82	15.91	0.16
854	937	U	17	-17.34	-0.8	16.3	-13.66	-0.14

i-nuc	BP(j)	Nuc	#BP_Win	avgMFE	avgZ	avgED	SumZ	SumZ/#TotalWindows	BPs= 4
nt-855	-	G	100	-	-	-	-	-
855	NoBP	G	43	-14.64	0.41	14.43	17.75	0.18
855	849	U	22	-14.17	0.57	22.14	12.44	0.12
855	897	C	10	-9.64	1.59	19.82	15.91	0.16
855	830	C	8	-14.05	0.6	27.02	4.82	0.05
855	936	U	17	-17.34	-0.8	16.3	-13.66	-0.14

i-nuc	BP(j)	Nuc	#BP_Win	avgMFE	avgZ	avgED	SumZ	SumZ/#TotalWindows	BPs= 4
nt-856	-	C	100	-	-	-	-	-
856	NoBP	C	43	-14.61	0.4	14.49	17.1	0.17
856	848	G	22	-14.17	0.57	22.14	12.44	0.12
856	896	G	10	-9.64	1.59	19.82	15.91	0.16
856	829	G	8	-14.05	0.6	27.02	4.82	0.05
856	935	G	17	-17.34	-0.8	16.3	-13.66	-0.14

i-nuc	BP(j)	Nuc	#BP_Win	avgMFE	avgZ	avgED	SumZ	SumZ/#TotalWindows	BPs= 3
nt-857	-	A	100	-	-	-	-	-
857	NoBP	A	51	-14.49	0.43	16.48	21.71	0.22
857	847	U	22	-14.17	0.57	22.14	12.44	0.12
857	895	U	10	-9.64	1.59	19.82	15.91	0.16
857	934	U	17	-17.34	-0.8	16.3	-13.66	-0.14

i-nuc	BP(j)	Nuc	#BP_Win	avgMFE	avgZ	avgED	SumZ	SumZ/#TotalWindows	BPs= 3
nt-858	-	U	100	-	-	-	-	-
858	NoBP	U	51	-14.46	0.43	16.51	22.11	0.22
858	846	A	22	-14.17	0.57	22.14	12.44	0.12
858	894	A	10	-9.64	1.59	19.82	15.91	0.16
858	933	A	17	-17.34	-0.8	16.3	-13.66	-0.14

i-nuc	BP(j)	Nuc	#BP_Win	avgMFE	avgZ	avgED	SumZ	SumZ/#TotalWindows	BPs= 2
nt-859	-	U	100	-	-	-	-	-
859	NoBP	U	73	-14.36	0.47	18.21	34.48	0.34
859	891	A	10	-9.64	1.59	19.82	15.91	0.16
859	932	A	17	-17.34	-0.8	16.3	-13.66	-0.14

i-nuc	BP(j)	Nuc	#BP_Win	avgMFE	avgZ	avgED	SumZ	SumZ/#TotalWindows	BPs= 1
nt-860	-	A	100	-	-	-	-	-
860	NoBP	A	90	-14.92	0.22	17.77	19.6	0.2
860	890	U	10	-9.64	1.59	19.82	15.91	0.16

i-nuc	BP(j)	Nuc	#BP_Win	avgMFE	avgZ	avgED	SumZ	SumZ/#TotalWindows	BPs= 2
nt-861	-	U	100	-	-	-	-	-
861	NoBP	U	79	-15.03	0.15	18.03	11.69	0.12
861	785	A	11	-14.2	0.65	15.24	7.18	0.07
861	889	A	10	-9.64	1.59	19.82	15.91	0.16

i-nuc	BP(j)	Nuc	#BP_Win	avgMFE	avgZ	avgED	SumZ	SumZ/#TotalWindows	BPs= 1
nt-862	-	C	100	-	-	-	-	-
862	NoBP	C	89	-14.43	0.3	18.23	26.98	0.27
862	784	G	11	-14.2	0.65	15.24	7.18	0.07

i-nuc	BP(j)	Nuc	#BP_Win	avgMFE	avgZ	avgED	SumZ	SumZ/#TotalWindows	BPs= 0
nt-863	-	A	100	-	-	-	-	-
863	NoBP	A	100	-14.42	0.34	17.95	33.56	0.34

i-nuc	BP(j)	Nuc	#BP_Win	avgMFE	avgZ	avgED	SumZ	SumZ/#TotalWindows	BPs= 2
nt-864	-	G	100	-	-	-	-	-
864	NoBP	G	81	-14.81	0.28	18.23	22.84	0.23
864	886	U	10	-9.64	1.59	19.82	15.91	0.16
864	950	C	9	-16.3	-0.65	13.99	-5.88	-0.06

i-nuc	BP(j)	Nuc	#BP_Win	avgMFE	avgZ	avgED	SumZ	SumZ/#TotalWindows	BPs= 2
nt-865	-	A	100	-	-	-	-	-
865	NoBP	A	81	-14.86	0.26	18.25	21.35	0.21
865	885	U	10	-9.64	1.59	19.82	15.91	0.16
865	949	U	9	-16.3	-0.65	13.99	-5.88	-0.06

i-nuc	BP(j)	Nuc	#BP_Win	avgMFE	avgZ	avgED	SumZ	SumZ/#TotalWindows	BPs= 2
nt-866	-	A	100	-	-	-	-	-
866	NoBP	A	79	-15.17	0.08	18.19	6.42	0.06
866	782	U	11	-14.2	0.65	15.24	7.18	0.07
866	884	U	10	-9.64	1.59	19.82	15.91	0.16

i-nuc	BP(j)	Nuc	#BP_Win	avgMFE	avgZ	avgED	SumZ	SumZ/#TotalWindows	BPs= 5
nt-867	-	G	100	-	-	-	-	-
867	NoBP	G	8	-16.18	0.34	19.44	2.71	0.03
867	781	C	11	-14.2	0.65	15.24	7.18	0.07
867	876	C	32	-11.39	1.2	17.66	38.49	0.38
867	826	U	1	-14.9	0.81	28.03	0.81	0.01
867	918	C	39	-16.54	-0.39	19.52	-15.29	-0.15
867	947	C	9	-16.3	-0.65	13.99	-5.88	-0.06

i-nuc	BP(j)	Nuc	#BP_Win	avgMFE	avgZ	avgED	SumZ	SumZ/#TotalWindows	BPs= 6
nt-868	-	G	100	-	-	-	-	-
868	NoBP	G	7	-16.36	0.33	19.87	2.34	0.02
868	780	C	11	-14.2	0.65	15.24	7.18	0.07
868	875	C	32	-11.39	1.2	17.66	38.49	0.38
868	825	U	1	-14.9	0.81	28.03	0.81	0.01
868	917	U	39	-16.54	-0.39	19.52	-15.29	-0.15
868	946	C	9	-16.3	-0.65	13.99	-5.88	-0.06
868	918	C	1	-20.5	-1.5	12.52	-1.5	-0.02

i-nuc	BP(j)	Nuc	#BP_Win	avgMFE	avgZ	avgED	SumZ	SumZ/#TotalWindows	BPs= 2
nt-869	-	A	100	-	-	-	-	-
869	NoBP	A	98	-14.61	0.25	17.9	24.72	0.25
869	824	U	1	-14.9	0.81	28.03	0.81	0.01
869	917	U	1	-20.5	-1.5	12.52	-1.5	-0.02

i-nuc	BP(j)	Nuc	#BP_Win	avgMFE	avgZ	avgED	SumZ	SumZ/#TotalWindows	BPs= 2
nt-870	-	G	100	-	-	-	-	-
870	NoBP	G	59	-13.43	0.65	16.73	38.11	0.38
870	823	C	1	-14.9	0.81	28.03	0.81	0.01
870	915	C	40	-16.63	-0.42	19.35	-16.79	-0.17

i-nuc	BP(j)	Nuc	#BP_Win	avgMFE	avgZ	avgED	SumZ	SumZ/#TotalWindows	BPs= 2
nt-871	-	C	100	-	-	-	-	-
871	NoBP	C	41	-12.0	1.08	17.04	44.34	0.44
871	822	G	1	-14.9	0.81	28.03	0.81	0.01
871	913	G	58	-16.74	-0.43	18.26	-24.89	-0.25

i-nuc	BP(j)	Nuc	#BP_Win	avgMFE	avgZ	avgED	SumZ	SumZ/#TotalWindows	BPs= 2
nt-872	-	C	100	-	-	-	-	-
872	NoBP	C	41	-12.11	1.04	17.18	42.81	0.43
872	821	G	1	-14.9	0.81	28.03	0.81	0.01
872	912	G	58	-16.74	-0.43	18.26	-24.89	-0.25

i-nuc	BP(j)	Nuc	#BP_Win	avgMFE	avgZ	avgED	SumZ	SumZ/#TotalWindows	BPs= 0
nt-873	-	A	100	-	-	-	-	-
873	NoBP	A	100	-14.88	0.17	17.92	16.63	0.17

i-nuc	BP(j)	Nuc	#BP_Win	avgMFE	avgZ	avgED	SumZ	SumZ/#TotalWindows	BPs= 1
nt-874	-	C	100	-	-	-	-	-
874	NoBP	C	38	-11.83	1.13	17.22	42.98	0.43
874	911	G	62	-16.83	-0.46	18.37	-28.26	-0.28

i-nuc	BP(j)	Nuc	#BP_Win	avgMFE	avgZ	avgED	SumZ	SumZ/#TotalWindows	BPs= 2
nt-875	-	C	100	-	-	-	-	-
875	NoBP	C	5	-14.2	0.78	14.87	3.92	0.04
875	868	G	32	-11.39	1.2	17.66	38.49	0.38
875	910	G	63	-16.81	-0.45	18.46	-28.37	-0.28

i-nuc	BP(j)	Nuc	#BP_Win	avgMFE	avgZ	avgED	SumZ	SumZ/#TotalWindows	BPs= 2
nt-876	-	C	100	-	-	-	-	-
876	NoBP	C	5	-14.0	0.78	16.59	3.9	0.04
876	867	G	32	-11.39	1.2	17.66	38.49	0.38
876	909	G	63	-16.81	-0.45	18.46	-28.37	-0.28

i-nuc	BP(j)	Nuc	#BP_Win	avgMFE	avgZ	avgED	SumZ	SumZ/#TotalWindows	BPs= 1
nt-877	-	C	100	-	-	-	-	-
877	NoBP	C	37	-11.71	1.14	17.62	42.19	0.42
877	908	G	63	-16.81	-0.45	18.46	-28.37	-0.28

i-nuc	BP(j)	Nuc	#BP_Win	avgMFE	avgZ	avgED	SumZ	SumZ/#TotalWindows	BPs= 1
nt-878	-	A	100	-	-	-	-	-
878	NoBP	A	37	-11.69	1.12	17.73	41.54	0.42
878	907	U	63	-16.81	-0.45	18.46	-28.37	-0.28

i-nuc	BP(j)	Nuc	#BP_Win	avgMFE	avgZ	avgED	SumZ	SumZ/#TotalWindows	BPs= 1
nt-879	-	C	100	-	-	-	-	-
879	NoBP	C	37	-11.66	1.13	17.89	41.68	0.42
879	906	G	63	-16.81	-0.45	18.46	-28.37	-0.28

i-nuc	BP(j)	Nuc	#BP_Win	avgMFE	avgZ	avgED	SumZ	SumZ/#TotalWindows	BPs= 0
nt-880	-	A	100	-	-	-	-	-
880	NoBP	A	100	-14.9	0.12	18.35	12.36	0.12

i-nuc	BP(j)	Nuc	#BP_Win	avgMFE	avgZ	avgED	SumZ	SumZ/#TotalWindows	BPs= 0
nt-881	-	A	100	-	-	-	-	-
881	NoBP	A	100	-14.89	0.12	18.46	12.42	0.12

i-nuc	BP(j)	Nuc	#BP_Win	avgMFE	avgZ	avgED	SumZ	SumZ/#TotalWindows	BPs= 1
nt-882	-	G	100	-	-	-	-	-
882	NoBP	G	98	-14.92	0.12	18.44	11.41	0.11
882	979	U	2	-13.4	0.71	25.25	1.42	0.01

i-nuc	BP(j)	Nuc	#BP_Win	avgMFE	avgZ	avgED	SumZ	SumZ/#TotalWindows	BPs= 1
nt-883	-	A	100	-	-	-	-	-
883	NoBP	A	98	-14.91	0.12	18.52	11.64	0.12
883	978	U	2	-13.4	0.71	25.25	1.42	0.01

i-nuc	BP(j)	Nuc	#BP_Win	avgMFE	avgZ	avgED	SumZ	SumZ/#TotalWindows	BPs= 3
nt-884	-	U	100	-	-	-	-	-
884	NoBP	U	25	-12.18	0.96	18.57	24.12	0.24
884	866	A	10	-9.64	1.59	19.82	15.91	0.16
884	901	A	63	-16.81	-0.45	18.46	-28.37	-0.28
884	977	A	2	-13.4	0.71	25.25	1.42	0.01

i-nuc	BP(j)	Nuc	#BP_Win	avgMFE	avgZ	avgED	SumZ	SumZ/#TotalWindows	BPs= 3
nt-885	-	U	100	-	-	-	-	-
885	NoBP	U	25	-12.14	0.97	18.99	24.33	0.24
885	865	A	10	-9.64	1.59	19.82	15.91	0.16
885	900	A	63	-16.81	-0.45	18.46	-28.37	-0.28
885	976	G	2	-13.4	0.71	25.25	1.42	0.01

i-nuc	BP(j)	Nuc	#BP_Win	avgMFE	avgZ	avgED	SumZ	SumZ/#TotalWindows	BPs= 3
nt-886	-	U	100	-	-	-	-	-
886	NoBP	U	25	-12.11	0.98	19.59	24.59	0.25
886	864	G	10	-9.64	1.59	19.82	15.91	0.16
886	899	A	63	-16.81	-0.45	18.46	-28.37	-0.28
886	975	A	2	-13.4	0.71	25.25	1.42	0.01

i-nuc	BP(j)	Nuc	#BP_Win	avgMFE	avgZ	avgED	SumZ	SumZ/#TotalWindows	BPs= 2
nt-887	-	A	100	-	-	-	-	-
887	NoBP	A	35	-11.4	1.15	20.03	40.25	0.4
887	898	U	63	-16.81	-0.45	18.46	-28.37	-0.28
887	974	U	2	-13.4	0.71	25.25	1.42	0.01

i-nuc	BP(j)	Nuc	#BP_Win	avgMFE	avgZ	avgED	SumZ	SumZ/#TotalWindows	BPs= 0
nt-888	-	A	100	-	-	-	-	-
888	NoBP	A	100	-14.85	0.14	19.28	13.68	0.14

i-nuc	BP(j)	Nuc	#BP_Win	avgMFE	avgZ	avgED	SumZ	SumZ/#TotalWindows	BPs= 1
nt-889	-	A	100	-	-	-	-	-
889	NoBP	A	90	-15.43	-0.02	19.37	-2.03	-0.02
889	861	U	10	-9.64	1.59	19.82	15.91	0.16

i-nuc	BP(j)	Nuc	#BP_Win	avgMFE	avgZ	avgED	SumZ	SumZ/#TotalWindows	BPs= 2
nt-890	-	U	100	-	-	-	-	-
890	NoBP	U	89	-15.51	-0.04	19.5	-3.12	-0.03
890	860	A	10	-9.64	1.59	19.82	15.91	0.16
890	803	A	1	-8.0	2.22	25.3	2.22	0.02

i-nuc	BP(j)	Nuc	#BP_Win	avgMFE	avgZ	avgED	SumZ	SumZ/#TotalWindows	BPs= 2
nt-891	-	A	100	-	-	-	-	-
891	NoBP	A	89	-15.52	-0.03	19.72	-2.28	-0.02
891	859	U	10	-9.64	1.59	19.82	15.91	0.16
891	802	U	1	-8.0	2.22	25.3	2.22	0.02

i-nuc	BP(j)	Nuc	#BP_Win	avgMFE	avgZ	avgED	SumZ	SumZ/#TotalWindows	BPs= 2
nt-892	-	C	100	-	-	-	-	-
892	NoBP	C	82	-15.22	0.02	18.76	1.61	0.02
892	801	G	1	-8.0	2.22	25.3	2.22	0.02
892	911	G	17	-13.61	0.75	25.43	12.76	0.13

i-nuc	BP(j)	Nuc	#BP_Win	avgMFE	avgZ	avgED	SumZ	SumZ/#TotalWindows	BPs= 2
nt-893	-	C	100	-	-	-	-	-
893	NoBP	C	82	-15.23	0.03	18.99	2.4	0.02
893	800	G	1	-8.0	2.22	25.3	2.22	0.02
893	910	G	17	-13.61	0.75	25.43	12.76	0.13

i-nuc	BP(j)	Nuc	#BP_Win	avgMFE	avgZ	avgED	SumZ	SumZ/#TotalWindows	BPs= 1
nt-894	-	A	100	-	-	-	-	-
894	NoBP	A	90	-15.48	0.02	20.43	1.92	0.02
894	858	U	10	-9.64	1.59	19.82	15.91	0.16

i-nuc	BP(j)	Nuc	#BP_Win	avgMFE	avgZ	avgED	SumZ	SumZ/#TotalWindows	BPs= 2
nt-895	-	U	100	-	-	-	-	-
895	NoBP	U	87	-15.8	-0.05	20.5	-4.35	-0.04
895	857	A	10	-9.64	1.59	19.82	15.91	0.16
895	812	A	3	-6.6	2.29	26.0	6.87	0.07

i-nuc	BP(j)	Nuc	#BP_Win	avgMFE	avgZ	avgED	SumZ	SumZ/#TotalWindows	BPs= 4
nt-896	-	G	100	-	-	-	-	-
896	NoBP	G	67	-16.45	-0.32	18.98	-21.75	-0.22
896	856	C	10	-9.64	1.59	19.82	15.91	0.16
896	811	U	3	-6.6	2.29	26.0	6.87	0.07
896	907	U	17	-13.61	0.75	25.43	12.76	0.13
896	961	C	3	-15.1	1.28	32.97	3.84	0.04

i-nuc	BP(j)	Nuc	#BP_Win	avgMFE	avgZ	avgED	SumZ	SumZ/#TotalWindows	BPs= 4
nt-897	-	C	100	-	-	-	-	-
897	NoBP	C	67	-16.55	-0.35	18.98	-23.26	-0.23
897	855	G	10	-9.64	1.59	19.82	15.91	0.16
897	810	G	3	-6.6	2.29	26.0	6.87	0.07
897	906	G	17	-13.61	0.75	25.43	12.76	0.13
897	960	G	3	-15.1	1.28	32.97	3.84	0.04

i-nuc	BP(j)	Nuc	#BP_Win	avgMFE	avgZ	avgED	SumZ	SumZ/#TotalWindows	BPs= 5
nt-898	-	U	100	-	-	-	-	-
898	854	A	10	-9.64	1.59	19.82	15.91	0.16
898	NoBP	U	4	-14.52	0.78	24.32	3.13	0.03
898	809	A	3	-6.6	2.29	26.0	6.87	0.07
898	887	A	63	-16.81	-0.45	18.46	-28.37	-0.28
898	905	A	17	-13.61	0.75	25.43	12.76	0.13
898	959	A	3	-15.1	1.28	32.97	3.84	0.04

i-nuc	BP(j)	Nuc	#BP_Win	avgMFE	avgZ	avgED	SumZ	SumZ/#TotalWindows	BPs= 3
nt-899	-	A	100	-	-	-	-	-
899	NoBP	A	28	-13.96	0.81	25.11	22.66	0.23
899	808	U	3	-6.6	2.29	26.0	6.87	0.07
899	851	U	6	-8.15	1.82	18.7	10.94	0.11
899	886	U	63	-16.81	-0.45	18.46	-28.37	-0.28

i-nuc	BP(j)	Nuc	#BP_Win	avgMFE	avgZ	avgED	SumZ	SumZ/#TotalWindows	BPs= 3
nt-900	-	A	100	-	-	-	-	-
900	NoBP	A	28	-13.64	0.89	25.67	24.93	0.25
900	850	U	6	-8.15	1.82	18.7	10.94	0.11
900	852	U	3	-12.8	0.94	19.57	2.82	0.03
900	885	U	63	-16.81	-0.45	18.46	-28.37	-0.28

i-nuc	BP(j)	Nuc	#BP_Win	avgMFE	avgZ	avgED	SumZ	SumZ/#TotalWindows	BPs= 3
nt-901	-	A	100	-	-	-	-	-
901	NoBP	A	28	-14.04	0.84	25.6	23.6	0.24
901	849	U	6	-8.15	1.82	18.7	10.94	0.11
901	851	U	3	-12.8	0.94	19.57	2.82	0.03
901	884	U	63	-16.81	-0.45	18.46	-28.37	-0.28

i-nuc	BP(j)	Nuc	#BP_Win	avgMFE	avgZ	avgED	SumZ	SumZ/#TotalWindows	BPs= 2
nt-902	-	C	100	-	-	-	-	-
902	NoBP	C	91	-16.03	-0.09	20.09	-7.83	-0.08
902	848	G	6	-8.15	1.82	18.7	10.94	0.11
902	956	G	3	-15.1	1.28	32.97	3.84	0.04

i-nuc	BP(j)	Nuc	#BP_Win	avgMFE	avgZ	avgED	SumZ	SumZ/#TotalWindows	BPs= 2
nt-903	-	A	100	-	-	-	-	-
903	847	U	6	-8.15	1.82	18.7	10.94	0.11
903	849	U	3	-12.8	0.94	19.57	2.82	0.03
903	NoBP	A	91	-16.25	-0.1	20.39	-9.54	-0.1

i-nuc	BP(j)	Nuc	#BP_Win	avgMFE	avgZ	avgED	SumZ	SumZ/#TotalWindows	BPs= 2
nt-904	-	C	100	-	-	-	-	-
904	NoBP	C	94	-15.9	-0.04	19.84	-3.83	-0.04
904	848	G	3	-12.8	0.94	19.57	2.82	0.03
904	954	G	3	-15.1	1.28	32.97	3.84	0.04

i-nuc	BP(j)	Nuc	#BP_Win	avgMFE	avgZ	avgED	SumZ	SumZ/#TotalWindows	BPs= 3
nt-905	-	A	100	-	-	-	-	-
905	NoBP	A	77	-16.57	-0.24	18.62	-18.25	-0.18
905	847	U	3	-12.8	0.94	19.57	2.82	0.03
905	898	U	17	-13.61	0.75	25.43	12.76	0.13
905	953	U	3	-15.1	1.28	32.97	3.84	0.04

i-nuc	BP(j)	Nuc	#BP_Win	avgMFE	avgZ	avgED	SumZ	SumZ/#TotalWindows	BPs= 3
nt-906	-	G	100	-	-	-	-	-
906	NoBP	G	9	-12.03	1.39	23.63	12.52	0.13
906	879	C	63	-16.81	-0.45	18.46	-28.37	-0.28
906	897	C	17	-13.61	0.75	25.43	12.76	0.13
906	949	U	11	-18.58	0.25	19.24	2.8	0.03

i-nuc	BP(j)	Nuc	#BP_Win	avgMFE	avgZ	avgED	SumZ	SumZ/#TotalWindows	BPs= 5
nt-907	-	U	100	-	-	-	-	-
907	NoBP	U	2	-8.2	1.91	18.02	3.82	0.04
907	846	A	3	-12.8	0.94	19.57	2.82	0.03
907	878	A	63	-16.81	-0.45	18.46	-28.37	-0.28
907	896	G	17	-13.61	0.75	25.43	12.76	0.13
907	951	A	3	-15.1	1.28	32.97	3.84	0.04
907	948	A	12	-18.73	0.25	18.79	3.06	0.03

i-nuc	BP(j)	Nuc	#BP_Win	avgMFE	avgZ	avgED	SumZ	SumZ/#TotalWindows	BPs= 4
nt-908	-	G	100	-	-	-	-	-
908	NoBP	G	19	-13.66	0.78	24.7	14.74	0.15
908	845	C	3	-12.8	0.94	19.57	2.82	0.03
908	877	C	63	-16.81	-0.45	18.46	-28.37	-0.28
908	950	C	3	-15.1	1.28	32.97	3.84	0.04
908	947	C	12	-18.73	0.25	18.79	3.06	0.03

i-nuc	BP(j)	Nuc	#BP_Win	avgMFE	avgZ	avgED	SumZ	SumZ/#TotalWindows	BPs= 4
nt-909	-	G	100	-	-	-	-	-
909	844	C	3	-12.8	0.94	19.57	2.82	0.03
909	876	C	63	-16.81	-0.45	18.46	-28.37	-0.28
909	NoBP	G	19	-14.27	0.69	24.84	13.08	0.13
909	949	U	3	-15.1	1.28	32.97	3.84	0.04
909	946	C	12	-18.73	0.25	18.79	3.06	0.03

i-nuc	BP(j)	Nuc	#BP_Win	avgMFE	avgZ	avgED	SumZ	SumZ/#TotalWindows	BPs= 3
nt-910	-	G	100	-	-	-	-	-
910	843	C	2	-14.15	0.56	20.56	1.11	0.01
910	875	C	63	-16.81	-0.45	18.46	-28.37	-0.28
910	893	C	17	-13.61	0.75	25.43	12.76	0.13
910	NoBP	G	18	-18.32	0.42	21.68	7.54	0.08

i-nuc	BP(j)	Nuc	#BP_Win	avgMFE	avgZ	avgED	SumZ	SumZ/#TotalWindows	BPs= 3
nt-911	-	G	100	-	-	-	-	-
911	NoBP	G	18	-18.61	0.23	20.77	4.11	0.04
911	874	C	62	-16.83	-0.46	18.37	-28.26	-0.28
911	892	C	17	-13.61	0.75	25.43	12.76	0.13
911	947	C	3	-15.1	1.28	32.97	3.84	0.04

i-nuc	BP(j)	Nuc	#BP_Win	avgMFE	avgZ	avgED	SumZ	SumZ/#TotalWindows	BPs= 2
nt-912	-	G	100	-	-	-	-	-
912	NoBP	G	39	-16.51	0.34	22.75	13.14	0.13
912	872	C	58	-16.74	-0.43	18.26	-24.89	-0.25
912	946	C	3	-15.1	1.28	32.97	3.84	0.04

i-nuc	BP(j)	Nuc	#BP_Win	avgMFE	avgZ	avgED	SumZ	SumZ/#TotalWindows	BPs= 2
nt-913	-	G	100	-	-	-	-	-
913	871	C	58	-16.74	-0.43	18.26	-24.89	-0.25
913	937	U	37	-16.86	0.31	22.66	11.56	0.12
913	NoBP	G	5	-14.02	0.97	29.24	4.86	0.05

i-nuc	BP(j)	Nuc	#BP_Win	avgMFE	avgZ	avgED	SumZ	SumZ/#TotalWindows	BPs= 1
nt-914	-	A	100	-	-	-	-	-
914	NoBP	A	54	-16.62	-0.27	20.12	-14.43	-0.14
914	936	U	46	-16.75	0.12	20.96	5.68	0.06

i-nuc	BP(j)	Nuc	#BP_Win	avgMFE	avgZ	avgED	SumZ	SumZ/#TotalWindows	BPs= 3
nt-915	-	C	100	-	-	-	-	-
915	NoBP	C	10	-18.02	-0.16	21.09	-1.59	-0.02
915	870	G	40	-16.63	-0.42	19.35	-16.79	-0.17
915	935	G	46	-16.75	0.12	20.96	5.68	0.06
915	970	G	4	-13.9	0.92	28.34	3.68	0.04

i-nuc	BP(j)	Nuc	#BP_Win	avgMFE	avgZ	avgED	SumZ	SumZ/#TotalWindows	BPs= 2
nt-916	-	A	100	-	-	-	-	-
916	NoBP	A	50	-17.01	-0.39	19.84	-19.37	-0.19
916	934	U	46	-16.75	0.12	20.96	5.68	0.06
916	969	U	4	-13.9	0.92	28.34	3.68	0.04

i-nuc	BP(j)	Nuc	#BP_Win	avgMFE	avgZ	avgED	SumZ	SumZ/#TotalWindows	BPs= 4
nt-917	-	U	100	-	-	-	-	-
917	NoBP	U	10	-19.04	-0.29	22.4	-2.87	-0.03
917	868	G	39	-16.54	-0.39	19.52	-15.29	-0.15
917	933	A	46	-16.75	0.12	20.96	5.68	0.06
917	869	A	1	-20.5	-1.5	12.52	-1.5	-0.02
917	968	A	4	-13.9	0.92	28.34	3.68	0.04

i-nuc	BP(j)	Nuc	#BP_Win	avgMFE	avgZ	avgED	SumZ	SumZ/#TotalWindows	BPs= 2
nt-918	-	C	100	-	-	-	-	-
918	NoBP	C	60	-17.02	0.1	21.79	5.78	0.06
918	867	G	39	-16.54	-0.39	19.52	-15.29	-0.15
918	868	G	1	-20.5	-1.5	12.52	-1.5	-0.02

i-nuc	BP(j)	Nuc	#BP_Win	avgMFE	avgZ	avgED	SumZ	SumZ/#TotalWindows	BPs= 0
nt-919	-	A	100	-	-	-	-	-
919	NoBP	A	100	-16.92	-0.12	20.86	-12.09	-0.12

i-nuc	BP(j)	Nuc	#BP_Win	avgMFE	avgZ	avgED	SumZ	SumZ/#TotalWindows	BPs= 1
nt-920	-	A	100	-	-	-	-	-
920	NoBP	A	99	-16.97	-0.11	20.89	-11.26	-0.11
920	962	U	1	-17.0	-0.72	18.6	-0.72	-0.01

i-nuc	BP(j)	Nuc	#BP_Win	avgMFE	avgZ	avgED	SumZ	SumZ/#TotalWindows	BPs= 4
nt-921	-	G	100	-	-	-	-	-
921	NoBP	G	10	-14.47	0.57	26.52	5.75	0.06
921	930	C	77	-17.29	-0.16	20.21	-12.57	-0.13
921	961	C	1	-17.0	-0.72	18.6	-0.72	-0.01
921	964	C	11	-17.79	-0.57	18.71	-6.24	-0.06
921	990	C	1	-14.5	1.18	32.84	1.18	0.01

i-nuc	BP(j)	Nuc	#BP_Win	avgMFE	avgZ	avgED	SumZ	SumZ/#TotalWindows	BPs= 4
nt-922	-	C	100	-	-	-	-	-
922	NoBP	C	10	-15.15	0.5	26.46	4.96	0.05
922	929	G	77	-17.29	-0.16	20.21	-12.57	-0.13
922	960	G	1	-17.0	-0.72	18.6	-0.72	-0.01
922	963	G	11	-17.79	-0.57	18.71	-6.24	-0.06
922	989	G	1	-14.5	1.18	32.84	1.18	0.01

i-nuc	BP(j)	Nuc	#BP_Win	avgMFE	avgZ	avgED	SumZ	SumZ/#TotalWindows	BPs= 3
nt-923	-	A	100	-	-	-	-	-
923	NoBP	A	11	-16.02	0.29	25.6	3.15	0.03
923	928	U	77	-17.29	-0.16	20.21	-12.57	-0.13
923	962	U	11	-17.79	-0.57	18.71	-6.24	-0.06
923	988	U	1	-14.5	1.18	32.84	1.18	0.01

i-nuc	BP(j)	Nuc	#BP_Win	avgMFE	avgZ	avgED	SumZ	SumZ/#TotalWindows	BPs= 3
nt-924	-	G	100	-	-	-	-	-
924	NoBP	G	85	-17.01	-0.1	20.83	-8.2	-0.08
924	961	C	11	-17.79	-0.57	18.71	-6.24	-0.06
924	1013	C	1	-18.8	0.43	31.93	0.43	0.0
924	994	C	3	-21.67	-0.37	20.45	-1.11	-0.01

i-nuc	BP(j)	Nuc	#BP_Win	avgMFE	avgZ	avgED	SumZ	SumZ/#TotalWindows	BPs= 4
nt-925	-	C	100	-	-	-	-	-
925	NoBP	C	84	-17.1	-0.1	20.8	-8.4	-0.08
925	957	G	1	-17.0	-0.72	18.6	-0.72	-0.01
925	960	G	11	-17.79	-0.57	18.71	-6.24	-0.06
925	1012	G	1	-18.8	0.43	31.93	0.43	0.0
925	993	G	3	-21.67	-0.37	20.45	-1.11	-0.01

i-nuc	BP(j)	Nuc	#BP_Win	avgMFE	avgZ	avgED	SumZ	SumZ/#TotalWindows	BPs= 4
nt-926	-	C	100	-	-	-	-	-
926	NoBP	C	85	-17.25	-0.12	20.69	-9.87	-0.1
926	956	G	1	-17.0	-0.72	18.6	-0.72	-0.01
926	954	G	11	-17.79	-0.57	18.71	-6.24	-0.06
926	1011	G	1	-18.8	0.43	31.93	0.43	0.0
926	993	G	2	-21.05	-0.45	21.46	-0.9	-0.01

i-nuc	BP(j)	Nuc	#BP_Win	avgMFE	avgZ	avgED	SumZ	SumZ/#TotalWindows	BPs= 3
nt-927	-	A	100	-	-	-	-	-
927	NoBP	A	83	-17.22	-0.14	20.44	-11.96	-0.12
927	953	U	11	-17.79	-0.57	18.71	-6.24	-0.06
927	983	U	1	-14.5	1.18	32.84	1.18	0.01
927	992	U	5	-21.42	-0.4	20.85	-2.01	-0.02

i-nuc	BP(j)	Nuc	#BP_Win	avgMFE	avgZ	avgED	SumZ	SumZ/#TotalWindows	BPs= 5
nt-928	-	U	100	-	-	-	-	-
928	NoBP	U	5	-17.3	-0.09	17.84	-0.46	-0.0
928	923	A	77	-17.29	-0.16	20.21	-12.57	-0.13
928	952	A	11	-17.79	-0.57	18.71	-6.24	-0.06
928	982	A	1	-14.5	1.18	32.84	1.18	0.01
928	1007	A	1	-18.8	0.43	31.93	0.43	0.0
928	991	A	5	-21.42	-0.4	20.85	-2.01	-0.02

i-nuc	BP(j)	Nuc	#BP_Win	avgMFE	avgZ	avgED	SumZ	SumZ/#TotalWindows	BPs= 4
nt-929	-	G	100	-	-	-	-	-
929	NoBP	G	16	-18.06	-0.5	17.2	-8.06	-0.08
929	922	C	77	-17.29	-0.16	20.21	-12.57	-0.13
929	981	C	1	-14.5	1.18	32.84	1.18	0.01
929	1006	C	1	-18.8	0.43	31.93	0.43	0.0
929	990	C	5	-21.42	-0.4	20.85	-2.01	-0.02

i-nuc	BP(j)	Nuc	#BP_Win	avgMFE	avgZ	avgED	SumZ	SumZ/#TotalWindows	BPs= 4
nt-930	-	C	100	-	-	-	-	-
930	921	G	77	-17.29	-0.16	20.21	-12.57	-0.13
930	NoBP	C	16	-18.52	-0.61	16.21	-9.82	-0.1
930	980	G	1	-14.5	1.18	32.84	1.18	0.01
930	1005	G	1	-18.8	0.43	31.93	0.43	0.0
930	989	G	5	-21.42	-0.4	20.85	-2.01	-0.02

i-nuc	BP(j)	Nuc	#BP_Win	avgMFE	avgZ	avgED	SumZ	SumZ/#TotalWindows	BPs= 3
nt-931	-	A	100	-	-	-	-	-
931	NoBP	A	93	-17.57	-0.25	19.36	-23.7	-0.24
931	979	U	1	-14.5	1.18	32.84	1.18	0.01
931	1004	U	1	-18.8	0.43	31.93	0.43	0.0
931	988	U	5	-21.42	-0.4	20.85	-2.01	-0.02

i-nuc	BP(j)	Nuc	#BP_Win	avgMFE	avgZ	avgED	SumZ	SumZ/#TotalWindows	BPs= 3
nt-932	-	A	100	-	-	-	-	-
932	NoBP	A	81	-17.91	-0.15	19.91	-12.53	-0.13
932	859	U	17	-17.34	-0.8	16.3	-13.66	-0.14
932	978	U	1	-14.5	1.18	32.84	1.18	0.01
932	1003	U	1	-18.8	0.43	31.93	0.43	0.0

i-nuc	BP(j)	Nuc	#BP_Win	avgMFE	avgZ	avgED	SumZ	SumZ/#TotalWindows	BPs= 3
nt-933	-	A	100	-	-	-	-	-
933	NoBP	A	32	-19.1	-0.45	18.57	-14.36	-0.14
933	858	U	17	-17.34	-0.8	16.3	-13.66	-0.14
933	917	U	46	-16.75	0.12	20.96	5.68	0.06
933	983	U	5	-21.42	-0.4	20.85	-2.01	-0.02

i-nuc	BP(j)	Nuc	#BP_Win	avgMFE	avgZ	avgED	SumZ	SumZ/#TotalWindows	BPs= 4
nt-934	-	U	100	-	-	-	-	-
934	NoBP	U	31	-19.4	-0.49	17.64	-15.3	-0.15
934	857	A	17	-17.34	-0.8	16.3	-13.66	-0.14
934	916	A	46	-16.75	0.12	20.96	5.68	0.06
934	975	A	1	-14.5	1.18	32.84	1.18	0.01
934	982	A	5	-21.42	-0.4	20.85	-2.01	-0.02

i-nuc	BP(j)	Nuc	#BP_Win	avgMFE	avgZ	avgED	SumZ	SumZ/#TotalWindows	BPs= 5
nt-935	-	G	100	-	-	-	-	-
935	NoBP	G	18	-20.82	-0.45	15.78	-8.11	-0.08
935	856	C	17	-17.34	-0.8	16.3	-13.66	-0.14
935	915	C	46	-16.75	0.12	20.96	5.68	0.06
935	946	C	13	-17.81	-0.5	19.72	-6.53	-0.07
935	974	U	1	-14.5	1.18	32.84	1.18	0.01
935	981	C	5	-21.42	-0.4	20.85	-2.01	-0.02

i-nuc	BP(j)	Nuc	#BP_Win	avgMFE	avgZ	avgED	SumZ	SumZ/#TotalWindows	BPs= 5
nt-936	-	U	100	-	-	-	-	-
936	NoBP	U	18	-21.09	-0.48	15.37	-8.57	-0.09
936	855	G	17	-17.34	-0.8	16.3	-13.66	-0.14
936	914	A	46	-16.75	0.12	20.96	5.68	0.06
936	945	A	13	-17.81	-0.5	19.72	-6.53	-0.07
936	973	A	1	-14.5	1.18	32.84	1.18	0.01
936	980	G	5	-21.42	-0.4	20.85	-2.01	-0.02

i-nuc	BP(j)	Nuc	#BP_Win	avgMFE	avgZ	avgED	SumZ	SumZ/#TotalWindows	BPs= 4
nt-937	-	U	100	-	-	-	-	-
937	854	A	17	-17.34	-0.8	16.3	-13.66	-0.14
937	NoBP	U	32	-19.95	-0.55	15.54	-17.6	-0.18
937	944	G	13	-17.81	-0.5	19.72	-6.53	-0.07
937	913	G	37	-16.86	0.31	22.66	11.56	0.12
937	972	G	1	-14.5	1.18	32.84	1.18	0.01

i-nuc	BP(j)	Nuc	#BP_Win	avgMFE	avgZ	avgED	SumZ	SumZ/#TotalWindows	BPs= 1
nt-938	-	A	100	-	-	-	-	-
938	NoBP	A	96	-18.08	-0.23	19.08	-22.4	-0.22
938	852	U	4	-17.82	-0.76	14.37	-3.03	-0.03

i-nuc	BP(j)	Nuc	#BP_Win	avgMFE	avgZ	avgED	SumZ	SumZ/#TotalWindows	BPs= 2
nt-939	-	A	100	-	-	-	-	-
939	NoBP	A	94	-18.14	-0.22	19.04	-20.38	-0.2
939	851	U	4	-17.82	-0.76	14.37	-3.03	-0.03
939	852	U	2	-17.6	-0.86	12.99	-1.73	-0.02

i-nuc	BP(j)	Nuc	#BP_Win	avgMFE	avgZ	avgED	SumZ	SumZ/#TotalWindows	BPs= 2
nt-940	-	A	100	-	-	-	-	-
940	NoBP	A	94	-18.18	-0.22	18.88	-20.48	-0.2
940	850	U	4	-17.82	-0.76	14.37	-3.03	-0.03
940	851	U	2	-17.6	-0.86	12.99	-1.73	-0.02

i-nuc	BP(j)	Nuc	#BP_Win	avgMFE	avgZ	avgED	SumZ	SumZ/#TotalWindows	BPs= 2
nt-941	-	A	100	-	-	-	-	-
941	NoBP	A	94	-18.22	-0.22	18.72	-20.27	-0.2
941	849	U	4	-17.82	-0.76	14.37	-3.03	-0.03
941	850	U	2	-17.6	-0.86	12.99	-1.73	-0.02

i-nuc	BP(j)	Nuc	#BP_Win	avgMFE	avgZ	avgED	SumZ	SumZ/#TotalWindows	BPs= 2
nt-942	-	G	100	-	-	-	-	-
942	NoBP	G	97	-18.25	-0.23	18.47	-22.12	-0.22
942	849	U	2	-17.6	-0.86	12.99	-1.73	-0.02
942	852	U	1	-17.8	-0.61	13.66	-0.61	-0.01

i-nuc	BP(j)	Nuc	#BP_Win	avgMFE	avgZ	avgED	SumZ	SumZ/#TotalWindows	BPs= 3
nt-943	-	A	100	-	-	-	-	-
943	NoBP	A	81	-18.69	-0.32	17.65	-25.54	-0.26
943	847	U	3	-18.0	-0.77	13.2	-2.32	-0.02
943	851	U	1	-17.8	-0.61	13.66	-0.61	-0.01
943	974	U	15	-16.11	0.3	22.66	4.47	0.04

i-nuc	BP(j)	Nuc	#BP_Win	avgMFE	avgZ	avgED	SumZ	SumZ/#TotalWindows	BPs= 2
nt-944	-	G	100	-	-	-	-	-
944	NoBP	G	86	-18.39	-0.19	18.03	-16.11	-0.16
944	850	U	1	-17.8	-0.61	13.66	-0.61	-0.01
944	937	U	13	-17.81	-0.5	19.72	-6.53	-0.07

i-nuc	BP(j)	Nuc	#BP_Win	avgMFE	avgZ	avgED	SumZ	SumZ/#TotalWindows	BPs= 2
nt-945	-	A	100	-	-	-	-	-
945	NoBP	A	86	-18.42	-0.18	18.0	-15.41	-0.15
945	849	U	1	-17.8	-0.61	13.66	-0.61	-0.01
945	936	U	13	-17.81	-0.5	19.72	-6.53	-0.07

i-nuc	BP(j)	Nuc	#BP_Win	avgMFE	avgZ	avgED	SumZ	SumZ/#TotalWindows	BPs= 7
nt-946	-	C	100	-	-	-	-	-
946	NoBP	C	35	-20.18	-0.45	13.26	-15.77	-0.16
946	848	G	1	-17.8	-0.61	13.66	-0.61	-0.01
946	868	G	9	-16.3	-0.65	13.99	-5.88	-0.06
946	935	G	13	-17.81	-0.5	19.72	-6.53	-0.07
946	971	G	22	-16.2	0.13	22.68	2.78	0.03
946	912	G	3	-15.1	1.28	32.97	3.84	0.04
946	909	G	12	-18.73	0.25	18.79	3.06	0.03
946	957	G	5	-21.62	-0.41	26.44	-2.07	-0.02

i-nuc	BP(j)	Nuc	#BP_Win	avgMFE	avgZ	avgED	SumZ	SumZ/#TotalWindows	BPs= 6
nt-947	-	C	100	-	-	-	-	-
947	NoBP	C	26	-18.13	-0.5	19.16	-12.93	-0.13
947	867	G	9	-16.3	-0.65	13.99	-5.88	-0.06
947	970	G	22	-16.2	0.13	22.68	2.78	0.03
947	911	G	3	-15.1	1.28	32.97	3.84	0.04
947	908	G	12	-18.73	0.25	18.79	3.06	0.03
947	956	G	5	-21.62	-0.41	26.44	-2.07	-0.02
947	1019	G	23	-21.18	-0.39	10.12	-9.04	-0.09

i-nuc	BP(j)	Nuc	#BP_Win	avgMFE	avgZ	avgED	SumZ	SumZ/#TotalWindows	BPs= 3
nt-948	-	A	100	-	-	-	-	-
948	NoBP	A	43	-17.98	-0.37	19.88	-15.96	-0.16
948	969	U	22	-16.2	0.13	22.68	2.78	0.03
948	907	U	12	-18.73	0.25	18.79	3.06	0.03
948	1018	U	23	-21.18	-0.39	10.12	-9.04	-0.09

i-nuc	BP(j)	Nuc	#BP_Win	avgMFE	avgZ	avgED	SumZ	SumZ/#TotalWindows	BPs= 5
nt-949	-	U	100	-	-	-	-	-
949	NoBP	U	32	-18.85	-0.37	20.26	-11.74	-0.12
949	865	A	9	-16.3	-0.65	13.99	-5.88	-0.06
949	968	A	22	-16.2	0.13	22.68	2.78	0.03
949	909	G	3	-15.1	1.28	32.97	3.84	0.04
949	906	G	11	-18.58	0.25	19.24	2.8	0.03
949	1017	A	23	-21.18	-0.39	10.12	-9.04	-0.09

i-nuc	BP(j)	Nuc	#BP_Win	avgMFE	avgZ	avgED	SumZ	SumZ/#TotalWindows	BPs= 4
nt-950	-	C	100	-	-	-	-	-
950	NoBP	C	57	-17.65	-0.11	20.79	-6.09	-0.06
950	864	G	9	-16.3	-0.65	13.99	-5.88	-0.06
950	908	G	3	-15.1	1.28	32.97	3.84	0.04
950	1005	G	8	-20.01	0.16	22.56	1.31	0.01
950	1016	G	23	-21.18	-0.39	10.12	-9.04	-0.09

i-nuc	BP(j)	Nuc	#BP_Win	avgMFE	avgZ	avgED	SumZ	SumZ/#TotalWindows	BPs= 2
nt-951	-	A	100	-	-	-	-	-
951	NoBP	A	89	-18.46	-0.22	17.39	-19.5	-0.2
951	907	U	3	-15.1	1.28	32.97	3.84	0.04
951	1004	U	8	-20.01	0.16	22.56	1.31	0.01

i-nuc	BP(j)	Nuc	#BP_Win	avgMFE	avgZ	avgED	SumZ	SumZ/#TotalWindows	BPs= 2
nt-952	-	A	100	-	-	-	-	-
952	NoBP	A	81	-18.45	-0.1	17.82	-8.0	-0.08
952	928	U	11	-17.79	-0.57	18.71	-6.24	-0.06
952	1003	U	8	-20.01	0.16	22.56	1.31	0.01

i-nuc	BP(j)	Nuc	#BP_Win	avgMFE	avgZ	avgED	SumZ	SumZ/#TotalWindows	BPs= 4
nt-953	-	U	100	-	-	-	-	-
953	NoBP	U	56	-19.57	-0.23	15.16	-12.77	-0.13
953	927	A	11	-17.79	-0.57	18.71	-6.24	-0.06
953	965	A	22	-16.2	0.13	22.68	2.78	0.03
953	905	A	3	-15.1	1.28	32.97	3.84	0.04
953	1002	A	8	-20.01	0.16	22.56	1.31	0.01

i-nuc	BP(j)	Nuc	#BP_Win	avgMFE	avgZ	avgED	SumZ	SumZ/#TotalWindows	BPs= 3
nt-954	-	G	100	-	-	-	-	-
954	NoBP	G	64	-19.69	-0.16	16.12	-10.27	-0.1
954	926	C	11	-17.79	-0.57	18.71	-6.24	-0.06
954	964	C	22	-16.2	0.13	22.68	2.78	0.03
954	904	C	3	-15.1	1.28	32.97	3.84	0.04

i-nuc	BP(j)	Nuc	#BP_Win	avgMFE	avgZ	avgED	SumZ	SumZ/#TotalWindows	BPs= 2
nt-955	-	A	100	-	-	-	-	-
955	NoBP	A	65	-19.17	-0.22	16.3	-13.98	-0.14
955	962	U	22	-16.2	0.13	22.68	2.78	0.03
955	1001	U	13	-19.95	0.17	21.19	2.15	0.02

i-nuc	BP(j)	Nuc	#BP_Win	avgMFE	avgZ	avgED	SumZ	SumZ/#TotalWindows	BPs= 5
nt-956	-	G	100	-	-	-	-	-
956	NoBP	G	55	-19.32	-0.26	14.23	-14.49	-0.14
956	926	C	1	-17.0	-0.72	18.6	-0.72	-0.01
956	961	C	22	-16.2	0.13	22.68	2.78	0.03
956	902	C	3	-15.1	1.28	32.97	3.84	0.04
956	1000	C	14	-19.8	0.22	21.42	3.08	0.03
956	947	C	5	-21.62	-0.41	26.44	-2.07	-0.02

i-nuc	BP(j)	Nuc	#BP_Win	avgMFE	avgZ	avgED	SumZ	SumZ/#TotalWindows	BPs= 3
nt-957	-	G	100	-	-	-	-	-
957	NoBP	G	80	-18.37	-0.1	17.21	-7.62	-0.08
957	925	C	1	-17.0	-0.72	18.6	-0.72	-0.01
957	999	C	14	-19.8	0.22	21.42	3.08	0.03
957	946	C	5	-21.62	-0.41	26.44	-2.07	-0.02

i-nuc	BP(j)	Nuc	#BP_Win	avgMFE	avgZ	avgED	SumZ	SumZ/#TotalWindows	BPs= 0
nt-958	-	A	100	-	-	-	-	-
958	NoBP	A	100	-18.77	-0.07	18.24	-7.17	-0.07

i-nuc	BP(j)	Nuc	#BP_Win	avgMFE	avgZ	avgED	SumZ	SumZ/#TotalWindows	BPs= 1
nt-959	-	A	100	-	-	-	-	-
959	NoBP	A	97	-18.94	-0.11	17.75	-10.23	-0.1
959	898	U	3	-15.1	1.28	32.97	3.84	0.04

i-nuc	BP(j)	Nuc	#BP_Win	avgMFE	avgZ	avgED	SumZ	SumZ/#TotalWindows	BPs= 4
nt-960	-	G	100	-	-	-	-	-
960	NoBP	G	84	-19.22	-0.03	17.42	-2.66	-0.03
960	922	C	1	-17.0	-0.72	18.6	-0.72	-0.01
960	925	C	11	-17.79	-0.57	18.71	-6.24	-0.06
960	897	C	3	-15.1	1.28	32.97	3.84	0.04
960	994	C	1	-16.1	0.5	32.32	0.5	0.0

i-nuc	BP(j)	Nuc	#BP_Win	avgMFE	avgZ	avgED	SumZ	SumZ/#TotalWindows	BPs= 6
nt-961	-	C	100	-	-	-	-	-
961	NoBP	C	2	-16.3	-0.7	15.51	-1.41	-0.01
961	921	G	1	-17.0	-0.72	18.6	-0.72	-0.01
961	924	G	11	-17.79	-0.57	18.71	-6.24	-0.06
961	956	G	22	-16.2	0.13	22.68	2.78	0.03
961	896	G	3	-15.1	1.28	32.97	3.84	0.04
961	993	G	1	-16.1	0.5	32.32	0.5	0.0
961	996	G	60	-20.51	-0.05	15.49	-3.13	-0.03

i-nuc	BP(j)	Nuc	#BP_Win	avgMFE	avgZ	avgED	SumZ	SumZ/#TotalWindows	BPs= 5
nt-962	-	U	100	-	-	-	-	-
962	NoBP	U	1	-16.3	-0.76	17.8	-0.76	-0.01
962	920	A	1	-17.0	-0.72	18.6	-0.72	-0.01
962	923	A	11	-17.79	-0.57	18.71	-6.24	-0.06
962	955	A	22	-16.2	0.13	22.68	2.78	0.03
962	991	A	4	-15.35	1.08	32.81	4.34	0.04
962	995	A	61	-20.48	-0.03	15.58	-1.79	-0.02

i-nuc	BP(j)	Nuc	#BP_Win	avgMFE	avgZ	avgED	SumZ	SumZ/#TotalWindows	BPs= 3
nt-963	-	G	100	-	-	-	-	-
963	NoBP	G	24	-16.31	0.13	22.58	3.04	0.03
963	922	C	11	-17.79	-0.57	18.71	-6.24	-0.06
963	990	C	4	-15.35	1.08	32.81	4.34	0.04
963	994	C	61	-20.48	-0.03	15.58	-1.79	-0.02

i-nuc	BP(j)	Nuc	#BP_Win	avgMFE	avgZ	avgED	SumZ	SumZ/#TotalWindows	BPs= 4
nt-964	-	C	100	-	-	-	-	-
964	921	G	11	-17.79	-0.57	18.71	-6.24	-0.06
964	954	G	22	-16.2	0.13	22.68	2.78	0.03
964	989	G	4	-15.35	1.08	32.81	4.34	0.04
964	993	G	61	-20.48	-0.03	15.58	-1.79	-0.02
964	NoBP	C	2	-18.7	0.82	22.05	1.65	0.02

i-nuc	BP(j)	Nuc	#BP_Win	avgMFE	avgZ	avgED	SumZ	SumZ/#TotalWindows	BPs= 3
nt-965	-	A	100	-	-	-	-	-
965	NoBP	A	13	-17.94	-0.2	19.78	-2.66	-0.03
965	953	U	22	-16.2	0.13	22.68	2.78	0.03
965	988	U	4	-15.35	1.08	32.81	4.34	0.04
965	992	U	61	-20.48	-0.03	15.58	-1.79	-0.02

i-nuc	BP(j)	Nuc	#BP_Win	avgMFE	avgZ	avgED	SumZ	SumZ/#TotalWindows	BPs= 1
nt-966	-	G	100	-	-	-	-	-
966	NoBP	G	99	-18.98	0.05	18.42	4.5	0.04
966	1065	C	1	-19.7	0.99	22.61	0.99	0.01

i-nuc	BP(j)	Nuc	#BP_Win	avgMFE	avgZ	avgED	SumZ	SumZ/#TotalWindows	BPs= 1
nt-967	-	A	100	-	-	-	-	-
967	NoBP	A	99	-18.97	0.07	18.51	6.45	0.06
967	1064	U	1	-19.7	0.99	22.61	0.99	0.01

i-nuc	BP(j)	Nuc	#BP_Win	avgMFE	avgZ	avgED	SumZ	SumZ/#TotalWindows	BPs= 4
nt-968	-	A	100	-	-	-	-	-
968	NoBP	A	12	-17.99	0.35	23.27	4.2	0.04
968	949	U	22	-16.2	0.13	22.68	2.78	0.03
968	917	U	4	-13.9	0.92	28.34	3.68	0.04
968	988	U	61	-20.48	-0.03	15.58	-1.79	-0.02
968	1063	U	1	-19.7	0.99	22.61	0.99	0.01

i-nuc	BP(j)	Nuc	#BP_Win	avgMFE	avgZ	avgED	SumZ	SumZ/#TotalWindows	BPs= 3
nt-969	-	U	100	-	-	-	-	-
969	NoBP	U	13	-18.1	0.63	24.02	8.14	0.08
969	948	A	22	-16.2	0.13	22.68	2.78	0.03
969	916	A	4	-13.9	0.92	28.34	3.68	0.04
969	987	G	61	-20.48	-0.03	15.58	-1.79	-0.02

i-nuc	BP(j)	Nuc	#BP_Win	avgMFE	avgZ	avgED	SumZ	SumZ/#TotalWindows	BPs= 3
nt-970	-	G	100	-	-	-	-	-
970	NoBP	G	68	-20.14	0.05	16.73	3.28	0.03
970	947	C	22	-16.2	0.13	22.68	2.78	0.03
970	915	C	4	-13.9	0.92	28.34	3.68	0.04
970	1062	C	6	-19.17	0.84	22.24	5.05	0.05

i-nuc	BP(j)	Nuc	#BP_Win	avgMFE	avgZ	avgED	SumZ	SumZ/#TotalWindows	BPs= 3
nt-971	-	G	100	-	-	-	-	-
971	946	C	22	-16.2	0.13	22.68	2.78	0.03
971	985	C	69	-19.8	0.09	17.32	6.23	0.06
971	1061	C	6	-19.17	0.84	22.24	5.05	0.05
971	NoBP	G	3	-19.9	0.83	21.15	2.5	0.02

i-nuc	BP(j)	Nuc	#BP_Win	avgMFE	avgZ	avgED	SumZ	SumZ/#TotalWindows	BPs= 3
nt-972	-	G	100	-	-	-	-	-
972	NoBP	G	24	-16.8	0.24	21.91	5.79	0.06
972	984	C	69	-19.8	0.09	17.32	6.23	0.06
972	937	U	1	-14.5	1.18	32.84	1.18	0.01
972	1060	C	6	-19.17	0.84	22.24	5.05	0.05

i-nuc	BP(j)	Nuc	#BP_Win	avgMFE	avgZ	avgED	SumZ	SumZ/#TotalWindows	BPs= 2
nt-973	-	A	100	-	-	-	-	-
973	NoBP	A	30	-17.29	0.42	22.03	12.63	0.13
973	983	U	69	-19.8	0.09	17.32	6.23	0.06
973	936	U	1	-14.5	1.18	32.84	1.18	0.01

i-nuc	BP(j)	Nuc	#BP_Win	avgMFE	avgZ	avgED	SumZ	SumZ/#TotalWindows	BPs= 4
nt-974	-	U	100	-	-	-	-	-
974	NoBP	U	13	-19.31	0.66	20.89	8.57	0.09
974	943	A	15	-16.11	0.3	22.66	4.47	0.04
974	887	A	2	-13.4	0.71	25.25	1.42	0.01
974	982	A	69	-19.8	0.09	17.32	6.23	0.06
974	935	G	1	-14.5	1.18	32.84	1.18	0.01

i-nuc	BP(j)	Nuc	#BP_Win	avgMFE	avgZ	avgED	SumZ	SumZ/#TotalWindows	BPs= 2
nt-975	-	A	100	-	-	-	-	-
975	NoBP	A	97	-19.2	0.2	18.55	19.55	0.2
975	886	U	2	-13.4	0.71	25.25	1.42	0.01
975	934	U	1	-14.5	1.18	32.84	1.18	0.01

i-nuc	BP(j)	Nuc	#BP_Win	avgMFE	avgZ	avgED	SumZ	SumZ/#TotalWindows	BPs= 2
nt-976	-	G	100	-	-	-	-	-
976	NoBP	G	84	-19.15	0.13	18.38	11.21	0.11
976	885	U	2	-13.4	0.71	25.25	1.42	0.01
976	994	C	14	-19.67	0.64	20.05	8.99	0.09

i-nuc	BP(j)	Nuc	#BP_Win	avgMFE	avgZ	avgED	SumZ	SumZ/#TotalWindows	BPs= 1
nt-977	-	A	100	-	-	-	-	-
977	NoBP	A	98	-19.28	0.2	18.62	20.07	0.2
977	884	U	2	-13.4	0.71	25.25	1.42	0.01

i-nuc	BP(j)	Nuc	#BP_Win	avgMFE	avgZ	avgED	SumZ	SumZ/#TotalWindows	BPs= 3
nt-978	-	U	100	-	-	-	-	-
978	NoBP	U	95	-19.4	0.19	18.46	18.35	0.18
978	883	A	2	-13.4	0.71	25.25	1.42	0.01
978	932	A	1	-14.5	1.18	32.84	1.18	0.01
978	996	G	2	-18.8	0.49	18.25	0.98	0.01

i-nuc	BP(j)	Nuc	#BP_Win	avgMFE	avgZ	avgED	SumZ	SumZ/#TotalWindows	BPs= 4
nt-979	-	U	100	-	-	-	-	-
979	NoBP	U	79	-19.48	0.1	18.01	7.78	0.08
979	882	G	2	-13.4	0.71	25.25	1.42	0.01
979	931	A	1	-14.5	1.18	32.84	1.18	0.01
979	991	A	16	-19.34	0.68	20.56	10.83	0.11
979	995	A	2	-18.8	0.49	18.25	0.98	0.01

i-nuc	BP(j)	Nuc	#BP_Win	avgMFE	avgZ	avgED	SumZ	SumZ/#TotalWindows	BPs= 4
nt-980	-	G	100	-	-	-	-	-
980	NoBP	G	75	-19.27	0.15	17.93	10.91	0.11
980	930	C	1	-14.5	1.18	32.84	1.18	0.01
980	990	C	17	-19.26	0.68	20.51	11.5	0.12
980	936	U	5	-21.42	-0.4	20.85	-2.01	-0.02
980	994	C	2	-18.8	0.49	18.25	0.98	0.01

i-nuc	BP(j)	Nuc	#BP_Win	avgMFE	avgZ	avgED	SumZ	SumZ/#TotalWindows	BPs= 4
nt-981	-	C	100	-	-	-	-	-
981	NoBP	C	75	-19.33	0.15	17.83	11.12	0.11
981	929	G	1	-14.5	1.18	32.84	1.18	0.01
981	989	G	17	-19.26	0.68	20.51	11.5	0.12
981	935	G	5	-21.42	-0.4	20.85	-2.01	-0.02
981	993	G	2	-18.8	0.49	18.25	0.98	0.01

i-nuc	BP(j)	Nuc	#BP_Win	avgMFE	avgZ	avgED	SumZ	SumZ/#TotalWindows	BPs= 6
nt-982	-	A	100	-	-	-	-	-
982	NoBP	A	4	-13.2	0.82	24.85	3.26	0.03
982	974	U	69	-19.8	0.09	17.32	6.23	0.06
982	928	U	1	-14.5	1.18	32.84	1.18	0.01
982	988	U	17	-19.26	0.68	20.51	11.5	0.12
982	934	U	5	-21.42	-0.4	20.85	-2.01	-0.02
982	992	U	2	-18.8	0.49	18.25	0.98	0.01
982	1080	U	2	-17.9	0.82	17.25	1.64	0.02

i-nuc	BP(j)	Nuc	#BP_Win	avgMFE	avgZ	avgED	SumZ	SumZ/#TotalWindows	BPs= 6
nt-983	-	U	100	-	-	-	-	-
983	NoBP	U	3	-13.2	0.78	25.95	2.34	0.02
983	973	A	69	-19.8	0.09	17.32	6.23	0.06
983	927	A	1	-14.5	1.18	32.84	1.18	0.01
983	987	G	17	-19.26	0.68	20.51	11.5	0.12
983	933	A	5	-21.42	-0.4	20.85	-2.01	-0.02
983	991	A	2	-18.8	0.49	18.25	0.98	0.01
983	1079	A	3	-17.57	1.12	18.12	3.37	0.03

i-nuc	BP(j)	Nuc	#BP_Win	avgMFE	avgZ	avgED	SumZ	SumZ/#TotalWindows	BPs= 3
nt-984	-	C	100	-	-	-	-	-
984	NoBP	C	27	-19.0	0.49	21.34	13.31	0.13
984	972	G	69	-19.8	0.09	17.32	6.23	0.06
984	1078	G	3	-17.57	1.12	18.12	3.37	0.03
984	1082	G	1	-16.4	1.32	20.66	1.32	0.01

i-nuc	BP(j)	Nuc	#BP_Win	avgMFE	avgZ	avgED	SumZ	SumZ/#TotalWindows	BPs= 3
nt-985	-	C	100	-	-	-	-	-
985	NoBP	C	27	-19.15	0.49	21.08	13.31	0.13
985	971	G	69	-19.8	0.09	17.32	6.23	0.06
985	1077	G	3	-17.57	1.12	18.12	3.37	0.03
985	1081	G	1	-16.4	1.32	20.66	1.32	0.01

i-nuc	BP(j)	Nuc	#BP_Win	avgMFE	avgZ	avgED	SumZ	SumZ/#TotalWindows	BPs= 1
nt-986	-	A	100	-	-	-	-	-
986	NoBP	A	99	-19.6	0.23	18.25	22.79	0.23
986	1080	U	1	-16.4	1.32	20.66	1.32	0.01

i-nuc	BP(j)	Nuc	#BP_Win	avgMFE	avgZ	avgED	SumZ	SumZ/#TotalWindows	BPs= 3
nt-987	-	G	100	-	-	-	-	-
987	NoBP	G	19	-17.44	0.64	24.53	12.24	0.12
987	983	U	17	-19.26	0.68	20.51	11.5	0.12
987	969	U	61	-20.48	-0.03	15.58	-1.79	-0.02
987	1084	U	3	-17.5	0.73	18.22	2.19	0.02

i-nuc	BP(j)	Nuc	#BP_Win	avgMFE	avgZ	avgED	SumZ	SumZ/#TotalWindows	BPs= 6
nt-988	-	U	100	-	-	-	-	-
988	NoBP	U	9	-16.82	0.99	21.24	8.93	0.09
988	923	A	1	-14.5	1.18	32.84	1.18	0.01
988	982	A	17	-19.26	0.68	20.51	11.5	0.12
988	965	A	4	-15.35	1.08	32.81	4.34	0.04
988	968	A	61	-20.48	-0.03	15.58	-1.79	-0.02
988	931	A	5	-21.42	-0.4	20.85	-2.01	-0.02
988	1083	A	3	-17.5	0.73	18.22	2.19	0.02

i-nuc	BP(j)	Nuc	#BP_Win	avgMFE	avgZ	avgED	SumZ	SumZ/#TotalWindows	BPs= 4
nt-989	-	G	100	-	-	-	-	-
989	NoBP	G	73	-19.94	0.13	16.28	9.57	0.1
989	922	C	1	-14.5	1.18	32.84	1.18	0.01
989	981	C	17	-19.26	0.68	20.51	11.5	0.12
989	964	C	4	-15.35	1.08	32.81	4.34	0.04
989	930	C	5	-21.42	-0.4	20.85	-2.01	-0.02

i-nuc	BP(j)	Nuc	#BP_Win	avgMFE	avgZ	avgED	SumZ	SumZ/#TotalWindows	BPs= 7
nt-990	-	C	100	-	-	-	-	-
990	921	G	1	-14.5	1.18	32.84	1.18	0.01
990	980	G	17	-19.26	0.68	20.51	11.5	0.12
990	963	G	4	-15.35	1.08	32.81	4.34	0.04
990	NoBP	C	63	-20.42	-0.01	15.66	-0.81	-0.01
990	929	G	5	-21.42	-0.4	20.85	-2.01	-0.02
990	1019	G	4	-17.27	1.17	18.76	4.69	0.05
990	1081	G	3	-17.5	0.73	18.22	2.19	0.02
990	1085	G	3	-16.83	1.08	20.32	3.23	0.03

i-nuc	BP(j)	Nuc	#BP_Win	avgMFE	avgZ	avgED	SumZ	SumZ/#TotalWindows	BPs= 7
nt-991	-	A	100	-	-	-	-	-
991	979	U	16	-19.34	0.68	20.56	10.83	0.11
991	962	U	4	-15.35	1.08	32.81	4.34	0.04
991	NoBP	A	63	-20.35	-0.0	15.74	-0.26	-0.0
991	928	U	5	-21.42	-0.4	20.85	-2.01	-0.02
991	983	U	2	-18.8	0.49	18.25	0.98	0.01
991	1018	U	4	-17.27	1.17	18.76	4.69	0.05
991	1080	U	3	-17.5	0.73	18.22	2.19	0.02
991	1084	U	3	-16.83	1.08	20.32	3.23	0.03

i-nuc	BP(j)	Nuc	#BP_Win	avgMFE	avgZ	avgED	SumZ	SumZ/#TotalWindows	BPs= 6
nt-992	-	U	100	-	-	-	-	-
992	NoBP	U	22	-18.35	0.77	22.43	16.95	0.17
992	965	A	61	-20.48	-0.03	15.58	-1.79	-0.02
992	927	A	5	-21.42	-0.4	20.85	-2.01	-0.02
992	982	A	2	-18.8	0.49	18.25	0.98	0.01
992	1017	A	4	-17.27	1.17	18.76	4.69	0.05
992	1079	A	3	-17.5	0.73	18.22	2.19	0.02
992	1083	A	3	-16.83	1.08	20.32	3.23	0.03

i-nuc	BP(j)	Nuc	#BP_Win	avgMFE	avgZ	avgED	SumZ	SumZ/#TotalWindows	BPs= 5
nt-993	-	G	100	-	-	-	-	-
993	NoBP	G	31	-18.07	0.85	20.67	26.24	0.26
993	961	C	1	-16.1	0.5	32.32	0.5	0.0
993	964	C	61	-20.48	-0.03	15.58	-1.79	-0.02
993	925	C	3	-21.67	-0.37	20.45	-1.11	-0.01
993	926	C	2	-21.05	-0.45	21.46	-0.9	-0.01
993	981	C	2	-18.8	0.49	18.25	0.98	0.01

i-nuc	BP(j)	Nuc	#BP_Win	avgMFE	avgZ	avgED	SumZ	SumZ/#TotalWindows	BPs= 7
nt-994	-	C	100	-	-	-	-	-
994	NoBP	C	13	-17.25	0.79	20.94	10.28	0.1
994	960	G	1	-16.1	0.5	32.32	0.5	0.0
994	963	G	61	-20.48	-0.03	15.58	-1.79	-0.02
994	924	G	3	-21.67	-0.37	20.45	-1.11	-0.01
994	976	G	14	-19.67	0.64	20.05	8.99	0.09
994	980	G	2	-18.8	0.49	18.25	0.98	0.01
994	1077	G	3	-17.5	0.73	18.22	2.19	0.02
994	1081	G	3	-16.83	1.08	20.32	3.23	0.03

i-nuc	BP(j)	Nuc	#BP_Win	avgMFE	avgZ	avgED	SumZ	SumZ/#TotalWindows	BPs= 3
nt-995	-	A	100	-	-	-	-	-
995	NoBP	A	34	-18.64	0.6	20.17	20.27	0.2
995	962	U	61	-20.48	-0.03	15.58	-1.79	-0.02
995	979	U	2	-18.8	0.49	18.25	0.98	0.01
995	1080	U	3	-16.83	1.08	20.32	3.23	0.03

i-nuc	BP(j)	Nuc	#BP_Win	avgMFE	avgZ	avgED	SumZ	SumZ/#TotalWindows	BPs= 2
nt-996	-	G	100	-	-	-	-	-
996	961	C	60	-20.51	-0.05	15.49	-3.13	-0.03
996	NoBP	G	38	-18.47	0.67	19.84	25.49	0.25
996	978	U	2	-18.8	0.49	18.25	0.98	0.01

i-nuc	BP(j)	Nuc	#BP_Win	avgMFE	avgZ	avgED	SumZ	SumZ/#TotalWindows	BPs= 1
nt-997	-	G	100	-	-	-	-	-
997	NoBP	G	17	-19.41	0.22	20.75	3.72	0.04
997	1014	C	83	-19.78	0.24	16.4	19.53	0.2

i-nuc	BP(j)	Nuc	#BP_Win	avgMFE	avgZ	avgED	SumZ	SumZ/#TotalWindows	BPs= 1
nt-998	-	G	100	-	-	-	-	-
998	NoBP	G	16	-19.53	0.23	21.08	3.63	0.04
998	1013	C	84	-19.74	0.24	16.48	20.05	0.2

i-nuc	BP(j)	Nuc	#BP_Win	avgMFE	avgZ	avgED	SumZ	SumZ/#TotalWindows	BPs= 3
nt-999	-	C	100	-	-	-	-	-
999	NoBP	C	1	-17.6	0.44	21.68	0.44	0.0
999	957	G	14	-19.8	0.22	21.42	3.08	0.03
999	1012	G	84	-19.74	0.24	16.48	20.05	0.2
999	1078	G	1	-15.6	0.35	20.34	0.35	0.0

i-nuc	BP(j)	Nuc	#BP_Win	avgMFE	avgZ	avgED	SumZ	SumZ/#TotalWindows	BPs= 3
nt-1000	-	C	100	-	-	-	-	-
1000	956	G	14	-19.8	0.22	21.42	3.08	0.03
1000	1011	G	84	-19.74	0.24	16.48	20.05	0.2
1000	1077	G	1	-15.6	0.35	20.34	0.35	0.0
1000	NoBP	C	1	-13.7	0.82	23.88	0.82	0.01

i-nuc	BP(j)	Nuc	#BP_Win	avgMFE	avgZ	avgED	SumZ	SumZ/#TotalWindows	BPs= 3
nt-1001	-	U	100	-	-	-	-	-
1001	955	A	13	-19.95	0.17	21.19	2.15	0.02
1001	1010	A	84	-19.74	0.24	16.48	20.05	0.2
1001	1076	A	1	-15.6	0.35	20.34	0.35	0.0
1001	NoBP	U	2	-14.5	0.7	21.07	1.4	0.01

i-nuc	BP(j)	Nuc	#BP_Win	avgMFE	avgZ	avgED	SumZ	SumZ/#TotalWindows	BPs= 2
nt-1002	-	A	100	-	-	-	-	-
1002	NoBP	A	91	-19.6	0.24	16.76	22.05	0.22
1002	953	U	8	-20.01	0.16	22.56	1.31	0.01
1002	1075	U	1	-15.6	0.35	20.34	0.35	0.0

i-nuc	BP(j)	Nuc	#BP_Win	avgMFE	avgZ	avgED	SumZ	SumZ/#TotalWindows	BPs= 3
nt-1003	-	U	100	-	-	-	-	-
1003	NoBP	U	90	-19.58	0.24	16.63	21.55	0.22
1003	952	A	8	-20.01	0.16	22.56	1.31	0.01
1003	932	A	1	-18.8	0.43	31.93	0.43	0.0
1003	1074	A	1	-15.6	0.35	20.34	0.35	0.0

i-nuc	BP(j)	Nuc	#BP_Win	avgMFE	avgZ	avgED	SumZ	SumZ/#TotalWindows	BPs= 3
nt-1004	-	U	100	-	-	-	-	-
1004	NoBP	U	90	-19.56	0.23	16.63	20.52	0.21
1004	951	A	8	-20.01	0.16	22.56	1.31	0.01
1004	931	A	1	-18.8	0.43	31.93	0.43	0.0
1004	1073	A	1	-15.6	0.35	20.34	0.35	0.0

i-nuc	BP(j)	Nuc	#BP_Win	avgMFE	avgZ	avgED	SumZ	SumZ/#TotalWindows	BPs= 2
nt-1005	-	G	100	-	-	-	-	-
1005	950	C	8	-20.01	0.16	22.56	1.31	0.01
1005	930	C	1	-18.8	0.43	31.93	0.43	0.0
1005	NoBP	G	91	-19.49	0.23	16.64	20.63	0.21

i-nuc	BP(j)	Nuc	#BP_Win	avgMFE	avgZ	avgED	SumZ	SumZ/#TotalWindows	BPs= 1
nt-1006	-	C	100	-	-	-	-	-
1006	NoBP	C	99	-19.51	0.22	17.15	21.36	0.21
1006	929	G	1	-18.8	0.43	31.93	0.43	0.0

i-nuc	BP(j)	Nuc	#BP_Win	avgMFE	avgZ	avgED	SumZ	SumZ/#TotalWindows	BPs= 1
nt-1007	-	A	100	-	-	-	-	-
1007	NoBP	A	99	-19.49	0.21	17.22	20.52	0.21
1007	928	U	1	-18.8	0.43	31.93	0.43	0.0

i-nuc	BP(j)	Nuc	#BP_Win	avgMFE	avgZ	avgED	SumZ	SumZ/#TotalWindows	BPs= 1
nt-1008	-	C	100	-	-	-	-	-
1008	NoBP	C	99	-19.51	0.2	17.35	20.07	0.2
1008	1068	G	1	-15.6	0.35	20.34	0.35	0.0

i-nuc	BP(j)	Nuc	#BP_Win	avgMFE	avgZ	avgED	SumZ	SumZ/#TotalWindows	BPs= 1
nt-1009	-	C	100	-	-	-	-	-
1009	NoBP	C	99	-19.49	0.2	17.35	19.42	0.19
1009	1067	G	1	-15.6	0.35	20.34	0.35	0.0

i-nuc	BP(j)	Nuc	#BP_Win	avgMFE	avgZ	avgED	SumZ	SumZ/#TotalWindows	BPs= 1
nt-1010	-	A	100	-	-	-	-	-
1010	NoBP	A	16	-17.86	-0.09	21.67	-1.47	-0.01
1010	1001	U	84	-19.74	0.24	16.48	20.05	0.2

i-nuc	BP(j)	Nuc	#BP_Win	avgMFE	avgZ	avgED	SumZ	SumZ/#TotalWindows	BPs= 3
nt-1011	-	G	100	-	-	-	-	-
1011	NoBP	G	14	-17.86	-0.21	20.18	-2.94	-0.03
1011	926	C	1	-18.8	0.43	31.93	0.43	0.0
1011	1000	C	84	-19.74	0.24	16.48	20.05	0.2
1011	1027	C	1	-15.6	0.35	20.34	0.35	0.0

i-nuc	BP(j)	Nuc	#BP_Win	avgMFE	avgZ	avgED	SumZ	SumZ/#TotalWindows	BPs= 3
nt-1012	-	G	100	-	-	-	-	-
1012	NoBP	G	14	-17.76	-0.25	19.76	-3.46	-0.03
1012	925	C	1	-18.8	0.43	31.93	0.43	0.0
1012	999	C	84	-19.74	0.24	16.48	20.05	0.2
1012	1026	C	1	-15.6	0.35	20.34	0.35	0.0

i-nuc	BP(j)	Nuc	#BP_Win	avgMFE	avgZ	avgED	SumZ	SumZ/#TotalWindows	BPs= 2
nt-1013	-	C	100	-	-	-	-	-
1013	924	G	1	-18.8	0.43	31.93	0.43	0.0
1013	998	G	84	-19.74	0.24	16.48	20.05	0.2
1013	NoBP	C	15	-17.59	-0.28	19.48	-4.25	-0.04

i-nuc	BP(j)	Nuc	#BP_Win	avgMFE	avgZ	avgED	SumZ	SumZ/#TotalWindows	BPs= 1
nt-1014	-	C	100	-	-	-	-	-
1014	997	G	83	-19.78	0.24	16.4	19.53	0.2
1014	NoBP	C	17	-17.58	-0.28	19.78	-4.81	-0.05

i-nuc	BP(j)	Nuc	#BP_Win	avgMFE	avgZ	avgED	SumZ	SumZ/#TotalWindows	BPs= 0
nt-1015	-	A	100	-	-	-	-	-
1015	NoBP	A	100	-19.39	0.13	16.87	13.44	0.13

i-nuc	BP(j)	Nuc	#BP_Win	avgMFE	avgZ	avgED	SumZ	SumZ/#TotalWindows	BPs= 1
nt-1016	-	G	100	-	-	-	-	-
1016	NoBP	G	77	-18.83	0.28	18.82	21.84	0.22
1016	950	C	23	-21.18	-0.39	10.12	-9.04	-0.09

i-nuc	BP(j)	Nuc	#BP_Win	avgMFE	avgZ	avgED	SumZ	SumZ/#TotalWindows	BPs= 3
nt-1017	-	A	100	-	-	-	-	-
1017	NoBP	A	68	-18.83	0.2	18.93	13.33	0.13
1017	949	U	23	-21.18	-0.39	10.12	-9.04	-0.09
1017	1042	U	5	-19.5	0.52	16.27	2.62	0.03
1017	992	U	4	-17.27	1.17	18.76	4.69	0.05

i-nuc	BP(j)	Nuc	#BP_Win	avgMFE	avgZ	avgED	SumZ	SumZ/#TotalWindows	BPs= 3
nt-1018	-	U	100	-	-	-	-	-
1018	NoBP	U	68	-18.79	0.18	18.85	12.53	0.13
1018	948	A	23	-21.18	-0.39	10.12	-9.04	-0.09
1018	1041	A	5	-19.5	0.52	16.27	2.62	0.03
1018	991	A	4	-17.27	1.17	18.76	4.69	0.05

i-nuc	BP(j)	Nuc	#BP_Win	avgMFE	avgZ	avgED	SumZ	SumZ/#TotalWindows	BPs= 3
nt-1019	-	G	100	-	-	-	-	-
1019	947	C	23	-21.18	-0.39	10.12	-9.04	-0.09
1019	NoBP	G	68	-18.74	0.18	18.79	12.19	0.12
1019	1040	C	5	-19.5	0.52	16.27	2.62	0.03
1019	990	C	4	-17.27	1.17	18.76	4.69	0.05

i-nuc	BP(j)	Nuc	#BP_Win	avgMFE	avgZ	avgED	SumZ	SumZ/#TotalWindows	BPs= 0
nt-1020	-	A	100	-	-	-	-	-
1020	NoBP	A	100	-19.25	0.09	16.64	9.43	0.09

i-nuc	BP(j)	Nuc	#BP_Win	avgMFE	avgZ	avgED	SumZ	SumZ/#TotalWindows	BPs= 0
nt-1021	-	G	100	-	-	-	-	-
1021	NoBP	G	100	-19.2	0.09	16.71	9.13	0.09

i-nuc	BP(j)	Nuc	#BP_Win	avgMFE	avgZ	avgED	SumZ	SumZ/#TotalWindows	BPs= 1
nt-1022	-	A	100	-	-	-	-	-
1022	NoBP	A	95	-19.16	0.06	16.76	5.6	0.06
1022	1037	U	5	-19.5	0.52	16.27	2.62	0.03

i-nuc	BP(j)	Nuc	#BP_Win	avgMFE	avgZ	avgED	SumZ	SumZ/#TotalWindows	BPs= 0
nt-1023	-	G	100	-	-	-	-	-
1023	NoBP	G	100	-19.16	0.07	16.75	7.18	0.07

i-nuc	BP(j)	Nuc	#BP_Win	avgMFE	avgZ	avgED	SumZ	SumZ/#TotalWindows	BPs= 0
nt-1024	-	A	100	-	-	-	-	-
1024	NoBP	A	100	-19.13	0.06	16.79	5.93	0.06

i-nuc	BP(j)	Nuc	#BP_Win	avgMFE	avgZ	avgED	SumZ	SumZ/#TotalWindows	BPs= 0
nt-1025	-	A	100	-	-	-	-	-
1025	NoBP	A	100	-19.12	0.04	16.8	4.22	0.04

i-nuc	BP(j)	Nuc	#BP_Win	avgMFE	avgZ	avgED	SumZ	SumZ/#TotalWindows	BPs= 4
nt-1026	-	C	100	-	-	-	-	-
1026	NoBP	C	25	-20.15	-0.52	14.59	-12.89	-0.13
1026	1033	G	29	-19.97	0.24	14.74	6.85	0.07
1026	1068	G	35	-17.74	0.58	18.8	20.4	0.2
1026	1012	G	1	-15.6	0.35	20.34	0.35	0.0
1026	1111	G	10	-19.1	-1.2	21.12	-11.98	-0.12

i-nuc	BP(j)	Nuc	#BP_Win	avgMFE	avgZ	avgED	SumZ	SumZ/#TotalWindows	BPs= 4
nt-1027	-	C	100	-	-	-	-	-
1027	NoBP	C	25	-20.09	-0.55	15.08	-13.69	-0.14
1027	1032	G	29	-19.97	0.24	14.74	6.85	0.07
1027	1067	G	35	-17.74	0.58	18.8	20.4	0.2
1027	1011	G	1	-15.6	0.35	20.34	0.35	0.0
1027	1110	G	10	-19.1	-1.2	21.12	-11.98	-0.12

i-nuc	BP(j)	Nuc	#BP_Win	avgMFE	avgZ	avgED	SumZ	SumZ/#TotalWindows	BPs= 1
nt-1028	-	A	100	-	-	-	-	-
1028	NoBP	A	64	-19.85	-0.32	16.08	-20.67	-0.21
1028	1064	U	36	-17.68	0.58	18.84	20.75	0.21

i-nuc	BP(j)	Nuc	#BP_Win	avgMFE	avgZ	avgED	SumZ	SumZ/#TotalWindows	BPs= 1
nt-1029	-	A	100	-	-	-	-	-
1029	NoBP	A	64	-19.83	-0.34	16.29	-22.0	-0.22
1029	1063	U	36	-17.68	0.58	18.84	20.75	0.21

i-nuc	BP(j)	Nuc	#BP_Win	avgMFE	avgZ	avgED	SumZ	SumZ/#TotalWindows	BPs= 2
nt-1030	-	G	100	-	-	-	-	-
1030	NoBP	G	50	-20.03	-0.09	15.07	-4.51	-0.05
1030	1062	C	36	-17.68	0.58	18.84	20.75	0.21
1030	1105	C	14	-19.04	-1.27	21.6	-17.74	-0.18

i-nuc	BP(j)	Nuc	#BP_Win	avgMFE	avgZ	avgED	SumZ	SumZ/#TotalWindows	BPs= 3
nt-1031	-	G	100	-	-	-	-	-
1031	NoBP	G	39	-20.25	0.21	13.71	8.22	0.08
1031	1061	C	36	-17.68	0.58	18.84	20.75	0.21
1031	1104	C	14	-19.04	-1.27	21.6	-17.74	-0.18
1031	1105	C	11	-19.12	-1.16	20.88	-12.81	-0.13

i-nuc	BP(j)	Nuc	#BP_Win	avgMFE	avgZ	avgED	SumZ	SumZ/#TotalWindows	BPs= 5
nt-1032	-	G	100	-	-	-	-	-
1032	NoBP	G	2	-20.9	-0.05	8.9	-0.09	-0.0
1032	1027	C	29	-19.97	0.24	14.74	6.85	0.07
1032	1055	U	8	-20.79	0.12	12.97	1.0	0.01
1032	1060	C	36	-17.68	0.58	18.84	20.75	0.21
1032	1103	C	14	-19.04	-1.27	21.6	-17.74	-0.18
1032	1104	C	11	-19.12	-1.16	20.88	-12.81	-0.13

i-nuc	BP(j)	Nuc	#BP_Win	avgMFE	avgZ	avgED	SumZ	SumZ/#TotalWindows	BPs= 4
nt-1033	-	G	100	-	-	-	-	-
1033	NoBP	G	38	-17.79	0.51	18.61	19.39	0.19
1033	1026	C	29	-19.97	0.24	14.74	6.85	0.07
1033	1054	C	8	-20.79	0.12	12.97	1.0	0.01
1033	1065	C	14	-19.04	-1.27	21.6	-17.74	-0.18
1033	1103	C	11	-19.12	-1.16	20.88	-12.81	-0.13

i-nuc	BP(j)	Nuc	#BP_Win	avgMFE	avgZ	avgED	SumZ	SumZ/#TotalWindows	BPs= 2
nt-1034	-	A	100	-	-	-	-	-
1034	NoBP	A	75	-18.94	0.33	16.59	24.7	0.25
1034	1064	U	14	-19.04	-1.27	21.6	-17.74	-0.18
1034	1102	U	11	-19.12	-1.16	20.88	-12.81	-0.13

i-nuc	BP(j)	Nuc	#BP_Win	avgMFE	avgZ	avgED	SumZ	SumZ/#TotalWindows	BPs= 2
nt-1035	-	A	100	-	-	-	-	-
1035	NoBP	A	19	-20.05	0.08	12.6	1.45	0.01
1035	1052	U	67	-18.62	0.12	18.52	8.37	0.08
1035	1063	U	14	-19.04	-1.27	21.6	-17.74	-0.18

i-nuc	BP(j)	Nuc	#BP_Win	avgMFE	avgZ	avgED	SumZ	SumZ/#TotalWindows	BPs= 3
nt-1036	-	G	100	-	-	-	-	-
1036	NoBP	G	17	-20.45	-0.09	12.08	-1.51	-0.02
1036	1051	C	67	-18.62	0.12	18.52	8.37	0.08
1036	1089	C	2	-15.3	1.04	21.57	2.09	0.02
1036	1062	C	14	-19.04	-1.27	21.6	-17.74	-0.18

i-nuc	BP(j)	Nuc	#BP_Win	avgMFE	avgZ	avgED	SumZ	SumZ/#TotalWindows	BPs= 3
nt-1037	-	U	100	-	-	-	-	-
1037	NoBP	U	26	-19.77	-0.86	16.7	-22.42	-0.22
1037	1022	A	5	-19.5	0.52	16.27	2.62	0.03
1037	1050	A	67	-18.62	0.12	18.52	8.37	0.08
1037	1088	A	2	-15.3	1.04	21.57	2.09	0.02

i-nuc	BP(j)	Nuc	#BP_Win	avgMFE	avgZ	avgED	SumZ	SumZ/#TotalWindows	BPs= 2
nt-1038	-	G	100	-	-	-	-	-
1038	NoBP	G	84	-18.93	0.06	17.42	5.37	0.05
1038	1087	C	2	-15.3	1.04	21.57	2.09	0.02
1038	1060	C	14	-19.04	-1.27	21.6	-17.74	-0.18

i-nuc	BP(j)	Nuc	#BP_Win	avgMFE	avgZ	avgED	SumZ	SumZ/#TotalWindows	BPs= 1
nt-1039	-	A	100	-	-	-	-	-
1039	NoBP	A	86	-18.84	0.06	17.6	5.4	0.05
1039	1058	U	14	-19.04	-1.27	21.6	-17.74	-0.18

i-nuc	BP(j)	Nuc	#BP_Win	avgMFE	avgZ	avgED	SumZ	SumZ/#TotalWindows	BPs= 4
nt-1040	-	C	100	-	-	-	-	-
1040	NoBP	C	12	-20.44	-0.84	13.1	-10.06	-0.1
1040	1019	G	5	-19.5	0.52	16.27	2.62	0.03
1040	1047	G	67	-18.62	0.12	18.52	8.37	0.08
1040	1085	G	2	-15.3	1.04	21.57	2.09	0.02
1040	1057	G	14	-19.04	-1.27	21.6	-17.74	-0.18

i-nuc	BP(j)	Nuc	#BP_Win	avgMFE	avgZ	avgED	SumZ	SumZ/#TotalWindows	BPs= 2
nt-1041	-	A	100	-	-	-	-	-
1041	NoBP	A	93	-18.95	-0.23	18.39	-21.46	-0.21
1041	1018	U	5	-19.5	0.52	16.27	2.62	0.03
1041	1084	U	2	-15.3	1.04	21.57	2.09	0.02

i-nuc	BP(j)	Nuc	#BP_Win	avgMFE	avgZ	avgED	SumZ	SumZ/#TotalWindows	BPs= 3
nt-1042	-	U	100	-	-	-	-	-
1042	NoBP	U	79	-18.96	-0.07	17.95	-5.89	-0.06
1042	1017	A	5	-19.5	0.52	16.27	2.62	0.03
1042	1083	A	2	-15.3	1.04	21.57	2.09	0.02
1042	1056	A	14	-19.04	-1.27	21.6	-17.74	-0.18

i-nuc	BP(j)	Nuc	#BP_Win	avgMFE	avgZ	avgED	SumZ	SumZ/#TotalWindows	BPs= 1
nt-1043	-	A	100	-	-	-	-	-
1043	NoBP	A	86	-18.95	-0.05	17.99	-4.16	-0.04
1043	1055	U	14	-19.04	-1.27	21.6	-17.74	-0.18

i-nuc	BP(j)	Nuc	#BP_Win	avgMFE	avgZ	avgED	SumZ	SumZ/#TotalWindows	BPs= 1
nt-1044	-	G	100	-	-	-	-	-
1044	NoBP	G	86	-18.99	-0.08	18.03	-6.93	-0.07
1044	1054	C	14	-19.04	-1.27	21.6	-17.74	-0.18

i-nuc	BP(j)	Nuc	#BP_Win	avgMFE	avgZ	avgED	SumZ	SumZ/#TotalWindows	BPs= 2
nt-1045	-	C	100	-	-	-	-	-
1045	NoBP	C	95	-18.98	-0.24	18.49	-22.33	-0.22
1045	1081	G	2	-15.3	1.04	21.57	2.09	0.02
1045	1139	G	3	-23.0	-2.41	19.03	-7.24	-0.07

i-nuc	BP(j)	Nuc	#BP_Win	avgMFE	avgZ	avgED	SumZ	SumZ/#TotalWindows	BPs= 3
nt-1046	-	A	100	-	-	-	-	-
1046	NoBP	A	81	-19.01	-0.11	17.98	-8.9	-0.09
1046	1080	U	2	-15.3	1.04	21.57	2.09	0.02
1046	1052	U	14	-19.04	-1.27	21.6	-17.74	-0.18
1046	1138	U	3	-23.0	-2.41	19.03	-7.24	-0.07

i-nuc	BP(j)	Nuc	#BP_Win	avgMFE	avgZ	avgED	SumZ	SumZ/#TotalWindows	BPs= 4
nt-1047	-	G	100	-	-	-	-	-
1047	NoBP	G	9	-18.32	0.16	17.61	1.43	0.01
1047	1040	C	67	-18.62	0.12	18.52	8.37	0.08
1047	1051	C	14	-19.04	-1.27	21.6	-17.74	-0.18
1047	1061	C	7	-23.11	-2.81	14.78	-19.68	-0.2
1047	1137	C	3	-23.0	-2.41	19.03	-7.24	-0.07

i-nuc	BP(j)	Nuc	#BP_Win	avgMFE	avgZ	avgED	SumZ	SumZ/#TotalWindows	BPs= 2
nt-1048	-	G	100	-	-	-	-	-
1048	NoBP	G	90	-18.71	-0.14	18.89	-12.4	-0.12
1048	1060	C	7	-23.11	-2.81	14.78	-19.68	-0.2
1048	1136	C	3	-23.0	-2.41	19.03	-7.24	-0.07

i-nuc	BP(j)	Nuc	#BP_Win	avgMFE	avgZ	avgED	SumZ	SumZ/#TotalWindows	BPs= 1
nt-1049	-	A	100	-	-	-	-	-
1049	NoBP	A	97	-19.08	-0.38	18.53	-36.48	-0.36
1049	1135	U	3	-23.0	-2.41	19.03	-7.24	-0.07

i-nuc	BP(j)	Nuc	#BP_Win	avgMFE	avgZ	avgED	SumZ	SumZ/#TotalWindows	BPs= 2
nt-1050	-	A	100	-	-	-	-	-
1050	NoBP	A	26	-19.79	-1.41	19.33	-36.65	-0.37
1050	1037	U	67	-18.62	0.12	18.52	8.37	0.08
1050	1058	U	7	-23.11	-2.81	14.78	-19.68	-0.2

i-nuc	BP(j)	Nuc	#BP_Win	avgMFE	avgZ	avgED	SumZ	SumZ/#TotalWindows	BPs= 5
nt-1051	-	C	100	-	-	-	-	-
1051	NoBP	C	5	-23.26	-2.75	12.14	-13.74	-0.14
1051	1036	G	67	-18.62	0.12	18.52	8.37	0.08
1051	1077	G	2	-15.3	1.04	21.57	2.09	0.02
1051	1047	G	14	-19.04	-1.27	21.6	-17.74	-0.18
1051	1110	G	5	-21.16	-2.1	18.21	-10.52	-0.11
1051	1057	G	7	-23.11	-2.81	14.78	-19.68	-0.2

i-nuc	BP(j)	Nuc	#BP_Win	avgMFE	avgZ	avgED	SumZ	SumZ/#TotalWindows	BPs= 5
nt-1052	-	U	100	-	-	-	-	-
1052	1035	A	67	-18.62	0.12	18.52	8.37	0.08
1052	1076	A	2	-15.3	1.04	21.57	2.09	0.02
1052	1046	A	14	-19.04	-1.27	21.6	-17.74	-0.18
1052	1109	A	5	-21.16	-2.1	18.21	-10.52	-0.11
1052	1056	A	7	-23.11	-2.81	14.78	-19.68	-0.2
1052	NoBP	U	5	-24.2	-3.61	11.1	-18.04	-0.18

i-nuc	BP(j)	Nuc	#BP_Win	avgMFE	avgZ	avgED	SumZ	SumZ/#TotalWindows	BPs= 2
nt-1053	-	A	100	-	-	-	-	-
1053	NoBP	A	93	-19.37	-0.55	18.25	-51.12	-0.51
1053	1075	U	2	-15.3	1.04	21.57	2.09	0.02
1053	1108	U	5	-21.16	-2.1	18.21	-10.52	-0.11

i-nuc	BP(j)	Nuc	#BP_Win	avgMFE	avgZ	avgED	SumZ	SumZ/#TotalWindows	BPs= 3
nt-1054	-	C	100	-	-	-	-	-
1054	NoBP	C	73	-19.21	-0.49	18.21	-35.8	-0.36
1054	1033	G	8	-20.79	0.12	12.97	1.0	0.01
1054	1044	G	14	-19.04	-1.27	21.6	-17.74	-0.18
1054	1107	G	5	-21.16	-2.1	18.21	-10.52	-0.11

i-nuc	BP(j)	Nuc	#BP_Win	avgMFE	avgZ	avgED	SumZ	SumZ/#TotalWindows	BPs= 3
nt-1055	-	U	100	-	-	-	-	-
1055	1032	G	8	-20.79	0.12	12.97	1.0	0.01
1055	NoBP	U	73	-19.25	-0.54	18.16	-39.22	-0.39
1055	1043	A	14	-19.04	-1.27	21.6	-17.74	-0.18
1055	1106	A	5	-21.16	-2.1	18.21	-10.52	-0.11

i-nuc	BP(j)	Nuc	#BP_Win	avgMFE	avgZ	avgED	SumZ	SumZ/#TotalWindows	BPs= 2
nt-1056	-	A	100	-	-	-	-	-
1056	NoBP	A	79	-19.23	-0.42	17.91	-33.43	-0.33
1056	1042	U	14	-19.04	-1.27	21.6	-17.74	-0.18
1056	1052	U	7	-23.11	-2.81	14.78	-19.68	-0.2

i-nuc	BP(j)	Nuc	#BP_Win	avgMFE	avgZ	avgED	SumZ	SumZ/#TotalWindows	BPs= 3
nt-1057	-	G	100	-	-	-	-	-
1057	NoBP	G	51	-18.29	0.4	18.54	20.52	0.21
1057	1071	C	28	-21.03	-2.06	16.74	-57.69	-0.58
1057	1040	C	14	-19.04	-1.27	21.6	-17.74	-0.18
1057	1051	C	7	-23.11	-2.81	14.78	-19.68	-0.2

i-nuc	BP(j)	Nuc	#BP_Win	avgMFE	avgZ	avgED	SumZ	SumZ/#TotalWindows	BPs= 3
nt-1058	-	U	100	-	-	-	-	-
1058	NoBP	U	51	-18.32	0.33	18.55	16.99	0.17
1058	1070	A	28	-21.03	-2.06	16.74	-57.69	-0.58
1058	1039	A	14	-19.04	-1.27	21.6	-17.74	-0.18
1058	1050	A	7	-23.11	-2.81	14.78	-19.68	-0.2

i-nuc	BP(j)	Nuc	#BP_Win	avgMFE	avgZ	avgED	SumZ	SumZ/#TotalWindows	BPs= 0
nt-1059	-	A	100	-	-	-	-	-
1059	NoBP	A	100	-19.53	-0.82	18.21	-82.12	-0.82

i-nuc	BP(j)	Nuc	#BP_Win	avgMFE	avgZ	avgED	SumZ	SumZ/#TotalWindows	BPs= 5
nt-1060	-	C	100	-	-	-	-	-
1060	NoBP	C	9	-20.69	-1.88	14.77	-16.94	-0.17
1060	972	G	6	-19.17	0.84	22.24	5.05	0.05
1060	1032	G	36	-17.68	0.58	18.84	20.75	0.21
1060	1068	G	28	-21.03	-2.06	16.74	-57.69	-0.58
1060	1038	G	14	-19.04	-1.27	21.6	-17.74	-0.18
1060	1048	G	7	-23.11	-2.81	14.78	-19.68	-0.2

i-nuc	BP(j)	Nuc	#BP_Win	avgMFE	avgZ	avgED	SumZ	SumZ/#TotalWindows	BPs= 6
nt-1061	-	C	100	-	-	-	-	-
1061	NoBP	C	16	-19.26	-1.22	20.79	-19.51	-0.2
1061	971	G	6	-19.17	0.84	22.24	5.05	0.05
1061	1031	G	36	-17.68	0.58	18.84	20.75	0.21
1061	1067	G	28	-21.03	-2.06	16.74	-57.69	-0.58
1061	1111	G	4	-19.05	-1.82	18.23	-7.28	-0.07
1061	1047	G	7	-23.11	-2.81	14.78	-19.68	-0.2
1061	1068	G	3	-23.3	-3.81	9.82	-11.43	-0.11

i-nuc	BP(j)	Nuc	#BP_Win	avgMFE	avgZ	avgED	SumZ	SumZ/#TotalWindows	BPs= 5
nt-1062	-	C	100	-	-	-	-	-
1062	970	G	6	-19.17	0.84	22.24	5.05	0.05
1062	1030	G	36	-17.68	0.58	18.84	20.75	0.21
1062	NoBP	C	37	-21.54	-2.28	15.99	-84.52	-0.85
1062	1036	G	14	-19.04	-1.27	21.6	-17.74	-0.18
1062	1110	G	4	-19.05	-1.82	18.23	-7.28	-0.07
1062	1067	G	3	-23.3	-3.81	9.82	-11.43	-0.11

i-nuc	BP(j)	Nuc	#BP_Win	avgMFE	avgZ	avgED	SumZ	SumZ/#TotalWindows	BPs= 4
nt-1063	-	U	100	-	-	-	-	-
1063	NoBP	U	45	-21.49	-2.16	15.92	-97.03	-0.97
1063	968	A	1	-19.7	0.99	22.61	0.99	0.01
1063	1029	A	36	-17.68	0.58	18.84	20.75	0.21
1063	1035	A	14	-19.04	-1.27	21.6	-17.74	-0.18
1063	1109	A	4	-19.05	-1.82	18.23	-7.28	-0.07

i-nuc	BP(j)	Nuc	#BP_Win	avgMFE	avgZ	avgED	SumZ	SumZ/#TotalWindows	BPs= 3
nt-1064	-	U	100	-	-	-	-	-
1064	NoBP	U	49	-21.37	-2.22	15.85	-108.75	-1.09
1064	967	A	1	-19.7	0.99	22.61	0.99	0.01
1064	1028	A	36	-17.68	0.58	18.84	20.75	0.21
1064	1034	A	14	-19.04	-1.27	21.6	-17.74	-0.18

i-nuc	BP(j)	Nuc	#BP_Win	avgMFE	avgZ	avgED	SumZ	SumZ/#TotalWindows	BPs= 2
nt-1065	-	C	100	-	-	-	-	-
1065	966	G	1	-19.7	0.99	22.61	0.99	0.01
1065	NoBP	C	85	-19.85	-1.09	16.94	-92.55	-0.93
1065	1033	G	14	-19.04	-1.27	21.6	-17.74	-0.18

i-nuc	BP(j)	Nuc	#BP_Win	avgMFE	avgZ	avgED	SumZ	SumZ/#TotalWindows	BPs= 0
nt-1066	-	A	100	-	-	-	-	-
1066	NoBP	A	100	-19.77	-1.14	17.49	-114.47	-1.14

i-nuc	BP(j)	Nuc	#BP_Win	avgMFE	avgZ	avgED	SumZ	SumZ/#TotalWindows	BPs= 5
nt-1067	-	G	100	-	-	-	-	-
1067	NoBP	G	27	-21.12	-2.19	16.69	-59.1	-0.59
1067	1027	C	35	-17.74	0.58	18.8	20.4	0.2
1067	1061	C	28	-21.03	-2.06	16.74	-57.69	-0.58
1067	1009	C	1	-15.6	0.35	20.34	0.35	0.0
1067	1104	C	6	-19.2	-1.9	17.71	-11.41	-0.11
1067	1062	C	3	-23.3	-3.81	9.82	-11.43	-0.11

i-nuc	BP(j)	Nuc	#BP_Win	avgMFE	avgZ	avgED	SumZ	SumZ/#TotalWindows	BPs= 5
nt-1068	-	G	100	-	-	-	-	-
1068	1026	C	35	-17.74	0.58	18.8	20.4	0.2
1068	1060	C	28	-21.03	-2.06	16.74	-57.69	-0.58
1068	1008	C	1	-15.6	0.35	20.34	0.35	0.0
1068	NoBP	G	27	-21.26	-2.37	16.12	-64.11	-0.64
1068	1103	C	6	-19.2	-1.9	17.71	-11.41	-0.11
1068	1061	C	3	-23.3	-3.81	9.82	-11.43	-0.11

i-nuc	BP(j)	Nuc	#BP_Win	avgMFE	avgZ	avgED	SumZ	SumZ/#TotalWindows	BPs= 1
nt-1069	-	A	100	-	-	-	-	-
1069	NoBP	A	94	-19.92	-1.26	16.98	-118.0	-1.18
1069	1102	U	6	-19.2	-1.9	17.71	-11.41	-0.11

i-nuc	BP(j)	Nuc	#BP_Win	avgMFE	avgZ	avgED	SumZ	SumZ/#TotalWindows	BPs= 1
nt-1070	-	A	100	-	-	-	-	-
1070	NoBP	A	72	-19.47	-1.05	16.94	-75.76	-0.76
1070	1058	U	28	-21.03	-2.06	16.74	-57.69	-0.58

i-nuc	BP(j)	Nuc	#BP_Win	avgMFE	avgZ	avgED	SumZ	SumZ/#TotalWindows	BPs= 1
nt-1071	-	C	100	-	-	-	-	-
1071	NoBP	C	72	-19.52	-1.12	16.76	-80.33	-0.8
1071	1057	G	28	-21.03	-2.06	16.74	-57.69	-0.58

i-nuc	BP(j)	Nuc	#BP_Win	avgMFE	avgZ	avgED	SumZ	SumZ/#TotalWindows	BPs= 0
nt-1072	-	A	100	-	-	-	-	-
1072	NoBP	A	100	-19.97	-1.42	16.65	-142.15	-1.42

i-nuc	BP(j)	Nuc	#BP_Win	avgMFE	avgZ	avgED	SumZ	SumZ/#TotalWindows	BPs= 1
nt-1073	-	A	100	-	-	-	-	-
1073	NoBP	A	99	-20.05	-1.48	16.52	-146.25	-1.46
1073	1004	U	1	-15.6	0.35	20.34	0.35	0.0

i-nuc	BP(j)	Nuc	#BP_Win	avgMFE	avgZ	avgED	SumZ	SumZ/#TotalWindows	BPs= 2
nt-1074	-	A	100	-	-	-	-	-
1074	NoBP	A	45	-17.94	-0.16	19.16	-7.31	-0.07
1074	1003	U	1	-15.6	0.35	20.34	0.35	0.0
1074	1102	U	54	-21.85	-2.64	14.13	-142.83	-1.43

i-nuc	BP(j)	Nuc	#BP_Win	avgMFE	avgZ	avgED	SumZ	SumZ/#TotalWindows	BPs= 3
nt-1075	-	U	100	-	-	-	-	-
1075	NoBP	U	23	-17.03	0.8	19.2	18.35	0.18
1075	1053	A	2	-15.3	1.04	21.57	2.09	0.02
1075	1002	A	1	-15.6	0.35	20.34	0.35	0.0
1075	1101	A	74	-21.19	-2.35	15.28	-174.07	-1.74

i-nuc	BP(j)	Nuc	#BP_Win	avgMFE	avgZ	avgED	SumZ	SumZ/#TotalWindows	BPs= 3
nt-1076	-	A	100	-	-	-	-	-
1076	NoBP	A	21	-16.95	0.84	19.38	17.63	0.18
1076	1052	U	2	-15.3	1.04	21.57	2.09	0.02
1076	1001	U	1	-15.6	0.35	20.34	0.35	0.0
1076	1100	U	76	-21.13	-2.32	15.21	-176.29	-1.76

i-nuc	BP(j)	Nuc	#BP_Win	avgMFE	avgZ	avgED	SumZ	SumZ/#TotalWindows	BPs= 5
nt-1077	-	G	100	-	-	-	-	-
1077	NoBP	G	13	-16.8	0.83	19.67	10.76	0.11
1077	985	C	3	-17.57	1.12	18.12	3.37	0.03
1077	994	C	3	-17.5	0.73	18.22	2.19	0.02
1077	1051	C	2	-15.3	1.04	21.57	2.09	0.02
1077	1000	C	1	-15.6	0.35	20.34	0.35	0.0
1077	1099	C	78	-21.04	-2.28	15.22	-177.79	-1.78

i-nuc	BP(j)	Nuc	#BP_Win	avgMFE	avgZ	avgED	SumZ	SumZ/#TotalWindows	BPs= 3
nt-1078	-	G	100	-	-	-	-	-
1078	NoBP	G	18	-16.74	0.69	19.07	12.38	0.12
1078	984	C	3	-17.57	1.12	18.12	3.37	0.03
1078	999	C	1	-15.6	0.35	20.34	0.35	0.0
1078	1098	C	78	-21.04	-2.28	15.22	-177.79	-1.78

i-nuc	BP(j)	Nuc	#BP_Win	avgMFE	avgZ	avgED	SumZ	SumZ/#TotalWindows	BPs= 3
nt-1079	-	A	100	-	-	-	-	-
1079	NoBP	A	90	-20.49	-1.93	15.65	-173.36	-1.73
1079	983	U	3	-17.57	1.12	18.12	3.37	0.03
1079	992	U	3	-17.5	0.73	18.22	2.19	0.02
1079	1091	U	4	-15.5	0.86	19.01	3.44	0.03

i-nuc	BP(j)	Nuc	#BP_Win	avgMFE	avgZ	avgED	SumZ	SumZ/#TotalWindows	BPs= 7
nt-1080	-	U	100	-	-	-	-	-
1080	982	A	2	-17.9	0.82	17.25	1.64	0.02
1080	NoBP	U	2	-17.6	0.98	18.9	1.96	0.02
1080	986	A	1	-16.4	1.32	20.66	1.32	0.01
1080	991	A	3	-17.5	0.73	18.22	2.19	0.02
1080	995	A	3	-16.83	1.08	20.32	3.23	0.03
1080	1046	A	2	-15.3	1.04	21.57	2.09	0.02
1080	1090	A	4	-15.5	0.86	19.01	3.44	0.03
1080	1097	A	83	-20.83	-2.21	15.12	-183.17	-1.83

i-nuc	BP(j)	Nuc	#BP_Win	avgMFE	avgZ	avgED	SumZ	SumZ/#TotalWindows	BPs= 6
nt-1081	-	G	100	-	-	-	-	-
1081	NoBP	G	2	-17.5	1.28	18.26	2.57	0.03
1081	985	C	1	-16.4	1.32	20.66	1.32	0.01
1081	990	C	3	-17.5	0.73	18.22	2.19	0.02
1081	994	C	3	-16.83	1.08	20.32	3.23	0.03
1081	1045	C	2	-15.3	1.04	21.57	2.09	0.02
1081	1089	C	4	-15.5	0.86	19.01	3.44	0.03
1081	1096	C	85	-20.77	-2.18	15.07	-184.98	-1.85

i-nuc	BP(j)	Nuc	#BP_Win	avgMFE	avgZ	avgED	SumZ	SumZ/#TotalWindows	BPs= 2
nt-1082	-	G	100	-	-	-	-	-
1082	NoBP	G	13	-16.35	0.98	19.59	12.68	0.13
1082	984	C	1	-16.4	1.32	20.66	1.32	0.01
1082	1095	C	86	-20.7	-2.16	15.04	-185.73	-1.86

i-nuc	BP(j)	Nuc	#BP_Win	avgMFE	avgZ	avgED	SumZ	SumZ/#TotalWindows	BPs= 4
nt-1083	-	A	100	-	-	-	-	-
1083	NoBP	A	6	-15.87	0.49	17.31	2.97	0.03
1083	988	U	3	-17.5	0.73	18.22	2.19	0.02
1083	992	U	3	-16.83	1.08	20.32	3.23	0.03
1083	1042	U	2	-15.3	1.04	21.57	2.09	0.02
1083	1094	U	86	-20.7	-2.16	15.04	-185.73	-1.86

i-nuc	BP(j)	Nuc	#BP_Win	avgMFE	avgZ	avgED	SumZ	SumZ/#TotalWindows	BPs= 4
nt-1084	-	U	100	-	-	-	-	-
1084	987	G	3	-17.5	0.73	18.22	2.19	0.02
1084	991	A	3	-16.83	1.08	20.32	3.23	0.03
1084	1041	A	2	-15.3	1.04	21.57	2.09	0.02
1084	NoBP	U	6	-16.22	-0.07	15.01	-0.41	-0.0
1084	1093	A	86	-20.7	-2.16	15.04	-185.73	-1.86

i-nuc	BP(j)	Nuc	#BP_Win	avgMFE	avgZ	avgED	SumZ	SumZ/#TotalWindows	BPs= 2
nt-1085	-	G	100	-	-	-	-	-
1085	NoBP	G	95	-20.34	-1.96	15.02	-186.43	-1.86
1085	990	C	3	-16.83	1.08	20.32	3.23	0.03
1085	1040	C	2	-15.3	1.04	21.57	2.09	0.02

i-nuc	BP(j)	Nuc	#BP_Win	avgMFE	avgZ	avgED	SumZ	SumZ/#TotalWindows	BPs= 0
nt-1086	-	A	100	-	-	-	-	-
1086	NoBP	A	100	-20.15	-1.84	15.21	-184.17	-1.84

i-nuc	BP(j)	Nuc	#BP_Win	avgMFE	avgZ	avgED	SumZ	SumZ/#TotalWindows	BPs= 1
nt-1087	-	C	100	-	-	-	-	-
1087	NoBP	C	98	-20.27	-1.93	14.96	-189.06	-1.89
1087	1038	G	2	-15.3	1.04	21.57	2.09	0.02

i-nuc	BP(j)	Nuc	#BP_Win	avgMFE	avgZ	avgED	SumZ	SumZ/#TotalWindows	BPs= 1
nt-1088	-	A	100	-	-	-	-	-
1088	NoBP	A	98	-20.3	-1.96	14.83	-192.23	-1.92
1088	1037	U	2	-15.3	1.04	21.57	2.09	0.02

i-nuc	BP(j)	Nuc	#BP_Win	avgMFE	avgZ	avgED	SumZ	SumZ/#TotalWindows	BPs= 2
nt-1089	-	C	100	-	-	-	-	-
1089	NoBP	C	94	-20.54	-2.11	14.53	-198.69	-1.99
1089	1036	G	2	-15.3	1.04	21.57	2.09	0.02
1089	1081	G	4	-15.5	0.86	19.01	3.44	0.03

i-nuc	BP(j)	Nuc	#BP_Win	avgMFE	avgZ	avgED	SumZ	SumZ/#TotalWindows	BPs= 1
nt-1090	-	A	100	-	-	-	-	-
1090	NoBP	A	96	-20.46	-2.09	14.55	-200.49	-2.0
1090	1080	U	4	-15.5	0.86	19.01	3.44	0.03

i-nuc	BP(j)	Nuc	#BP_Win	avgMFE	avgZ	avgED	SumZ	SumZ/#TotalWindows	BPs= 1
nt-1091	-	U	100	-	-	-	-	-
1091	NoBP	U	96	-20.51	-2.13	14.41	-204.25	-2.04
1091	1079	A	4	-15.5	0.86	19.01	3.44	0.03

i-nuc	BP(j)	Nuc	#BP_Win	avgMFE	avgZ	avgED	SumZ	SumZ/#TotalWindows	BPs= 0
nt-1092	-	A	100	-	-	-	-	-
1092	NoBP	A	100	-20.36	-2.05	14.47	-205.34	-2.05

i-nuc	BP(j)	Nuc	#BP_Win	avgMFE	avgZ	avgED	SumZ	SumZ/#TotalWindows	BPs= 1
nt-1093	-	A	100	-	-	-	-	-
1093	NoBP	A	14	-18.58	-1.65	10.16	-23.14	-0.23
1093	1084	U	86	-20.7	-2.16	15.04	-185.73	-1.86

i-nuc	BP(j)	Nuc	#BP_Win	avgMFE	avgZ	avgED	SumZ	SumZ/#TotalWindows	BPs= 2
nt-1094	-	U	100	-	-	-	-	-
1094	NoBP	U	6	-17.48	-1.0	10.9	-6.02	-0.06
1094	1083	A	86	-20.7	-2.16	15.04	-185.73	-1.86
1094	1186	A	8	-19.95	-2.47	8.28	-19.77	-0.2

i-nuc	BP(j)	Nuc	#BP_Win	avgMFE	avgZ	avgED	SumZ	SumZ/#TotalWindows	BPs= 2
nt-1095	-	C	100	-	-	-	-	-
1095	NoBP	C	6	-18.2	-1.59	9.03	-9.54	-0.1
1095	1082	G	86	-20.7	-2.16	15.04	-185.73	-1.86
1095	1185	G	8	-19.95	-2.47	8.28	-19.77	-0.2

i-nuc	BP(j)	Nuc	#BP_Win	avgMFE	avgZ	avgED	SumZ	SumZ/#TotalWindows	BPs= 2
nt-1096	-	C	100	-	-	-	-	-
1096	1081	G	85	-20.77	-2.18	15.07	-184.98	-1.85
1096	NoBP	C	7	-18.27	-1.92	7.8	-13.41	-0.13
1096	1184	G	8	-19.95	-2.47	8.28	-19.77	-0.2

i-nuc	BP(j)	Nuc	#BP_Win	avgMFE	avgZ	avgED	SumZ	SumZ/#TotalWindows	BPs= 1
nt-1097	-	A	100	-	-	-	-	-
1097	1080	U	83	-20.83	-2.21	15.12	-183.17	-1.83
1097	NoBP	A	17	-19.15	-2.23	8.01	-37.99	-0.38

i-nuc	BP(j)	Nuc	#BP_Win	avgMFE	avgZ	avgED	SumZ	SumZ/#TotalWindows	BPs= 1
nt-1098	-	C	100	-	-	-	-	-
1098	NoBP	C	22	-18.97	-2.11	8.5	-46.43	-0.46
1098	1078	G	78	-21.04	-2.28	15.22	-177.79	-1.78

i-nuc	BP(j)	Nuc	#BP_Win	avgMFE	avgZ	avgED	SumZ	SumZ/#TotalWindows	BPs= 1
nt-1099	-	C	100	-	-	-	-	-
1099	1077	G	78	-21.04	-2.28	15.22	-177.79	-1.78
1099	NoBP	C	22	-19.16	-2.21	7.9	-48.67	-0.49

i-nuc	BP(j)	Nuc	#BP_Win	avgMFE	avgZ	avgED	SumZ	SumZ/#TotalWindows	BPs= 1
nt-1100	-	U	100	-	-	-	-	-
1100	1076	A	76	-21.13	-2.32	15.21	-176.29	-1.76
1100	NoBP	U	24	-19.29	-2.22	7.84	-53.3	-0.53

i-nuc	BP(j)	Nuc	#BP_Win	avgMFE	avgZ	avgED	SumZ	SumZ/#TotalWindows	BPs= 2
nt-1101	-	A	100	-	-	-	-	-
1101	1075	U	74	-21.19	-2.35	15.28	-174.07	-1.74
1101	1143	U	26	-19.42	-2.25	7.77	-58.53	-0.59

i-nuc	BP(j)	Nuc	#BP_Win	avgMFE	avgZ	avgED	SumZ	SumZ/#TotalWindows	BPs= 4
nt-1102	-	U	100	-	-	-	-	-
1102	1074	A	54	-21.85	-2.64	14.13	-142.83	-1.43
1102	1034	A	11	-19.12	-1.16	20.88	-12.81	-0.13
1102	1069	A	6	-19.2	-1.9	17.71	-11.41	-0.11
1102	1142	A	29	-19.64	-2.32	7.7	-67.15	-0.67

i-nuc	BP(j)	Nuc	#BP_Win	avgMFE	avgZ	avgED	SumZ	SumZ/#TotalWindows	BPs= 4
nt-1103	-	C	100	-	-	-	-	-
1103	NoBP	C	8	-20.05	-1.48	17.7	-11.8	-0.12
1103	1032	G	14	-19.04	-1.27	21.6	-17.74	-0.18
1103	1033	G	11	-19.12	-1.16	20.88	-12.81	-0.13
1103	1068	G	6	-19.2	-1.9	17.71	-11.41	-0.11
1103	1141	G	61	-21.68	-2.98	8.75	-181.67	-1.82

i-nuc	BP(j)	Nuc	#BP_Win	avgMFE	avgZ	avgED	SumZ	SumZ/#TotalWindows	BPs= 5
nt-1104	-	C	100	-	-	-	-	-
1104	NoBP	C	7	-20.31	-1.62	17.95	-11.34	-0.11
1104	1031	G	14	-19.04	-1.27	21.6	-17.74	-0.18
1104	1032	G	11	-19.12	-1.16	20.88	-12.81	-0.13
1104	1067	G	6	-19.2	-1.9	17.71	-11.41	-0.11
1104	1140	G	61	-21.68	-2.98	8.75	-181.67	-1.82
1104	1141	G	1	-15.5	-1.06	10.78	-1.06	-0.01

i-nuc	BP(j)	Nuc	#BP_Win	avgMFE	avgZ	avgED	SumZ	SumZ/#TotalWindows	BPs= 4
nt-1105	-	C	100	-	-	-	-	-
1105	NoBP	C	13	-19.53	-1.83	17.4	-23.74	-0.24
1105	1030	G	14	-19.04	-1.27	21.6	-17.74	-0.18
1105	1031	G	11	-19.12	-1.16	20.88	-12.81	-0.13
1105	1139	G	61	-21.68	-2.98	8.75	-181.67	-1.82
1105	1140	G	1	-15.5	-1.06	10.78	-1.06	-0.01

i-nuc	BP(j)	Nuc	#BP_Win	avgMFE	avgZ	avgED	SumZ	SumZ/#TotalWindows	BPs= 2
nt-1106	-	A	100	-	-	-	-	-
1106	NoBP	A	34	-18.73	-1.35	19.72	-45.77	-0.46
1106	1055	U	5	-21.16	-2.1	18.21	-10.52	-0.11
1106	1138	U	61	-21.68	-2.98	8.75	-181.67	-1.82

i-nuc	BP(j)	Nuc	#BP_Win	avgMFE	avgZ	avgED	SumZ	SumZ/#TotalWindows	BPs= 2
nt-1107	-	G	100	-	-	-	-	-
1107	NoBP	G	88	-20.68	-2.44	11.78	-215.02	-2.15
1107	1121	U	7	-19.4	-1.87	22.56	-13.1	-0.13
1107	1054	C	5	-21.16	-2.1	18.21	-10.52	-0.11

i-nuc	BP(j)	Nuc	#BP_Win	avgMFE	avgZ	avgED	SumZ	SumZ/#TotalWindows	BPs= 3
nt-1108	-	U	100	-	-	-	-	-
1108	NoBP	U	83	-20.98	-2.52	11.73	-209.5	-2.09
1108	1120	A	7	-19.4	-1.87	22.56	-13.1	-0.13
1108	1053	A	5	-21.16	-2.1	18.21	-10.52	-0.11
1108	1139	G	5	-14.86	-1.22	10.83	-6.12	-0.06

i-nuc	BP(j)	Nuc	#BP_Win	avgMFE	avgZ	avgED	SumZ	SumZ/#TotalWindows	BPs= 4
nt-1109	-	A	100	-	-	-	-	-
1109	NoBP	A	77	-21.12	-2.59	11.23	-199.48	-1.99
1109	1119	U	7	-19.4	-1.87	22.56	-13.1	-0.13
1109	1063	U	4	-19.05	-1.82	18.23	-7.28	-0.07
1109	1052	U	5	-21.16	-2.1	18.21	-10.52	-0.11
1109	1138	U	7	-15.49	-1.36	12.17	-9.51	-0.1

i-nuc	BP(j)	Nuc	#BP_Win	avgMFE	avgZ	avgED	SumZ	SumZ/#TotalWindows	BPs= 5
nt-1110	-	G	100	-	-	-	-	-
1110	NoBP	G	4	-19.0	-0.79	20.45	-3.16	-0.03
1110	1027	C	10	-19.1	-1.2	21.12	-11.98	-0.12
1110	1118	C	7	-19.4	-1.87	22.56	-13.1	-0.13
1110	1062	C	4	-19.05	-1.82	18.23	-7.28	-0.07
1110	1051	C	5	-21.16	-2.1	18.21	-10.52	-0.11
1110	1137	C	70	-20.9	-2.77	9.29	-193.99	-1.94

i-nuc	BP(j)	Nuc	#BP_Win	avgMFE	avgZ	avgED	SumZ	SumZ/#TotalWindows	BPs= 4
nt-1111	-	G	100	-	-	-	-	-
1111	NoBP	G	9	-19.64	-1.54	18.08	-13.89	-0.14
1111	1026	C	10	-19.1	-1.2	21.12	-11.98	-0.12
1111	1117	U	7	-19.4	-1.87	22.56	-13.1	-0.13
1111	1061	C	4	-19.05	-1.82	18.23	-7.28	-0.07
1111	1136	C	70	-20.9	-2.77	9.29	-193.99	-1.94

i-nuc	BP(j)	Nuc	#BP_Win	avgMFE	avgZ	avgED	SumZ	SumZ/#TotalWindows	BPs= 1
nt-1112	-	A	100	-	-	-	-	-
1112	NoBP	A	30	-19.16	-1.56	19.79	-46.74	-0.47
1112	1135	U	70	-20.9	-2.77	9.29	-193.99	-1.94

i-nuc	BP(j)	Nuc	#BP_Win	avgMFE	avgZ	avgED	SumZ	SumZ/#TotalWindows	BPs= 0
nt-1113	-	G	100	-	-	-	-	-
1113	NoBP	G	100	-20.32	-2.4	12.35	-240.37	-2.4

i-nuc	BP(j)	Nuc	#BP_Win	avgMFE	avgZ	avgED	SumZ	SumZ/#TotalWindows	BPs= 0
nt-1114	-	A	100	-	-	-	-	-
1114	NoBP	A	100	-20.27	-2.4	12.31	-240.08	-2.4

i-nuc	BP(j)	Nuc	#BP_Win	avgMFE	avgZ	avgED	SumZ	SumZ/#TotalWindows	BPs= 0
nt-1115	-	A	100	-	-	-	-	-
1115	NoBP	A	100	-20.21	-2.39	12.31	-239.48	-2.39

i-nuc	BP(j)	Nuc	#BP_Win	avgMFE	avgZ	avgED	SumZ	SumZ/#TotalWindows	BPs= 2
nt-1116	-	A	100	-	-	-	-	-
1116	NoBP	A	14	-19.2	-1.56	22.08	-21.77	-0.22
1116	1128	U	2	-19.5	-1.06	19.9	-2.11	-0.02
1116	1132	U	84	-20.33	-2.56	10.51	-214.8	-2.15

i-nuc	BP(j)	Nuc	#BP_Win	avgMFE	avgZ	avgED	SumZ	SumZ/#TotalWindows	BPs= 3
nt-1117	-	U	100	-	-	-	-	-
1117	NoBP	U	5	-19.1	-1.2	21.75	-6.02	-0.06
1117	1111	G	7	-19.4	-1.87	22.56	-13.1	-0.13
1117	1127	A	2	-19.5	-1.06	19.9	-2.11	-0.02
1117	1131	A	86	-20.21	-2.51	10.79	-215.87	-2.16

i-nuc	BP(j)	Nuc	#BP_Win	avgMFE	avgZ	avgED	SumZ	SumZ/#TotalWindows	BPs= 3
nt-1118	-	C	100	-	-	-	-	-
1118	NoBP	C	5	-17.5	-0.85	22.49	-4.23	-0.04
1118	1110	G	7	-19.4	-1.87	22.56	-13.1	-0.13
1118	1126	G	2	-19.5	-1.06	19.9	-2.11	-0.02
1118	1130	G	86	-20.21	-2.51	10.79	-215.87	-2.16

i-nuc	BP(j)	Nuc	#BP_Win	avgMFE	avgZ	avgED	SumZ	SumZ/#TotalWindows	BPs= 3
nt-1119	-	U	100	-	-	-	-	-
1119	NoBP	U	5	-15.9	-0.59	22.87	-2.96	-0.03
1119	1109	A	7	-19.4	-1.87	22.56	-13.1	-0.13
1119	1125	A	2	-19.5	-1.06	19.9	-2.11	-0.02
1119	1129	G	86	-20.21	-2.51	10.79	-215.87	-2.16

i-nuc	BP(j)	Nuc	#BP_Win	avgMFE	avgZ	avgED	SumZ	SumZ/#TotalWindows	BPs= 2
nt-1120	-	A	100	-	-	-	-	-
1120	NoBP	A	7	-15.79	-0.49	22.05	-3.45	-0.03
1120	1108	U	7	-19.4	-1.87	22.56	-13.1	-0.13
1120	1128	U	86	-20.21	-2.51	10.79	-215.87	-2.16

i-nuc	BP(j)	Nuc	#BP_Win	avgMFE	avgZ	avgED	SumZ	SumZ/#TotalWindows	BPs= 2
nt-1121	-	U	100	-	-	-	-	-
1121	NoBP	U	7	-14.64	-0.26	22.07	-1.83	-0.02
1121	1107	G	7	-19.4	-1.87	22.56	-13.1	-0.13
1121	1127	A	86	-20.21	-2.51	10.79	-215.87	-2.16

i-nuc	BP(j)	Nuc	#BP_Win	avgMFE	avgZ	avgED	SumZ	SumZ/#TotalWindows	BPs= 0
nt-1122	-	A	100	-	-	-	-	-
1122	NoBP	A	100	-19.68	-2.29	12.4	-229.15	-2.29

i-nuc	BP(j)	Nuc	#BP_Win	avgMFE	avgZ	avgED	SumZ	SumZ/#TotalWindows	BPs= 0
nt-1123	-	A	100	-	-	-	-	-
1123	NoBP	A	100	-19.6	-2.27	12.41	-227.02	-2.27

i-nuc	BP(j)	Nuc	#BP_Win	avgMFE	avgZ	avgED	SumZ	SumZ/#TotalWindows	BPs= 0
nt-1124	-	A	100	-	-	-	-	-
1124	NoBP	A	100	-19.51	-2.25	12.41	-224.62	-2.25

i-nuc	BP(j)	Nuc	#BP_Win	avgMFE	avgZ	avgED	SumZ	SumZ/#TotalWindows	BPs= 1
nt-1125	-	A	100	-	-	-	-	-
1125	NoBP	A	98	-19.43	-2.24	12.28	-219.77	-2.2
1125	1119	U	2	-19.5	-1.06	19.9	-2.11	-0.02

i-nuc	BP(j)	Nuc	#BP_Win	avgMFE	avgZ	avgED	SumZ	SumZ/#TotalWindows	BPs= 1
nt-1126	-	G	100	-	-	-	-	-
1126	NoBP	G	98	-19.35	-2.21	12.32	-216.1	-2.16
1126	1118	C	2	-19.5	-1.06	19.9	-2.11	-0.02

i-nuc	BP(j)	Nuc	#BP_Win	avgMFE	avgZ	avgED	SumZ	SumZ/#TotalWindows	BPs= 2
nt-1127	-	A	100	-	-	-	-	-
1127	NoBP	A	12	-12.5	0.22	23.78	2.58	0.03
1127	1117	U	2	-19.5	-1.06	19.9	-2.11	-0.02
1127	1121	U	86	-20.21	-2.51	10.79	-215.87	-2.16

i-nuc	BP(j)	Nuc	#BP_Win	avgMFE	avgZ	avgED	SumZ	SumZ/#TotalWindows	BPs= 2
nt-1128	-	U	100	-	-	-	-	-
1128	NoBP	U	12	-11.82	0.47	24.28	5.65	0.06
1128	1116	A	2	-19.5	-1.06	19.9	-2.11	-0.02
1128	1120	A	86	-20.21	-2.51	10.79	-215.87	-2.16

i-nuc	BP(j)	Nuc	#BP_Win	avgMFE	avgZ	avgED	SumZ	SumZ/#TotalWindows	BPs= 2
nt-1129	-	G	100	-	-	-	-	-
1129	NoBP	G	4	-15.4	-0.02	24.03	-0.09	-0.0
1129	1119	U	86	-20.21	-2.51	10.79	-215.87	-2.16
1129	1201	C	10	-11.12	0.62	24.11	6.22	0.06

i-nuc	BP(j)	Nuc	#BP_Win	avgMFE	avgZ	avgED	SumZ	SumZ/#TotalWindows	BPs= 2
nt-1130	-	G	100	-	-	-	-	-
1130	NoBP	G	4	-13.3	0.51	24.56	2.03	0.02
1130	1118	C	86	-20.21	-2.51	10.79	-215.87	-2.16
1130	1200	C	10	-11.12	0.62	24.11	6.22	0.06

i-nuc	BP(j)	Nuc	#BP_Win	avgMFE	avgZ	avgED	SumZ	SumZ/#TotalWindows	BPs= 1
nt-1131	-	A	100	-	-	-	-	-
1131	1117	U	86	-20.21	-2.51	10.79	-215.87	-2.16
1131	NoBP	A	14	-11.17	0.68	24.6	9.55	0.1

i-nuc	BP(j)	Nuc	#BP_Win	avgMFE	avgZ	avgED	SumZ	SumZ/#TotalWindows	BPs= 2
nt-1132	-	U	100	-	-	-	-	-
1132	1116	A	84	-20.33	-2.56	10.51	-214.8	-2.15
1132	NoBP	U	11	-11.2	0.57	24.02	6.26	0.06
1132	1145	A	5	-11.3	0.83	25.43	4.14	0.04

i-nuc	BP(j)	Nuc	#BP_Win	avgMFE	avgZ	avgED	SumZ	SumZ/#TotalWindows	BPs= 1
nt-1133	-	A	100	-	-	-	-	-
1133	NoBP	A	95	-19.18	-2.17	12.13	-206.16	-2.06
1133	1144	U	5	-11.3	0.83	25.43	4.14	0.04

i-nuc	BP(j)	Nuc	#BP_Win	avgMFE	avgZ	avgED	SumZ	SumZ/#TotalWindows	BPs= 1
nt-1134	-	A	100	-	-	-	-	-
1134	NoBP	A	95	-19.09	-2.13	12.24	-202.7	-2.03
1134	1143	U	5	-11.3	0.83	25.43	4.14	0.04

i-nuc	BP(j)	Nuc	#BP_Win	avgMFE	avgZ	avgED	SumZ	SumZ/#TotalWindows	BPs= 5
nt-1135	-	U	100	-	-	-	-	-
1135	NoBP	U	2	-18.4	-1.64	16.98	-3.28	-0.03
1135	1112	A	70	-20.9	-2.77	9.29	-193.99	-1.94
1135	1049	A	3	-23.0	-2.41	19.03	-7.24	-0.07
1135	1207	A	10	-12.42	-0.08	18.89	-0.83	-0.01
1135	1199	A	10	-11.12	0.62	24.11	6.22	0.06
1135	1142	A	5	-11.3	0.83	25.43	4.14	0.04

i-nuc	BP(j)	Nuc	#BP_Win	avgMFE	avgZ	avgED	SumZ	SumZ/#TotalWindows	BPs= 5
nt-1136	-	C	100	-	-	-	-	-
1136	NoBP	C	2	-14.3	0.03	20.31	0.06	0.0
1136	1111	G	70	-20.9	-2.77	9.29	-193.99	-1.94
1136	1048	G	3	-23.0	-2.41	19.03	-7.24	-0.07
1136	1206	G	10	-12.42	-0.08	18.89	-0.83	-0.01
1136	1198	G	10	-11.12	0.62	24.11	6.22	0.06
1136	1141	G	5	-11.3	0.83	25.43	4.14	0.04

i-nuc	BP(j)	Nuc	#BP_Win	avgMFE	avgZ	avgED	SumZ	SumZ/#TotalWindows	BPs= 4
nt-1137	-	C	100	-	-	-	-	-
1137	1110	G	70	-20.9	-2.77	9.29	-193.99	-1.94
1137	1047	G	3	-23.0	-2.41	19.03	-7.24	-0.07
1137	1205	G	10	-12.42	-0.08	18.89	-0.83	-0.01
1137	1197	G	10	-11.12	0.62	24.11	6.22	0.06
1137	NoBP	C	7	-11.24	0.98	23.99	6.85	0.07

i-nuc	BP(j)	Nuc	#BP_Win	avgMFE	avgZ	avgED	SumZ	SumZ/#TotalWindows	BPs= 7
nt-1138	-	U	100	-	-	-	-	-
1138	1109	A	7	-15.49	-1.36	12.17	-9.51	-0.1
1138	1046	A	3	-23.0	-2.41	19.03	-7.24	-0.07
1138	1106	A	61	-21.68	-2.98	8.75	-181.67	-1.82
1138	1202	A	1	-13.8	-1.01	13.86	-1.01	-0.01
1138	1204	A	10	-12.42	-0.08	18.89	-0.83	-0.01
1138	1196	A	10	-11.12	0.62	24.11	6.22	0.06
1138	NoBP	U	7	-11.24	0.98	23.99	6.85	0.07
1138	1237	A	1	-12.8	0.55	13.15	0.55	0.01

i-nuc	BP(j)	Nuc	#BP_Win	avgMFE	avgZ	avgED	SumZ	SumZ/#TotalWindows	BPs= 5
nt-1139	-	G	100	-	-	-	-	-
1139	1045	C	3	-23.0	-2.41	19.03	-7.24	-0.07
1139	1105	C	61	-21.68	-2.98	8.75	-181.67	-1.82
1139	1108	U	5	-14.86	-1.22	10.83	-6.12	-0.06
1139	1201	C	2	-13.8	-1.04	14.48	-2.07	-0.02
1139	NoBP	G	26	-11.62	0.43	22.37	11.28	0.11
1139	1236	U	3	-12.43	0.7	14.87	2.11	0.02

i-nuc	BP(j)	Nuc	#BP_Win	avgMFE	avgZ	avgED	SumZ	SumZ/#TotalWindows	BPs= 6
nt-1140	-	G	100	-	-	-	-	-
1140	NoBP	G	11	-14.74	-0.48	19.02	-5.32	-0.05
1140	1104	C	61	-21.68	-2.98	8.75	-181.67	-1.82
1140	1105	C	1	-15.5	-1.06	10.78	-1.06	-0.01
1140	1200	C	2	-13.8	-1.04	14.48	-2.07	-0.02
1140	1201	C	10	-12.42	-0.08	18.89	-0.83	-0.01
1140	1194	C	10	-11.12	0.62	24.11	6.22	0.06
1140	1235	C	5	-11.78	0.87	17.74	4.33	0.04

i-nuc	BP(j)	Nuc	#BP_Win	avgMFE	avgZ	avgED	SumZ	SumZ/#TotalWindows	BPs= 5
nt-1141	-	G	100	-	-	-	-	-
1141	NoBP	G	18	-12.89	-0.13	19.45	-2.35	-0.02
1141	1103	C	61	-21.68	-2.98	8.75	-181.67	-1.82
1141	1104	C	1	-15.5	-1.06	10.78	-1.06	-0.01
1141	1200	C	10	-12.42	-0.08	18.89	-0.83	-0.01
1141	1136	C	5	-11.3	0.83	25.43	4.14	0.04
1141	1234	U	5	-11.78	0.87	17.74	4.33	0.04

i-nuc	BP(j)	Nuc	#BP_Win	avgMFE	avgZ	avgED	SumZ	SumZ/#TotalWindows	BPs= 3
nt-1142	-	A	100	-	-	-	-	-
1142	NoBP	A	61	-18.23	-1.91	14.04	-116.35	-1.16
1142	1102	U	29	-19.64	-2.32	7.7	-67.15	-0.67
1142	1135	U	5	-11.3	0.83	25.43	4.14	0.04
1142	1233	U	5	-11.78	0.87	17.74	4.33	0.04

i-nuc	BP(j)	Nuc	#BP_Win	avgMFE	avgZ	avgED	SumZ	SumZ/#TotalWindows	BPs= 6
nt-1143	-	U	100	-	-	-	-	-
1143	NoBP	U	42	-21.43	-2.98	9.99	-124.97	-1.25
1143	1101	A	26	-19.42	-2.25	7.77	-58.53	-0.59
1143	1197	G	2	-13.8	-1.04	14.48	-2.07	-0.02
1143	1199	A	10	-12.42	-0.08	18.89	-0.83	-0.01
1143	1191	A	10	-11.12	0.62	24.11	6.22	0.06
1143	1134	A	5	-11.3	0.83	25.43	4.14	0.04
1143	1232	A	5	-11.78	0.87	17.74	4.33	0.04

i-nuc	BP(j)	Nuc	#BP_Win	avgMFE	avgZ	avgED	SumZ	SumZ/#TotalWindows	BPs= 5
nt-1144	-	U	100	-	-	-	-	-
1144	NoBP	U	68	-20.47	-2.66	9.17	-180.78	-1.81
1144	1196	A	2	-13.8	-1.04	14.48	-2.07	-0.02
1144	1198	G	10	-12.42	-0.08	18.89	-0.83	-0.01
1144	1190	A	10	-11.12	0.62	24.11	6.22	0.06
1144	1133	A	5	-11.3	0.83	25.43	4.14	0.04
1144	1231	G	5	-11.78	0.87	17.74	4.33	0.04

i-nuc	BP(j)	Nuc	#BP_Win	avgMFE	avgZ	avgED	SumZ	SumZ/#TotalWindows	BPs= 2
nt-1145	-	A	100	-	-	-	-	-
1145	NoBP	A	85	-18.69	-2.08	10.96	-176.44	-1.76
1145	1189	U	10	-11.12	0.62	24.11	6.22	0.06
1145	1132	U	5	-11.3	0.83	25.43	4.14	0.04

i-nuc	BP(j)	Nuc	#BP_Win	avgMFE	avgZ	avgED	SumZ	SumZ/#TotalWindows	BPs= 0
nt-1146	-	A	100	-	-	-	-	-
1146	NoBP	A	100	-17.44	-1.63	13.02	-162.58	-1.63

i-nuc	BP(j)	Nuc	#BP_Win	avgMFE	avgZ	avgED	SumZ	SumZ/#TotalWindows	BPs= 0
nt-1147	-	A	100	-	-	-	-	-
1147	NoBP	A	100	-17.33	-1.6	13.0	-160.32	-1.6

i-nuc	BP(j)	Nuc	#BP_Win	avgMFE	avgZ	avgED	SumZ	SumZ/#TotalWindows	BPs= 0
nt-1148	-	U	100	-	-	-	-	-
1148	NoBP	U	100	-17.24	-1.57	12.98	-157.0	-1.57

i-nuc	BP(j)	Nuc	#BP_Win	avgMFE	avgZ	avgED	SumZ	SumZ/#TotalWindows	BPs= 0
nt-1149	-	A	100	-	-	-	-	-
1149	NoBP	A	100	-17.16	-1.55	12.96	-154.72	-1.55

i-nuc	BP(j)	Nuc	#BP_Win	avgMFE	avgZ	avgED	SumZ	SumZ/#TotalWindows	BPs= 0
nt-1150	-	A	100	-	-	-	-	-
1150	NoBP	A	100	-17.07	-1.52	12.94	-151.63	-1.52

i-nuc	BP(j)	Nuc	#BP_Win	avgMFE	avgZ	avgED	SumZ	SumZ/#TotalWindows	BPs= 0
nt-1151	-	A	100	-	-	-	-	-
1151	NoBP	A	100	-16.99	-1.5	12.92	-149.62	-1.5

i-nuc	BP(j)	Nuc	#BP_Win	avgMFE	avgZ	avgED	SumZ	SumZ/#TotalWindows	BPs= 1
nt-1152	-	A	100	-	-	-	-	-
1152	NoBP	A	95	-17.17	-1.59	12.65	-150.92	-1.51
1152	1223	U	5	-11.78	0.87	17.74	4.33	0.04

i-nuc	BP(j)	Nuc	#BP_Win	avgMFE	avgZ	avgED	SumZ	SumZ/#TotalWindows	BPs= 1
nt-1153	-	U	100	-	-	-	-	-
1153	NoBP	U	95	-17.09	-1.55	12.65	-147.58	-1.48
1153	1222	A	5	-11.78	0.87	17.74	4.33	0.04

i-nuc	BP(j)	Nuc	#BP_Win	avgMFE	avgZ	avgED	SumZ	SumZ/#TotalWindows	BPs= 1
nt-1154	-	A	100	-	-	-	-	-
1154	NoBP	A	95	-17.0	-1.52	12.65	-144.48	-1.44
1154	1221	U	5	-11.78	0.87	17.74	4.33	0.04

i-nuc	BP(j)	Nuc	#BP_Win	avgMFE	avgZ	avgED	SumZ	SumZ/#TotalWindows	BPs= 2
nt-1155	-	G	100	-	-	-	-	-
1155	NoBP	G	51	-19.02	-2.22	11.39	-113.47	-1.13
1155	1187	C	44	-14.46	-0.64	14.12	-28.01	-0.28
1155	1220	C	5	-11.78	0.87	17.74	4.33	0.04

i-nuc	BP(j)	Nuc	#BP_Win	avgMFE	avgZ	avgED	SumZ	SumZ/#TotalWindows	BPs= 2
nt-1156	-	U	100	-	-	-	-	-
1156	NoBP	U	51	-18.85	-2.16	11.46	-110.01	-1.1
1156	1186	A	44	-14.46	-0.64	14.12	-28.01	-0.28
1156	1219	A	5	-11.78	0.87	17.74	4.33	0.04

i-nuc	BP(j)	Nuc	#BP_Win	avgMFE	avgZ	avgED	SumZ	SumZ/#TotalWindows	BPs= 0
nt-1157	-	A	100	-	-	-	-	-
1157	NoBP	A	100	-16.47	-1.3	12.99	-130.0	-1.3

i-nuc	BP(j)	Nuc	#BP_Win	avgMFE	avgZ	avgED	SumZ	SumZ/#TotalWindows	BPs= 1
nt-1158	-	A	100	-	-	-	-	-
1158	NoBP	A	25	-21.71	-3.21	7.87	-80.13	-0.8
1158	1183	U	75	-14.62	-0.62	14.75	-46.18	-0.46

i-nuc	BP(j)	Nuc	#BP_Win	avgMFE	avgZ	avgED	SumZ	SumZ/#TotalWindows	BPs= 1
nt-1159	-	G	100	-	-	-	-	-
1159	NoBP	G	24	-21.57	-3.1	8.28	-74.45	-0.74
1159	1182	C	76	-14.64	-0.63	14.65	-47.97	-0.48

i-nuc	BP(j)	Nuc	#BP_Win	avgMFE	avgZ	avgED	SumZ	SumZ/#TotalWindows	BPs= 1
nt-1160	-	A	100	-	-	-	-	-
1160	NoBP	A	23	-21.53	-3.05	8.21	-70.08	-0.7
1160	1181	U	77	-14.64	-0.63	14.62	-48.72	-0.49

i-nuc	BP(j)	Nuc	#BP_Win	avgMFE	avgZ	avgED	SumZ	SumZ/#TotalWindows	BPs= 1
nt-1161	-	A	100	-	-	-	-	-
1161	NoBP	A	23	-21.2	-2.91	8.3	-67.04	-0.67
1161	1180	U	77	-14.64	-0.63	14.62	-48.72	-0.49

i-nuc	BP(j)	Nuc	#BP_Win	avgMFE	avgZ	avgED	SumZ	SumZ/#TotalWindows	BPs= 2
nt-1162	-	U	100	-	-	-	-	-
1162	NoBP	U	19	-22.04	-3.3	7.29	-62.67	-0.63
1162	1179	A	77	-14.64	-0.63	14.62	-48.72	-0.49
1162	1258	A	4	-15.28	-0.05	13.76	-0.21	-0.0

i-nuc	BP(j)	Nuc	#BP_Win	avgMFE	avgZ	avgED	SumZ	SumZ/#TotalWindows	BPs= 2
nt-1163	-	G	100	-	-	-	-	-
1163	NoBP	G	18	-21.98	-3.25	7.19	-58.51	-0.59
1163	1178	C	77	-14.64	-0.63	14.62	-48.72	-0.49
1163	1257	C	5	-15.16	-0.0	14.07	-0.0	-0.0

i-nuc	BP(j)	Nuc	#BP_Win	avgMFE	avgZ	avgED	SumZ	SumZ/#TotalWindows	BPs= 2
nt-1164	-	U	100	-	-	-	-	-
1164	NoBP	U	18	-21.53	-3.03	7.61	-54.51	-0.55
1164	1177	G	77	-14.64	-0.63	14.62	-48.72	-0.49
1164	1256	G	5	-15.16	-0.0	14.07	-0.0	-0.0

i-nuc	BP(j)	Nuc	#BP_Win	avgMFE	avgZ	avgED	SumZ	SumZ/#TotalWindows	BPs= 0
nt-1165	-	A	100	-	-	-	-	-
1165	NoBP	A	100	-15.83	-0.99	13.41	-99.35	-0.99

i-nuc	BP(j)	Nuc	#BP_Win	avgMFE	avgZ	avgED	SumZ	SumZ/#TotalWindows	BPs= 0
nt-1166	-	U	100	-	-	-	-	-
1166	NoBP	U	100	-15.75	-0.95	13.48	-95.44	-0.95

i-nuc	BP(j)	Nuc	#BP_Win	avgMFE	avgZ	avgED	SumZ	SumZ/#TotalWindows	BPs= 0
nt-1167	-	A	100	-	-	-	-	-
1167	NoBP	A	100	-15.67	-0.92	13.56	-91.95	-0.92

i-nuc	BP(j)	Nuc	#BP_Win	avgMFE	avgZ	avgED	SumZ	SumZ/#TotalWindows	BPs= 1
nt-1168	-	G	100	-	-	-	-	-
1168	NoBP	G	95	-15.62	-0.93	13.6	-88.04	-0.88
1168	1252	C	5	-15.16	-0.0	14.07	-0.0	-0.0

i-nuc	BP(j)	Nuc	#BP_Win	avgMFE	avgZ	avgED	SumZ	SumZ/#TotalWindows	BPs= 1
nt-1169	-	C	100	-	-	-	-	-
1169	NoBP	C	95	-15.54	-0.89	13.65	-84.3	-0.84
1169	1251	G	5	-15.16	-0.0	14.07	-0.0	-0.0

i-nuc	BP(j)	Nuc	#BP_Win	avgMFE	avgZ	avgED	SumZ	SumZ/#TotalWindows	BPs= 0
nt-1170	-	C	100	-	-	-	-	-
1170	NoBP	C	100	-15.44	-0.81	13.73	-81.42	-0.81

i-nuc	BP(j)	Nuc	#BP_Win	avgMFE	avgZ	avgED	SumZ	SumZ/#TotalWindows	BPs= 1
nt-1171	-	C	100	-	-	-	-	-
1171	NoBP	C	95	-15.37	-0.82	13.77	-77.67	-0.78
1171	1249	G	5	-15.16	-0.0	14.07	-0.0	-0.0

i-nuc	BP(j)	Nuc	#BP_Win	avgMFE	avgZ	avgED	SumZ	SumZ/#TotalWindows	BPs= 1
nt-1172	-	U	100	-	-	-	-	-
1172	NoBP	U	95	-15.29	-0.78	13.83	-74.19	-0.74
1172	1248	A	5	-15.16	-0.0	14.07	-0.0	-0.0

i-nuc	BP(j)	Nuc	#BP_Win	avgMFE	avgZ	avgED	SumZ	SumZ/#TotalWindows	BPs= 0
nt-1173	-	A	100	-	-	-	-	-
1173	NoBP	A	100	-15.2	-0.71	13.93	-70.68	-0.71

i-nuc	BP(j)	Nuc	#BP_Win	avgMFE	avgZ	avgED	SumZ	SumZ/#TotalWindows	BPs= 1
nt-1174	-	C	100	-	-	-	-	-
1174	NoBP	C	84	-15.11	-0.78	14.03	-65.45	-0.65
1174	1185	G	16	-15.31	-0.11	13.82	-1.78	-0.02

i-nuc	BP(j)	Nuc	#BP_Win	avgMFE	avgZ	avgED	SumZ	SumZ/#TotalWindows	BPs= 1
nt-1175	-	C	100	-	-	-	-	-
1175	NoBP	C	84	-15.01	-0.74	14.15	-62.07	-0.62
1175	1184	G	16	-15.31	-0.11	13.82	-1.78	-0.02

i-nuc	BP(j)	Nuc	#BP_Win	avgMFE	avgZ	avgED	SumZ	SumZ/#TotalWindows	BPs= 1
nt-1176	-	A	100	-	-	-	-	-
1176	NoBP	A	84	-14.92	-0.71	14.28	-59.3	-0.59
1176	1183	U	16	-15.31	-0.11	13.82	-1.78	-0.02

i-nuc	BP(j)	Nuc	#BP_Win	avgMFE	avgZ	avgED	SumZ	SumZ/#TotalWindows	BPs= 3
nt-1177	-	G	100	-	-	-	-	-
1177	NoBP	G	4	-18.65	-2.07	7.92	-8.29	-0.08
1177	1164	U	77	-14.64	-0.63	14.62	-48.72	-0.49
1177	1182	C	16	-15.31	-0.11	13.82	-1.78	-0.02
1177	1257	C	3	-14.77	0.03	16.98	0.1	0.0

i-nuc	BP(j)	Nuc	#BP_Win	avgMFE	avgZ	avgED	SumZ	SumZ/#TotalWindows	BPs= 2
nt-1178	-	C	100	-	-	-	-	-
1178	NoBP	C	20	-15.74	-0.41	13.05	-8.26	-0.08
1178	1163	G	77	-14.64	-0.63	14.62	-48.72	-0.49
1178	1256	G	3	-14.77	0.03	16.98	0.1	0.0

i-nuc	BP(j)	Nuc	#BP_Win	avgMFE	avgZ	avgED	SumZ	SumZ/#TotalWindows	BPs= 1
nt-1179	-	A	100	-	-	-	-	-
1179	NoBP	A	23	-15.4	-0.3	13.93	-6.81	-0.07
1179	1162	U	77	-14.64	-0.63	14.62	-48.72	-0.49

i-nuc	BP(j)	Nuc	#BP_Win	avgMFE	avgZ	avgED	SumZ	SumZ/#TotalWindows	BPs= 1
nt-1180	-	U	100	-	-	-	-	-
1180	NoBP	U	23	-15.2	-0.21	14.28	-4.92	-0.05
1180	1161	A	77	-14.64	-0.63	14.62	-48.72	-0.49

i-nuc	BP(j)	Nuc	#BP_Win	avgMFE	avgZ	avgED	SumZ	SumZ/#TotalWindows	BPs= 2
nt-1181	-	U	100	-	-	-	-	-
1181	1160	A	77	-14.64	-0.63	14.62	-48.72	-0.49
1181	NoBP	U	17	-15.22	-0.12	13.88	-1.96	-0.02
1181	1193	A	6	-14.38	-0.18	16.48	-1.1	-0.01

i-nuc	BP(j)	Nuc	#BP_Win	avgMFE	avgZ	avgED	SumZ	SumZ/#TotalWindows	BPs= 3
nt-1182	-	C	100	-	-	-	-	-
1182	1159	G	76	-14.64	-0.63	14.65	-47.97	-0.48
1182	1177	G	16	-15.31	-0.11	13.82	-1.78	-0.02
1182	1192	G	6	-14.38	-0.18	16.48	-1.1	-0.01
1182	NoBP	C	2	-13.8	-0.28	14.09	-0.55	-0.01

i-nuc	BP(j)	Nuc	#BP_Win	avgMFE	avgZ	avgED	SumZ	SumZ/#TotalWindows	BPs= 3
nt-1183	-	U	100	-	-	-	-	-
1183	1158	A	75	-14.62	-0.62	14.75	-46.18	-0.46
1183	1176	A	16	-15.31	-0.11	13.82	-1.78	-0.02
1183	1191	A	6	-14.38	-0.18	16.48	-1.1	-0.01
1183	NoBP	U	3	-13.8	-0.23	13.82	-0.7	-0.01

i-nuc	BP(j)	Nuc	#BP_Win	avgMFE	avgZ	avgED	SumZ	SumZ/#TotalWindows	BPs= 2
nt-1184	-	G	100	-	-	-	-	-
1184	NoBP	G	76	-13.96	-0.35	15.61	-26.47	-0.26
1184	1096	C	8	-19.95	-2.47	8.28	-19.77	-0.2
1184	1175	C	16	-15.31	-0.11	13.82	-1.78	-0.02

i-nuc	BP(j)	Nuc	#BP_Win	avgMFE	avgZ	avgED	SumZ	SumZ/#TotalWindows	BPs= 2
nt-1185	-	G	100	-	-	-	-	-
1185	NoBP	G	76	-13.93	-0.34	15.66	-26.05	-0.26
1185	1095	C	8	-19.95	-2.47	8.28	-19.77	-0.2
1185	1174	C	16	-15.31	-0.11	13.82	-1.78	-0.02

i-nuc	BP(j)	Nuc	#BP_Win	avgMFE	avgZ	avgED	SumZ	SumZ/#TotalWindows	BPs= 2
nt-1186	-	A	100	-	-	-	-	-
1186	1094	U	8	-19.95	-2.47	8.28	-19.77	-0.2
1186	1156	U	44	-14.46	-0.64	14.12	-28.01	-0.28
1186	NoBP	A	48	-13.84	0.03	16.52	1.23	0.01

i-nuc	BP(j)	Nuc	#BP_Win	avgMFE	avgZ	avgED	SumZ	SumZ/#TotalWindows	BPs= 1
nt-1187	-	C	100	-	-	-	-	-
1187	NoBP	C	56	-14.66	-0.31	15.39	-17.34	-0.17
1187	1155	G	44	-14.46	-0.64	14.12	-28.01	-0.28

i-nuc	BP(j)	Nuc	#BP_Win	avgMFE	avgZ	avgED	SumZ	SumZ/#TotalWindows	BPs= 0
nt-1188	-	A	100	-	-	-	-	-
1188	NoBP	A	100	-14.54	-0.44	14.86	-44.34	-0.44

i-nuc	BP(j)	Nuc	#BP_Win	avgMFE	avgZ	avgED	SumZ	SumZ/#TotalWindows	BPs= 1
nt-1189	-	U	100	-	-	-	-	-
1189	NoBP	U	90	-14.88	-0.56	13.85	-50.34	-0.5
1189	1145	A	10	-11.12	0.62	24.11	6.22	0.06

i-nuc	BP(j)	Nuc	#BP_Win	avgMFE	avgZ	avgED	SumZ	SumZ/#TotalWindows	BPs= 1
nt-1190	-	A	100	-	-	-	-	-
1190	NoBP	A	90	-14.84	-0.54	13.88	-48.86	-0.49
1190	1144	U	10	-11.12	0.62	24.11	6.22	0.06

i-nuc	BP(j)	Nuc	#BP_Win	avgMFE	avgZ	avgED	SumZ	SumZ/#TotalWindows	BPs= 2
nt-1191	-	A	100	-	-	-	-	-
1191	NoBP	A	84	-14.83	-0.54	13.72	-45.63	-0.46
1191	1143	U	10	-11.12	0.62	24.11	6.22	0.06
1191	1183	U	6	-14.38	-0.18	16.48	-1.1	-0.01

i-nuc	BP(j)	Nuc	#BP_Win	avgMFE	avgZ	avgED	SumZ	SumZ/#TotalWindows	BPs= 1
nt-1192	-	G	100	-	-	-	-	-
1192	NoBP	G	94	-14.4	-0.39	14.86	-37.12	-0.37
1192	1182	C	6	-14.38	-0.18	16.48	-1.1	-0.01

i-nuc	BP(j)	Nuc	#BP_Win	avgMFE	avgZ	avgED	SumZ	SumZ/#TotalWindows	BPs= 2
nt-1193	-	A	100	-	-	-	-	-
1193	NoBP	A	89	-14.53	-0.45	14.3	-40.25	-0.4
1193	1225	U	5	-11.3	0.83	25.43	4.14	0.04
1193	1181	U	6	-14.38	-0.18	16.48	-1.1	-0.01

i-nuc	BP(j)	Nuc	#BP_Win	avgMFE	avgZ	avgED	SumZ	SumZ/#TotalWindows	BPs= 2
nt-1194	-	C	100	-	-	-	-	-
1194	NoBP	C	85	-14.88	-0.56	13.33	-47.28	-0.47
1194	1140	G	10	-11.12	0.62	24.11	6.22	0.06
1194	1224	G	5	-11.3	0.83	25.43	4.14	0.04

i-nuc	BP(j)	Nuc	#BP_Win	avgMFE	avgZ	avgED	SumZ	SumZ/#TotalWindows	BPs= 2
nt-1195	-	A	100	-	-	-	-	-
1195	NoBP	A	88	-14.39	-0.43	14.64	-37.83	-0.38
1195	1223	U	5	-11.3	0.83	25.43	4.14	0.04
1195	1213	U	7	-15.2	-0.26	12.68	-1.8	-0.02

i-nuc	BP(j)	Nuc	#BP_Win	avgMFE	avgZ	avgED	SumZ	SumZ/#TotalWindows	BPs= 3
nt-1196	-	A	100	-	-	-	-	-
1196	NoBP	A	39	-13.59	-0.35	15.82	-13.59	-0.14
1196	1144	U	2	-13.8	-1.04	14.48	-2.07	-0.02
1196	1138	U	10	-11.12	0.62	24.11	6.22	0.06
1196	1212	U	49	-15.44	-0.51	12.69	-24.75	-0.25

i-nuc	BP(j)	Nuc	#BP_Win	avgMFE	avgZ	avgED	SumZ	SumZ/#TotalWindows	BPs= 4
nt-1197	-	G	100	-	-	-	-	-
1197	NoBP	G	33	-13.75	-0.45	14.63	-14.96	-0.15
1197	1143	U	2	-13.8	-1.04	14.48	-2.07	-0.02
1197	1137	C	10	-11.12	0.62	24.11	6.22	0.06
1197	1221	U	5	-11.3	0.83	25.43	4.14	0.04
1197	1211	C	50	-15.45	-0.51	12.68	-25.34	-0.25

i-nuc	BP(j)	Nuc	#BP_Win	avgMFE	avgZ	avgED	SumZ	SumZ/#TotalWindows	BPs= 4
nt-1198	-	G	100	-	-	-	-	-
1198	NoBP	G	25	-14.15	-0.59	13.07	-14.65	-0.15
1198	1144	U	10	-12.42	-0.08	18.89	-0.83	-0.01
1198	1136	C	10	-11.12	0.62	24.11	6.22	0.06
1198	1220	C	5	-11.3	0.83	25.43	4.14	0.04
1198	1210	C	50	-15.45	-0.51	12.68	-25.34	-0.25

i-nuc	BP(j)	Nuc	#BP_Win	avgMFE	avgZ	avgED	SumZ	SumZ/#TotalWindows	BPs= 2
nt-1199	-	A	100	-	-	-	-	-
1199	NoBP	A	80	-14.76	-0.44	13.63	-35.09	-0.35
1199	1143	U	10	-12.42	-0.08	18.89	-0.83	-0.01
1199	1135	U	10	-11.12	0.62	24.11	6.22	0.06

i-nuc	BP(j)	Nuc	#BP_Win	avgMFE	avgZ	avgED	SumZ	SumZ/#TotalWindows	BPs= 5
nt-1200	-	C	100	-	-	-	-	-
1200	NoBP	C	23	-13.97	-0.46	13.23	-10.51	-0.11
1200	1140	G	2	-13.8	-1.04	14.48	-2.07	-0.02
1200	1141	G	10	-12.42	-0.08	18.89	-0.83	-0.01
1200	1130	G	10	-11.12	0.62	24.11	6.22	0.06
1200	1218	G	5	-11.3	0.83	25.43	4.14	0.04
1200	1206	G	50	-15.45	-0.51	12.68	-25.34	-0.25

i-nuc	BP(j)	Nuc	#BP_Win	avgMFE	avgZ	avgED	SumZ	SumZ/#TotalWindows	BPs= 5
nt-1201	-	C	100	-	-	-	-	-
1201	NoBP	C	23	-13.87	-0.39	13.42	-8.95	-0.09
1201	1139	G	2	-13.8	-1.04	14.48	-2.07	-0.02
1201	1140	G	10	-12.42	-0.08	18.89	-0.83	-0.01
1201	1129	G	10	-11.12	0.62	24.11	6.22	0.06
1201	1216	G	5	-11.3	0.83	25.43	4.14	0.04
1201	1205	G	50	-15.45	-0.51	12.68	-25.34	-0.25

i-nuc	BP(j)	Nuc	#BP_Win	avgMFE	avgZ	avgED	SumZ	SumZ/#TotalWindows	BPs= 2
nt-1202	-	A	100	-	-	-	-	-
1202	NoBP	A	72	-15.11	-0.56	13.26	-40.03	-0.4
1202	1138	U	1	-13.8	-1.01	13.86	-1.01	-0.01
1202	1214	U	27	-11.4	0.55	20.9	14.82	0.15

i-nuc	BP(j)	Nuc	#BP_Win	avgMFE	avgZ	avgED	SumZ	SumZ/#TotalWindows	BPs= 2
nt-1203	-	A	100	-	-	-	-	-
1203	NoBP	A	68	-14.94	-0.52	13.53	-35.04	-0.35
1203	1213	U	27	-11.4	0.55	20.9	14.82	0.15
1203	1297	U	5	-17.14	-1.02	10.9	-5.11	-0.05

i-nuc	BP(j)	Nuc	#BP_Win	avgMFE	avgZ	avgED	SumZ	SumZ/#TotalWindows	BPs= 3
nt-1204	-	A	100	-	-	-	-	-
1204	NoBP	A	58	-15.41	-0.58	12.73	-33.48	-0.33
1204	1138	U	10	-12.42	-0.08	18.89	-0.83	-0.01
1204	1212	U	27	-11.4	0.55	20.9	14.82	0.15
1204	1296	U	5	-17.14	-1.02	10.9	-5.11	-0.05

i-nuc	BP(j)	Nuc	#BP_Win	avgMFE	avgZ	avgED	SumZ	SumZ/#TotalWindows	BPs= 4
nt-1205	-	G	100	-	-	-	-	-
1205	NoBP	G	8	-15.56	-0.95	14.08	-7.57	-0.08
1205	1137	C	10	-12.42	-0.08	18.89	-0.83	-0.01
1205	1211	C	27	-11.4	0.55	20.9	14.82	0.15
1205	1201	C	50	-15.45	-0.51	12.68	-25.34	-0.25
1205	1295	C	5	-17.14	-1.02	10.9	-5.11	-0.05

i-nuc	BP(j)	Nuc	#BP_Win	avgMFE	avgZ	avgED	SumZ	SumZ/#TotalWindows	BPs= 4
nt-1206	-	G	100	-	-	-	-	-
1206	NoBP	G	8	-15.98	-0.83	15.15	-6.63	-0.07
1206	1136	C	10	-12.42	-0.08	18.89	-0.83	-0.01
1206	1210	C	27	-11.4	0.55	20.9	14.82	0.15
1206	1200	C	50	-15.45	-0.51	12.68	-25.34	-0.25
1206	1294	C	5	-17.14	-1.02	10.9	-5.11	-0.05

i-nuc	BP(j)	Nuc	#BP_Win	avgMFE	avgZ	avgED	SumZ	SumZ/#TotalWindows	BPs= 1
nt-1207	-	A	100	-	-	-	-	-
1207	NoBP	A	90	-14.43	-0.25	15.29	-22.47	-0.22
1207	1135	U	10	-12.42	-0.08	18.89	-0.83	-0.01

i-nuc	BP(j)	Nuc	#BP_Win	avgMFE	avgZ	avgED	SumZ	SumZ/#TotalWindows	BPs= 0
nt-1208	-	A	100	-	-	-	-	-
1208	NoBP	A	100	-14.28	-0.24	15.65	-24.15	-0.24

i-nuc	BP(j)	Nuc	#BP_Win	avgMFE	avgZ	avgED	SumZ	SumZ/#TotalWindows	BPs= 0
nt-1209	-	C	100	-	-	-	-	-
1209	NoBP	C	100	-14.35	-0.25	15.59	-24.71	-0.25

i-nuc	BP(j)	Nuc	#BP_Win	avgMFE	avgZ	avgED	SumZ	SumZ/#TotalWindows	BPs= 2
nt-1210	-	C	100	-	-	-	-	-
1210	NoBP	C	23	-15.72	-0.65	15.48	-15.03	-0.15
1210	1206	G	27	-11.4	0.55	20.9	14.82	0.15
1210	1198	G	50	-15.45	-0.51	12.68	-25.34	-0.25

i-nuc	BP(j)	Nuc	#BP_Win	avgMFE	avgZ	avgED	SumZ	SumZ/#TotalWindows	BPs= 2
nt-1211	-	C	100	-	-	-	-	-
1211	NoBP	C	23	-16.03	-0.67	15.39	-15.38	-0.15
1211	1205	G	27	-11.4	0.55	20.9	14.82	0.15
1211	1197	G	50	-15.45	-0.51	12.68	-25.34	-0.25

i-nuc	BP(j)	Nuc	#BP_Win	avgMFE	avgZ	avgED	SumZ	SumZ/#TotalWindows	BPs= 3
nt-1212	-	U	100	-	-	-	-	-
1212	NoBP	U	8	-12.15	0.12	21.01	0.92	0.01
1212	1204	A	27	-11.4	0.55	20.9	14.82	0.15
1212	1196	A	49	-15.44	-0.51	12.69	-24.75	-0.25
1212	1249	G	16	-18.41	-1.12	12.16	-17.94	-0.18

i-nuc	BP(j)	Nuc	#BP_Win	avgMFE	avgZ	avgED	SumZ	SumZ/#TotalWindows	BPs= 3
nt-1213	-	U	100	-	-	-	-	-
1213	NoBP	U	7	-11.96	0.21	22.2	1.45	0.01
1213	1203	A	27	-11.4	0.55	20.9	14.82	0.15
1213	1195	A	7	-15.2	-0.26	12.68	-1.8	-0.02
1213	1248	A	59	-16.35	-0.72	12.47	-42.55	-0.43

i-nuc	BP(j)	Nuc	#BP_Win	avgMFE	avgZ	avgED	SumZ	SumZ/#TotalWindows	BPs= 2
nt-1214	-	U	100	-	-	-	-	-
1214	NoBP	U	6	-11.7	0.37	23.24	2.24	0.02
1214	1202	A	27	-11.4	0.55	20.9	14.82	0.15
1214	1247	A	67	-16.28	-0.68	12.42	-45.34	-0.45

i-nuc	BP(j)	Nuc	#BP_Win	avgMFE	avgZ	avgED	SumZ	SumZ/#TotalWindows	BPs= 1
nt-1215	-	A	100	-	-	-	-	-
1215	NoBP	A	31	-11.32	0.59	21.69	18.24	0.18
1215	1246	U	69	-16.27	-0.68	12.35	-46.61	-0.47

i-nuc	BP(j)	Nuc	#BP_Win	avgMFE	avgZ	avgED	SumZ	SumZ/#TotalWindows	BPs= 2
nt-1216	-	G	100	-	-	-	-	-
1216	NoBP	G	24	-11.21	0.62	21.2	14.88	0.15
1216	1201	C	5	-11.3	0.83	25.43	4.14	0.04
1216	1245	C	71	-16.22	-0.67	12.4	-47.43	-0.47

i-nuc	BP(j)	Nuc	#BP_Win	avgMFE	avgZ	avgED	SumZ	SumZ/#TotalWindows	BPs= 1
nt-1217	-	A	100	-	-	-	-	-
1217	NoBP	A	29	-11.37	0.64	21.71	18.51	0.19
1217	1244	U	71	-16.22	-0.67	12.4	-47.43	-0.47

i-nuc	BP(j)	Nuc	#BP_Win	avgMFE	avgZ	avgED	SumZ	SumZ/#TotalWindows	BPs= 2
nt-1218	-	G	100	-	-	-	-	-
1218	NoBP	G	24	-11.58	0.56	20.65	13.53	0.14
1218	1200	C	5	-11.3	0.83	25.43	4.14	0.04
1218	1243	C	71	-16.22	-0.67	12.4	-47.43	-0.47

i-nuc	BP(j)	Nuc	#BP_Win	avgMFE	avgZ	avgED	SumZ	SumZ/#TotalWindows	BPs= 1
nt-1219	-	A	100	-	-	-	-	-
1219	NoBP	A	95	-15.08	-0.37	14.83	-34.72	-0.35
1219	1156	U	5	-11.78	0.87	17.74	4.33	0.04

i-nuc	BP(j)	Nuc	#BP_Win	avgMFE	avgZ	avgED	SumZ	SumZ/#TotalWindows	BPs= 2
nt-1220	-	C	100	-	-	-	-	-
1220	NoBP	C	90	-15.34	-0.44	14.18	-39.68	-0.4
1220	1198	G	5	-11.3	0.83	25.43	4.14	0.04
1220	1155	G	5	-11.78	0.87	17.74	4.33	0.04

i-nuc	BP(j)	Nuc	#BP_Win	avgMFE	avgZ	avgED	SumZ	SumZ/#TotalWindows	BPs= 2
nt-1221	-	U	100	-	-	-	-	-
1221	NoBP	U	90	-15.39	-0.45	14.11	-40.28	-0.4
1221	1197	G	5	-11.3	0.83	25.43	4.14	0.04
1221	1154	A	5	-11.78	0.87	17.74	4.33	0.04

i-nuc	BP(j)	Nuc	#BP_Win	avgMFE	avgZ	avgED	SumZ	SumZ/#TotalWindows	BPs= 1
nt-1222	-	A	100	-	-	-	-	-
1222	NoBP	A	95	-15.23	-0.39	14.65	-36.97	-0.37
1222	1153	U	5	-11.78	0.87	17.74	4.33	0.04

i-nuc	BP(j)	Nuc	#BP_Win	avgMFE	avgZ	avgED	SumZ	SumZ/#TotalWindows	BPs= 3
nt-1223	-	U	100	-	-	-	-	-
1223	NoBP	U	7	-10.87	0.99	25.5	6.96	0.07
1223	1195	A	5	-11.3	0.83	25.43	4.14	0.04
1223	1152	A	5	-11.78	0.87	17.74	4.33	0.04
1223	1239	A	83	-15.89	-0.59	13.02	-49.07	-0.49

i-nuc	BP(j)	Nuc	#BP_Win	avgMFE	avgZ	avgED	SumZ	SumZ/#TotalWindows	BPs= 2
nt-1224	-	G	100	-	-	-	-	-
1224	NoBP	G	11	-11.26	0.96	22.14	10.53	0.11
1224	1194	C	5	-11.3	0.83	25.43	4.14	0.04
1224	1238	U	84	-15.88	-0.58	13.11	-48.89	-0.49

i-nuc	BP(j)	Nuc	#BP_Win	avgMFE	avgZ	avgED	SumZ	SumZ/#TotalWindows	BPs= 2
nt-1225	-	U	100	-	-	-	-	-
1225	NoBP	U	11	-11.55	0.93	21.96	10.23	0.1
1225	1193	A	5	-11.3	0.83	25.43	4.14	0.04
1225	1237	A	84	-15.88	-0.58	13.11	-48.89	-0.49

i-nuc	BP(j)	Nuc	#BP_Win	avgMFE	avgZ	avgED	SumZ	SumZ/#TotalWindows	BPs= 1
nt-1226	-	A	100	-	-	-	-	-
1226	NoBP	A	16	-11.68	0.82	22.87	13.08	0.13
1226	1236	U	84	-15.88	-0.58	13.11	-48.89	-0.49

i-nuc	BP(j)	Nuc	#BP_Win	avgMFE	avgZ	avgED	SumZ	SumZ/#TotalWindows	BPs= 2
nt-1227	-	G	100	-	-	-	-	-
1227	NoBP	G	13	-11.3	0.87	22.37	11.3	0.11
1227	1235	C	84	-15.88	-0.58	13.11	-48.89	-0.49
1227	1304	C	3	-14.33	0.36	23.51	1.07	0.01

i-nuc	BP(j)	Nuc	#BP_Win	avgMFE	avgZ	avgED	SumZ	SumZ/#TotalWindows	BPs= 2
nt-1228	-	A	100	-	-	-	-	-
1228	NoBP	A	13	-11.51	0.81	21.78	10.5	0.1
1228	1234	U	84	-15.88	-0.58	13.11	-48.89	-0.49
1228	1303	U	3	-14.33	0.36	23.51	1.07	0.01

i-nuc	BP(j)	Nuc	#BP_Win	avgMFE	avgZ	avgED	SumZ	SumZ/#TotalWindows	BPs= 1
nt-1229	-	C	100	-	-	-	-	-
1229	NoBP	C	97	-15.32	-0.4	14.2	-38.73	-0.39
1229	1302	G	3	-14.33	0.36	23.51	1.07	0.01

i-nuc	BP(j)	Nuc	#BP_Win	avgMFE	avgZ	avgED	SumZ	SumZ/#TotalWindows	BPs= 2
nt-1230	-	C	100	-	-	-	-	-
1230	NoBP	C	95	-15.38	-0.42	14.05	-39.76	-0.4
1230	1301	G	3	-14.33	0.36	23.51	1.07	0.01
1230	1254	G	2	-14.0	0.23	20.93	0.46	0.0

i-nuc	BP(j)	Nuc	#BP_Win	avgMFE	avgZ	avgED	SumZ	SumZ/#TotalWindows	BPs= 3
nt-1231	-	G	100	-	-	-	-	-
1231	NoBP	G	90	-15.61	-0.49	13.82	-44.37	-0.44
1231	1144	U	5	-11.78	0.87	17.74	4.33	0.04
1231	1300	U	3	-14.33	0.36	23.51	1.07	0.01
1231	1253	C	2	-14.0	0.23	20.93	0.46	0.0

i-nuc	BP(j)	Nuc	#BP_Win	avgMFE	avgZ	avgED	SumZ	SumZ/#TotalWindows	BPs= 2
nt-1232	-	A	100	-	-	-	-	-
1232	NoBP	A	92	-15.61	-0.49	13.96	-44.91	-0.45
1232	1143	U	5	-11.78	0.87	17.74	4.33	0.04
1232	1299	U	3	-14.33	0.36	23.51	1.07	0.01

i-nuc	BP(j)	Nuc	#BP_Win	avgMFE	avgZ	avgED	SumZ	SumZ/#TotalWindows	BPs= 3
nt-1233	-	U	100	-	-	-	-	-
1233	NoBP	U	90	-15.69	-0.52	13.79	-46.47	-0.46
1233	1142	A	5	-11.78	0.87	17.74	4.33	0.04
1233	1298	G	3	-14.33	0.36	23.51	1.07	0.01
1233	1251	G	2	-14.0	0.23	20.93	0.46	0.0

i-nuc	BP(j)	Nuc	#BP_Win	avgMFE	avgZ	avgED	SumZ	SumZ/#TotalWindows	BPs= 4
nt-1234	-	U	100	-	-	-	-	-
1234	NoBP	U	7	-13.73	0.31	23.52	2.15	0.02
1234	1141	G	5	-11.78	0.87	17.74	4.33	0.04
1234	1228	A	84	-15.88	-0.58	13.11	-48.89	-0.49
1234	1250	A	2	-14.0	0.23	20.93	0.46	0.0
1234	1329	A	2	-14.2	0.0	21.86	0.0	0.0

i-nuc	BP(j)	Nuc	#BP_Win	avgMFE	avgZ	avgED	SumZ	SumZ/#TotalWindows	BPs= 4
nt-1235	-	C	100	-	-	-	-	-
1235	1140	G	5	-11.78	0.87	17.74	4.33	0.04
1235	1227	G	84	-15.88	-0.58	13.11	-48.89	-0.49
1235	NoBP	C	7	-14.29	0.12	23.06	0.86	0.01
1235	1249	G	2	-14.0	0.23	20.93	0.46	0.0
1235	1328	G	2	-14.2	0.0	21.86	0.0	0.0

i-nuc	BP(j)	Nuc	#BP_Win	avgMFE	avgZ	avgED	SumZ	SumZ/#TotalWindows	BPs= 4
nt-1236	-	U	100	-	-	-	-	-
1236	1139	G	3	-12.43	0.7	14.87	2.11	0.02
1236	NoBP	U	9	-13.98	0.15	22.51	1.31	0.01
1236	1226	A	84	-15.88	-0.58	13.11	-48.89	-0.49
1236	1248	A	2	-14.0	0.23	20.93	0.46	0.0
1236	1327	A	2	-14.2	0.0	21.86	0.0	0.0

i-nuc	BP(j)	Nuc	#BP_Win	avgMFE	avgZ	avgED	SumZ	SumZ/#TotalWindows	BPs= 2
nt-1237	-	A	100	-	-	-	-	-
1237	1138	U	1	-12.8	0.55	13.15	0.55	0.01
1237	NoBP	A	15	-13.94	0.16	21.64	2.34	0.02
1237	1225	U	84	-15.88	-0.58	13.11	-48.89	-0.49

i-nuc	BP(j)	Nuc	#BP_Win	avgMFE	avgZ	avgED	SumZ	SumZ/#TotalWindows	BPs= 1
nt-1238	-	U	100	-	-	-	-	-
1238	NoBP	U	16	-13.97	0.15	21.67	2.43	0.02
1238	1224	G	84	-15.88	-0.58	13.11	-48.89	-0.49

i-nuc	BP(j)	Nuc	#BP_Win	avgMFE	avgZ	avgED	SumZ	SumZ/#TotalWindows	BPs= 1
nt-1239	-	A	100	-	-	-	-	-
1239	NoBP	A	17	-14.14	0.1	22.01	1.64	0.02
1239	1223	U	83	-15.89	-0.59	13.02	-49.07	-0.49

i-nuc	BP(j)	Nuc	#BP_Win	avgMFE	avgZ	avgED	SumZ	SumZ/#TotalWindows	BPs= 0
nt-1240	-	A	100	-	-	-	-	-
1240	NoBP	A	100	-15.63	-0.48	14.57	-48.47	-0.48

i-nuc	BP(j)	Nuc	#BP_Win	avgMFE	avgZ	avgED	SumZ	SumZ/#TotalWindows	BPs= 0
nt-1241	-	A	100	-	-	-	-	-
1241	NoBP	A	100	-15.66	-0.49	14.62	-49.41	-0.49

i-nuc	BP(j)	Nuc	#BP_Win	avgMFE	avgZ	avgED	SumZ	SumZ/#TotalWindows	BPs= 0
nt-1242	-	A	100	-	-	-	-	-
1242	NoBP	A	100	-15.69	-0.5	14.68	-49.59	-0.5

i-nuc	BP(j)	Nuc	#BP_Win	avgMFE	avgZ	avgED	SumZ	SumZ/#TotalWindows	BPs= 2
nt-1243	-	C	100	-	-	-	-	-
1243	NoBP	C	7	-13.31	0.22	20.65	1.51	0.02
1243	1218	G	71	-16.22	-0.67	12.4	-47.43	-0.47
1243	1256	G	22	-14.85	-0.15	20.46	-3.4	-0.03

i-nuc	BP(j)	Nuc	#BP_Win	avgMFE	avgZ	avgED	SumZ	SumZ/#TotalWindows	BPs= 3
nt-1244	-	U	100	-	-	-	-	-
1244	NoBP	U	4	-13.02	0.28	20.02	1.1	0.01
1244	1217	A	71	-16.22	-0.67	12.4	-47.43	-0.47
1244	1255	A	22	-14.85	-0.15	20.46	-3.4	-0.03
1244	1291	A	3	-14.33	0.36	23.51	1.07	0.01

i-nuc	BP(j)	Nuc	#BP_Win	avgMFE	avgZ	avgED	SumZ	SumZ/#TotalWindows	BPs= 3
nt-1245	-	C	100	-	-	-	-	-
1245	1216	G	71	-16.22	-0.67	12.4	-47.43	-0.47
1245	1254	G	22	-14.85	-0.15	20.46	-3.4	-0.03
1245	1290	G	3	-14.33	0.36	23.51	1.07	0.01
1245	NoBP	C	4	-13.52	0.34	21.3	1.37	0.01

i-nuc	BP(j)	Nuc	#BP_Win	avgMFE	avgZ	avgED	SumZ	SumZ/#TotalWindows	BPs= 2
nt-1246	-	U	100	-	-	-	-	-
1246	1215	A	69	-16.27	-0.68	12.35	-46.61	-0.47
1246	NoBP	U	28	-14.71	-0.09	20.18	-2.55	-0.03
1246	1289	A	3	-14.33	0.36	23.51	1.07	0.01

i-nuc	BP(j)	Nuc	#BP_Win	avgMFE	avgZ	avgED	SumZ	SumZ/#TotalWindows	BPs= 1
nt-1247	-	A	100	-	-	-	-	-
1247	1214	U	67	-16.28	-0.68	12.42	-45.34	-0.45
1247	NoBP	A	33	-14.79	-0.06	19.95	-1.98	-0.02

i-nuc	BP(j)	Nuc	#BP_Win	avgMFE	avgZ	avgED	SumZ	SumZ/#TotalWindows	BPs= 3
nt-1248	-	A	100	-	-	-	-	-
1248	NoBP	A	34	-15.04	-0.14	19.12	-4.81	-0.05
1248	1213	U	59	-16.35	-0.72	12.47	-42.55	-0.43
1248	1172	U	5	-15.16	-0.0	14.07	-0.0	-0.0
1248	1236	U	2	-14.0	0.23	20.93	0.46	0.0

i-nuc	BP(j)	Nuc	#BP_Win	avgMFE	avgZ	avgED	SumZ	SumZ/#TotalWindows	BPs= 4
nt-1249	-	G	100	-	-	-	-	-
1249	NoBP	G	67	-15.38	-0.4	15.9	-26.78	-0.27
1249	1171	C	5	-15.16	-0.0	14.07	-0.0	-0.0
1249	1263	U	10	-15.26	-0.17	13.73	-1.66	-0.02
1249	1212	U	16	-18.41	-1.12	12.16	-17.94	-0.18
1249	1235	C	2	-14.0	0.23	20.93	0.46	0.0

i-nuc	BP(j)	Nuc	#BP_Win	avgMFE	avgZ	avgED	SumZ	SumZ/#TotalWindows	BPs= 2
nt-1250	-	A	100	-	-	-	-	-
1250	NoBP	A	88	-15.93	-0.51	15.24	-44.48	-0.44
1250	1262	U	10	-15.26	-0.17	13.73	-1.66	-0.02
1250	1234	U	2	-14.0	0.23	20.93	0.46	0.0

i-nuc	BP(j)	Nuc	#BP_Win	avgMFE	avgZ	avgED	SumZ	SumZ/#TotalWindows	BPs= 3
nt-1251	-	G	100	-	-	-	-	-
1251	NoBP	G	83	-16.0	-0.53	15.45	-43.72	-0.44
1251	1169	C	5	-15.16	-0.0	14.07	-0.0	-0.0
1251	1261	C	10	-15.26	-0.17	13.73	-1.66	-0.02
1251	1233	U	2	-14.0	0.23	20.93	0.46	0.0

i-nuc	BP(j)	Nuc	#BP_Win	avgMFE	avgZ	avgED	SumZ	SumZ/#TotalWindows	BPs= 4
nt-1252	-	C	100	-	-	-	-	-
1252	NoBP	C	54	-15.63	-0.36	16.41	-19.4	-0.19
1252	1168	G	5	-15.16	-0.0	14.07	-0.0	-0.0
1252	1260	G	10	-15.26	-0.17	13.73	-1.66	-0.02
1252	1283	G	27	-16.6	-0.86	13.4	-23.21	-0.23
1252	1347	G	4	-16.9	-0.28	19.55	-1.12	-0.01

i-nuc	BP(j)	Nuc	#BP_Win	avgMFE	avgZ	avgED	SumZ	SumZ/#TotalWindows	BPs= 3
nt-1253	-	C	100	-	-	-	-	-
1253	NoBP	C	67	-15.63	-0.33	15.84	-22.42	-0.22
1253	1282	G	27	-16.6	-0.86	13.4	-23.21	-0.23
1253	1231	G	2	-14.0	0.23	20.93	0.46	0.0
1253	1346	G	4	-16.9	-0.28	19.55	-1.12	-0.01

i-nuc	BP(j)	Nuc	#BP_Win	avgMFE	avgZ	avgED	SumZ	SumZ/#TotalWindows	BPs= 4
nt-1254	-	G	100	-	-	-	-	-
1254	NoBP	G	45	-16.08	-0.44	13.73	-19.93	-0.2
1254	1281	U	27	-16.6	-0.86	13.4	-23.21	-0.23
1254	1245	C	22	-14.85	-0.15	20.46	-3.4	-0.03
1254	1230	C	2	-14.0	0.23	20.93	0.46	0.0
1254	1345	U	4	-16.9	-0.28	19.55	-1.12	-0.01

i-nuc	BP(j)	Nuc	#BP_Win	avgMFE	avgZ	avgED	SumZ	SumZ/#TotalWindows	BPs= 3
nt-1255	-	A	100	-	-	-	-	-
1255	NoBP	A	47	-16.05	-0.43	14.12	-20.18	-0.2
1255	1280	U	27	-16.6	-0.86	13.4	-23.21	-0.23
1255	1244	U	22	-14.85	-0.15	20.46	-3.4	-0.03
1255	1344	U	4	-16.9	-0.28	19.55	-1.12	-0.01

i-nuc	BP(j)	Nuc	#BP_Win	avgMFE	avgZ	avgED	SumZ	SumZ/#TotalWindows	BPs= 5
nt-1256	-	G	100	-	-	-	-	-
1256	NoBP	G	62	-16.43	-0.69	13.79	-42.48	-0.42
1256	1164	U	5	-15.16	-0.0	14.07	-0.0	-0.0
1256	1178	C	3	-14.77	0.03	16.98	0.1	0.0
1256	1312	C	3	-18.3	-0.72	9.72	-2.17	-0.02
1256	1243	C	22	-14.85	-0.15	20.46	-3.4	-0.03
1256	1342	C	5	-16.12	-0.11	20.05	-0.56	-0.01

i-nuc	BP(j)	Nuc	#BP_Win	avgMFE	avgZ	avgED	SumZ	SumZ/#TotalWindows	BPs= 4
nt-1257	-	C	100	-	-	-	-	-
1257	NoBP	C	84	-16.07	-0.56	15.51	-46.85	-0.47
1257	1163	G	5	-15.16	-0.0	14.07	-0.0	-0.0
1257	1177	G	3	-14.77	0.03	16.98	0.1	0.0
1257	1311	G	3	-18.3	-0.72	9.72	-2.17	-0.02
1257	1341	G	5	-16.12	-0.11	20.05	-0.56	-0.01

i-nuc	BP(j)	Nuc	#BP_Win	avgMFE	avgZ	avgED	SumZ	SumZ/#TotalWindows	BPs= 2
nt-1258	-	A	100	-	-	-	-	-
1258	1162	U	4	-15.28	-0.05	13.76	-0.21	-0.0
1258	NoBP	A	93	-16.07	-0.52	15.84	-48.53	-0.49
1258	1310	U	3	-18.3	-0.72	9.72	-2.17	-0.02

i-nuc	BP(j)	Nuc	#BP_Win	avgMFE	avgZ	avgED	SumZ	SumZ/#TotalWindows	BPs= 1
nt-1259	-	A	100	-	-	-	-	-
1259	NoBP	A	89	-16.4	-0.58	14.71	-51.35	-0.51
1259	1331	U	11	-14.34	-0.11	22.14	-1.17	-0.01

i-nuc	BP(j)	Nuc	#BP_Win	avgMFE	avgZ	avgED	SumZ	SumZ/#TotalWindows	BPs= 4
nt-1260	-	G	100	-	-	-	-	-
1260	NoBP	G	3	-15.17	0.09	13.09	0.26	0.0
1260	1252	C	10	-15.26	-0.17	13.73	-1.66	-0.02
1260	1273	U	73	-16.5	-0.64	14.91	-46.68	-0.47
1260	1330	C	11	-14.34	-0.11	22.14	-1.17	-0.01
1260	1357	C	3	-21.2	-1.63	14.89	-4.89	-0.05

i-nuc	BP(j)	Nuc	#BP_Win	avgMFE	avgZ	avgED	SumZ	SumZ/#TotalWindows	BPs= 4
nt-1261	-	C	100	-	-	-	-	-
1261	NoBP	C	2	-15.05	0.16	13.68	0.33	0.0
1261	1251	G	10	-15.26	-0.17	13.73	-1.66	-0.02
1261	1272	G	74	-16.52	-0.64	14.93	-47.04	-0.47
1261	1328	G	11	-14.34	-0.11	22.14	-1.17	-0.01
1261	1356	G	3	-21.2	-1.63	14.89	-4.89	-0.05

i-nuc	BP(j)	Nuc	#BP_Win	avgMFE	avgZ	avgED	SumZ	SumZ/#TotalWindows	BPs= 4
nt-1262	-	U	100	-	-	-	-	-
1262	NoBP	U	2	-16.0	-0.28	14.78	-0.56	-0.01
1262	1250	A	10	-15.26	-0.17	13.73	-1.66	-0.02
1262	1271	G	74	-16.52	-0.64	14.93	-47.04	-0.47
1262	1327	A	11	-14.34	-0.11	22.14	-1.17	-0.01
1262	1355	A	3	-21.2	-1.63	14.89	-4.89	-0.05

i-nuc	BP(j)	Nuc	#BP_Win	avgMFE	avgZ	avgED	SumZ	SumZ/#TotalWindows	BPs= 4
nt-1263	-	U	100	-	-	-	-	-
1263	1249	G	10	-15.26	-0.17	13.73	-1.66	-0.02
1263	1270	A	74	-16.52	-0.64	14.93	-47.04	-0.47
1263	1326	A	11	-14.34	-0.11	22.14	-1.17	-0.01
1263	1354	G	3	-21.2	-1.63	14.89	-4.89	-0.05
1263	NoBP	U	2	-17.3	-0.66	13.96	-1.33	-0.01

i-nuc	BP(j)	Nuc	#BP_Win	avgMFE	avgZ	avgED	SumZ	SumZ/#TotalWindows	BPs= 2
nt-1264	-	C	100	-	-	-	-	-
1264	NoBP	C	23	-15.1	-0.24	17.7	-5.63	-0.06
1264	1269	G	74	-16.52	-0.64	14.93	-47.04	-0.47
1264	1353	G	3	-21.2	-1.63	14.89	-4.89	-0.05

i-nuc	BP(j)	Nuc	#BP_Win	avgMFE	avgZ	avgED	SumZ	SumZ/#TotalWindows	BPs= 1
nt-1265	-	A	100	-	-	-	-	-
1265	NoBP	A	89	-16.6	-0.64	14.74	-57.28	-0.57
1265	1325	U	11	-14.34	-0.11	22.14	-1.17	-0.01

i-nuc	BP(j)	Nuc	#BP_Win	avgMFE	avgZ	avgED	SumZ	SumZ/#TotalWindows	BPs= 1
nt-1266	-	C	100	-	-	-	-	-
1266	NoBP	C	89	-16.62	-0.65	14.71	-57.68	-0.58
1266	1324	G	11	-14.34	-0.11	22.14	-1.17	-0.01

i-nuc	BP(j)	Nuc	#BP_Win	avgMFE	avgZ	avgED	SumZ	SumZ/#TotalWindows	BPs= 1
nt-1267	-	A	100	-	-	-	-	-
1267	NoBP	A	89	-16.64	-0.65	14.69	-58.2	-0.58
1267	1323	U	11	-14.34	-0.11	22.14	-1.17	-0.01

i-nuc	BP(j)	Nuc	#BP_Win	avgMFE	avgZ	avgED	SumZ	SumZ/#TotalWindows	BPs= 1
nt-1268	-	A	100	-	-	-	-	-
1268	NoBP	A	89	-16.67	-0.66	14.67	-59.03	-0.59
1268	1322	U	11	-14.34	-0.11	22.14	-1.17	-0.01

i-nuc	BP(j)	Nuc	#BP_Win	avgMFE	avgZ	avgED	SumZ	SumZ/#TotalWindows	BPs= 2
nt-1269	-	G	100	-	-	-	-	-
1269	NoBP	G	15	-14.59	-0.13	19.8	-1.92	-0.02
1269	1264	C	74	-16.52	-0.64	14.93	-47.04	-0.47
1269	1297	U	11	-18.38	-1.01	13.37	-11.07	-0.11

i-nuc	BP(j)	Nuc	#BP_Win	avgMFE	avgZ	avgED	SumZ	SumZ/#TotalWindows	BPs= 2
nt-1270	-	A	100	-	-	-	-	-
1270	NoBP	A	14	-14.54	-0.1	20.34	-1.45	-0.01
1270	1263	U	74	-16.52	-0.64	14.93	-47.04	-0.47
1270	1296	U	12	-18.23	-0.95	13.38	-11.44	-0.11

i-nuc	BP(j)	Nuc	#BP_Win	avgMFE	avgZ	avgED	SumZ	SumZ/#TotalWindows	BPs= 3
nt-1271	-	G	100	-	-	-	-	-
1271	NoBP	G	2	-15.3	-0.04	14.64	-0.08	-0.0
1271	1262	U	74	-16.52	-0.64	14.93	-47.04	-0.47
1271	1317	C	11	-14.34	-0.11	22.14	-1.17	-0.01
1271	1295	C	13	-18.08	-0.91	13.37	-11.85	-0.12

i-nuc	BP(j)	Nuc	#BP_Win	avgMFE	avgZ	avgED	SumZ	SumZ/#TotalWindows	BPs= 3
nt-1272	-	G	100	-	-	-	-	-
1272	NoBP	G	2	-15.75	-0.38	14.3	-0.77	-0.01
1272	1261	C	74	-16.52	-0.64	14.93	-47.04	-0.47
1272	1316	C	11	-14.34	-0.11	22.14	-1.17	-0.01
1272	1294	C	13	-18.08	-0.91	13.37	-11.85	-0.12

i-nuc	BP(j)	Nuc	#BP_Win	avgMFE	avgZ	avgED	SumZ	SumZ/#TotalWindows	BPs= 3
nt-1273	-	U	100	-	-	-	-	-
1273	1260	G	73	-16.5	-0.64	14.91	-46.68	-0.47
1273	1315	A	11	-14.34	-0.11	22.14	-1.17	-0.01
1273	1293	A	13	-18.08	-0.91	13.37	-11.85	-0.12
1273	NoBP	U	3	-16.73	-0.67	13.39	-2.0	-0.02

i-nuc	BP(j)	Nuc	#BP_Win	avgMFE	avgZ	avgED	SumZ	SumZ/#TotalWindows	BPs= 0
nt-1274	-	A	100	-	-	-	-	-
1274	NoBP	A	100	-16.47	-0.62	15.45	-62.22	-0.62

i-nuc	BP(j)	Nuc	#BP_Win	avgMFE	avgZ	avgED	SumZ	SumZ/#TotalWindows	BPs= 0
nt-1275	-	A	100	-	-	-	-	-
1275	NoBP	A	100	-16.48	-0.63	15.4	-62.8	-0.63

i-nuc	BP(j)	Nuc	#BP_Win	avgMFE	avgZ	avgED	SumZ	SumZ/#TotalWindows	BPs= 0
nt-1276	-	A	100	-	-	-	-	-
1276	NoBP	A	100	-16.5	-0.64	15.35	-63.53	-0.64

i-nuc	BP(j)	Nuc	#BP_Win	avgMFE	avgZ	avgED	SumZ	SumZ/#TotalWindows	BPs= 0
nt-1277	-	A	100	-	-	-	-	-
1277	NoBP	A	100	-16.51	-0.64	15.3	-63.9	-0.64

i-nuc	BP(j)	Nuc	#BP_Win	avgMFE	avgZ	avgED	SumZ	SumZ/#TotalWindows	BPs= 0
nt-1278	-	A	100	-	-	-	-	-
1278	NoBP	A	100	-16.53	-0.64	15.27	-63.93	-0.64

i-nuc	BP(j)	Nuc	#BP_Win	avgMFE	avgZ	avgED	SumZ	SumZ/#TotalWindows	BPs= 0
nt-1279	-	A	100	-	-	-	-	-
1279	NoBP	A	100	-16.56	-0.63	15.23	-63.48	-0.63

i-nuc	BP(j)	Nuc	#BP_Win	avgMFE	avgZ	avgED	SumZ	SumZ/#TotalWindows	BPs= 3
nt-1280	-	U	100	-	-	-	-	-
1280	NoBP	U	19	-16.83	-0.67	13.59	-12.71	-0.13
1280	1255	A	27	-16.6	-0.86	13.4	-23.21	-0.23
1280	1307	A	41	-15.97	-0.37	17.71	-15.34	-0.15
1280	1290	G	13	-18.08	-0.91	13.37	-11.85	-0.12

i-nuc	BP(j)	Nuc	#BP_Win	avgMFE	avgZ	avgED	SumZ	SumZ/#TotalWindows	BPs= 3
nt-1281	-	U	100	-	-	-	-	-
1281	NoBP	U	18	-16.83	-0.6	13.43	-10.86	-0.11
1281	1254	G	27	-16.6	-0.86	13.4	-23.21	-0.23
1281	1306	A	42	-16.05	-0.4	17.61	-16.81	-0.17
1281	1289	A	13	-18.08	-0.91	13.37	-11.85	-0.12

i-nuc	BP(j)	Nuc	#BP_Win	avgMFE	avgZ	avgED	SumZ	SumZ/#TotalWindows	BPs= 3
nt-1282	-	G	100	-	-	-	-	-
1282	NoBP	G	18	-16.97	-0.58	13.32	-10.36	-0.1
1282	1253	C	27	-16.6	-0.86	13.4	-23.21	-0.23
1282	1305	C	42	-16.05	-0.4	17.61	-16.81	-0.17
1282	1288	C	13	-18.08	-0.91	13.37	-11.85	-0.12

i-nuc	BP(j)	Nuc	#BP_Win	avgMFE	avgZ	avgED	SumZ	SumZ/#TotalWindows	BPs= 2
nt-1283	-	G	100	-	-	-	-	-
1283	1252	C	27	-16.6	-0.86	13.4	-23.21	-0.23
1283	1304	C	42	-16.05	-0.4	17.61	-16.81	-0.17
1283	NoBP	G	31	-17.51	-0.72	13.3	-22.18	-0.22

i-nuc	BP(j)	Nuc	#BP_Win	avgMFE	avgZ	avgED	SumZ	SumZ/#TotalWindows	BPs= 1
nt-1284	-	A	100	-	-	-	-	-
1284	NoBP	A	58	-17.1	-0.78	13.33	-45.37	-0.45
1284	1303	U	42	-16.05	-0.4	17.61	-16.81	-0.17

i-nuc	BP(j)	Nuc	#BP_Win	avgMFE	avgZ	avgED	SumZ	SumZ/#TotalWindows	BPs= 1
nt-1285	-	U	100	-	-	-	-	-
1285	NoBP	U	58	-17.09	-0.77	13.38	-44.5	-0.44
1285	1302	G	42	-16.05	-0.4	17.61	-16.81	-0.17

i-nuc	BP(j)	Nuc	#BP_Win	avgMFE	avgZ	avgED	SumZ	SumZ/#TotalWindows	BPs= 1
nt-1286	-	G	100	-	-	-	-	-
1286	NoBP	G	96	-16.57	-0.58	15.17	-55.57	-0.56
1286	1300	U	4	-18.65	-1.14	15.55	-4.57	-0.05

i-nuc	BP(j)	Nuc	#BP_Win	avgMFE	avgZ	avgED	SumZ	SumZ/#TotalWindows	BPs= 1
nt-1287	-	A	100	-	-	-	-	-
1287	NoBP	A	54	-16.98	-0.7	13.33	-37.87	-0.38
1287	1299	U	46	-16.28	-0.46	17.43	-21.38	-0.21

i-nuc	BP(j)	Nuc	#BP_Win	avgMFE	avgZ	avgED	SumZ	SumZ/#TotalWindows	BPs= 2
nt-1288	-	C	100	-	-	-	-	-
1288	NoBP	C	41	-16.69	-0.63	13.34	-25.66	-0.26
1288	1298	G	46	-16.28	-0.46	17.43	-21.38	-0.21
1288	1282	G	13	-18.08	-0.91	13.37	-11.85	-0.12

i-nuc	BP(j)	Nuc	#BP_Win	avgMFE	avgZ	avgED	SumZ	SumZ/#TotalWindows	BPs= 3
nt-1289	-	A	100	-	-	-	-	-
1289	NoBP	A	38	-16.96	-0.68	12.54	-26.0	-0.26
1289	1297	U	46	-16.28	-0.46	17.43	-21.38	-0.21
1289	1246	U	3	-14.33	0.36	23.51	1.07	0.01
1289	1281	U	13	-18.08	-0.91	13.37	-11.85	-0.12

i-nuc	BP(j)	Nuc	#BP_Win	avgMFE	avgZ	avgED	SumZ	SumZ/#TotalWindows	BPs= 3
nt-1290	-	G	100	-	-	-	-	-
1290	NoBP	G	38	-17.03	-0.67	12.55	-25.48	-0.25
1290	1296	U	46	-16.28	-0.46	17.43	-21.38	-0.21
1290	1245	C	3	-14.33	0.36	23.51	1.07	0.01
1290	1280	U	13	-18.08	-0.91	13.37	-11.85	-0.12

i-nuc	BP(j)	Nuc	#BP_Win	avgMFE	avgZ	avgED	SumZ	SumZ/#TotalWindows	BPs= 1
nt-1291	-	A	100	-	-	-	-	-
1291	NoBP	A	97	-16.84	-0.61	14.99	-58.78	-0.59
1291	1244	U	3	-14.33	0.36	23.51	1.07	0.01

i-nuc	BP(j)	Nuc	#BP_Win	avgMFE	avgZ	avgED	SumZ	SumZ/#TotalWindows	BPs= 0
nt-1292	-	A	100	-	-	-	-	-
1292	NoBP	A	100	-16.8	-0.57	15.27	-57.18	-0.57

i-nuc	BP(j)	Nuc	#BP_Win	avgMFE	avgZ	avgED	SumZ	SumZ/#TotalWindows	BPs= 2
nt-1293	-	A	100	-	-	-	-	-
1293	NoBP	A	84	-16.6	-0.51	15.46	-42.7	-0.43
1293	1303	U	3	-17.87	-0.52	18.79	-1.57	-0.02
1293	1273	U	13	-18.08	-0.91	13.37	-11.85	-0.12

i-nuc	BP(j)	Nuc	#BP_Win	avgMFE	avgZ	avgED	SumZ	SumZ/#TotalWindows	BPs= 3
nt-1294	-	C	100	-	-	-	-	-
1294	NoBP	C	79	-16.6	-0.46	15.79	-36.12	-0.36
1294	1206	G	5	-17.14	-1.02	10.9	-5.11	-0.05
1294	1302	G	3	-17.87	-0.52	18.79	-1.57	-0.02
1294	1272	G	13	-18.08	-0.91	13.37	-11.85	-0.12

i-nuc	BP(j)	Nuc	#BP_Win	avgMFE	avgZ	avgED	SumZ	SumZ/#TotalWindows	BPs= 3
nt-1295	-	C	100	-	-	-	-	-
1295	NoBP	C	79	-16.65	-0.45	15.82	-35.67	-0.36
1295	1205	G	5	-17.14	-1.02	10.9	-5.11	-0.05
1295	1301	G	3	-17.87	-0.52	18.79	-1.57	-0.02
1295	1271	G	13	-18.08	-0.91	13.37	-11.85	-0.12

i-nuc	BP(j)	Nuc	#BP_Win	avgMFE	avgZ	avgED	SumZ	SumZ/#TotalWindows	BPs= 4
nt-1296	-	U	100	-	-	-	-	-
1296	NoBP	U	10	-17.06	-0.44	17.95	-4.37	-0.04
1296	1204	A	5	-17.14	-1.02	10.9	-5.11	-0.05
1296	1290	G	46	-16.28	-0.46	17.43	-21.38	-0.21
1296	1270	A	12	-18.23	-0.95	13.38	-11.44	-0.11
1296	1356	G	27	-17.46	-0.45	12.54	-12.24	-0.12

i-nuc	BP(j)	Nuc	#BP_Win	avgMFE	avgZ	avgED	SumZ	SumZ/#TotalWindows	BPs= 4
nt-1297	-	U	100	-	-	-	-	-
1297	1203	A	5	-17.14	-1.02	10.9	-5.11	-0.05
1297	1289	A	46	-16.28	-0.46	17.43	-21.38	-0.21
1297	NoBP	U	7	-16.51	-0.19	20.35	-1.36	-0.01
1297	1355	A	31	-17.67	-0.52	12.51	-16.19	-0.16
1297	1269	G	11	-18.38	-1.01	13.37	-11.07	-0.11

i-nuc	BP(j)	Nuc	#BP_Win	avgMFE	avgZ	avgED	SumZ	SumZ/#TotalWindows	BPs= 2
nt-1298	-	G	100	-	-	-	-	-
1298	NoBP	G	51	-17.89	-0.68	12.96	-34.59	-0.35
1298	1288	C	46	-16.28	-0.46	17.43	-21.38	-0.21
1298	1233	U	3	-14.33	0.36	23.51	1.07	0.01

i-nuc	BP(j)	Nuc	#BP_Win	avgMFE	avgZ	avgED	SumZ	SumZ/#TotalWindows	BPs= 3
nt-1299	-	U	100	-	-	-	-	-
1299	NoBP	U	9	-18.79	-1.05	15.0	-9.45	-0.09
1299	1287	A	46	-16.28	-0.46	17.43	-21.38	-0.21
1299	1232	A	3	-14.33	0.36	23.51	1.07	0.01
1299	1353	G	42	-17.79	-0.59	12.54	-24.94	-0.25

i-nuc	BP(j)	Nuc	#BP_Win	avgMFE	avgZ	avgED	SumZ	SumZ/#TotalWindows	BPs= 3
nt-1300	-	U	100	-	-	-	-	-
1300	NoBP	U	47	-16.22	-0.43	17.42	-20.37	-0.2
1300	1286	G	4	-18.65	-1.14	15.55	-4.57	-0.05
1300	1231	G	3	-14.33	0.36	23.51	1.07	0.01
1300	1352	A	46	-18.07	-0.66	12.64	-30.35	-0.3

i-nuc	BP(j)	Nuc	#BP_Win	avgMFE	avgZ	avgED	SumZ	SumZ/#TotalWindows	BPs= 3
nt-1301	-	G	100	-	-	-	-	-
1301	NoBP	G	44	-16.1	-0.42	17.38	-18.61	-0.19
1301	1295	C	3	-17.87	-0.52	18.79	-1.57	-0.02
1301	1230	C	3	-14.33	0.36	23.51	1.07	0.01
1301	1351	C	50	-18.17	-0.7	12.79	-34.92	-0.35

i-nuc	BP(j)	Nuc	#BP_Win	avgMFE	avgZ	avgED	SumZ	SumZ/#TotalWindows	BPs= 4
nt-1302	-	G	100	-	-	-	-	-
1302	NoBP	G	1	-17.2	-0.68	13.74	-0.68	-0.01
1302	1294	C	3	-17.87	-0.52	18.79	-1.57	-0.02
1302	1285	U	42	-16.05	-0.4	17.61	-16.81	-0.17
1302	1229	C	3	-14.33	0.36	23.51	1.07	0.01
1302	1350	C	51	-18.12	-0.66	12.87	-33.91	-0.34

i-nuc	BP(j)	Nuc	#BP_Win	avgMFE	avgZ	avgED	SumZ	SumZ/#TotalWindows	BPs= 4
nt-1303	-	U	100	-	-	-	-	-
1303	1293	A	3	-17.87	-0.52	18.79	-1.57	-0.02
1303	1284	A	42	-16.05	-0.4	17.61	-16.81	-0.17
1303	1228	A	3	-14.33	0.36	23.51	1.07	0.01
1303	1349	A	52	-18.02	-0.62	13.08	-32.42	-0.32

i-nuc	BP(j)	Nuc	#BP_Win	avgMFE	avgZ	avgED	SumZ	SumZ/#TotalWindows	BPs= 3
nt-1304	-	C	100	-	-	-	-	-
1304	NoBP	C	3	-16.57	0.13	21.79	0.4	0.0
1304	1283	G	42	-16.05	-0.4	17.61	-16.81	-0.17
1304	1227	G	3	-14.33	0.36	23.51	1.07	0.01
1304	1348	G	52	-18.02	-0.62	13.08	-32.42	-0.32

i-nuc	BP(j)	Nuc	#BP_Win	avgMFE	avgZ	avgED	SumZ	SumZ/#TotalWindows	BPs= 2
nt-1305	-	C	100	-	-	-	-	-
1305	NoBP	C	6	-14.9	0.59	24.16	3.53	0.04
1305	1282	G	42	-16.05	-0.4	17.61	-16.81	-0.17
1305	1347	G	52	-18.02	-0.62	13.08	-32.42	-0.32

i-nuc	BP(j)	Nuc	#BP_Win	avgMFE	avgZ	avgED	SumZ	SumZ/#TotalWindows	BPs= 1
nt-1306	-	A	100	-	-	-	-	-
1306	1281	U	42	-16.05	-0.4	17.61	-16.81	-0.17
1306	NoBP	A	58	-17.64	-0.47	14.41	-27.32	-0.27

i-nuc	BP(j)	Nuc	#BP_Win	avgMFE	avgZ	avgED	SumZ	SumZ/#TotalWindows	BPs= 1
nt-1307	-	A	100	-	-	-	-	-
1307	1280	U	41	-15.97	-0.37	17.71	-15.34	-0.15
1307	NoBP	A	59	-17.6	-0.44	14.66	-25.87	-0.26

i-nuc	BP(j)	Nuc	#BP_Win	avgMFE	avgZ	avgED	SumZ	SumZ/#TotalWindows	BPs= 1
nt-1308	-	A	100	-	-	-	-	-
1308	NoBP	A	43	-15.8	-0.22	18.93	-9.37	-0.09
1308	1345	U	57	-17.7	-0.5	13.97	-28.23	-0.28

i-nuc	BP(j)	Nuc	#BP_Win	avgMFE	avgZ	avgED	SumZ	SumZ/#TotalWindows	BPs= 1
nt-1309	-	A	100	-	-	-	-	-
1309	NoBP	A	42	-15.75	-0.16	19.25	-6.72	-0.07
1309	1344	U	58	-17.62	-0.48	14.09	-27.88	-0.28

i-nuc	BP(j)	Nuc	#BP_Win	avgMFE	avgZ	avgED	SumZ	SumZ/#TotalWindows	BPs= 4
nt-1310	-	U	100	-	-	-	-	-
1310	NoBP	U	26	-15.57	-0.18	19.74	-4.6	-0.05
1310	1258	A	3	-18.3	-0.72	9.72	-2.17	-0.02
1310	1326	A	11	-15.02	0.05	21.12	0.52	0.01
1310	1343	A	58	-17.62	-0.48	14.09	-27.88	-0.28
1310	1361	A	2	-15.95	1.65	23.89	3.3	0.03

i-nuc	BP(j)	Nuc	#BP_Win	avgMFE	avgZ	avgED	SumZ	SumZ/#TotalWindows	BPs= 5
nt-1311	-	G	100	-	-	-	-	-
1311	NoBP	G	25	-15.37	-0.14	20.2	-3.42	-0.03
1311	1257	C	3	-18.3	-0.72	9.72	-2.17	-0.02
1311	1325	U	11	-15.02	0.05	21.12	0.52	0.01
1311	1342	C	58	-17.62	-0.48	14.09	-27.88	-0.28
1311	1360	C	2	-15.95	1.65	23.89	3.3	0.03
1311	1357	C	1	-15.8	1.66	21.78	1.66	0.02

i-nuc	BP(j)	Nuc	#BP_Win	avgMFE	avgZ	avgED	SumZ	SumZ/#TotalWindows	BPs= 5
nt-1312	-	C	100	-	-	-	-	-
1312	NoBP	C	25	-15.18	-0.01	20.76	-0.36	-0.0
1312	1256	G	3	-18.3	-0.72	9.72	-2.17	-0.02
1312	1324	G	11	-15.02	0.05	21.12	0.52	0.01
1312	1341	G	58	-17.62	-0.48	14.09	-27.88	-0.28
1312	1358	G	2	-15.95	1.65	23.89	3.3	0.03
1312	1356	G	1	-15.8	1.66	21.78	1.66	0.02

i-nuc	BP(j)	Nuc	#BP_Win	avgMFE	avgZ	avgED	SumZ	SumZ/#TotalWindows	BPs= 2
nt-1313	-	G	100	-	-	-	-	-
1313	NoBP	G	87	-16.87	-0.3	16.09	-25.99	-0.26
1313	1323	U	11	-15.02	0.05	21.12	0.52	0.01
1313	1357	C	2	-15.95	1.65	23.89	3.3	0.03

i-nuc	BP(j)	Nuc	#BP_Win	avgMFE	avgZ	avgED	SumZ	SumZ/#TotalWindows	BPs= 1
nt-1314	-	A	100	-	-	-	-	-
1314	NoBP	A	89	-16.81	-0.23	16.41	-20.41	-0.2
1314	1322	U	11	-15.02	0.05	21.12	0.52	0.01

i-nuc	BP(j)	Nuc	#BP_Win	avgMFE	avgZ	avgED	SumZ	SumZ/#TotalWindows	BPs= 1
nt-1315	-	A	100	-	-	-	-	-
1315	NoBP	A	89	-16.87	-0.19	16.43	-16.68	-0.17
1315	1273	U	11	-14.34	-0.11	22.14	-1.17	-0.01

i-nuc	BP(j)	Nuc	#BP_Win	avgMFE	avgZ	avgED	SumZ	SumZ/#TotalWindows	BPs= 3
nt-1316	-	C	100	-	-	-	-	-
1316	NoBP	C	80	-16.99	-0.35	15.77	-28.16	-0.28
1316	1272	G	11	-14.34	-0.11	22.14	-1.17	-0.01
1316	1348	G	7	-15.6	1.38	23.65	9.68	0.1
1316	1354	G	2	-15.95	1.65	23.89	3.3	0.03

i-nuc	BP(j)	Nuc	#BP_Win	avgMFE	avgZ	avgED	SumZ	SumZ/#TotalWindows	BPs= 3
nt-1317	-	C	100	-	-	-	-	-
1317	NoBP	C	80	-16.99	-0.33	15.75	-26.59	-0.27
1317	1271	G	11	-14.34	-0.11	22.14	-1.17	-0.01
1317	1347	G	7	-15.6	1.38	23.65	9.68	0.1
1317	1353	G	2	-15.95	1.65	23.89	3.3	0.03

i-nuc	BP(j)	Nuc	#BP_Win	avgMFE	avgZ	avgED	SumZ	SumZ/#TotalWindows	BPs= 1
nt-1318	-	C	100	-	-	-	-	-
1318	NoBP	C	93	-16.66	-0.25	16.65	-23.51	-0.24
1318	1346	G	7	-15.6	1.38	23.65	9.68	0.1

i-nuc	BP(j)	Nuc	#BP_Win	avgMFE	avgZ	avgED	SumZ	SumZ/#TotalWindows	BPs= 2
nt-1319	-	A	100	-	-	-	-	-
1319	NoBP	A	35	-15.06	0.15	20.81	5.28	0.05
1319	1335	U	58	-17.62	-0.48	14.09	-27.88	-0.28
1319	1345	U	7	-15.6	1.38	23.65	9.68	0.1

i-nuc	BP(j)	Nuc	#BP_Win	avgMFE	avgZ	avgED	SumZ	SumZ/#TotalWindows	BPs= 3
nt-1320	-	G	100	-	-	-	-	-
1320	NoBP	G	33	-15.01	0.09	20.52	3.08	0.03
1320	1334	U	58	-17.62	-0.48	14.09	-27.88	-0.28
1320	1344	U	7	-15.6	1.38	23.65	9.68	0.1
1320	1350	C	2	-15.95	1.65	23.89	3.3	0.03

i-nuc	BP(j)	Nuc	#BP_Win	avgMFE	avgZ	avgED	SumZ	SumZ/#TotalWindows	BPs= 1
nt-1321	-	A	100	-	-	-	-	-
1321	NoBP	A	42	-15.16	0.4	21.14	16.78	0.17
1321	1333	U	58	-17.62	-0.48	14.09	-27.88	-0.28

i-nuc	BP(j)	Nuc	#BP_Win	avgMFE	avgZ	avgED	SumZ	SumZ/#TotalWindows	BPs= 4
nt-1322	-	U	100	-	-	-	-	-
1322	NoBP	U	18	-15.67	0.86	20.18	15.44	0.15
1322	1314	A	11	-15.02	0.05	21.12	0.52	0.01
1322	1268	A	11	-14.34	-0.11	22.14	-1.17	-0.01
1322	1332	A	58	-17.62	-0.48	14.09	-27.88	-0.28
1322	1349	A	2	-15.95	1.65	23.89	3.3	0.03

i-nuc	BP(j)	Nuc	#BP_Win	avgMFE	avgZ	avgED	SumZ	SumZ/#TotalWindows	BPs= 4
nt-1323	-	U	100	-	-	-	-	-
1323	NoBP	U	69	-17.32	-0.3	14.72	-20.83	-0.21
1323	1313	G	11	-15.02	0.05	21.12	0.52	0.01
1323	1267	A	11	-14.34	-0.11	22.14	-1.17	-0.01
1323	1343	A	7	-15.6	1.38	23.65	9.68	0.1
1323	1348	G	2	-15.95	1.65	23.89	3.3	0.03

i-nuc	BP(j)	Nuc	#BP_Win	avgMFE	avgZ	avgED	SumZ	SumZ/#TotalWindows	BPs= 4
nt-1324	-	G	100	-	-	-	-	-
1324	NoBP	G	13	-15.87	0.84	18.89	10.96	0.11
1324	1312	C	11	-15.02	0.05	21.12	0.52	0.01
1324	1266	C	11	-14.34	-0.11	22.14	-1.17	-0.01
1324	1330	C	58	-17.62	-0.48	14.09	-27.88	-0.28
1324	1342	C	7	-15.6	1.38	23.65	9.68	0.1

i-nuc	BP(j)	Nuc	#BP_Win	avgMFE	avgZ	avgED	SumZ	SumZ/#TotalWindows	BPs= 6
nt-1325	-	U	100	-	-	-	-	-
1325	NoBP	U	10	-16.01	0.72	17.5	7.18	0.07
1325	1311	G	11	-15.02	0.05	21.12	0.52	0.01
1325	1265	A	11	-14.34	-0.11	22.14	-1.17	-0.01
1325	1329	A	58	-17.62	-0.48	14.09	-27.88	-0.28
1325	1341	G	7	-15.6	1.38	23.65	9.68	0.1
1325	1346	G	2	-15.95	1.65	23.89	3.3	0.03
1325	1424	G	1	-16.8	0.55	20.04	0.55	0.01

i-nuc	BP(j)	Nuc	#BP_Win	avgMFE	avgZ	avgED	SumZ	SumZ/#TotalWindows	BPs= 4
nt-1326	-	A	100	-	-	-	-	-
1326	1310	U	11	-15.02	0.05	21.12	0.52	0.01
1326	1263	U	11	-14.34	-0.11	22.14	-1.17	-0.01
1326	NoBP	A	74	-17.26	-0.15	15.32	-11.26	-0.11
1326	1345	U	2	-15.95	1.65	23.89	3.3	0.03
1326	1423	U	2	-16.65	0.67	21.02	1.34	0.01

i-nuc	BP(j)	Nuc	#BP_Win	avgMFE	avgZ	avgED	SumZ	SumZ/#TotalWindows	BPs= 4
nt-1327	-	A	100	-	-	-	-	-
1327	NoBP	A	83	-17.06	-0.12	15.96	-10.11	-0.1
1327	1236	U	2	-14.2	0.0	21.86	0.0	0.0
1327	1262	U	11	-14.34	-0.11	22.14	-1.17	-0.01
1327	1344	U	2	-15.95	1.65	23.89	3.3	0.03
1327	1422	U	2	-16.65	0.67	21.02	1.34	0.01

i-nuc	BP(j)	Nuc	#BP_Win	avgMFE	avgZ	avgED	SumZ	SumZ/#TotalWindows	BPs= 3
nt-1328	-	G	100	-	-	-	-	-
1328	NoBP	G	85	-17.09	-0.07	16.15	-5.94	-0.06
1328	1235	C	2	-14.2	0.0	21.86	0.0	0.0
1328	1261	C	11	-14.34	-0.11	22.14	-1.17	-0.01
1328	1421	U	2	-16.65	0.67	21.02	1.34	0.01

i-nuc	BP(j)	Nuc	#BP_Win	avgMFE	avgZ	avgED	SumZ	SumZ/#TotalWindows	BPs= 3
nt-1329	-	A	100	-	-	-	-	-
1329	NoBP	A	38	-15.61	0.55	21.02	21.07	0.21
1329	1234	U	2	-14.2	0.0	21.86	0.0	0.0
1329	1325	U	58	-17.62	-0.48	14.09	-27.88	-0.28
1329	1420	U	2	-16.65	0.67	21.02	1.34	0.01

i-nuc	BP(j)	Nuc	#BP_Win	avgMFE	avgZ	avgED	SumZ	SumZ/#TotalWindows	BPs= 4
nt-1330	-	C	100	-	-	-	-	-
1330	NoBP	C	27	-16.23	0.7	20.17	18.91	0.19
1330	1260	G	11	-14.34	-0.11	22.14	-1.17	-0.01
1330	1324	G	58	-17.62	-0.48	14.09	-27.88	-0.28
1330	1341	G	2	-15.95	1.65	23.89	3.3	0.03
1330	1419	G	2	-16.65	0.67	21.02	1.34	0.01

i-nuc	BP(j)	Nuc	#BP_Win	avgMFE	avgZ	avgED	SumZ	SumZ/#TotalWindows	BPs= 3
nt-1331	-	U	100	-	-	-	-	-
1331	NoBP	U	85	-17.25	-0.11	15.96	-9.58	-0.1
1331	1259	A	11	-14.34	-0.11	22.14	-1.17	-0.01
1331	1340	A	2	-15.95	1.65	23.89	3.3	0.03
1331	1418	A	2	-16.65	0.67	21.02	1.34	0.01

i-nuc	BP(j)	Nuc	#BP_Win	avgMFE	avgZ	avgED	SumZ	SumZ/#TotalWindows	BPs= 1
nt-1332	-	A	100	-	-	-	-	-
1332	NoBP	A	42	-16.03	0.52	20.65	21.73	0.22
1332	1322	U	58	-17.62	-0.48	14.09	-27.88	-0.28

i-nuc	BP(j)	Nuc	#BP_Win	avgMFE	avgZ	avgED	SumZ	SumZ/#TotalWindows	BPs= 2
nt-1333	-	U	100	-	-	-	-	-
1333	NoBP	U	40	-16.15	0.51	20.53	20.59	0.21
1333	1321	A	58	-17.62	-0.48	14.09	-27.88	-0.28
1333	1417	G	2	-16.65	0.67	21.02	1.34	0.01

i-nuc	BP(j)	Nuc	#BP_Win	avgMFE	avgZ	avgED	SumZ	SumZ/#TotalWindows	BPs= 2
nt-1334	-	U	100	-	-	-	-	-
1334	NoBP	U	40	-16.3	0.52	20.56	20.7	0.21
1334	1320	G	58	-17.62	-0.48	14.09	-27.88	-0.28
1334	1416	A	2	-16.65	0.67	21.02	1.34	0.01

i-nuc	BP(j)	Nuc	#BP_Win	avgMFE	avgZ	avgED	SumZ	SumZ/#TotalWindows	BPs= 2
nt-1335	-	U	100	-	-	-	-	-
1335	NoBP	U	40	-16.44	0.51	20.62	20.29	0.2
1335	1319	A	58	-17.62	-0.48	14.09	-27.88	-0.28
1335	1415	A	2	-16.65	0.67	21.02	1.34	0.01

i-nuc	BP(j)	Nuc	#BP_Win	avgMFE	avgZ	avgED	SumZ	SumZ/#TotalWindows	BPs= 0
nt-1336	-	U	100	-	-	-	-	-
1336	NoBP	U	100	-17.19	-0.06	16.87	-6.28	-0.06

i-nuc	BP(j)	Nuc	#BP_Win	avgMFE	avgZ	avgED	SumZ	SumZ/#TotalWindows	BPs= 0
nt-1337	-	A	100	-	-	-	-	-
1337	NoBP	A	100	-17.25	-0.07	16.91	-6.61	-0.07

i-nuc	BP(j)	Nuc	#BP_Win	avgMFE	avgZ	avgED	SumZ	SumZ/#TotalWindows	BPs= 0
nt-1338	-	A	100	-	-	-	-	-
1338	NoBP	A	100	-17.31	-0.07	16.94	-7.28	-0.07

i-nuc	BP(j)	Nuc	#BP_Win	avgMFE	avgZ	avgED	SumZ	SumZ/#TotalWindows	BPs= 0
nt-1339	-	A	100	-	-	-	-	-
1339	NoBP	A	100	-17.37	-0.07	16.98	-7.13	-0.07

i-nuc	BP(j)	Nuc	#BP_Win	avgMFE	avgZ	avgED	SumZ	SumZ/#TotalWindows	BPs= 1
nt-1340	-	A	100	-	-	-	-	-
1340	NoBP	A	98	-17.46	-0.1	16.88	-9.67	-0.1
1340	1331	U	2	-15.95	1.65	23.89	3.3	0.03

i-nuc	BP(j)	Nuc	#BP_Win	avgMFE	avgZ	avgED	SumZ	SumZ/#TotalWindows	BPs= 5
nt-1341	-	G	100	-	-	-	-	-
1341	NoBP	G	17	-19.17	0.1	22.73	1.74	0.02
1341	1257	C	5	-16.12	-0.11	20.05	-0.56	-0.01
1341	1312	C	58	-17.62	-0.48	14.09	-27.88	-0.28
1341	1325	U	7	-15.6	1.38	23.65	9.68	0.1
1341	1330	C	2	-15.95	1.65	23.89	3.3	0.03
1341	1414	C	11	-16.28	0.75	17.52	8.28	0.08

i-nuc	BP(j)	Nuc	#BP_Win	avgMFE	avgZ	avgED	SumZ	SumZ/#TotalWindows	BPs= 4
nt-1342	-	C	100	-	-	-	-	-
1342	NoBP	C	19	-19.15	0.29	23.33	5.45	0.05
1342	1256	G	5	-16.12	-0.11	20.05	-0.56	-0.01
1342	1311	G	58	-17.62	-0.48	14.09	-27.88	-0.28
1342	1324	G	7	-15.6	1.38	23.65	9.68	0.1
1342	1413	G	11	-16.28	0.75	17.52	8.28	0.08

i-nuc	BP(j)	Nuc	#BP_Win	avgMFE	avgZ	avgED	SumZ	SumZ/#TotalWindows	BPs= 2
nt-1343	-	A	100	-	-	-	-	-
1343	NoBP	A	35	-18.01	0.37	21.23	12.84	0.13
1343	1310	U	58	-17.62	-0.48	14.09	-27.88	-0.28
1343	1323	U	7	-15.6	1.38	23.65	9.68	0.1

i-nuc	BP(j)	Nuc	#BP_Win	avgMFE	avgZ	avgED	SumZ	SumZ/#TotalWindows	BPs= 5
nt-1344	-	U	100	-	-	-	-	-
1344	1309	A	58	-17.62	-0.48	14.09	-27.88	-0.28
1344	1255	A	4	-16.9	-0.28	19.55	-1.12	-0.01
1344	1320	G	7	-15.6	1.38	23.65	9.68	0.1
1344	1327	A	2	-15.95	1.65	23.89	3.3	0.03
1344	1411	A	11	-16.28	0.75	17.52	8.28	0.08
1344	NoBP	U	18	-20.01	0.1	23.86	1.83	0.02

i-nuc	BP(j)	Nuc	#BP_Win	avgMFE	avgZ	avgED	SumZ	SumZ/#TotalWindows	BPs= 6
nt-1345	-	U	100	-	-	-	-	-
1345	1308	A	57	-17.7	-0.5	13.97	-28.23	-0.28
1345	1254	G	4	-16.9	-0.28	19.55	-1.12	-0.01
1345	1319	A	7	-15.6	1.38	23.65	9.68	0.1
1345	1326	A	2	-15.95	1.65	23.89	3.3	0.03
1345	1410	A	11	-16.28	0.75	17.52	8.28	0.08
1345	1404	G	1	-16.7	0.98	26.32	0.98	0.01
1345	NoBP	U	18	-20.27	0.04	23.8	0.66	0.01

i-nuc	BP(j)	Nuc	#BP_Win	avgMFE	avgZ	avgED	SumZ	SumZ/#TotalWindows	BPs= 6
nt-1346	-	G	100	-	-	-	-	-
1346	NoBP	G	56	-18.15	-0.59	13.79	-33.21	-0.33
1346	1253	C	4	-16.9	-0.28	19.55	-1.12	-0.01
1346	1402	C	16	-19.85	0.09	23.91	1.45	0.01
1346	1403	C	4	-16.08	1.1	26.13	4.4	0.04
1346	1318	C	7	-15.6	1.38	23.65	9.68	0.1
1346	1325	U	2	-15.95	1.65	23.89	3.3	0.03
1346	1409	U	11	-16.28	0.75	17.52	8.28	0.08

i-nuc	BP(j)	Nuc	#BP_Win	avgMFE	avgZ	avgED	SumZ	SumZ/#TotalWindows	BPs= 6
nt-1347	-	G	100	-	-	-	-	-
1347	1252	C	4	-16.9	-0.28	19.55	-1.12	-0.01
1347	1305	C	52	-18.02	-0.62	13.08	-32.42	-0.32
1347	1401	C	16	-19.85	0.09	23.91	1.45	0.01
1347	1402	C	4	-16.08	1.1	26.13	4.4	0.04
1347	1317	C	7	-15.6	1.38	23.65	9.68	0.1
1347	NoBP	G	2	-15.95	1.65	23.89	3.3	0.03
1347	1407	C	15	-17.68	0.43	19.22	6.43	0.06

i-nuc	BP(j)	Nuc	#BP_Win	avgMFE	avgZ	avgED	SumZ	SumZ/#TotalWindows	BPs= 5
nt-1348	-	G	100	-	-	-	-	-
1348	NoBP	G	20	-19.4	0.06	23.33	1.27	0.01
1348	1304	C	52	-18.02	-0.62	13.08	-32.42	-0.32
1348	1401	C	4	-16.08	1.1	26.13	4.4	0.04
1348	1316	C	7	-15.6	1.38	23.65	9.68	0.1
1348	1323	U	2	-15.95	1.65	23.89	3.3	0.03
1348	1406	C	15	-17.68	0.43	19.22	6.43	0.06

i-nuc	BP(j)	Nuc	#BP_Win	avgMFE	avgZ	avgED	SumZ	SumZ/#TotalWindows	BPs= 2
nt-1349	-	A	100	-	-	-	-	-
1349	NoBP	A	46	-18.0	0.48	22.3	22.21	0.22
1349	1303	U	52	-18.02	-0.62	13.08	-32.42	-0.32
1349	1322	U	2	-15.95	1.65	23.89	3.3	0.03

i-nuc	BP(j)	Nuc	#BP_Win	avgMFE	avgZ	avgED	SumZ	SumZ/#TotalWindows	BPs= 5
nt-1350	-	C	100	-	-	-	-	-
1350	NoBP	C	10	-16.54	0.89	21.53	8.93	0.09
1350	1302	G	51	-18.12	-0.66	12.87	-33.91	-0.34
1350	1398	G	16	-19.85	0.09	23.91	1.45	0.01
1350	1399	G	4	-16.08	1.1	26.13	4.4	0.04
1350	1405	G	17	-17.4	0.56	20.45	9.59	0.1
1350	1320	G	2	-15.95	1.65	23.89	3.3	0.03

i-nuc	BP(j)	Nuc	#BP_Win	avgMFE	avgZ	avgED	SumZ	SumZ/#TotalWindows	BPs= 4
nt-1351	-	C	100	-	-	-	-	-
1351	1301	G	50	-18.17	-0.7	12.79	-34.92	-0.35
1351	NoBP	C	13	-16.5	1.02	21.31	13.26	0.13
1351	1397	G	16	-19.85	0.09	23.91	1.45	0.01
1351	1398	G	4	-16.08	1.1	26.13	4.4	0.04
1351	1404	G	17	-17.4	0.56	20.45	9.59	0.1

i-nuc	BP(j)	Nuc	#BP_Win	avgMFE	avgZ	avgED	SumZ	SumZ/#TotalWindows	BPs= 1
nt-1352	-	A	100	-	-	-	-	-
1352	NoBP	A	54	-17.93	0.47	21.78	25.19	0.25
1352	1300	U	46	-18.07	-0.66	12.64	-30.35	-0.3

i-nuc	BP(j)	Nuc	#BP_Win	avgMFE	avgZ	avgED	SumZ	SumZ/#TotalWindows	BPs= 4
nt-1353	-	G	100	-	-	-	-	-
1353	NoBP	G	35	-18.51	0.33	21.9	11.54	0.12
1353	1299	U	42	-17.79	-0.59	12.54	-24.94	-0.25
1353	1264	C	3	-21.2	-1.63	14.89	-4.89	-0.05
1353	1402	C	18	-17.17	0.62	20.65	11.08	0.11
1353	1317	C	2	-15.95	1.65	23.89	3.3	0.03

i-nuc	BP(j)	Nuc	#BP_Win	avgMFE	avgZ	avgED	SumZ	SumZ/#TotalWindows	BPs= 3
nt-1354	-	G	100	-	-	-	-	-
1354	NoBP	G	77	-18.12	-0.15	16.78	-11.81	-0.12
1354	1263	U	3	-21.2	-1.63	14.89	-4.89	-0.05
1354	1401	C	18	-17.17	0.62	20.65	11.08	0.11
1354	1316	C	2	-15.95	1.65	23.89	3.3	0.03

i-nuc	BP(j)	Nuc	#BP_Win	avgMFE	avgZ	avgED	SumZ	SumZ/#TotalWindows	BPs= 2
nt-1355	-	A	100	-	-	-	-	-
1355	1297	U	31	-17.67	-0.52	12.51	-16.19	-0.16
1355	1262	U	3	-21.2	-1.63	14.89	-4.89	-0.05
1355	NoBP	A	66	-18.0	0.3	20.08	19.58	0.2

i-nuc	BP(j)	Nuc	#BP_Win	avgMFE	avgZ	avgED	SumZ	SumZ/#TotalWindows	BPs= 4
nt-1356	-	G	100	-	-	-	-	-
1356	NoBP	G	49	-17.68	0.19	17.72	9.46	0.09
1356	1261	C	3	-21.2	-1.63	14.89	-4.89	-0.05
1356	1296	U	27	-17.46	-0.45	12.54	-12.24	-0.12
1356	1393	U	20	-19.1	0.29	24.35	5.85	0.06
1356	1312	C	1	-15.8	1.66	21.78	1.66	0.02

i-nuc	BP(j)	Nuc	#BP_Win	avgMFE	avgZ	avgED	SumZ	SumZ/#TotalWindows	BPs= 6
nt-1357	-	C	100	-	-	-	-	-
1357	1260	G	3	-21.2	-1.63	14.89	-4.89	-0.05
1357	NoBP	C	52	-17.67	-0.27	14.38	-14.25	-0.14
1357	1397	G	4	-19.25	-0.28	11.61	-1.12	-0.01
1357	1398	G	18	-17.17	0.62	20.65	11.08	0.11
1357	1392	G	20	-19.1	0.29	24.35	5.85	0.06
1357	1313	G	2	-15.95	1.65	23.89	3.3	0.03
1357	1311	G	1	-15.8	1.66	21.78	1.66	0.02

i-nuc	BP(j)	Nuc	#BP_Win	avgMFE	avgZ	avgED	SumZ	SumZ/#TotalWindows	BPs= 1
nt-1358	-	G	100	-	-	-	-	-
1358	NoBP	G	98	-18.02	-0.01	17.52	-0.76	-0.01
1358	1312	C	2	-15.95	1.65	23.89	3.3	0.03

i-nuc	BP(j)	Nuc	#BP_Win	avgMFE	avgZ	avgED	SumZ	SumZ/#TotalWindows	BPs= 0
nt-1359	-	A	100	-	-	-	-	-
1359	NoBP	A	100	-17.97	0.04	17.63	3.54	0.04

i-nuc	BP(j)	Nuc	#BP_Win	avgMFE	avgZ	avgED	SumZ	SumZ/#TotalWindows	BPs= 3
nt-1360	-	C	100	-	-	-	-	-
1360	NoBP	C	52	-17.56	-0.19	14.68	-9.82	-0.1
1360	1394	G	26	-18.06	0.23	17.87	6.05	0.06
1360	1389	G	20	-19.1	0.29	24.35	5.85	0.06
1360	1311	G	2	-15.95	1.65	23.89	3.3	0.03

i-nuc	BP(j)	Nuc	#BP_Win	avgMFE	avgZ	avgED	SumZ	SumZ/#TotalWindows	BPs= 2
nt-1361	-	A	100	-	-	-	-	-
1361	NoBP	A	72	-18.03	-0.06	17.34	-4.06	-0.04
1361	1393	U	26	-18.06	0.23	17.87	6.05	0.06
1361	1310	U	2	-15.95	1.65	23.89	3.3	0.03

i-nuc	BP(j)	Nuc	#BP_Win	avgMFE	avgZ	avgED	SumZ	SumZ/#TotalWindows	BPs= 2
nt-1362	-	C	100	-	-	-	-	-
1362	NoBP	C	54	-17.62	-0.12	15.09	-6.62	-0.07
1362	1392	G	26	-18.06	0.23	17.87	6.05	0.06
1362	1388	G	20	-19.1	0.29	24.35	5.85	0.06

i-nuc	BP(j)	Nuc	#BP_Win	avgMFE	avgZ	avgED	SumZ	SumZ/#TotalWindows	BPs= 2
nt-1363	-	U	100	-	-	-	-	-
1363	NoBP	U	54	-17.69	-0.12	15.2	-6.64	-0.07
1363	1391	A	26	-18.06	0.23	17.87	6.05	0.06
1363	1387	A	20	-19.1	0.29	24.35	5.85	0.06

i-nuc	BP(j)	Nuc	#BP_Win	avgMFE	avgZ	avgED	SumZ	SumZ/#TotalWindows	BPs= 0
nt-1364	-	A	100	-	-	-	-	-
1364	NoBP	A	100	-18.1	0.06	17.78	5.61	0.06

i-nuc	BP(j)	Nuc	#BP_Win	avgMFE	avgZ	avgED	SumZ	SumZ/#TotalWindows	BPs= 1
nt-1365	-	G	100	-	-	-	-	-
1365	NoBP	G	80	-17.9	-0.01	16.22	-0.46	-0.0
1365	1386	C	20	-19.1	0.29	24.35	5.85	0.06

i-nuc	BP(j)	Nuc	#BP_Win	avgMFE	avgZ	avgED	SumZ	SumZ/#TotalWindows	BPs= 1
nt-1366	-	A	100	-	-	-	-	-
1366	NoBP	A	80	-17.94	-0.01	16.31	-0.65	-0.01
1366	1385	U	20	-19.1	0.29	24.35	5.85	0.06

i-nuc	BP(j)	Nuc	#BP_Win	avgMFE	avgZ	avgED	SumZ	SumZ/#TotalWindows	BPs= 0
nt-1367	-	A	100	-	-	-	-	-
1367	NoBP	A	100	-18.21	0.06	17.99	5.51	0.06

i-nuc	BP(j)	Nuc	#BP_Win	avgMFE	avgZ	avgED	SumZ	SumZ/#TotalWindows	BPs= 0
nt-1368	-	G	100	-	-	-	-	-
1368	NoBP	G	100	-18.25	0.06	18.06	6.15	0.06

i-nuc	BP(j)	Nuc	#BP_Win	avgMFE	avgZ	avgED	SumZ	SumZ/#TotalWindows	BPs= 0
nt-1369	-	A	100	-	-	-	-	-
1369	NoBP	A	100	-18.28	0.06	18.14	6.07	0.06

i-nuc	BP(j)	Nuc	#BP_Win	avgMFE	avgZ	avgED	SumZ	SumZ/#TotalWindows	BPs= 0
nt-1370	-	A	100	-	-	-	-	-
1370	NoBP	A	100	-18.32	0.06	18.2	6.08	0.06

i-nuc	BP(j)	Nuc	#BP_Win	avgMFE	avgZ	avgED	SumZ	SumZ/#TotalWindows	BPs= 0
nt-1371	-	A	100	-	-	-	-	-
1371	NoBP	A	100	-18.37	0.06	18.28	6.44	0.06

i-nuc	BP(j)	Nuc	#BP_Win	avgMFE	avgZ	avgED	SumZ	SumZ/#TotalWindows	BPs= 1
nt-1372	-	U	100	-	-	-	-	-
1372	NoBP	U	80	-18.25	0.01	16.87	1.08	0.01
1372	1379	A	20	-19.1	0.29	24.35	5.85	0.06

i-nuc	BP(j)	Nuc	#BP_Win	avgMFE	avgZ	avgED	SumZ	SumZ/#TotalWindows	BPs= 1
nt-1373	-	G	100	-	-	-	-	-
1373	NoBP	G	80	-18.31	0.02	16.98	1.54	0.02
1373	1378	C	20	-19.1	0.29	24.35	5.85	0.06

i-nuc	BP(j)	Nuc	#BP_Win	avgMFE	avgZ	avgED	SumZ	SumZ/#TotalWindows	BPs= 0
nt-1374	-	A	100	-	-	-	-	-
1374	NoBP	A	100	-18.51	0.07	18.54	7.25	0.07

i-nuc	BP(j)	Nuc	#BP_Win	avgMFE	avgZ	avgED	SumZ	SumZ/#TotalWindows	BPs= 1
nt-1375	-	U	100	-	-	-	-	-
1375	NoBP	U	32	-18.03	0.12	19.88	3.74	0.04
1375	1387	A	68	-18.8	0.05	18.04	3.41	0.03

i-nuc	BP(j)	Nuc	#BP_Win	avgMFE	avgZ	avgED	SumZ	SumZ/#TotalWindows	BPs= 1
nt-1376	-	G	100	-	-	-	-	-
1376	NoBP	G	30	-18.13	0.15	20.35	4.56	0.05
1376	1386	C	70	-18.8	0.04	18.04	2.91	0.03

i-nuc	BP(j)	Nuc	#BP_Win	avgMFE	avgZ	avgED	SumZ	SumZ/#TotalWindows	BPs= 1
nt-1377	-	A	100	-	-	-	-	-
1377	NoBP	A	30	-18.22	0.16	20.89	4.85	0.05
1377	1385	U	70	-18.8	0.04	18.04	2.91	0.03

i-nuc	BP(j)	Nuc	#BP_Win	avgMFE	avgZ	avgED	SumZ	SumZ/#TotalWindows	BPs= 2
nt-1378	-	C	100	-	-	-	-	-
1378	NoBP	C	10	-16.76	-0.06	15.58	-0.61	-0.01
1378	1384	G	70	-18.8	0.04	18.04	2.91	0.03
1378	1373	G	20	-19.1	0.29	24.35	5.85	0.06

i-nuc	BP(j)	Nuc	#BP_Win	avgMFE	avgZ	avgED	SumZ	SumZ/#TotalWindows	BPs= 2
nt-1379	-	A	100	-	-	-	-	-
1379	NoBP	A	10	-17.04	-0.06	17.22	-0.62	-0.01
1379	1383	U	70	-18.8	0.04	18.04	2.91	0.03
1379	1372	U	20	-19.1	0.29	24.35	5.85	0.06

i-nuc	BP(j)	Nuc	#BP_Win	avgMFE	avgZ	avgED	SumZ	SumZ/#TotalWindows	BPs= 0
nt-1380	-	G	100	-	-	-	-	-
1380	NoBP	G	100	-18.71	0.08	19.37	8.05	0.08

i-nuc	BP(j)	Nuc	#BP_Win	avgMFE	avgZ	avgED	SumZ	SumZ/#TotalWindows	BPs= 0
nt-1381	-	C	100	-	-	-	-	-
1381	NoBP	C	100	-18.74	0.08	19.53	7.62	0.08

i-nuc	BP(j)	Nuc	#BP_Win	avgMFE	avgZ	avgED	SumZ	SumZ/#TotalWindows	BPs= 0
nt-1382	-	A	100	-	-	-	-	-
1382	NoBP	A	100	-18.77	0.07	19.69	7.35	0.07

i-nuc	BP(j)	Nuc	#BP_Win	avgMFE	avgZ	avgED	SumZ	SumZ/#TotalWindows	BPs= 3
nt-1383	-	U	100	-	-	-	-	-
1383	NoBP	U	23	-18.72	0.22	22.86	5.06	0.05
1383	1379	A	70	-18.8	0.04	18.04	2.91	0.03
1383	1469	A	6	-19.0	-0.08	28.02	-0.5	-0.0
1383	1479	A	1	-19.0	0.16	26.74	0.16	0.0

i-nuc	BP(j)	Nuc	#BP_Win	avgMFE	avgZ	avgED	SumZ	SumZ/#TotalWindows	BPs= 3
nt-1384	-	G	100	-	-	-	-	-
1384	NoBP	G	22	-18.83	0.24	23.33	5.36	0.05
1384	1378	C	70	-18.8	0.04	18.04	2.91	0.03
1384	1468	U	6	-19.0	-0.08	28.02	-0.5	-0.0
1384	1478	C	2	-18.65	0.2	25.82	0.39	0.0

i-nuc	BP(j)	Nuc	#BP_Win	avgMFE	avgZ	avgED	SumZ	SumZ/#TotalWindows	BPs= 4
nt-1385	-	U	100	-	-	-	-	-
1385	NoBP	U	2	-16.95	-0.02	17.58	-0.03	-0.0
1385	1377	A	70	-18.8	0.04	18.04	2.91	0.03
1385	1366	A	20	-19.1	0.29	24.35	5.85	0.06
1385	1467	A	6	-19.0	-0.08	28.02	-0.5	-0.0
1385	1477	G	2	-18.65	0.2	25.82	0.39	0.0

i-nuc	BP(j)	Nuc	#BP_Win	avgMFE	avgZ	avgED	SumZ	SumZ/#TotalWindows	BPs= 4
nt-1386	-	C	100	-	-	-	-	-
1386	1376	G	70	-18.8	0.04	18.04	2.91	0.03
1386	1365	G	20	-19.1	0.29	24.35	5.85	0.06
1386	1466	G	6	-19.0	-0.08	28.02	-0.5	-0.0
1386	1476	G	2	-18.65	0.2	25.82	0.39	0.0
1386	NoBP	C	2	-17.7	0.16	21.32	0.32	0.0

i-nuc	BP(j)	Nuc	#BP_Win	avgMFE	avgZ	avgED	SumZ	SumZ/#TotalWindows	BPs= 3
nt-1387	-	A	100	-	-	-	-	-
1387	1375	U	68	-18.8	0.05	18.04	3.41	0.03
1387	1363	U	20	-19.1	0.29	24.35	5.85	0.06
1387	NoBP	A	6	-18.43	0.05	22.94	0.32	0.0
1387	1465	U	6	-19.0	-0.08	28.02	-0.5	-0.0

i-nuc	BP(j)	Nuc	#BP_Win	avgMFE	avgZ	avgED	SumZ	SumZ/#TotalWindows	BPs= 1
nt-1388	-	G	100	-	-	-	-	-
1388	NoBP	G	80	-18.78	0.05	19.28	4.12	0.04
1388	1362	C	20	-19.1	0.29	24.35	5.85	0.06

i-nuc	BP(j)	Nuc	#BP_Win	avgMFE	avgZ	avgED	SumZ	SumZ/#TotalWindows	BPs= 2
nt-1389	-	G	100	-	-	-	-	-
1389	NoBP	G	37	-18.39	0.07	18.85	2.73	0.03
1389	1360	C	20	-19.1	0.29	24.35	5.85	0.06
1389	1407	C	43	-19.07	0.05	19.81	2.15	0.02

i-nuc	BP(j)	Nuc	#BP_Win	avgMFE	avgZ	avgED	SumZ	SumZ/#TotalWindows	BPs= 3
nt-1390	-	G	100	-	-	-	-	-
1390	NoBP	G	50	-18.58	0.2	20.11	9.84	0.1
1390	1406	C	43	-19.07	0.05	19.81	2.15	0.02
1390	1460	C	6	-19.0	-0.08	28.02	-0.5	-0.0
1390	1407	C	1	-16.3	0.32	20.4	0.32	0.0

i-nuc	BP(j)	Nuc	#BP_Win	avgMFE	avgZ	avgED	SumZ	SumZ/#TotalWindows	BPs= 1
nt-1391	-	A	100	-	-	-	-	-
1391	NoBP	A	74	-19.01	0.09	21.46	6.81	0.07
1391	1363	U	26	-18.06	0.23	17.87	6.05	0.06

i-nuc	BP(j)	Nuc	#BP_Win	avgMFE	avgZ	avgED	SumZ	SumZ/#TotalWindows	BPs= 4
nt-1392	-	G	100	-	-	-	-	-
1392	NoBP	G	45	-19.09	0.03	19.54	1.41	0.01
1392	1362	C	26	-18.06	0.23	17.87	6.05	0.06
1392	1357	C	20	-19.1	0.29	24.35	5.85	0.06
1392	1459	C	6	-19.0	-0.08	28.02	-0.5	-0.0
1392	1406	C	3	-16.1	0.4	19.89	1.21	0.01

i-nuc	BP(j)	Nuc	#BP_Win	avgMFE	avgZ	avgED	SumZ	SumZ/#TotalWindows	BPs= 5
nt-1393	-	U	100	-	-	-	-	-
1393	NoBP	U	1	-19.4	-0.2	13.91	-0.2	-0.0
1393	1361	A	26	-18.06	0.23	17.87	6.05	0.06
1393	1356	G	20	-19.1	0.29	24.35	5.85	0.06
1393	1404	G	44	-19.0	0.06	19.77	2.56	0.03
1393	1458	A	6	-19.0	-0.08	28.02	-0.5	-0.0
1393	1405	G	3	-16.1	0.4	19.89	1.21	0.01

i-nuc	BP(j)	Nuc	#BP_Win	avgMFE	avgZ	avgED	SumZ	SumZ/#TotalWindows	BPs= 3
nt-1394	-	G	100	-	-	-	-	-
1394	1360	C	26	-18.06	0.23	17.87	6.05	0.06
1394	NoBP	G	23	-18.7	0.31	23.77	7.06	0.07
1394	1403	C	45	-18.93	0.06	19.75	2.84	0.03
1394	1457	U	6	-19.0	-0.08	28.02	-0.5	-0.0

i-nuc	BP(j)	Nuc	#BP_Win	avgMFE	avgZ	avgED	SumZ	SumZ/#TotalWindows	BPs= 3
nt-1395	-	G	100	-	-	-	-	-
1395	NoBP	G	46	-18.38	0.28	20.99	12.86	0.13
1395	1402	C	45	-18.93	0.06	19.75	2.84	0.03
1395	1456	C	6	-19.0	-0.08	28.02	-0.5	-0.0
1395	1403	C	3	-16.1	0.4	19.89	1.21	0.01

i-nuc	BP(j)	Nuc	#BP_Win	avgMFE	avgZ	avgED	SumZ	SumZ/#TotalWindows	BPs= 2
nt-1396	-	G	100	-	-	-	-	-
1396	NoBP	G	52	-18.33	0.26	22.01	13.39	0.13
1396	1401	C	45	-18.93	0.06	19.75	2.84	0.03
1396	1402	C	3	-16.1	0.4	19.89	1.21	0.01

i-nuc	BP(j)	Nuc	#BP_Win	avgMFE	avgZ	avgED	SumZ	SumZ/#TotalWindows	BPs= 4
nt-1397	-	G	100	-	-	-	-	-
1397	NoBP	G	74	-18.38	0.23	20.87	17.04	0.17
1397	1357	C	4	-19.25	-0.28	11.61	-1.12	-0.01
1397	1351	C	16	-19.85	0.09	23.91	1.45	0.01
1397	1401	C	3	-16.1	0.4	19.89	1.21	0.01
1397	1491	C	3	-14.9	-0.07	23.39	-0.2	-0.0

i-nuc	BP(j)	Nuc	#BP_Win	avgMFE	avgZ	avgED	SumZ	SumZ/#TotalWindows	BPs= 6
nt-1398	-	G	100	-	-	-	-	-
1398	NoBP	G	52	-18.79	0.06	19.13	2.93	0.03
1398	1357	C	18	-17.17	0.62	20.65	11.08	0.11
1398	1350	C	16	-19.85	0.09	23.91	1.45	0.01
1398	1351	C	4	-16.08	1.1	26.13	4.4	0.04
1398	1453	C	6	-19.0	-0.08	28.02	-0.5	-0.0
1398	1490	C	3	-14.9	-0.07	23.39	-0.2	-0.0
1398	1491	C	1	-12.3	0.27	26.48	0.27	0.0

i-nuc	BP(j)	Nuc	#BP_Win	avgMFE	avgZ	avgED	SumZ	SumZ/#TotalWindows	BPs= 3
nt-1399	-	G	100	-	-	-	-	-
1399	NoBP	G	89	-18.42	0.19	20.6	16.63	0.17
1399	1350	C	4	-16.08	1.1	26.13	4.4	0.04
1399	1452	C	6	-19.0	-0.08	28.02	-0.5	-0.0
1399	1490	C	1	-12.3	0.27	26.48	0.27	0.0

i-nuc	BP(j)	Nuc	#BP_Win	avgMFE	avgZ	avgED	SumZ	SumZ/#TotalWindows	BPs= 1
nt-1400	-	A	100	-	-	-	-	-
1400	NoBP	A	94	-18.16	0.24	21.05	22.31	0.22
1400	1451	U	6	-19.0	-0.08	28.02	-0.5	-0.0

i-nuc	BP(j)	Nuc	#BP_Win	avgMFE	avgZ	avgED	SumZ	SumZ/#TotalWindows	BPs= 6
nt-1401	-	C	100	-	-	-	-	-
1401	NoBP	C	10	-16.53	0.16	25.77	1.6	0.02
1401	1354	G	18	-17.17	0.62	20.65	11.08	0.11
1401	1347	G	16	-19.85	0.09	23.91	1.45	0.01
1401	1348	G	4	-16.08	1.1	26.13	4.4	0.04
1401	1396	G	45	-18.93	0.06	19.75	2.84	0.03
1401	1397	G	3	-16.1	0.4	19.89	1.21	0.01
1401	1487	G	4	-14.25	0.02	24.16	0.07	0.0

i-nuc	BP(j)	Nuc	#BP_Win	avgMFE	avgZ	avgED	SumZ	SumZ/#TotalWindows	BPs= 6
nt-1402	-	C	100	-	-	-	-	-
1402	1353	G	18	-17.17	0.62	20.65	11.08	0.11
1402	1346	G	16	-19.85	0.09	23.91	1.45	0.01
1402	1347	G	4	-16.08	1.1	26.13	4.4	0.04
1402	1395	G	45	-18.93	0.06	19.75	2.84	0.03
1402	NoBP	C	10	-16.16	0.11	26.48	1.09	0.01
1402	1396	G	3	-16.1	0.4	19.89	1.21	0.01
1402	1486	G	4	-14.25	0.02	24.16	0.07	0.0

i-nuc	BP(j)	Nuc	#BP_Win	avgMFE	avgZ	avgED	SumZ	SumZ/#TotalWindows	BPs= 4
nt-1403	-	C	100	-	-	-	-	-
1403	NoBP	C	18	-17.19	0.62	20.84	11.23	0.11
1403	1346	G	4	-16.08	1.1	26.13	4.4	0.04
1403	1394	G	45	-18.93	0.06	19.75	2.84	0.03
1403	1428	G	30	-17.8	0.05	24.69	1.48	0.01
1403	1395	G	3	-16.1	0.4	19.89	1.21	0.01

i-nuc	BP(j)	Nuc	#BP_Win	avgMFE	avgZ	avgED	SumZ	SumZ/#TotalWindows	BPs= 4
nt-1404	-	G	100	-	-	-	-	-
1404	NoBP	G	7	-14.9	0.66	22.14	4.63	0.05
1404	1351	C	17	-17.4	0.56	20.45	9.59	0.1
1404	1393	U	44	-19.0	0.06	19.77	2.56	0.03
1404	1345	U	1	-16.7	0.98	26.32	0.98	0.01
1404	1427	U	31	-17.81	0.08	24.57	2.51	0.03

i-nuc	BP(j)	Nuc	#BP_Win	avgMFE	avgZ	avgED	SumZ	SumZ/#TotalWindows	BPs= 4
nt-1405	-	G	100	-	-	-	-	-
1405	NoBP	G	44	-18.98	0.07	20.04	3.14	0.03
1405	1350	C	17	-17.4	0.56	20.45	9.59	0.1
1405	1426	C	32	-17.78	0.11	24.62	3.49	0.03
1405	1393	U	3	-16.1	0.4	19.89	1.21	0.01
1405	1478	C	4	-13.38	0.49	18.04	1.96	0.02

i-nuc	BP(j)	Nuc	#BP_Win	avgMFE	avgZ	avgED	SumZ	SumZ/#TotalWindows	BPs= 5
nt-1406	-	C	100	-	-	-	-	-
1406	NoBP	C	3	-13.53	1.38	25.85	4.14	0.04
1406	1390	G	43	-19.07	0.05	19.81	2.15	0.02
1406	1348	G	15	-17.68	0.43	19.22	6.43	0.06
1406	1425	G	32	-17.78	0.11	24.62	3.49	0.03
1406	1392	G	3	-16.1	0.4	19.89	1.21	0.01
1406	1477	G	4	-13.38	0.49	18.04	1.96	0.02

i-nuc	BP(j)	Nuc	#BP_Win	avgMFE	avgZ	avgED	SumZ	SumZ/#TotalWindows	BPs= 5
nt-1407	-	C	100	-	-	-	-	-
1407	NoBP	C	5	-13.52	0.81	21.36	4.06	0.04
1407	1389	G	43	-19.07	0.05	19.81	2.15	0.02
1407	1347	G	15	-17.68	0.43	19.22	6.43	0.06
1407	1424	G	32	-17.78	0.11	24.62	3.49	0.03
1407	1390	G	1	-16.3	0.32	20.4	0.32	0.0
1407	1476	G	4	-13.38	0.49	18.04	1.96	0.02

i-nuc	BP(j)	Nuc	#BP_Win	avgMFE	avgZ	avgED	SumZ	SumZ/#TotalWindows	BPs= 1
nt-1408	-	A	100	-	-	-	-	-
1408	NoBP	A	68	-17.91	0.2	19.54	13.6	0.14
1408	1423	U	32	-17.78	0.11	24.62	3.49	0.03

i-nuc	BP(j)	Nuc	#BP_Win	avgMFE	avgZ	avgED	SumZ	SumZ/#TotalWindows	BPs= 1
nt-1409	-	U	100	-	-	-	-	-
1409	NoBP	U	89	-18.0	0.09	21.56	7.99	0.08
1409	1346	G	11	-16.28	0.75	17.52	8.28	0.08

i-nuc	BP(j)	Nuc	#BP_Win	avgMFE	avgZ	avgED	SumZ	SumZ/#TotalWindows	BPs= 1
nt-1410	-	A	100	-	-	-	-	-
1410	NoBP	A	89	-17.94	0.08	21.52	6.77	0.07
1410	1345	U	11	-16.28	0.75	17.52	8.28	0.08

i-nuc	BP(j)	Nuc	#BP_Win	avgMFE	avgZ	avgED	SumZ	SumZ/#TotalWindows	BPs= 2
nt-1411	-	A	100	-	-	-	-	-
1411	NoBP	A	57	-17.94	0.04	19.71	2.52	0.03
1411	1344	U	11	-16.28	0.75	17.52	8.28	0.08
1411	1422	U	32	-17.78	0.11	24.62	3.49	0.03

i-nuc	BP(j)	Nuc	#BP_Win	avgMFE	avgZ	avgED	SumZ	SumZ/#TotalWindows	BPs= 2
nt-1412	-	A	100	-	-	-	-	-
1412	NoBP	A	28	-17.86	0.42	19.23	11.82	0.12
1412	1421	U	32	-17.78	0.11	24.62	3.49	0.03
1412	1457	U	40	-17.41	-0.03	19.42	-1.25	-0.01

i-nuc	BP(j)	Nuc	#BP_Win	avgMFE	avgZ	avgED	SumZ	SumZ/#TotalWindows	BPs= 3
nt-1413	-	G	100	-	-	-	-	-
1413	NoBP	G	16	-19.09	0.15	20.34	2.44	0.02
1413	1342	C	11	-16.28	0.75	17.52	8.28	0.08
1413	1420	U	32	-17.78	0.11	24.62	3.49	0.03
1413	1456	C	41	-17.23	-0.01	19.49	-0.24	-0.0

i-nuc	BP(j)	Nuc	#BP_Win	avgMFE	avgZ	avgED	SumZ	SumZ/#TotalWindows	BPs= 3
nt-1414	-	C	100	-	-	-	-	-
1414	NoBP	C	16	-18.79	0.13	20.17	2.1	0.02
1414	1341	G	11	-16.28	0.75	17.52	8.28	0.08
1414	1419	G	32	-17.78	0.11	24.62	3.49	0.03
1414	1455	G	41	-17.23	-0.01	19.49	-0.24	-0.0

i-nuc	BP(j)	Nuc	#BP_Win	avgMFE	avgZ	avgED	SumZ	SumZ/#TotalWindows	BPs= 1
nt-1415	-	A	100	-	-	-	-	-
1415	NoBP	A	98	-17.55	0.11	20.93	10.84	0.11
1415	1335	U	2	-16.65	0.67	21.02	1.34	0.01

i-nuc	BP(j)	Nuc	#BP_Win	avgMFE	avgZ	avgED	SumZ	SumZ/#TotalWindows	BPs= 1
nt-1416	-	A	100	-	-	-	-	-
1416	NoBP	A	98	-17.53	0.1	20.79	9.45	0.09
1416	1334	U	2	-16.65	0.67	21.02	1.34	0.01

i-nuc	BP(j)	Nuc	#BP_Win	avgMFE	avgZ	avgED	SumZ	SumZ/#TotalWindows	BPs= 2
nt-1417	-	G	100	-	-	-	-	-
1417	NoBP	G	57	-17.73	0.14	21.66	8.25	0.08
1417	1333	U	2	-16.65	0.67	21.02	1.34	0.01
1417	1452	C	41	-17.23	-0.01	19.49	-0.24	-0.0

i-nuc	BP(j)	Nuc	#BP_Win	avgMFE	avgZ	avgED	SumZ	SumZ/#TotalWindows	BPs= 2
nt-1418	-	A	100	-	-	-	-	-
1418	NoBP	A	57	-17.71	0.13	21.62	7.31	0.07
1418	1331	U	2	-16.65	0.67	21.02	1.34	0.01
1418	1451	U	41	-17.23	-0.01	19.49	-0.24	-0.0

i-nuc	BP(j)	Nuc	#BP_Win	avgMFE	avgZ	avgED	SumZ	SumZ/#TotalWindows	BPs= 3
nt-1419	-	G	100	-	-	-	-	-
1419	NoBP	G	10	-18.58	0.26	20.1	2.59	0.03
1419	1330	C	2	-16.65	0.67	21.02	1.34	0.01
1419	1414	C	32	-17.78	0.11	24.62	3.49	0.03
1419	1447	C	56	-17.14	0.01	18.57	0.31	0.0

i-nuc	BP(j)	Nuc	#BP_Win	avgMFE	avgZ	avgED	SumZ	SumZ/#TotalWindows	BPs= 3
nt-1420	-	U	100	-	-	-	-	-
1420	NoBP	U	10	-18.44	0.14	19.86	1.45	0.01
1420	1329	A	2	-16.65	0.67	21.02	1.34	0.01
1420	1413	G	32	-17.78	0.11	24.62	3.49	0.03
1420	1446	A	56	-17.14	0.01	18.57	0.31	0.0

i-nuc	BP(j)	Nuc	#BP_Win	avgMFE	avgZ	avgED	SumZ	SumZ/#TotalWindows	BPs= 4
nt-1421	-	U	100	-	-	-	-	-
1421	NoBP	U	4	-17.47	0.67	20.4	2.68	0.03
1421	1328	G	2	-16.65	0.67	21.02	1.34	0.01
1421	1412	A	32	-17.78	0.11	24.62	3.49	0.03
1421	1443	G	6	-18.85	-0.36	19.34	-2.14	-0.02
1421	1445	A	56	-17.14	0.01	18.57	0.31	0.0

i-nuc	BP(j)	Nuc	#BP_Win	avgMFE	avgZ	avgED	SumZ	SumZ/#TotalWindows	BPs= 3
nt-1422	-	U	100	-	-	-	-	-
1422	NoBP	U	2	-16.2	0.83	19.02	1.66	0.02
1422	1327	A	2	-16.65	0.67	21.02	1.34	0.01
1422	1411	A	32	-17.78	0.11	24.62	3.49	0.03
1422	1442	A	64	-17.33	-0.03	18.81	-2.2	-0.02

i-nuc	BP(j)	Nuc	#BP_Win	avgMFE	avgZ	avgED	SumZ	SumZ/#TotalWindows	BPs= 3
nt-1423	-	U	100	-	-	-	-	-
1423	NoBP	U	1	-16.2	0.79	19.74	0.79	0.01
1423	1326	A	2	-16.65	0.67	21.02	1.34	0.01
1423	1408	A	32	-17.78	0.11	24.62	3.49	0.03
1423	1441	A	65	-17.32	-0.04	18.81	-2.66	-0.03

i-nuc	BP(j)	Nuc	#BP_Win	avgMFE	avgZ	avgED	SumZ	SumZ/#TotalWindows	BPs= 3
nt-1424	-	G	100	-	-	-	-	-
1424	1325	U	1	-16.8	0.55	20.04	0.55	0.01
1424	NoBP	G	1	-16.5	0.79	22.0	0.79	0.01
1424	1407	C	32	-17.78	0.11	24.62	3.49	0.03
1424	1440	C	66	-17.32	-0.05	18.82	-3.5	-0.03

i-nuc	BP(j)	Nuc	#BP_Win	avgMFE	avgZ	avgED	SumZ	SumZ/#TotalWindows	BPs= 3
nt-1425	-	G	100	-	-	-	-	-
1425	NoBP	G	1	-16.5	0.79	22.0	0.79	0.01
1425	1406	C	32	-17.78	0.11	24.62	3.49	0.03
1425	1439	C	66	-17.32	-0.05	18.82	-3.5	-0.03
1425	1456	C	1	-14.0	-0.3	24.42	-0.3	-0.0

i-nuc	BP(j)	Nuc	#BP_Win	avgMFE	avgZ	avgED	SumZ	SumZ/#TotalWindows	BPs= 3
nt-1426	-	C	100	-	-	-	-	-
1426	1405	G	32	-17.78	0.11	24.62	3.49	0.03
1426	1438	G	66	-17.32	-0.05	18.82	-3.5	-0.03
1426	1455	G	1	-14.0	-0.3	24.42	-0.3	-0.0
1426	NoBP	C	1	-12.4	-0.06	29.09	-0.06	-0.0

i-nuc	BP(j)	Nuc	#BP_Win	avgMFE	avgZ	avgED	SumZ	SumZ/#TotalWindows	BPs= 4
nt-1427	-	U	100	-	-	-	-	-
1427	1404	G	31	-17.81	0.08	24.57	2.51	0.03
1427	1437	A	66	-17.32	-0.05	18.82	-3.5	-0.03
1427	1454	A	1	-14.0	-0.3	24.42	-0.3	-0.0
1427	1524	A	2	-12.3	-0.01	28.9	-0.02	-0.0

i-nuc	BP(j)	Nuc	#BP_Win	avgMFE	avgZ	avgED	SumZ	SumZ/#TotalWindows	BPs= 3
nt-1428	-	G	100	-	-	-	-	-
1428	1403	C	30	-17.8	0.05	24.69	1.48	0.01
1428	NoBP	G	66	-17.32	-0.05	18.82	-3.5	-0.03
1428	1453	C	1	-14.0	-0.3	24.42	-0.3	-0.0
1428	1523	C	3	-12.03	0.14	28.45	0.41	0.0

i-nuc	BP(j)	Nuc	#BP_Win	avgMFE	avgZ	avgED	SumZ	SumZ/#TotalWindows	BPs= 1
nt-1429	-	A	100	-	-	-	-	-
1429	NoBP	A	34	-16.95	0.04	25.18	1.21	0.01
1429	1435	U	66	-17.32	-0.05	18.82	-3.5	-0.03

i-nuc	BP(j)	Nuc	#BP_Win	avgMFE	avgZ	avgED	SumZ	SumZ/#TotalWindows	BPs= 0
nt-1430	-	A	100	-	-	-	-	-
1430	NoBP	A	100	-17.1	-0.02	21.08	-2.45	-0.02

i-nuc	BP(j)	Nuc	#BP_Win	avgMFE	avgZ	avgED	SumZ	SumZ/#TotalWindows	BPs= 2
nt-1431	-	G	100	-	-	-	-	-
1431	NoBP	G	86	-17.06	-0.04	20.01	-3.05	-0.03
1431	1439	C	11	-18.01	0.09	28.38	1.02	0.01
1431	1520	U	3	-12.03	0.14	28.45	0.41	0.0

i-nuc	BP(j)	Nuc	#BP_Win	avgMFE	avgZ	avgED	SumZ	SumZ/#TotalWindows	BPs= 2
nt-1432	-	C	100	-	-	-	-	-
1432	NoBP	C	86	-16.96	-0.03	20.11	-2.66	-0.03
1432	1438	G	11	-18.01	0.09	28.38	1.02	0.01
1432	1519	G	3	-12.03	0.14	28.45	0.41	0.0

i-nuc	BP(j)	Nuc	#BP_Win	avgMFE	avgZ	avgED	SumZ	SumZ/#TotalWindows	BPs= 1
nt-1433	-	A	100	-	-	-	-	-
1433	NoBP	A	97	-17.01	-0.02	21.04	-1.97	-0.02
1433	1518	U	3	-12.03	0.14	28.45	0.41	0.0

i-nuc	BP(j)	Nuc	#BP_Win	avgMFE	avgZ	avgED	SumZ	SumZ/#TotalWindows	BPs= 1
nt-1434	-	A	100	-	-	-	-	-
1434	NoBP	A	97	-16.94	-0.02	20.98	-2.06	-0.02
1434	1517	U	3	-12.03	0.14	28.45	0.41	0.0

i-nuc	BP(j)	Nuc	#BP_Win	avgMFE	avgZ	avgED	SumZ	SumZ/#TotalWindows	BPs= 2
nt-1435	-	U	100	-	-	-	-	-
1435	NoBP	U	31	-15.93	0.06	25.54	1.92	0.02
1435	1429	A	66	-17.32	-0.05	18.82	-3.5	-0.03
1435	1516	A	3	-12.03	0.14	28.45	0.41	0.0

i-nuc	BP(j)	Nuc	#BP_Win	avgMFE	avgZ	avgED	SumZ	SumZ/#TotalWindows	BPs= 0
nt-1436	-	G	100	-	-	-	-	-
1436	NoBP	G	100	-16.66	-0.01	21.17	-1.16	-0.01

i-nuc	BP(j)	Nuc	#BP_Win	avgMFE	avgZ	avgED	SumZ	SumZ/#TotalWindows	BPs= 2
nt-1437	-	A	100	-	-	-	-	-
1437	NoBP	A	33	-15.31	0.06	25.66	1.83	0.02
1437	1427	U	66	-17.32	-0.05	18.82	-3.5	-0.03
1437	1457	U	1	-11.3	0.41	26.59	0.41	0.0

i-nuc	BP(j)	Nuc	#BP_Win	avgMFE	avgZ	avgED	SumZ	SumZ/#TotalWindows	BPs= 4
nt-1438	-	G	100	-	-	-	-	-
1438	NoBP	G	10	-14.82	-0.14	23.08	-1.37	-0.01
1438	1432	C	11	-18.01	0.09	28.38	1.02	0.01
1438	1426	C	66	-17.32	-0.05	18.82	-3.5	-0.03
1438	1478	C	12	-12.68	0.22	25.25	2.58	0.03
1438	1456	C	1	-11.3	0.41	26.59	0.41	0.0

i-nuc	BP(j)	Nuc	#BP_Win	avgMFE	avgZ	avgED	SumZ	SumZ/#TotalWindows	BPs= 4
nt-1439	-	C	100	-	-	-	-	-
1439	NoBP	C	10	-14.15	-0.15	22.33	-1.47	-0.01
1439	1431	G	11	-18.01	0.09	28.38	1.02	0.01
1439	1425	G	66	-17.32	-0.05	18.82	-3.5	-0.03
1439	1477	G	12	-12.68	0.22	25.25	2.58	0.03
1439	1455	G	1	-11.3	0.41	26.59	0.41	0.0

i-nuc	BP(j)	Nuc	#BP_Win	avgMFE	avgZ	avgED	SumZ	SumZ/#TotalWindows	BPs= 2
nt-1440	-	C	100	-	-	-	-	-
1440	NoBP	C	22	-15.65	-0.03	25.22	-0.56	-0.01
1440	1424	G	66	-17.32	-0.05	18.82	-3.5	-0.03
1440	1476	G	12	-12.68	0.22	25.25	2.58	0.03

i-nuc	BP(j)	Nuc	#BP_Win	avgMFE	avgZ	avgED	SumZ	SumZ/#TotalWindows	BPs= 1
nt-1441	-	A	100	-	-	-	-	-
1441	NoBP	A	35	-14.47	0.0	24.76	0.11	0.0
1441	1423	U	65	-17.32	-0.04	18.81	-2.66	-0.03

i-nuc	BP(j)	Nuc	#BP_Win	avgMFE	avgZ	avgED	SumZ	SumZ/#TotalWindows	BPs= 1
nt-1442	-	A	100	-	-	-	-	-
1442	NoBP	A	36	-14.35	-0.03	24.43	-1.08	-0.01
1442	1422	U	64	-17.33	-0.03	18.81	-2.2	-0.02

i-nuc	BP(j)	Nuc	#BP_Win	avgMFE	avgZ	avgED	SumZ	SumZ/#TotalWindows	BPs= 2
nt-1443	-	G	100	-	-	-	-	-
1443	NoBP	G	82	-16.52	-0.05	20.23	-4.2	-0.04
1443	1421	U	6	-18.85	-0.36	19.34	-2.14	-0.02
1443	1470	C	12	-12.68	0.22	25.25	2.58	0.03

i-nuc	BP(j)	Nuc	#BP_Win	avgMFE	avgZ	avgED	SumZ	SumZ/#TotalWindows	BPs= 1
nt-1444	-	U	100	-	-	-	-	-
1444	NoBP	U	88	-16.61	-0.08	20.13	-7.34	-0.07
1444	1469	A	12	-12.68	0.22	25.25	2.58	0.03

i-nuc	BP(j)	Nuc	#BP_Win	avgMFE	avgZ	avgED	SumZ	SumZ/#TotalWindows	BPs= 2
nt-1445	-	A	100	-	-	-	-	-
1445	NoBP	A	32	-15.48	-0.26	22.82	-8.48	-0.08
1445	1421	U	56	-17.14	0.01	18.57	0.31	0.0
1445	1468	U	12	-12.68	0.22	25.25	2.58	0.03

i-nuc	BP(j)	Nuc	#BP_Win	avgMFE	avgZ	avgED	SumZ	SumZ/#TotalWindows	BPs= 1
nt-1446	-	A	100	-	-	-	-	-
1446	NoBP	A	44	-14.57	-0.13	23.45	-5.9	-0.06
1446	1420	U	56	-17.14	0.01	18.57	0.31	0.0

i-nuc	BP(j)	Nuc	#BP_Win	avgMFE	avgZ	avgED	SumZ	SumZ/#TotalWindows	BPs= 2
nt-1447	-	C	100	-	-	-	-	-
1447	NoBP	C	32	-15.06	-0.27	22.97	-8.64	-0.09
1447	1419	G	56	-17.14	0.01	18.57	0.31	0.0
1447	1466	G	12	-12.68	0.22	25.25	2.58	0.03

i-nuc	BP(j)	Nuc	#BP_Win	avgMFE	avgZ	avgED	SumZ	SumZ/#TotalWindows	BPs= 1
nt-1448	-	A	100	-	-	-	-	-
1448	NoBP	A	88	-16.34	-0.11	20.18	-10.1	-0.1
1448	1465	U	12	-12.68	0.22	25.25	2.58	0.03

i-nuc	BP(j)	Nuc	#BP_Win	avgMFE	avgZ	avgED	SumZ	SumZ/#TotalWindows	BPs= 0
nt-1449	-	A	100	-	-	-	-	-
1449	NoBP	A	100	-15.87	-0.09	20.82	-8.89	-0.09

i-nuc	BP(j)	Nuc	#BP_Win	avgMFE	avgZ	avgED	SumZ	SumZ/#TotalWindows	BPs= 0
nt-1450	-	A	100	-	-	-	-	-
1450	NoBP	A	100	-15.83	-0.1	20.89	-9.76	-0.1

i-nuc	BP(j)	Nuc	#BP_Win	avgMFE	avgZ	avgED	SumZ	SumZ/#TotalWindows	BPs= 3
nt-1451	-	U	100	-	-	-	-	-
1451	NoBP	U	45	-14.5	-0.18	21.08	-8.01	-0.08
1451	1418	A	41	-17.23	-0.01	19.49	-0.24	-0.0
1451	1400	A	6	-19.0	-0.08	28.02	-0.5	-0.0
1451	1532	G	8	-13.6	-0.24	21.06	-1.91	-0.02

i-nuc	BP(j)	Nuc	#BP_Win	avgMFE	avgZ	avgED	SumZ	SumZ/#TotalWindows	BPs= 3
nt-1452	-	C	100	-	-	-	-	-
1452	NoBP	C	42	-14.62	-0.22	20.75	-9.32	-0.09
1452	1417	G	41	-17.23	-0.01	19.49	-0.24	-0.0
1452	1399	G	6	-19.0	-0.08	28.02	-0.5	-0.0
1452	1531	G	11	-13.46	-0.21	21.51	-2.3	-0.02

i-nuc	BP(j)	Nuc	#BP_Win	avgMFE	avgZ	avgED	SumZ	SumZ/#TotalWindows	BPs= 3
nt-1453	-	C	100	-	-	-	-	-
1453	NoBP	C	82	-15.94	-0.14	19.96	-11.41	-0.11
1453	1398	G	6	-19.0	-0.08	28.02	-0.5	-0.0
1453	1428	G	1	-14.0	-0.3	24.42	-0.3	-0.0
1453	1530	G	11	-13.46	-0.21	21.51	-2.3	-0.02

i-nuc	BP(j)	Nuc	#BP_Win	avgMFE	avgZ	avgED	SumZ	SumZ/#TotalWindows	BPs= 1
nt-1454	-	A	100	-	-	-	-	-
1454	NoBP	A	99	-15.86	-0.16	20.55	-16.21	-0.16
1454	1427	U	1	-14.0	-0.3	24.42	-0.3	-0.0

i-nuc	BP(j)	Nuc	#BP_Win	avgMFE	avgZ	avgED	SumZ	SumZ/#TotalWindows	BPs= 4
nt-1455	-	G	100	-	-	-	-	-
1455	NoBP	G	49	-15.08	-0.34	22.43	-16.5	-0.17
1455	1414	C	41	-17.23	-0.01	19.49	-0.24	-0.0
1455	1478	C	8	-14.24	-0.17	12.73	-1.35	-0.01
1455	1426	C	1	-14.0	-0.3	24.42	-0.3	-0.0
1455	1439	C	1	-11.3	0.41	26.59	0.41	0.0

i-nuc	BP(j)	Nuc	#BP_Win	avgMFE	avgZ	avgED	SumZ	SumZ/#TotalWindows	BPs= 6
nt-1456	-	C	100	-	-	-	-	-
1456	NoBP	C	32	-14.91	-0.51	21.45	-16.21	-0.16
1456	1413	G	41	-17.23	-0.01	19.49	-0.24	-0.0
1456	1395	G	6	-19.0	-0.08	28.02	-0.5	-0.0
1456	1477	G	8	-14.24	-0.17	12.73	-1.35	-0.01
1456	1425	G	1	-14.0	-0.3	24.42	-0.3	-0.0
1456	1438	G	1	-11.3	0.41	26.59	0.41	0.0
1456	1527	G	11	-13.46	-0.21	21.51	-2.3	-0.02

i-nuc	BP(j)	Nuc	#BP_Win	avgMFE	avgZ	avgED	SumZ	SumZ/#TotalWindows	BPs= 5
nt-1457	-	U	100	-	-	-	-	-
1457	1412	A	40	-17.41	-0.03	19.42	-1.25	-0.01
1457	1394	G	6	-19.0	-0.08	28.02	-0.5	-0.0
1457	NoBP	U	34	-14.76	-0.52	21.34	-17.81	-0.18
1457	1476	G	8	-14.24	-0.17	12.73	-1.35	-0.01
1457	1437	A	1	-11.3	0.41	26.59	0.41	0.0
1457	1526	A	11	-13.46	-0.21	21.51	-2.3	-0.02

i-nuc	BP(j)	Nuc	#BP_Win	avgMFE	avgZ	avgED	SumZ	SumZ/#TotalWindows	BPs= 1
nt-1458	-	A	100	-	-	-	-	-
1458	NoBP	A	94	-15.65	-0.25	19.95	-23.85	-0.24
1458	1393	U	6	-19.0	-0.08	28.02	-0.5	-0.0

i-nuc	BP(j)	Nuc	#BP_Win	avgMFE	avgZ	avgED	SumZ	SumZ/#TotalWindows	BPs= 2
nt-1459	-	C	100	-	-	-	-	-
1459	NoBP	C	69	-16.22	-0.21	19.05	-14.29	-0.14
1459	1392	G	6	-19.0	-0.08	28.02	-0.5	-0.0
1459	1522	G	25	-14.0	-0.41	22.94	-10.33	-0.1

i-nuc	BP(j)	Nuc	#BP_Win	avgMFE	avgZ	avgED	SumZ	SumZ/#TotalWindows	BPs= 3
nt-1460	-	C	100	-	-	-	-	-
1460	NoBP	C	65	-16.38	-0.28	19.09	-17.95	-0.18
1460	1390	G	6	-19.0	-0.08	28.02	-0.5	-0.0
1460	1466	G	4	-13.38	0.49	18.04	1.96	0.02
1460	1521	G	25	-14.0	-0.41	22.94	-10.33	-0.1

i-nuc	BP(j)	Nuc	#BP_Win	avgMFE	avgZ	avgED	SumZ	SumZ/#TotalWindows	BPs= 2
nt-1461	-	A	100	-	-	-	-	-
1461	NoBP	A	71	-16.58	-0.28	19.81	-19.63	-0.2
1461	1465	U	4	-13.38	0.49	18.04	1.96	0.02
1461	1520	U	25	-14.0	-0.41	22.94	-10.33	-0.1

i-nuc	BP(j)	Nuc	#BP_Win	avgMFE	avgZ	avgED	SumZ	SumZ/#TotalWindows	BPs= 1
nt-1462	-	U	100	-	-	-	-	-
1462	NoBP	U	75	-16.39	-0.25	19.66	-18.59	-0.19
1462	1519	G	25	-14.0	-0.41	22.94	-10.33	-0.1

i-nuc	BP(j)	Nuc	#BP_Win	avgMFE	avgZ	avgED	SumZ	SumZ/#TotalWindows	BPs= 1
nt-1463	-	A	100	-	-	-	-	-
1463	NoBP	A	75	-16.38	-0.26	19.65	-19.19	-0.19
1463	1518	U	25	-14.0	-0.41	22.94	-10.33	-0.1

i-nuc	BP(j)	Nuc	#BP_Win	avgMFE	avgZ	avgED	SumZ	SumZ/#TotalWindows	BPs= 1
nt-1464	-	A	100	-	-	-	-	-
1464	NoBP	A	75	-16.37	-0.27	19.64	-20.1	-0.2
1464	1517	U	25	-14.0	-0.41	22.94	-10.33	-0.1

i-nuc	BP(j)	Nuc	#BP_Win	avgMFE	avgZ	avgED	SumZ	SumZ/#TotalWindows	BPs= 4
nt-1465	-	U	100	-	-	-	-	-
1465	NoBP	U	53	-17.14	-0.48	17.46	-25.27	-0.25
1465	1387	A	6	-19.0	-0.08	28.02	-0.5	-0.0
1465	1461	A	4	-13.38	0.49	18.04	1.96	0.02
1465	1448	A	12	-12.68	0.22	25.25	2.58	0.03
1465	1516	A	25	-14.0	-0.41	22.94	-10.33	-0.1

i-nuc	BP(j)	Nuc	#BP_Win	avgMFE	avgZ	avgED	SumZ	SumZ/#TotalWindows	BPs= 4
nt-1466	-	G	100	-	-	-	-	-
1466	NoBP	G	53	-17.15	-0.5	17.39	-26.36	-0.26
1466	1386	C	6	-19.0	-0.08	28.02	-0.5	-0.0
1466	1460	C	4	-13.38	0.49	18.04	1.96	0.02
1466	1447	C	12	-12.68	0.22	25.25	2.58	0.03
1466	1514	C	25	-14.0	-0.41	22.94	-10.33	-0.1

i-nuc	BP(j)	Nuc	#BP_Win	avgMFE	avgZ	avgED	SumZ	SumZ/#TotalWindows	BPs= 2
nt-1467	-	A	100	-	-	-	-	-
1467	NoBP	A	69	-16.15	-0.34	18.73	-23.79	-0.24
1467	1385	U	6	-19.0	-0.08	28.02	-0.5	-0.0
1467	1513	U	25	-14.0	-0.41	22.94	-10.33	-0.1

i-nuc	BP(j)	Nuc	#BP_Win	avgMFE	avgZ	avgED	SumZ	SumZ/#TotalWindows	BPs= 2
nt-1468	-	U	100	-	-	-	-	-
1468	NoBP	U	82	-16.01	-0.47	19.01	-38.62	-0.39
1468	1384	G	6	-19.0	-0.08	28.02	-0.5	-0.0
1468	1445	A	12	-12.68	0.22	25.25	2.58	0.03

i-nuc	BP(j)	Nuc	#BP_Win	avgMFE	avgZ	avgED	SumZ	SumZ/#TotalWindows	BPs= 3
nt-1469	-	A	100	-	-	-	-	-
1469	NoBP	A	57	-16.89	-0.52	17.21	-29.78	-0.3
1469	1383	U	6	-19.0	-0.08	28.02	-0.5	-0.0
1469	1444	U	12	-12.68	0.22	25.25	2.58	0.03
1469	1511	U	25	-14.0	-0.41	22.94	-10.33	-0.1

i-nuc	BP(j)	Nuc	#BP_Win	avgMFE	avgZ	avgED	SumZ	SumZ/#TotalWindows	BPs= 2
nt-1470	-	C	100	-	-	-	-	-
1470	NoBP	C	63	-17.1	-0.5	18.2	-31.61	-0.32
1470	1443	G	12	-12.68	0.22	25.25	2.58	0.03
1470	1510	G	25	-14.0	-0.41	22.94	-10.33	-0.1

i-nuc	BP(j)	Nuc	#BP_Win	avgMFE	avgZ	avgED	SumZ	SumZ/#TotalWindows	BPs= 1
nt-1471	-	A	100	-	-	-	-	-
1471	NoBP	A	75	-16.42	-0.42	19.18	-31.85	-0.32
1471	1509	U	25	-14.0	-0.41	22.94	-10.33	-0.1

i-nuc	BP(j)	Nuc	#BP_Win	avgMFE	avgZ	avgED	SumZ	SumZ/#TotalWindows	BPs= 0
nt-1472	-	G	100	-	-	-	-	-
1472	NoBP	G	100	-15.84	-0.44	20.02	-44.32	-0.44

i-nuc	BP(j)	Nuc	#BP_Win	avgMFE	avgZ	avgED	SumZ	SumZ/#TotalWindows	BPs= 0
nt-1473	-	A	100	-	-	-	-	-
1473	NoBP	A	100	-15.89	-0.48	19.89	-47.68	-0.48

i-nuc	BP(j)	Nuc	#BP_Win	avgMFE	avgZ	avgED	SumZ	SumZ/#TotalWindows	BPs= 0
nt-1474	-	A	100	-	-	-	-	-
1474	NoBP	A	100	-15.95	-0.5	19.77	-49.88	-0.5

i-nuc	BP(j)	Nuc	#BP_Win	avgMFE	avgZ	avgED	SumZ	SumZ/#TotalWindows	BPs= 0
nt-1475	-	A	100	-	-	-	-	-
1475	NoBP	A	100	-16.0	-0.52	19.66	-52.46	-0.52

i-nuc	BP(j)	Nuc	#BP_Win	avgMFE	avgZ	avgED	SumZ	SumZ/#TotalWindows	BPs= 5
nt-1476	-	G	100	-	-	-	-	-
1476	NoBP	G	45	-19.08	-1.11	17.17	-49.87	-0.5
1476	1386	C	2	-18.65	0.2	25.82	0.39	0.0
1476	1407	C	4	-13.38	0.49	18.04	1.96	0.02
1476	1440	C	12	-12.68	0.22	25.25	2.58	0.03
1476	1505	U	29	-13.49	-0.28	22.43	-8.2	-0.08
1476	1457	U	8	-14.24	-0.17	12.73	-1.35	-0.01

i-nuc	BP(j)	Nuc	#BP_Win	avgMFE	avgZ	avgED	SumZ	SumZ/#TotalWindows	BPs= 7
nt-1477	-	G	100	-	-	-	-	-
1477	NoBP	G	24	-17.54	-0.4	20.52	-9.52	-0.1
1477	1385	U	2	-18.65	0.2	25.82	0.39	0.0
1477	1406	C	4	-13.38	0.49	18.04	1.96	0.02
1477	1439	C	12	-12.68	0.22	25.25	2.58	0.03
1477	1504	U	29	-13.49	-0.28	22.43	-8.2	-0.08
1477	1456	C	8	-14.24	-0.17	12.73	-1.35	-0.01
1477	1520	U	1	-14.7	-0.38	20.66	-0.38	-0.0
1477	1550	C	20	-21.56	-2.17	11.98	-43.44	-0.43

i-nuc	BP(j)	Nuc	#BP_Win	avgMFE	avgZ	avgED	SumZ	SumZ/#TotalWindows	BPs= 7
nt-1478	-	C	100	-	-	-	-	-
1478	NoBP	C	24	-17.7	-0.46	20.14	-11.0	-0.11
1478	1384	G	2	-18.65	0.2	25.82	0.39	0.0
1478	1405	G	4	-13.38	0.49	18.04	1.96	0.02
1478	1438	G	12	-12.68	0.22	25.25	2.58	0.03
1478	1503	G	29	-13.49	-0.28	22.43	-8.2	-0.08
1478	1455	G	8	-14.24	-0.17	12.73	-1.35	-0.01
1478	1519	G	1	-14.7	-0.38	20.66	-0.38	-0.0
1478	1549	G	20	-21.56	-2.17	11.98	-43.44	-0.43

i-nuc	BP(j)	Nuc	#BP_Win	avgMFE	avgZ	avgED	SumZ	SumZ/#TotalWindows	BPs= 4
nt-1479	-	A	100	-	-	-	-	-
1479	NoBP	A	49	-15.66	-0.2	19.69	-9.85	-0.1
1479	1383	U	1	-19.0	0.16	26.74	0.16	0.0
1479	1502	U	29	-13.49	-0.28	22.43	-8.2	-0.08
1479	1518	U	1	-14.7	-0.38	20.66	-0.38	-0.0
1479	1548	U	20	-21.56	-2.17	11.98	-43.44	-0.43

i-nuc	BP(j)	Nuc	#BP_Win	avgMFE	avgZ	avgED	SumZ	SumZ/#TotalWindows	BPs= 2
nt-1480	-	A	100	-	-	-	-	-
1480	NoBP	A	79	-14.96	-0.25	20.55	-19.99	-0.2
1480	1517	U	1	-14.7	-0.38	20.66	-0.38	-0.0
1480	1547	U	20	-21.56	-2.17	11.98	-43.44	-0.43

i-nuc	BP(j)	Nuc	#BP_Win	avgMFE	avgZ	avgED	SumZ	SumZ/#TotalWindows	BPs= 4
nt-1481	-	U	100	-	-	-	-	-
1481	NoBP	U	43	-15.06	0.01	19.6	0.43	0.0
1481	1500	A	29	-13.49	-0.28	22.43	-8.2	-0.08
1481	1516	A	1	-14.7	-0.38	20.66	-0.38	-0.0
1481	1546	A	20	-21.56	-2.17	11.98	-43.44	-0.43
1481	1563	A	7	-21.03	-2.03	15.93	-14.24	-0.14

i-nuc	BP(j)	Nuc	#BP_Win	avgMFE	avgZ	avgED	SumZ	SumZ/#TotalWindows	BPs= 4
nt-1482	-	U	100	-	-	-	-	-
1482	NoBP	U	43	-15.17	-0.04	19.16	-1.51	-0.02
1482	1499	G	29	-13.49	-0.28	22.43	-8.2	-0.08
1482	1515	A	1	-14.7	-0.38	20.66	-0.38	-0.0
1482	1545	A	20	-21.56	-2.17	11.98	-43.44	-0.43
1482	1562	G	7	-21.03	-2.03	15.93	-14.24	-0.14

i-nuc	BP(j)	Nuc	#BP_Win	avgMFE	avgZ	avgED	SumZ	SumZ/#TotalWindows	BPs= 3
nt-1483	-	U	100	-	-	-	-	-
1483	NoBP	U	44	-15.25	-0.09	18.77	-3.87	-0.04
1483	1498	A	29	-13.49	-0.28	22.43	-8.2	-0.08
1483	1544	A	20	-21.56	-2.17	11.98	-43.44	-0.43
1483	1561	G	7	-21.03	-2.03	15.93	-14.24	-0.14

i-nuc	BP(j)	Nuc	#BP_Win	avgMFE	avgZ	avgED	SumZ	SumZ/#TotalWindows	BPs= 3
nt-1484	-	U	100	-	-	-	-	-
1484	NoBP	U	44	-15.37	-0.13	18.38	-5.92	-0.06
1484	1497	A	29	-13.49	-0.28	22.43	-8.2	-0.08
1484	1543	A	20	-21.56	-2.17	11.98	-43.44	-0.43
1484	1560	A	7	-21.03	-2.03	15.93	-14.24	-0.14

i-nuc	BP(j)	Nuc	#BP_Win	avgMFE	avgZ	avgED	SumZ	SumZ/#TotalWindows	BPs= 1
nt-1485	-	A	100	-	-	-	-	-
1485	NoBP	A	93	-16.17	-0.65	18.15	-60.36	-0.6
1485	1559	U	7	-21.03	-2.03	15.93	-14.24	-0.14

i-nuc	BP(j)	Nuc	#BP_Win	avgMFE	avgZ	avgED	SumZ	SumZ/#TotalWindows	BPs= 3
nt-1486	-	G	100	-	-	-	-	-
1486	NoBP	G	69	-14.81	-0.28	19.56	-19.23	-0.19
1486	1402	C	4	-14.25	0.02	24.16	0.07	0.0
1486	1541	C	20	-21.56	-2.17	11.98	-43.44	-0.43
1486	1558	C	7	-21.03	-2.03	15.93	-14.24	-0.14

i-nuc	BP(j)	Nuc	#BP_Win	avgMFE	avgZ	avgED	SumZ	SumZ/#TotalWindows	BPs= 3
nt-1487	-	G	100	-	-	-	-	-
1487	NoBP	G	69	-14.89	-0.31	19.56	-21.63	-0.22
1487	1401	C	4	-14.25	0.02	24.16	0.07	0.0
1487	1540	C	20	-21.56	-2.17	11.98	-43.44	-0.43
1487	1557	C	7	-21.03	-2.03	15.93	-14.24	-0.14

i-nuc	BP(j)	Nuc	#BP_Win	avgMFE	avgZ	avgED	SumZ	SumZ/#TotalWindows	BPs= 0
nt-1488	-	A	100	-	-	-	-	-
1488	NoBP	A	100	-16.69	-0.81	17.96	-81.31	-0.81

i-nuc	BP(j)	Nuc	#BP_Win	avgMFE	avgZ	avgED	SumZ	SumZ/#TotalWindows	BPs= 0
nt-1489	-	A	100	-	-	-	-	-
1489	NoBP	A	100	-16.74	-0.83	17.98	-83.35	-0.83

i-nuc	BP(j)	Nuc	#BP_Win	avgMFE	avgZ	avgED	SumZ	SumZ/#TotalWindows	BPs= 4
nt-1490	-	C	100	-	-	-	-	-
1490	NoBP	C	76	-15.44	-0.58	18.55	-44.26	-0.44
1490	1398	G	3	-14.9	-0.07	23.39	-0.2	-0.0
1490	1399	G	1	-12.3	0.27	26.48	0.27	0.0
1490	1554	G	7	-21.03	-2.03	15.93	-14.24	-0.14
1490	1577	G	13	-23.35	-2.14	13.8	-27.83	-0.28

i-nuc	BP(j)	Nuc	#BP_Win	avgMFE	avgZ	avgED	SumZ	SumZ/#TotalWindows	BPs= 4
nt-1491	-	C	100	-	-	-	-	-
1491	NoBP	C	76	-15.52	-0.62	18.47	-46.74	-0.47
1491	1397	G	3	-14.9	-0.07	23.39	-0.2	-0.0
1491	1398	G	1	-12.3	0.27	26.48	0.27	0.0
1491	1553	G	7	-21.03	-2.03	15.93	-14.24	-0.14
1491	1576	G	13	-23.35	-2.14	13.8	-27.83	-0.28

i-nuc	BP(j)	Nuc	#BP_Win	avgMFE	avgZ	avgED	SumZ	SumZ/#TotalWindows	BPs= 1
nt-1492	-	A	100	-	-	-	-	-
1492	NoBP	A	87	-15.99	-0.74	18.46	-64.35	-0.64
1492	1575	U	13	-23.35	-2.14	13.8	-27.83	-0.28

i-nuc	BP(j)	Nuc	#BP_Win	avgMFE	avgZ	avgED	SumZ	SumZ/#TotalWindows	BPs= 1
nt-1493	-	A	100	-	-	-	-	-
1493	NoBP	A	87	-16.07	-0.78	18.42	-67.43	-0.67
1493	1574	U	13	-23.35	-2.14	13.8	-27.83	-0.28

i-nuc	BP(j)	Nuc	#BP_Win	avgMFE	avgZ	avgED	SumZ	SumZ/#TotalWindows	BPs= 0
nt-1494	-	A	100	-	-	-	-	-
1494	NoBP	A	100	-17.08	-0.99	17.76	-98.98	-0.99

i-nuc	BP(j)	Nuc	#BP_Win	avgMFE	avgZ	avgED	SumZ	SumZ/#TotalWindows	BPs= 1
nt-1495	-	G	100	-	-	-	-	-
1495	NoBP	G	44	-12.88	-0.0	22.13	-0.06	-0.0
1495	1514	C	56	-20.53	-1.81	14.09	-101.59	-1.02

i-nuc	BP(j)	Nuc	#BP_Win	avgMFE	avgZ	avgED	SumZ	SumZ/#TotalWindows	BPs= 1
nt-1496	-	A	100	-	-	-	-	-
1496	NoBP	A	43	-13.02	-0.06	22.28	-2.54	-0.03
1496	1513	U	57	-20.36	-1.77	14.16	-100.64	-1.01

i-nuc	BP(j)	Nuc	#BP_Win	avgMFE	avgZ	avgED	SumZ	SumZ/#TotalWindows	BPs= 2
nt-1497	-	A	100	-	-	-	-	-
1497	NoBP	A	13	-12.46	0.31	22.54	4.06	0.04
1497	1484	U	29	-13.49	-0.28	22.43	-8.2	-0.08
1497	1512	U	58	-20.19	-1.72	14.3	-99.63	-1.0

i-nuc	BP(j)	Nuc	#BP_Win	avgMFE	avgZ	avgED	SumZ	SumZ/#TotalWindows	BPs= 2
nt-1498	-	A	100	-	-	-	-	-
1498	NoBP	A	13	-13.0	0.21	22.44	2.74	0.03
1498	1483	U	29	-13.49	-0.28	22.43	-8.2	-0.08
1498	1511	U	58	-20.19	-1.72	14.3	-99.63	-1.0

i-nuc	BP(j)	Nuc	#BP_Win	avgMFE	avgZ	avgED	SumZ	SumZ/#TotalWindows	BPs= 1
nt-1499	-	G	100	-	-	-	-	-
1499	NoBP	G	71	-18.98	-1.38	15.83	-98.21	-0.98
1499	1482	U	29	-13.49	-0.28	22.43	-8.2	-0.08

i-nuc	BP(j)	Nuc	#BP_Win	avgMFE	avgZ	avgED	SumZ	SumZ/#TotalWindows	BPs= 2
nt-1500	-	A	100	-	-	-	-	-
1500	NoBP	A	11	-14.75	-0.12	23.47	-1.32	-0.01
1500	1481	U	29	-13.49	-0.28	22.43	-8.2	-0.08
1500	1509	U	60	-19.87	-1.63	14.47	-97.87	-0.98

i-nuc	BP(j)	Nuc	#BP_Win	avgMFE	avgZ	avgED	SumZ	SumZ/#TotalWindows	BPs= 2
nt-1501	-	C	100	-	-	-	-	-
1501	NoBP	C	38	-13.77	-0.22	22.54	-8.23	-0.08
1501	1508	G	60	-19.87	-1.63	14.47	-97.87	-0.98
1501	1532	G	2	-18.7	-1.16	26.84	-2.32	-0.02

i-nuc	BP(j)	Nuc	#BP_Win	avgMFE	avgZ	avgED	SumZ	SumZ/#TotalWindows	BPs= 3
nt-1502	-	U	100	-	-	-	-	-
1502	NoBP	U	9	-15.52	-0.14	22.9	-1.25	-0.01
1502	1479	A	29	-13.49	-0.28	22.43	-8.2	-0.08
1502	1507	A	60	-19.87	-1.63	14.47	-97.87	-0.98
1502	1531	G	2	-18.7	-1.16	26.84	-2.32	-0.02

i-nuc	BP(j)	Nuc	#BP_Win	avgMFE	avgZ	avgED	SumZ	SumZ/#TotalWindows	BPs= 1
nt-1503	-	G	100	-	-	-	-	-
1503	NoBP	G	71	-19.4	-1.45	15.86	-103.01	-1.03
1503	1478	C	29	-13.49	-0.28	22.43	-8.2	-0.08

i-nuc	BP(j)	Nuc	#BP_Win	avgMFE	avgZ	avgED	SumZ	SumZ/#TotalWindows	BPs= 2
nt-1504	-	U	100	-	-	-	-	-
1504	NoBP	U	69	-19.54	-1.49	15.59	-102.68	-1.03
1504	1477	G	29	-13.49	-0.28	22.43	-8.2	-0.08
1504	1529	A	2	-18.7	-1.16	26.84	-2.32	-0.02

i-nuc	BP(j)	Nuc	#BP_Win	avgMFE	avgZ	avgED	SumZ	SumZ/#TotalWindows	BPs= 2
nt-1505	-	U	100	-	-	-	-	-
1505	NoBP	U	69	-19.67	-1.51	15.67	-104.25	-1.04
1505	1476	G	29	-13.49	-0.28	22.43	-8.2	-0.08
1505	1528	A	2	-18.7	-1.16	26.84	-2.32	-0.02

i-nuc	BP(j)	Nuc	#BP_Win	avgMFE	avgZ	avgED	SumZ	SumZ/#TotalWindows	BPs= 0
nt-1506	-	A	100	-	-	-	-	-
1506	NoBP	A	100	-17.95	-1.17	17.91	-116.79	-1.17

i-nuc	BP(j)	Nuc	#BP_Win	avgMFE	avgZ	avgED	SumZ	SumZ/#TotalWindows	BPs= 1
nt-1507	-	A	100	-	-	-	-	-
1507	NoBP	A	40	-15.28	-0.52	23.27	-20.77	-0.21
1507	1502	U	60	-19.87	-1.63	14.47	-97.87	-0.98

i-nuc	BP(j)	Nuc	#BP_Win	avgMFE	avgZ	avgED	SumZ	SumZ/#TotalWindows	BPs= 2
nt-1508	-	G	100	-	-	-	-	-
1508	NoBP	G	30	-14.26	-0.43	23.08	-12.83	-0.13
1508	1501	C	60	-19.87	-1.63	14.47	-97.87	-0.98
1508	1596	C	10	-19.3	-0.98	24.58	-9.77	-0.1

i-nuc	BP(j)	Nuc	#BP_Win	avgMFE	avgZ	avgED	SumZ	SumZ/#TotalWindows	BPs= 4
nt-1509	-	U	100	-	-	-	-	-
1509	NoBP	U	3	-16.97	-0.77	19.73	-2.31	-0.02
1509	1500	A	60	-19.87	-1.63	14.47	-97.87	-0.98
1509	1471	A	25	-14.0	-0.41	22.94	-10.33	-0.1
1509	1524	A	2	-18.7	-1.16	26.84	-2.32	-0.02
1509	1595	A	10	-19.3	-0.98	24.58	-9.77	-0.1

i-nuc	BP(j)	Nuc	#BP_Win	avgMFE	avgZ	avgED	SumZ	SumZ/#TotalWindows	BPs= 2
nt-1510	-	G	100	-	-	-	-	-
1510	NoBP	G	73	-19.82	-1.54	15.99	-112.35	-1.12
1510	1470	C	25	-14.0	-0.41	22.94	-10.33	-0.1
1510	1523	C	2	-18.7	-1.16	26.84	-2.32	-0.02

i-nuc	BP(j)	Nuc	#BP_Win	avgMFE	avgZ	avgED	SumZ	SumZ/#TotalWindows	BPs= 5
nt-1511	-	U	100	-	-	-	-	-
1511	NoBP	U	1	-10.6	0.86	20.35	0.86	0.01
1511	1498	A	58	-20.19	-1.72	14.3	-99.63	-1.0
1511	1469	A	25	-14.0	-0.41	22.94	-10.33	-0.1
1511	1522	G	2	-18.7	-1.16	26.84	-2.32	-0.02
1511	1593	G	10	-19.3	-0.98	24.58	-9.77	-0.1
1511	1607	A	4	-20.45	-1.69	16.58	-6.76	-0.07

i-nuc	BP(j)	Nuc	#BP_Win	avgMFE	avgZ	avgED	SumZ	SumZ/#TotalWindows	BPs= 4
nt-1512	-	U	100	-	-	-	-	-
1512	1497	A	58	-20.19	-1.72	14.3	-99.63	-1.0
1512	NoBP	U	25	-14.0	-0.41	22.94	-10.33	-0.1
1512	1521	G	2	-18.7	-1.16	26.84	-2.32	-0.02
1512	1592	A	10	-19.3	-0.98	24.58	-9.77	-0.1
1512	1606	A	5	-20.3	-1.68	15.96	-8.39	-0.08

i-nuc	BP(j)	Nuc	#BP_Win	avgMFE	avgZ	avgED	SumZ	SumZ/#TotalWindows	BPs= 4
nt-1513	-	U	100	-	-	-	-	-
1513	1496	A	57	-20.36	-1.77	14.16	-100.64	-1.01
1513	1467	A	25	-14.0	-0.41	22.94	-10.33	-0.1
1513	NoBP	U	2	-18.7	-1.16	26.84	-2.32	-0.02
1513	1591	A	10	-19.3	-0.98	24.58	-9.77	-0.1
1513	1605	A	6	-20.05	-1.62	16.1	-9.72	-0.1

i-nuc	BP(j)	Nuc	#BP_Win	avgMFE	avgZ	avgED	SumZ	SumZ/#TotalWindows	BPs= 4
nt-1514	-	C	100	-	-	-	-	-
1514	1495	G	56	-20.53	-1.81	14.09	-101.59	-1.02
1514	1466	G	25	-14.0	-0.41	22.94	-10.33	-0.1
1514	NoBP	C	3	-18.3	-1.17	26.34	-3.52	-0.04
1514	1590	G	10	-19.3	-0.98	24.58	-9.77	-0.1
1514	1604	G	6	-20.05	-1.62	16.1	-9.72	-0.1

i-nuc	BP(j)	Nuc	#BP_Win	avgMFE	avgZ	avgED	SumZ	SumZ/#TotalWindows	BPs= 2
nt-1515	-	A	100	-	-	-	-	-
1515	NoBP	A	93	-18.68	-1.36	18.04	-126.42	-1.26
1515	1482	U	1	-14.7	-0.38	20.66	-0.38	-0.0
1515	1603	U	6	-20.05	-1.62	16.1	-9.72	-0.1

i-nuc	BP(j)	Nuc	#BP_Win	avgMFE	avgZ	avgED	SumZ	SumZ/#TotalWindows	BPs= 3
nt-1516	-	A	100	-	-	-	-	-
1516	NoBP	A	71	-20.76	-1.79	15.88	-126.75	-1.27
1516	1481	U	1	-14.7	-0.38	20.66	-0.38	-0.0
1516	1465	U	25	-14.0	-0.41	22.94	-10.33	-0.1
1516	1435	U	3	-12.03	0.14	28.45	0.41	0.0

i-nuc	BP(j)	Nuc	#BP_Win	avgMFE	avgZ	avgED	SumZ	SumZ/#TotalWindows	BPs= 4
nt-1517	-	U	100	-	-	-	-	-
1517	NoBP	U	65	-20.86	-1.81	16.05	-117.6	-1.18
1517	1480	A	1	-14.7	-0.38	20.66	-0.38	-0.0
1517	1464	A	25	-14.0	-0.41	22.94	-10.33	-0.1
1517	1434	A	3	-12.03	0.14	28.45	0.41	0.0
1517	1601	A	6	-20.05	-1.62	16.1	-9.72	-0.1

i-nuc	BP(j)	Nuc	#BP_Win	avgMFE	avgZ	avgED	SumZ	SumZ/#TotalWindows	BPs= 5
nt-1518	-	U	100	-	-	-	-	-
1518	NoBP	U	30	-20.68	-1.7	16.73	-50.93	-0.51
1518	1479	A	1	-14.7	-0.38	20.66	-0.38	-0.0
1518	1463	A	25	-14.0	-0.41	22.94	-10.33	-0.1
1518	1433	A	3	-12.03	0.14	28.45	0.41	0.0
1518	1536	A	35	-21.09	-1.91	15.83	-67.02	-0.67
1518	1600	A	6	-20.05	-1.62	16.1	-9.72	-0.1

i-nuc	BP(j)	Nuc	#BP_Win	avgMFE	avgZ	avgED	SumZ	SumZ/#TotalWindows	BPs= 6
nt-1519	-	G	100	-	-	-	-	-
1519	NoBP	G	24	-21.58	-1.89	15.37	-45.36	-0.45
1519	1478	C	1	-14.7	-0.38	20.66	-0.38	-0.0
1519	1462	U	25	-14.0	-0.41	22.94	-10.33	-0.1
1519	1432	C	3	-12.03	0.14	28.45	0.41	0.0
1519	1535	C	35	-21.09	-1.91	15.83	-67.02	-0.67
1519	1599	C	6	-20.05	-1.62	16.1	-9.72	-0.1
1519	1598	C	6	-17.5	-1.11	24.04	-6.65	-0.07

i-nuc	BP(j)	Nuc	#BP_Win	avgMFE	avgZ	avgED	SumZ	SumZ/#TotalWindows	BPs= 5
nt-1520	-	U	100	-	-	-	-	-
1520	NoBP	U	24	-21.66	-1.9	15.62	-45.59	-0.46
1520	1477	G	1	-14.7	-0.38	20.66	-0.38	-0.0
1520	1461	A	25	-14.0	-0.41	22.94	-10.33	-0.1
1520	1431	G	3	-12.03	0.14	28.45	0.41	0.0
1520	1534	A	35	-21.09	-1.91	15.83	-67.02	-0.67
1520	1597	A	12	-18.78	-1.36	20.07	-16.37	-0.16

i-nuc	BP(j)	Nuc	#BP_Win	avgMFE	avgZ	avgED	SumZ	SumZ/#TotalWindows	BPs= 4
nt-1521	-	G	100	-	-	-	-	-
1521	NoBP	G	26	-20.59	-1.69	16.54	-43.89	-0.44
1521	1460	C	25	-14.0	-0.41	22.94	-10.33	-0.1
1521	1533	C	35	-21.09	-1.91	15.83	-67.02	-0.67
1521	1512	U	2	-18.7	-1.16	26.84	-2.32	-0.02
1521	1596	C	12	-18.78	-1.36	20.07	-16.37	-0.16

i-nuc	BP(j)	Nuc	#BP_Win	avgMFE	avgZ	avgED	SumZ	SumZ/#TotalWindows	BPs= 3
nt-1522	-	G	100	-	-	-	-	-
1522	1459	C	25	-14.0	-0.41	22.94	-10.33	-0.1
1522	NoBP	G	50	-19.99	-1.66	17.61	-82.98	-0.83
1522	1550	C	23	-21.82	-1.95	14.68	-44.82	-0.45
1522	1511	U	2	-18.7	-1.16	26.84	-2.32	-0.02

i-nuc	BP(j)	Nuc	#BP_Win	avgMFE	avgZ	avgED	SumZ	SumZ/#TotalWindows	BPs= 4
nt-1523	-	C	100	-	-	-	-	-
1523	NoBP	C	37	-15.5	-0.73	21.98	-27.03	-0.27
1523	1428	G	3	-12.03	0.14	28.45	0.41	0.0
1523	1531	G	35	-21.09	-1.91	15.83	-67.02	-0.67
1523	1549	G	23	-21.82	-1.95	14.68	-44.82	-0.45
1523	1510	G	2	-18.7	-1.16	26.84	-2.32	-0.02

i-nuc	BP(j)	Nuc	#BP_Win	avgMFE	avgZ	avgED	SumZ	SumZ/#TotalWindows	BPs= 3
nt-1524	-	A	100	-	-	-	-	-
1524	NoBP	A	73	-18.1	-1.28	19.08	-93.71	-0.94
1524	1427	U	2	-12.3	-0.01	28.9	-0.02	-0.0
1524	1548	U	23	-21.82	-1.95	14.68	-44.82	-0.45
1524	1509	U	2	-18.7	-1.16	26.84	-2.32	-0.02

i-nuc	BP(j)	Nuc	#BP_Win	avgMFE	avgZ	avgED	SumZ	SumZ/#TotalWindows	BPs= 1
nt-1525	-	A	100	-	-	-	-	-
1525	NoBP	A	77	-17.98	-1.25	19.45	-96.37	-0.96
1525	1547	U	23	-21.82	-1.95	14.68	-44.82	-0.45

i-nuc	BP(j)	Nuc	#BP_Win	avgMFE	avgZ	avgED	SumZ	SumZ/#TotalWindows	BPs= 1
nt-1526	-	A	100	-	-	-	-	-
1526	NoBP	A	89	-19.57	-1.57	17.84	-139.59	-1.4
1526	1457	U	11	-13.46	-0.21	21.51	-2.3	-0.02

i-nuc	BP(j)	Nuc	#BP_Win	avgMFE	avgZ	avgED	SumZ	SumZ/#TotalWindows	BPs= 1
nt-1527	-	G	100	-	-	-	-	-
1527	NoBP	G	89	-19.61	-1.58	17.72	-140.25	-1.4
1527	1456	C	11	-13.46	-0.21	21.51	-2.3	-0.02

i-nuc	BP(j)	Nuc	#BP_Win	avgMFE	avgZ	avgED	SumZ	SumZ/#TotalWindows	BPs= 1
nt-1528	-	A	100	-	-	-	-	-
1528	NoBP	A	98	-18.99	-1.44	17.87	-141.05	-1.41
1528	1505	U	2	-18.7	-1.16	26.84	-2.32	-0.02

i-nuc	BP(j)	Nuc	#BP_Win	avgMFE	avgZ	avgED	SumZ	SumZ/#TotalWindows	BPs= 1
nt-1529	-	A	100	-	-	-	-	-
1529	NoBP	A	98	-19.04	-1.44	17.83	-141.54	-1.42
1529	1504	U	2	-18.7	-1.16	26.84	-2.32	-0.02

i-nuc	BP(j)	Nuc	#BP_Win	avgMFE	avgZ	avgED	SumZ	SumZ/#TotalWindows	BPs= 1
nt-1530	-	G	100	-	-	-	-	-
1530	NoBP	G	89	-19.78	-1.6	17.55	-142.03	-1.42
1530	1453	C	11	-13.46	-0.21	21.51	-2.3	-0.02

i-nuc	BP(j)	Nuc	#BP_Win	avgMFE	avgZ	avgED	SumZ	SumZ/#TotalWindows	BPs= 4
nt-1531	-	G	100	-	-	-	-	-
1531	1452	C	11	-13.46	-0.21	21.51	-2.3	-0.02
1531	1541	C	31	-20.06	-1.68	17.18	-51.96	-0.52
1531	1523	C	35	-21.09	-1.91	15.83	-67.02	-0.67
1531	1502	U	2	-18.7	-1.16	26.84	-2.32	-0.02
1531	NoBP	G	21	-17.54	-1.04	20.01	-21.76	-0.22

i-nuc	BP(j)	Nuc	#BP_Win	avgMFE	avgZ	avgED	SumZ	SumZ/#TotalWindows	BPs= 3
nt-1532	-	G	100	-	-	-	-	-
1532	NoBP	G	58	-19.6	-1.55	17.52	-89.93	-0.9
1532	1451	U	8	-13.6	-0.24	21.06	-1.91	-0.02
1532	1540	C	32	-19.86	-1.63	17.42	-52.19	-0.52
1532	1501	C	2	-18.7	-1.16	26.84	-2.32	-0.02

i-nuc	BP(j)	Nuc	#BP_Win	avgMFE	avgZ	avgED	SumZ	SumZ/#TotalWindows	BPs= 3
nt-1533	-	C	100	-	-	-	-	-
1533	NoBP	C	8	-13.6	-0.24	21.06	-1.91	-0.02
1533	1539	G	32	-19.86	-1.63	17.42	-52.19	-0.52
1533	1521	G	35	-21.09	-1.91	15.83	-67.02	-0.67
1533	1584	G	25	-17.61	-1.03	20.75	-25.66	-0.26

i-nuc	BP(j)	Nuc	#BP_Win	avgMFE	avgZ	avgED	SumZ	SumZ/#TotalWindows	BPs= 2
nt-1534	-	A	100	-	-	-	-	-
1534	NoBP	A	40	-18.67	-1.36	18.26	-54.29	-0.54
1534	1520	U	35	-21.09	-1.91	15.83	-67.02	-0.67
1534	1583	U	25	-17.61	-1.03	20.75	-25.66	-0.26

i-nuc	BP(j)	Nuc	#BP_Win	avgMFE	avgZ	avgED	SumZ	SumZ/#TotalWindows	BPs= 2
nt-1535	-	C	100	-	-	-	-	-
1535	NoBP	C	40	-18.74	-1.36	18.3	-54.36	-0.54
1535	1519	G	35	-21.09	-1.91	15.83	-67.02	-0.67
1535	1582	G	25	-17.61	-1.03	20.75	-25.66	-0.26

i-nuc	BP(j)	Nuc	#BP_Win	avgMFE	avgZ	avgED	SumZ	SumZ/#TotalWindows	BPs= 2
nt-1536	-	A	100	-	-	-	-	-
1536	NoBP	A	40	-18.82	-1.37	18.26	-54.67	-0.55
1536	1518	U	35	-21.09	-1.91	15.83	-67.02	-0.67
1536	1581	U	25	-17.61	-1.03	20.75	-25.66	-0.26

i-nuc	BP(j)	Nuc	#BP_Win	avgMFE	avgZ	avgED	SumZ	SumZ/#TotalWindows	BPs= 2
nt-1537	-	U	100	-	-	-	-	-
1537	NoBP	U	73	-20.05	-1.67	16.81	-121.59	-1.22
1537	1580	A	25	-17.61	-1.03	20.75	-25.66	-0.26
1537	1629	A	2	-16.2	-0.23	23.94	-0.46	-0.0

i-nuc	BP(j)	Nuc	#BP_Win	avgMFE	avgZ	avgED	SumZ	SumZ/#TotalWindows	BPs= 1
nt-1538	-	A	100	-	-	-	-	-
1538	NoBP	A	98	-19.48	-1.52	17.66	-148.53	-1.49
1538	1628	U	2	-16.2	-0.23	23.94	-0.46	-0.0

i-nuc	BP(j)	Nuc	#BP_Win	avgMFE	avgZ	avgED	SumZ	SumZ/#TotalWindows	BPs= 2
nt-1539	-	G	100	-	-	-	-	-
1539	NoBP	G	66	-19.39	-1.48	17.65	-97.51	-0.98
1539	1533	C	32	-19.86	-1.63	17.42	-52.19	-0.52
1539	1627	C	2	-16.2	-0.23	23.94	-0.46	-0.0

i-nuc	BP(j)	Nuc	#BP_Win	avgMFE	avgZ	avgED	SumZ	SumZ/#TotalWindows	BPs= 5
nt-1540	-	C	100	-	-	-	-	-
1540	NoBP	C	1	-13.6	-0.38	20.13	-0.38	-0.0
1540	1532	G	32	-19.86	-1.63	17.42	-52.19	-0.52
1540	1487	G	20	-21.56	-2.17	11.98	-43.44	-0.43
1540	1585	G	20	-20.04	-1.46	18.89	-29.29	-0.29
1540	1577	G	25	-17.61	-1.03	20.75	-25.66	-0.26
1540	1626	G	2	-16.2	-0.23	23.94	-0.46	-0.0

i-nuc	BP(j)	Nuc	#BP_Win	avgMFE	avgZ	avgED	SumZ	SumZ/#TotalWindows	BPs= 5
nt-1541	-	C	100	-	-	-	-	-
1541	NoBP	C	2	-16.7	-0.88	25.34	-1.76	-0.02
1541	1531	G	31	-20.06	-1.68	17.18	-51.96	-0.52
1541	1486	G	20	-21.56	-2.17	11.98	-43.44	-0.43
1541	1584	G	20	-20.04	-1.46	18.89	-29.29	-0.29
1541	1576	G	25	-17.61	-1.03	20.75	-25.66	-0.26
1541	1625	G	2	-16.2	-0.23	23.94	-0.46	-0.0

i-nuc	BP(j)	Nuc	#BP_Win	avgMFE	avgZ	avgED	SumZ	SumZ/#TotalWindows	BPs= 2
nt-1542	-	A	100	-	-	-	-	-
1542	NoBP	A	55	-20.47	-1.81	15.61	-99.64	-1.0
1542	1583	U	20	-20.04	-1.46	18.89	-29.29	-0.29
1542	1575	U	25	-17.61	-1.03	20.75	-25.66	-0.26

i-nuc	BP(j)	Nuc	#BP_Win	avgMFE	avgZ	avgED	SumZ	SumZ/#TotalWindows	BPs= 1
nt-1543	-	A	100	-	-	-	-	-
1543	NoBP	A	80	-19.27	-1.41	18.79	-112.86	-1.13
1543	1484	U	20	-21.56	-2.17	11.98	-43.44	-0.43

i-nuc	BP(j)	Nuc	#BP_Win	avgMFE	avgZ	avgED	SumZ	SumZ/#TotalWindows	BPs= 1
nt-1544	-	A	100	-	-	-	-	-
1544	NoBP	A	80	-19.34	-1.42	18.65	-113.93	-1.14
1544	1483	U	20	-21.56	-2.17	11.98	-43.44	-0.43

i-nuc	BP(j)	Nuc	#BP_Win	avgMFE	avgZ	avgED	SumZ	SumZ/#TotalWindows	BPs= 1
nt-1545	-	A	100	-	-	-	-	-
1545	NoBP	A	80	-19.42	-1.44	18.5	-115.11	-1.15
1545	1482	U	20	-21.56	-2.17	11.98	-43.44	-0.43

i-nuc	BP(j)	Nuc	#BP_Win	avgMFE	avgZ	avgED	SumZ	SumZ/#TotalWindows	BPs= 1
nt-1546	-	A	100	-	-	-	-	-
1546	NoBP	A	80	-19.49	-1.45	18.35	-116.28	-1.16
1546	1481	U	20	-21.56	-2.17	11.98	-43.44	-0.43

i-nuc	BP(j)	Nuc	#BP_Win	avgMFE	avgZ	avgED	SumZ	SumZ/#TotalWindows	BPs= 4
nt-1547	-	U	100	-	-	-	-	-
1547	NoBP	U	35	-18.01	-1.21	19.81	-42.18	-0.42
1547	1480	A	20	-21.56	-2.17	11.98	-43.44	-0.43
1547	1525	A	23	-21.82	-1.95	14.68	-44.82	-0.45
1547	1579	A	20	-20.04	-1.46	18.89	-29.29	-0.29
1547	1620	A	2	-16.2	-0.23	23.94	-0.46	-0.0

i-nuc	BP(j)	Nuc	#BP_Win	avgMFE	avgZ	avgED	SumZ	SumZ/#TotalWindows	BPs= 4
nt-1548	-	U	100	-	-	-	-	-
1548	NoBP	U	35	-18.18	-1.22	19.43	-42.65	-0.43
1548	1479	A	20	-21.56	-2.17	11.98	-43.44	-0.43
1548	1524	A	23	-21.82	-1.95	14.68	-44.82	-0.45
1548	1578	A	20	-20.04	-1.46	18.89	-29.29	-0.29
1548	1619	G	2	-16.2	-0.23	23.94	-0.46	-0.0

i-nuc	BP(j)	Nuc	#BP_Win	avgMFE	avgZ	avgED	SumZ	SumZ/#TotalWindows	BPs= 2
nt-1549	-	G	100	-	-	-	-	-
1549	NoBP	G	57	-18.89	-1.29	19.11	-73.58	-0.74
1549	1478	C	20	-21.56	-2.17	11.98	-43.44	-0.43
1549	1523	C	23	-21.82	-1.95	14.68	-44.82	-0.45

i-nuc	BP(j)	Nuc	#BP_Win	avgMFE	avgZ	avgED	SumZ	SumZ/#TotalWindows	BPs= 5
nt-1550	-	C	100	-	-	-	-	-
1550	1477	G	20	-21.56	-2.17	11.98	-43.44	-0.43
1550	1522	G	23	-21.82	-1.95	14.68	-44.82	-0.45
1550	1576	G	20	-20.04	-1.46	18.89	-29.29	-0.29
1550	NoBP	C	33	-18.37	-1.24	19.07	-40.88	-0.41
1550	1617	G	2	-16.2	-0.23	23.94	-0.46	-0.0
1550	1648	G	2	-22.95	-2.3	7.41	-4.59	-0.05

i-nuc	BP(j)	Nuc	#BP_Win	avgMFE	avgZ	avgED	SumZ	SumZ/#TotalWindows	BPs= 5
nt-1551	-	A	100	-	-	-	-	-
1551	NoBP	A	45	-21.38	-2.0	13.58	-90.22	-0.9
1551	1559	U	3	-19.7	-1.5	15.39	-4.51	-0.05
1551	1574	U	28	-18.6	-1.24	19.48	-34.81	-0.35
1551	1575	U	20	-20.04	-1.46	18.89	-29.29	-0.29
1551	1616	U	2	-16.2	-0.23	23.94	-0.46	-0.0
1551	1647	U	2	-22.95	-2.3	7.41	-4.59	-0.05

i-nuc	BP(j)	Nuc	#BP_Win	avgMFE	avgZ	avgED	SumZ	SumZ/#TotalWindows	BPs= 3
nt-1552	-	G	100	-	-	-	-	-
1552	NoBP	G	93	-20.28	-1.65	16.54	-153.71	-1.54
1552	1558	C	3	-19.7	-1.5	15.39	-4.51	-0.05
1552	1615	C	2	-16.2	-0.23	23.94	-0.46	-0.0
1552	1646	C	2	-22.95	-2.3	7.41	-4.59	-0.05

i-nuc	BP(j)	Nuc	#BP_Win	avgMFE	avgZ	avgED	SumZ	SumZ/#TotalWindows	BPs= 5
nt-1553	-	G	100	-	-	-	-	-
1553	NoBP	G	18	-20.53	-1.92	13.21	-34.63	-0.35
1553	1557	C	3	-19.7	-1.5	15.39	-4.51	-0.05
1553	1491	C	7	-21.03	-2.03	15.93	-14.24	-0.14
1553	1572	U	68	-20.01	-1.5	17.86	-101.87	-1.02
1553	1645	U	2	-22.95	-2.3	7.41	-4.59	-0.05
1553	1651	C	2	-22.0	-1.42	15.66	-2.85	-0.03

i-nuc	BP(j)	Nuc	#BP_Win	avgMFE	avgZ	avgED	SumZ	SumZ/#TotalWindows	BPs= 3
nt-1554	-	G	100	-	-	-	-	-
1554	NoBP	G	21	-20.53	-1.88	13.29	-39.49	-0.39
1554	1490	C	7	-21.03	-2.03	15.93	-14.24	-0.14
1554	1571	C	70	-20.08	-1.51	17.8	-105.48	-1.05
1554	1650	C	2	-22.0	-1.42	15.66	-2.85	-0.03

i-nuc	BP(j)	Nuc	#BP_Win	avgMFE	avgZ	avgED	SumZ	SumZ/#TotalWindows	BPs= 2
nt-1555	-	C	100	-	-	-	-	-
1555	NoBP	C	28	-20.71	-1.91	14.35	-53.41	-0.53
1555	1570	G	70	-20.08	-1.51	17.8	-105.48	-1.05
1555	1649	G	2	-22.0	-1.42	15.66	-2.85	-0.03

i-nuc	BP(j)	Nuc	#BP_Win	avgMFE	avgZ	avgED	SumZ	SumZ/#TotalWindows	BPs= 4
nt-1556	-	C	100	-	-	-	-	-
1556	NoBP	C	14	-20.28	-1.83	16.2	-25.69	-0.26
1556	1570	G	2	-22.05	-1.9	13.89	-3.8	-0.04
1556	1569	G	70	-20.08	-1.51	17.8	-105.48	-1.05
1556	1640	G	12	-21.14	-1.88	12.99	-22.52	-0.23
1556	1648	G	2	-22.0	-1.42	15.66	-2.85	-0.03

i-nuc	BP(j)	Nuc	#BP_Win	avgMFE	avgZ	avgED	SumZ	SumZ/#TotalWindows	BPs= 5
nt-1557	-	C	100	-	-	-	-	-
1557	NoBP	C	3	-19.4	-1.72	19.89	-5.16	-0.05
1557	1553	G	3	-19.7	-1.5	15.39	-4.51	-0.05
1557	1487	G	7	-21.03	-2.03	15.93	-14.24	-0.14
1557	1569	G	3	-21.23	-1.4	16.99	-4.21	-0.04
1557	1568	G	70	-20.08	-1.51	17.8	-105.48	-1.05
1557	1639	G	14	-21.26	-1.81	13.37	-25.37	-0.25

i-nuc	BP(j)	Nuc	#BP_Win	avgMFE	avgZ	avgED	SumZ	SumZ/#TotalWindows	BPs= 4
nt-1558	-	C	100	-	-	-	-	-
1558	NoBP	C	73	-20.06	-1.5	17.91	-109.86	-1.1
1558	1552	G	3	-19.7	-1.5	15.39	-4.51	-0.05
1558	1486	G	7	-21.03	-2.03	15.93	-14.24	-0.14
1558	1568	G	3	-21.23	-1.4	16.99	-4.21	-0.04
1558	1638	G	14	-21.26	-1.81	13.37	-25.37	-0.25

i-nuc	BP(j)	Nuc	#BP_Win	avgMFE	avgZ	avgED	SumZ	SumZ/#TotalWindows	BPs= 4
nt-1559	-	U	100	-	-	-	-	-
1559	NoBP	U	72	-20.1	-1.51	17.59	-108.86	-1.09
1559	1551	A	3	-19.7	-1.5	15.39	-4.51	-0.05
1559	1485	A	7	-21.03	-2.03	15.93	-14.24	-0.14
1559	1567	A	3	-21.23	-1.4	16.99	-4.21	-0.04
1559	1637	A	15	-21.19	-1.78	14.15	-26.63	-0.27

i-nuc	BP(j)	Nuc	#BP_Win	avgMFE	avgZ	avgED	SumZ	SumZ/#TotalWindows	BPs= 2
nt-1560	-	A	100	-	-	-	-	-
1560	NoBP	A	78	-20.19	-1.52	17.39	-118.19	-1.18
1560	1484	U	7	-21.03	-2.03	15.93	-14.24	-0.14
1560	1636	U	15	-21.19	-1.78	14.15	-26.63	-0.27

i-nuc	BP(j)	Nuc	#BP_Win	avgMFE	avgZ	avgED	SumZ	SumZ/#TotalWindows	BPs= 2
nt-1561	-	G	100	-	-	-	-	-
1561	NoBP	G	78	-20.25	-1.52	17.3	-118.8	-1.19
1561	1483	U	7	-21.03	-2.03	15.93	-14.24	-0.14
1561	1635	U	15	-21.19	-1.78	14.15	-26.63	-0.27

i-nuc	BP(j)	Nuc	#BP_Win	avgMFE	avgZ	avgED	SumZ	SumZ/#TotalWindows	BPs= 2
nt-1562	-	G	100	-	-	-	-	-
1562	NoBP	G	78	-20.31	-1.54	17.15	-119.97	-1.2
1562	1482	U	7	-21.03	-2.03	15.93	-14.24	-0.14
1562	1634	U	15	-21.19	-1.78	14.15	-26.63	-0.27

i-nuc	BP(j)	Nuc	#BP_Win	avgMFE	avgZ	avgED	SumZ	SumZ/#TotalWindows	BPs= 2
nt-1563	-	A	100	-	-	-	-	-
1563	1481	U	7	-21.03	-2.03	15.93	-14.24	-0.14
1563	NoBP	A	78	-20.37	-1.55	16.96	-121.16	-1.21
1563	1633	U	15	-21.19	-1.78	14.15	-26.63	-0.27

i-nuc	BP(j)	Nuc	#BP_Win	avgMFE	avgZ	avgED	SumZ	SumZ/#TotalWindows	BPs= 1
nt-1564	-	A	100	-	-	-	-	-
1564	NoBP	A	85	-20.47	-1.6	16.72	-135.86	-1.36
1564	1632	U	15	-21.19	-1.78	14.15	-26.63	-0.27

i-nuc	BP(j)	Nuc	#BP_Win	avgMFE	avgZ	avgED	SumZ	SumZ/#TotalWindows	BPs= 1
nt-1565	-	A	100	-	-	-	-	-
1565	NoBP	A	85	-20.51	-1.6	16.61	-136.34	-1.36
1565	1631	U	15	-21.19	-1.78	14.15	-26.63	-0.27

i-nuc	BP(j)	Nuc	#BP_Win	avgMFE	avgZ	avgED	SumZ	SumZ/#TotalWindows	BPs= 0
nt-1566	-	A	100	-	-	-	-	-
1566	NoBP	A	100	-20.65	-1.63	16.16	-163.26	-1.63

i-nuc	BP(j)	Nuc	#BP_Win	avgMFE	avgZ	avgED	SumZ	SumZ/#TotalWindows	BPs= 1
nt-1567	-	A	100	-	-	-	-	-
1567	NoBP	A	97	-20.66	-1.64	16.05	-158.83	-1.59
1567	1559	U	3	-21.23	-1.4	16.99	-4.21	-0.04

i-nuc	BP(j)	Nuc	#BP_Win	avgMFE	avgZ	avgED	SumZ	SumZ/#TotalWindows	BPs= 3
nt-1568	-	G	100	-	-	-	-	-
1568	NoBP	G	12	-23.69	-2.17	8.04	-26.07	-0.26
1568	1558	C	3	-21.23	-1.4	16.99	-4.21	-0.04
1568	1557	C	70	-20.08	-1.51	17.8	-105.48	-1.05
1568	1628	U	15	-21.19	-1.78	14.15	-26.63	-0.27

i-nuc	BP(j)	Nuc	#BP_Win	avgMFE	avgZ	avgED	SumZ	SumZ/#TotalWindows	BPs= 4
nt-1569	-	G	100	-	-	-	-	-
1569	NoBP	G	11	-23.93	-2.19	7.39	-24.08	-0.24
1569	1557	C	3	-21.23	-1.4	16.99	-4.21	-0.04
1569	1556	C	70	-20.08	-1.51	17.8	-105.48	-1.05
1569	1627	C	15	-21.19	-1.78	14.15	-26.63	-0.27
1569	1599	C	1	-26.7	-2.62	28.79	-2.62	-0.03

i-nuc	BP(j)	Nuc	#BP_Win	avgMFE	avgZ	avgED	SumZ	SumZ/#TotalWindows	BPs= 3
nt-1570	-	G	100	-	-	-	-	-
1570	1556	C	2	-22.05	-1.9	13.89	-3.8	-0.04
1570	1555	C	70	-20.08	-1.51	17.8	-105.48	-1.05
1570	NoBP	G	27	-22.55	-1.96	11.75	-53.02	-0.53
1570	1598	C	1	-26.7	-2.62	28.79	-2.62	-0.03

i-nuc	BP(j)	Nuc	#BP_Win	avgMFE	avgZ	avgED	SumZ	SumZ/#TotalWindows	BPs= 3
nt-1571	-	C	100	-	-	-	-	-
1571	1554	G	70	-20.08	-1.51	17.8	-105.48	-1.05
1571	1625	G	15	-21.19	-1.78	14.15	-26.63	-0.27
1571	NoBP	C	13	-23.82	-2.03	10.3	-26.35	-0.26
1571	1604	G	2	-29.95	-3.58	18.77	-7.17	-0.07

i-nuc	BP(j)	Nuc	#BP_Win	avgMFE	avgZ	avgED	SumZ	SumZ/#TotalWindows	BPs= 3
nt-1572	-	U	100	-	-	-	-	-
1572	1553	G	68	-20.01	-1.5	17.86	-101.87	-1.02
1572	1624	A	15	-21.19	-1.78	14.15	-26.63	-0.27
1572	NoBP	U	16	-24.76	-2.24	10.88	-35.85	-0.36
1572	1597	A	1	-26.7	-2.62	28.79	-2.62	-0.03

i-nuc	BP(j)	Nuc	#BP_Win	avgMFE	avgZ	avgED	SumZ	SumZ/#TotalWindows	BPs= 2
nt-1573	-	G	100	-	-	-	-	-
1573	NoBP	G	84	-21.01	-1.64	16.52	-138.03	-1.38
1573	1623	C	15	-21.19	-1.78	14.15	-26.63	-0.27
1573	1596	C	1	-26.7	-2.62	28.79	-2.62	-0.03

i-nuc	BP(j)	Nuc	#BP_Win	avgMFE	avgZ	avgED	SumZ	SumZ/#TotalWindows	BPs= 5
nt-1574	-	U	100	-	-	-	-	-
1574	1551	A	28	-18.6	-1.24	19.48	-34.81	-0.35
1574	1493	A	13	-23.35	-2.14	13.8	-27.83	-0.28
1574	NoBP	U	33	-21.36	-1.64	15.26	-54.19	-0.54
1574	1601	A	10	-24.28	-2.27	15.84	-22.67	-0.23
1574	1622	A	15	-21.19	-1.78	14.15	-26.63	-0.27
1574	1595	A	1	-26.7	-2.62	28.79	-2.62	-0.03

i-nuc	BP(j)	Nuc	#BP_Win	avgMFE	avgZ	avgED	SumZ	SumZ/#TotalWindows	BPs= 6
nt-1575	-	U	100	-	-	-	-	-
1575	NoBP	U	15	-23.87	-2.06	9.58	-30.85	-0.31
1575	1492	A	13	-23.35	-2.14	13.8	-27.83	-0.28
1575	1551	A	20	-20.04	-1.46	18.89	-29.29	-0.29
1575	1542	A	25	-17.61	-1.03	20.75	-25.66	-0.26
1575	1600	A	11	-25.05	-2.5	15.08	-27.46	-0.27
1575	1621	G	15	-21.19	-1.78	14.15	-26.63	-0.27
1575	1594	G	1	-26.7	-2.62	28.79	-2.62	-0.03

i-nuc	BP(j)	Nuc	#BP_Win	avgMFE	avgZ	avgED	SumZ	SumZ/#TotalWindows	BPs= 4
nt-1576	-	G	100	-	-	-	-	-
1576	NoBP	G	31	-22.85	-2.0	12.34	-61.92	-0.62
1576	1491	C	13	-23.35	-2.14	13.8	-27.83	-0.28
1576	1550	C	20	-20.04	-1.46	18.89	-29.29	-0.29
1576	1541	C	25	-17.61	-1.03	20.75	-25.66	-0.26
1576	1599	C	11	-25.05	-2.5	15.08	-27.46	-0.27

i-nuc	BP(j)	Nuc	#BP_Win	avgMFE	avgZ	avgED	SumZ	SumZ/#TotalWindows	BPs= 3
nt-1577	-	G	100	-	-	-	-	-
1577	1490	C	13	-23.35	-2.14	13.8	-27.83	-0.28
1577	NoBP	G	51	-21.86	-1.8	14.87	-92.02	-0.92
1577	1540	C	25	-17.61	-1.03	20.75	-25.66	-0.26
1577	1598	C	11	-25.05	-2.5	15.08	-27.46	-0.27

i-nuc	BP(j)	Nuc	#BP_Win	avgMFE	avgZ	avgED	SumZ	SumZ/#TotalWindows	BPs= 1
nt-1578	-	A	100	-	-	-	-	-
1578	NoBP	A	80	-21.79	-1.83	15.4	-146.65	-1.47
1578	1548	U	20	-20.04	-1.46	18.89	-29.29	-0.29

i-nuc	BP(j)	Nuc	#BP_Win	avgMFE	avgZ	avgED	SumZ	SumZ/#TotalWindows	BPs= 1
nt-1579	-	A	100	-	-	-	-	-
1579	NoBP	A	80	-21.91	-1.86	15.4	-149.06	-1.49
1579	1547	U	20	-20.04	-1.46	18.89	-29.29	-0.29

i-nuc	BP(j)	Nuc	#BP_Win	avgMFE	avgZ	avgED	SumZ	SumZ/#TotalWindows	BPs= 1
nt-1580	-	A	100	-	-	-	-	-
1580	NoBP	A	75	-22.98	-2.06	14.55	-154.45	-1.54
1580	1537	U	25	-17.61	-1.03	20.75	-25.66	-0.26

i-nuc	BP(j)	Nuc	#BP_Win	avgMFE	avgZ	avgED	SumZ	SumZ/#TotalWindows	BPs= 4
nt-1581	-	U	100	-	-	-	-	-
1581	NoBP	U	54	-22.46	-1.96	15.59	-105.75	-1.06
1581	1536	A	25	-17.61	-1.03	20.75	-25.66	-0.26
1581	1597	A	11	-25.05	-2.5	15.08	-27.46	-0.27
1581	1659	A	9	-24.44	-2.32	6.17	-20.89	-0.21
1581	1588	A	1	-26.7	-2.62	28.79	-2.62	-0.03

i-nuc	BP(j)	Nuc	#BP_Win	avgMFE	avgZ	avgED	SumZ	SumZ/#TotalWindows	BPs= 5
nt-1582	-	G	100	-	-	-	-	-
1582	NoBP	G	35	-22.13	-1.86	17.55	-64.98	-0.65
1582	1535	C	25	-17.61	-1.03	20.75	-25.66	-0.26
1582	1596	C	11	-25.05	-2.5	15.08	-27.46	-0.27
1582	1615	C	15	-21.19	-1.78	14.15	-26.63	-0.27
1582	1658	C	10	-24.21	-2.24	6.41	-22.39	-0.22
1582	1598	C	4	-34.28	-4.26	10.06	-17.03	-0.17

i-nuc	BP(j)	Nuc	#BP_Win	avgMFE	avgZ	avgED	SumZ	SumZ/#TotalWindows	BPs= 7
nt-1583	-	U	100	-	-	-	-	-
1583	NoBP	U	14	-25.04	-2.42	16.33	-33.87	-0.34
1583	1542	A	20	-20.04	-1.46	18.89	-29.29	-0.29
1583	1534	A	25	-17.61	-1.03	20.75	-25.66	-0.26
1583	1595	A	11	-25.05	-2.5	15.08	-27.46	-0.27
1583	1614	A	15	-21.19	-1.78	14.15	-26.63	-0.27
1583	1657	A	10	-24.21	-2.24	6.41	-22.39	-0.22
1583	1597	A	4	-34.28	-4.26	10.06	-17.03	-0.17
1583	1600	A	1	-35.5	-3.99	12.82	-3.99	-0.04

i-nuc	BP(j)	Nuc	#BP_Win	avgMFE	avgZ	avgED	SumZ	SumZ/#TotalWindows	BPs= 7
nt-1584	-	G	100	-	-	-	-	-
1584	NoBP	G	23	-25.97	-2.71	15.63	-62.35	-0.62
1584	1541	C	20	-20.04	-1.46	18.89	-29.29	-0.29
1584	1533	C	25	-17.61	-1.03	20.75	-25.66	-0.26
1584	1613	U	15	-21.19	-1.78	14.15	-26.63	-0.27
1584	1655	C	2	-20.4	-0.67	20.48	-1.34	-0.01
1584	1656	C	10	-24.21	-2.24	6.41	-22.39	-0.22
1584	1596	C	4	-34.28	-4.26	10.06	-17.03	-0.17
1584	1599	C	1	-35.5	-3.99	12.82	-3.99	-0.04

i-nuc	BP(j)	Nuc	#BP_Win	avgMFE	avgZ	avgED	SumZ	SumZ/#TotalWindows	BPs= 4
nt-1585	-	G	100	-	-	-	-	-
1585	NoBP	G	67	-22.47	-1.98	16.93	-132.79	-1.33
1585	1540	C	20	-20.04	-1.46	18.89	-29.29	-0.29
1585	1654	C	2	-20.4	-0.67	20.48	-1.34	-0.01
1585	1655	C	10	-24.21	-2.24	6.41	-22.39	-0.22
1585	1598	C	1	-35.5	-3.99	12.82	-3.99	-0.04

i-nuc	BP(j)	Nuc	#BP_Win	avgMFE	avgZ	avgED	SumZ	SumZ/#TotalWindows	BPs= 2
nt-1586	-	A	100	-	-	-	-	-
1586	NoBP	A	83	-22.63	-1.98	16.53	-164.26	-1.64
1586	1611	U	15	-21.19	-1.78	14.15	-26.63	-0.27
1586	1653	U	2	-20.4	-0.67	20.48	-1.34	-0.01

i-nuc	BP(j)	Nuc	#BP_Win	avgMFE	avgZ	avgED	SumZ	SumZ/#TotalWindows	BPs= 3
nt-1587	-	A	100	-	-	-	-	-
1587	NoBP	A	72	-22.61	-1.98	17.77	-142.6	-1.43
1587	1610	U	15	-21.19	-1.78	14.15	-26.63	-0.27
1587	1653	U	11	-23.94	-2.14	7.72	-23.56	-0.24
1587	1652	U	2	-20.4	-0.67	20.48	-1.34	-0.01

i-nuc	BP(j)	Nuc	#BP_Win	avgMFE	avgZ	avgED	SumZ	SumZ/#TotalWindows	BPs= 2
nt-1588	-	A	100	-	-	-	-	-
1588	NoBP	A	88	-22.42	-1.94	17.01	-170.68	-1.71
1588	1652	U	11	-23.94	-2.14	7.72	-23.56	-0.24
1588	1581	U	1	-26.7	-2.62	28.79	-2.62	-0.03

i-nuc	BP(j)	Nuc	#BP_Win	avgMFE	avgZ	avgED	SumZ	SumZ/#TotalWindows	BPs= 2
nt-1589	-	G	100	-	-	-	-	-
1589	NoBP	G	86	-22.51	-1.97	17.03	-169.17	-1.69
1589	1651	C	13	-23.39	-1.92	9.69	-24.9	-0.25
1589	1596	C	1	-35.5	-3.99	12.82	-3.99	-0.04

i-nuc	BP(j)	Nuc	#BP_Win	avgMFE	avgZ	avgED	SumZ	SumZ/#TotalWindows	BPs= 2
nt-1590	-	G	100	-	-	-	-	-
1590	NoBP	G	77	-23.27	-2.15	15.89	-165.38	-1.65
1590	1514	C	10	-19.3	-0.98	24.58	-9.77	-0.1
1590	1650	C	13	-23.39	-1.92	9.69	-24.9	-0.25

i-nuc	BP(j)	Nuc	#BP_Win	avgMFE	avgZ	avgED	SumZ	SumZ/#TotalWindows	BPs= 1
nt-1591	-	A	100	-	-	-	-	-
1591	NoBP	A	90	-23.43	-2.14	14.97	-192.44	-1.92
1591	1513	U	10	-19.3	-0.98	24.58	-9.77	-0.1

i-nuc	BP(j)	Nuc	#BP_Win	avgMFE	avgZ	avgED	SumZ	SumZ/#TotalWindows	BPs= 1
nt-1592	-	A	100	-	-	-	-	-
1592	NoBP	A	90	-23.58	-2.16	14.95	-194.5	-1.94
1592	1512	U	10	-19.3	-0.98	24.58	-9.77	-0.1

i-nuc	BP(j)	Nuc	#BP_Win	avgMFE	avgZ	avgED	SumZ	SumZ/#TotalWindows	BPs= 2
nt-1593	-	G	100	-	-	-	-	-
1593	NoBP	G	77	-23.79	-2.21	15.82	-170.53	-1.71
1593	1511	U	10	-19.3	-0.98	24.58	-9.77	-0.1
1593	1647	U	13	-23.39	-1.92	9.69	-24.9	-0.25

i-nuc	BP(j)	Nuc	#BP_Win	avgMFE	avgZ	avgED	SumZ	SumZ/#TotalWindows	BPs= 2
nt-1594	-	G	100	-	-	-	-	-
1594	NoBP	G	86	-23.39	-2.08	16.66	-178.49	-1.78
1594	1646	C	13	-23.39	-1.92	9.69	-24.9	-0.25
1594	1575	U	1	-26.7	-2.62	28.79	-2.62	-0.03

i-nuc	BP(j)	Nuc	#BP_Win	avgMFE	avgZ	avgED	SumZ	SumZ/#TotalWindows	BPs= 4
nt-1595	-	A	100	-	-	-	-	-
1595	NoBP	A	65	-23.94	-2.2	15.67	-142.82	-1.43
1595	1509	U	10	-19.3	-0.98	24.58	-9.77	-0.1
1595	1583	U	11	-25.05	-2.5	15.08	-27.46	-0.27
1595	1645	U	13	-23.39	-1.92	9.69	-24.9	-0.25
1595	1574	U	1	-26.7	-2.62	28.79	-2.62	-0.03

i-nuc	BP(j)	Nuc	#BP_Win	avgMFE	avgZ	avgED	SumZ	SumZ/#TotalWindows	BPs= 6
nt-1596	-	C	100	-	-	-	-	-
1596	NoBP	C	61	-24.26	-2.18	13.72	-132.74	-1.33
1596	1508	G	10	-19.3	-0.98	24.58	-9.77	-0.1
1596	1521	G	12	-18.78	-1.36	20.07	-16.37	-0.16
1596	1582	G	11	-25.05	-2.5	15.08	-27.46	-0.27
1596	1573	G	1	-26.7	-2.62	28.79	-2.62	-0.03
1596	1584	G	4	-34.28	-4.26	10.06	-17.03	-0.17
1596	1589	G	1	-35.5	-3.99	12.82	-3.99	-0.04

i-nuc	BP(j)	Nuc	#BP_Win	avgMFE	avgZ	avgED	SumZ	SumZ/#TotalWindows	BPs= 4
nt-1597	-	A	100	-	-	-	-	-
1597	NoBP	A	72	-23.97	-2.08	14.98	-149.48	-1.49
1597	1520	U	12	-18.78	-1.36	20.07	-16.37	-0.16
1597	1581	U	11	-25.05	-2.5	15.08	-27.46	-0.27
1597	1572	U	1	-26.7	-2.62	28.79	-2.62	-0.03
1597	1583	U	4	-34.28	-4.26	10.06	-17.03	-0.17

i-nuc	BP(j)	Nuc	#BP_Win	avgMFE	avgZ	avgED	SumZ	SumZ/#TotalWindows	BPs= 7
nt-1598	-	C	100	-	-	-	-	-
1598	NoBP	C	60	-20.38	-1.45	15.94	-86.83	-0.87
1598	1519	G	6	-17.5	-1.11	24.04	-6.65	-0.07
1598	1577	G	11	-25.05	-2.5	15.08	-27.46	-0.27
1598	1570	G	1	-26.7	-2.62	28.79	-2.62	-0.03
1598	1640	G	3	-32.7	-4.34	6.82	-13.03	-0.13
1598	1582	G	4	-34.28	-4.26	10.06	-17.03	-0.17
1598	1585	G	1	-35.5	-3.99	12.82	-3.99	-0.04
1598	1639	G	14	-36.18	-4.14	12.26	-57.9	-0.58

i-nuc	BP(j)	Nuc	#BP_Win	avgMFE	avgZ	avgED	SumZ	SumZ/#TotalWindows	BPs= 6
nt-1599	-	C	100	-	-	-	-	-
1599	NoBP	C	64	-21.26	-1.63	16.08	-104.3	-1.04
1599	1519	G	6	-20.05	-1.62	16.1	-9.72	-0.1
1599	1576	G	11	-25.05	-2.5	15.08	-27.46	-0.27
1599	1569	G	1	-26.7	-2.62	28.79	-2.62	-0.03
1599	1639	G	3	-32.7	-4.34	6.82	-13.03	-0.13
1599	1584	G	1	-35.5	-3.99	12.82	-3.99	-0.04
1599	1638	G	14	-36.18	-4.14	12.26	-57.9	-0.58

i-nuc	BP(j)	Nuc	#BP_Win	avgMFE	avgZ	avgED	SumZ	SumZ/#TotalWindows	BPs= 3
nt-1600	-	A	100	-	-	-	-	-
1600	NoBP	A	82	-24.49	-2.21	15.07	-181.25	-1.81
1600	1518	U	6	-20.05	-1.62	16.1	-9.72	-0.1
1600	1575	U	11	-25.05	-2.5	15.08	-27.46	-0.27
1600	1583	U	1	-35.5	-3.99	12.82	-3.99	-0.04

i-nuc	BP(j)	Nuc	#BP_Win	avgMFE	avgZ	avgED	SumZ	SumZ/#TotalWindows	BPs= 2
nt-1601	-	A	100	-	-	-	-	-
1601	NoBP	A	84	-24.92	-2.3	14.79	-193.44	-1.93
1601	1517	U	6	-20.05	-1.62	16.1	-9.72	-0.1
1601	1574	U	10	-24.28	-2.27	15.84	-22.67	-0.23

i-nuc	BP(j)	Nuc	#BP_Win	avgMFE	avgZ	avgED	SumZ	SumZ/#TotalWindows	BPs= 0
nt-1602	-	A	100	-	-	-	-	-
1602	NoBP	A	100	-24.73	-2.29	14.86	-228.9	-2.29

i-nuc	BP(j)	Nuc	#BP_Win	avgMFE	avgZ	avgED	SumZ	SumZ/#TotalWindows	BPs= 2
nt-1603	-	U	100	-	-	-	-	-
1603	NoBP	U	47	-19.54	-1.34	18.8	-63.11	-0.63
1603	1515	A	6	-20.05	-1.62	16.1	-9.72	-0.1
1603	1637	A	47	-30.86	-3.38	10.53	-158.76	-1.59

i-nuc	BP(j)	Nuc	#BP_Win	avgMFE	avgZ	avgED	SumZ	SumZ/#TotalWindows	BPs= 3
nt-1604	-	G	100	-	-	-	-	-
1604	NoBP	G	42	-18.7	-1.19	19.0	-49.89	-0.5
1604	1514	C	6	-20.05	-1.62	16.1	-9.72	-0.1
1604	1636	U	50	-30.79	-3.36	10.73	-168.02	-1.68
1604	1571	C	2	-29.95	-3.58	18.77	-7.17	-0.07

i-nuc	BP(j)	Nuc	#BP_Win	avgMFE	avgZ	avgED	SumZ	SumZ/#TotalWindows	BPs= 2
nt-1605	-	A	100	-	-	-	-	-
1605	NoBP	A	42	-19.26	-1.33	18.87	-55.66	-0.56
1605	1513	U	6	-20.05	-1.62	16.1	-9.72	-0.1
1605	1635	U	52	-30.57	-3.32	11.21	-172.45	-1.72

i-nuc	BP(j)	Nuc	#BP_Win	avgMFE	avgZ	avgED	SumZ	SumZ/#TotalWindows	BPs= 2
nt-1606	-	A	100	-	-	-	-	-
1606	NoBP	A	43	-19.58	-1.39	18.88	-59.76	-0.6
1606	1512	U	5	-20.3	-1.68	15.96	-8.39	-0.08
1606	1634	U	52	-30.57	-3.32	11.21	-172.45	-1.72

i-nuc	BP(j)	Nuc	#BP_Win	avgMFE	avgZ	avgED	SumZ	SumZ/#TotalWindows	BPs= 4
nt-1607	-	A	100	-	-	-	-	-
1607	1511	U	4	-20.45	-1.69	16.58	-6.76	-0.07
1607	NoBP	A	39	-19.38	-1.35	18.14	-52.75	-0.53
1607	1628	U	2	-16.5	-0.5	24.94	-1.01	-0.01
1607	1633	U	52	-30.57	-3.32	11.21	-172.45	-1.72
1607	1647	U	3	-28.87	-3.26	22.11	-9.79	-0.1

i-nuc	BP(j)	Nuc	#BP_Win	avgMFE	avgZ	avgED	SumZ	SumZ/#TotalWindows	BPs= 3
nt-1608	-	G	100	-	-	-	-	-
1608	NoBP	G	42	-19.83	-1.44	17.91	-60.37	-0.6
1608	1627	C	2	-16.5	-0.5	24.94	-1.01	-0.01
[truncated: 2,069,146 more chars]
