# Supplementary material for: ScanFold: an approach for genome-wide discovery of local RNA structural elements—applications to Zika virus and HIV
Source: PeerJ. 2018 Dec 18;6:e6136. doi: 10.7717/peerj.6136 (PMC6317755; doi:10.7717/peerj.6136)
Supplement: Supplemental Information 15 — All ScanFold analysis files needed to recapitulate results for HIV-1. [file peerj-06-6136-s015.zip › RawData_HIV-1/ScanFold-Fold_HIV-1/LogFiles/DS2seqWatts2008.fasta.forward.win_150.stp_1.rnd_50.shfl_mono.txt.log]

i-nuc	BP(j)	Nuc	#BP_Win	avgMFE	avgZ	avgED	SumZ	SumZ/#TotalWindows	BPs= 1
nt-1	-	G	1	-	-	-	-	-
1	57	C	1	-58.6	-3.88	9.12	-3.88	-3.88

i-nuc	BP(j)	Nuc	#BP_Win	avgMFE	avgZ	avgED	SumZ	SumZ/#TotalWindows	BPs= 1
nt-2	-	G	2	-	-	-	-	-
2	56	C	1	-58.6	-3.88	9.12	-3.88	-1.94
2	NoBP	G	1	-57.7	-3.42	7.37	-3.42	-1.71

i-nuc	BP(j)	Nuc	#BP_Win	avgMFE	avgZ	avgED	SumZ	SumZ/#TotalWindows	BPs= 1
nt-3	-	U	3	-	-	-	-	-
3	55	A	1	-58.6	-3.88	9.12	-3.88	-1.29
3	NoBP	U	2	-57.7	-3.4	7.06	-6.79	-2.26

i-nuc	BP(j)	Nuc	#BP_Win	avgMFE	avgZ	avgED	SumZ	SumZ/#TotalWindows	BPs= 0
nt-4	-	C	4	-	-	-	-	-
4	NoBP	C	4	-57.92	-3.67	7.49	-14.67	-3.67

i-nuc	BP(j)	Nuc	#BP_Win	avgMFE	avgZ	avgED	SumZ	SumZ/#TotalWindows	BPs= 1
nt-5	-	U	5	-	-	-	-	-
5	54	A	5	-57.84	-3.56	7.39	-17.8	-3.56

i-nuc	BP(j)	Nuc	#BP_Win	avgMFE	avgZ	avgED	SumZ	SumZ/#TotalWindows	BPs= 1
nt-6	-	C	6	-	-	-	-	-
6	53	G	6	-57.52	-3.69	7.65	-22.15	-3.69

i-nuc	BP(j)	Nuc	#BP_Win	avgMFE	avgZ	avgED	SumZ	SumZ/#TotalWindows	BPs= 1
nt-7	-	U	7	-	-	-	-	-
7	52	G	6	-57.52	-3.69	7.65	-22.15	-3.16
7	NoBP	U	1	-55.8	-4.01	7.55	-4.01	-0.57

i-nuc	BP(j)	Nuc	#BP_Win	avgMFE	avgZ	avgED	SumZ	SumZ/#TotalWindows	BPs= 1
nt-8	-	C	8	-	-	-	-	-
8	51	G	6	-57.52	-3.69	7.65	-22.15	-2.77
8	NoBP	C	2	-55.8	-3.94	7.33	-7.89	-0.99

i-nuc	BP(j)	Nuc	#BP_Win	avgMFE	avgZ	avgED	SumZ	SumZ/#TotalWindows	BPs= 1
nt-9	-	U	9	-	-	-	-	-
9	50	A	9	-56.92	-3.72	7.35	-33.48	-3.72

i-nuc	BP(j)	Nuc	#BP_Win	avgMFE	avgZ	avgED	SumZ	SumZ/#TotalWindows	BPs= 1
nt-10	-	G	10	-	-	-	-	-
10	49	U	10	-56.68	-3.68	7.17	-36.79	-3.68

i-nuc	BP(j)	Nuc	#BP_Win	avgMFE	avgZ	avgED	SumZ	SumZ/#TotalWindows	BPs= 1
nt-11	-	G	11	-	-	-	-	-
11	48	C	11	-56.38	-3.68	7.01	-40.49	-3.68

i-nuc	BP(j)	Nuc	#BP_Win	avgMFE	avgZ	avgED	SumZ	SumZ/#TotalWindows	BPs= 1
nt-12	-	U	12	-	-	-	-	-
12	47	A	12	-55.85	-3.56	7.2	-42.77	-3.56

i-nuc	BP(j)	Nuc	#BP_Win	avgMFE	avgZ	avgED	SumZ	SumZ/#TotalWindows	BPs= 1
nt-13	-	U	13	-	-	-	-	-
13	46	A	13	-55.35	-3.49	7.77	-45.38	-3.49

i-nuc	BP(j)	Nuc	#BP_Win	avgMFE	avgZ	avgED	SumZ	SumZ/#TotalWindows	BPs= 1
nt-14	-	A	14	-	-	-	-	-
14	45	U	13	-55.35	-3.49	7.77	-45.38	-3.24
14	NoBP	A	1	-48.3	-2.55	25.35	-2.55	-0.18

i-nuc	BP(j)	Nuc	#BP_Win	avgMFE	avgZ	avgED	SumZ	SumZ/#TotalWindows	BPs= 1
nt-15	-	G	15	-	-	-	-	-
15	44	C	13	-55.35	-3.49	7.77	-45.38	-3.03
15	NoBP	G	2	-48.3	-2.16	26.31	-4.32	-0.29

i-nuc	BP(j)	Nuc	#BP_Win	avgMFE	avgZ	avgED	SumZ	SumZ/#TotalWindows	BPs= 0
nt-16	-	A	16	-	-	-	-	-
16	NoBP	A	16	-54.04	-3.27	10.69	-52.28	-3.27

i-nuc	BP(j)	Nuc	#BP_Win	avgMFE	avgZ	avgED	SumZ	SumZ/#TotalWindows	BPs= 2
nt-17	-	C	17	-	-	-	-	-
17	43	G	13	-55.35	-3.49	7.77	-45.38	-2.67
17	32	G	4	-48.28	-2.18	21.57	-8.7	-0.51

i-nuc	BP(j)	Nuc	#BP_Win	avgMFE	avgZ	avgED	SumZ	SumZ/#TotalWindows	BPs= 2
nt-18	-	C	18	-	-	-	-	-
18	42	G	13	-55.35	-3.49	7.77	-45.38	-2.52
18	31	G	4	-48.28	-2.18	21.57	-8.7	-0.48
18	NoBP	C	1	-47.9	-1.42	22.95	-1.42	-0.08

i-nuc	BP(j)	Nuc	#BP_Win	avgMFE	avgZ	avgED	SumZ	SumZ/#TotalWindows	BPs= 2
nt-19	-	A	19	-	-	-	-	-
19	41	U	13	-55.35	-3.49	7.77	-45.38	-2.39
19	30	U	4	-48.28	-2.18	21.57	-8.7	-0.46
19	NoBP	A	2	-47.9	-1.47	19.3	-2.94	-0.15

i-nuc	BP(j)	Nuc	#BP_Win	avgMFE	avgZ	avgED	SumZ	SumZ/#TotalWindows	BPs= 2
nt-20	-	G	20	-	-	-	-	-
20	40	C	13	-55.35	-3.49	7.77	-45.38	-2.27
20	29	C	4	-48.28	-2.18	21.57	-8.7	-0.44
20	NoBP	G	3	-47.9	-1.36	18.18	-4.08	-0.2

i-nuc	BP(j)	Nuc	#BP_Win	avgMFE	avgZ	avgED	SumZ	SumZ/#TotalWindows	BPs= 1
nt-21	-	A	21	-	-	-	-	-
21	39	U	13	-55.35	-3.49	7.77	-45.38	-2.16
21	NoBP	A	8	-48.09	-1.84	19.35	-14.73	-0.7

i-nuc	BP(j)	Nuc	#BP_Win	avgMFE	avgZ	avgED	SumZ	SumZ/#TotalWindows	BPs= 0
nt-22	-	U	22	-	-	-	-	-
22	NoBP	U	22	-52.37	-2.82	12.25	-61.96	-2.82

i-nuc	BP(j)	Nuc	#BP_Win	avgMFE	avgZ	avgED	SumZ	SumZ/#TotalWindows	BPs= 0
nt-23	-	C	23	-	-	-	-	-
23	NoBP	C	23	-52.18	-2.77	12.16	-63.81	-2.77

i-nuc	BP(j)	Nuc	#BP_Win	avgMFE	avgZ	avgED	SumZ	SumZ/#TotalWindows	BPs= 0
nt-24	-	U	24	-	-	-	-	-
24	NoBP	U	24	-52.0	-2.75	12.02	-66.1	-2.75

i-nuc	BP(j)	Nuc	#BP_Win	avgMFE	avgZ	avgED	SumZ	SumZ/#TotalWindows	BPs= 1
nt-25	-	G	25	-	-	-	-	-
25	38	C	21	-52.51	-2.83	10.07	-59.45	-2.38
25	NoBP	G	4	-48.28	-2.18	21.57	-8.7	-0.35

i-nuc	BP(j)	Nuc	#BP_Win	avgMFE	avgZ	avgED	SumZ	SumZ/#TotalWindows	BPs= 1
nt-26	-	A	26	-	-	-	-	-
26	37	U	21	-52.51	-2.83	10.07	-59.45	-2.29
26	NoBP	A	5	-47.9	-2.07	20.15	-10.37	-0.4

i-nuc	BP(j)	Nuc	#BP_Win	avgMFE	avgZ	avgED	SumZ	SumZ/#TotalWindows	BPs= 1
nt-27	-	G	27	-	-	-	-	-
27	36	C	21	-52.51	-2.83	10.07	-59.45	-2.2
27	NoBP	G	6	-47.85	-2.15	18.43	-12.89	-0.48

i-nuc	BP(j)	Nuc	#BP_Win	avgMFE	avgZ	avgED	SumZ	SumZ/#TotalWindows	BPs= 1
nt-28	-	C	28	-	-	-	-	-
28	35	G	21	-52.51	-2.83	10.07	-59.45	-2.12
28	NoBP	C	7	-47.81	-2.23	17.39	-15.64	-0.56

i-nuc	BP(j)	Nuc	#BP_Win	avgMFE	avgZ	avgED	SumZ	SumZ/#TotalWindows	BPs= 1
nt-29	-	C	29	-	-	-	-	-
29	NoBP	C	25	-51.68	-2.75	10.41	-68.86	-2.37
29	20	G	4	-48.28	-2.18	21.57	-8.7	-0.3

i-nuc	BP(j)	Nuc	#BP_Win	avgMFE	avgZ	avgED	SumZ	SumZ/#TotalWindows	BPs= 1
nt-30	-	U	30	-	-	-	-	-
30	NoBP	U	26	-51.52	-2.73	10.56	-70.89	-2.36
30	19	A	4	-48.28	-2.18	21.57	-8.7	-0.29

i-nuc	BP(j)	Nuc	#BP_Win	avgMFE	avgZ	avgED	SumZ	SumZ/#TotalWindows	BPs= 2
nt-31	-	G	31	-	-	-	-	-
31	NoBP	G	21	-52.51	-2.83	10.07	-59.45	-1.92
31	18	C	4	-48.28	-2.18	21.57	-8.7	-0.28
31	175	C	6	-47.4	-2.26	12.86	-13.54	-0.44

i-nuc	BP(j)	Nuc	#BP_Win	avgMFE	avgZ	avgED	SumZ	SumZ/#TotalWindows	BPs= 3
nt-32	-	G	32	-	-	-	-	-
32	NoBP	G	21	-52.51	-2.83	10.07	-59.45	-1.86
32	17	C	4	-48.28	-2.18	21.57	-8.7	-0.27
32	174	U	6	-47.4	-2.26	12.86	-13.54	-0.42
32	176	U	1	-45.6	-1.77	19.98	-1.77	-0.06

i-nuc	BP(j)	Nuc	#BP_Win	avgMFE	avgZ	avgED	SumZ	SumZ/#TotalWindows	BPs= 2
nt-33	-	G	33	-	-	-	-	-
33	NoBP	G	25	-51.84	-2.73	11.91	-68.15	-2.07
33	173	C	6	-47.4	-2.26	12.86	-13.54	-0.41
33	175	C	2	-45.05	-1.82	20.13	-3.65	-0.11

i-nuc	BP(j)	Nuc	#BP_Win	avgMFE	avgZ	avgED	SumZ	SumZ/#TotalWindows	BPs= 2
nt-34	-	A	34	-	-	-	-	-
34	NoBP	A	26	-51.55	-2.69	12.21	-69.84	-2.05
34	172	U	6	-47.4	-2.26	12.86	-13.54	-0.4
34	174	U	2	-45.05	-1.82	20.13	-3.65	-0.11

i-nuc	BP(j)	Nuc	#BP_Win	avgMFE	avgZ	avgED	SumZ	SumZ/#TotalWindows	BPs= 2
nt-35	-	G	35	-	-	-	-	-
35	28	C	21	-52.51	-2.83	10.07	-59.45	-1.7
35	NoBP	G	12	-47.17	-2.11	17.02	-25.29	-0.72
35	173	C	2	-45.05	-1.82	20.13	-3.65	-0.1

i-nuc	BP(j)	Nuc	#BP_Win	avgMFE	avgZ	avgED	SumZ	SumZ/#TotalWindows	BPs= 1
nt-36	-	C	36	-	-	-	-	-
36	27	G	21	-52.51	-2.83	10.07	-59.45	-1.65
36	NoBP	C	15	-46.76	-2.09	18.01	-31.31	-0.87

i-nuc	BP(j)	Nuc	#BP_Win	avgMFE	avgZ	avgED	SumZ	SumZ/#TotalWindows	BPs= 3
nt-37	-	U	37	-	-	-	-	-
37	26	A	21	-52.51	-2.83	10.07	-59.45	-1.61
37	NoBP	U	6	-46.95	-1.96	21.18	-11.75	-0.32
37	168	A	8	-46.81	-2.15	14.68	-17.19	-0.46
37	54	A	2	-45.7	-2.05	23.54	-4.1	-0.11

i-nuc	BP(j)	Nuc	#BP_Win	avgMFE	avgZ	avgED	SumZ	SumZ/#TotalWindows	BPs= 4
nt-38	-	C	38	-	-	-	-	-
38	25	G	21	-52.51	-2.83	10.07	-59.45	-1.56
38	NoBP	C	5	-46.12	-1.77	23.11	-8.87	-0.23
38	164	G	2	-48.25	-2.19	16.83	-4.38	-0.12
38	167	G	8	-46.81	-2.15	14.68	-17.19	-0.45
38	53	G	2	-45.7	-2.05	23.54	-4.1	-0.11

i-nuc	BP(j)	Nuc	#BP_Win	avgMFE	avgZ	avgED	SumZ	SumZ/#TotalWindows	BPs= 3
nt-39	-	U	39	-	-	-	-	-
39	21	A	13	-55.35	-3.49	7.77	-45.38	-1.16
39	NoBP	U	16	-47.38	-1.82	16.77	-29.15	-0.75
39	166	G	8	-46.81	-2.15	14.68	-17.19	-0.44
39	52	G	2	-45.7	-2.05	23.54	-4.1	-0.11

i-nuc	BP(j)	Nuc	#BP_Win	avgMFE	avgZ	avgED	SumZ	SumZ/#TotalWindows	BPs= 3
nt-40	-	C	40	-	-	-	-	-
40	20	G	13	-55.35	-3.49	7.77	-45.38	-1.13
40	162	G	22	-47.25	-1.95	16.13	-43.01	-1.08
40	51	G	2	-45.7	-2.05	23.54	-4.1	-0.1
40	NoBP	C	3	-47.27	-1.98	12.9	-5.93	-0.15

i-nuc	BP(j)	Nuc	#BP_Win	avgMFE	avgZ	avgED	SumZ	SumZ/#TotalWindows	BPs= 3
nt-41	-	U	41	-	-	-	-	-
41	19	A	13	-55.35	-3.49	7.77	-45.38	-1.11
41	161	A	22	-47.25	-1.95	16.13	-43.01	-1.05
41	50	A	2	-45.7	-2.05	23.54	-4.1	-0.1
41	NoBP	U	4	-47.6	-1.99	11.59	-7.95	-0.19

i-nuc	BP(j)	Nuc	#BP_Win	avgMFE	avgZ	avgED	SumZ	SumZ/#TotalWindows	BPs= 4
nt-42	-	G	42	-	-	-	-	-
42	18	C	13	-55.35	-3.49	7.77	-45.38	-1.08
42	160	C	22	-47.25	-1.95	16.13	-43.01	-1.02
42	49	U	2	-45.7	-2.05	23.54	-4.1	-0.1
42	NoBP	G	1	-45.4	-1.5	22.18	-1.5	-0.04
42	188	C	4	-48.4	-2.18	7.96	-8.71	-0.21

i-nuc	BP(j)	Nuc	#BP_Win	avgMFE	avgZ	avgED	SumZ	SumZ/#TotalWindows	BPs= 4
nt-43	-	G	43	-	-	-	-	-
43	17	C	13	-55.35	-3.49	7.77	-45.38	-1.06
43	159	U	22	-47.25	-1.95	16.13	-43.01	-1.0
43	48	C	2	-45.7	-2.05	23.54	-4.1	-0.1
43	NoBP	G	2	-45.4	-1.44	20.0	-2.87	-0.07
43	187	C	4	-48.4	-2.18	7.96	-8.71	-0.2

i-nuc	BP(j)	Nuc	#BP_Win	avgMFE	avgZ	avgED	SumZ	SumZ/#TotalWindows	BPs= 3
nt-44	-	C	44	-	-	-	-	-
44	15	G	13	-55.35	-3.49	7.77	-45.38	-1.03
44	158	G	22	-47.25	-1.95	16.13	-43.01	-0.98
44	NoBP	C	5	-45.52	-1.77	20.9	-8.85	-0.2
44	186	G	4	-48.4	-2.18	7.96	-8.71	-0.2

i-nuc	BP(j)	Nuc	#BP_Win	avgMFE	avgZ	avgED	SumZ	SumZ/#TotalWindows	BPs= 2
nt-45	-	U	45	-	-	-	-	-
45	14	A	13	-55.35	-3.49	7.77	-45.38	-1.01
45	157	A	22	-47.25	-1.95	16.13	-43.01	-0.96
45	NoBP	U	10	-46.66	-1.98	16.17	-19.79	-0.44

i-nuc	BP(j)	Nuc	#BP_Win	avgMFE	avgZ	avgED	SumZ	SumZ/#TotalWindows	BPs= 2
nt-46	-	A	46	-	-	-	-	-
46	13	U	13	-55.35	-3.49	7.77	-45.38	-0.99
46	156	U	22	-47.25	-1.95	16.13	-43.01	-0.94
46	NoBP	A	11	-46.55	-1.94	16.93	-21.33	-0.46

i-nuc	BP(j)	Nuc	#BP_Win	avgMFE	avgZ	avgED	SumZ	SumZ/#TotalWindows	BPs= 2
nt-47	-	A	47	-	-	-	-	-
47	12	U	12	-55.85	-3.56	7.2	-42.77	-0.91
47	NoBP	A	13	-46.78	-1.99	16.96	-25.89	-0.55
47	155	U	22	-47.25	-1.95	16.13	-43.01	-0.92

i-nuc	BP(j)	Nuc	#BP_Win	avgMFE	avgZ	avgED	SumZ	SumZ/#TotalWindows	BPs= 2
nt-48	-	C	48	-	-	-	-	-
48	11	G	11	-56.38	-3.68	7.01	-40.49	-0.84
48	NoBP	C	35	-47.28	-1.97	16.32	-69.01	-1.44
48	43	G	2	-45.7	-2.05	23.54	-4.1	-0.09

i-nuc	BP(j)	Nuc	#BP_Win	avgMFE	avgZ	avgED	SumZ	SumZ/#TotalWindows	BPs= 2
nt-49	-	U	49	-	-	-	-	-
49	10	G	10	-56.68	-3.68	7.17	-36.79	-0.75
49	NoBP	U	37	-47.52	-2.03	16.08	-75.16	-1.53
49	42	G	2	-45.7	-2.05	23.54	-4.1	-0.08

i-nuc	BP(j)	Nuc	#BP_Win	avgMFE	avgZ	avgED	SumZ	SumZ/#TotalWindows	BPs= 2
nt-50	-	A	50	-	-	-	-	-
50	9	U	9	-56.92	-3.72	7.35	-33.48	-0.67
50	NoBP	A	39	-47.76	-2.07	15.87	-80.8	-1.62
50	41	U	2	-45.7	-2.05	23.54	-4.1	-0.08

i-nuc	BP(j)	Nuc	#BP_Win	avgMFE	avgZ	avgED	SumZ	SumZ/#TotalWindows	BPs= 3
nt-51	-	G	51	-	-	-	-	-
51	8	C	6	-57.52	-3.69	7.65	-22.15	-0.43
51	111	C	43	-48.37	-2.19	15.27	-94.35	-1.85
51	40	C	2	-45.7	-2.05	23.54	-4.1	-0.08

i-nuc	BP(j)	Nuc	#BP_Win	avgMFE	avgZ	avgED	SumZ	SumZ/#TotalWindows	BPs= 4
nt-52	-	G	52	-	-	-	-	-
52	7	U	6	-57.52	-3.69	7.65	-22.15	-0.43
52	110	C	43	-48.37	-2.19	15.27	-94.35	-1.81
52	39	U	2	-45.7	-2.05	23.54	-4.1	-0.08
52	111	C	1	-46.2	-1.24	20.97	-1.24	-0.02

i-nuc	BP(j)	Nuc	#BP_Win	avgMFE	avgZ	avgED	SumZ	SumZ/#TotalWindows	BPs= 4
nt-53	-	G	53	-	-	-	-	-
53	6	C	6	-57.52	-3.69	7.65	-22.15	-0.42
53	109	C	43	-48.37	-2.19	15.27	-94.35	-1.78
53	38	C	2	-45.7	-2.05	23.54	-4.1	-0.08
53	110	C	1	-46.2	-1.24	20.97	-1.24	-0.02
53	NoBP	G	1	-43.7	-0.97	35.24	-0.97	-0.02

i-nuc	BP(j)	Nuc	#BP_Win	avgMFE	avgZ	avgED	SumZ	SumZ/#TotalWindows	BPs= 2
nt-54	-	A	54	-	-	-	-	-
54	5	U	5	-57.84	-3.56	7.39	-17.8	-0.33
54	NoBP	A	47	-48.29	-2.17	16.14	-101.95	-1.89
54	37	U	2	-45.7	-2.05	23.54	-4.1	-0.08

i-nuc	BP(j)	Nuc	#BP_Win	avgMFE	avgZ	avgED	SumZ	SumZ/#TotalWindows	BPs= 2
nt-55	-	A	55	-	-	-	-	-
55	3	U	1	-58.6	-3.88	9.12	-3.88	-0.07
55	107	U	54	-48.79	-2.24	16.13	-121.09	-2.2

i-nuc	BP(j)	Nuc	#BP_Win	avgMFE	avgZ	avgED	SumZ	SumZ/#TotalWindows	BPs= 2
nt-56	-	C	56	-	-	-	-	-
56	2	G	1	-58.6	-3.88	9.12	-3.88	-0.07
56	106	G	54	-48.79	-2.24	16.13	-121.09	-2.16
56	NoBP	C	1	-42.5	-1.02	39.24	-1.02	-0.02

i-nuc	BP(j)	Nuc	#BP_Win	avgMFE	avgZ	avgED	SumZ	SumZ/#TotalWindows	BPs= 1
nt-57	-	C	57	-	-	-	-	-
57	1	G	1	-58.6	-3.88	9.12	-3.88	-0.07
57	NoBP	C	56	-48.58	-2.2	16.89	-123.11	-2.16

i-nuc	BP(j)	Nuc	#BP_Win	avgMFE	avgZ	avgED	SumZ	SumZ/#TotalWindows	BPs= 1
nt-58	-	C	58	-	-	-	-	-
58	104	G	58	-48.65	-2.21	17.01	-127.99	-2.21

i-nuc	BP(j)	Nuc	#BP_Win	avgMFE	avgZ	avgED	SumZ	SumZ/#TotalWindows	BPs= 1
nt-59	-	A	59	-	-	-	-	-
59	103	U	59	-48.51	-2.17	17.25	-128.1	-2.17

i-nuc	BP(j)	Nuc	#BP_Win	avgMFE	avgZ	avgED	SumZ	SumZ/#TotalWindows	BPs= 1
nt-60	-	C	60	-	-	-	-	-
60	102	G	60	-48.35	-2.13	17.45	-127.75	-2.13

i-nuc	BP(j)	Nuc	#BP_Win	avgMFE	avgZ	avgED	SumZ	SumZ/#TotalWindows	BPs= 2
nt-61	-	U	61	-	-	-	-	-
61	101	A	60	-48.35	-2.13	17.45	-127.75	-2.09
61	208	G	1	-37.1	0.48	35.91	0.48	0.01

i-nuc	BP(j)	Nuc	#BP_Win	avgMFE	avgZ	avgED	SumZ	SumZ/#TotalWindows	BPs= 2
nt-62	-	G	62	-	-	-	-	-
62	100	U	60	-48.35	-2.13	17.45	-127.75	-2.06
62	207	C	2	-37.1	0.38	35.16	0.77	0.01

i-nuc	BP(j)	Nuc	#BP_Win	avgMFE	avgZ	avgED	SumZ	SumZ/#TotalWindows	BPs= 3
nt-63	-	C	63	-	-	-	-	-
63	99	G	60	-48.35	-2.13	17.45	-127.75	-2.03
63	206	G	2	-37.1	0.38	35.16	0.77	0.01
63	90	G	1	-34.1	1.09	44.21	1.09	0.02

i-nuc	BP(j)	Nuc	#BP_Win	avgMFE	avgZ	avgED	SumZ	SumZ/#TotalWindows	BPs= 3
nt-64	-	U	64	-	-	-	-	-
64	98	A	60	-48.35	-2.13	17.45	-127.75	-2.0
64	205	A	2	-37.1	0.38	35.16	0.77	0.01
64	89	A	1	-34.1	1.09	44.21	1.09	0.02
64	NoBP	U	1	-34.5	1.3	45.83	1.3	0.02

i-nuc	BP(j)	Nuc	#BP_Win	avgMFE	avgZ	avgED	SumZ	SumZ/#TotalWindows	BPs= 4
nt-65	-	U	65	-	-	-	-	-
65	97	A	60	-48.35	-2.13	17.45	-127.75	-1.97
65	204	A	2	-37.1	0.38	35.16	0.77	0.01
65	88	G	1	-34.1	1.09	44.21	1.09	0.02
65	83	G	2	-34.4	1.17	48.36	2.34	0.04

i-nuc	BP(j)	Nuc	#BP_Win	avgMFE	avgZ	avgED	SumZ	SumZ/#TotalWindows	BPs= 2
nt-66	-	A	66	-	-	-	-	-
66	NoBP	A	63	-47.77	-2.0	18.56	-125.9	-1.91
66	87	U	1	-34.1	1.09	44.21	1.09	0.02
66	82	U	2	-34.4	1.17	48.36	2.34	0.04

i-nuc	BP(j)	Nuc	#BP_Win	avgMFE	avgZ	avgED	SumZ	SumZ/#TotalWindows	BPs= 3
nt-67	-	A	67	-	-	-	-	-
67	94	U	64	-47.55	-1.95	19.11	-124.82	-1.86
67	86	U	1	-34.1	1.09	44.21	1.09	0.02
67	81	U	2	-34.4	1.17	48.36	2.34	0.03

i-nuc	BP(j)	Nuc	#BP_Win	avgMFE	avgZ	avgED	SumZ	SumZ/#TotalWindows	BPs= 4
nt-68	-	G	68	-	-	-	-	-
68	93	C	64	-47.55	-1.95	19.11	-124.82	-1.84
68	85	C	1	-34.1	1.09	44.21	1.09	0.02
68	80	C	2	-34.4	1.17	48.36	2.34	0.03
68	185	C	1	-34.0	0.97	53.46	0.97	0.01

i-nuc	BP(j)	Nuc	#BP_Win	avgMFE	avgZ	avgED	SumZ	SumZ/#TotalWindows	BPs= 3
nt-69	-	C	69	-	-	-	-	-
69	92	G	64	-47.55	-1.95	19.11	-124.82	-1.81
69	NoBP	C	2	-35.3	0.92	33.51	1.84	0.03
69	79	G	2	-34.4	1.17	48.36	2.34	0.03
69	184	G	1	-34.0	0.97	53.46	0.97	0.01

i-nuc	BP(j)	Nuc	#BP_Win	avgMFE	avgZ	avgED	SumZ	SumZ/#TotalWindows	BPs= 2
nt-70	-	C	70	-	-	-	-	-
70	90	G	64	-47.55	-1.95	19.11	-124.82	-1.78
70	NoBP	C	5	-35.34	0.9	37.13	4.52	0.06
70	183	G	1	-34.0	0.97	53.46	0.97	0.01

i-nuc	BP(j)	Nuc	#BP_Win	avgMFE	avgZ	avgED	SumZ	SumZ/#TotalWindows	BPs= 1
nt-71	-	U	71	-	-	-	-	-
71	89	A	64	-47.55	-1.95	19.11	-124.82	-1.76
71	NoBP	U	7	-35.43	0.8	37.43	5.6	0.08

i-nuc	BP(j)	Nuc	#BP_Win	avgMFE	avgZ	avgED	SumZ	SumZ/#TotalWindows	BPs= 3
nt-72	-	C	72	-	-	-	-	-
72	88	G	64	-47.55	-1.95	19.11	-124.82	-1.73
72	83	G	1	-34.1	1.09	44.21	1.09	0.02
72	NoBP	C	6	-36.2	0.65	31.38	3.9	0.05
72	181	G	1	-34.0	0.97	53.46	0.97	0.01

i-nuc	BP(j)	Nuc	#BP_Win	avgMFE	avgZ	avgED	SumZ	SumZ/#TotalWindows	BPs= 2
nt-73	-	A	73	-	-	-	-	-
73	87	U	64	-47.55	-1.95	19.11	-124.82	-1.71
73	82	U	1	-34.1	1.09	44.21	1.09	0.01
73	NoBP	A	8	-36.06	0.64	33.25	5.14	0.07

i-nuc	BP(j)	Nuc	#BP_Win	avgMFE	avgZ	avgED	SumZ	SumZ/#TotalWindows	BPs= 2
nt-74	-	A	74	-	-	-	-	-
74	86	U	64	-47.55	-1.95	19.11	-124.82	-1.69
74	81	U	1	-34.1	1.09	44.21	1.09	0.01
74	NoBP	A	9	-36.2	0.6	32.49	5.44	0.07

i-nuc	BP(j)	Nuc	#BP_Win	avgMFE	avgZ	avgED	SumZ	SumZ/#TotalWindows	BPs= 0
nt-75	-	U	75	-	-	-	-	-
75	NoBP	U	75	-45.87	-1.57	21.23	-117.6	-1.57

i-nuc	BP(j)	Nuc	#BP_Win	avgMFE	avgZ	avgED	SumZ	SumZ/#TotalWindows	BPs= 0
nt-76	-	A	76	-	-	-	-	-
76	NoBP	A	76	-45.76	-1.54	21.41	-117.1	-1.54

i-nuc	BP(j)	Nuc	#BP_Win	avgMFE	avgZ	avgED	SumZ	SumZ/#TotalWindows	BPs= 0
nt-77	-	A	77	-	-	-	-	-
77	NoBP	A	77	-45.65	-1.51	21.59	-115.94	-1.51

i-nuc	BP(j)	Nuc	#BP_Win	avgMFE	avgZ	avgED	SumZ	SumZ/#TotalWindows	BPs= 0
nt-78	-	A	78	-	-	-	-	-
78	NoBP	A	78	-45.54	-1.47	21.78	-115.03	-1.47

i-nuc	BP(j)	Nuc	#BP_Win	avgMFE	avgZ	avgED	SumZ	SumZ/#TotalWindows	BPs= 3
nt-79	-	G	79	-	-	-	-	-
79	NoBP	G	65	-47.34	-1.9	19.49	-123.73	-1.57
79	69	C	2	-34.4	1.17	48.36	2.34	0.03
79	105	U	1	-34.0	0.97	53.46	0.97	0.01
79	218	C	11	-37.21	0.6	29.22	6.6	0.08

i-nuc	BP(j)	Nuc	#BP_Win	avgMFE	avgZ	avgED	SumZ	SumZ/#TotalWindows	BPs= 3
nt-80	-	C	80	-	-	-	-	-
80	NoBP	C	66	-47.16	-1.85	19.96	-122.15	-1.53
80	68	G	2	-34.4	1.17	48.36	2.34	0.03
80	104	G	1	-34.0	0.97	53.46	0.97	0.01
80	217	G	11	-37.21	0.6	29.22	6.6	0.08

i-nuc	BP(j)	Nuc	#BP_Win	avgMFE	avgZ	avgED	SumZ	SumZ/#TotalWindows	BPs= 5
nt-81	-	U	81	-	-	-	-	-
81	NoBP	U	64	-47.55	-1.95	19.11	-124.82	-1.54
81	74	A	1	-34.1	1.09	44.21	1.09	0.01
81	67	A	2	-34.4	1.17	48.36	2.34	0.03
81	102	G	1	-34.0	0.97	53.46	0.97	0.01
81	216	A	11	-37.21	0.6	29.22	6.6	0.08
81	133	A	2	-36.2	1.21	39.69	2.42	0.03

i-nuc	BP(j)	Nuc	#BP_Win	avgMFE	avgZ	avgED	SumZ	SumZ/#TotalWindows	BPs= 5
nt-82	-	U	82	-	-	-	-	-
82	NoBP	U	64	-47.55	-1.95	19.11	-124.82	-1.52
82	73	A	1	-34.1	1.09	44.21	1.09	0.01
82	66	A	2	-34.4	1.17	48.36	2.34	0.03
82	101	A	1	-34.0	0.97	53.46	0.97	0.01
82	215	A	11	-37.21	0.6	29.22	6.6	0.08
82	132	A	3	-37.17	0.95	33.8	2.85	0.03

i-nuc	BP(j)	Nuc	#BP_Win	avgMFE	avgZ	avgED	SumZ	SumZ/#TotalWindows	BPs= 4
nt-83	-	G	83	-	-	-	-	-
83	NoBP	G	75	-46.03	-1.58	20.59	-118.22	-1.42
83	72	C	1	-34.1	1.09	44.21	1.09	0.01
83	65	U	2	-34.4	1.17	48.36	2.34	0.03
83	100	U	1	-34.0	0.97	53.46	0.97	0.01
83	131	U	4	-37.78	0.72	31.4	2.87	0.03

i-nuc	BP(j)	Nuc	#BP_Win	avgMFE	avgZ	avgED	SumZ	SumZ/#TotalWindows	BPs= 2
nt-84	-	C	84	-	-	-	-	-
84	NoBP	C	79	-45.49	-1.44	21.71	-113.8	-1.35
84	99	G	1	-34.0	0.97	53.46	0.97	0.01
84	130	G	4	-37.78	0.72	31.4	2.87	0.03

i-nuc	BP(j)	Nuc	#BP_Win	avgMFE	avgZ	avgED	SumZ	SumZ/#TotalWindows	BPs= 3
nt-85	-	C	85	-	-	-	-	-
85	NoBP	C	67	-47.07	-1.82	19.92	-122.27	-1.44
85	68	G	1	-34.1	1.09	44.21	1.09	0.01
85	212	G	13	-36.78	0.69	32.16	8.94	0.11
85	129	G	4	-37.78	0.72	31.4	2.87	0.03

i-nuc	BP(j)	Nuc	#BP_Win	avgMFE	avgZ	avgED	SumZ	SumZ/#TotalWindows	BPs= 4
nt-86	-	U	86	-	-	-	-	-
86	74	A	64	-47.55	-1.95	19.11	-124.82	-1.45
86	67	A	1	-34.1	1.09	44.21	1.09	0.01
86	211	A	13	-36.78	0.69	32.16	8.94	0.1
86	97	A	1	-34.0	0.97	53.46	0.97	0.01
86	NoBP	U	7	-37.96	0.72	30.2	5.01	0.06

i-nuc	BP(j)	Nuc	#BP_Win	avgMFE	avgZ	avgED	SumZ	SumZ/#TotalWindows	BPs= 4
nt-87	-	U	87	-	-	-	-	-
87	73	A	64	-47.55	-1.95	19.11	-124.82	-1.43
87	66	A	1	-34.1	1.09	44.21	1.09	0.01
87	210	A	13	-36.78	0.69	32.16	8.94	0.1
87	96	A	1	-34.0	0.97	53.46	0.97	0.01
87	NoBP	U	8	-37.99	0.68	30.17	5.4	0.06

i-nuc	BP(j)	Nuc	#BP_Win	avgMFE	avgZ	avgED	SumZ	SumZ/#TotalWindows	BPs= 4
nt-88	-	G	88	-	-	-	-	-
88	72	C	64	-47.55	-1.95	19.11	-124.82	-1.42
88	65	U	1	-34.1	1.09	44.21	1.09	0.01
88	NoBP	G	18	-37.17	0.69	32.18	12.47	0.14
88	95	C	1	-34.0	0.97	53.46	0.97	0.01
88	127	C	4	-37.78	0.72	31.4	2.87	0.03

i-nuc	BP(j)	Nuc	#BP_Win	avgMFE	avgZ	avgED	SumZ	SumZ/#TotalWindows	BPs= 5
nt-89	-	A	89	-	-	-	-	-
89	71	U	64	-47.55	-1.95	19.11	-124.82	-1.4
89	64	U	1	-34.1	1.09	44.21	1.09	0.01
89	NoBP	A	14	-36.86	0.68	33.08	9.54	0.11
89	94	U	1	-34.0	0.97	53.46	0.97	0.01
89	126	U	4	-37.78	0.72	31.4	2.87	0.03
89	103	U	5	-38.2	0.71	32.22	3.53	0.04

i-nuc	BP(j)	Nuc	#BP_Win	avgMFE	avgZ	avgED	SumZ	SumZ/#TotalWindows	BPs= 5
nt-90	-	G	90	-	-	-	-	-
90	70	C	64	-47.55	-1.95	19.11	-124.82	-1.39
90	63	C	1	-34.1	1.09	44.21	1.09	0.01
90	207	C	13	-36.78	0.69	32.16	8.94	0.1
90	NoBP	G	7	-37.66	0.71	35.76	5.0	0.06
90	125	C	4	-37.78	0.72	31.4	2.87	0.03
90	109	C	1	-38.0	0.6	45.04	0.6	0.01

i-nuc	BP(j)	Nuc	#BP_Win	avgMFE	avgZ	avgED	SumZ	SumZ/#TotalWindows	BPs= 5
nt-91	-	U	91	-	-	-	-	-
91	NoBP	U	67	-47.08	-1.83	19.96	-122.77	-1.35
91	208	G	1	-34.1	1.09	44.21	1.09	0.01
91	206	G	13	-36.78	0.69	32.16	8.94	0.1
91	124	A	4	-37.78	0.72	31.4	2.87	0.03
91	101	A	5	-38.2	0.71	32.22	3.53	0.04
91	108	G	1	-38.0	0.6	45.04	0.6	0.01

i-nuc	BP(j)	Nuc	#BP_Win	avgMFE	avgZ	avgED	SumZ	SumZ/#TotalWindows	BPs= 5
nt-92	-	G	92	-	-	-	-	-
92	69	C	64	-47.55	-1.95	19.11	-124.82	-1.36
92	207	C	1	-34.1	1.09	44.21	1.09	0.01
92	NoBP	G	17	-36.94	0.68	33.13	11.6	0.13
92	122	U	4	-37.78	0.72	31.4	2.87	0.03
92	100	U	5	-38.2	0.71	32.22	3.53	0.04
92	107	U	1	-38.0	0.6	45.04	0.6	0.01

i-nuc	BP(j)	Nuc	#BP_Win	avgMFE	avgZ	avgED	SumZ	SumZ/#TotalWindows	BPs= 5
nt-93	-	C	93	-	-	-	-	-
93	68	G	64	-47.55	-1.95	19.11	-124.82	-1.34
93	206	G	1	-34.1	1.09	44.21	1.09	0.01
93	NoBP	C	18	-37.03	0.67	32.84	11.98	0.13
93	121	G	4	-37.78	0.72	31.4	2.87	0.03
93	99	G	5	-38.2	0.71	32.22	3.53	0.04
93	106	G	1	-38.0	0.6	45.04	0.6	0.01

i-nuc	BP(j)	Nuc	#BP_Win	avgMFE	avgZ	avgED	SumZ	SumZ/#TotalWindows	BPs= 5
nt-94	-	U	94	-	-	-	-	-
94	67	A	64	-47.55	-1.95	19.11	-124.82	-1.33
94	205	A	1	-34.1	1.09	44.21	1.09	0.01
94	203	A	13	-36.78	0.69	32.16	8.94	0.1
94	89	A	1	-34.0	0.97	53.46	0.97	0.01
94	NoBP	U	10	-38.27	0.58	32.64	5.8	0.06
94	98	A	5	-38.2	0.71	32.22	3.53	0.04

i-nuc	BP(j)	Nuc	#BP_Win	avgMFE	avgZ	avgED	SumZ	SumZ/#TotalWindows	BPs= 4
nt-95	-	C	95	-	-	-	-	-
95	NoBP	C	76	-46.09	-1.55	21.26	-117.59	-1.24
95	202	G	13	-36.78	0.69	32.16	8.94	0.09
95	88	G	1	-34.0	0.97	53.46	0.97	0.01
95	119	G	4	-37.78	0.72	31.4	2.87	0.03
95	104	G	1	-38.0	0.6	45.04	0.6	0.01

i-nuc	BP(j)	Nuc	#BP_Win	avgMFE	avgZ	avgED	SumZ	SumZ/#TotalWindows	BPs= 4
nt-96	-	A	96	-	-	-	-	-
96	NoBP	A	77	-46.03	-1.53	21.35	-117.82	-1.23
96	201	U	13	-36.78	0.69	32.16	8.94	0.09
96	87	U	1	-34.0	0.97	53.46	0.97	0.01
96	118	U	4	-37.78	0.72	31.4	2.87	0.03
96	103	U	1	-38.0	0.6	45.04	0.6	0.01

i-nuc	BP(j)	Nuc	#BP_Win	avgMFE	avgZ	avgED	SumZ	SumZ/#TotalWindows	BPs= 5
nt-97	-	A	97	-	-	-	-	-
97	65	U	60	-48.35	-2.13	17.45	-127.75	-1.32
97	NoBP	A	18	-38.24	0.53	34.88	9.54	0.1
97	201	U	1	-34.1	1.09	44.21	1.09	0.01
97	200	U	13	-36.78	0.69	32.16	8.94	0.09
97	86	U	1	-34.0	0.97	53.46	0.97	0.01
97	117	U	4	-37.78	0.72	31.4	2.87	0.03

i-nuc	BP(j)	Nuc	#BP_Win	avgMFE	avgZ	avgED	SumZ	SumZ/#TotalWindows	BPs= 4
nt-98	-	A	98	-	-	-	-	-
98	64	U	60	-48.35	-2.13	17.45	-127.75	-1.3
98	NoBP	A	29	-37.18	0.65	35.16	18.92	0.19
98	200	U	1	-34.1	1.09	44.21	1.09	0.01
98	94	U	5	-38.2	0.71	32.22	3.53	0.04
98	244	U	3	-41.17	0.05	30.04	0.15	0.0

i-nuc	BP(j)	Nuc	#BP_Win	avgMFE	avgZ	avgED	SumZ	SumZ/#TotalWindows	BPs= 6
nt-99	-	G	99	-	-	-	-	-
99	63	C	60	-48.35	-2.13	17.45	-127.75	-1.29
99	109	C	15	-36.82	0.65	32.56	9.71	0.1
99	199	C	1	-34.1	1.09	44.21	1.09	0.01
99	NoBP	G	13	-38.08	0.64	36.77	8.3	0.08
99	84	C	1	-34.0	0.97	53.46	0.97	0.01
99	93	C	5	-38.2	0.71	32.22	3.53	0.04
99	243	C	4	-40.67	0.1	31.6	0.41	0.0

i-nuc	BP(j)	Nuc	#BP_Win	avgMFE	avgZ	avgED	SumZ	SumZ/#TotalWindows	BPs= 7
nt-100	-	U	100	-	-	-	-	-
100	62	G	60	-48.35	-2.13	17.45	-127.75	-1.28
100	108	G	15	-36.82	0.65	32.56	9.71	0.1
100	198	A	1	-34.1	1.09	44.21	1.09	0.01
100	NoBP	U	10	-38.73	0.53	38.42	5.29	0.05
100	83	G	1	-34.0	0.97	53.46	0.97	0.01
100	116	G	4	-37.78	0.72	31.4	2.87	0.03
100	92	G	5	-38.2	0.71	32.22	3.53	0.04
100	242	A	4	-40.67	0.1	31.6	0.41	0.0

i-nuc	BP(j)	Nuc	#BP_Win	avgMFE	avgZ	avgED	SumZ	SumZ/#TotalWindows	BPs= 5
nt-101	-	A	101	-	-	-	-	-
101	61	U	60	-48.35	-2.13	17.45	-127.75	-1.26
101	107	U	15	-36.82	0.65	32.56	9.71	0.1
101	NoBP	A	16	-39.22	0.41	36.66	6.58	0.07
101	82	U	1	-34.0	0.97	53.46	0.97	0.01
101	115	U	4	-37.78	0.72	31.4	2.87	0.03
101	91	U	5	-38.2	0.71	32.22	3.53	0.03

i-nuc	BP(j)	Nuc	#BP_Win	avgMFE	avgZ	avgED	SumZ	SumZ/#TotalWindows	BPs= 4
nt-102	-	G	102	-	-	-	-	-
102	60	C	60	-48.35	-2.13	17.45	-127.75	-1.25
102	NoBP	G	33	-38.18	0.55	34.8	18.08	0.18
102	81	U	1	-34.0	0.97	53.46	0.97	0.01
102	114	C	4	-37.78	0.72	31.4	2.87	0.03
102	238	C	4	-38.6	0.52	29.89	2.07	0.02

i-nuc	BP(j)	Nuc	#BP_Win	avgMFE	avgZ	avgED	SumZ	SumZ/#TotalWindows	BPs= 6
nt-103	-	U	103	-	-	-	-	-
103	59	A	59	-48.51	-2.17	17.25	-128.1	-1.24
103	NoBP	U	26	-37.87	0.56	35.88	14.61	0.14
103	112	G	4	-37.78	0.72	31.4	2.87	0.03
103	89	A	5	-38.2	0.71	32.22	3.53	0.03
103	96	A	1	-38.0	0.6	45.04	0.6	0.01
103	237	G	4	-38.6	0.52	29.89	2.07	0.02
103	239	A	4	-40.67	0.1	31.6	0.41	0.0

i-nuc	BP(j)	Nuc	#BP_Win	avgMFE	avgZ	avgED	SumZ	SumZ/#TotalWindows	BPs= 8
nt-104	-	G	104	-	-	-	-	-
104	58	C	58	-48.65	-2.21	17.01	-127.99	-1.23
104	NoBP	G	25	-37.9	0.55	35.04	13.78	0.13
104	80	C	1	-34.0	0.97	53.46	0.97	0.01
104	111	C	4	-37.78	0.72	31.4	2.87	0.03
104	134	C	5	-38.2	0.71	32.22	3.53	0.03
104	95	C	1	-38.0	0.6	45.04	0.6	0.01
104	236	C	4	-38.6	0.52	29.89	2.07	0.02
104	238	C	4	-40.67	0.1	31.6	0.41	0.0
104	252	C	2	-44.1	-0.42	34.01	-0.85	-0.01

i-nuc	BP(j)	Nuc	#BP_Win	avgMFE	avgZ	avgED	SumZ	SumZ/#TotalWindows	BPs= 5
nt-105	-	U	105	-	-	-	-	-
105	NoBP	U	89	-44.96	-1.24	23.31	-110.56	-1.05
105	79	G	1	-34.0	0.97	53.46	0.97	0.01
105	133	A	5	-38.2	0.71	32.22	3.53	0.03
105	235	A	4	-38.6	0.52	29.89	2.07	0.02
105	237	G	4	-40.67	0.1	31.6	0.41	0.0
105	251	G	2	-44.1	-0.42	34.01	-0.85	-0.01

i-nuc	BP(j)	Nuc	#BP_Win	avgMFE	avgZ	avgED	SumZ	SumZ/#TotalWindows	BPs= 3
nt-106	-	G	106	-	-	-	-	-
106	NoBP	G	47	-39.14	0.34	34.11	15.77	0.15
106	56	C	54	-48.79	-2.24	16.13	-121.09	-1.14
106	93	C	1	-38.0	0.6	45.04	0.6	0.01
106	236	C	4	-40.67	0.1	31.6	0.41	0.0

i-nuc	BP(j)	Nuc	#BP_Win	avgMFE	avgZ	avgED	SumZ	SumZ/#TotalWindows	BPs= 5
nt-107	-	U	107	-	-	-	-	-
107	NoBP	U	23	-41.37	-0.04	35.76	-0.89	-0.01
107	55	A	54	-48.79	-2.24	16.13	-121.09	-1.13
107	101	A	15	-36.82	0.65	32.56	9.71	0.09
107	132	A	10	-37.94	0.66	33.41	6.57	0.06
107	92	G	1	-38.0	0.6	45.04	0.6	0.01
107	235	A	4	-40.67	0.1	31.6	0.41	0.0

i-nuc	BP(j)	Nuc	#BP_Win	avgMFE	avgZ	avgED	SumZ	SumZ/#TotalWindows	BPs= 4
nt-108	-	G	108	-	-	-	-	-
108	NoBP	G	68	-46.99	-1.78	20.12	-121.35	-1.12
108	100	U	15	-36.82	0.65	32.56	9.71	0.09
108	131	U	14	-38.72	0.5	32.89	6.98	0.06
108	91	U	1	-38.0	0.6	45.04	0.6	0.01
108	248	C	10	-43.42	-0.06	36.21	-0.62	-0.01

i-nuc	BP(j)	Nuc	#BP_Win	avgMFE	avgZ	avgED	SumZ	SumZ/#TotalWindows	BPs= 5
nt-109	-	C	109	-	-	-	-	-
109	NoBP	C	26	-44.52	-1.04	29.23	-26.99	-0.25
109	53	G	43	-48.37	-2.19	15.27	-94.35	-0.87
109	99	G	15	-36.82	0.65	32.56	9.71	0.09
109	130	G	14	-38.72	0.5	32.89	6.98	0.06
109	90	G	1	-38.0	0.6	45.04	0.6	0.01
109	247	G	10	-43.42	-0.06	36.21	-0.62	-0.01

i-nuc	BP(j)	Nuc	#BP_Win	avgMFE	avgZ	avgED	SumZ	SumZ/#TotalWindows	BPs= 5
nt-110	-	C	110	-	-	-	-	-
110	NoBP	C	41	-41.56	-0.39	31.07	-15.95	-0.14
110	52	G	43	-48.37	-2.19	15.27	-94.35	-0.86
110	53	G	1	-46.2	-1.24	20.97	-1.24	-0.01
110	129	G	14	-38.72	0.5	32.89	6.98	0.06
110	247	G	1	-41.3	0.28	45.76	0.28	0.0
110	246	G	10	-43.42	-0.06	36.21	-0.62	-0.01

i-nuc	BP(j)	Nuc	#BP_Win	avgMFE	avgZ	avgED	SumZ	SumZ/#TotalWindows	BPs= 5
nt-111	-	C	111	-	-	-	-	-
111	NoBP	C	61	-41.56	-0.21	32.35	-13.11	-0.12
111	51	G	43	-48.37	-2.19	15.27	-94.35	-0.85
111	52	G	1	-46.2	-1.24	20.97	-1.24	-0.01
111	104	G	4	-37.78	0.72	31.4	2.87	0.03
111	237	G	1	-38.0	0.6	45.04	0.6	0.01
111	246	G	1	-41.3	0.28	45.76	0.28	0.0

i-nuc	BP(j)	Nuc	#BP_Win	avgMFE	avgZ	avgED	SumZ	SumZ/#TotalWindows	BPs= 6
nt-112	-	G	112	-	-	-	-	-
112	150	C	81	-45.46	-1.4	22.92	-113.45	-1.01
112	NoBP	G	1	-46.7	-1.95	19.58	-1.95	-0.02
112	125	C	14	-38.72	0.5	32.89	6.98	0.06
112	103	U	4	-37.78	0.72	31.4	2.87	0.03
112	236	C	1	-38.0	0.6	45.04	0.6	0.01
112	245	C	1	-41.3	0.28	45.76	0.28	0.0
112	243	C	10	-43.42	-0.06	36.21	-0.62	-0.01

i-nuc	BP(j)	Nuc	#BP_Win	avgMFE	avgZ	avgED	SumZ	SumZ/#TotalWindows	BPs= 4
nt-113	-	U	113	-	-	-	-	-
113	149	A	81	-45.46	-1.4	22.92	-113.45	-1.0
113	NoBP	U	7	-40.33	0.14	32.63	0.99	0.01
113	124	A	14	-38.72	0.5	32.89	6.98	0.06
113	235	A	1	-38.0	0.6	45.04	0.6	0.01
113	242	A	10	-43.42	-0.06	36.21	-0.62	-0.01

i-nuc	BP(j)	Nuc	#BP_Win	avgMFE	avgZ	avgED	SumZ	SumZ/#TotalWindows	BPs= 6
nt-114	-	C	114	-	-	-	-	-
114	148	G	81	-45.46	-1.4	22.92	-113.45	-1.0
114	195	G	1	-46.7	-1.95	19.58	-1.95	-0.02
114	123	G	14	-38.72	0.5	32.89	6.98	0.06
114	102	G	4	-37.78	0.72	31.4	2.87	0.03
114	234	G	1	-38.0	0.6	45.04	0.6	0.01
114	NoBP	C	3	-42.6	-0.15	43.53	-0.46	-0.0
114	241	G	10	-43.42	-0.06	36.21	-0.62	-0.01

i-nuc	BP(j)	Nuc	#BP_Win	avgMFE	avgZ	avgED	SumZ	SumZ/#TotalWindows	BPs= 5
nt-115	-	U	115	-	-	-	-	-
115	147	A	81	-45.46	-1.4	22.92	-113.45	-0.99
115	194	A	1	-46.7	-1.95	19.58	-1.95	-0.02
115	NoBP	U	18	-39.47	0.36	35.37	6.42	0.06
115	101	A	4	-37.78	0.72	31.4	2.87	0.02
115	242	A	1	-41.3	0.28	45.76	0.28	0.0
115	240	G	10	-43.42	-0.06	36.21	-0.62	-0.01

i-nuc	BP(j)	Nuc	#BP_Win	avgMFE	avgZ	avgED	SumZ	SumZ/#TotalWindows	BPs= 4
nt-116	-	G	116	-	-	-	-	-
116	146	C	81	-45.46	-1.4	22.92	-113.45	-0.98
116	193	C	1	-46.7	-1.95	19.58	-1.95	-0.02
116	NoBP	G	29	-40.91	0.21	36.42	6.11	0.05
116	100	U	4	-37.78	0.72	31.4	2.87	0.02
116	243	C	1	-43.2	-0.21	37.5	-0.21	-0.0

i-nuc	BP(j)	Nuc	#BP_Win	avgMFE	avgZ	avgED	SumZ	SumZ/#TotalWindows	BPs= 4
nt-117	-	U	117	-	-	-	-	-
117	NoBP	U	110	-44.28	-0.98	26.48	-107.5	-0.92
117	192	A	1	-46.7	-1.95	19.58	-1.95	-0.02
117	97	A	4	-37.78	0.72	31.4	2.87	0.02
117	240	G	1	-41.3	0.28	45.76	0.28	0.0
117	242	A	1	-43.2	-0.21	37.5	-0.21	-0.0

i-nuc	BP(j)	Nuc	#BP_Win	avgMFE	avgZ	avgED	SumZ	SumZ/#TotalWindows	BPs= 5
nt-118	-	U	118	-	-	-	-	-
118	NoBP	U	96	-44.4	-1.1	24.61	-105.87	-0.9
118	191	A	1	-46.7	-1.95	19.58	-1.95	-0.02
118	96	A	4	-37.78	0.72	31.4	2.87	0.02
118	239	A	11	-43.23	-0.03	37.08	-0.34	-0.0
118	241	G	1	-43.2	-0.21	37.5	-0.21	-0.0
118	263	A	5	-43.66	-0.23	46.82	-1.16	-0.01

i-nuc	BP(j)	Nuc	#BP_Win	avgMFE	avgZ	avgED	SumZ	SumZ/#TotalWindows	BPs= 7
nt-119	-	G	119	-	-	-	-	-
119	144	C	81	-45.46	-1.4	22.92	-113.45	-0.95
119	189	C	1	-46.7	-1.95	19.58	-1.95	-0.02
119	NoBP	G	15	-39.02	0.45	33.2	6.77	0.06
119	95	C	4	-37.78	0.72	31.4	2.87	0.02
119	229	C	1	-38.0	0.6	45.04	0.6	0.01
119	238	C	11	-43.23	-0.03	37.08	-0.34	-0.0
119	262	C	5	-43.66	-0.23	46.82	-1.16	-0.01
119	264	C	1	-43.6	-0.44	44.2	-0.44	-0.0

i-nuc	BP(j)	Nuc	#BP_Win	avgMFE	avgZ	avgED	SumZ	SumZ/#TotalWindows	BPs= 4
nt-120	-	U	120	-	-	-	-	-
120	NoBP	U	102	-44.13	-1.03	24.93	-104.74	-0.87
120	237	G	11	-43.23	-0.03	37.08	-0.34	-0.0
120	239	A	1	-43.2	-0.21	37.5	-0.21	-0.0
120	261	G	5	-43.66	-0.23	46.82	-1.16	-0.01
120	263	A	1	-43.6	-0.44	44.2	-0.44	-0.0

i-nuc	BP(j)	Nuc	#BP_Win	avgMFE	avgZ	avgED	SumZ	SumZ/#TotalWindows	BPs= 7
nt-121	-	G	121	-	-	-	-	-
121	143	C	81	-45.46	-1.4	22.92	-113.45	-0.94
121	187	C	1	-46.7	-1.95	19.58	-1.95	-0.02
121	NoBP	G	17	-39.05	0.46	33.41	7.81	0.06
121	93	C	4	-37.78	0.72	31.4	2.87	0.02
121	236	C	11	-43.23	-0.03	37.08	-0.34	-0.0
121	238	C	1	-43.2	-0.21	37.5	-0.21	-0.0
121	260	C	5	-43.66	-0.23	46.82	-1.16	-0.01
121	262	C	1	-43.6	-0.44	44.2	-0.44	-0.0

i-nuc	BP(j)	Nuc	#BP_Win	avgMFE	avgZ	avgED	SumZ	SumZ/#TotalWindows	BPs= 8
nt-122	-	U	122	-	-	-	-	-
122	NoBP	U	96	-44.43	-1.11	24.51	-106.26	-0.87
122	186	G	1	-46.7	-1.95	19.58	-1.95	-0.02
122	92	G	4	-37.78	0.72	31.4	2.87	0.02
122	226	G	1	-38.0	0.6	45.04	0.6	0.0
122	235	A	11	-43.23	-0.03	37.08	-0.34	-0.0
122	237	G	1	-43.2	-0.21	37.5	-0.21	-0.0
122	259	G	5	-43.66	-0.23	46.82	-1.16	-0.01
122	261	G	1	-43.6	-0.44	44.2	-0.44	-0.0
122	246	G	2	-43.05	-0.4	23.74	-0.81	-0.01

i-nuc	BP(j)	Nuc	#BP_Win	avgMFE	avgZ	avgED	SumZ	SumZ/#TotalWindows	BPs= 7
nt-123	-	G	123	-	-	-	-	-
123	142	C	81	-45.46	-1.4	22.92	-113.45	-0.92
123	185	C	1	-46.7	-1.95	19.58	-1.95	-0.02
123	114	C	14	-38.72	0.5	32.89	6.98	0.06
123	NoBP	G	17	-41.52	0.2	36.11	3.34	0.03
123	236	C	1	-43.2	-0.21	37.5	-0.21	-0.0
123	258	C	5	-43.66	-0.23	46.82	-1.16	-0.01
123	260	C	1	-43.6	-0.44	44.2	-0.44	-0.0
123	245	C	3	-43.23	-0.32	24.53	-0.95	-0.01

i-nuc	BP(j)	Nuc	#BP_Win	avgMFE	avgZ	avgED	SumZ	SumZ/#TotalWindows	BPs= 4
nt-124	-	A	124	-	-	-	-	-
124	141	U	81	-45.46	-1.4	22.92	-113.45	-0.91
124	NoBP	A	22	-43.19	-0.19	39.01	-4.08	-0.03
124	113	U	14	-38.72	0.5	32.89	6.98	0.06
124	91	U	4	-37.78	0.72	31.4	2.87	0.02
124	244	U	3	-43.23	-0.32	24.53	-0.95	-0.01

i-nuc	BP(j)	Nuc	#BP_Win	avgMFE	avgZ	avgED	SumZ	SumZ/#TotalWindows	BPs= 5
nt-125	-	C	125	-	-	-	-	-
125	139	G	81	-45.46	-1.4	22.92	-113.45	-0.91
125	183	G	1	-46.7	-1.95	19.58	-1.95	-0.02
125	112	G	14	-38.72	0.5	32.89	6.98	0.06
125	90	G	4	-37.78	0.72	31.4	2.87	0.02
125	223	G	19	-43.08	-0.08	40.46	-1.55	-0.01
125	NoBP	C	6	-43.05	-0.32	29.86	-1.92	-0.02

i-nuc	BP(j)	Nuc	#BP_Win	avgMFE	avgZ	avgED	SumZ	SumZ/#TotalWindows	BPs= 5
nt-126	-	U	126	-	-	-	-	-
126	138	A	81	-45.46	-1.4	22.92	-113.45	-0.9
126	NoBP	U	15	-39.25	0.34	32.01	5.03	0.04
126	89	A	4	-37.78	0.72	31.4	2.87	0.02
126	222	A	19	-43.08	-0.08	40.46	-1.55	-0.01
126	241	G	4	-43.03	-0.3	32.08	-1.19	-0.01
126	242	A	3	-43.23	-0.32	24.53	-0.95	-0.01

i-nuc	BP(j)	Nuc	#BP_Win	avgMFE	avgZ	avgED	SumZ	SumZ/#TotalWindows	BPs= 6
nt-127	-	C	127	-	-	-	-	-
127	137	G	81	-45.46	-1.4	22.92	-113.45	-0.89
127	181	G	1	-46.7	-1.95	19.58	-1.95	-0.02
127	NoBP	C	14	-38.72	0.5	32.89	6.98	0.05
127	88	G	4	-37.78	0.72	31.4	2.87	0.02
127	221	G	19	-43.08	-0.08	40.46	-1.55	-0.01
127	240	G	5	-43.04	-0.27	29.93	-1.36	-0.01
127	241	G	3	-43.23	-0.32	24.53	-0.95	-0.01

i-nuc	BP(j)	Nuc	#BP_Win	avgMFE	avgZ	avgED	SumZ	SumZ/#TotalWindows	BPs= 5
nt-128	-	U	128	-	-	-	-	-
128	136	A	81	-45.46	-1.4	22.92	-113.45	-0.89
128	180	A	1	-46.7	-1.95	19.58	-1.95	-0.02
128	NoBP	U	19	-38.76	0.5	31.7	9.49	0.07
128	220	A	19	-43.08	-0.08	40.46	-1.55	-0.01
128	239	A	5	-43.04	-0.27	29.93	-1.36	-0.01
128	240	G	3	-43.23	-0.32	24.53	-0.95	-0.01

i-nuc	BP(j)	Nuc	#BP_Win	avgMFE	avgZ	avgED	SumZ	SumZ/#TotalWindows	BPs= 6
nt-129	-	G	129	-	-	-	-	-
129	135	U	81	-45.46	-1.4	22.92	-113.45	-0.88
129	179	C	1	-46.7	-1.95	19.58	-1.95	-0.02
129	110	C	14	-38.72	0.5	32.89	6.98	0.05
129	85	C	4	-37.78	0.72	31.4	2.87	0.02
129	219	C	19	-43.08	-0.08	40.46	-1.55	-0.01
129	238	C	5	-43.04	-0.27	29.93	-1.36	-0.01
129	NoBP	G	5	-43.48	-0.33	20.97	-1.65	-0.01

i-nuc	BP(j)	Nuc	#BP_Win	avgMFE	avgZ	avgED	SumZ	SumZ/#TotalWindows	BPs= 6
nt-130	-	G	130	-	-	-	-	-
130	134	C	81	-45.46	-1.4	22.92	-113.45	-0.87
130	NoBP	G	1	-46.7	-1.95	19.58	-1.95	-0.02
130	109	C	14	-38.72	0.5	32.89	6.98	0.05
130	84	C	4	-37.78	0.72	31.4	2.87	0.02
130	218	C	19	-43.08	-0.08	40.46	-1.55	-0.01
130	236	C	5	-43.04	-0.27	29.93	-1.36	-0.01
130	238	C	6	-43.68	-0.38	20.73	-2.3	-0.02

i-nuc	BP(j)	Nuc	#BP_Win	avgMFE	avgZ	avgED	SumZ	SumZ/#TotalWindows	BPs= 5
nt-131	-	U	131	-	-	-	-	-
131	NoBP	U	83	-45.46	-1.39	23.15	-115.59	-0.88
131	108	G	14	-38.72	0.5	32.89	6.98	0.05
131	83	G	4	-37.78	0.72	31.4	2.87	0.02
131	217	G	19	-43.08	-0.08	40.46	-1.55	-0.01
131	235	A	5	-43.04	-0.27	29.93	-1.36	-0.01
131	237	G	6	-43.68	-0.38	20.73	-2.3	-0.02

i-nuc	BP(j)	Nuc	#BP_Win	avgMFE	avgZ	avgED	SumZ	SumZ/#TotalWindows	BPs= 2
nt-132	-	A	132	-	-	-	-	-
132	NoBP	A	119	-44.67	-1.01	26.58	-120.68	-0.91
132	107	U	10	-37.94	0.66	33.41	6.57	0.05
132	82	U	3	-37.17	0.95	33.8	2.85	0.02

i-nuc	BP(j)	Nuc	#BP_Win	avgMFE	avgZ	avgED	SumZ	SumZ/#TotalWindows	BPs= 2
nt-133	-	A	133	-	-	-	-	-
133	NoBP	A	126	-44.37	-0.94	26.79	-118.27	-0.89
133	81	U	2	-36.2	1.21	39.69	2.42	0.02
133	105	U	5	-38.2	0.71	32.22	3.53	0.03

i-nuc	BP(j)	Nuc	#BP_Win	avgMFE	avgZ	avgED	SumZ	SumZ/#TotalWindows	BPs= 4
nt-134	-	C	134	-	-	-	-	-
134	130	G	81	-45.46	-1.4	22.92	-113.45	-0.85
134	178	G	22	-42.49	-0.04	40.56	-0.95	-0.01
134	NoBP	C	20	-41.6	0.01	29.75	0.11	0.0
134	104	G	5	-38.2	0.71	32.22	3.53	0.03
134	234	G	6	-43.68	-0.38	20.73	-2.3	-0.02

i-nuc	BP(j)	Nuc	#BP_Win	avgMFE	avgZ	avgED	SumZ	SumZ/#TotalWindows	BPs= 2
nt-135	-	U	135	-	-	-	-	-
135	129	G	81	-45.46	-1.4	22.92	-113.45	-0.84
135	177	A	22	-42.49	-0.04	40.56	-0.95	-0.01
135	NoBP	U	32	-41.67	0.03	27.95	0.81	0.01

i-nuc	BP(j)	Nuc	#BP_Win	avgMFE	avgZ	avgED	SumZ	SumZ/#TotalWindows	BPs= 3
nt-136	-	A	136	-	-	-	-	-
136	128	U	81	-45.46	-1.4	22.92	-113.45	-0.83
136	176	U	22	-42.49	-0.04	40.56	-0.95	-0.01
136	NoBP	A	3	-40.13	0.36	32.09	1.08	0.01
136	232	U	30	-42.04	-0.02	27.12	-0.62	-0.0

i-nuc	BP(j)	Nuc	#BP_Win	avgMFE	avgZ	avgED	SumZ	SumZ/#TotalWindows	BPs= 3
nt-137	-	G	137	-	-	-	-	-
137	127	C	81	-45.46	-1.4	22.92	-113.45	-0.83
137	175	C	22	-42.49	-0.04	40.56	-0.95	-0.01
137	NoBP	G	2	-40.65	0.32	37.11	0.65	0.0
137	231	C	32	-42.18	-0.04	26.52	-1.27	-0.01

i-nuc	BP(j)	Nuc	#BP_Win	avgMFE	avgZ	avgED	SumZ	SumZ/#TotalWindows	BPs= 3
nt-138	-	A	138	-	-	-	-	-
138	126	U	81	-45.46	-1.4	22.92	-113.45	-0.82
138	174	U	22	-42.49	-0.04	40.56	-0.95	-0.01
138	230	U	34	-42.15	-0.02	26.7	-0.72	-0.01
138	NoBP	A	1	-44.3	-0.19	45.4	-0.19	-0.0

i-nuc	BP(j)	Nuc	#BP_Win	avgMFE	avgZ	avgED	SumZ	SumZ/#TotalWindows	BPs= 3
nt-139	-	G	139	-	-	-	-	-
139	125	C	81	-45.46	-1.4	22.92	-113.45	-0.82
139	173	C	22	-42.49	-0.04	40.56	-0.95	-0.01
139	229	C	35	-42.25	-0.02	27.26	-0.59	-0.0
139	NoBP	G	1	-44.3	-0.19	45.4	-0.19	-0.0

i-nuc	BP(j)	Nuc	#BP_Win	avgMFE	avgZ	avgED	SumZ	SumZ/#TotalWindows	BPs= 2
nt-140	-	A	140	-	-	-	-	-
140	NoBP	A	83	-45.43	-1.36	23.32	-113.18	-0.81
140	172	U	22	-42.49	-0.04	40.56	-0.95	-0.01
140	228	U	35	-42.25	-0.02	27.26	-0.59	-0.0

i-nuc	BP(j)	Nuc	#BP_Win	avgMFE	avgZ	avgED	SumZ	SumZ/#TotalWindows	BPs= 4
nt-141	-	U	141	-	-	-	-	-
141	124	A	81	-45.46	-1.4	22.92	-113.45	-0.8
141	171	A	22	-42.49	-0.04	40.56	-0.95	-0.01
141	227	A	35	-42.25	-0.02	27.26	-0.59	-0.0
141	NoBP	U	2	-44.3	0.1	40.11	0.2	0.0
141	280	G	1	-44.4	0.46	33.61	0.46	0.0

i-nuc	BP(j)	Nuc	#BP_Win	avgMFE	avgZ	avgED	SumZ	SumZ/#TotalWindows	BPs= 3
nt-142	-	C	142	-	-	-	-	-
142	123	G	81	-45.46	-1.4	22.92	-113.45	-0.8
142	NoBP	C	22	-42.49	-0.04	40.56	-0.95	-0.01
142	226	G	35	-42.25	-0.02	27.26	-0.59	-0.0
142	279	G	4	-44.28	0.4	37.54	1.62	0.01

i-nuc	BP(j)	Nuc	#BP_Win	avgMFE	avgZ	avgED	SumZ	SumZ/#TotalWindows	BPs= 4
nt-143	-	C	143	-	-	-	-	-
143	121	G	81	-45.46	-1.4	22.92	-113.45	-0.79
143	167	G	22	-42.49	-0.04	40.56	-0.95	-0.01
143	224	G	36	-42.26	0.02	27.94	0.88	0.01
143	278	G	4	-44.28	0.4	37.54	1.62	0.01

i-nuc	BP(j)	Nuc	#BP_Win	avgMFE	avgZ	avgED	SumZ	SumZ/#TotalWindows	BPs= 4
nt-144	-	C	144	-	-	-	-	-
144	119	G	81	-45.46	-1.4	22.92	-113.45	-0.79
144	166	G	22	-42.49	-0.04	40.56	-0.95	-0.01
144	223	G	36	-42.26	0.02	27.94	0.88	0.01
144	277	G	4	-44.28	0.4	37.54	1.62	0.01
144	NoBP	C	1	-41.7	0.96	51.35	0.96	0.01

i-nuc	BP(j)	Nuc	#BP_Win	avgMFE	avgZ	avgED	SumZ	SumZ/#TotalWindows	BPs= 2
nt-145	-	U	145	-	-	-	-	-
145	NoBP	U	105	-44.76	-1.07	27.22	-112.35	-0.77
145	222	A	36	-42.26	0.02	27.94	0.88	0.01
145	276	A	4	-44.28	0.4	37.54	1.62	0.01

i-nuc	BP(j)	Nuc	#BP_Win	avgMFE	avgZ	avgED	SumZ	SumZ/#TotalWindows	BPs= 4
nt-146	-	C	146	-	-	-	-	-
146	116	G	81	-45.46	-1.4	22.92	-113.45	-0.78
146	164	G	22	-42.49	-0.04	40.56	-0.95	-0.01
146	221	G	36	-42.26	0.02	27.94	0.88	0.01
146	275	G	4	-44.28	0.4	37.54	1.62	0.01
146	NoBP	C	3	-41.87	0.93	53.59	2.8	0.02

i-nuc	BP(j)	Nuc	#BP_Win	avgMFE	avgZ	avgED	SumZ	SumZ/#TotalWindows	BPs= 2
nt-147	-	A	147	-	-	-	-	-
147	115	U	81	-45.46	-1.4	22.92	-113.45	-0.77
147	163	U	22	-42.49	-0.04	40.56	-0.95	-0.01
147	NoBP	A	44	-42.43	0.14	30.79	6.03	0.04

i-nuc	BP(j)	Nuc	#BP_Win	avgMFE	avgZ	avgED	SumZ	SumZ/#TotalWindows	BPs= 2
nt-148	-	G	148	-	-	-	-	-
148	114	C	81	-45.46	-1.4	22.92	-113.45	-0.77
148	160	C	22	-42.49	-0.04	40.56	-0.95	-0.01
148	NoBP	G	45	-42.44	0.16	31.02	7.06	0.05

i-nuc	BP(j)	Nuc	#BP_Win	avgMFE	avgZ	avgED	SumZ	SumZ/#TotalWindows	BPs= 2
nt-149	-	A	149	-	-	-	-	-
149	113	U	81	-45.46	-1.4	22.92	-113.45	-0.76
149	159	U	22	-42.49	-0.04	40.56	-0.95	-0.01
149	NoBP	A	46	-42.45	0.17	31.13	7.76	0.05

i-nuc	BP(j)	Nuc	#BP_Win	avgMFE	avgZ	avgED	SumZ	SumZ/#TotalWindows	BPs= 3
nt-150	-	C	150	-	-	-	-	-
150	112	G	81	-45.46	-1.4	22.92	-113.45	-0.76
150	158	G	22	-42.49	-0.04	40.56	-0.95	-0.01
150	NoBP	C	46	-42.45	0.17	31.13	7.76	0.05
150	279	G	1	-44.6	0.9	32.36	0.9	0.01

i-nuc	BP(j)	Nuc	#BP_Win	avgMFE	avgZ	avgED	SumZ	SumZ/#TotalWindows	BPs= 3
nt-151	-	C	150	-	-	-	-	-
151	NoBP	C	144	-44.03	-0.72	27.94	-104.19	-0.69
151	208	G	1	-38.9	0.35	29.46	0.35	0.0
151	273	G	4	-44.28	0.4	37.54	1.62	0.01
151	278	G	1	-44.6	0.9	32.36	0.9	0.01

i-nuc	BP(j)	Nuc	#BP_Win	avgMFE	avgZ	avgED	SumZ	SumZ/#TotalWindows	BPs= 3
nt-152	-	C	150	-	-	-	-	-
152	NoBP	C	141	-44.0	-0.7	27.99	-99.09	-0.66
152	206	G	4	-41.28	-0.44	31.94	-1.76	-0.01
152	272	G	4	-44.28	0.4	37.54	1.62	0.01
152	277	G	1	-44.6	0.9	32.36	0.9	0.01

i-nuc	BP(j)	Nuc	#BP_Win	avgMFE	avgZ	avgED	SumZ	SumZ/#TotalWindows	BPs= 3
nt-153	-	U	150	-	-	-	-	-
153	NoBP	U	141	-43.92	-0.68	28.16	-96.19	-0.64
153	205	A	4	-41.28	-0.44	31.94	-1.76	-0.01
153	271	A	4	-44.28	0.4	37.54	1.62	0.01
153	276	A	1	-44.6	0.9	32.36	0.9	0.01

i-nuc	BP(j)	Nuc	#BP_Win	avgMFE	avgZ	avgED	SumZ	SumZ/#TotalWindows	BPs= 3
nt-154	-	U	150	-	-	-	-	-
154	NoBP	U	141	-43.85	-0.66	28.33	-93.07	-0.62
154	204	A	4	-41.28	-0.44	31.94	-1.76	-0.01
154	270	G	4	-44.28	0.4	37.54	1.62	0.01
154	275	G	1	-44.6	0.9	32.36	0.9	0.01

i-nuc	BP(j)	Nuc	#BP_Win	avgMFE	avgZ	avgED	SumZ	SumZ/#TotalWindows	BPs= 3
nt-155	-	U	150	-	-	-	-	-
155	NoBP	U	120	-43.15	-0.39	30.8	-47.27	-0.32
155	47	A	22	-47.25	-1.95	16.13	-43.01	-0.29
155	203	A	4	-41.28	-0.44	31.94	-1.76	-0.01
155	269	A	4	-44.28	0.4	37.54	1.62	0.01

i-nuc	BP(j)	Nuc	#BP_Win	avgMFE	avgZ	avgED	SumZ	SumZ/#TotalWindows	BPs= 3
nt-156	-	U	150	-	-	-	-	-
156	NoBP	U	120	-43.07	-0.37	30.98	-43.89	-0.29
156	46	A	22	-47.25	-1.95	16.13	-43.01	-0.29
156	202	G	4	-41.28	-0.44	31.94	-1.76	-0.01
156	268	A	4	-44.28	0.4	37.54	1.62	0.01

i-nuc	BP(j)	Nuc	#BP_Win	avgMFE	avgZ	avgED	SumZ	SumZ/#TotalWindows	BPs= 3
nt-157	-	A	150	-	-	-	-	-
157	NoBP	A	102	-42.74	-0.41	29.68	-41.98	-0.28
157	45	U	22	-47.25	-1.95	16.13	-43.01	-0.29
157	201	U	4	-41.28	-0.44	31.94	-1.76	-0.01
157	244	U	22	-44.43	0.13	39.44	2.92	0.02

i-nuc	BP(j)	Nuc	#BP_Win	avgMFE	avgZ	avgED	SumZ	SumZ/#TotalWindows	BPs= 4
nt-158	-	G	150	-	-	-	-	-
158	NoBP	G	5	-52.58	-3.07	8.09	-15.34	-0.1
158	44	C	22	-47.25	-1.95	16.13	-43.01	-0.29
158	185	C	78	-41.94	-0.3	28.4	-23.57	-0.16
158	150	C	22	-42.49	-0.04	40.56	-0.95	-0.01
158	243	C	23	-44.5	0.1	39.46	2.2	0.01

i-nuc	BP(j)	Nuc	#BP_Win	avgMFE	avgZ	avgED	SumZ	SumZ/#TotalWindows	BPs= 4
nt-159	-	U	150	-	-	-	-	-
159	NoBP	U	5	-50.54	-2.48	11.81	-12.41	-0.08
159	43	G	22	-47.25	-1.95	16.13	-43.01	-0.29
159	184	G	78	-41.94	-0.3	28.4	-23.57	-0.16
159	149	A	22	-42.49	-0.04	40.56	-0.95	-0.01
159	242	A	23	-44.5	0.1	39.46	2.2	0.01

i-nuc	BP(j)	Nuc	#BP_Win	avgMFE	avgZ	avgED	SumZ	SumZ/#TotalWindows	BPs= 4
nt-160	-	C	150	-	-	-	-	-
160	NoBP	C	5	-48.72	-1.96	16.73	-9.78	-0.07
160	42	G	22	-47.25	-1.95	16.13	-43.01	-0.29
160	183	G	78	-41.94	-0.3	28.4	-23.57	-0.16
160	148	G	22	-42.49	-0.04	40.56	-0.95	-0.01
160	241	G	23	-44.5	0.1	39.46	2.2	0.01

i-nuc	BP(j)	Nuc	#BP_Win	avgMFE	avgZ	avgED	SumZ	SumZ/#TotalWindows	BPs= 2
nt-161	-	A	150	-	-	-	-	-
161	NoBP	A	50	-43.88	-0.11	38.21	-5.6	-0.04
161	41	U	22	-47.25	-1.95	16.13	-43.01	-0.29
161	182	U	78	-41.94	-0.3	28.4	-23.57	-0.16

i-nuc	BP(j)	Nuc	#BP_Win	avgMFE	avgZ	avgED	SumZ	SumZ/#TotalWindows	BPs= 2
nt-162	-	G	150	-	-	-	-	-
162	NoBP	G	101	-42.13	-0.27	30.91	-27.13	-0.18
162	40	C	22	-47.25	-1.95	16.13	-43.01	-0.29
162	238	C	27	-44.64	-0.01	37.9	-0.36	-0.0

i-nuc	BP(j)	Nuc	#BP_Win	avgMFE	avgZ	avgED	SumZ	SumZ/#TotalWindows	BPs= 3
nt-163	-	U	150	-	-	-	-	-
163	NoBP	U	21	-47.34	-1.91	17.54	-40.19	-0.27
163	180	A	80	-42.0	-0.33	28.2	-26.62	-0.18
163	147	A	22	-42.49	-0.04	40.56	-0.95	-0.01
163	237	G	27	-44.64	-0.01	37.9	-0.36	-0.0

i-nuc	BP(j)	Nuc	#BP_Win	avgMFE	avgZ	avgED	SumZ	SumZ/#TotalWindows	BPs= 4
nt-164	-	G	150	-	-	-	-	-
164	NoBP	G	17	-47.41	-1.94	15.0	-33.03	-0.22
164	38	C	2	-48.25	-2.19	16.83	-4.38	-0.03
164	179	C	80	-42.0	-0.33	28.2	-26.62	-0.18
164	146	C	22	-42.49	-0.04	40.56	-0.95	-0.01
164	236	C	29	-44.57	-0.03	38.83	-0.78	-0.01

i-nuc	BP(j)	Nuc	#BP_Win	avgMFE	avgZ	avgED	SumZ	SumZ/#TotalWindows	BPs= 3
nt-165	-	U	150	-	-	-	-	-
165	NoBP	U	40	-44.72	-0.91	28.84	-36.59	-0.24
165	177	A	80	-42.0	-0.33	28.2	-26.62	-0.18
165	235	A	29	-44.57	-0.03	38.83	-0.78	-0.01
165	301	A	1	-42.9	-0.24	46.42	-0.24	-0.0

i-nuc	BP(j)	Nuc	#BP_Win	avgMFE	avgZ	avgED	SumZ	SumZ/#TotalWindows	BPs= 4
nt-166	-	G	150	-	-	-	-	-
166	NoBP	G	38	-45.36	-0.44	32.97	-16.65	-0.11
166	39	U	8	-46.81	-2.15	14.68	-17.19	-0.11
166	176	U	80	-42.0	-0.33	28.2	-26.62	-0.18
166	144	C	22	-42.49	-0.04	40.56	-0.95	-0.01
166	300	C	2	-42.55	-0.05	49.53	-0.11	-0.0

i-nuc	BP(j)	Nuc	#BP_Win	avgMFE	avgZ	avgED	SumZ	SumZ/#TotalWindows	BPs= 5
nt-167	-	G	150	-	-	-	-	-
167	NoBP	G	9	-47.22	-1.53	16.82	-13.79	-0.09
167	38	C	8	-46.81	-2.15	14.68	-17.19	-0.11
167	175	C	80	-42.0	-0.33	28.2	-26.62	-0.18
167	143	C	22	-42.49	-0.04	40.56	-0.95	-0.01
167	233	C	29	-44.57	-0.03	38.83	-0.78	-0.01
167	299	C	2	-42.55	-0.05	49.53	-0.11	-0.0

i-nuc	BP(j)	Nuc	#BP_Win	avgMFE	avgZ	avgED	SumZ	SumZ/#TotalWindows	BPs= 3
nt-168	-	A	150	-	-	-	-	-
168	NoBP	A	33	-43.6	-0.4	35.38	-13.13	-0.09
168	37	U	8	-46.81	-2.15	14.68	-17.19	-0.11
168	174	U	80	-42.0	-0.33	28.2	-26.62	-0.18
168	232	U	29	-44.57	-0.03	38.83	-0.78	-0.01

i-nuc	BP(j)	Nuc	#BP_Win	avgMFE	avgZ	avgED	SumZ	SumZ/#TotalWindows	BPs= 0
nt-169	-	A	150	-	-	-	-	-
169	NoBP	A	150	-43.06	-0.37	31.39	-55.83	-0.37

i-nuc	BP(j)	Nuc	#BP_Win	avgMFE	avgZ	avgED	SumZ	SumZ/#TotalWindows	BPs= 0
nt-170	-	A	150	-	-	-	-	-
170	NoBP	A	150	-43.02	-0.36	31.67	-54.08	-0.36

i-nuc	BP(j)	Nuc	#BP_Win	avgMFE	avgZ	avgED	SumZ	SumZ/#TotalWindows	BPs= 2
nt-171	-	A	150	-	-	-	-	-
171	NoBP	A	99	-42.64	-0.5	28.01	-49.67	-0.33
171	141	U	22	-42.49	-0.04	40.56	-0.95	-0.01
171	228	U	29	-44.57	-0.03	38.83	-0.78	-0.01

i-nuc	BP(j)	Nuc	#BP_Win	avgMFE	avgZ	avgED	SumZ	SumZ/#TotalWindows	BPs= 4
nt-172	-	U	150	-	-	-	-	-
172	NoBP	U	91	-42.28	-0.39	28.74	-35.37	-0.24
172	34	A	6	-47.4	-2.26	12.86	-13.54	-0.09
172	140	A	22	-42.49	-0.04	40.56	-0.95	-0.01
172	227	A	29	-44.57	-0.03	38.83	-0.78	-0.01
172	319	A	2	-42.35	0.67	56.23	1.34	0.01

i-nuc	BP(j)	Nuc	#BP_Win	avgMFE	avgZ	avgED	SumZ	SumZ/#TotalWindows	BPs= 8
nt-173	-	C	150	-	-	-	-	-
173	NoBP	C	82	-42.14	-0.38	27.73	-30.96	-0.21
173	33	G	6	-47.4	-2.26	12.86	-13.54	-0.09
173	35	G	2	-45.05	-1.82	20.13	-3.65	-0.02
173	139	G	22	-42.49	-0.04	40.56	-0.95	-0.01
173	226	G	29	-44.57	-0.03	38.83	-0.78	-0.01
173	294	G	2	-42.55	-0.05	49.53	-0.11	-0.0
173	272	G	3	-41.8	0.32	48.74	0.95	0.01
173	318	G	2	-42.35	0.67	56.23	1.34	0.01
173	320	G	2	-43.7	0.41	46.62	0.82	0.01

i-nuc	BP(j)	Nuc	#BP_Win	avgMFE	avgZ	avgED	SumZ	SumZ/#TotalWindows	BPs= 9
nt-174	-	U	150	-	-	-	-	-
174	NoBP	U	2	-44.25	-0.39	33.32	-0.79	-0.01
174	32	G	6	-47.4	-2.26	12.86	-13.54	-0.09
174	34	A	2	-45.05	-1.82	20.13	-3.65	-0.02
174	168	A	80	-42.0	-0.33	28.2	-26.62	-0.18
174	138	A	22	-42.49	-0.04	40.56	-0.95	-0.01
174	225	A	29	-44.57	-0.03	38.83	-0.78	-0.01
174	293	A	2	-42.55	-0.05	49.53	-0.11	-0.0
174	271	A	3	-41.8	0.32	48.74	0.95	0.01
174	317	G	2	-42.35	0.67	56.23	1.34	0.01
174	319	A	2	-43.7	0.41	46.62	0.82	0.01

i-nuc	BP(j)	Nuc	#BP_Win	avgMFE	avgZ	avgED	SumZ	SumZ/#TotalWindows	BPs= 9
nt-175	-	C	150	-	-	-	-	-
175	31	G	6	-47.4	-2.26	12.86	-13.54	-0.09
175	33	G	2	-45.05	-1.82	20.13	-3.65	-0.02
175	167	G	80	-42.0	-0.33	28.2	-26.62	-0.18
175	137	G	22	-42.49	-0.04	40.56	-0.95	-0.01
175	224	G	29	-44.57	-0.03	38.83	-0.78	-0.01
175	292	G	2	-42.55	-0.05	49.53	-0.11	-0.0
175	270	G	3	-41.8	0.32	48.74	0.95	0.01
175	315	G	3	-41.77	0.87	56.63	2.6	0.02
175	318	G	2	-43.7	0.41	46.62	0.82	0.01
175	NoBP	C	1	-41.7	0.59	54.19	0.59	0.0

i-nuc	BP(j)	Nuc	#BP_Win	avgMFE	avgZ	avgED	SumZ	SumZ/#TotalWindows	BPs= 8
nt-176	-	U	150	-	-	-	-	-
176	NoBP	U	9	-45.73	-1.52	25.36	-13.69	-0.09
176	32	G	1	-45.6	-1.77	19.98	-1.77	-0.01
176	166	G	80	-42.0	-0.33	28.2	-26.62	-0.18
176	136	A	22	-42.49	-0.04	40.56	-0.95	-0.01
176	223	G	29	-44.57	-0.03	38.83	-0.78	-0.01
176	269	A	3	-41.8	0.32	48.74	0.95	0.01
176	314	A	3	-41.77	0.87	56.63	2.6	0.02
176	317	G	2	-43.7	0.41	46.62	0.82	0.01
176	324	A	1	-41.7	0.59	54.19	0.59	0.0

i-nuc	BP(j)	Nuc	#BP_Win	avgMFE	avgZ	avgED	SumZ	SumZ/#TotalWindows	BPs= 5
nt-177	-	A	150	-	-	-	-	-
177	NoBP	A	42	-44.63	-0.29	36.93	-12.08	-0.08
177	165	U	80	-42.0	-0.33	28.2	-26.62	-0.18
177	135	U	22	-42.49	-0.04	40.56	-0.95	-0.01
177	291	U	2	-42.55	-0.05	49.53	-0.11	-0.0
177	313	U	3	-41.77	0.87	56.63	2.6	0.02
177	323	U	1	-41.7	0.59	54.19	0.59	0.0

i-nuc	BP(j)	Nuc	#BP_Win	avgMFE	avgZ	avgED	SumZ	SumZ/#TotalWindows	BPs= 5
nt-178	-	G	150	-	-	-	-	-
178	NoBP	G	119	-42.88	-0.32	31.12	-38.23	-0.25
178	134	C	22	-42.49	-0.04	40.56	-0.95	-0.01
178	267	C	3	-41.8	0.32	48.74	0.95	0.01
178	312	C	3	-41.77	0.87	56.63	2.6	0.02
178	316	C	2	-43.7	0.41	46.62	0.82	0.01
178	322	C	1	-41.7	0.59	54.19	0.59	0.0

i-nuc	BP(j)	Nuc	#BP_Win	avgMFE	avgZ	avgED	SumZ	SumZ/#TotalWindows	BPs= 8
nt-179	-	C	150	-	-	-	-	-
179	NoBP	C	57	-44.0	-0.18	38.59	-10.03	-0.07
179	164	G	80	-42.0	-0.33	28.2	-26.62	-0.18
179	129	G	1	-46.7	-1.95	19.58	-1.95	-0.01
179	223	G	1	-35.4	1.58	50.55	1.58	0.01
179	289	G	2	-42.55	-0.05	49.53	-0.11	-0.0
179	266	G	3	-41.8	0.32	48.74	0.95	0.01
179	310	G	3	-41.77	0.87	56.63	2.6	0.02
179	315	G	2	-43.7	0.41	46.62	0.82	0.01
179	321	G	1	-41.7	0.59	54.19	0.59	0.0

i-nuc	BP(j)	Nuc	#BP_Win	avgMFE	avgZ	avgED	SumZ	SumZ/#TotalWindows	BPs= 5
nt-180	-	A	150	-	-	-	-	-
180	NoBP	A	62	-43.67	-0.08	39.99	-5.1	-0.03
180	163	U	80	-42.0	-0.33	28.2	-26.62	-0.18
180	128	U	1	-46.7	-1.95	19.58	-1.95	-0.01
180	288	U	2	-42.55	-0.05	49.53	-0.11	-0.0
180	309	U	3	-41.77	0.87	56.63	2.6	0.02
180	313	U	2	-43.7	0.41	46.62	0.82	0.01

i-nuc	BP(j)	Nuc	#BP_Win	avgMFE	avgZ	avgED	SumZ	SumZ/#TotalWindows	BPs= 6
nt-181	-	G	150	-	-	-	-	-
181	NoBP	G	138	-42.79	-0.23	33.09	-31.94	-0.21
181	127	C	1	-46.7	-1.95	19.58	-1.95	-0.01
181	72	C	1	-34.0	0.97	53.46	0.97	0.01
181	287	C	2	-42.55	-0.05	49.53	-0.11	-0.0
181	264	C	3	-41.8	0.32	48.74	0.95	0.01
181	308	U	3	-41.77	0.87	56.63	2.6	0.02
181	312	C	2	-43.7	0.41	46.62	0.82	0.01

i-nuc	BP(j)	Nuc	#BP_Win	avgMFE	avgZ	avgED	SumZ	SumZ/#TotalWindows	BPs= 7
nt-182	-	U	150	-	-	-	-	-
182	NoBP	U	24	-43.02	-0.31	37.62	-7.46	-0.05
182	161	A	78	-41.94	-0.3	28.4	-23.57	-0.16
182	220	A	33	-44.03	0.1	40.81	3.4	0.02
182	286	A	2	-42.55	-0.05	49.53	-0.11	-0.0
182	263	A	3	-41.8	0.32	48.74	0.95	0.01
182	311	A	2	-43.7	0.41	46.62	0.82	0.01
182	318	G	1	-41.7	0.59	54.19	0.59	0.0
182	301	A	7	-44.57	-0.29	44.38	-2.02	-0.01

i-nuc	BP(j)	Nuc	#BP_Win	avgMFE	avgZ	avgED	SumZ	SumZ/#TotalWindows	BPs= 6
nt-183	-	G	150	-	-	-	-	-
183	NoBP	G	24	-43.08	-0.17	40.11	-4.12	-0.03
183	160	C	78	-41.94	-0.3	28.4	-23.57	-0.16
183	125	C	1	-46.7	-1.95	19.58	-1.95	-0.01
183	70	C	1	-34.0	0.97	53.46	0.97	0.01
183	219	C	35	-44.01	0.12	41.14	4.22	0.03
183	262	C	3	-41.8	0.32	48.74	0.95	0.01
183	300	C	8	-44.54	-0.34	44.24	-2.71	-0.02

i-nuc	BP(j)	Nuc	#BP_Win	avgMFE	avgZ	avgED	SumZ	SumZ/#TotalWindows	BPs= 7
nt-184	-	G	150	-	-	-	-	-
184	NoBP	G	22	-43.3	-0.23	38.74	-5.15	-0.03
184	159	U	78	-41.94	-0.3	28.4	-23.57	-0.16
184	69	C	1	-34.0	0.97	53.46	0.97	0.01
184	218	C	35	-44.01	0.12	41.14	4.22	0.03
184	284	C	2	-42.55	-0.05	49.53	-0.11	-0.0
184	260	C	3	-41.8	0.32	48.74	0.95	0.01
184	316	C	1	-41.7	0.59	54.19	0.59	0.0
184	299	C	8	-44.54	-0.34	44.24	-2.71	-0.02

i-nuc	BP(j)	Nuc	#BP_Win	avgMFE	avgZ	avgED	SumZ	SumZ/#TotalWindows	BPs= 8
nt-185	-	C	150	-	-	-	-	-
185	158	G	78	-41.94	-0.3	28.4	-23.57	-0.16
185	123	G	1	-46.7	-1.95	19.58	-1.95	-0.01
185	68	G	1	-34.0	0.97	53.46	0.97	0.01
185	217	G	35	-44.01	0.12	41.14	4.22	0.03
185	NoBP	C	21	-43.14	-0.13	40.32	-2.67	-0.02
185	283	G	2	-42.55	-0.05	49.53	-0.11	-0.0
185	259	G	3	-41.8	0.32	48.74	0.95	0.01
185	315	G	1	-41.7	0.59	54.19	0.59	0.0
185	298	G	8	-44.54	-0.34	44.24	-2.71	-0.02

i-nuc	BP(j)	Nuc	#BP_Win	avgMFE	avgZ	avgED	SumZ	SumZ/#TotalWindows	BPs= 5
nt-186	-	G	150	-	-	-	-	-
186	NoBP	G	131	-42.42	-0.08	34.66	-10.41	-0.07
186	44	C	4	-48.4	-2.18	7.96	-8.71	-0.06
186	122	U	1	-46.7	-1.95	19.58	-1.95	-0.01
186	281	C	3	-42.67	-0.13	47.4	-0.4	-0.0
186	258	C	3	-41.8	0.32	48.74	0.95	0.01
186	297	C	8	-44.54	-0.34	44.24	-2.71	-0.02

i-nuc	BP(j)	Nuc	#BP_Win	avgMFE	avgZ	avgED	SumZ	SumZ/#TotalWindows	BPs= 5
nt-187	-	C	150	-	-	-	-	-
187	NoBP	C	5	-45.4	-1.7	21.47	-8.52	-0.06
187	43	G	4	-48.4	-2.18	7.96	-8.71	-0.06
187	121	G	1	-46.7	-1.95	19.58	-1.95	-0.01
187	197	G	134	-42.43	-0.03	35.72	-4.09	-0.03
187	280	G	3	-42.67	-0.13	47.4	-0.4	-0.0
187	257	G	3	-41.8	0.32	48.74	0.95	0.01

i-nuc	BP(j)	Nuc	#BP_Win	avgMFE	avgZ	avgED	SumZ	SumZ/#TotalWindows	BPs= 4
nt-188	-	C	150	-	-	-	-	-
188	42	G	4	-48.4	-2.18	7.96	-8.71	-0.06
188	NoBP	C	5	-45.66	-1.79	20.95	-8.97	-0.06
188	196	G	134	-42.43	-0.03	35.72	-4.09	-0.03
188	279	G	3	-42.67	-0.13	47.4	-0.4	-0.0
188	197	G	4	-42.35	-0.1	41.7	-0.4	-0.0

i-nuc	BP(j)	Nuc	#BP_Win	avgMFE	avgZ	avgED	SumZ	SumZ/#TotalWindows	BPs= 4
nt-189	-	C	150	-	-	-	-	-
189	NoBP	C	8	-46.38	-1.88	15.77	-15.04	-0.1
189	119	G	1	-46.7	-1.95	19.58	-1.95	-0.01
189	195	G	134	-42.43	-0.03	35.72	-4.09	-0.03
189	278	G	3	-42.67	-0.13	47.4	-0.4	-0.0
189	196	G	4	-42.35	-0.1	41.7	-0.4	-0.0

i-nuc	BP(j)	Nuc	#BP_Win	avgMFE	avgZ	avgED	SumZ	SumZ/#TotalWindows	BPs= 0
nt-190	-	G	150	-	-	-	-	-
190	NoBP	G	150	-42.64	-0.14	35.01	-20.9	-0.14

i-nuc	BP(j)	Nuc	#BP_Win	avgMFE	avgZ	avgED	SumZ	SumZ/#TotalWindows	BPs= 1
nt-191	-	A	150	-	-	-	-	-
191	NoBP	A	149	-42.57	-0.12	35.19	-18.52	-0.12
191	118	U	1	-46.7	-1.95	19.58	-1.95	-0.01

i-nuc	BP(j)	Nuc	#BP_Win	avgMFE	avgZ	avgED	SumZ	SumZ/#TotalWindows	BPs= 1
nt-192	-	A	150	-	-	-	-	-
192	NoBP	A	149	-42.54	-0.12	35.27	-17.5	-0.12
192	117	U	1	-46.7	-1.95	19.58	-1.95	-0.01

i-nuc	BP(j)	Nuc	#BP_Win	avgMFE	avgZ	avgED	SumZ	SumZ/#TotalWindows	BPs= 1
nt-193	-	C	150	-	-	-	-	-
193	NoBP	C	149	-42.53	-0.12	35.29	-17.19	-0.11
193	116	G	1	-46.7	-1.95	19.58	-1.95	-0.01

i-nuc	BP(j)	Nuc	#BP_Win	avgMFE	avgZ	avgED	SumZ	SumZ/#TotalWindows	BPs= 1
nt-194	-	A	150	-	-	-	-	-
194	NoBP	A	149	-42.52	-0.11	35.32	-16.28	-0.11
194	115	U	1	-46.7	-1.95	19.58	-1.95	-0.01

i-nuc	BP(j)	Nuc	#BP_Win	avgMFE	avgZ	avgED	SumZ	SumZ/#TotalWindows	BPs= 2
nt-195	-	G	150	-	-	-	-	-
195	NoBP	G	15	-43.2	-0.72	31.64	-10.84	-0.07
195	114	C	1	-46.7	-1.95	19.58	-1.95	-0.01
195	189	C	134	-42.43	-0.03	35.72	-4.09	-0.03

i-nuc	BP(j)	Nuc	#BP_Win	avgMFE	avgZ	avgED	SumZ	SumZ/#TotalWindows	BPs= 3
nt-196	-	G	150	-	-	-	-	-
196	NoBP	G	4	-43.68	-0.59	40.44	-2.35	-0.02
196	188	C	134	-42.43	-0.03	35.72	-4.09	-0.03
196	189	C	4	-42.35	-0.1	41.7	-0.4	-0.0
196	219	C	8	-43.64	-1.21	20.71	-9.71	-0.06

i-nuc	BP(j)	Nuc	#BP_Win	avgMFE	avgZ	avgED	SumZ	SumZ/#TotalWindows	BPs= 3
nt-197	-	G	150	-	-	-	-	-
197	187	C	134	-42.43	-0.03	35.72	-4.09	-0.03
197	NoBP	G	4	-42.85	-0.34	41.85	-1.34	-0.01
197	188	C	4	-42.35	-0.1	41.7	-0.4	-0.0
197	218	C	8	-43.64	-1.21	20.71	-9.71	-0.06

i-nuc	BP(j)	Nuc	#BP_Win	avgMFE	avgZ	avgED	SumZ	SumZ/#TotalWindows	BPs= 2
nt-198	-	A	150	-	-	-	-	-
198	NoBP	A	36	-41.04	-0.38	29.44	-13.56	-0.09
198	100	U	1	-34.1	1.09	44.21	1.09	0.01
198	213	U	113	-42.99	-0.02	36.98	-2.27	-0.02

i-nuc	BP(j)	Nuc	#BP_Win	avgMFE	avgZ	avgED	SumZ	SumZ/#TotalWindows	BPs= 4
nt-199	-	C	150	-	-	-	-	-
199	NoBP	C	27	-39.95	-0.05	32.43	-1.4	-0.01
199	99	G	1	-34.1	1.09	44.21	1.09	0.01
199	212	G	113	-42.99	-0.02	36.98	-2.27	-0.02
199	217	G	8	-43.64	-1.21	20.71	-9.71	-0.06
199	223	G	1	-44.2	-1.24	31.94	-1.24	-0.01

i-nuc	BP(j)	Nuc	#BP_Win	avgMFE	avgZ	avgED	SumZ	SumZ/#TotalWindows	BPs= 5
nt-200	-	U	150	-	-	-	-	-
200	NoBP	U	14	-42.46	-0.65	34.01	-9.05	-0.06
200	98	A	1	-34.1	1.09	44.21	1.09	0.01
200	97	A	13	-36.78	0.69	32.16	8.94	0.06
200	211	A	113	-42.99	-0.02	36.98	-2.27	-0.02
200	216	A	8	-43.64	-1.21	20.71	-9.71	-0.06
200	222	A	1	-44.2	-1.24	31.94	-1.24	-0.01

i-nuc	BP(j)	Nuc	#BP_Win	avgMFE	avgZ	avgED	SumZ	SumZ/#TotalWindows	BPs= 6
nt-201	-	U	150	-	-	-	-	-
201	NoBP	U	10	-42.37	-0.65	36.03	-6.51	-0.04
201	157	A	4	-41.28	-0.44	31.94	-1.76	-0.01
201	97	A	1	-34.1	1.09	44.21	1.09	0.01
201	96	A	13	-36.78	0.69	32.16	8.94	0.06
201	210	A	113	-42.99	-0.02	36.98	-2.27	-0.02
201	215	A	8	-43.64	-1.21	20.71	-9.71	-0.06
201	221	G	1	-44.2	-1.24	31.94	-1.24	-0.01

i-nuc	BP(j)	Nuc	#BP_Win	avgMFE	avgZ	avgED	SumZ	SumZ/#TotalWindows	BPs= 2
nt-202	-	G	150	-	-	-	-	-
202	NoBP	G	133	-42.91	-0.14	36.01	-18.77	-0.13
202	156	U	4	-41.28	-0.44	31.94	-1.76	-0.01
202	95	C	13	-36.78	0.69	32.16	8.94	0.06

i-nuc	BP(j)	Nuc	#BP_Win	avgMFE	avgZ	avgED	SumZ	SumZ/#TotalWindows	BPs= 2
nt-203	-	A	150	-	-	-	-	-
203	NoBP	A	133	-42.92	-0.15	36.04	-19.33	-0.13
203	155	U	4	-41.28	-0.44	31.94	-1.76	-0.01
203	94	U	13	-36.78	0.69	32.16	8.94	0.06

i-nuc	BP(j)	Nuc	#BP_Win	avgMFE	avgZ	avgED	SumZ	SumZ/#TotalWindows	BPs= 2
nt-204	-	A	150	-	-	-	-	-
204	NoBP	A	144	-42.46	-0.08	35.7	-11.41	-0.08
204	154	U	4	-41.28	-0.44	31.94	-1.76	-0.01
204	65	U	2	-37.1	0.38	35.16	0.77	0.01

i-nuc	BP(j)	Nuc	#BP_Win	avgMFE	avgZ	avgED	SumZ	SumZ/#TotalWindows	BPs= 3
nt-205	-	A	150	-	-	-	-	-
205	NoBP	A	143	-42.54	-0.09	35.67	-13.05	-0.09
205	153	U	4	-41.28	-0.44	31.94	-1.76	-0.01
205	64	U	2	-37.1	0.38	35.16	0.77	0.01
205	94	U	1	-34.1	1.09	44.21	1.09	0.01

i-nuc	BP(j)	Nuc	#BP_Win	avgMFE	avgZ	avgED	SumZ	SumZ/#TotalWindows	BPs= 7
nt-206	-	G	150	-	-	-	-	-
206	152	C	4	-41.28	-0.44	31.94	-1.76	-0.01
206	63	C	2	-37.1	0.38	35.16	0.77	0.01
206	93	C	1	-34.1	1.09	44.21	1.09	0.01
206	91	U	13	-36.78	0.69	32.16	8.94	0.06
206	NoBP	G	122	-43.07	-0.11	35.88	-13.43	-0.09
206	258	C	1	-41.7	0.59	54.19	0.59	0.0
206	218	C	5	-45.08	-1.35	37.02	-6.77	-0.05
206	349	C	2	-44.6	-1.4	29.71	-2.81	-0.02

i-nuc	BP(j)	Nuc	#BP_Win	avgMFE	avgZ	avgED	SumZ	SumZ/#TotalWindows	BPs= 6
nt-207	-	C	150	-	-	-	-	-
207	NoBP	C	126	-43.05	-0.12	35.67	-15.57	-0.1
207	62	G	2	-37.1	0.38	35.16	0.77	0.01
207	92	G	1	-34.1	1.09	44.21	1.09	0.01
207	90	G	13	-36.78	0.69	32.16	8.94	0.06
207	257	G	1	-41.7	0.59	54.19	0.59	0.0
207	217	G	5	-45.08	-1.35	37.02	-6.77	-0.05
207	348	G	2	-44.6	-1.4	29.71	-2.81	-0.02

i-nuc	BP(j)	Nuc	#BP_Win	avgMFE	avgZ	avgED	SumZ	SumZ/#TotalWindows	BPs= 3
nt-208	-	G	150	-	-	-	-	-
208	NoBP	G	147	-42.6	-0.11	35.43	-16.33	-0.11
208	151	C	1	-38.9	0.35	29.46	0.35	0.0
208	61	U	1	-37.1	0.48	35.91	0.48	0.0
208	91	U	1	-34.1	1.09	44.21	1.09	0.01

i-nuc	BP(j)	Nuc	#BP_Win	avgMFE	avgZ	avgED	SumZ	SumZ/#TotalWindows	BPs= 0
nt-209	-	A	150	-	-	-	-	-
209	NoBP	A	150	-42.53	-0.11	35.42	-16.14	-0.11

i-nuc	BP(j)	Nuc	#BP_Win	avgMFE	avgZ	avgED	SumZ	SumZ/#TotalWindows	BPs= 2
nt-210	-	A	150	-	-	-	-	-
210	NoBP	A	24	-43.9	-1.06	29.64	-25.38	-0.17
210	87	U	13	-36.78	0.69	32.16	8.94	0.06
210	201	U	113	-42.99	-0.02	36.98	-2.27	-0.02

i-nuc	BP(j)	Nuc	#BP_Win	avgMFE	avgZ	avgED	SumZ	SumZ/#TotalWindows	BPs= 3
nt-211	-	A	150	-	-	-	-	-
211	NoBP	A	23	-44.47	-1.24	28.11	-28.54	-0.19
211	86	U	13	-36.78	0.69	32.16	8.94	0.06
211	200	U	113	-42.99	-0.02	36.98	-2.27	-0.02
211	253	U	1	-41.7	0.59	54.19	0.59	0.0

i-nuc	BP(j)	Nuc	#BP_Win	avgMFE	avgZ	avgED	SumZ	SumZ/#TotalWindows	BPs= 4
nt-212	-	G	150	-	-	-	-	-
212	NoBP	G	21	-44.99	-1.32	27.51	-27.75	-0.18
212	85	C	13	-36.78	0.69	32.16	8.94	0.06
212	199	C	113	-42.99	-0.02	36.98	-2.27	-0.02
212	252	C	1	-41.7	0.59	54.19	0.59	0.0
212	343	C	2	-44.6	-1.4	29.71	-2.81	-0.02

i-nuc	BP(j)	Nuc	#BP_Win	avgMFE	avgZ	avgED	SumZ	SumZ/#TotalWindows	BPs= 4
nt-213	-	U	150	-	-	-	-	-
213	NoBP	U	31	-41.69	-0.52	29.08	-16.08	-0.11
213	198	A	113	-42.99	-0.02	36.98	-2.27	-0.02
213	251	G	1	-41.7	0.59	54.19	0.59	0.0
213	342	G	2	-44.6	-1.4	29.71	-2.81	-0.02
213	359	A	3	-48.2	-1.77	25.27	-5.31	-0.04

i-nuc	BP(j)	Nuc	#BP_Win	avgMFE	avgZ	avgED	SumZ	SumZ/#TotalWindows	BPs= 3
nt-214	-	A	150	-	-	-	-	-
214	NoBP	A	144	-42.8	-0.15	35.16	-21.47	-0.14
214	250	U	1	-41.7	0.59	54.19	0.59	0.0
214	341	U	2	-44.6	-1.4	29.71	-2.81	-0.02
214	358	U	3	-48.2	-1.77	25.27	-5.31	-0.04

i-nuc	BP(j)	Nuc	#BP_Win	avgMFE	avgZ	avgED	SumZ	SumZ/#TotalWindows	BPs= 5
nt-215	-	A	150	-	-	-	-	-
215	NoBP	A	124	-43.41	-0.2	36.02	-24.37	-0.16
215	82	U	11	-37.21	0.6	29.22	6.6	0.04
215	250	U	3	-41.8	0.32	48.74	0.95	0.01
215	249	U	1	-41.7	0.59	54.19	0.59	0.0
215	201	U	8	-43.64	-1.21	20.71	-9.71	-0.06
215	357	U	3	-48.2	-1.77	25.27	-5.31	-0.04

i-nuc	BP(j)	Nuc	#BP_Win	avgMFE	avgZ	avgED	SumZ	SumZ/#TotalWindows	BPs= 3
nt-216	-	A	150	-	-	-	-	-
216	NoBP	A	128	-43.62	-0.24	35.74	-30.98	-0.21
216	81	U	11	-37.21	0.6	29.22	6.6	0.04
216	249	U	3	-41.8	0.32	48.74	0.95	0.01
216	200	U	8	-43.64	-1.21	20.71	-9.71	-0.06

i-nuc	BP(j)	Nuc	#BP_Win	avgMFE	avgZ	avgED	SumZ	SumZ/#TotalWindows	BPs= 10
nt-217	-	G	150	-	-	-	-	-
217	NoBP	G	45	-42.44	-0.17	28.49	-7.75	-0.05
217	80	C	11	-37.21	0.6	29.22	6.6	0.04
217	185	C	35	-44.01	0.12	41.14	4.22	0.03
217	131	U	19	-43.08	-0.08	40.46	-1.55	-0.01
217	238	C	3	-42.67	-0.13	47.4	-0.4	-0.0
217	248	C	4	-41.78	0.38	50.1	1.54	0.01
217	291	U	8	-44.54	-0.34	44.24	-2.71	-0.02
217	199	C	8	-43.64	-1.21	20.71	-9.71	-0.06
217	207	C	5	-45.08	-1.35	37.02	-6.77	-0.05
217	355	U	11	-48.06	-1.61	26.84	-17.69	-0.12
217	362	C	1	-47.9	-0.7	32.24	-0.7	-0.0

i-nuc	BP(j)	Nuc	#BP_Win	avgMFE	avgZ	avgED	SumZ	SumZ/#TotalWindows	BPs= 11
nt-218	-	C	150	-	-	-	-	-
218	79	G	11	-37.21	0.6	29.22	6.6	0.04
218	184	G	35	-44.01	0.12	41.14	4.22	0.03
218	NoBP	C	43	-42.64	-0.15	28.12	-6.36	-0.04
218	130	G	19	-43.08	-0.08	40.46	-1.55	-0.01
218	237	G	3	-42.67	-0.13	47.4	-0.4	-0.0
218	247	G	4	-41.78	0.38	50.1	1.54	0.01
218	290	G	8	-44.54	-0.34	44.24	-2.71	-0.02
218	197	G	8	-43.64	-1.21	20.71	-9.71	-0.06
218	206	G	5	-45.08	-1.35	37.02	-6.77	-0.05
218	339	G	2	-44.6	-1.4	29.71	-2.81	-0.02
218	354	G	11	-48.06	-1.61	26.84	-17.69	-0.12
218	361	G	1	-47.9	-0.7	32.24	-0.7	-0.0

i-nuc	BP(j)	Nuc	#BP_Win	avgMFE	avgZ	avgED	SumZ	SumZ/#TotalWindows	BPs= 7
nt-219	-	C	150	-	-	-	-	-
219	NoBP	C	63	-42.14	-0.15	30.29	-9.71	-0.06
219	183	G	35	-44.01	0.12	41.14	4.22	0.03
219	129	G	19	-43.08	-0.08	40.46	-1.55	-0.01
219	246	G	4	-41.78	0.38	50.1	1.54	0.01
219	289	G	8	-44.54	-0.34	44.24	-2.71	-0.02
219	196	G	8	-43.64	-1.21	20.71	-9.71	-0.06
219	338	G	2	-44.6	-1.4	29.71	-2.81	-0.02
219	353	G	11	-48.06	-1.61	26.84	-17.69	-0.12

i-nuc	BP(j)	Nuc	#BP_Win	avgMFE	avgZ	avgED	SumZ	SumZ/#TotalWindows	BPs= 5
nt-220	-	A	150	-	-	-	-	-
220	NoBP	A	86	-43.13	-0.43	30.14	-36.97	-0.25
220	182	U	33	-44.03	0.1	40.81	3.4	0.02
220	128	U	19	-43.08	-0.08	40.46	-1.55	-0.01
220	232	U	2	-43.7	0.41	46.62	0.82	0.01
220	288	U	8	-44.54	-0.34	44.24	-2.71	-0.02
220	337	U	2	-44.6	-1.4	29.71	-2.81	-0.02

i-nuc	BP(j)	Nuc	#BP_Win	avgMFE	avgZ	avgED	SumZ	SumZ/#TotalWindows	BPs= 9
nt-221	-	G	150	-	-	-	-	-
221	NoBP	G	62	-43.53	-0.37	34.57	-22.76	-0.15
221	146	C	36	-42.26	0.02	27.94	0.88	0.01
221	127	C	19	-43.08	-0.08	40.46	-1.55	-0.01
221	233	C	3	-42.67	-0.13	47.4	-0.4	-0.0
221	245	C	4	-41.78	0.38	50.1	1.54	0.01
221	231	C	5	-42.54	0.68	52.63	3.42	0.02
221	287	C	8	-44.54	-0.34	44.24	-2.71	-0.02
221	201	U	1	-44.2	-1.24	31.94	-1.24	-0.01
221	352	C	11	-48.06	-1.61	26.84	-17.69	-0.12
221	358	U	1	-47.9	-0.7	32.24	-0.7	-0.0

i-nuc	BP(j)	Nuc	#BP_Win	avgMFE	avgZ	avgED	SumZ	SumZ/#TotalWindows	BPs= 8
nt-222	-	A	150	-	-	-	-	-
222	NoBP	A	70	-43.8	-0.4	35.94	-27.73	-0.18
222	145	U	36	-42.26	0.02	27.94	0.88	0.01
222	126	U	19	-43.08	-0.08	40.46	-1.55	-0.01
222	232	U	3	-42.67	-0.13	47.4	-0.4	-0.0
222	244	U	4	-41.78	0.38	50.1	1.54	0.01
222	230	U	5	-42.54	0.68	52.63	3.42	0.02
222	200	U	1	-44.2	-1.24	31.94	-1.24	-0.01
222	351	U	11	-48.06	-1.61	26.84	-17.69	-0.12
222	357	U	1	-47.9	-0.7	32.24	-0.7	-0.0

i-nuc	BP(j)	Nuc	#BP_Win	avgMFE	avgZ	avgED	SumZ	SumZ/#TotalWindows	BPs= 8
nt-223	-	G	150	-	-	-	-	-
223	NoBP	G	52	-44.71	-0.93	32.39	-48.32	-0.32
223	179	C	1	-35.4	1.58	50.55	1.58	0.01
223	144	C	36	-42.26	0.02	27.94	0.88	0.01
223	125	C	19	-43.08	-0.08	40.46	-1.55	-0.01
223	176	U	29	-44.57	-0.03	38.83	-0.78	-0.01
223	231	C	3	-42.67	-0.13	47.4	-0.4	-0.0
223	243	C	4	-41.78	0.38	50.1	1.54	0.01
223	229	C	5	-42.54	0.68	52.63	3.42	0.02
223	199	C	1	-44.2	-1.24	31.94	-1.24	-0.01

i-nuc	BP(j)	Nuc	#BP_Win	avgMFE	avgZ	avgED	SumZ	SumZ/#TotalWindows	BPs= 5
nt-224	-	G	150	-	-	-	-	-
224	NoBP	G	49	-43.61	-0.57	36.65	-27.7	-0.18
224	143	C	36	-42.26	0.02	27.94	0.88	0.01
224	233	C	22	-43.08	-0.03	42.0	-0.61	-0.0
224	175	C	29	-44.57	-0.03	38.83	-0.78	-0.01
224	230	U	3	-42.67	-0.13	47.4	-0.4	-0.0
224	349	C	11	-48.06	-1.61	26.84	-17.69	-0.12

i-nuc	BP(j)	Nuc	#BP_Win	avgMFE	avgZ	avgED	SumZ	SumZ/#TotalWindows	BPs= 2
nt-225	-	A	150	-	-	-	-	-
225	NoBP	A	99	-43.69	-0.47	32.8	-47.0	-0.31
225	232	U	22	-43.08	-0.03	42.0	-0.61	-0.0
225	174	U	29	-44.57	-0.03	38.83	-0.78	-0.01

i-nuc	BP(j)	Nuc	#BP_Win	avgMFE	avgZ	avgED	SumZ	SumZ/#TotalWindows	BPs= 5
nt-226	-	G	150	-	-	-	-	-
226	NoBP	G	59	-44.65	-0.74	35.71	-43.62	-0.29
226	142	C	35	-42.25	-0.02	27.26	-0.59	-0.0
226	122	U	1	-38.0	0.6	45.04	0.6	0.0
226	231	C	22	-43.08	-0.03	42.0	-0.61	-0.0
226	173	C	29	-44.57	-0.03	38.83	-0.78	-0.01
226	352	C	4	-46.32	-1.3	37.16	-5.19	-0.03

i-nuc	BP(j)	Nuc	#BP_Win	avgMFE	avgZ	avgED	SumZ	SumZ/#TotalWindows	BPs= 5
nt-227	-	A	150	-	-	-	-	-
227	NoBP	A	70	-44.4	-0.5	39.85	-34.85	-0.23
227	141	U	35	-42.25	-0.02	27.26	-0.59	-0.0
227	172	U	29	-44.57	-0.03	38.83	-0.78	-0.01
227	291	U	1	-42.6	1.47	51.58	1.47	0.01
227	337	U	11	-43.59	-1.19	21.95	-13.13	-0.09
227	351	U	4	-46.32	-1.3	37.16	-5.19	-0.03

i-nuc	BP(j)	Nuc	#BP_Win	avgMFE	avgZ	avgED	SumZ	SumZ/#TotalWindows	BPs= 7
nt-228	-	U	150	-	-	-	-	-
228	NoBP	U	57	-44.08	-0.35	40.49	-19.72	-0.13
228	140	A	35	-42.25	-0.02	27.26	-0.59	-0.0
228	171	A	29	-44.57	-0.03	38.83	-0.78	-0.01
228	290	G	1	-42.6	1.47	51.58	1.47	0.01
228	334	A	2	-44.65	-1.08	32.92	-2.15	-0.01
228	336	A	14	-43.89	-1.23	23.04	-17.16	-0.11
228	350	G	4	-46.32	-1.3	37.16	-5.19	-0.03
228	370	A	8	-47.74	-1.4	42.51	-11.2	-0.07

i-nuc	BP(j)	Nuc	#BP_Win	avgMFE	avgZ	avgED	SumZ	SumZ/#TotalWindows	BPs= 8
nt-229	-	C	150	-	-	-	-	-
229	NoBP	C	63	-43.81	-0.05	41.22	-2.92	-0.02
229	139	G	35	-42.25	-0.02	27.26	-0.59	-0.0
229	119	G	1	-38.0	0.6	45.04	0.6	0.0
229	289	G	1	-42.6	1.47	51.58	1.47	0.01
229	223	G	5	-42.54	0.68	52.63	3.42	0.02
229	333	G	2	-44.65	-1.08	32.92	-2.15	-0.01
229	335	G	14	-43.89	-1.23	23.04	-17.16	-0.11
229	348	G	21	-47.12	-1.39	32.46	-29.29	-0.2
229	369	G	8	-47.74	-1.4	42.51	-11.2	-0.07

i-nuc	BP(j)	Nuc	#BP_Win	avgMFE	avgZ	avgED	SumZ	SumZ/#TotalWindows	BPs= 7
nt-230	-	U	150	-	-	-	-	-
230	138	A	34	-42.15	-0.02	26.7	-0.72	-0.0
230	NoBP	U	62	-43.91	-0.03	41.08	-1.9	-0.01
230	224	G	3	-42.67	-0.13	47.4	-0.4	-0.0
230	222	A	5	-42.54	0.68	52.63	3.42	0.02
230	332	A	2	-44.65	-1.08	32.92	-2.15	-0.01
230	334	A	14	-43.89	-1.23	23.04	-17.16	-0.11
230	347	A	22	-47.0	-1.38	33.06	-30.42	-0.2
230	368	A	8	-47.74	-1.4	42.51	-11.2	-0.07

i-nuc	BP(j)	Nuc	#BP_Win	avgMFE	avgZ	avgED	SumZ	SumZ/#TotalWindows	BPs= 8
nt-231	-	C	150	-	-	-	-	-
231	137	G	32	-42.18	-0.04	26.52	-1.27	-0.01
231	NoBP	C	41	-44.42	-0.04	40.33	-1.58	-0.01
231	226	G	22	-43.08	-0.03	42.0	-0.61	-0.0
231	223	G	3	-42.67	-0.13	47.4	-0.4	-0.0
231	221	G	5	-42.54	0.68	52.63	3.42	0.02
231	331	G	2	-44.65	-1.08	32.92	-2.15	-0.01
231	333	G	14	-43.89	-1.23	23.04	-17.16	-0.11
231	346	G	23	-46.83	-1.36	33.69	-31.27	-0.21
231	367	G	8	-47.74	-1.4	42.51	-11.2	-0.07

i-nuc	BP(j)	Nuc	#BP_Win	avgMFE	avgZ	avgED	SumZ	SumZ/#TotalWindows	BPs= 11
nt-232	-	U	150	-	-	-	-	-
232	136	A	30	-42.04	-0.02	27.12	-0.62	-0.0
232	NoBP	U	1	-38.0	0.6	45.04	0.6	0.0
232	225	A	22	-43.08	-0.03	42.0	-0.61	-0.0
232	168	A	29	-44.57	-0.03	38.83	-0.78	-0.01
232	286	A	15	-44.38	0.01	44.34	0.12	0.0
232	222	A	3	-42.67	-0.13	47.4	-0.4	-0.0
232	220	A	2	-43.7	0.41	46.62	0.82	0.01
232	330	A	2	-44.65	-1.08	32.92	-2.15	-0.01
232	332	A	14	-43.89	-1.23	23.04	-17.16	-0.11
232	345	A	23	-46.83	-1.36	33.69	-31.27	-0.21
232	366	G	8	-47.74	-1.4	42.51	-11.2	-0.07
232	354	G	1	-41.6	-0.71	41.64	-0.71	-0.0

i-nuc	BP(j)	Nuc	#BP_Win	avgMFE	avgZ	avgED	SumZ	SumZ/#TotalWindows	BPs= 9
nt-233	-	C	150	-	-	-	-	-
233	NoBP	C	30	-41.76	-0.02	28.62	-0.47	-0.0
233	224	G	22	-43.08	-0.03	42.0	-0.61	-0.0
233	167	G	29	-44.57	-0.03	38.83	-0.78	-0.01
233	285	G	18	-44.52	0.03	42.99	0.59	0.0
233	221	G	3	-42.67	-0.13	47.4	-0.4	-0.0
233	329	G	2	-44.65	-1.08	32.92	-2.15	-0.01
233	331	G	14	-43.89	-1.23	23.04	-17.16	-0.11
233	344	G	23	-46.83	-1.36	33.69	-31.27	-0.21
233	365	G	8	-47.74	-1.4	42.51	-11.2	-0.07
233	353	G	1	-41.6	-0.71	41.64	-0.71	-0.0

i-nuc	BP(j)	Nuc	#BP_Win	avgMFE	avgZ	avgED	SumZ	SumZ/#TotalWindows	BPs= 5
nt-234	-	G	150	-	-	-	-	-
234	NoBP	G	101	-43.66	-0.33	35.65	-33.26	-0.22
234	114	C	1	-38.0	0.6	45.04	0.6	0.0
234	134	C	6	-43.68	-0.38	20.73	-2.3	-0.02
234	284	C	18	-44.52	0.03	42.99	0.59	0.0
234	343	C	23	-46.83	-1.36	33.69	-31.27	-0.21
234	352	C	1	-41.6	-0.71	41.64	-0.71	-0.0

i-nuc	BP(j)	Nuc	#BP_Win	avgMFE	avgZ	avgED	SumZ	SumZ/#TotalWindows	BPs= 8
nt-235	-	A	150	-	-	-	-	-
235	NoBP	A	72	-44.12	-0.5	35.53	-36.34	-0.24
235	113	U	1	-38.0	0.6	45.04	0.6	0.0
235	105	U	4	-38.6	0.52	29.89	2.07	0.01
235	107	U	4	-40.67	0.1	31.6	0.41	0.0
235	122	U	11	-43.23	-0.03	37.08	-0.34	-0.0
235	165	U	29	-44.57	-0.03	38.83	-0.78	-0.01
235	131	U	5	-43.04	-0.27	29.93	-1.36	-0.01
235	341	U	23	-46.83	-1.36	33.69	-31.27	-0.21
235	351	U	1	-41.6	-0.71	41.64	-0.71	-0.0

i-nuc	BP(j)	Nuc	#BP_Win	avgMFE	avgZ	avgED	SumZ	SumZ/#TotalWindows	BPs= 12
nt-236	-	C	150	-	-	-	-	-
236	NoBP	C	28	-42.69	-0.29	36.73	-8.1	-0.05
236	112	G	1	-38.0	0.6	45.04	0.6	0.0
236	104	G	4	-38.6	0.52	29.89	2.07	0.01
236	106	G	4	-40.67	0.1	31.6	0.41	0.0
236	121	G	11	-43.23	-0.03	37.08	-0.34	-0.0
236	164	G	29	-44.57	-0.03	38.83	-0.78	-0.01
236	123	G	1	-43.2	-0.21	37.5	-0.21	-0.0
236	130	G	5	-43.04	-0.27	29.93	-1.36	-0.01
236	282	G	21	-44.99	-0.08	38.97	-1.74	-0.01
236	328	G	14	-43.89	-1.23	23.04	-17.16	-0.11
236	340	G	23	-46.83	-1.36	33.69	-31.27	-0.21
236	363	G	8	-47.74	-1.4	42.51	-11.2	-0.07
236	350	G	1	-41.6	-0.71	41.64	-0.71	-0.0

i-nuc	BP(j)	Nuc	#BP_Win	avgMFE	avgZ	avgED	SumZ	SumZ/#TotalWindows	BPs= 12
nt-237	-	G	150	-	-	-	-	-
237	NoBP	G	38	-44.87	-0.94	33.6	-35.65	-0.24
237	111	C	1	-38.0	0.6	45.04	0.6	0.0
237	103	U	4	-38.6	0.52	29.89	2.07	0.01
237	105	U	4	-40.67	0.1	31.6	0.41	0.0
237	120	U	11	-43.23	-0.03	37.08	-0.34	-0.0
237	163	U	27	-44.64	-0.01	37.9	-0.36	-0.0
237	122	U	1	-43.2	-0.21	37.5	-0.21	-0.0
237	252	C	6	-43.65	-0.27	46.38	-1.6	-0.01
237	131	U	6	-43.68	-0.38	20.73	-2.3	-0.02
237	281	C	40	-44.5	-0.54	33.95	-21.78	-0.15
237	218	C	3	-42.67	-0.13	47.4	-0.4	-0.0
237	362	C	8	-47.74	-1.4	42.51	-11.2	-0.07
237	349	C	1	-41.6	-0.71	41.64	-0.71	-0.0

i-nuc	BP(j)	Nuc	#BP_Win	avgMFE	avgZ	avgED	SumZ	SumZ/#TotalWindows	BPs= 13
nt-238	-	C	150	-	-	-	-	-
238	NoBP	C	11	-41.28	-0.45	33.16	-4.92	-0.03
238	102	G	4	-38.6	0.52	29.89	2.07	0.01
238	104	G	4	-40.67	0.1	31.6	0.41	0.0
238	119	G	11	-43.23	-0.03	37.08	-0.34	-0.0
238	162	G	27	-44.64	-0.01	37.9	-0.36	-0.0
238	121	G	1	-43.2	-0.21	37.5	-0.21	-0.0
238	251	G	6	-43.65	-0.27	46.38	-1.6	-0.01
238	129	G	5	-43.04	-0.27	29.93	-1.36	-0.01
238	130	G	6	-43.68	-0.38	20.73	-2.3	-0.02
238	280	G	40	-44.5	-0.54	33.95	-21.78	-0.15
238	217	G	3	-42.67	-0.13	47.4	-0.4	-0.0
238	338	G	23	-46.83	-1.36	33.69	-31.27	-0.21
238	361	G	8	-47.74	-1.4	42.51	-11.2	-0.07
238	348	G	1	-41.6	-0.71	41.64	-0.71	-0.0

i-nuc	BP(j)	Nuc	#BP_Win	avgMFE	avgZ	avgED	SumZ	SumZ/#TotalWindows	BPs= 6
nt-239	-	A	150	-	-	-	-	-
239	NoBP	A	100	-44.11	-0.42	34.82	-42.43	-0.28
239	103	U	4	-40.67	0.1	31.6	0.41	0.0
239	118	U	11	-43.23	-0.03	37.08	-0.34	-0.0
239	120	U	1	-43.2	-0.21	37.5	-0.21	-0.0
239	250	U	6	-43.65	-0.27	46.38	-1.6	-0.01
239	128	U	5	-43.04	-0.27	29.93	-1.36	-0.01
239	337	U	23	-46.83	-1.36	33.69	-31.27	-0.21

i-nuc	BP(j)	Nuc	#BP_Win	avgMFE	avgZ	avgED	SumZ	SumZ/#TotalWindows	BPs= 6
nt-240	-	G	150	-	-	-	-	-
240	NoBP	G	124	-44.56	-0.6	34.53	-74.96	-0.5
240	117	U	1	-41.3	0.28	45.76	0.28	0.0
240	115	U	10	-43.42	-0.06	36.21	-0.62	-0.0
240	249	U	6	-43.65	-0.27	46.38	-1.6	-0.01
240	127	C	5	-43.04	-0.27	29.93	-1.36	-0.01
240	128	U	3	-43.23	-0.32	24.53	-0.95	-0.01
240	343	C	1	-41.6	-0.71	41.64	-0.71	-0.0

i-nuc	BP(j)	Nuc	#BP_Win	avgMFE	avgZ	avgED	SumZ	SumZ/#TotalWindows	BPs= 6
nt-241	-	G	150	-	-	-	-	-
241	NoBP	G	103	-44.54	-0.78	33.33	-80.56	-0.54
241	114	C	10	-43.42	-0.06	36.21	-0.62	-0.0
241	160	C	23	-44.5	0.1	39.46	2.2	0.01
241	118	U	1	-43.2	-0.21	37.5	-0.21	-0.0
241	248	C	6	-43.65	-0.27	46.38	-1.6	-0.01
241	126	U	4	-43.03	-0.3	32.08	-1.19	-0.01
241	127	C	3	-43.23	-0.32	24.53	-0.95	-0.01

i-nuc	BP(j)	Nuc	#BP_Win	avgMFE	avgZ	avgED	SumZ	SumZ/#TotalWindows	BPs= 7
nt-242	-	A	150	-	-	-	-	-
242	NoBP	A	107	-44.66	-0.81	33.72	-86.2	-0.57
242	100	U	4	-40.67	0.1	31.6	0.41	0.0
242	115	U	1	-41.3	0.28	45.76	0.28	0.0
242	113	U	10	-43.42	-0.06	36.21	-0.62	-0.0
242	159	U	23	-44.5	0.1	39.46	2.2	0.01
242	117	U	1	-43.2	-0.21	37.5	-0.21	-0.0
242	126	U	3	-43.23	-0.32	24.53	-0.95	-0.01
242	341	U	1	-41.6	-0.71	41.64	-0.71	-0.0

i-nuc	BP(j)	Nuc	#BP_Win	avgMFE	avgZ	avgED	SumZ	SumZ/#TotalWindows	BPs= 10
nt-243	-	C	150	-	-	-	-	-
243	99	G	4	-40.67	0.1	31.6	0.41	0.0
243	NoBP	C	12	-43.1	-0.19	37.87	-2.23	-0.01
243	112	G	10	-43.42	-0.06	36.21	-0.62	-0.0
243	158	G	23	-44.5	0.1	39.46	2.2	0.01
243	116	G	1	-43.2	-0.21	37.5	-0.21	-0.0
243	272	G	3	-43.63	-0.47	30.96	-1.4	-0.01
243	277	G	58	-44.9	-0.64	34.6	-37.29	-0.25
243	223	G	4	-41.78	0.38	50.1	1.54	0.01
243	333	G	23	-46.83	-1.36	33.69	-31.27	-0.21
243	340	G	1	-41.6	-0.71	41.64	-0.71	-0.0
243	366	G	11	-41.47	-1.7	16.63	-18.74	-0.12

i-nuc	BP(j)	Nuc	#BP_Win	avgMFE	avgZ	avgED	SumZ	SumZ/#TotalWindows	BPs= 10
nt-244	-	U	150	-	-	-	-	-
244	98	A	3	-41.17	0.05	30.04	0.15	0.0
244	NoBP	U	19	-43.52	-0.15	40.18	-2.87	-0.02
244	157	A	22	-44.43	0.13	39.44	2.92	0.02
244	266	G	1	-41.2	0.21	35.44	0.21	0.0
244	124	A	3	-43.23	-0.32	24.53	-0.95	-0.01
244	271	A	3	-43.63	-0.47	30.96	-1.4	-0.01
244	276	A	59	-44.87	-0.63	34.38	-37.46	-0.25
244	222	A	4	-41.78	0.38	50.1	1.54	0.01
244	332	A	23	-46.83	-1.36	33.69	-31.27	-0.21
244	339	G	1	-41.6	-0.71	41.64	-0.71	-0.0
244	365	G	12	-41.19	-1.65	16.72	-19.82	-0.13

i-nuc	BP(j)	Nuc	#BP_Win	avgMFE	avgZ	avgED	SumZ	SumZ/#TotalWindows	BPs= 11
nt-245	-	C	150	-	-	-	-	-
245	NoBP	C	38	-44.08	-0.05	38.14	-1.86	-0.01
245	112	G	1	-41.3	0.28	45.76	0.28	0.0
245	261	G	2	-43.5	-0.28	42.57	-0.55	-0.0
245	265	G	1	-41.2	0.21	35.44	0.21	0.0
245	123	G	3	-43.23	-0.32	24.53	-0.95	-0.01
245	270	G	3	-43.63	-0.47	30.96	-1.4	-0.01
245	275	G	59	-44.87	-0.63	34.38	-37.46	-0.25
245	289	G	2	-41.7	1.02	54.58	2.05	0.01
245	221	G	4	-41.78	0.38	50.1	1.54	0.01
245	331	G	23	-46.83	-1.36	33.69	-31.27	-0.21
245	338	G	1	-41.6	-0.71	41.64	-0.71	-0.0
245	364	G	13	-40.94	-1.63	16.87	-21.23	-0.14

i-nuc	BP(j)	Nuc	#BP_Win	avgMFE	avgZ	avgED	SumZ	SumZ/#TotalWindows	BPs= 9
nt-246	-	G	150	-	-	-	-	-
246	NoBP	G	68	-44.41	-0.83	32.36	-56.18	-0.37
246	111	C	1	-41.3	0.28	45.76	0.28	0.0
246	110	C	10	-43.42	-0.06	36.21	-0.62	-0.0
246	260	C	2	-43.5	-0.28	42.57	-0.55	-0.0
246	264	C	1	-41.2	0.21	35.44	0.21	0.0
246	122	U	2	-43.05	-0.4	23.74	-0.81	-0.01
246	274	C	59	-44.87	-0.63	34.38	-37.46	-0.25
246	288	U	2	-41.7	1.02	54.58	2.05	0.01
246	219	C	4	-41.78	0.38	50.1	1.54	0.01
246	337	U	1	-41.6	-0.71	41.64	-0.71	-0.0

i-nuc	BP(j)	Nuc	#BP_Win	avgMFE	avgZ	avgED	SumZ	SumZ/#TotalWindows	BPs= 9
nt-247	-	G	150	-	-	-	-	-
247	110	C	1	-41.3	0.28	45.76	0.28	0.0
247	109	C	10	-43.42	-0.06	36.21	-0.62	-0.0
247	258	C	41	-46.01	-0.88	35.44	-36.15	-0.24
247	NoBP	G	69	-44.69	-0.57	34.96	-39.11	-0.26
247	262	C	1	-41.2	0.21	35.44	0.21	0.0
247	267	C	3	-43.63	-0.47	30.96	-1.4	-0.01
247	287	C	2	-41.7	1.02	54.58	2.05	0.01
247	295	U	4	-42.72	0.8	41.73	3.21	0.02
247	218	C	4	-41.78	0.38	50.1	1.54	0.01
247	362	C	15	-40.39	-1.58	18.35	-23.73	-0.16

i-nuc	BP(j)	Nuc	#BP_Win	avgMFE	avgZ	avgED	SumZ	SumZ/#TotalWindows	BPs= 10
nt-248	-	C	150	-	-	-	-	-
248	108	G	10	-43.42	-0.06	36.21	-0.62	-0.0
248	257	G	41	-46.01	-0.88	35.44	-36.15	-0.24
248	241	G	6	-43.65	-0.27	46.38	-1.6	-0.01
248	261	G	1	-41.2	0.21	35.44	0.21	0.0
248	270	G	63	-44.79	-0.6	33.88	-37.51	-0.25
248	266	G	3	-43.63	-0.47	30.96	-1.4	-0.01
248	NoBP	C	2	-41.7	1.02	54.58	2.05	0.01
248	294	G	4	-42.72	0.8	41.73	3.21	0.02
248	217	G	4	-41.78	0.38	50.1	1.54	0.01
248	361	G	15	-40.39	-1.58	18.35	-23.73	-0.16
248	365	G	1	-35.8	-0.88	39.84	-0.88	-0.01

i-nuc	BP(j)	Nuc	#BP_Win	avgMFE	avgZ	avgED	SumZ	SumZ/#TotalWindows	BPs= 10
nt-249	-	U	150	-	-	-	-	-
249	NoBP	U	11	-42.66	-0.2	35.31	-2.24	-0.01
249	256	A	41	-46.01	-0.88	35.44	-36.15	-0.24
249	240	G	6	-43.65	-0.27	46.38	-1.6	-0.01
249	269	A	63	-44.79	-0.6	33.88	-37.51	-0.25
249	265	G	3	-43.63	-0.47	30.96	-1.4	-0.01
249	286	A	2	-41.7	1.02	54.58	2.05	0.01
249	293	A	4	-42.72	0.8	41.73	3.21	0.02
249	216	A	3	-41.8	0.32	48.74	0.95	0.01
249	215	A	1	-41.7	0.59	54.19	0.59	0.0
249	360	A	15	-40.39	-1.58	18.35	-23.73	-0.16
249	364	G	1	-35.8	-0.88	39.84	-0.88	-0.01

i-nuc	BP(j)	Nuc	#BP_Win	avgMFE	avgZ	avgED	SumZ	SumZ/#TotalWindows	BPs= 11
nt-250	-	U	150	-	-	-	-	-
250	NoBP	U	8	-43.58	-0.1	36.71	-0.8	-0.01
250	255	A	41	-46.01	-0.88	35.44	-36.15	-0.24
250	239	A	6	-43.65	-0.27	46.38	-1.6	-0.01
250	259	G	1	-41.2	0.21	35.44	0.21	0.0
250	268	A	63	-44.79	-0.6	33.88	-37.51	-0.25
250	263	A	3	-43.63	-0.47	30.96	-1.4	-0.01
250	285	G	2	-41.7	1.02	54.58	2.05	0.01
250	292	G	4	-42.72	0.8	41.73	3.21	0.02
250	215	A	3	-41.8	0.32	48.74	0.95	0.01
250	214	A	1	-41.7	0.59	54.19	0.59	0.0
250	356	A	17	-39.94	-1.62	18.83	-27.57	-0.18
250	363	G	1	-35.8	-0.88	39.84	-0.88	-0.01

i-nuc	BP(j)	Nuc	#BP_Win	avgMFE	avgZ	avgED	SumZ	SumZ/#TotalWindows	BPs= 10
nt-251	-	G	150	-	-	-	-	-
251	NoBP	G	49	-45.49	-0.71	36.59	-34.94	-0.23
251	105	U	2	-44.1	-0.42	34.01	-0.85	-0.01
251	238	C	6	-43.65	-0.27	46.38	-1.6	-0.01
251	258	C	1	-41.2	0.21	35.44	0.21	0.0
251	267	C	63	-44.79	-0.6	33.88	-37.51	-0.25
251	262	C	3	-43.63	-0.47	30.96	-1.4	-0.01
251	284	C	2	-41.7	1.02	54.58	2.05	0.01
251	291	U	4	-42.72	0.8	41.73	3.21	0.02
251	213	U	1	-41.7	0.59	54.19	0.59	0.0
251	355	U	18	-39.74	-1.63	18.95	-29.32	-0.2
251	362	C	1	-35.8	-0.88	39.84	-0.88	-0.01

i-nuc	BP(j)	Nuc	#BP_Win	avgMFE	avgZ	avgED	SumZ	SumZ/#TotalWindows	BPs= 10
nt-252	-	C	150	-	-	-	-	-
252	104	G	2	-44.1	-0.42	34.01	-0.85	-0.01
252	NoBP	C	48	-45.53	-0.73	36.69	-35.27	-0.24
252	237	G	6	-43.65	-0.27	46.38	-1.6	-0.01
252	257	G	1	-41.2	0.21	35.44	0.21	0.0
252	266	G	63	-44.79	-0.6	33.88	-37.51	-0.25
252	261	G	3	-43.63	-0.47	30.96	-1.4	-0.01
252	283	G	2	-41.7	1.02	54.58	2.05	0.01
252	290	G	4	-42.72	0.8	41.73	3.21	0.02
252	212	G	1	-41.7	0.59	54.19	0.59	0.0
252	354	G	19	-39.46	-1.63	19.84	-31.01	-0.21
252	361	G	1	-35.8	-0.88	39.84	-0.88	-0.01

i-nuc	BP(j)	Nuc	#BP_Win	avgMFE	avgZ	avgED	SumZ	SumZ/#TotalWindows	BPs= 6
nt-253	-	U	150	-	-	-	-	-
253	NoBP	U	60	-44.97	-0.67	37.2	-40.15	-0.27
253	265	G	63	-44.79	-0.6	33.88	-37.51	-0.25
253	282	G	2	-41.7	1.02	54.58	2.05	0.01
253	289	G	4	-42.72	0.8	41.73	3.21	0.02
253	211	A	1	-41.7	0.59	54.19	0.59	0.0
253	353	G	19	-39.46	-1.63	19.84	-31.01	-0.21
253	360	A	1	-35.8	-0.88	39.84	-0.88	-0.01

i-nuc	BP(j)	Nuc	#BP_Win	avgMFE	avgZ	avgED	SumZ	SumZ/#TotalWindows	BPs= 4
nt-254	-	G	150	-	-	-	-	-
254	NoBP	G	61	-44.77	-0.65	37.58	-39.84	-0.27
254	264	C	63	-44.79	-0.6	33.88	-37.51	-0.25
254	281	C	2	-41.7	1.02	54.58	2.05	0.01
254	287	C	4	-42.72	0.8	41.73	3.21	0.02
254	352	C	20	-39.28	-1.61	20.42	-32.27	-0.22

i-nuc	BP(j)	Nuc	#BP_Win	avgMFE	avgZ	avgED	SumZ	SumZ/#TotalWindows	BPs= 2
nt-255	-	A	150	-	-	-	-	-
255	NoBP	A	89	-43.98	-0.43	36.35	-38.01	-0.25
255	250	U	41	-46.01	-0.88	35.44	-36.15	-0.24
255	351	U	20	-39.28	-1.61	20.42	-32.27	-0.22

i-nuc	BP(j)	Nuc	#BP_Win	avgMFE	avgZ	avgED	SumZ	SumZ/#TotalWindows	BPs= 1
nt-256	-	A	150	-	-	-	-	-
256	NoBP	A	109	-43.06	-0.67	33.3	-72.61	-0.48
256	249	U	41	-46.01	-0.88	35.44	-36.15	-0.24

i-nuc	BP(j)	Nuc	#BP_Win	avgMFE	avgZ	avgED	SumZ	SumZ/#TotalWindows	BPs= 6
nt-257	-	G	150	-	-	-	-	-
257	NoBP	G	80	-44.02	-0.58	35.08	-46.47	-0.31
257	248	C	41	-46.01	-0.88	35.44	-36.15	-0.24
257	252	C	1	-41.2	0.21	35.44	0.21	0.0
257	284	C	4	-42.72	0.8	41.73	3.21	0.02
257	187	C	3	-41.8	0.32	48.74	0.95	0.01
257	207	C	1	-41.7	0.59	54.19	0.59	0.0
257	349	C	20	-39.28	-1.61	20.42	-32.27	-0.22

i-nuc	BP(j)	Nuc	#BP_Win	avgMFE	avgZ	avgED	SumZ	SumZ/#TotalWindows	BPs= 9
nt-258	-	C	150	-	-	-	-	-
258	247	G	41	-46.01	-0.88	35.44	-36.15	-0.24
258	123	G	5	-43.66	-0.23	46.82	-1.16	-0.01
258	NoBP	C	72	-44.16	-0.66	33.65	-47.72	-0.32
258	251	G	1	-41.2	0.21	35.44	0.21	0.0
258	277	G	2	-41.7	1.02	54.58	2.05	0.01
258	283	G	4	-42.72	0.8	41.73	3.21	0.02
258	186	G	3	-41.8	0.32	48.74	0.95	0.01
258	206	G	1	-41.7	0.59	54.19	0.59	0.0
258	348	G	20	-39.28	-1.61	20.42	-32.27	-0.22
258	282	G	1	-34.0	-1.49	30.39	-1.49	-0.01

i-nuc	BP(j)	Nuc	#BP_Win	avgMFE	avgZ	avgED	SumZ	SumZ/#TotalWindows	BPs= 5
nt-259	-	G	150	-	-	-	-	-
259	NoBP	G	93	-43.44	-0.76	31.92	-70.4	-0.47
259	122	U	5	-43.66	-0.23	46.82	-1.16	-0.01
259	250	U	1	-41.2	0.21	35.44	0.21	0.0
259	267	C	4	-44.28	0.4	37.54	1.62	0.01
259	281	C	44	-44.56	-1.02	34.1	-44.99	-0.3
259	185	C	3	-41.8	0.32	48.74	0.95	0.01

i-nuc	BP(j)	Nuc	#BP_Win	avgMFE	avgZ	avgED	SumZ	SumZ/#TotalWindows	BPs= 8
nt-260	-	C	150	-	-	-	-	-
260	NoBP	C	68	-44.67	-0.57	33.97	-38.75	-0.26
260	246	G	2	-43.5	-0.28	42.57	-0.55	-0.0
260	121	G	5	-43.66	-0.23	46.82	-1.16	-0.01
260	123	G	1	-43.6	-0.44	44.2	-0.44	-0.0
260	266	G	4	-44.28	0.4	37.54	1.62	0.01
260	275	G	2	-41.7	1.02	54.58	2.05	0.01
260	280	G	44	-44.56	-1.02	34.1	-44.99	-0.3
260	184	G	3	-41.8	0.32	48.74	0.95	0.01
260	344	G	21	-39.11	-1.61	20.42	-33.78	-0.23

i-nuc	BP(j)	Nuc	#BP_Win	avgMFE	avgZ	avgED	SumZ	SumZ/#TotalWindows	BPs= 7
nt-261	-	G	150	-	-	-	-	-
261	245	C	2	-43.5	-0.28	42.57	-0.55	-0.0
261	120	U	5	-43.66	-0.23	46.82	-1.16	-0.01
261	122	U	1	-43.6	-0.44	44.2	-0.44	-0.0
261	248	C	1	-41.2	0.21	35.44	0.21	0.0
261	NoBP	G	114	-44.6	-0.7	34.48	-79.93	-0.53
261	252	C	3	-43.63	-0.47	30.96	-1.4	-0.01
261	274	C	2	-41.7	1.02	54.58	2.05	0.01
261	343	C	22	-38.87	-1.61	20.73	-35.43	-0.24

i-nuc	BP(j)	Nuc	#BP_Win	avgMFE	avgZ	avgED	SumZ	SumZ/#TotalWindows	BPs= 8
nt-262	-	C	150	-	-	-	-	-
262	NoBP	C	69	-44.56	-0.54	34.14	-37.42	-0.25
262	119	G	5	-43.66	-0.23	46.82	-1.16	-0.01
262	121	G	1	-43.6	-0.44	44.2	-0.44	-0.0
262	247	G	1	-41.2	0.21	35.44	0.21	0.0
262	251	G	3	-43.63	-0.47	30.96	-1.4	-0.01
262	273	G	2	-41.7	1.02	54.58	2.05	0.01
262	278	G	44	-44.56	-1.02	34.1	-44.99	-0.3
262	183	G	3	-41.8	0.32	48.74	0.95	0.01
262	342	G	22	-38.87	-1.61	20.73	-35.43	-0.24

i-nuc	BP(j)	Nuc	#BP_Win	avgMFE	avgZ	avgED	SumZ	SumZ/#TotalWindows	BPs= 5
nt-263	-	A	150	-	-	-	-	-
263	118	U	5	-43.66	-0.23	46.82	-1.16	-0.01
263	120	U	1	-43.6	-0.44	44.2	-0.44	-0.0
263	NoBP	A	116	-44.39	-0.7	34.45	-81.73	-0.54
263	250	U	3	-43.63	-0.47	30.96	-1.4	-0.01
263	182	U	3	-41.8	0.32	48.74	0.95	0.01
263	341	U	22	-38.87	-1.61	20.73	-35.43	-0.24

i-nuc	BP(j)	Nuc	#BP_Win	avgMFE	avgZ	avgED	SumZ	SumZ/#TotalWindows	BPs= 7
nt-264	-	C	150	-	-	-	-	-
264	NoBP	C	14	-41.53	-0.36	37.87	-5.09	-0.03
264	119	G	1	-43.6	-0.44	44.2	-0.44	-0.0
264	246	G	1	-41.2	0.21	35.44	0.21	0.0
264	254	G	63	-44.79	-0.6	33.88	-37.51	-0.25
264	272	G	2	-41.7	1.02	54.58	2.05	0.01
264	275	G	44	-44.56	-1.02	34.1	-44.99	-0.3
264	181	G	3	-41.8	0.32	48.74	0.95	0.01
264	340	G	22	-38.87	-1.61	20.73	-35.43	-0.24

i-nuc	BP(j)	Nuc	#BP_Win	avgMFE	avgZ	avgED	SumZ	SumZ/#TotalWindows	BPs= 5
nt-265	-	G	150	-	-	-	-	-
265	NoBP	G	35	-40.45	-0.9	29.89	-31.46	-0.21
265	245	C	1	-41.2	0.21	35.44	0.21	0.0
265	253	U	63	-44.79	-0.6	33.88	-37.51	-0.25
265	249	U	3	-43.63	-0.47	30.96	-1.4	-0.01
265	274	C	44	-44.56	-1.02	34.1	-44.99	-0.3
265	403	C	4	-32.85	-1.64	33.04	-6.58	-0.04

i-nuc	BP(j)	Nuc	#BP_Win	avgMFE	avgZ	avgED	SumZ	SumZ/#TotalWindows	BPs= 6
nt-266	-	G	150	-	-	-	-	-
266	NoBP	G	72	-42.53	-1.13	30.98	-81.03	-0.54
266	244	U	1	-41.2	0.21	35.44	0.21	0.0
266	252	C	63	-44.79	-0.6	33.88	-37.51	-0.25
266	248	C	3	-43.63	-0.47	30.96	-1.4	-0.01
266	260	C	4	-44.28	0.4	37.54	1.62	0.01
266	179	C	3	-41.8	0.32	48.74	0.95	0.01
266	402	C	4	-32.85	-1.64	33.04	-6.58	-0.04

i-nuc	BP(j)	Nuc	#BP_Win	avgMFE	avgZ	avgED	SumZ	SumZ/#TotalWindows	BPs= 6
nt-267	-	C	150	-	-	-	-	-
267	NoBP	C	29	-39.01	-1.31	25.82	-37.95	-0.25
267	251	G	63	-44.79	-0.6	33.88	-37.51	-0.25
267	247	G	3	-43.63	-0.47	30.96	-1.4	-0.01
267	259	G	4	-44.28	0.4	37.54	1.62	0.01
267	272	G	44	-44.56	-1.02	34.1	-44.99	-0.3
267	178	G	3	-41.8	0.32	48.74	0.95	0.01
267	401	G	4	-32.85	-1.64	33.04	-6.58	-0.04

i-nuc	BP(j)	Nuc	#BP_Win	avgMFE	avgZ	avgED	SumZ	SumZ/#TotalWindows	BPs= 2
nt-268	-	A	150	-	-	-	-	-
268	NoBP	A	83	-41.79	-1.11	31.36	-92.48	-0.62
268	250	U	63	-44.79	-0.6	33.88	-37.51	-0.25
268	156	U	4	-44.28	0.4	37.54	1.62	0.01

i-nuc	BP(j)	Nuc	#BP_Win	avgMFE	avgZ	avgED	SumZ	SumZ/#TotalWindows	BPs= 3
nt-269	-	A	150	-	-	-	-	-
269	NoBP	A	80	-41.64	-1.19	30.51	-95.48	-0.64
269	249	U	63	-44.79	-0.6	33.88	-37.51	-0.25
269	155	U	4	-44.28	0.4	37.54	1.62	0.01
269	176	U	3	-41.8	0.32	48.74	0.95	0.01

i-nuc	BP(j)	Nuc	#BP_Win	avgMFE	avgZ	avgED	SumZ	SumZ/#TotalWindows	BPs= 5
nt-270	-	G	150	-	-	-	-	-
270	248	C	63	-44.79	-0.6	33.88	-37.51	-0.25
270	245	C	3	-43.63	-0.47	30.96	-1.4	-0.01
270	154	U	4	-44.28	0.4	37.54	1.62	0.01
270	NoBP	G	72	-42.09	-1.18	30.53	-84.95	-0.57
270	175	C	3	-41.8	0.32	48.74	0.95	0.01
270	352	C	5	-32.26	-2.32	28.11	-11.58	-0.08

i-nuc	BP(j)	Nuc	#BP_Win	avgMFE	avgZ	avgED	SumZ	SumZ/#TotalWindows	BPs= 4
nt-271	-	A	150	-	-	-	-	-
271	NoBP	A	135	-43.27	-0.92	32.11	-124.76	-0.83
271	244	U	3	-43.63	-0.47	30.96	-1.4	-0.01
271	153	U	4	-44.28	0.4	37.54	1.62	0.01
271	174	U	3	-41.8	0.32	48.74	0.95	0.01
271	351	U	5	-32.26	-2.32	28.11	-11.58	-0.08

i-nuc	BP(j)	Nuc	#BP_Win	avgMFE	avgZ	avgED	SumZ	SumZ/#TotalWindows	BPs= 5
nt-272	-	G	150	-	-	-	-	-
272	NoBP	G	94	-41.99	-1.01	30.58	-94.86	-0.63
272	243	C	3	-43.63	-0.47	30.96	-1.4	-0.01
272	152	C	4	-44.28	0.4	37.54	1.62	0.01
272	264	C	2	-41.7	1.02	54.58	2.05	0.01
272	267	C	44	-44.56	-1.02	34.1	-44.99	-0.3
272	173	C	3	-41.8	0.32	48.74	0.95	0.01

i-nuc	BP(j)	Nuc	#BP_Win	avgMFE	avgZ	avgED	SumZ	SumZ/#TotalWindows	BPs= 4
nt-273	-	G	150	-	-	-	-	-
273	NoBP	G	107	-44.7	-0.78	34.15	-82.95	-0.55
273	151	C	4	-44.28	0.4	37.54	1.62	0.01
273	262	C	2	-41.7	1.02	54.58	2.05	0.01
273	281	C	32	-37.76	-1.5	25.62	-47.92	-0.32
273	349	C	5	-32.26	-2.32	28.11	-11.58	-0.08

i-nuc	BP(j)	Nuc	#BP_Win	avgMFE	avgZ	avgED	SumZ	SumZ/#TotalWindows	BPs= 5
nt-274	-	C	150	-	-	-	-	-
274	NoBP	C	8	-42.41	0.03	33.38	0.23	0.0
274	246	G	59	-44.87	-0.63	34.38	-37.46	-0.25
274	261	G	2	-41.7	1.02	54.58	2.05	0.01
274	265	G	44	-44.56	-1.02	34.1	-44.99	-0.3
274	280	G	32	-37.76	-1.5	25.62	-47.92	-0.32
274	348	G	5	-32.26	-2.32	28.11	-11.58	-0.08

i-nuc	BP(j)	Nuc	#BP_Win	avgMFE	avgZ	avgED	SumZ	SumZ/#TotalWindows	BPs= 5
nt-275	-	G	150	-	-	-	-	-
275	NoBP	G	40	-36.85	-1.6	25.91	-64.01	-0.43
275	245	C	59	-44.87	-0.63	34.38	-37.46	-0.25
275	146	C	4	-44.28	0.4	37.54	1.62	0.01
275	260	C	2	-41.7	1.02	54.58	2.05	0.01
275	264	C	44	-44.56	-1.02	34.1	-44.99	-0.3
275	154	U	1	-44.6	0.9	32.36	0.9	0.01

i-nuc	BP(j)	Nuc	#BP_Win	avgMFE	avgZ	avgED	SumZ	SumZ/#TotalWindows	BPs= 3
nt-276	-	A	150	-	-	-	-	-
276	244	U	59	-44.87	-0.63	34.38	-37.46	-0.25
276	145	U	4	-44.28	0.4	37.54	1.62	0.01
276	NoBP	A	86	-40.75	-1.26	30.81	-108.78	-0.73
276	153	U	1	-44.6	0.9	32.36	0.9	0.01

i-nuc	BP(j)	Nuc	#BP_Win	avgMFE	avgZ	avgED	SumZ	SumZ/#TotalWindows	BPs= 4
nt-277	-	G	150	-	-	-	-	-
277	243	C	58	-44.9	-0.64	34.6	-37.29	-0.25
277	144	C	4	-44.28	0.4	37.54	1.62	0.01
277	258	C	2	-41.7	1.02	54.58	2.05	0.01
277	NoBP	G	85	-40.61	-1.32	30.21	-112.52	-0.75
277	152	C	1	-44.6	0.9	32.36	0.9	0.01

i-nuc	BP(j)	Nuc	#BP_Win	avgMFE	avgZ	avgED	SumZ	SumZ/#TotalWindows	BPs= 5
nt-278	-	G	150	-	-	-	-	-
278	NoBP	G	93	-41.68	-0.99	31.3	-91.99	-0.61
278	143	C	4	-44.28	0.4	37.54	1.62	0.01
278	262	C	44	-44.56	-1.02	34.1	-44.99	-0.3
278	151	C	1	-44.6	0.9	32.36	0.9	0.01
278	189	C	3	-42.67	-0.13	47.4	-0.4	-0.0
278	343	C	5	-32.26	-2.32	28.11	-11.58	-0.08

i-nuc	BP(j)	Nuc	#BP_Win	avgMFE	avgZ	avgED	SumZ	SumZ/#TotalWindows	BPs= 5
nt-279	-	G	150	-	-	-	-	-
279	NoBP	G	133	-41.9	-1.03	31.56	-137.02	-0.91
279	142	C	4	-44.28	0.4	37.54	1.62	0.01
279	150	C	1	-44.6	0.9	32.36	0.9	0.01
279	188	C	3	-42.67	-0.13	47.4	-0.4	-0.0
279	355	U	8	-47.74	-1.4	42.51	-11.2	-0.07
279	403	C	1	-30.6	-2.37	25.11	-2.37	-0.02

i-nuc	BP(j)	Nuc	#BP_Win	avgMFE	avgZ	avgED	SumZ	SumZ/#TotalWindows	BPs= 7
nt-280	-	G	150	-	-	-	-	-
280	NoBP	G	24	-41.95	-0.89	36.14	-21.37	-0.14
280	238	C	40	-44.5	-0.54	33.95	-21.78	-0.15
280	141	U	1	-44.4	0.46	33.61	0.46	0.0
280	260	C	44	-44.56	-1.02	34.1	-44.99	-0.3
280	187	C	3	-42.67	-0.13	47.4	-0.4	-0.0
280	274	C	32	-37.76	-1.5	25.62	-47.92	-0.32
280	341	U	5	-32.26	-2.32	28.11	-11.58	-0.08
280	402	C	1	-30.6	-2.37	25.11	-2.37	-0.02

i-nuc	BP(j)	Nuc	#BP_Win	avgMFE	avgZ	avgED	SumZ	SumZ/#TotalWindows	BPs= 8
nt-281	-	C	150	-	-	-	-	-
281	237	G	40	-44.5	-0.54	33.95	-21.78	-0.15
281	NoBP	C	15	-38.13	-0.92	28.36	-13.77	-0.09
281	254	G	2	-41.7	1.02	54.58	2.05	0.01
281	259	G	44	-44.56	-1.02	34.1	-44.99	-0.3
281	186	G	3	-42.67	-0.13	47.4	-0.4	-0.0
281	273	G	32	-37.76	-1.5	25.62	-47.92	-0.32
281	353	G	8	-47.74	-1.4	42.51	-11.2	-0.07
281	340	G	5	-32.26	-2.32	28.11	-11.58	-0.08
281	401	G	1	-30.6	-2.37	25.11	-2.37	-0.02

i-nuc	BP(j)	Nuc	#BP_Win	avgMFE	avgZ	avgED	SumZ	SumZ/#TotalWindows	BPs= 5
nt-282	-	G	150	-	-	-	-	-
282	236	C	21	-44.99	-0.08	38.97	-1.74	-0.01
282	NoBP	G	10	-43.34	0.58	40.31	5.81	0.04
282	253	U	2	-41.7	1.02	54.58	2.05	0.01
282	300	C	92	-42.28	-1.25	29.55	-114.83	-0.77
282	352	C	24	-37.79	-1.84	31.29	-44.13	-0.29
282	258	C	1	-34.0	-1.49	30.39	-1.49	-0.01

i-nuc	BP(j)	Nuc	#BP_Win	avgMFE	avgZ	avgED	SumZ	SumZ/#TotalWindows	BPs= 5
nt-283	-	G	150	-	-	-	-	-
283	NoBP	G	25	-43.68	-0.08	38.46	-1.91	-0.01
283	252	C	2	-41.7	1.02	54.58	2.05	0.01
283	258	C	4	-42.72	0.8	41.73	3.21	0.02
283	299	C	93	-42.3	-1.23	29.58	-113.93	-0.76
283	185	C	2	-42.55	-0.05	49.53	-0.11	-0.0
283	351	U	24	-37.79	-1.84	31.29	-44.13	-0.29

i-nuc	BP(j)	Nuc	#BP_Win	avgMFE	avgZ	avgED	SumZ	SumZ/#TotalWindows	BPs= 7
nt-284	-	C	150	-	-	-	-	-
284	NoBP	C	6	-39.37	-0.34	27.98	-2.07	-0.01
284	234	G	18	-44.52	0.03	42.99	0.59	0.0
284	251	G	2	-41.7	1.02	54.58	2.05	0.01
284	257	G	4	-42.72	0.8	41.73	3.21	0.02
284	298	G	93	-42.3	-1.23	29.58	-113.93	-0.76
284	184	G	2	-42.55	-0.05	49.53	-0.11	-0.0
284	350	G	24	-37.79	-1.84	31.29	-44.13	-0.29
284	353	G	1	-34.0	-1.49	30.39	-1.49	-0.01

i-nuc	BP(j)	Nuc	#BP_Win	avgMFE	avgZ	avgED	SumZ	SumZ/#TotalWindows	BPs= 5
nt-285	-	G	150	-	-	-	-	-
285	233	C	18	-44.52	0.03	42.99	0.59	0.0
285	NoBP	G	9	-43.2	0.55	41.19	4.91	0.03
285	250	U	2	-41.7	1.02	54.58	2.05	0.01
285	297	C	93	-42.3	-1.23	29.58	-113.93	-0.76
285	349	C	24	-37.79	-1.84	31.29	-44.13	-0.29
285	352	C	4	-29.25	-1.72	24.05	-6.88	-0.05

i-nuc	BP(j)	Nuc	#BP_Win	avgMFE	avgZ	avgED	SumZ	SumZ/#TotalWindows	BPs= 5
nt-286	-	A	150	-	-	-	-	-
286	232	U	15	-44.38	0.01	44.34	0.12	0.0
286	NoBP	A	34	-38.96	-1.17	33.62	-39.91	-0.27
286	249	U	2	-41.7	1.02	54.58	2.05	0.01
286	295	U	93	-42.3	-1.23	29.58	-113.93	-0.76
286	182	U	2	-42.55	-0.05	49.53	-0.11	-0.0
286	351	U	4	-29.25	-1.72	24.05	-6.88	-0.05

i-nuc	BP(j)	Nuc	#BP_Win	avgMFE	avgZ	avgED	SumZ	SumZ/#TotalWindows	BPs= 8
nt-287	-	C	150	-	-	-	-	-
287	NoBP	C	11	-43.64	0.59	45.11	6.54	0.04
287	247	G	2	-41.7	1.02	54.58	2.05	0.01
287	254	G	4	-42.72	0.8	41.73	3.21	0.02
287	294	G	93	-42.3	-1.23	29.58	-113.93	-0.76
287	181	G	2	-42.55	-0.05	49.53	-0.11	-0.0
287	221	G	8	-44.54	-0.34	44.24	-2.71	-0.02
287	348	G	24	-37.79	-1.84	31.29	-44.13	-0.29
287	350	G	4	-29.25	-1.72	24.05	-6.88	-0.05
287	405	G	2	-26.65	-1.47	27.89	-2.94	-0.02

i-nuc	BP(j)	Nuc	#BP_Win	avgMFE	avgZ	avgED	SumZ	SumZ/#TotalWindows	BPs= 7
nt-288	-	U	150	-	-	-	-	-
288	NoBP	U	14	-38.2	-0.15	34.67	-2.08	-0.01
288	246	G	2	-41.7	1.02	54.58	2.05	0.01
288	293	A	93	-42.3	-1.23	29.58	-113.93	-0.76
288	180	A	2	-42.55	-0.05	49.53	-0.11	-0.0
288	301	A	5	-42.54	0.68	52.63	3.42	0.02
288	220	A	8	-44.54	-0.34	44.24	-2.71	-0.02
288	347	A	24	-37.79	-1.84	31.29	-44.13	-0.29
288	404	A	2	-26.65	-1.47	27.89	-2.94	-0.02

i-nuc	BP(j)	Nuc	#BP_Win	avgMFE	avgZ	avgED	SumZ	SumZ/#TotalWindows	BPs= 8
nt-289	-	G	150	-	-	-	-	-
289	NoBP	G	122	-41.19	-1.31	29.85	-159.87	-1.07
289	229	C	1	-42.6	1.47	51.58	1.47	0.01
289	245	C	2	-41.7	1.02	54.58	2.05	0.01
289	253	U	4	-42.72	0.8	41.73	3.21	0.02
289	179	C	2	-42.55	-0.05	49.53	-0.11	-0.0
289	300	C	5	-42.54	0.68	52.63	3.42	0.02
289	219	C	8	-44.54	-0.34	44.24	-2.71	-0.02
289	349	C	4	-29.25	-1.72	24.05	-6.88	-0.05
289	403	C	2	-26.65	-1.47	27.89	-2.94	-0.02

i-nuc	BP(j)	Nuc	#BP_Win	avgMFE	avgZ	avgED	SumZ	SumZ/#TotalWindows	BPs= 5
nt-290	-	G	150	-	-	-	-	-
290	NoBP	G	130	-40.71	-1.28	30.21	-166.78	-1.11
290	228	U	1	-42.6	1.47	51.58	1.47	0.01
290	252	C	4	-42.72	0.8	41.73	3.21	0.02
290	299	C	5	-42.54	0.68	52.63	3.42	0.02
290	218	C	8	-44.54	-0.34	44.24	-2.71	-0.02
290	402	C	2	-26.65	-1.47	27.89	-2.94	-0.02

i-nuc	BP(j)	Nuc	#BP_Win	avgMFE	avgZ	avgED	SumZ	SumZ/#TotalWindows	BPs= 7
nt-291	-	U	150	-	-	-	-	-
291	NoBP	U	124	-40.91	-1.31	29.92	-161.99	-1.08
291	227	A	1	-42.6	1.47	51.58	1.47	0.01
291	251	G	4	-42.72	0.8	41.73	3.21	0.02
291	177	A	2	-42.55	-0.05	49.53	-0.11	-0.0
291	298	G	5	-42.54	0.68	52.63	3.42	0.02
291	217	G	8	-44.54	-0.34	44.24	-2.71	-0.02
291	347	A	4	-29.25	-1.72	24.05	-6.88	-0.05
291	401	G	2	-26.65	-1.47	27.89	-2.94	-0.02

i-nuc	BP(j)	Nuc	#BP_Win	avgMFE	avgZ	avgED	SumZ	SumZ/#TotalWindows	BPs= 3
nt-292	-	G	150	-	-	-	-	-
292	NoBP	G	139	-40.46	-1.26	30.54	-175.52	-1.17
292	250	U	4	-42.72	0.8	41.73	3.21	0.02
292	175	C	2	-42.55	-0.05	49.53	-0.11	-0.0
292	297	C	5	-42.54	0.68	52.63	3.42	0.02

i-nuc	BP(j)	Nuc	#BP_Win	avgMFE	avgZ	avgED	SumZ	SumZ/#TotalWindows	BPs= 3
nt-293	-	A	150	-	-	-	-	-
293	NoBP	A	51	-36.97	-1.21	33.71	-61.55	-0.41
293	249	U	4	-42.72	0.8	41.73	3.21	0.02
293	288	U	93	-42.3	-1.23	29.58	-113.93	-0.76
293	174	U	2	-42.55	-0.05	49.53	-0.11	-0.0

i-nuc	BP(j)	Nuc	#BP_Win	avgMFE	avgZ	avgED	SumZ	SumZ/#TotalWindows	BPs= 4
nt-294	-	G	150	-	-	-	-	-
294	NoBP	G	14	-43.62	0.13	48.21	1.8	0.01
294	248	C	4	-42.72	0.8	41.73	3.21	0.02
294	287	C	93	-42.3	-1.23	29.58	-113.93	-0.76
294	173	C	2	-42.55	-0.05	49.53	-0.11	-0.0
294	343	C	37	-34.05	-1.79	27.23	-66.08	-0.44

i-nuc	BP(j)	Nuc	#BP_Win	avgMFE	avgZ	avgED	SumZ	SumZ/#TotalWindows	BPs= 3
nt-295	-	U	150	-	-	-	-	-
295	247	G	4	-42.72	0.8	41.73	3.21	0.02
295	286	A	93	-42.3	-1.23	29.58	-113.93	-0.76
295	NoBP	U	16	-42.32	-0.01	46.25	-0.12	-0.0
295	342	G	37	-34.05	-1.79	27.23	-66.08	-0.44

i-nuc	BP(j)	Nuc	#BP_Win	avgMFE	avgZ	avgED	SumZ	SumZ/#TotalWindows	BPs= 1
nt-296	-	A	150	-	-	-	-	-
296	NoBP	A	113	-42.15	-0.99	32.12	-112.42	-0.75
296	341	U	37	-34.05	-1.79	27.23	-66.08	-0.44

i-nuc	BP(j)	Nuc	#BP_Win	avgMFE	avgZ	avgED	SumZ	SumZ/#TotalWindows	BPs= 5
nt-297	-	C	150	-	-	-	-	-
297	NoBP	C	6	-36.45	-0.03	36.33	-0.17	-0.0
297	285	G	93	-42.3	-1.23	29.58	-113.93	-0.76
297	292	G	5	-42.54	0.68	52.63	3.42	0.02
297	186	G	8	-44.54	-0.34	44.24	-2.71	-0.02
297	340	G	37	-34.05	-1.79	27.23	-66.08	-0.44
297	342	G	1	-23.1	-0.72	23.83	-0.72	-0.0

i-nuc	BP(j)	Nuc	#BP_Win	avgMFE	avgZ	avgED	SumZ	SumZ/#TotalWindows	BPs= 5
nt-298	-	G	150	-	-	-	-	-
298	NoBP	G	40	-34.69	-1.64	28.57	-65.49	-0.44
298	284	C	93	-42.3	-1.23	29.58	-113.93	-0.76
298	291	U	5	-42.54	0.68	52.63	3.42	0.02
298	185	C	8	-44.54	-0.34	44.24	-2.71	-0.02
298	341	U	1	-23.1	-0.72	23.83	-0.72	-0.0
298	445	C	3	-24.17	-1.23	19.81	-3.7	-0.02

i-nuc	BP(j)	Nuc	#BP_Win	avgMFE	avgZ	avgED	SumZ	SumZ/#TotalWindows	BPs= 8
nt-299	-	C	150	-	-	-	-	-
299	283	G	93	-42.3	-1.23	29.58	-113.93	-0.76
299	167	G	2	-42.55	-0.05	49.53	-0.11	-0.0
299	290	G	5	-42.54	0.68	52.63	3.42	0.02
299	184	G	8	-44.54	-0.34	44.24	-2.71	-0.02
299	339	G	37	-34.05	-1.79	27.23	-66.08	-0.44
299	340	G	1	-23.1	-0.72	23.83	-0.72	-0.0
299	444	G	3	-24.17	-1.23	19.81	-3.7	-0.02
299	443	G	1	-21.9	-0.71	26.22	-0.71	-0.0

i-nuc	BP(j)	Nuc	#BP_Win	avgMFE	avgZ	avgED	SumZ	SumZ/#TotalWindows	BPs= 8
nt-300	-	C	150	-	-	-	-	-
300	282	G	92	-42.28	-1.25	29.55	-114.83	-0.77
300	166	G	2	-42.55	-0.05	49.53	-0.11	-0.0
300	289	G	5	-42.54	0.68	52.63	3.42	0.02
300	183	G	8	-44.54	-0.34	44.24	-2.71	-0.02
300	338	G	37	-34.05	-1.79	27.23	-66.08	-0.44
300	339	G	1	-23.1	-0.72	23.83	-0.72	-0.0
300	443	G	3	-24.17	-1.23	19.81	-3.7	-0.02
300	442	G	1	-21.9	-0.71	26.22	-0.71	-0.0
300	NoBP	C	1	-19.7	-0.06	22.98	-0.06	-0.0

i-nuc	BP(j)	Nuc	#BP_Win	avgMFE	avgZ	avgED	SumZ	SumZ/#TotalWindows	BPs= 5
nt-301	-	A	150	-	-	-	-	-
301	NoBP	A	99	-41.06	-1.22	29.43	-120.65	-0.8
301	165	U	1	-42.9	-0.24	46.42	-0.24	-0.0
301	288	U	5	-42.54	0.68	52.63	3.42	0.02
301	182	U	7	-44.57	-0.29	44.38	-2.02	-0.01
301	337	U	37	-34.05	-1.79	27.23	-66.08	-0.44
301	441	U	1	-21.9	-0.71	26.22	-0.71	-0.0

i-nuc	BP(j)	Nuc	#BP_Win	avgMFE	avgZ	avgED	SumZ	SumZ/#TotalWindows	BPs= 0
nt-302	-	A	150	-	-	-	-	-
302	NoBP	A	150	-39.25	-1.24	30.41	-186.21	-1.24

i-nuc	BP(j)	Nuc	#BP_Win	avgMFE	avgZ	avgED	SumZ	SumZ/#TotalWindows	BPs= 0
nt-303	-	A	150	-	-	-	-	-
303	NoBP	A	150	-39.06	-1.24	30.38	-185.84	-1.24

i-nuc	BP(j)	Nuc	#BP_Win	avgMFE	avgZ	avgED	SumZ	SumZ/#TotalWindows	BPs= 0
nt-304	-	A	150	-	-	-	-	-
304	NoBP	A	150	-38.88	-1.23	30.34	-184.88	-1.23

i-nuc	BP(j)	Nuc	#BP_Win	avgMFE	avgZ	avgED	SumZ	SumZ/#TotalWindows	BPs= 0
nt-305	-	A	150	-	-	-	-	-
305	NoBP	A	150	-38.7	-1.22	30.31	-183.65	-1.22

i-nuc	BP(j)	Nuc	#BP_Win	avgMFE	avgZ	avgED	SumZ	SumZ/#TotalWindows	BPs= 2
nt-306	-	U	150	-	-	-	-	-
306	NoBP	U	111	-40.32	-1.04	31.38	-115.88	-0.77
306	332	A	38	-33.76	-1.76	27.14	-66.8	-0.45
306	331	G	1	-20.1	-0.05	25.58	-0.05	-0.0

i-nuc	BP(j)	Nuc	#BP_Win	avgMFE	avgZ	avgED	SumZ	SumZ/#TotalWindows	BPs= 2
nt-307	-	U	150	-	-	-	-	-
307	NoBP	U	40	-43.76	-0.49	37.0	-19.67	-0.13
307	330	A	72	-37.74	-1.32	28.04	-95.15	-0.63
307	331	G	38	-33.76	-1.76	27.14	-66.8	-0.45

i-nuc	BP(j)	Nuc	#BP_Win	avgMFE	avgZ	avgED	SumZ	SumZ/#TotalWindows	BPs= 3
nt-308	-	U	150	-	-	-	-	-
308	NoBP	U	37	-43.23	-0.58	34.96	-21.64	-0.14
308	181	G	3	-41.77	0.87	56.63	2.6	0.02
308	329	G	72	-37.74	-1.32	28.04	-95.15	-0.63
308	330	A	38	-33.76	-1.76	27.14	-66.8	-0.45

i-nuc	BP(j)	Nuc	#BP_Win	avgMFE	avgZ	avgED	SumZ	SumZ/#TotalWindows	BPs= 3
nt-309	-	U	150	-	-	-	-	-
309	NoBP	U	37	-42.57	-0.59	34.97	-21.75	-0.15
309	180	A	3	-41.77	0.87	56.63	2.6	0.02
309	328	G	72	-37.74	-1.32	28.04	-95.15	-0.63
309	329	G	38	-33.76	-1.76	27.14	-66.8	-0.45

i-nuc	BP(j)	Nuc	#BP_Win	avgMFE	avgZ	avgED	SumZ	SumZ/#TotalWindows	BPs= 1
nt-310	-	G	150	-	-	-	-	-
310	NoBP	G	147	-37.76	-1.25	29.54	-183.66	-1.22
310	179	C	3	-41.77	0.87	56.63	2.6	0.02

i-nuc	BP(j)	Nuc	#BP_Win	avgMFE	avgZ	avgED	SumZ	SumZ/#TotalWindows	BPs= 1
nt-311	-	A	150	-	-	-	-	-
311	NoBP	A	148	-37.6	-1.23	29.82	-181.89	-1.21
311	182	U	2	-43.7	0.41	46.62	0.82	0.01

i-nuc	BP(j)	Nuc	#BP_Win	avgMFE	avgZ	avgED	SumZ	SumZ/#TotalWindows	BPs= 4
nt-312	-	C	150	-	-	-	-	-
312	NoBP	C	8	-42.4	0.13	50.28	1.01	0.01
312	178	G	3	-41.77	0.87	56.63	2.6	0.02
312	181	G	2	-43.7	0.41	46.62	0.82	0.01
312	325	G	135	-37.28	-1.36	28.04	-184.12	-1.23
312	459	G	2	-21.6	-0.86	27.07	-1.73	-0.01

i-nuc	BP(j)	Nuc	#BP_Win	avgMFE	avgZ	avgED	SumZ	SumZ/#TotalWindows	BPs= 4
nt-313	-	U	150	-	-	-	-	-
313	NoBP	U	7	-42.26	0.18	49.69	1.24	0.01
313	177	A	3	-41.77	0.87	56.63	2.6	0.02
313	180	A	2	-43.7	0.41	46.62	0.82	0.01
313	324	A	135	-37.28	-1.36	28.04	-184.12	-1.23
313	458	A	3	-20.63	-0.51	27.04	-1.53	-0.01

i-nuc	BP(j)	Nuc	#BP_Win	avgMFE	avgZ	avgED	SumZ	SumZ/#TotalWindows	BPs= 3
nt-314	-	A	150	-	-	-	-	-
314	NoBP	A	8	-42.45	0.28	49.09	2.25	0.02
314	176	U	3	-41.77	0.87	56.63	2.6	0.02
314	323	U	136	-37.15	-1.35	28.02	-184.03	-1.23
314	457	U	3	-20.63	-0.51	27.04	-1.53	-0.01

i-nuc	BP(j)	Nuc	#BP_Win	avgMFE	avgZ	avgED	SumZ	SumZ/#TotalWindows	BPs= 5
nt-315	-	G	150	-	-	-	-	-
315	NoBP	G	5	-37.12	0.23	44.8	1.14	0.01
315	175	C	3	-41.77	0.87	56.63	2.6	0.02
315	179	C	2	-43.7	0.41	46.62	0.82	0.01
315	185	C	1	-41.7	0.59	54.19	0.59	0.0
315	322	C	136	-37.15	-1.35	28.02	-184.03	-1.23
315	456	C	3	-20.63	-0.51	27.04	-1.53	-0.01

i-nuc	BP(j)	Nuc	#BP_Win	avgMFE	avgZ	avgED	SumZ	SumZ/#TotalWindows	BPs= 4
nt-316	-	C	150	-	-	-	-	-
316	NoBP	C	8	-35.84	0.47	45.51	3.73	0.02
316	178	G	2	-43.7	0.41	46.62	0.82	0.01
316	184	G	1	-41.7	0.59	54.19	0.59	0.0
316	321	G	136	-37.15	-1.35	28.02	-184.03	-1.23
316	455	G	3	-20.63	-0.51	27.04	-1.53	-0.01

i-nuc	BP(j)	Nuc	#BP_Win	avgMFE	avgZ	avgED	SumZ	SumZ/#TotalWindows	BPs= 2
nt-317	-	G	150	-	-	-	-	-
317	NoBP	G	146	-36.53	-1.25	28.61	-182.52	-1.22
317	174	U	2	-42.35	0.67	56.23	1.34	0.01
317	176	U	2	-43.7	0.41	46.62	0.82	0.01

i-nuc	BP(j)	Nuc	#BP_Win	avgMFE	avgZ	avgED	SumZ	SumZ/#TotalWindows	BPs= 4
nt-318	-	G	150	-	-	-	-	-
318	NoBP	G	141	-36.85	-1.3	28.41	-183.93	-1.23
318	173	C	2	-42.35	0.67	56.23	1.34	0.01
318	175	C	2	-43.7	0.41	46.62	0.82	0.01
318	182	U	1	-41.7	0.59	54.19	0.59	0.0
318	352	C	4	-18.02	0.28	22.33	1.12	0.01

i-nuc	BP(j)	Nuc	#BP_Win	avgMFE	avgZ	avgED	SumZ	SumZ/#TotalWindows	BPs= 3
nt-319	-	A	150	-	-	-	-	-
319	172	U	2	-42.35	0.67	56.23	1.34	0.01
319	174	U	2	-43.7	0.41	46.62	0.82	0.01
319	NoBP	A	142	-36.71	-1.29	28.39	-182.82	-1.22
319	351	U	4	-18.02	0.28	22.33	1.12	0.01

i-nuc	BP(j)	Nuc	#BP_Win	avgMFE	avgZ	avgED	SumZ	SumZ/#TotalWindows	BPs= 2
nt-320	-	G	150	-	-	-	-	-
320	NoBP	G	146	-36.38	-1.25	28.41	-181.86	-1.21
320	173	C	2	-43.7	0.41	46.62	0.82	0.01
320	403	C	2	-17.0	0.98	28.3	1.96	0.01

i-nuc	BP(j)	Nuc	#BP_Win	avgMFE	avgZ	avgED	SumZ	SumZ/#TotalWindows	BPs= 5
nt-321	-	G	150	-	-	-	-	-
321	NoBP	G	4	-36.72	0.66	43.22	2.63	0.02
321	179	C	1	-41.7	0.59	54.19	0.59	0.0
321	316	C	136	-37.15	-1.35	28.02	-184.03	-1.23
321	449	C	3	-20.63	-0.51	27.04	-1.53	-0.01
321	349	C	4	-18.02	0.28	22.33	1.12	0.01
321	402	C	2	-17.0	0.98	28.3	1.96	0.01

i-nuc	BP(j)	Nuc	#BP_Win	avgMFE	avgZ	avgED	SumZ	SumZ/#TotalWindows	BPs= 5
nt-322	-	C	150	-	-	-	-	-
322	NoBP	C	4	-30.65	0.67	36.8	2.69	0.02
322	178	G	1	-41.7	0.59	54.19	0.59	0.0
322	315	G	136	-37.15	-1.35	28.02	-184.03	-1.23
322	448	G	3	-20.63	-0.51	27.04	-1.53	-0.01
322	348	G	4	-18.02	0.28	22.33	1.12	0.01
322	401	G	2	-17.0	0.98	28.3	1.96	0.01

i-nuc	BP(j)	Nuc	#BP_Win	avgMFE	avgZ	avgED	SumZ	SumZ/#TotalWindows	BPs= 5
nt-323	-	U	150	-	-	-	-	-
323	NoBP	U	4	-24.7	0.54	29.28	2.15	0.01
323	177	A	1	-41.7	0.59	54.19	0.59	0.0
323	314	A	136	-37.15	-1.35	28.02	-184.03	-1.23
323	447	A	3	-20.63	-0.51	27.04	-1.53	-0.01
323	347	A	4	-18.02	0.28	22.33	1.12	0.01
323	400	G	2	-17.0	0.98	28.3	1.96	0.01

i-nuc	BP(j)	Nuc	#BP_Win	avgMFE	avgZ	avgED	SumZ	SumZ/#TotalWindows	BPs= 2
nt-324	-	A	150	-	-	-	-	-
324	176	U	1	-41.7	0.59	54.19	0.59	0.0
324	313	U	135	-37.28	-1.36	28.04	-184.12	-1.23
324	NoBP	A	14	-18.91	0.18	23.52	2.49	0.02

i-nuc	BP(j)	Nuc	#BP_Win	avgMFE	avgZ	avgED	SumZ	SumZ/#TotalWindows	BPs= 1
nt-325	-	G	150	-	-	-	-	-
325	312	C	135	-37.28	-1.36	28.04	-184.12	-1.23
325	NoBP	G	15	-19.07	0.15	23.14	2.18	0.01

i-nuc	BP(j)	Nuc	#BP_Win	avgMFE	avgZ	avgED	SumZ	SumZ/#TotalWindows	BPs= 0
nt-326	-	A	150	-	-	-	-	-
326	NoBP	A	150	-35.31	-1.22	27.36	-183.09	-1.22

i-nuc	BP(j)	Nuc	#BP_Win	avgMFE	avgZ	avgED	SumZ	SumZ/#TotalWindows	BPs= 0
nt-327	-	A	150	-	-	-	-	-
327	NoBP	A	150	-35.16	-1.22	27.17	-183.62	-1.22

i-nuc	BP(j)	Nuc	#BP_Win	avgMFE	avgZ	avgED	SumZ	SumZ/#TotalWindows	BPs= 3
nt-328	-	G	150	-	-	-	-	-
328	NoBP	G	60	-30.79	-1.2	26.96	-72.05	-0.48
328	309	U	72	-37.74	-1.32	28.04	-95.15	-0.63
328	236	C	14	-43.89	-1.23	23.04	-17.16	-0.11
328	343	C	4	-18.02	0.28	22.33	1.12	0.01

i-nuc	BP(j)	Nuc	#BP_Win	avgMFE	avgZ	avgED	SumZ	SumZ/#TotalWindows	BPs= 3
nt-329	-	G	150	-	-	-	-	-
329	NoBP	G	38	-29.99	-0.49	23.93	-18.56	-0.12
329	308	U	72	-37.74	-1.32	28.04	-95.15	-0.63
329	233	C	2	-44.65	-1.08	32.92	-2.15	-0.01
329	309	U	38	-33.76	-1.76	27.14	-66.8	-0.45

i-nuc	BP(j)	Nuc	#BP_Win	avgMFE	avgZ	avgED	SumZ	SumZ/#TotalWindows	BPs= 4
nt-330	-	A	150	-	-	-	-	-
330	NoBP	A	34	-30.75	-0.57	23.48	-19.3	-0.13
330	307	U	72	-37.74	-1.32	28.04	-95.15	-0.63
330	232	U	2	-44.65	-1.08	32.92	-2.15	-0.01
330	308	U	38	-33.76	-1.76	27.14	-66.8	-0.45
330	341	U	4	-18.02	0.28	22.33	1.12	0.01

i-nuc	BP(j)	Nuc	#BP_Win	avgMFE	avgZ	avgED	SumZ	SumZ/#TotalWindows	BPs= 5
nt-331	-	G	150	-	-	-	-	-
331	NoBP	G	72	-29.19	-0.9	24.43	-64.44	-0.43
331	231	C	2	-44.65	-1.08	32.92	-2.15	-0.01
331	233	C	14	-43.89	-1.23	23.04	-17.16	-0.11
331	245	C	23	-46.83	-1.36	33.69	-31.27	-0.21
331	307	U	38	-33.76	-1.76	27.14	-66.8	-0.45
331	306	U	1	-20.1	-0.05	25.58	-0.05	-0.0

i-nuc	BP(j)	Nuc	#BP_Win	avgMFE	avgZ	avgED	SumZ	SumZ/#TotalWindows	BPs= 5
nt-332	-	A	150	-	-	-	-	-
332	NoBP	A	70	-29.02	-0.92	24.32	-64.15	-0.43
332	230	U	2	-44.65	-1.08	32.92	-2.15	-0.01
332	232	U	14	-43.89	-1.23	23.04	-17.16	-0.11
332	244	U	23	-46.83	-1.36	33.69	-31.27	-0.21
332	306	U	38	-33.76	-1.76	27.14	-66.8	-0.45
332	479	U	3	-22.97	0.06	20.72	0.17	0.0

i-nuc	BP(j)	Nuc	#BP_Win	avgMFE	avgZ	avgED	SumZ	SumZ/#TotalWindows	BPs= 5
nt-333	-	G	150	-	-	-	-	-
333	NoBP	G	107	-30.56	-1.21	25.25	-129.66	-0.86
333	229	C	2	-44.65	-1.08	32.92	-2.15	-0.01
333	231	C	14	-43.89	-1.23	23.04	-17.16	-0.11
333	243	C	23	-46.83	-1.36	33.69	-31.27	-0.21
333	477	C	1	-22.2	0.16	20.4	0.16	0.0
333	478	C	3	-22.97	0.06	20.72	0.17	0.0

i-nuc	BP(j)	Nuc	#BP_Win	avgMFE	avgZ	avgED	SumZ	SumZ/#TotalWindows	BPs= 3
nt-334	-	A	150	-	-	-	-	-
334	228	U	2	-44.65	-1.08	32.92	-2.15	-0.01
334	230	U	14	-43.89	-1.23	23.04	-17.16	-0.11
334	NoBP	A	133	-33.07	-1.21	26.43	-160.67	-1.07
334	476	U	1	-22.2	0.16	20.4	0.16	0.0

i-nuc	BP(j)	Nuc	#BP_Win	avgMFE	avgZ	avgED	SumZ	SumZ/#TotalWindows	BPs= 2
nt-335	-	G	150	-	-	-	-	-
335	NoBP	G	132	-33.34	-1.23	26.47	-162.9	-1.09
335	229	C	14	-43.89	-1.23	23.04	-17.16	-0.11
335	477	C	4	-22.75	0.23	23.5	0.93	0.01

i-nuc	BP(j)	Nuc	#BP_Win	avgMFE	avgZ	avgED	SumZ	SumZ/#TotalWindows	BPs= 3
nt-336	-	A	150	-	-	-	-	-
336	228	U	14	-43.89	-1.23	23.04	-17.16	-0.11
336	NoBP	A	121	-33.65	-1.27	26.19	-153.37	-1.02
336	355	U	11	-28.24	-0.74	29.08	-8.17	-0.05
336	476	U	4	-22.75	0.23	23.5	0.93	0.01

i-nuc	BP(j)	Nuc	#BP_Win	avgMFE	avgZ	avgED	SumZ	SumZ/#TotalWindows	BPs= 8
nt-337	-	U	150	-	-	-	-	-
337	227	A	11	-43.59	-1.19	21.95	-13.13	-0.09
337	239	A	23	-46.83	-1.36	33.69	-31.27	-0.21
337	220	A	2	-44.6	-1.4	29.71	-2.81	-0.02
337	301	A	37	-34.05	-1.79	27.23	-66.08	-0.44
337	246	G	1	-41.6	-0.71	41.64	-0.71	-0.0
337	NoBP	U	56	-28.76	-0.95	22.9	-52.98	-0.35
337	354	G	11	-28.24	-0.74	29.08	-8.17	-0.05
337	474	A	5	-21.7	-0.38	18.61	-1.92	-0.01
337	475	A	4	-22.75	0.23	23.5	0.93	0.01

i-nuc	BP(j)	Nuc	#BP_Win	avgMFE	avgZ	avgED	SumZ	SumZ/#TotalWindows	BPs= 5
nt-338	-	G	150	-	-	-	-	-
338	NoBP	G	78	-30.53	-0.93	23.78	-72.51	-0.48
338	238	C	23	-46.83	-1.36	33.69	-31.27	-0.21
338	219	C	2	-44.6	-1.4	29.71	-2.81	-0.02
338	300	C	37	-34.05	-1.79	27.23	-66.08	-0.44
338	245	C	1	-41.6	-0.71	41.64	-0.71	-0.0
338	473	U	9	-22.17	-0.11	20.79	-0.99	-0.01

i-nuc	BP(j)	Nuc	#BP_Win	avgMFE	avgZ	avgED	SumZ	SumZ/#TotalWindows	BPs= 6
nt-339	-	G	150	-	-	-	-	-
339	NoBP	G	65	-39.94	-1.34	26.23	-86.94	-0.58
339	218	C	2	-44.6	-1.4	29.71	-2.81	-0.02
339	299	C	37	-34.05	-1.79	27.23	-66.08	-0.44
339	244	U	1	-41.6	-0.71	41.64	-0.71	-0.0
339	352	C	33	-23.68	-0.44	26.59	-14.47	-0.1
339	300	C	1	-23.1	-0.72	23.83	-0.72	-0.0
339	472	U	11	-21.76	-0.09	20.29	-1.0	-0.01

i-nuc	BP(j)	Nuc	#BP_Win	avgMFE	avgZ	avgED	SumZ	SumZ/#TotalWindows	BPs= 7
nt-340	-	G	150	-	-	-	-	-
340	NoBP	G	28	-29.0	-0.38	22.43	-10.6	-0.07
340	236	C	23	-46.83	-1.36	33.69	-31.27	-0.21
340	297	C	37	-34.05	-1.79	27.23	-66.08	-0.44
340	243	C	1	-41.6	-0.71	41.64	-0.71	-0.0
340	264	C	22	-38.87	-1.61	20.73	-35.43	-0.24
340	351	U	33	-23.68	-0.44	26.59	-14.47	-0.1
340	281	C	5	-32.26	-2.32	28.11	-11.58	-0.08
340	299	C	1	-23.1	-0.72	23.83	-0.72	-0.0

i-nuc	BP(j)	Nuc	#BP_Win	avgMFE	avgZ	avgED	SumZ	SumZ/#TotalWindows	BPs= 10
nt-341	-	U	150	-	-	-	-	-
341	NoBP	U	9	-39.32	-0.75	24.93	-6.77	-0.05
341	235	A	23	-46.83	-1.36	33.69	-31.27	-0.21
341	214	A	2	-44.6	-1.4	29.71	-2.81	-0.02
341	296	A	37	-34.05	-1.79	27.23	-66.08	-0.44
341	242	A	1	-41.6	-0.71	41.64	-0.71	-0.0
341	263	A	22	-38.87	-1.61	20.73	-35.43	-0.24
341	350	G	33	-23.68	-0.44	26.59	-14.47	-0.1
341	280	G	5	-32.26	-2.32	28.11	-11.58	-0.08
341	298	G	1	-23.1	-0.72	23.83	-0.72	-0.0
341	330	A	4	-18.02	0.28	22.33	1.12	0.01
341	470	A	13	-21.37	-0.01	20.37	-0.14	-0.0

i-nuc	BP(j)	Nuc	#BP_Win	avgMFE	avgZ	avgED	SumZ	SumZ/#TotalWindows	BPs= 6
nt-342	-	G	150	-	-	-	-	-
342	NoBP	G	42	-40.17	-1.14	30.44	-47.96	-0.32
342	213	U	2	-44.6	-1.4	29.71	-2.81	-0.02
342	295	U	37	-34.05	-1.79	27.23	-66.08	-0.44
342	262	C	22	-38.87	-1.61	20.73	-35.43	-0.24
342	349	C	33	-23.68	-0.44	26.59	-14.47	-0.1
342	297	C	1	-23.1	-0.72	23.83	-0.72	-0.0
342	469	C	13	-21.37	-0.01	20.37	-0.14	-0.0

i-nuc	BP(j)	Nuc	#BP_Win	avgMFE	avgZ	avgED	SumZ	SumZ/#TotalWindows	BPs= 9
nt-343	-	C	150	-	-	-	-	-
343	NoBP	C	10	-33.9	-0.51	26.13	-5.14	-0.03
343	234	G	23	-46.83	-1.36	33.69	-31.27	-0.21
343	212	G	2	-44.6	-1.4	29.71	-2.81	-0.02
343	294	G	37	-34.05	-1.79	27.23	-66.08	-0.44
343	240	G	1	-41.6	-0.71	41.64	-0.71	-0.0
343	261	G	22	-38.87	-1.61	20.73	-35.43	-0.24
343	348	G	33	-23.68	-0.44	26.59	-14.47	-0.1
343	278	G	5	-32.26	-2.32	28.11	-11.58	-0.08
343	328	G	4	-18.02	0.28	22.33	1.12	0.01
343	468	G	13	-21.37	-0.01	20.37	-0.14	-0.0

i-nuc	BP(j)	Nuc	#BP_Win	avgMFE	avgZ	avgED	SumZ	SumZ/#TotalWindows	BPs= 3
nt-344	-	G	150	-	-	-	-	-
344	NoBP	G	93	-29.67	-1.08	26.96	-100.47	-0.67
344	233	C	23	-46.83	-1.36	33.69	-31.27	-0.21
344	260	C	21	-39.11	-1.61	20.42	-33.78	-0.23
344	467	C	13	-21.37	-0.01	20.37	-0.14	-0.0

i-nuc	BP(j)	Nuc	#BP_Win	avgMFE	avgZ	avgED	SumZ	SumZ/#TotalWindows	BPs= 2
nt-345	-	A	150	-	-	-	-	-
345	NoBP	A	114	-31.24	-1.17	25.77	-133.15	-0.89
345	232	U	23	-46.83	-1.36	33.69	-31.27	-0.21
345	466	U	13	-21.37	-0.01	20.37	-0.14	-0.0

i-nuc	BP(j)	Nuc	#BP_Win	avgMFE	avgZ	avgED	SumZ	SumZ/#TotalWindows	BPs= 1
nt-346	-	G	150	-	-	-	-	-
346	NoBP	G	127	-30.08	-1.04	25.22	-131.78	-0.88
346	231	C	23	-46.83	-1.36	33.69	-31.27	-0.21

i-nuc	BP(j)	Nuc	#BP_Win	avgMFE	avgZ	avgED	SumZ	SumZ/#TotalWindows	BPs= 4
nt-347	-	A	150	-	-	-	-	-
347	NoBP	A	96	-28.63	-0.85	24.12	-81.3	-0.54
347	230	U	22	-47.0	-1.38	33.06	-30.42	-0.2
347	288	U	24	-37.79	-1.84	31.29	-44.13	-0.29
347	291	U	4	-29.25	-1.72	24.05	-6.88	-0.05
347	323	U	4	-18.02	0.28	22.33	1.12	0.01

i-nuc	BP(j)	Nuc	#BP_Win	avgMFE	avgZ	avgED	SumZ	SumZ/#TotalWindows	BPs= 8
nt-348	-	G	150	-	-	-	-	-
348	229	C	21	-47.12	-1.39	32.46	-29.29	-0.2
348	207	C	2	-44.6	-1.4	29.71	-2.81	-0.02
348	287	C	24	-37.79	-1.84	31.29	-44.13	-0.29
348	NoBP	G	40	-25.8	-0.65	23.15	-26.03	-0.17
348	238	C	1	-41.6	-0.71	41.64	-0.71	-0.0
348	258	C	20	-39.28	-1.61	20.42	-32.27	-0.22
348	343	C	33	-23.68	-0.44	26.59	-14.47	-0.1
348	274	C	5	-32.26	-2.32	28.11	-11.58	-0.08
348	322	C	4	-18.02	0.28	22.33	1.12	0.01

i-nuc	BP(j)	Nuc	#BP_Win	avgMFE	avgZ	avgED	SumZ	SumZ/#TotalWindows	BPs= 11
nt-349	-	C	150	-	-	-	-	-
349	NoBP	C	5	-45.82	-1.25	37.08	-6.23	-0.04
349	206	G	2	-44.6	-1.4	29.71	-2.81	-0.02
349	224	G	11	-48.06	-1.61	26.84	-17.69	-0.12
349	366	G	18	-31.91	-0.39	32.44	-7.02	-0.05
349	285	G	24	-37.79	-1.84	31.29	-44.13	-0.29
349	237	G	1	-41.6	-0.71	41.64	-0.71	-0.0
349	257	G	20	-39.28	-1.61	20.42	-32.27	-0.22
349	342	G	33	-23.68	-0.44	26.59	-14.47	-0.1
349	289	G	4	-29.25	-1.72	24.05	-6.88	-0.05
349	408	G	23	-24.03	-0.7	19.18	-16.15	-0.11
349	273	G	5	-32.26	-2.32	28.11	-11.58	-0.08
349	321	G	4	-18.02	0.28	22.33	1.12	0.01

i-nuc	BP(j)	Nuc	#BP_Win	avgMFE	avgZ	avgED	SumZ	SumZ/#TotalWindows	BPs= 6
nt-350	-	G	150	-	-	-	-	-
350	NoBP	G	83	-33.3	-1.04	24.31	-86.4	-0.58
350	228	U	4	-46.32	-1.3	37.16	-5.19	-0.03
350	284	C	24	-37.79	-1.84	31.29	-44.13	-0.29
350	236	C	1	-41.6	-0.71	41.64	-0.71	-0.0
350	341	U	33	-23.68	-0.44	26.59	-14.47	-0.1
350	287	C	4	-29.25	-1.72	24.05	-6.88	-0.05
350	493	C	1	-23.0	0.51	30.58	0.51	0.0

i-nuc	BP(j)	Nuc	#BP_Win	avgMFE	avgZ	avgED	SumZ	SumZ/#TotalWindows	BPs= 12
nt-351	-	U	150	-	-	-	-	-
351	NoBP	U	1	-44.6	-1.37	29.76	-1.37	-0.01
351	227	A	4	-46.32	-1.3	37.16	-5.19	-0.03
351	222	A	11	-48.06	-1.61	26.84	-17.69	-0.12
351	364	G	19	-31.39	-0.33	32.2	-6.32	-0.04
351	283	G	24	-37.79	-1.84	31.29	-44.13	-0.29
351	235	A	1	-41.6	-0.71	41.64	-0.71	-0.0
351	255	A	20	-39.28	-1.61	20.42	-32.27	-0.22
351	340	G	33	-23.68	-0.44	26.59	-14.47	-0.1
351	286	A	4	-29.25	-1.72	24.05	-6.88	-0.05
351	406	G	23	-24.03	-0.7	19.18	-16.15	-0.11
351	271	A	5	-32.26	-2.32	28.11	-11.58	-0.08
351	319	A	4	-18.02	0.28	22.33	1.12	0.01
351	492	A	1	-23.0	0.51	30.58	0.51	0.0

i-nuc	BP(j)	Nuc	#BP_Win	avgMFE	avgZ	avgED	SumZ	SumZ/#TotalWindows	BPs= 12
nt-352	-	C	150	-	-	-	-	-
352	226	G	4	-46.32	-1.3	37.16	-5.19	-0.03
352	221	G	11	-48.06	-1.61	26.84	-17.69	-0.12
352	363	G	19	-31.39	-0.33	32.2	-6.32	-0.04
352	282	G	24	-37.79	-1.84	31.29	-44.13	-0.29
352	234	G	1	-41.6	-0.71	41.64	-0.71	-0.0
352	254	G	20	-39.28	-1.61	20.42	-32.27	-0.22
352	339	G	33	-23.68	-0.44	26.59	-14.47	-0.1
352	285	G	4	-29.25	-1.72	24.05	-6.88	-0.05
352	405	G	23	-24.03	-0.7	19.18	-16.15	-0.11
352	270	G	5	-32.26	-2.32	28.11	-11.58	-0.08
352	318	G	4	-18.02	0.28	22.33	1.12	0.01
352	491	G	1	-23.0	0.51	30.58	0.51	0.0
352	NoBP	C	1	-21.9	0.44	28.86	0.44	0.0

i-nuc	BP(j)	Nuc	#BP_Win	avgMFE	avgZ	avgED	SumZ	SumZ/#TotalWindows	BPs= 7
nt-353	-	G	150	-	-	-	-	-
353	NoBP	G	20	-29.67	-0.46	30.62	-9.3	-0.06
353	219	C	11	-48.06	-1.61	26.84	-17.69	-0.12
353	362	C	19	-31.39	-0.33	32.2	-6.32	-0.04
353	281	C	8	-47.74	-1.4	42.51	-11.2	-0.07
353	233	C	1	-41.6	-0.71	41.64	-0.71	-0.0
353	253	U	19	-39.46	-1.63	19.84	-31.01	-0.21
353	284	C	1	-34.0	-1.49	30.39	-1.49	-0.01
353	403	C	71	-25.71	-1.04	23.14	-73.82	-0.49

i-nuc	BP(j)	Nuc	#BP_Win	avgMFE	avgZ	avgED	SumZ	SumZ/#TotalWindows	BPs= 5
nt-354	-	G	150	-	-	-	-	-
354	NoBP	G	36	-34.36	-0.47	34.44	-16.82	-0.11
354	218	C	11	-48.06	-1.61	26.84	-17.69	-0.12
354	232	U	1	-41.6	-0.71	41.64	-0.71	-0.0
354	252	C	19	-39.46	-1.63	19.84	-31.01	-0.21
354	337	U	11	-28.24	-0.74	29.08	-8.17	-0.05
354	402	C	72	-25.82	-1.05	23.24	-75.31	-0.5

i-nuc	BP(j)	Nuc	#BP_Win	avgMFE	avgZ	avgED	SumZ	SumZ/#TotalWindows	BPs= 5
nt-355	-	U	150	-	-	-	-	-
355	217	G	11	-48.06	-1.61	26.84	-17.69	-0.12
355	NoBP	U	30	-30.24	-0.2	32.47	-6.04	-0.04
355	279	G	8	-47.74	-1.4	42.51	-11.2	-0.07
355	251	G	18	-39.74	-1.63	18.95	-29.32	-0.2
355	336	A	11	-28.24	-0.74	29.08	-8.17	-0.05
355	401	G	72	-25.82	-1.05	23.24	-75.31	-0.5

i-nuc	BP(j)	Nuc	#BP_Win	avgMFE	avgZ	avgED	SumZ	SumZ/#TotalWindows	BPs= 1
nt-356	-	A	150	-	-	-	-	-
356	NoBP	A	133	-30.07	-0.89	27.26	-118.46	-0.79
356	250	U	17	-39.94	-1.62	18.83	-27.57	-0.18

i-nuc	BP(j)	Nuc	#BP_Win	avgMFE	avgZ	avgED	SumZ	SumZ/#TotalWindows	BPs= 3
nt-357	-	U	150	-	-	-	-	-
357	NoBP	U	62	-36.28	-0.81	29.49	-50.21	-0.33
357	215	A	3	-48.2	-1.77	25.27	-5.31	-0.04
357	222	A	1	-47.9	-0.7	32.24	-0.7	-0.0
357	399	A	84	-26.32	-1.05	24.03	-87.96	-0.59

i-nuc	BP(j)	Nuc	#BP_Win	avgMFE	avgZ	avgED	SumZ	SumZ/#TotalWindows	BPs= 3
nt-358	-	U	150	-	-	-	-	-
358	NoBP	U	52	-37.89	-0.96	29.75	-49.67	-0.33
358	214	A	3	-48.2	-1.77	25.27	-5.31	-0.04
358	221	G	1	-47.9	-0.7	32.24	-0.7	-0.0
358	398	A	94	-26.22	-0.92	24.55	-86.5	-0.58

i-nuc	BP(j)	Nuc	#BP_Win	avgMFE	avgZ	avgED	SumZ	SumZ/#TotalWindows	BPs= 2
nt-359	-	A	150	-	-	-	-	-
359	NoBP	A	53	-37.61	-0.91	29.93	-48.36	-0.32
359	213	U	3	-48.2	-1.77	25.27	-5.31	-0.04
359	397	U	94	-26.22	-0.92	24.55	-86.5	-0.58

i-nuc	BP(j)	Nuc	#BP_Win	avgMFE	avgZ	avgED	SumZ	SumZ/#TotalWindows	BPs= 4
nt-360	-	A	150	-	-	-	-	-
360	NoBP	A	38	-37.51	-0.72	33.8	-27.49	-0.18
360	249	U	15	-40.39	-1.58	18.35	-23.73	-0.16
360	253	U	1	-35.8	-0.88	39.84	-0.88	-0.01
360	396	U	94	-26.22	-0.92	24.55	-86.5	-0.58
360	504	U	2	-22.7	0.36	34.54	0.72	0.0

i-nuc	BP(j)	Nuc	#BP_Win	avgMFE	avgZ	avgED	SumZ	SumZ/#TotalWindows	BPs= 6
nt-361	-	G	150	-	-	-	-	-
361	NoBP	G	119	-28.1	-0.85	26.04	-100.59	-0.67
361	218	C	1	-47.9	-0.7	32.24	-0.7	-0.0
361	238	C	8	-47.74	-1.4	42.51	-11.2	-0.07
361	248	C	15	-40.39	-1.58	18.35	-23.73	-0.16
361	252	C	1	-35.8	-0.88	39.84	-0.88	-0.01
361	503	C	2	-22.7	0.36	34.54	0.72	0.0
361	506	U	4	-22.82	0.26	32.29	1.06	0.01

i-nuc	BP(j)	Nuc	#BP_Win	avgMFE	avgZ	avgED	SumZ	SumZ/#TotalWindows	BPs= 8
nt-362	-	C	150	-	-	-	-	-
362	NoBP	C	6	-42.72	-0.94	31.17	-5.63	-0.04
362	217	G	1	-47.9	-0.7	32.24	-0.7	-0.0
362	353	G	19	-31.39	-0.33	32.2	-6.32	-0.04
362	237	G	8	-47.74	-1.4	42.51	-11.2	-0.07
362	247	G	15	-40.39	-1.58	18.35	-23.73	-0.16
362	251	G	1	-35.8	-0.88	39.84	-0.88	-0.01
362	394	G	94	-26.22	-0.92	24.55	-86.5	-0.58
362	502	G	2	-22.7	0.36	34.54	0.72	0.0
362	505	G	4	-22.82	0.26	32.29	1.06	0.01

i-nuc	BP(j)	Nuc	#BP_Win	avgMFE	avgZ	avgED	SumZ	SumZ/#TotalWindows	BPs= 5
nt-363	-	G	150	-	-	-	-	-
363	NoBP	G	24	-38.73	-1.15	23.71	-27.61	-0.18
363	352	C	19	-31.39	-0.33	32.2	-6.32	-0.04
363	236	C	8	-47.74	-1.4	42.51	-11.2	-0.07
363	250	U	1	-35.8	-0.88	39.84	-0.88	-0.01
363	393	C	94	-26.22	-0.92	24.55	-86.5	-0.58
363	504	U	4	-22.82	0.26	32.29	1.06	0.01

i-nuc	BP(j)	Nuc	#BP_Win	avgMFE	avgZ	avgED	SumZ	SumZ/#TotalWindows	BPs= 5
nt-364	-	G	150	-	-	-	-	-
364	NoBP	G	19	-39.65	-0.82	36.43	-15.67	-0.1
364	351	U	19	-31.39	-0.33	32.2	-6.32	-0.04
364	245	C	13	-40.94	-1.63	16.87	-21.23	-0.14
364	249	U	1	-35.8	-0.88	39.84	-0.88	-0.01
364	392	U	94	-26.22	-0.92	24.55	-86.5	-0.58
364	503	C	4	-22.82	0.26	32.29	1.06	0.01

i-nuc	BP(j)	Nuc	#BP_Win	avgMFE	avgZ	avgED	SumZ	SumZ/#TotalWindows	BPs= 4
nt-365	-	G	150	-	-	-	-	-
365	NoBP	G	35	-30.6	-0.28	31.79	-9.87	-0.07
365	233	C	8	-47.74	-1.4	42.51	-11.2	-0.07
365	244	U	12	-41.19	-1.65	16.72	-19.82	-0.13
365	248	C	1	-35.8	-0.88	39.84	-0.88	-0.01
365	391	U	94	-26.22	-0.92	24.55	-86.5	-0.58

i-nuc	BP(j)	Nuc	#BP_Win	avgMFE	avgZ	avgED	SumZ	SumZ/#TotalWindows	BPs= 3
nt-366	-	G	150	-	-	-	-	-
366	NoBP	G	113	-26.63	-0.8	25.6	-90.55	-0.6
366	349	C	18	-31.91	-0.39	32.44	-7.02	-0.05
366	232	U	8	-47.74	-1.4	42.51	-11.2	-0.07
366	243	C	11	-41.47	-1.7	16.63	-18.74	-0.12

i-nuc	BP(j)	Nuc	#BP_Win	avgMFE	avgZ	avgED	SumZ	SumZ/#TotalWindows	BPs= 1
nt-367	-	G	150	-	-	-	-	-
367	NoBP	G	142	-28.27	-0.81	25.74	-115.41	-0.77
367	231	C	8	-47.74	-1.4	42.51	-11.2	-0.07

i-nuc	BP(j)	Nuc	#BP_Win	avgMFE	avgZ	avgED	SumZ	SumZ/#TotalWindows	BPs= 1
nt-368	-	A	150	-	-	-	-	-
368	NoBP	A	142	-28.1	-0.81	25.67	-114.89	-0.77
368	230	U	8	-47.74	-1.4	42.51	-11.2	-0.07

i-nuc	BP(j)	Nuc	#BP_Win	avgMFE	avgZ	avgED	SumZ	SumZ/#TotalWindows	BPs= 2
nt-369	-	G	150	-	-	-	-	-
369	NoBP	G	139	-27.72	-0.79	25.62	-109.39	-0.73
369	229	C	8	-47.74	-1.4	42.51	-11.2	-0.07
369	393	C	3	-37.2	-1.3	24.87	-3.91	-0.03

i-nuc	BP(j)	Nuc	#BP_Win	avgMFE	avgZ	avgED	SumZ	SumZ/#TotalWindows	BPs= 2
nt-370	-	A	150	-	-	-	-	-
370	228	U	8	-47.74	-1.4	42.51	-11.2	-0.07
370	NoBP	A	139	-27.54	-0.78	25.54	-108.2	-0.72
370	392	U	3	-37.2	-1.3	24.87	-3.91	-0.03

i-nuc	BP(j)	Nuc	#BP_Win	avgMFE	avgZ	avgED	SumZ	SumZ/#TotalWindows	BPs= 1
nt-371	-	A	150	-	-	-	-	-
371	NoBP	A	147	-28.48	-0.8	26.41	-117.75	-0.79
371	391	U	3	-37.2	-1.3	24.87	-3.91	-0.03

i-nuc	BP(j)	Nuc	#BP_Win	avgMFE	avgZ	avgED	SumZ	SumZ/#TotalWindows	BPs= 2
nt-372	-	U	150	-	-	-	-	-
372	NoBP	U	53	-32.01	-0.55	29.68	-29.06	-0.19
372	390	A	3	-37.2	-1.3	24.87	-3.91	-0.03
372	383	G	94	-26.22	-0.92	24.55	-86.5	-0.58

i-nuc	BP(j)	Nuc	#BP_Win	avgMFE	avgZ	avgED	SumZ	SumZ/#TotalWindows	BPs= 2
nt-373	-	U	150	-	-	-	-	-
373	NoBP	U	53	-31.55	-0.52	29.65	-27.68	-0.18
373	389	A	3	-37.2	-1.3	24.87	-3.91	-0.03
373	382	G	94	-26.22	-0.92	24.55	-86.5	-0.58

i-nuc	BP(j)	Nuc	#BP_Win	avgMFE	avgZ	avgED	SumZ	SumZ/#TotalWindows	BPs= 1
nt-374	-	A	150	-	-	-	-	-
374	NoBP	A	56	-31.41	-0.54	29.38	-30.51	-0.2
374	381	U	94	-26.22	-0.92	24.55	-86.5	-0.58

i-nuc	BP(j)	Nuc	#BP_Win	avgMFE	avgZ	avgED	SumZ	SumZ/#TotalWindows	BPs= 0
nt-375	-	G	150	-	-	-	-	-
375	NoBP	G	150	-27.99	-0.77	26.33	-115.13	-0.77

i-nuc	BP(j)	Nuc	#BP_Win	avgMFE	avgZ	avgED	SumZ	SumZ/#TotalWindows	BPs= 0
nt-376	-	A	150	-	-	-	-	-
376	NoBP	A	150	-27.85	-0.76	26.2	-114.58	-0.76

i-nuc	BP(j)	Nuc	#BP_Win	avgMFE	avgZ	avgED	SumZ	SumZ/#TotalWindows	BPs= 0
nt-377	-	U	150	-	-	-	-	-
377	NoBP	U	150	-27.72	-0.76	26.06	-114.07	-0.76

i-nuc	BP(j)	Nuc	#BP_Win	avgMFE	avgZ	avgED	SumZ	SumZ/#TotalWindows	BPs= 0
nt-378	-	A	150	-	-	-	-	-
378	NoBP	A	150	-27.59	-0.76	25.93	-114.01	-0.76

i-nuc	BP(j)	Nuc	#BP_Win	avgMFE	avgZ	avgED	SumZ	SumZ/#TotalWindows	BPs= 1
nt-379	-	A	150	-	-	-	-	-
379	NoBP	A	112	-28.57	-1.01	24.26	-112.92	-0.75
379	397	U	38	-24.23	-0.01	30.24	-0.51	-0.0

i-nuc	BP(j)	Nuc	#BP_Win	avgMFE	avgZ	avgED	SumZ	SumZ/#TotalWindows	BPs= 1
nt-380	-	A	150	-	-	-	-	-
380	NoBP	A	112	-28.43	-1.01	24.04	-112.74	-0.75
380	396	U	38	-24.23	-0.01	30.24	-0.51	-0.0

i-nuc	BP(j)	Nuc	#BP_Win	avgMFE	avgZ	avgED	SumZ	SumZ/#TotalWindows	BPs= 2
nt-381	-	U	150	-	-	-	-	-
381	NoBP	U	18	-39.13	-1.46	19.82	-26.3	-0.18
381	395	G	38	-24.23	-0.01	30.24	-0.51	-0.0
381	374	A	94	-26.22	-0.92	24.55	-86.5	-0.58

i-nuc	BP(j)	Nuc	#BP_Win	avgMFE	avgZ	avgED	SumZ	SumZ/#TotalWindows	BPs= 1
nt-382	-	G	150	-	-	-	-	-
382	NoBP	G	56	-28.78	-0.48	26.49	-26.77	-0.18
382	373	U	94	-26.22	-0.92	24.55	-86.5	-0.58

i-nuc	BP(j)	Nuc	#BP_Win	avgMFE	avgZ	avgED	SumZ	SumZ/#TotalWindows	BPs= 2
nt-383	-	G	150	-	-	-	-	-
383	NoBP	G	18	-37.67	-1.47	17.61	-26.54	-0.18
383	393	C	38	-24.23	-0.01	30.24	-0.51	-0.0
383	372	U	94	-26.22	-0.92	24.55	-86.5	-0.58

i-nuc	BP(j)	Nuc	#BP_Win	avgMFE	avgZ	avgED	SumZ	SumZ/#TotalWindows	BPs= 1
nt-384	-	G	150	-	-	-	-	-
384	NoBP	G	112	-27.95	-1.01	23.44	-112.96	-0.75
384	392	U	38	-24.23	-0.01	30.24	-0.51	-0.0

i-nuc	BP(j)	Nuc	#BP_Win	avgMFE	avgZ	avgED	SumZ	SumZ/#TotalWindows	BPs= 1
nt-385	-	A	150	-	-	-	-	-
385	NoBP	A	112	-27.84	-1.01	23.46	-113.09	-0.75
385	391	U	38	-24.23	-0.01	30.24	-0.51	-0.0

i-nuc	BP(j)	Nuc	#BP_Win	avgMFE	avgZ	avgED	SumZ	SumZ/#TotalWindows	BPs= 0
nt-386	-	A	150	-	-	-	-	-
386	NoBP	A	150	-26.85	-0.76	25.21	-113.3	-0.76

i-nuc	BP(j)	Nuc	#BP_Win	avgMFE	avgZ	avgED	SumZ	SumZ/#TotalWindows	BPs= 0
nt-387	-	A	150	-	-	-	-	-
387	NoBP	A	150	-26.76	-0.75	25.26	-112.77	-0.75

i-nuc	BP(j)	Nuc	#BP_Win	avgMFE	avgZ	avgED	SumZ	SumZ/#TotalWindows	BPs= 0
nt-388	-	A	150	-	-	-	-	-
388	NoBP	A	150	-26.68	-0.75	25.33	-111.86	-0.75

i-nuc	BP(j)	Nuc	#BP_Win	avgMFE	avgZ	avgED	SumZ	SumZ/#TotalWindows	BPs= 1
nt-389	-	A	150	-	-	-	-	-
389	NoBP	A	147	-26.39	-0.72	25.46	-105.95	-0.71
389	373	U	3	-37.2	-1.3	24.87	-3.91	-0.03

i-nuc	BP(j)	Nuc	#BP_Win	avgMFE	avgZ	avgED	SumZ	SumZ/#TotalWindows	BPs= 1
nt-390	-	A	150	-	-	-	-	-
390	NoBP	A	147	-26.3	-0.7	25.65	-103.36	-0.69
390	372	U	3	-37.2	-1.3	24.87	-3.91	-0.03

i-nuc	BP(j)	Nuc	#BP_Win	avgMFE	avgZ	avgED	SumZ	SumZ/#TotalWindows	BPs= 3
nt-391	-	U	150	-	-	-	-	-
391	NoBP	U	15	-31.25	-0.92	22.91	-13.86	-0.09
391	371	A	3	-37.2	-1.3	24.87	-3.91	-0.03
391	385	A	38	-24.23	-0.01	30.24	-0.51	-0.0
391	365	G	94	-26.22	-0.92	24.55	-86.5	-0.58

i-nuc	BP(j)	Nuc	#BP_Win	avgMFE	avgZ	avgED	SumZ	SumZ/#TotalWindows	BPs= 4
nt-392	-	U	150	-	-	-	-	-
392	NoBP	U	11	-31.18	-0.74	26.67	-8.16	-0.05
392	370	A	3	-37.2	-1.3	24.87	-3.91	-0.03
392	384	G	38	-24.23	-0.01	30.24	-0.51	-0.0
392	364	G	94	-26.22	-0.92	24.55	-86.5	-0.58
392	490	A	4	-28.4	-0.9	20.33	-3.59	-0.02

i-nuc	BP(j)	Nuc	#BP_Win	avgMFE	avgZ	avgED	SumZ	SumZ/#TotalWindows	BPs= 4
nt-393	-	C	150	-	-	-	-	-
393	NoBP	C	11	-30.1	-0.54	29.41	-5.95	-0.04
393	369	G	3	-37.2	-1.3	24.87	-3.91	-0.03
393	383	G	38	-24.23	-0.01	30.24	-0.51	-0.0
393	363	G	94	-26.22	-0.92	24.55	-86.5	-0.58
393	489	G	4	-28.4	-0.9	20.33	-3.59	-0.02

i-nuc	BP(j)	Nuc	#BP_Win	avgMFE	avgZ	avgED	SumZ	SumZ/#TotalWindows	BPs= 2
nt-394	-	G	150	-	-	-	-	-
394	NoBP	G	45	-25.46	-0.18	29.0	-8.01	-0.05
394	362	C	94	-26.22	-0.92	24.55	-86.5	-0.58
394	532	C	11	-29.32	-0.46	31.74	-5.05	-0.03

i-nuc	BP(j)	Nuc	#BP_Win	avgMFE	avgZ	avgED	SumZ	SumZ/#TotalWindows	BPs= 3
nt-395	-	G	150	-	-	-	-	-
395	NoBP	G	100	-26.52	-0.93	24.45	-92.59	-0.62
395	381	U	38	-24.23	-0.01	30.24	-0.51	-0.0
395	531	C	11	-29.32	-0.46	31.74	-5.05	-0.03
395	493	C	1	-27.5	0.03	40.02	0.03	0.0

i-nuc	BP(j)	Nuc	#BP_Win	avgMFE	avgZ	avgED	SumZ	SumZ/#TotalWindows	BPs= 4
nt-396	-	U	150	-	-	-	-	-
396	NoBP	U	6	-29.63	-0.83	25.41	-4.97	-0.03
396	380	A	38	-24.23	-0.01	30.24	-0.51	-0.0
396	360	A	94	-26.22	-0.92	24.55	-86.5	-0.58
396	530	A	11	-29.32	-0.46	31.74	-5.05	-0.03
396	492	A	1	-27.5	0.03	40.02	0.03	0.0

i-nuc	BP(j)	Nuc	#BP_Win	avgMFE	avgZ	avgED	SumZ	SumZ/#TotalWindows	BPs= 4
nt-397	-	U	150	-	-	-	-	-
397	379	A	38	-24.23	-0.01	30.24	-0.51	-0.0
397	359	A	94	-26.22	-0.92	24.55	-86.5	-0.58
397	NoBP	U	6	-28.03	-0.61	28.01	-3.66	-0.02
397	529	A	11	-29.32	-0.46	31.74	-5.05	-0.03
397	491	G	1	-27.5	0.03	40.02	0.03	0.0

i-nuc	BP(j)	Nuc	#BP_Win	avgMFE	avgZ	avgED	SumZ	SumZ/#TotalWindows	BPs= 2
nt-398	-	A	150	-	-	-	-	-
398	358	U	94	-26.22	-0.92	24.55	-86.5	-0.58
398	NoBP	A	15	-23.01	-0.04	32.82	-0.67	-0.0
398	485	U	41	-26.47	-0.18	29.68	-7.47	-0.05

i-nuc	BP(j)	Nuc	#BP_Win	avgMFE	avgZ	avgED	SumZ	SumZ/#TotalWindows	BPs= 2
nt-399	-	A	150	-	-	-	-	-
399	357	U	84	-26.32	-1.05	24.03	-87.96	-0.59
399	NoBP	A	6	-24.22	-0.35	36.12	-2.08	-0.01
399	484	U	60	-25.5	-0.05	29.95	-3.1	-0.02

i-nuc	BP(j)	Nuc	#BP_Win	avgMFE	avgZ	avgED	SumZ	SumZ/#TotalWindows	BPs= 3
nt-400	-	G	150	-	-	-	-	-
400	NoBP	G	85	-26.32	-1.06	24.76	-89.78	-0.6
400	323	U	2	-17.0	0.98	28.3	1.96	0.01
400	483	C	62	-25.53	-0.04	30.02	-2.67	-0.02
400	445	C	1	-22.41	0.31	37.94	0.31	0.0

i-nuc	BP(j)	Nuc	#BP_Win	avgMFE	avgZ	avgED	SumZ	SumZ/#TotalWindows	BPs= 6
nt-401	-	G	150	-	-	-	-	-
401	NoBP	G	7	-25.1	-0.04	38.73	-0.25	-0.0
401	355	U	72	-25.82	-1.05	23.24	-75.31	-0.5
401	267	C	4	-32.85	-1.64	33.04	-6.58	-0.04
401	281	C	1	-30.6	-2.37	25.11	-2.37	-0.02
401	291	U	2	-26.65	-1.47	27.89	-2.94	-0.02
401	322	C	2	-17.0	0.98	28.3	1.96	0.01
401	482	C	62	-25.53	-0.04	30.02	-2.67	-0.02

i-nuc	BP(j)	Nuc	#BP_Win	avgMFE	avgZ	avgED	SumZ	SumZ/#TotalWindows	BPs= 8
nt-402	-	C	150	-	-	-	-	-
402	354	G	72	-25.82	-1.05	23.24	-75.31	-0.5
402	266	G	4	-32.85	-1.64	33.04	-6.58	-0.04
402	280	G	1	-30.6	-2.37	25.11	-2.37	-0.02
402	290	G	2	-26.65	-1.47	27.89	-2.94	-0.02
402	321	G	2	-17.0	0.98	28.3	1.96	0.01
402	481	G	62	-25.53	-0.04	30.02	-2.67	-0.02
402	443	G	1	-22.41	0.31	37.94	0.31	0.0
402	519	G	4	-23.0	0.21	40.23	0.86	0.01
402	NoBP	C	2	-26.9	0.22	35.56	0.44	0.0

i-nuc	BP(j)	Nuc	#BP_Win	avgMFE	avgZ	avgED	SumZ	SumZ/#TotalWindows	BPs= 8
nt-403	-	C	150	-	-	-	-	-
403	353	G	71	-25.71	-1.04	23.14	-73.82	-0.49
403	265	G	4	-32.85	-1.64	33.04	-6.58	-0.04
403	279	G	1	-30.6	-2.37	25.11	-2.37	-0.02
403	289	G	2	-26.65	-1.47	27.89	-2.94	-0.02
403	320	G	2	-17.0	0.98	28.3	1.96	0.01
403	480	G	62	-25.53	-0.04	30.02	-2.67	-0.02
403	442	G	1	-22.41	0.31	37.94	0.31	0.0
403	518	G	4	-23.0	0.21	40.23	0.86	0.01
403	NoBP	C	3	-26.9	0.15	35.12	0.46	0.0

i-nuc	BP(j)	Nuc	#BP_Win	avgMFE	avgZ	avgED	SumZ	SumZ/#TotalWindows	BPs= 4
nt-404	-	A	150	-	-	-	-	-
404	NoBP	A	81	-25.84	-0.98	24.25	-79.37	-0.53
404	288	U	2	-26.65	-1.47	27.89	-2.94	-0.02
404	479	U	62	-25.53	-0.04	30.02	-2.67	-0.02
404	441	U	1	-22.41	0.31	37.94	0.31	0.0
404	517	U	4	-23.0	0.21	40.23	0.86	0.01

i-nuc	BP(j)	Nuc	#BP_Win	avgMFE	avgZ	avgED	SumZ	SumZ/#TotalWindows	BPs= 5
nt-405	-	G	150	-	-	-	-	-
405	NoBP	G	55	-26.26	-1.11	25.97	-61.1	-0.41
405	352	C	23	-24.03	-0.7	19.18	-16.15	-0.11
405	287	C	2	-26.65	-1.47	27.89	-2.94	-0.02
405	478	C	62	-25.53	-0.04	30.02	-2.67	-0.02
405	516	C	4	-23.0	0.21	40.23	0.86	0.01
405	539	U	4	-26.9	0.05	34.7	0.18	0.0

i-nuc	BP(j)	Nuc	#BP_Win	avgMFE	avgZ	avgED	SumZ	SumZ/#TotalWindows	BPs= 3
nt-406	-	G	150	-	-	-	-	-
406	NoBP	G	59	-25.87	-1.04	26.85	-61.07	-0.41
406	351	U	23	-24.03	-0.7	19.18	-16.15	-0.11
406	477	C	62	-25.53	-0.04	30.02	-2.67	-0.02
406	538	U	6	-26.63	0.1	34.44	0.59	0.0

i-nuc	BP(j)	Nuc	#BP_Win	avgMFE	avgZ	avgED	SumZ	SumZ/#TotalWindows	BPs= 3
nt-407	-	G	150	-	-	-	-	-
407	NoBP	G	81	-25.21	-0.93	24.63	-75.67	-0.5
407	476	U	62	-25.53	-0.04	30.02	-2.67	-0.02
407	537	C	6	-26.63	0.1	34.44	0.59	0.0
407	469	C	1	-25.5	0.06	35.68	0.06	0.0

i-nuc	BP(j)	Nuc	#BP_Win	avgMFE	avgZ	avgED	SumZ	SumZ/#TotalWindows	BPs= 2
nt-408	-	G	150	-	-	-	-	-
408	NoBP	G	121	-25.5	-0.5	28.62	-60.57	-0.4
408	349	C	23	-24.03	-0.7	19.18	-16.15	-0.11
408	536	C	6	-26.63	0.1	34.44	0.59	0.0

i-nuc	BP(j)	Nuc	#BP_Win	avgMFE	avgZ	avgED	SumZ	SumZ/#TotalWindows	BPs= 2
nt-409	-	G	150	-	-	-	-	-
409	NoBP	G	143	-25.18	-0.52	27.15	-75.02	-0.5
409	535	C	6	-26.63	0.1	34.44	0.59	0.0
409	467	C	1	-25.5	0.06	35.68	0.06	0.0

i-nuc	BP(j)	Nuc	#BP_Win	avgMFE	avgZ	avgED	SumZ	SumZ/#TotalWindows	BPs= 2
nt-410	-	A	150	-	-	-	-	-
410	NoBP	A	143	-25.1	-0.52	27.27	-73.73	-0.49
410	534	U	6	-26.63	0.1	34.44	0.59	0.0
410	466	U	1	-25.5	0.06	35.68	0.06	0.0

i-nuc	BP(j)	Nuc	#BP_Win	avgMFE	avgZ	avgED	SumZ	SumZ/#TotalWindows	BPs= 1
nt-411	-	A	150	-	-	-	-	-
411	NoBP	A	149	-25.1	-0.48	27.63	-71.69	-0.48
411	465	U	1	-25.5	0.06	35.68	0.06	0.0

i-nuc	BP(j)	Nuc	#BP_Win	avgMFE	avgZ	avgED	SumZ	SumZ/#TotalWindows	BPs= 0
nt-412	-	A	150	-	-	-	-	-
412	NoBP	A	150	-25.05	-0.47	27.72	-70.03	-0.47

i-nuc	BP(j)	Nuc	#BP_Win	avgMFE	avgZ	avgED	SumZ	SumZ/#TotalWindows	BPs= 1
nt-413	-	G	150	-	-	-	-	-
413	NoBP	G	88	-24.61	-0.74	26.17	-65.2	-0.43
413	467	C	62	-25.53	-0.04	30.02	-2.67	-0.02

i-nuc	BP(j)	Nuc	#BP_Win	avgMFE	avgZ	avgED	SumZ	SumZ/#TotalWindows	BPs= 1
nt-414	-	A	150	-	-	-	-	-
414	NoBP	A	88	-24.52	-0.72	26.24	-63.7	-0.42
414	466	U	62	-25.53	-0.04	30.02	-2.67	-0.02

i-nuc	BP(j)	Nuc	#BP_Win	avgMFE	avgZ	avgED	SumZ	SumZ/#TotalWindows	BPs= 1
nt-415	-	A	150	-	-	-	-	-
415	NoBP	A	88	-24.42	-0.7	26.34	-61.74	-0.41
415	465	U	62	-25.53	-0.04	30.02	-2.67	-0.02

i-nuc	BP(j)	Nuc	#BP_Win	avgMFE	avgZ	avgED	SumZ	SumZ/#TotalWindows	BPs= 0
nt-416	-	A	150	-	-	-	-	-
416	NoBP	A	150	-24.83	-0.41	27.93	-61.7	-0.41

i-nuc	BP(j)	Nuc	#BP_Win	avgMFE	avgZ	avgED	SumZ	SumZ/#TotalWindows	BPs= 1
nt-417	-	C	150	-	-	-	-	-
417	NoBP	C	88	-24.26	-0.65	26.52	-57.25	-0.38
417	463	G	62	-25.53	-0.04	30.02	-2.67	-0.02

i-nuc	BP(j)	Nuc	#BP_Win	avgMFE	avgZ	avgED	SumZ	SumZ/#TotalWindows	BPs= 0
nt-418	-	A	150	-	-	-	-	-
418	NoBP	A	150	-24.74	-0.38	28.01	-57.07	-0.38

i-nuc	BP(j)	Nuc	#BP_Win	avgMFE	avgZ	avgED	SumZ	SumZ/#TotalWindows	BPs= 0
nt-419	-	A	150	-	-	-	-	-
419	NoBP	A	150	-24.7	-0.36	28.05	-54.34	-0.36

i-nuc	BP(j)	Nuc	#BP_Win	avgMFE	avgZ	avgED	SumZ	SumZ/#TotalWindows	BPs= 0
nt-420	-	U	150	-	-	-	-	-
420	NoBP	U	150	-24.65	-0.35	28.11	-52.05	-0.35

i-nuc	BP(j)	Nuc	#BP_Win	avgMFE	avgZ	avgED	SumZ	SumZ/#TotalWindows	BPs= 0
nt-421	-	A	150	-	-	-	-	-
421	NoBP	A	150	-24.61	-0.33	28.14	-49.38	-0.33

i-nuc	BP(j)	Nuc	#BP_Win	avgMFE	avgZ	avgED	SumZ	SumZ/#TotalWindows	BPs= 0
nt-422	-	U	150	-	-	-	-	-
422	NoBP	U	150	-24.57	-0.31	28.19	-46.89	-0.31

i-nuc	BP(j)	Nuc	#BP_Win	avgMFE	avgZ	avgED	SumZ	SumZ/#TotalWindows	BPs= 0
nt-423	-	A	150	-	-	-	-	-
423	NoBP	A	150	-24.53	-0.3	28.27	-44.46	-0.3

i-nuc	BP(j)	Nuc	#BP_Win	avgMFE	avgZ	avgED	SumZ	SumZ/#TotalWindows	BPs= 0
nt-424	-	A	150	-	-	-	-	-
424	NoBP	A	150	-24.5	-0.28	28.38	-42.72	-0.28

i-nuc	BP(j)	Nuc	#BP_Win	avgMFE	avgZ	avgED	SumZ	SumZ/#TotalWindows	BPs= 1
nt-425	-	A	150	-	-	-	-	-
425	NoBP	A	19	-27.82	-1.45	25.99	-27.49	-0.18
425	439	U	131	-23.99	-0.1	28.83	-12.48	-0.08

i-nuc	BP(j)	Nuc	#BP_Win	avgMFE	avgZ	avgED	SumZ	SumZ/#TotalWindows	BPs= 1
nt-426	-	C	150	-	-	-	-	-
426	NoBP	C	19	-27.62	-1.34	26.73	-25.44	-0.17
426	438	G	131	-23.99	-0.1	28.83	-12.48	-0.08

i-nuc	BP(j)	Nuc	#BP_Win	avgMFE	avgZ	avgED	SumZ	SumZ/#TotalWindows	BPs= 1
nt-427	-	U	150	-	-	-	-	-
427	NoBP	U	19	-27.42	-1.25	27.46	-23.8	-0.16
427	437	A	131	-23.99	-0.1	28.83	-12.48	-0.08

i-nuc	BP(j)	Nuc	#BP_Win	avgMFE	avgZ	avgED	SumZ	SumZ/#TotalWindows	BPs= 1
nt-428	-	A	150	-	-	-	-	-
428	NoBP	A	19	-27.22	-1.18	28.2	-22.42	-0.15
428	436	U	131	-23.99	-0.1	28.83	-12.48	-0.08

i-nuc	BP(j)	Nuc	#BP_Win	avgMFE	avgZ	avgED	SumZ	SumZ/#TotalWindows	BPs= 0
nt-429	-	A	150	-	-	-	-	-
429	NoBP	A	150	-24.37	-0.22	28.86	-32.46	-0.22

i-nuc	BP(j)	Nuc	#BP_Win	avgMFE	avgZ	avgED	SumZ	SumZ/#TotalWindows	BPs= 0
nt-430	-	A	150	-	-	-	-	-
430	NoBP	A	150	-24.35	-0.2	29.0	-30.45	-0.2

i-nuc	BP(j)	Nuc	#BP_Win	avgMFE	avgZ	avgED	SumZ	SumZ/#TotalWindows	BPs= 0
nt-431	-	A	150	-	-	-	-	-
431	NoBP	A	150	-24.32	-0.19	29.15	-28.24	-0.19

i-nuc	BP(j)	Nuc	#BP_Win	avgMFE	avgZ	avgED	SumZ	SumZ/#TotalWindows	BPs= 0
nt-432	-	C	150	-	-	-	-	-
432	NoBP	C	150	-24.29	-0.17	29.31	-25.52	-0.17

i-nuc	BP(j)	Nuc	#BP_Win	avgMFE	avgZ	avgED	SumZ	SumZ/#TotalWindows	BPs= 1
nt-433	-	A	150	-	-	-	-	-
433	NoBP	A	139	-24.11	-0.17	28.5	-24.08	-0.16
433	572	U	11	-26.55	0.02	41.05	0.23	0.0

i-nuc	BP(j)	Nuc	#BP_Win	avgMFE	avgZ	avgED	SumZ	SumZ/#TotalWindows	BPs= 2
nt-434	-	U	150	-	-	-	-	-
434	NoBP	U	138	-24.08	-0.16	28.53	-22.28	-0.15
434	571	A	11	-26.55	0.02	41.05	0.23	0.0
434	573	A	1	-26.4	0.29	39.84	0.29	0.0

i-nuc	BP(j)	Nuc	#BP_Win	avgMFE	avgZ	avgED	SumZ	SumZ/#TotalWindows	BPs= 2
nt-435	-	A	150	-	-	-	-	-
435	NoBP	A	138	-24.07	-0.14	28.68	-19.79	-0.13
435	570	U	11	-26.55	0.02	41.05	0.23	0.0
435	572	U	1	-26.4	0.29	39.84	0.29	0.0

i-nuc	BP(j)	Nuc	#BP_Win	avgMFE	avgZ	avgED	SumZ	SumZ/#TotalWindows	BPs= 3
nt-436	-	U	150	-	-	-	-	-
436	NoBP	U	7	-25.44	-0.68	27.01	-4.73	-0.03
436	428	A	131	-23.99	-0.1	28.83	-12.48	-0.08
436	569	A	11	-26.55	0.02	41.05	0.23	0.0
436	571	A	1	-26.4	0.29	39.84	0.29	0.0

i-nuc	BP(j)	Nuc	#BP_Win	avgMFE	avgZ	avgED	SumZ	SumZ/#TotalWindows	BPs= 3
nt-437	-	A	150	-	-	-	-	-
437	NoBP	A	7	-25.36	-0.4	27.92	-2.8	-0.02
437	427	U	131	-23.99	-0.1	28.83	-12.48	-0.08
437	568	U	11	-26.55	0.02	41.05	0.23	0.0
437	570	U	1	-26.4	0.29	39.84	0.29	0.0

i-nuc	BP(j)	Nuc	#BP_Win	avgMFE	avgZ	avgED	SumZ	SumZ/#TotalWindows	BPs= 3
nt-438	-	G	150	-	-	-	-	-
438	NoBP	G	4	-25.1	-0.68	26.93	-2.71	-0.02
438	426	C	131	-23.99	-0.1	28.83	-12.48	-0.08
438	567	U	11	-26.55	0.02	41.05	0.23	0.0
438	577	C	4	-25.95	0.71	35.69	2.83	0.02

i-nuc	BP(j)	Nuc	#BP_Win	avgMFE	avgZ	avgED	SumZ	SumZ/#TotalWindows	BPs= 3
nt-439	-	U	150	-	-	-	-	-
439	NoBP	U	4	-25.73	-0.23	29.8	-0.91	-0.01
439	425	A	131	-23.99	-0.1	28.83	-12.48	-0.08
439	566	A	11	-26.55	0.02	41.05	0.23	0.0
439	576	A	4	-25.95	0.71	35.69	2.83	0.02

i-nuc	BP(j)	Nuc	#BP_Win	avgMFE	avgZ	avgED	SumZ	SumZ/#TotalWindows	BPs= 2
nt-440	-	A	150	-	-	-	-	-
440	NoBP	A	145	-24.24	-0.08	29.8	-12.19	-0.08
440	567	U	1	-26.4	0.29	39.84	0.29	0.0
440	575	U	4	-25.95	0.71	35.69	2.83	0.02

i-nuc	BP(j)	Nuc	#BP_Win	avgMFE	avgZ	avgED	SumZ	SumZ/#TotalWindows	BPs= 4
nt-441	-	U	150	-	-	-	-	-
441	NoBP	U	143	-24.29	-0.07	29.87	-10.08	-0.07
441	301	A	1	-21.9	-0.71	26.22	-0.71	-0.0
441	404	A	1	-22.41	0.31	37.94	0.31	0.0
441	566	A	1	-26.4	0.29	39.84	0.29	0.0
441	574	A	4	-25.95	0.71	35.69	2.83	0.02

i-nuc	BP(j)	Nuc	#BP_Win	avgMFE	avgZ	avgED	SumZ	SumZ/#TotalWindows	BPs= 5
nt-442	-	G	150	-	-	-	-	-
442	NoBP	G	51	-24.15	-0.12	32.07	-6.05	-0.04
442	300	C	1	-21.9	-0.71	26.22	-0.71	-0.0
442	462	C	92	-24.26	0.01	29.16	0.66	0.0
442	403	C	1	-22.41	0.31	37.94	0.31	0.0
442	565	C	1	-26.4	0.29	39.84	0.29	0.0
442	588	C	4	-29.2	-0.14	27.73	-0.55	-0.0

i-nuc	BP(j)	Nuc	#BP_Win	avgMFE	avgZ	avgED	SumZ	SumZ/#TotalWindows	BPs= 5
nt-443	-	G	150	-	-	-	-	-
443	NoBP	G	140	-24.24	0.0	30.6	0.51	0.0
443	300	C	3	-24.17	-1.23	19.81	-3.7	-0.02
443	299	C	1	-21.9	-0.71	26.22	-0.71	-0.0
443	402	C	1	-22.41	0.31	37.94	0.31	0.0
443	564	U	1	-26.4	0.29	39.84	0.29	0.0
443	587	C	4	-29.2	-0.14	27.73	-0.55	-0.0

i-nuc	BP(j)	Nuc	#BP_Win	avgMFE	avgZ	avgED	SumZ	SumZ/#TotalWindows	BPs= 2
nt-444	-	G	150	-	-	-	-	-
444	NoBP	G	143	-24.23	0.02	30.85	2.19	0.01
444	299	C	3	-24.17	-1.23	19.81	-3.7	-0.02
444	586	U	4	-29.2	-0.14	27.73	-0.55	-0.0

i-nuc	BP(j)	Nuc	#BP_Win	avgMFE	avgZ	avgED	SumZ	SumZ/#TotalWindows	BPs= 4
nt-445	-	C	150	-	-	-	-	-
445	298	G	3	-24.17	-1.23	19.81	-3.7	-0.02
445	NoBP	C	50	-24.3	0.04	34.08	1.89	0.01
445	459	G	92	-24.26	0.01	29.16	0.66	0.0
445	400	G	1	-22.41	0.31	37.94	0.31	0.0
445	585	G	4	-29.2	-0.14	27.73	-0.55	-0.0

i-nuc	BP(j)	Nuc	#BP_Win	avgMFE	avgZ	avgED	SumZ	SumZ/#TotalWindows	BPs= 1
nt-446	-	A	150	-	-	-	-	-
446	NoBP	A	149	-24.41	-0.01	30.69	-0.82	-0.01
446	560	U	1	-26.4	0.29	39.84	0.29	0.0

i-nuc	BP(j)	Nuc	#BP_Win	avgMFE	avgZ	avgED	SumZ	SumZ/#TotalWindows	BPs= 4
nt-447	-	A	150	-	-	-	-	-
447	NoBP	A	47	-24.98	0.04	33.75	1.77	0.01
447	457	U	95	-24.16	-0.01	29.05	-0.69	-0.0
447	323	U	3	-20.63	-0.51	27.04	-1.53	-0.01
447	559	U	1	-26.4	0.29	39.84	0.29	0.0
447	591	U	4	-27.7	0.07	38.84	0.29	0.0

i-nuc	BP(j)	Nuc	#BP_Win	avgMFE	avgZ	avgED	SumZ	SumZ/#TotalWindows	BPs= 6
nt-448	-	G	150	-	-	-	-	-
448	NoBP	G	35	-24.28	0.11	34.92	3.68	0.02
448	456	C	95	-24.16	-0.01	29.05	-0.69	-0.0
448	322	C	3	-20.63	-0.51	27.04	-1.53	-0.01
448	540	C	8	-26.64	0.06	31.58	0.51	0.0
448	558	C	1	-26.4	0.29	39.84	0.29	0.0
448	583	C	4	-29.2	-0.14	27.73	-0.55	-0.0
448	590	C	4	-27.7	0.07	38.84	0.29	0.0

i-nuc	BP(j)	Nuc	#BP_Win	avgMFE	avgZ	avgED	SumZ	SumZ/#TotalWindows	BPs= 4
nt-449	-	C	150	-	-	-	-	-
449	NoBP	C	21	-24.43	-0.03	29.54	-0.6	-0.0
449	455	G	95	-24.16	-0.01	29.05	-0.69	-0.0
449	321	G	3	-20.63	-0.51	27.04	-1.53	-0.01
449	480	G	27	-25.79	0.19	38.5	5.11	0.03
449	582	G	4	-29.2	-0.14	27.73	-0.55	-0.0

i-nuc	BP(j)	Nuc	#BP_Win	avgMFE	avgZ	avgED	SumZ	SumZ/#TotalWindows	BPs= 3
nt-450	-	A	150	-	-	-	-	-
450	NoBP	A	105	-23.76	-0.02	28.7	-2.59	-0.02
450	479	U	27	-25.79	0.19	38.5	5.11	0.03
450	538	U	14	-28.07	-0.13	28.11	-1.84	-0.01
450	589	U	4	-27.7	0.07	38.84	0.29	0.0

i-nuc	BP(j)	Nuc	#BP_Win	avgMFE	avgZ	avgED	SumZ	SumZ/#TotalWindows	BPs= 3
nt-451	-	G	150	-	-	-	-	-
451	NoBP	G	104	-23.8	-0.02	28.75	-2.35	-0.02
451	478	C	27	-25.79	0.19	38.5	5.11	0.03
451	537	C	15	-28.28	-0.16	28.42	-2.41	-0.02
451	588	C	4	-27.7	0.07	38.84	0.29	0.0

i-nuc	BP(j)	Nuc	#BP_Win	avgMFE	avgZ	avgED	SumZ	SumZ/#TotalWindows	BPs= 4
nt-452	-	G	150	-	-	-	-	-
452	NoBP	G	103	-23.84	-0.02	28.79	-1.99	-0.01
452	477	C	27	-25.79	0.19	38.5	5.11	0.03
452	536	C	15	-28.28	-0.16	28.42	-2.41	-0.02
452	587	C	4	-27.7	0.07	38.84	0.29	0.0
452	478	C	1	-30.1	-0.2	29.45	-0.2	-0.0

i-nuc	BP(j)	Nuc	#BP_Win	avgMFE	avgZ	avgED	SumZ	SumZ/#TotalWindows	BPs= 5
nt-453	-	G	150	-	-	-	-	-
453	NoBP	G	102	-23.88	-0.02	28.83	-1.89	-0.01
453	476	U	27	-25.79	0.19	38.5	5.11	0.03
453	535	C	15	-28.28	-0.16	28.42	-2.41	-0.02
453	586	U	4	-27.7	0.07	38.84	0.29	0.0
453	477	C	1	-30.1	-0.2	29.45	-0.2	-0.0
453	565	C	1	-29.4	-0.67	39.77	-0.67	-0.0

i-nuc	BP(j)	Nuc	#BP_Win	avgMFE	avgZ	avgED	SumZ	SumZ/#TotalWindows	BPs= 4
nt-454	-	A	150	-	-	-	-	-
454	NoBP	A	105	-24.07	-0.02	29.25	-1.68	-0.01
454	473	U	28	-25.9	0.16	38.53	4.43	0.03
454	534	U	15	-28.28	-0.16	28.42	-2.41	-0.02
454	476	U	1	-30.1	-0.2	29.45	-0.2	-0.0
454	564	U	1	-29.4	-0.67	39.77	-0.67	-0.0

i-nuc	BP(j)	Nuc	#BP_Win	avgMFE	avgZ	avgED	SumZ	SumZ/#TotalWindows	BPs= 5
nt-455	-	G	150	-	-	-	-	-
455	NoBP	G	19	-27.54	-0.16	28.7	-3.02	-0.02
455	449	C	95	-24.16	-0.01	29.05	-0.69	-0.0
455	316	C	3	-20.63	-0.51	27.04	-1.53	-0.01
455	472	U	28	-25.9	0.16	38.53	4.43	0.03
455	583	C	4	-27.7	0.07	38.84	0.29	0.0
455	600	C	1	-29.0	-0.47	36.59	-0.47	-0.0

i-nuc	BP(j)	Nuc	#BP_Win	avgMFE	avgZ	avgED	SumZ	SumZ/#TotalWindows	BPs= 6
nt-456	-	C	150	-	-	-	-	-
456	NoBP	C	18	-27.92	-0.17	28.73	-3.11	-0.02
456	448	G	95	-24.16	-0.01	29.05	-0.69	-0.0
456	315	G	3	-20.63	-0.51	27.04	-1.53	-0.01
456	471	G	28	-25.9	0.16	38.53	4.43	0.03
456	582	G	4	-27.7	0.07	38.84	0.29	0.0
456	562	G	1	-29.4	-0.67	39.77	-0.67	-0.0
456	599	G	1	-29.0	-0.47	36.59	-0.47	-0.0

i-nuc	BP(j)	Nuc	#BP_Win	avgMFE	avgZ	avgED	SumZ	SumZ/#TotalWindows	BPs= 5
nt-457	-	U	150	-	-	-	-	-
457	447	A	95	-24.16	-0.01	29.05	-0.69	-0.0
457	314	A	3	-20.63	-0.51	27.04	-1.53	-0.01
457	470	A	28	-25.9	0.16	38.53	4.43	0.03
457	NoBP	U	19	-28.46	-0.25	29.82	-4.67	-0.03
457	581	A	4	-27.7	0.07	38.84	0.29	0.0
457	561	A	1	-29.4	-0.67	39.77	-0.67	-0.0

i-nuc	BP(j)	Nuc	#BP_Win	avgMFE	avgZ	avgED	SumZ	SumZ/#TotalWindows	BPs= 3
nt-458	-	A	150	-	-	-	-	-
458	NoBP	A	142	-25.13	-0.01	31.12	-1.68	-0.01
458	313	U	3	-20.63	-0.51	27.04	-1.53	-0.01
458	580	U	4	-27.7	0.07	38.84	0.29	0.0
458	560	U	1	-29.4	-0.67	39.77	-0.67	-0.0

i-nuc	BP(j)	Nuc	#BP_Win	avgMFE	avgZ	avgED	SumZ	SumZ/#TotalWindows	BPs= 4
nt-459	-	G	150	-	-	-	-	-
459	NoBP	G	27	-27.73	-0.21	31.56	-5.79	-0.04
459	312	C	2	-21.6	-0.86	27.07	-1.73	-0.01
459	445	C	92	-24.26	0.01	29.16	0.66	0.0
459	467	C	28	-25.9	0.16	38.53	4.43	0.03
459	559	U	1	-29.4	-0.67	39.77	-0.67	-0.0

i-nuc	BP(j)	Nuc	#BP_Win	avgMFE	avgZ	avgED	SumZ	SumZ/#TotalWindows	BPs= 2
nt-460	-	A	150	-	-	-	-	-
460	NoBP	A	115	-24.89	-0.06	29.38	-6.51	-0.04
460	466	U	28	-25.9	0.16	38.53	4.43	0.03
460	473	U	7	-28.39	-0.15	36.85	-1.04	-0.01

i-nuc	BP(j)	Nuc	#BP_Win	avgMFE	avgZ	avgED	SumZ	SumZ/#TotalWindows	BPs= 2
nt-461	-	A	150	-	-	-	-	-
461	NoBP	A	115	-24.96	-0.06	29.42	-6.56	-0.04
461	465	U	28	-25.9	0.16	38.53	4.43	0.03
461	472	U	7	-28.39	-0.15	36.85	-1.04	-0.01

i-nuc	BP(j)	Nuc	#BP_Win	avgMFE	avgZ	avgED	SumZ	SumZ/#TotalWindows	BPs= 2
nt-462	-	C	150	-	-	-	-	-
462	NoBP	C	51	-26.91	-0.05	34.91	-2.55	-0.02
462	442	G	92	-24.26	0.01	29.16	0.66	0.0
462	471	G	7	-28.39	-0.15	36.85	-1.04	-0.01

i-nuc	BP(j)	Nuc	#BP_Win	avgMFE	avgZ	avgED	SumZ	SumZ/#TotalWindows	BPs= 2
nt-463	-	G	150	-	-	-	-	-
463	NoBP	G	84	-25.21	0.01	32.31	1.13	0.01
463	417	C	62	-25.53	-0.04	30.02	-2.67	-0.02
463	565	C	4	-28.7	-0.64	37.12	-2.56	-0.02

i-nuc	BP(j)	Nuc	#BP_Win	avgMFE	avgZ	avgED	SumZ	SumZ/#TotalWindows	BPs= 1
nt-464	-	A	150	-	-	-	-	-
464	NoBP	A	146	-25.43	-0.02	31.35	-2.68	-0.02
464	564	U	4	-28.7	-0.64	37.12	-2.56	-0.02

i-nuc	BP(j)	Nuc	#BP_Win	avgMFE	avgZ	avgED	SumZ	SumZ/#TotalWindows	BPs= 5
nt-465	-	U	150	-	-	-	-	-
465	NoBP	U	54	-25.22	-0.1	28.95	-5.17	-0.03
465	415	A	62	-25.53	-0.04	30.02	-2.67	-0.02
465	461	A	28	-25.9	0.16	38.53	4.43	0.03
465	411	A	1	-25.5	0.06	35.68	0.06	0.0
465	554	A	1	-29.4	-0.67	39.77	-0.67	-0.0
465	563	A	4	-28.7	-0.64	37.12	-2.56	-0.02

i-nuc	BP(j)	Nuc	#BP_Win	avgMFE	avgZ	avgED	SumZ	SumZ/#TotalWindows	BPs= 7
nt-466	-	U	150	-	-	-	-	-
466	NoBP	U	26	-25.88	-0.14	33.72	-3.6	-0.02
466	345	A	13	-21.37	-0.01	20.37	-0.14	-0.0
466	414	A	62	-25.53	-0.04	30.02	-2.67	-0.02
466	460	A	28	-25.9	0.16	38.53	4.43	0.03
466	410	A	1	-25.5	0.06	35.68	0.06	0.0
466	521	A	15	-28.28	-0.16	28.42	-2.41	-0.02
466	553	A	1	-29.4	-0.67	39.77	-0.67	-0.0
466	562	G	4	-28.7	-0.64	37.12	-2.56	-0.02

i-nuc	BP(j)	Nuc	#BP_Win	avgMFE	avgZ	avgED	SumZ	SumZ/#TotalWindows	BPs= 6
nt-467	-	C	150	-	-	-	-	-
467	NoBP	C	30	-26.71	-0.26	34.45	-7.85	-0.05
467	344	G	13	-21.37	-0.01	20.37	-0.14	-0.0
467	413	G	62	-25.53	-0.04	30.02	-2.67	-0.02
467	459	G	28	-25.9	0.16	38.53	4.43	0.03
467	409	G	1	-25.5	0.06	35.68	0.06	0.0
467	520	G	15	-28.28	-0.16	28.42	-2.41	-0.02
467	552	G	1	-29.4	-0.67	39.77	-0.67	-0.0

i-nuc	BP(j)	Nuc	#BP_Win	avgMFE	avgZ	avgED	SumZ	SumZ/#TotalWindows	BPs= 1
nt-468	-	G	150	-	-	-	-	-
468	NoBP	G	137	-26.3	-0.08	32.73	-11.37	-0.08
468	343	C	13	-21.37	-0.01	20.37	-0.14	-0.0

i-nuc	BP(j)	Nuc	#BP_Win	avgMFE	avgZ	avgED	SumZ	SumZ/#TotalWindows	BPs= 3
nt-469	-	C	150	-	-	-	-	-
469	NoBP	C	121	-26.19	-0.1	33.32	-11.99	-0.08
469	342	G	13	-21.37	-0.01	20.37	-0.14	-0.0
469	407	G	1	-25.5	0.06	35.68	0.06	0.0
469	518	G	15	-28.28	-0.16	28.42	-2.41	-0.02

i-nuc	BP(j)	Nuc	#BP_Win	avgMFE	avgZ	avgED	SumZ	SumZ/#TotalWindows	BPs= 4
nt-470	-	A	150	-	-	-	-	-
470	341	U	13	-21.37	-0.01	20.37	-0.14	-0.0
470	NoBP	A	90	-26.33	-0.19	31.65	-17.22	-0.11
470	457	U	28	-25.9	0.16	38.53	4.43	0.03
470	517	U	15	-28.28	-0.16	28.42	-2.41	-0.02
470	559	U	4	-28.7	-0.64	37.12	-2.56	-0.02

i-nuc	BP(j)	Nuc	#BP_Win	avgMFE	avgZ	avgED	SumZ	SumZ/#TotalWindows	BPs= 5
nt-471	-	G	150	-	-	-	-	-
471	NoBP	G	94	-25.54	-0.18	29.96	-16.6	-0.11
471	456	C	28	-25.9	0.16	38.53	4.43	0.03
471	516	C	15	-28.28	-0.16	28.42	-2.41	-0.02
471	462	C	7	-28.39	-0.15	36.85	-1.04	-0.01
471	558	C	4	-28.7	-0.64	37.12	-2.56	-0.02
471	614	U	2	-30.7	-1.07	26.88	-2.14	-0.01

i-nuc	BP(j)	Nuc	#BP_Win	avgMFE	avgZ	avgED	SumZ	SumZ/#TotalWindows	BPs= 6
nt-472	-	U	150	-	-	-	-	-
472	339	G	11	-21.76	-0.09	20.29	-1.0	-0.01
472	NoBP	U	83	-26.19	-0.21	31.41	-17.44	-0.12
472	455	G	28	-25.9	0.16	38.53	4.43	0.03
472	515	A	15	-28.28	-0.16	28.42	-2.41	-0.02
472	461	A	7	-28.39	-0.15	36.85	-1.04	-0.01
472	557	A	4	-28.7	-0.64	37.12	-2.56	-0.02
472	613	A	2	-30.7	-1.07	26.88	-2.14	-0.01

i-nuc	BP(j)	Nuc	#BP_Win	avgMFE	avgZ	avgED	SumZ	SumZ/#TotalWindows	BPs= 5
nt-473	-	U	150	-	-	-	-	-
473	NoBP	U	100	-26.5	-0.22	30.84	-21.75	-0.15
473	338	G	9	-22.17	-0.11	20.79	-0.99	-0.01
473	454	A	28	-25.9	0.16	38.53	4.43	0.03
473	460	A	7	-28.39	-0.15	36.85	-1.04	-0.01
473	556	A	4	-28.7	-0.64	37.12	-2.56	-0.02
473	612	G	2	-30.7	-1.07	26.88	-2.14	-0.01

i-nuc	BP(j)	Nuc	#BP_Win	avgMFE	avgZ	avgED	SumZ	SumZ/#TotalWindows	BPs= 1
nt-474	-	A	150	-	-	-	-	-
474	337	U	5	-21.7	-0.38	18.61	-1.92	-0.01
474	NoBP	A	145	-26.58	-0.17	32.63	-24.27	-0.16

i-nuc	BP(j)	Nuc	#BP_Win	avgMFE	avgZ	avgED	SumZ	SumZ/#TotalWindows	BPs= 3
nt-475	-	A	150	-	-	-	-	-
475	NoBP	A	110	-25.91	-0.02	31.53	-2.44	-0.02
475	337	U	4	-22.75	0.23	23.5	0.93	0.01
475	549	U	30	-28.31	-0.7	36.99	-21.11	-0.14
475	610	U	6	-30.45	-0.95	28.31	-5.7	-0.04

i-nuc	BP(j)	Nuc	#BP_Win	avgMFE	avgZ	avgED	SumZ	SumZ/#TotalWindows	BPs= 7
nt-476	-	U	150	-	-	-	-	-
476	NoBP	U	17	-27.51	-0.19	27.28	-3.2	-0.02
476	334	A	1	-22.2	0.16	20.4	0.16	0.0
476	336	A	4	-22.75	0.23	23.5	0.93	0.01
476	407	G	62	-25.53	-0.04	30.02	-2.67	-0.02
476	453	G	27	-25.79	0.19	38.5	5.11	0.03
476	548	A	31	-28.4	-0.72	36.78	-22.44	-0.15
476	454	A	1	-30.1	-0.2	29.45	-0.2	-0.0
476	609	A	7	-30.21	-0.91	29.49	-6.36	-0.04

i-nuc	BP(j)	Nuc	#BP_Win	avgMFE	avgZ	avgED	SumZ	SumZ/#TotalWindows	BPs= 7
nt-477	-	C	150	-	-	-	-	-
477	NoBP	C	17	-27.99	-0.24	27.91	-4.04	-0.03
477	333	G	1	-22.2	0.16	20.4	0.16	0.0
477	335	G	4	-22.75	0.23	23.5	0.93	0.01
477	406	G	62	-25.53	-0.04	30.02	-2.67	-0.02
477	452	G	27	-25.79	0.19	38.5	5.11	0.03
477	547	G	31	-28.4	-0.72	36.78	-22.44	-0.15
477	453	G	1	-30.1	-0.2	29.45	-0.2	-0.0
477	608	G	7	-30.21	-0.91	29.49	-6.36	-0.04

i-nuc	BP(j)	Nuc	#BP_Win	avgMFE	avgZ	avgED	SumZ	SumZ/#TotalWindows	BPs= 8
nt-478	-	C	150	-	-	-	-	-
478	NoBP	C	2	-22.15	0.46	26.13	0.92	0.01
478	333	G	3	-22.97	0.06	20.72	0.17	0.0
478	405	G	62	-25.53	-0.04	30.02	-2.67	-0.02
478	451	G	27	-25.79	0.19	38.5	5.11	0.03
478	546	G	31	-28.4	-0.72	36.78	-22.44	-0.15
478	508	G	15	-28.28	-0.16	28.42	-2.41	-0.02
478	452	G	1	-30.1	-0.2	29.45	-0.2	-0.0
478	607	G	7	-30.21	-0.91	29.49	-6.36	-0.04
478	621	G	2	-29.8	-1.44	29.48	-2.88	-0.02

i-nuc	BP(j)	Nuc	#BP_Win	avgMFE	avgZ	avgED	SumZ	SumZ/#TotalWindows	BPs= 7
nt-479	-	U	150	-	-	-	-	-
479	332	A	3	-22.97	0.06	20.72	0.17	0.0
479	NoBP	U	3	-27.0	-0.18	32.44	-0.54	-0.0
479	404	A	62	-25.53	-0.04	30.02	-2.67	-0.02
479	450	A	27	-25.79	0.19	38.5	5.11	0.03
479	545	A	31	-28.4	-0.72	36.78	-22.44	-0.15
479	507	A	15	-28.28	-0.16	28.42	-2.41	-0.02
479	606	A	7	-30.21	-0.91	29.49	-6.36	-0.04
479	620	A	2	-29.8	-1.44	29.48	-2.88	-0.02

i-nuc	BP(j)	Nuc	#BP_Win	avgMFE	avgZ	avgED	SumZ	SumZ/#TotalWindows	BPs= 4
nt-480	-	G	150	-	-	-	-	-
480	NoBP	G	3	-22.8	0.26	24.17	0.77	0.01
480	403	C	62	-25.53	-0.04	30.02	-2.67	-0.02
480	449	C	27	-25.79	0.19	38.5	5.11	0.03
480	544	C	31	-28.4	-0.72	36.78	-22.44	-0.15
480	504	U	27	-29.0	-0.53	29.36	-14.23	-0.09

i-nuc	BP(j)	Nuc	#BP_Win	avgMFE	avgZ	avgED	SumZ	SumZ/#TotalWindows	BPs= 2
nt-481	-	G	150	-	-	-	-	-
481	NoBP	G	2	-22.5	0.38	26.24	0.76	0.01
481	402	C	62	-25.53	-0.04	30.02	-2.67	-0.02
481	503	C	86	-27.76	-0.37	34.99	-31.98	-0.21

i-nuc	BP(j)	Nuc	#BP_Win	avgMFE	avgZ	avgED	SumZ	SumZ/#TotalWindows	BPs= 3
nt-482	-	C	150	-	-	-	-	-
482	NoBP	C	1	-22.1	0.76	31.86	0.76	0.01
482	401	G	62	-25.53	-0.04	30.02	-2.67	-0.02
482	502	G	86	-27.76	-0.37	34.99	-31.98	-0.21
482	630	G	1	-25.2	-0.53	43.91	-0.53	-0.0

i-nuc	BP(j)	Nuc	#BP_Win	avgMFE	avgZ	avgED	SumZ	SumZ/#TotalWindows	BPs= 3
nt-483	-	C	150	-	-	-	-	-
483	400	G	62	-25.53	-0.04	30.02	-2.67	-0.02
483	501	G	87	-27.72	-0.37	35.11	-32.36	-0.22
483	629	G	1	-25.2	-0.53	43.91	-0.53	-0.0

i-nuc	BP(j)	Nuc	#BP_Win	avgMFE	avgZ	avgED	SumZ	SumZ/#TotalWindows	BPs= 3
nt-484	-	U	150	-	-	-	-	-
484	399	A	60	-25.5	-0.05	29.95	-3.1	-0.02
484	500	A	87	-27.72	-0.37	35.11	-32.36	-0.22
484	NoBP	U	2	-25.4	0.36	38.58	0.71	0.0
484	628	A	1	-25.2	-0.53	43.91	-0.53	-0.0

i-nuc	BP(j)	Nuc	#BP_Win	avgMFE	avgZ	avgED	SumZ	SumZ/#TotalWindows	BPs= 4
nt-485	-	U	150	-	-	-	-	-
485	NoBP	U	12	-24.42	0.33	32.6	4.0	0.03
485	398	A	41	-26.47	-0.18	29.68	-7.47	-0.05
485	499	A	87	-27.72	-0.37	35.11	-32.36	-0.22
485	509	A	9	-22.2	0.16	30.63	1.41	0.01
485	627	A	1	-25.2	-0.53	43.91	-0.53	-0.0

i-nuc	BP(j)	Nuc	#BP_Win	avgMFE	avgZ	avgED	SumZ	SumZ/#TotalWindows	BPs= 2
nt-486	-	U	150	-	-	-	-	-
486	NoBP	U	54	-25.95	-0.08	30.71	-4.18	-0.03
486	498	G	87	-27.72	-0.37	35.11	-32.36	-0.22
486	508	G	9	-22.2	0.16	30.63	1.41	0.01

i-nuc	BP(j)	Nuc	#BP_Win	avgMFE	avgZ	avgED	SumZ	SumZ/#TotalWindows	BPs= 2
nt-487	-	U	150	-	-	-	-	-
487	NoBP	U	54	-25.96	-0.09	30.57	-4.92	-0.03
487	497	A	87	-27.72	-0.37	35.11	-32.36	-0.22
487	507	A	9	-22.2	0.16	30.63	1.41	0.01

i-nuc	BP(j)	Nuc	#BP_Win	avgMFE	avgZ	avgED	SumZ	SumZ/#TotalWindows	BPs= 1
nt-488	-	A	150	-	-	-	-	-
488	NoBP	A	141	-27.06	-0.27	33.3	-38.55	-0.26
488	506	U	9	-22.2	0.16	30.63	1.41	0.01

i-nuc	BP(j)	Nuc	#BP_Win	avgMFE	avgZ	avgED	SumZ	SumZ/#TotalWindows	BPs= 2
nt-489	-	G	150	-	-	-	-	-
489	NoBP	G	41	-24.58	0.03	30.09	1.07	0.01
489	496	C	105	-27.58	-0.34	34.72	-36.16	-0.24
489	393	C	4	-28.4	-0.9	20.33	-3.59	-0.02

i-nuc	BP(j)	Nuc	#BP_Win	avgMFE	avgZ	avgED	SumZ	SumZ/#TotalWindows	BPs= 3
nt-490	-	A	150	-	-	-	-	-
490	NoBP	A	32	-25.34	-0.06	29.64	-1.86	-0.01
490	495	U	105	-27.58	-0.34	34.72	-36.16	-0.24
490	504	U	9	-22.2	0.16	30.63	1.41	0.01
490	392	U	4	-28.4	-0.9	20.33	-3.59	-0.02

i-nuc	BP(j)	Nuc	#BP_Win	avgMFE	avgZ	avgED	SumZ	SumZ/#TotalWindows	BPs= 3
nt-491	-	G	150	-	-	-	-	-
491	NoBP	G	139	-27.15	-0.31	33.07	-43.56	-0.29
491	352	C	1	-23.0	0.51	30.58	0.51	0.0
491	503	C	9	-22.2	0.16	30.63	1.41	0.01
491	397	U	1	-27.5	0.03	40.02	0.03	0.0

i-nuc	BP(j)	Nuc	#BP_Win	avgMFE	avgZ	avgED	SumZ	SumZ/#TotalWindows	BPs= 2
nt-492	-	A	150	-	-	-	-	-
492	NoBP	A	148	-26.87	-0.29	32.87	-43.52	-0.29
492	351	U	1	-23.0	0.51	30.58	0.51	0.0
492	396	U	1	-27.5	0.03	40.02	0.03	0.0

i-nuc	BP(j)	Nuc	#BP_Win	avgMFE	avgZ	avgED	SumZ	SumZ/#TotalWindows	BPs= 3
nt-493	-	C	150	-	-	-	-	-
493	NoBP	C	139	-27.2	-0.33	32.97	-46.38	-0.31
493	350	G	1	-23.0	0.51	30.58	0.51	0.0
493	502	G	9	-22.2	0.16	30.63	1.41	0.01
493	395	G	1	-27.5	0.03	40.02	0.03	0.0

i-nuc	BP(j)	Nuc	#BP_Win	avgMFE	avgZ	avgED	SumZ	SumZ/#TotalWindows	BPs= 1
nt-494	-	A	150	-	-	-	-	-
494	NoBP	A	147	-26.87	-0.28	33.1	-41.54	-0.28
494	641	U	3	-28.7	-1.52	19.81	-4.55	-0.03

i-nuc	BP(j)	Nuc	#BP_Win	avgMFE	avgZ	avgED	SumZ	SumZ/#TotalWindows	BPs= 2
nt-495	-	U	150	-	-	-	-	-
495	NoBP	U	42	-25.15	-0.16	28.9	-6.85	-0.05
495	490	A	105	-27.58	-0.34	34.72	-36.16	-0.24
495	640	A	3	-28.7	-1.52	19.81	-4.55	-0.03

i-nuc	BP(j)	Nuc	#BP_Win	avgMFE	avgZ	avgED	SumZ	SumZ/#TotalWindows	BPs= 2
nt-496	-	C	150	-	-	-	-	-
496	NoBP	C	42	-25.23	-0.19	28.76	-8.17	-0.05
496	489	G	105	-27.58	-0.34	34.72	-36.16	-0.24
496	639	G	3	-28.7	-1.52	19.81	-4.55	-0.03

i-nuc	BP(j)	Nuc	#BP_Win	avgMFE	avgZ	avgED	SumZ	SumZ/#TotalWindows	BPs= 1
nt-497	-	A	150	-	-	-	-	-
497	NoBP	A	63	-25.92	-0.29	29.4	-17.98	-0.12
497	487	U	87	-27.72	-0.37	35.11	-32.36	-0.22

i-nuc	BP(j)	Nuc	#BP_Win	avgMFE	avgZ	avgED	SumZ	SumZ/#TotalWindows	BPs= 1
nt-498	-	G	150	-	-	-	-	-
498	NoBP	G	63	-25.97	-0.32	29.3	-19.91	-0.13
498	486	U	87	-27.72	-0.37	35.11	-32.36	-0.22

i-nuc	BP(j)	Nuc	#BP_Win	avgMFE	avgZ	avgED	SumZ	SumZ/#TotalWindows	BPs= 2
nt-499	-	A	150	-	-	-	-	-
499	NoBP	A	51	-25.59	-0.13	31.34	-6.46	-0.04
499	485	U	87	-27.72	-0.37	35.11	-32.36	-0.22
499	637	U	12	-27.78	-1.22	20.13	-14.65	-0.1

i-nuc	BP(j)	Nuc	#BP_Win	avgMFE	avgZ	avgED	SumZ	SumZ/#TotalWindows	BPs= 2
nt-500	-	A	150	-	-	-	-	-
500	NoBP	A	49	-25.64	-0.14	31.52	-6.64	-0.04
500	484	U	87	-27.72	-0.37	35.11	-32.36	-0.22
500	636	U	14	-27.5	-1.11	20.86	-15.58	-0.1

i-nuc	BP(j)	Nuc	#BP_Win	avgMFE	avgZ	avgED	SumZ	SumZ/#TotalWindows	BPs= 3
nt-501	-	G	150	-	-	-	-	-
501	NoBP	G	20	-22.58	0.21	31.25	4.15	0.03
501	483	C	87	-27.72	-0.37	35.11	-32.36	-0.22
501	526	U	27	-28.09	-0.42	31.83	-11.35	-0.08
501	635	C	16	-27.15	-1.0	22.42	-15.96	-0.11

i-nuc	BP(j)	Nuc	#BP_Win	avgMFE	avgZ	avgED	SumZ	SumZ/#TotalWindows	BPs= 6
nt-502	-	G	150	-	-	-	-	-
502	NoBP	G	7	-22.6	0.33	32.79	2.33	0.02
502	482	C	86	-27.76	-0.37	34.99	-31.98	-0.21
502	362	C	2	-22.7	0.36	34.54	0.72	0.0
502	493	C	9	-22.2	0.16	30.63	1.41	0.01
502	525	C	29	-27.91	-0.43	31.95	-12.48	-0.08
502	634	C	16	-27.15	-1.0	22.42	-15.96	-0.11
502	583	C	1	-24.6	-0.4	34.68	-0.4	-0.0

i-nuc	BP(j)	Nuc	#BP_Win	avgMFE	avgZ	avgED	SumZ	SumZ/#TotalWindows	BPs= 8
nt-503	-	C	150	-	-	-	-	-
503	NoBP	C	1	-21.9	0.54	31.81	0.54	0.0
503	481	G	86	-27.76	-0.37	34.99	-31.98	-0.21
503	361	G	2	-22.7	0.36	34.54	0.72	0.0
503	364	G	4	-22.82	0.26	32.29	1.06	0.01
503	491	G	9	-22.2	0.16	30.63	1.41	0.01
503	524	G	30	-27.75	-0.4	32.17	-12.0	-0.08
503	633	G	16	-27.15	-1.0	22.42	-15.96	-0.11
503	582	G	1	-24.6	-0.4	34.68	-0.4	-0.0
503	546	G	1	-24.3	-0.54	20.85	-0.54	-0.0

i-nuc	BP(j)	Nuc	#BP_Win	avgMFE	avgZ	avgED	SumZ	SumZ/#TotalWindows	BPs= 8
nt-504	-	U	150	-	-	-	-	-
504	NoBP	U	60	-27.14	-0.3	37.29	-18.12	-0.12
504	360	A	2	-22.7	0.36	34.54	0.72	0.0
504	363	G	4	-22.82	0.26	32.29	1.06	0.01
504	490	A	9	-22.2	0.16	30.63	1.41	0.01
504	523	A	30	-27.75	-0.4	32.17	-12.0	-0.08
504	480	G	27	-29.0	-0.53	29.36	-14.23	-0.09
504	632	A	16	-27.15	-1.0	22.42	-15.96	-0.11
504	581	A	1	-24.6	-0.4	34.68	-0.4	-0.0
504	545	A	1	-24.3	-0.54	20.85	-0.54	-0.0

i-nuc	BP(j)	Nuc	#BP_Win	avgMFE	avgZ	avgED	SumZ	SumZ/#TotalWindows	BPs= 6
nt-505	-	G	150	-	-	-	-	-
505	NoBP	G	30	-25.38	0.02	31.07	0.58	0.0
505	362	C	4	-22.82	0.26	32.29	1.06	0.01
505	522	C	30	-27.75	-0.4	32.17	-12.0	-0.08
505	516	C	83	-27.73	-0.57	33.16	-47.05	-0.31
505	600	C	1	-30.1	-0.2	29.45	-0.2	-0.0
505	580	U	1	-24.6	-0.4	34.68	-0.4	-0.0
505	544	C	1	-24.3	-0.54	20.85	-0.54	-0.0

i-nuc	BP(j)	Nuc	#BP_Win	avgMFE	avgZ	avgED	SumZ	SumZ/#TotalWindows	BPs= 7
nt-506	-	U	150	-	-	-	-	-
506	NoBP	U	21	-26.79	-0.08	30.38	-1.66	-0.01
506	361	G	4	-22.82	0.26	32.29	1.06	0.01
506	488	A	9	-22.2	0.16	30.63	1.41	0.01
506	521	A	30	-27.75	-0.4	32.17	-12.0	-0.08
506	515	A	83	-27.73	-0.57	33.16	-47.05	-0.31
506	599	G	1	-30.1	-0.2	29.45	-0.2	-0.0
506	579	A	1	-24.6	-0.4	34.68	-0.4	-0.0
506	543	A	1	-24.3	-0.54	20.85	-0.54	-0.0

i-nuc	BP(j)	Nuc	#BP_Win	avgMFE	avgZ	avgED	SumZ	SumZ/#TotalWindows	BPs= 4
nt-507	-	A	150	-	-	-	-	-
507	NoBP	A	42	-26.48	-0.28	31.98	-11.8	-0.08
507	487	U	9	-22.2	0.16	30.63	1.41	0.01
507	514	U	83	-27.73	-0.57	33.16	-47.05	-0.31
507	479	U	15	-28.28	-0.16	28.42	-2.41	-0.02
507	598	U	1	-30.1	-0.2	29.45	-0.2	-0.0

i-nuc	BP(j)	Nuc	#BP_Win	avgMFE	avgZ	avgED	SumZ	SumZ/#TotalWindows	BPs= 2
nt-508	-	G	150	-	-	-	-	-
508	NoBP	G	126	-27.34	-0.47	32.61	-59.51	-0.4
508	486	U	9	-22.2	0.16	30.63	1.41	0.01
508	478	C	15	-28.28	-0.16	28.42	-2.41	-0.02

i-nuc	BP(j)	Nuc	#BP_Win	avgMFE	avgZ	avgED	SumZ	SumZ/#TotalWindows	BPs= 2
nt-509	-	A	150	-	-	-	-	-
509	NoBP	A	140	-27.43	-0.45	32.06	-62.56	-0.42
509	485	U	9	-22.2	0.16	30.63	1.41	0.01
509	596	U	1	-30.1	-0.2	29.45	-0.2	-0.0

i-nuc	BP(j)	Nuc	#BP_Win	avgMFE	avgZ	avgED	SumZ	SumZ/#TotalWindows	BPs= 2
nt-510	-	C	150	-	-	-	-	-
510	NoBP	C	119	-26.97	-0.42	31.77	-49.96	-0.33
510	518	G	30	-27.75	-0.4	32.17	-12.0	-0.08
510	595	G	1	-30.1	-0.2	29.45	-0.2	-0.0

i-nuc	BP(j)	Nuc	#BP_Win	avgMFE	avgZ	avgED	SumZ	SumZ/#TotalWindows	BPs= 2
nt-511	-	A	150	-	-	-	-	-
511	NoBP	A	119	-26.99	-0.43	31.61	-51.45	-0.34
511	517	U	30	-27.75	-0.4	32.17	-12.0	-0.08
511	594	U	1	-30.1	-0.2	29.45	-0.2	-0.0

i-nuc	BP(j)	Nuc	#BP_Win	avgMFE	avgZ	avgED	SumZ	SumZ/#TotalWindows	BPs= 1
nt-512	-	A	150	-	-	-	-	-
512	NoBP	A	149	-27.17	-0.44	31.6	-65.05	-0.43
512	593	U	1	-30.1	-0.2	29.45	-0.2	-0.0

i-nuc	BP(j)	Nuc	#BP_Win	avgMFE	avgZ	avgED	SumZ	SumZ/#TotalWindows	BPs= 0
nt-513	-	A	150	-	-	-	-	-
513	NoBP	A	150	-27.2	-0.44	31.47	-66.52	-0.44

i-nuc	BP(j)	Nuc	#BP_Win	avgMFE	avgZ	avgED	SumZ	SumZ/#TotalWindows	BPs= 1
nt-514	-	U	150	-	-	-	-	-
514	NoBP	U	67	-26.6	-0.31	29.14	-20.55	-0.14
514	507	A	83	-27.73	-0.57	33.16	-47.05	-0.31

i-nuc	BP(j)	Nuc	#BP_Win	avgMFE	avgZ	avgED	SumZ	SumZ/#TotalWindows	BPs= 2
nt-515	-	A	150	-	-	-	-	-
515	NoBP	A	52	-26.17	-0.37	29.04	-19.08	-0.13
515	506	U	83	-27.73	-0.57	33.16	-47.05	-0.31
515	472	U	15	-28.28	-0.16	28.42	-2.41	-0.02

i-nuc	BP(j)	Nuc	#BP_Win	avgMFE	avgZ	avgED	SumZ	SumZ/#TotalWindows	BPs= 3
nt-516	-	C	150	-	-	-	-	-
516	NoBP	C	48	-26.49	-0.43	27.81	-20.78	-0.14
516	405	G	4	-23.0	0.21	40.23	0.86	0.01
516	505	G	83	-27.73	-0.57	33.16	-47.05	-0.31
516	471	G	15	-28.28	-0.16	28.42	-2.41	-0.02

i-nuc	BP(j)	Nuc	#BP_Win	avgMFE	avgZ	avgED	SumZ	SumZ/#TotalWindows	BPs= 4
nt-517	-	U	150	-	-	-	-	-
517	NoBP	U	94	-27.2	-0.62	30.43	-58.09	-0.39
517	404	A	4	-23.0	0.21	40.23	0.86	0.01
517	511	A	30	-27.75	-0.4	32.17	-12.0	-0.08
517	533	A	7	-26.6	0.13	35.21	0.88	0.01
517	470	A	15	-28.28	-0.16	28.42	-2.41	-0.02

i-nuc	BP(j)	Nuc	#BP_Win	avgMFE	avgZ	avgED	SumZ	SumZ/#TotalWindows	BPs= 6
nt-518	-	G	150	-	-	-	-	-
518	NoBP	G	2	-22.2	0.2	32.42	0.39	0.0
518	403	C	4	-23.0	0.21	40.23	0.86	0.01
518	510	C	30	-27.75	-0.4	32.17	-12.0	-0.08
518	532	C	7	-26.6	0.13	35.21	0.88	0.01
518	537	C	91	-27.31	-0.65	30.21	-59.35	-0.4
518	469	C	15	-28.28	-0.16	28.42	-2.41	-0.02
518	589	U	1	-30.1	-0.2	29.45	-0.2	-0.0

i-nuc	BP(j)	Nuc	#BP_Win	avgMFE	avgZ	avgED	SumZ	SumZ/#TotalWindows	BPs= 4
nt-519	-	G	150	-	-	-	-	-
519	NoBP	G	46	-27.8	-0.31	30.97	-14.28	-0.1
519	402	C	4	-23.0	0.21	40.23	0.86	0.01
519	531	C	7	-26.6	0.13	35.21	0.88	0.01
519	536	C	92	-27.25	-0.65	30.18	-59.75	-0.4
519	588	C	1	-30.1	-0.2	29.45	-0.2	-0.0

i-nuc	BP(j)	Nuc	#BP_Win	avgMFE	avgZ	avgED	SumZ	SumZ/#TotalWindows	BPs= 3
nt-520	-	G	150	-	-	-	-	-
520	NoBP	G	42	-26.95	-0.25	33.35	-10.52	-0.07
520	535	C	92	-27.25	-0.65	30.18	-59.75	-0.4
520	467	C	15	-28.28	-0.16	28.42	-2.41	-0.02
520	587	C	1	-30.1	-0.2	29.45	-0.2	-0.0

i-nuc	BP(j)	Nuc	#BP_Win	avgMFE	avgZ	avgED	SumZ	SumZ/#TotalWindows	BPs= 4
nt-521	-	A	150	-	-	-	-	-
521	NoBP	A	12	-24.83	0.08	35.36	0.93	0.01
521	506	U	30	-27.75	-0.4	32.17	-12.0	-0.08
521	534	U	92	-27.25	-0.65	30.18	-59.75	-0.4
521	466	U	15	-28.28	-0.16	28.42	-2.41	-0.02
521	586	U	1	-30.1	-0.2	29.45	-0.2	-0.0

i-nuc	BP(j)	Nuc	#BP_Win	avgMFE	avgZ	avgED	SumZ	SumZ/#TotalWindows	BPs= 2
nt-522	-	C	150	-	-	-	-	-
522	NoBP	C	119	-27.12	-0.52	30.38	-61.83	-0.41
522	505	G	30	-27.75	-0.4	32.17	-12.0	-0.08
522	585	G	1	-30.1	-0.2	29.45	-0.2	-0.0

i-nuc	BP(j)	Nuc	#BP_Win	avgMFE	avgZ	avgED	SumZ	SumZ/#TotalWindows	BPs= 1
nt-523	-	A	150	-	-	-	-	-
523	NoBP	A	120	-27.13	-0.52	30.26	-62.56	-0.42
523	504	U	30	-27.75	-0.4	32.17	-12.0	-0.08

i-nuc	BP(j)	Nuc	#BP_Win	avgMFE	avgZ	avgED	SumZ	SumZ/#TotalWindows	BPs= 3
nt-524	-	G	150	-	-	-	-	-
524	503	C	30	-27.75	-0.4	32.17	-12.0	-0.08
524	NoBP	G	27	-26.57	-0.11	30.08	-2.99	-0.02
524	531	C	92	-27.25	-0.65	30.18	-59.75	-0.4
524	583	C	1	-30.1	-0.2	29.45	-0.2	-0.0

i-nuc	BP(j)	Nuc	#BP_Win	avgMFE	avgZ	avgED	SumZ	SumZ/#TotalWindows	BPs= 2
nt-525	-	C	150	-	-	-	-	-
525	502	G	29	-27.91	-0.43	31.95	-12.48	-0.08
525	NoBP	C	120	-27.05	-0.53	30.08	-64.08	-0.43
525	582	G	1	-30.1	-0.2	29.45	-0.2	-0.0

i-nuc	BP(j)	Nuc	#BP_Win	avgMFE	avgZ	avgED	SumZ	SumZ/#TotalWindows	BPs= 2
nt-526	-	U	150	-	-	-	-	-
526	501	G	27	-28.09	-0.42	31.83	-11.35	-0.08
526	NoBP	U	122	-26.98	-0.54	30.13	-65.41	-0.44
526	581	A	1	-30.1	-0.2	29.45	-0.2	-0.0

i-nuc	BP(j)	Nuc	#BP_Win	avgMFE	avgZ	avgED	SumZ	SumZ/#TotalWindows	BPs= 1
nt-527	-	A	150	-	-	-	-	-
527	NoBP	A	149	-27.14	-0.51	30.43	-76.58	-0.51
527	580	U	1	-30.1	-0.2	29.45	-0.2	-0.0

i-nuc	BP(j)	Nuc	#BP_Win	avgMFE	avgZ	avgED	SumZ	SumZ/#TotalWindows	BPs= 0
nt-528	-	C	150	-	-	-	-	-
528	NoBP	C	150	-27.11	-0.51	30.42	-76.59	-0.51

i-nuc	BP(j)	Nuc	#BP_Win	avgMFE	avgZ	avgED	SumZ	SumZ/#TotalWindows	BPs= 1
nt-529	-	A	150	-	-	-	-	-
529	NoBP	A	139	-26.88	-0.52	30.32	-72.17	-0.48
529	397	U	11	-29.32	-0.46	31.74	-5.05	-0.03

i-nuc	BP(j)	Nuc	#BP_Win	avgMFE	avgZ	avgED	SumZ	SumZ/#TotalWindows	BPs= 1
nt-530	-	A	150	-	-	-	-	-
530	NoBP	A	139	-26.83	-0.52	30.33	-72.14	-0.48
530	396	U	11	-29.32	-0.46	31.74	-5.05	-0.03

i-nuc	BP(j)	Nuc	#BP_Win	avgMFE	avgZ	avgED	SumZ	SumZ/#TotalWindows	BPs= 3
nt-531	-	C	150	-	-	-	-	-
531	NoBP	C	40	-25.73	-0.32	29.85	-12.89	-0.09
531	395	G	11	-29.32	-0.46	31.74	-5.05	-0.03
531	519	G	7	-26.6	0.13	35.21	0.88	0.01
531	524	G	92	-27.25	-0.65	30.18	-59.75	-0.4

i-nuc	BP(j)	Nuc	#BP_Win	avgMFE	avgZ	avgED	SumZ	SumZ/#TotalWindows	BPs= 2
nt-532	-	C	150	-	-	-	-	-
532	NoBP	C	132	-26.74	-0.55	30.09	-72.71	-0.48
532	394	G	11	-29.32	-0.46	31.74	-5.05	-0.03
532	518	G	7	-26.6	0.13	35.21	0.88	0.01

i-nuc	BP(j)	Nuc	#BP_Win	avgMFE	avgZ	avgED	SumZ	SumZ/#TotalWindows	BPs= 1
nt-533	-	A	150	-	-	-	-	-
533	NoBP	A	143	-26.89	-0.54	30.21	-77.82	-0.52
533	517	U	7	-26.6	0.13	35.21	0.88	0.01

i-nuc	BP(j)	Nuc	#BP_Win	avgMFE	avgZ	avgED	SumZ	SumZ/#TotalWindows	BPs= 3
nt-534	-	U	150	-	-	-	-	-
534	NoBP	U	37	-25.19	-0.41	31.27	-15.11	-0.1
534	410	A	6	-26.63	0.1	34.44	0.59	0.0
534	521	A	92	-27.25	-0.65	30.18	-59.75	-0.4
534	454	A	15	-28.28	-0.16	28.42	-2.41	-0.02

i-nuc	BP(j)	Nuc	#BP_Win	avgMFE	avgZ	avgED	SumZ	SumZ/#TotalWindows	BPs= 3
nt-535	-	C	150	-	-	-	-	-
535	NoBP	C	37	-24.98	-0.4	31.29	-14.97	-0.1
535	409	G	6	-26.63	0.1	34.44	0.59	0.0
535	520	G	92	-27.25	-0.65	30.18	-59.75	-0.4
535	453	G	15	-28.28	-0.16	28.42	-2.41	-0.02

i-nuc	BP(j)	Nuc	#BP_Win	avgMFE	avgZ	avgED	SumZ	SumZ/#TotalWindows	BPs= 5
nt-536	-	C	150	-	-	-	-	-
536	NoBP	C	31	-24.59	-0.49	29.66	-15.34	-0.1
536	547	G	3	-27.33	0.26	43.62	0.79	0.01
536	408	G	6	-26.63	0.1	34.44	0.59	0.0
536	519	G	92	-27.25	-0.65	30.18	-59.75	-0.4
536	452	G	15	-28.28	-0.16	28.42	-2.41	-0.02
536	630	G	3	-24.0	-0.04	36.08	-0.11	-0.0

i-nuc	BP(j)	Nuc	#BP_Win	avgMFE	avgZ	avgED	SumZ	SumZ/#TotalWindows	BPs= 6
nt-537	-	C	150	-	-	-	-	-
537	NoBP	C	11	-28.86	-0.12	38.42	-1.29	-0.01
537	546	G	3	-27.33	0.26	43.62	0.79	0.01
537	407	G	6	-26.63	0.1	34.44	0.59	0.0
537	518	G	91	-27.31	-0.65	30.21	-59.35	-0.4
537	451	G	15	-28.28	-0.16	28.42	-2.41	-0.02
537	555	G	21	-21.82	-0.69	24.89	-14.48	-0.1
537	629	G	3	-24.0	-0.04	36.08	-0.11	-0.0

i-nuc	BP(j)	Nuc	#BP_Win	avgMFE	avgZ	avgED	SumZ	SumZ/#TotalWindows	BPs= 5
nt-538	-	U	150	-	-	-	-	-
538	NoBP	U	103	-27.43	-0.59	31.05	-61.25	-0.41
538	545	A	3	-27.33	0.26	43.62	0.79	0.01
538	406	G	6	-26.63	0.1	34.44	0.59	0.0
538	450	A	14	-28.07	-0.13	28.11	-1.84	-0.01
538	554	A	21	-21.82	-0.69	24.89	-14.48	-0.1
538	628	A	3	-24.0	-0.04	36.08	-0.11	-0.0

i-nuc	BP(j)	Nuc	#BP_Win	avgMFE	avgZ	avgED	SumZ	SumZ/#TotalWindows	BPs= 3
nt-539	-	U	150	-	-	-	-	-
539	NoBP	U	122	-27.41	-0.51	30.93	-62.68	-0.42
539	405	G	4	-26.9	0.05	34.7	0.18	0.0
539	553	A	21	-21.82	-0.69	24.89	-14.48	-0.1
539	627	A	3	-24.0	-0.04	36.08	-0.11	-0.0

i-nuc	BP(j)	Nuc	#BP_Win	avgMFE	avgZ	avgED	SumZ	SumZ/#TotalWindows	BPs= 2
nt-540	-	C	150	-	-	-	-	-
540	NoBP	C	121	-27.29	-0.53	30.93	-64.24	-0.43
540	448	G	8	-26.64	0.06	31.58	0.51	0.0
540	552	G	21	-21.82	-0.69	24.89	-14.48	-0.1

i-nuc	BP(j)	Nuc	#BP_Win	avgMFE	avgZ	avgED	SumZ	SumZ/#TotalWindows	BPs= 0
nt-541	-	A	150	-	-	-	-	-
541	NoBP	A	150	-26.44	-0.53	29.94	-79.2	-0.53

i-nuc	BP(j)	Nuc	#BP_Win	avgMFE	avgZ	avgED	SumZ	SumZ/#TotalWindows	BPs= 2
nt-542	-	G	150	-	-	-	-	-
542	NoBP	G	128	-27.1	-0.51	30.54	-65.33	-0.44
542	550	C	21	-21.82	-0.69	24.89	-14.48	-0.1
542	565	C	1	-30.1	-0.2	29.45	-0.2	-0.0

i-nuc	BP(j)	Nuc	#BP_Win	avgMFE	avgZ	avgED	SumZ	SumZ/#TotalWindows	BPs= 3
nt-543	-	A	150	-	-	-	-	-
543	NoBP	A	127	-27.06	-0.52	30.39	-66.13	-0.44
543	549	U	21	-21.82	-0.69	24.89	-14.48	-0.1
543	564	U	1	-30.1	-0.2	29.45	-0.2	-0.0
543	506	U	1	-24.3	-0.54	20.85	-0.54	-0.0

i-nuc	BP(j)	Nuc	#BP_Win	avgMFE	avgZ	avgED	SumZ	SumZ/#TotalWindows	BPs= 3
nt-544	-	C	150	-	-	-	-	-
544	NoBP	C	117	-25.7	-0.5	27.47	-59.04	-0.39
544	480	G	31	-28.4	-0.72	36.78	-22.44	-0.15
544	562	G	1	-30.1	-0.2	29.45	-0.2	-0.0
544	505	G	1	-24.3	-0.54	20.85	-0.54	-0.0

i-nuc	BP(j)	Nuc	#BP_Win	avgMFE	avgZ	avgED	SumZ	SumZ/#TotalWindows	BPs= 4
nt-545	-	A	150	-	-	-	-	-
545	NoBP	A	114	-25.6	-0.54	26.83	-60.99	-0.41
545	538	U	3	-27.33	0.26	43.62	0.79	0.01
545	479	U	31	-28.4	-0.72	36.78	-22.44	-0.15
545	560	U	1	-30.1	-0.2	29.45	-0.2	-0.0
545	504	U	1	-24.3	-0.54	20.85	-0.54	-0.0

i-nuc	BP(j)	Nuc	#BP_Win	avgMFE	avgZ	avgED	SumZ	SumZ/#TotalWindows	BPs= 4
nt-546	-	G	150	-	-	-	-	-
546	NoBP	G	114	-25.57	-0.55	26.58	-62.26	-0.42
546	537	C	3	-27.33	0.26	43.62	0.79	0.01
546	478	C	31	-28.4	-0.72	36.78	-22.44	-0.15
546	559	U	1	-30.1	-0.2	29.45	-0.2	-0.0
546	503	C	1	-24.3	-0.54	20.85	-0.54	-0.0

i-nuc	BP(j)	Nuc	#BP_Win	avgMFE	avgZ	avgED	SumZ	SumZ/#TotalWindows	BPs= 4
nt-547	-	G	150	-	-	-	-	-
547	536	C	3	-27.33	0.26	43.62	0.79	0.01
547	NoBP	G	27	-22.89	-0.51	27.01	-13.89	-0.09
547	477	C	31	-28.4	-0.72	36.78	-22.44	-0.15
547	565	C	88	-26.35	-0.58	26.05	-50.77	-0.34
547	558	C	1	-30.1	-0.2	29.45	-0.2	-0.0

i-nuc	BP(j)	Nuc	#BP_Win	avgMFE	avgZ	avgED	SumZ	SumZ/#TotalWindows	BPs= 2
nt-548	-	A	150	-	-	-	-	-
548	NoBP	A	31	-23.43	-0.49	27.84	-15.28	-0.1
548	476	U	31	-28.4	-0.72	36.78	-22.44	-0.15
548	564	U	88	-26.35	-0.58	26.05	-50.77	-0.34

i-nuc	BP(j)	Nuc	#BP_Win	avgMFE	avgZ	avgED	SumZ	SumZ/#TotalWindows	BPs= 4
nt-549	-	U	150	-	-	-	-	-
549	NoBP	U	10	-26.46	-0.37	31.44	-3.71	-0.02
549	475	A	30	-28.31	-0.7	36.99	-21.11	-0.14
549	563	A	88	-26.35	-0.58	26.05	-50.77	-0.34
549	543	A	21	-21.82	-0.69	24.89	-14.48	-0.1
549	556	A	1	-30.1	-0.2	29.45	-0.2	-0.0

i-nuc	BP(j)	Nuc	#BP_Win	avgMFE	avgZ	avgED	SumZ	SumZ/#TotalWindows	BPs= 3
nt-550	-	C	150	-	-	-	-	-
550	NoBP	C	40	-27.75	-0.67	34.86	-26.93	-0.18
550	562	G	88	-26.35	-0.58	26.05	-50.77	-0.34
550	542	G	21	-21.82	-0.69	24.89	-14.48	-0.1
550	555	G	1	-30.1	-0.2	29.45	-0.2	-0.0

i-nuc	BP(j)	Nuc	#BP_Win	avgMFE	avgZ	avgED	SumZ	SumZ/#TotalWindows	BPs= 0
nt-551	-	A	150	-	-	-	-	-
551	NoBP	A	150	-26.09	-0.63	28.12	-94.26	-0.63

i-nuc	BP(j)	Nuc	#BP_Win	avgMFE	avgZ	avgED	SumZ	SumZ/#TotalWindows	BPs= 2
nt-552	-	G	150	-	-	-	-	-
552	NoBP	G	128	-26.74	-0.63	28.4	-80.53	-0.54
552	540	C	21	-21.82	-0.69	24.89	-14.48	-0.1
552	467	C	1	-29.4	-0.67	39.77	-0.67	-0.0

i-nuc	BP(j)	Nuc	#BP_Win	avgMFE	avgZ	avgED	SumZ	SumZ/#TotalWindows	BPs= 2
nt-553	-	A	150	-	-	-	-	-
553	NoBP	A	128	-26.71	-0.64	28.25	-82.41	-0.55
553	539	U	21	-21.82	-0.69	24.89	-14.48	-0.1
553	466	U	1	-29.4	-0.67	39.77	-0.67	-0.0

i-nuc	BP(j)	Nuc	#BP_Win	avgMFE	avgZ	avgED	SumZ	SumZ/#TotalWindows	BPs= 2
nt-554	-	A	150	-	-	-	-	-
554	NoBP	A	128	-26.68	-0.65	28.1	-83.42	-0.56
554	538	U	21	-21.82	-0.69	24.89	-14.48	-0.1
554	465	U	1	-29.4	-0.67	39.77	-0.67	-0.0

i-nuc	BP(j)	Nuc	#BP_Win	avgMFE	avgZ	avgED	SumZ	SumZ/#TotalWindows	BPs= 2
nt-555	-	G	150	-	-	-	-	-
555	NoBP	G	128	-26.65	-0.67	28.04	-85.49	-0.57
555	537	C	21	-21.82	-0.69	24.89	-14.48	-0.1
555	550	C	1	-30.1	-0.2	29.45	-0.2	-0.0

i-nuc	BP(j)	Nuc	#BP_Win	avgMFE	avgZ	avgED	SumZ	SumZ/#TotalWindows	BPs= 2
nt-556	-	A	150	-	-	-	-	-
556	NoBP	A	145	-25.88	-0.69	27.2	-99.37	-0.66
556	549	U	1	-30.1	-0.2	29.45	-0.2	-0.0
556	473	U	4	-28.7	-0.64	37.12	-2.56	-0.02

i-nuc	BP(j)	Nuc	#BP_Win	avgMFE	avgZ	avgED	SumZ	SumZ/#TotalWindows	BPs= 1
nt-557	-	A	150	-	-	-	-	-
557	NoBP	A	146	-25.89	-0.69	27.08	-101.14	-0.67
557	472	U	4	-28.7	-0.64	37.12	-2.56	-0.02

i-nuc	BP(j)	Nuc	#BP_Win	avgMFE	avgZ	avgED	SumZ	SumZ/#TotalWindows	BPs= 3
nt-558	-	C	150	-	-	-	-	-
558	NoBP	C	144	-25.85	-0.71	26.81	-102.19	-0.68
558	448	G	1	-26.4	0.29	39.84	0.29	0.0
558	547	G	1	-30.1	-0.2	29.45	-0.2	-0.0
558	471	G	4	-28.7	-0.64	37.12	-2.56	-0.02

i-nuc	BP(j)	Nuc	#BP_Win	avgMFE	avgZ	avgED	SumZ	SumZ/#TotalWindows	BPs= 4
nt-559	-	U	150	-	-	-	-	-
559	NoBP	U	143	-25.81	-0.72	26.54	-102.93	-0.69
559	447	A	1	-26.4	0.29	39.84	0.29	0.0
559	546	G	1	-30.1	-0.2	29.45	-0.2	-0.0
559	459	G	1	-29.4	-0.67	39.77	-0.67	-0.0
559	470	A	4	-28.7	-0.64	37.12	-2.56	-0.02

i-nuc	BP(j)	Nuc	#BP_Win	avgMFE	avgZ	avgED	SumZ	SumZ/#TotalWindows	BPs= 3
nt-560	-	U	150	-	-	-	-	-
560	NoBP	U	147	-25.88	-0.73	26.65	-106.93	-0.71
560	446	A	1	-26.4	0.29	39.84	0.29	0.0
560	545	A	1	-30.1	-0.2	29.45	-0.2	-0.0
560	458	A	1	-29.4	-0.67	39.77	-0.67	-0.0

i-nuc	BP(j)	Nuc	#BP_Win	avgMFE	avgZ	avgED	SumZ	SumZ/#TotalWindows	BPs= 1
nt-561	-	A	150	-	-	-	-	-
561	NoBP	A	149	-25.91	-0.73	26.58	-108.55	-0.72
561	457	U	1	-29.4	-0.67	39.77	-0.67	-0.0

i-nuc	BP(j)	Nuc	#BP_Win	avgMFE	avgZ	avgED	SumZ	SumZ/#TotalWindows	BPs= 4
nt-562	-	G	150	-	-	-	-	-
562	NoBP	G	56	-24.92	-1.01	26.15	-56.8	-0.38
562	550	C	88	-26.35	-0.58	26.05	-50.77	-0.34
562	544	C	1	-30.1	-0.2	29.45	-0.2	-0.0
562	456	C	1	-29.4	-0.67	39.77	-0.67	-0.0
562	466	U	4	-28.7	-0.64	37.12	-2.56	-0.02

i-nuc	BP(j)	Nuc	#BP_Win	avgMFE	avgZ	avgED	SumZ	SumZ/#TotalWindows	BPs= 2
nt-563	-	A	150	-	-	-	-	-
563	NoBP	A	58	-25.06	-1.02	25.97	-59.25	-0.4
563	549	U	88	-26.35	-0.58	26.05	-50.77	-0.34
563	465	U	4	-28.7	-0.64	37.12	-2.56	-0.02

i-nuc	BP(j)	Nuc	#BP_Win	avgMFE	avgZ	avgED	SumZ	SumZ/#TotalWindows	BPs= 5
nt-564	-	U	150	-	-	-	-	-
564	NoBP	U	55	-24.84	-1.09	24.92	-59.88	-0.4
564	548	A	88	-26.35	-0.58	26.05	-50.77	-0.34
564	443	G	1	-26.4	0.29	39.84	0.29	0.0
564	543	A	1	-30.1	-0.2	29.45	-0.2	-0.0
564	454	A	1	-29.4	-0.67	39.77	-0.67	-0.0
564	464	A	4	-28.7	-0.64	37.12	-2.56	-0.02

i-nuc	BP(j)	Nuc	#BP_Win	avgMFE	avgZ	avgED	SumZ	SumZ/#TotalWindows	BPs= 5
nt-565	-	C	150	-	-	-	-	-
565	NoBP	C	55	-24.82	-1.13	24.45	-61.92	-0.41
565	547	G	88	-26.35	-0.58	26.05	-50.77	-0.34
565	442	G	1	-26.4	0.29	39.84	0.29	0.0
565	542	G	1	-30.1	-0.2	29.45	-0.2	-0.0
565	453	G	1	-29.4	-0.67	39.77	-0.67	-0.0
565	463	G	4	-28.7	-0.64	37.12	-2.56	-0.02

i-nuc	BP(j)	Nuc	#BP_Win	avgMFE	avgZ	avgED	SumZ	SumZ/#TotalWindows	BPs= 2
nt-566	-	A	150	-	-	-	-	-
566	NoBP	A	138	-25.84	-0.86	24.45	-118.89	-0.79
566	439	U	11	-26.55	0.02	41.05	0.23	0.0
566	441	U	1	-26.4	0.29	39.84	0.29	0.0

i-nuc	BP(j)	Nuc	#BP_Win	avgMFE	avgZ	avgED	SumZ	SumZ/#TotalWindows	BPs= 2
nt-567	-	U	150	-	-	-	-	-
567	NoBP	U	138	-25.84	-0.87	24.3	-120.64	-0.8
567	438	G	11	-26.55	0.02	41.05	0.23	0.0
567	440	A	1	-26.4	0.29	39.84	0.29	0.0

i-nuc	BP(j)	Nuc	#BP_Win	avgMFE	avgZ	avgED	SumZ	SumZ/#TotalWindows	BPs= 1
nt-568	-	U	150	-	-	-	-	-
568	NoBP	U	139	-25.84	-0.88	24.25	-122.23	-0.81
568	437	A	11	-26.55	0.02	41.05	0.23	0.0

i-nuc	BP(j)	Nuc	#BP_Win	avgMFE	avgZ	avgED	SumZ	SumZ/#TotalWindows	BPs= 1
nt-569	-	A	150	-	-	-	-	-
569	NoBP	A	139	-25.83	-0.89	24.09	-124.0	-0.83
569	436	U	11	-26.55	0.02	41.05	0.23	0.0

i-nuc	BP(j)	Nuc	#BP_Win	avgMFE	avgZ	avgED	SumZ	SumZ/#TotalWindows	BPs= 2
nt-570	-	U	150	-	-	-	-	-
570	NoBP	U	138	-25.82	-0.91	23.82	-125.93	-0.84
570	435	A	11	-26.55	0.02	41.05	0.23	0.0
570	437	A	1	-26.4	0.29	39.84	0.29	0.0

i-nuc	BP(j)	Nuc	#BP_Win	avgMFE	avgZ	avgED	SumZ	SumZ/#TotalWindows	BPs= 2
nt-571	-	A	150	-	-	-	-	-
571	NoBP	A	138	-25.81	-0.93	23.69	-128.0	-0.85
571	434	U	11	-26.55	0.02	41.05	0.23	0.0
571	436	U	1	-26.4	0.29	39.84	0.29	0.0

i-nuc	BP(j)	Nuc	#BP_Win	avgMFE	avgZ	avgED	SumZ	SumZ/#TotalWindows	BPs= 2
nt-572	-	U	150	-	-	-	-	-
572	433	A	11	-26.55	0.02	41.05	0.23	0.0
572	435	A	1	-26.4	0.29	39.84	0.29	0.0
572	NoBP	U	138	-25.81	-0.94	23.57	-130.01	-0.87

i-nuc	BP(j)	Nuc	#BP_Win	avgMFE	avgZ	avgED	SumZ	SumZ/#TotalWindows	BPs= 1
nt-573	-	A	150	-	-	-	-	-
573	NoBP	A	149	-25.88	-0.89	24.68	-132.32	-0.88
573	434	U	1	-26.4	0.29	39.84	0.29	0.0

i-nuc	BP(j)	Nuc	#BP_Win	avgMFE	avgZ	avgED	SumZ	SumZ/#TotalWindows	BPs= 2
nt-574	-	A	150	-	-	-	-	-
574	NoBP	A	94	-24.22	-0.89	21.26	-83.74	-0.56
574	441	U	4	-25.95	0.71	35.69	2.83	0.02
574	598	U	52	-28.94	-1.04	29.72	-54.04	-0.36

i-nuc	BP(j)	Nuc	#BP_Win	avgMFE	avgZ	avgED	SumZ	SumZ/#TotalWindows	BPs= 2
nt-575	-	U	150	-	-	-	-	-
575	NoBP	U	93	-24.18	-0.93	20.99	-86.3	-0.58
575	440	A	4	-25.95	0.71	35.69	2.83	0.02
575	597	G	53	-28.96	-1.02	29.49	-54.08	-0.36

i-nuc	BP(j)	Nuc	#BP_Win	avgMFE	avgZ	avgED	SumZ	SumZ/#TotalWindows	BPs= 2
nt-576	-	A	150	-	-	-	-	-
576	NoBP	A	92	-24.16	-0.96	20.61	-88.3	-0.59
576	439	U	4	-25.95	0.71	35.69	2.83	0.02
576	596	U	54	-28.97	-1.01	29.45	-54.38	-0.36

i-nuc	BP(j)	Nuc	#BP_Win	avgMFE	avgZ	avgED	SumZ	SumZ/#TotalWindows	BPs= 2
nt-577	-	C	150	-	-	-	-	-
577	NoBP	C	92	-24.19	-0.99	20.3	-90.73	-0.6
577	438	G	4	-25.95	0.71	35.69	2.83	0.02
577	595	G	54	-28.97	-1.01	29.45	-54.38	-0.36

i-nuc	BP(j)	Nuc	#BP_Win	avgMFE	avgZ	avgED	SumZ	SumZ/#TotalWindows	BPs= 1
nt-578	-	A	150	-	-	-	-	-
578	NoBP	A	96	-24.29	-0.94	20.64	-90.21	-0.6
578	594	U	54	-28.97	-1.01	29.45	-54.38	-0.36

i-nuc	BP(j)	Nuc	#BP_Win	avgMFE	avgZ	avgED	SumZ	SumZ/#TotalWindows	BPs= 2
nt-579	-	A	150	-	-	-	-	-
579	NoBP	A	95	-24.32	-0.97	20.19	-92.38	-0.62
579	593	U	54	-28.97	-1.01	29.45	-54.38	-0.36
579	506	U	1	-24.6	-0.4	34.68	-0.4	-0.0

i-nuc	BP(j)	Nuc	#BP_Win	avgMFE	avgZ	avgED	SumZ	SumZ/#TotalWindows	BPs= 4
nt-580	-	U	150	-	-	-	-	-
580	NoBP	U	90	-24.13	-1.05	18.94	-94.67	-0.63
580	458	A	4	-27.7	0.07	38.84	0.29	0.0
580	592	A	54	-28.97	-1.01	29.45	-54.38	-0.36
580	527	A	1	-30.1	-0.2	29.45	-0.2	-0.0
580	505	G	1	-24.6	-0.4	34.68	-0.4	-0.0

i-nuc	BP(j)	Nuc	#BP_Win	avgMFE	avgZ	avgED	SumZ	SumZ/#TotalWindows	BPs= 4
nt-581	-	A	150	-	-	-	-	-
581	NoBP	A	90	-24.16	-1.08	18.62	-97.14	-0.65
581	457	U	4	-27.7	0.07	38.84	0.29	0.0
581	591	U	54	-28.97	-1.01	29.45	-54.38	-0.36
581	526	U	1	-30.1	-0.2	29.45	-0.2	-0.0
581	504	U	1	-24.6	-0.4	34.68	-0.4	-0.0

i-nuc	BP(j)	Nuc	#BP_Win	avgMFE	avgZ	avgED	SumZ	SumZ/#TotalWindows	BPs= 6
nt-582	-	G	150	-	-	-	-	-
582	NoBP	G	12	-25.04	0.1	27.71	1.26	0.01
582	449	C	4	-29.2	-0.14	27.73	-0.55	-0.0
582	456	C	4	-27.7	0.07	38.84	0.29	0.0
582	590	C	54	-28.97	-1.01	29.45	-54.38	-0.36
582	525	C	1	-30.1	-0.2	29.45	-0.2	-0.0
582	503	C	1	-24.6	-0.4	34.68	-0.4	-0.0
582	657	C	74	-23.79	-1.36	16.26	-100.61	-0.67

i-nuc	BP(j)	Nuc	#BP_Win	avgMFE	avgZ	avgED	SumZ	SumZ/#TotalWindows	BPs= 5
nt-583	-	C	150	-	-	-	-	-
583	NoBP	C	66	-28.28	-0.84	28.7	-55.4	-0.37
583	448	G	4	-29.2	-0.14	27.73	-0.55	-0.0
583	455	G	4	-27.7	0.07	38.84	0.29	0.0
583	524	G	1	-30.1	-0.2	29.45	-0.2	-0.0
583	502	G	1	-24.6	-0.4	34.68	-0.4	-0.0
583	656	G	74	-23.79	-1.36	16.26	-100.61	-0.67

i-nuc	BP(j)	Nuc	#BP_Win	avgMFE	avgZ	avgED	SumZ	SumZ/#TotalWindows	BPs= 0
nt-584	-	A	150	-	-	-	-	-
584	NoBP	A	150	-26.07	-1.06	22.67	-159.52	-1.06

i-nuc	BP(j)	Nuc	#BP_Win	avgMFE	avgZ	avgED	SumZ	SumZ/#TotalWindows	BPs= 2
nt-585	-	G	150	-	-	-	-	-
585	NoBP	G	145	-25.97	-1.11	22.32	-161.32	-1.08
585	445	C	4	-29.2	-0.14	27.73	-0.55	-0.0
585	522	C	1	-30.1	-0.2	29.45	-0.2	-0.0

i-nuc	BP(j)	Nuc	#BP_Win	avgMFE	avgZ	avgED	SumZ	SumZ/#TotalWindows	BPs= 4
nt-586	-	U	150	-	-	-	-	-
586	NoBP	U	57	-28.79	-0.94	29.73	-53.36	-0.36
586	444	G	4	-29.2	-0.14	27.73	-0.55	-0.0
586	453	G	4	-27.7	0.07	38.84	0.29	0.0
586	521	A	1	-30.1	-0.2	29.45	-0.2	-0.0
586	652	A	84	-24.0	-1.32	16.24	-111.04	-0.74

i-nuc	BP(j)	Nuc	#BP_Win	avgMFE	avgZ	avgED	SumZ	SumZ/#TotalWindows	BPs= 4
nt-587	-	C	150	-	-	-	-	-
587	NoBP	C	55	-28.91	-0.97	29.55	-53.57	-0.36
587	443	G	4	-29.2	-0.14	27.73	-0.55	-0.0
587	452	G	4	-27.7	0.07	38.84	0.29	0.0
587	520	G	1	-30.1	-0.2	29.45	-0.2	-0.0
587	651	G	86	-24.03	-1.32	16.42	-113.47	-0.76

i-nuc	BP(j)	Nuc	#BP_Win	avgMFE	avgZ	avgED	SumZ	SumZ/#TotalWindows	BPs= 4
nt-588	-	C	150	-	-	-	-	-
588	442	G	4	-29.2	-0.14	27.73	-0.55	-0.0
588	451	G	4	-27.7	0.07	38.84	0.29	0.0
588	NoBP	C	54	-28.97	-1.01	29.45	-54.38	-0.36
588	519	G	1	-30.1	-0.2	29.45	-0.2	-0.0
588	650	G	87	-24.03	-1.32	16.43	-114.55	-0.76

i-nuc	BP(j)	Nuc	#BP_Win	avgMFE	avgZ	avgED	SumZ	SumZ/#TotalWindows	BPs= 3
nt-589	-	U	150	-	-	-	-	-
589	NoBP	U	58	-28.88	-0.96	29.24	-55.91	-0.37
589	450	A	4	-27.7	0.07	38.84	0.29	0.0
589	518	G	1	-30.1	-0.2	29.45	-0.2	-0.0
589	649	A	87	-24.03	-1.32	16.43	-114.55	-0.76

i-nuc	BP(j)	Nuc	#BP_Win	avgMFE	avgZ	avgED	SumZ	SumZ/#TotalWindows	BPs= 3
nt-590	-	C	150	-	-	-	-	-
590	NoBP	C	5	-26.85	-0.5	25.55	-2.52	-0.02
590	448	G	4	-27.7	0.07	38.84	0.29	0.0
590	582	G	54	-28.97	-1.01	29.45	-54.38	-0.36
590	648	G	87	-24.03	-1.32	16.43	-114.55	-0.76

i-nuc	BP(j)	Nuc	#BP_Win	avgMFE	avgZ	avgED	SumZ	SumZ/#TotalWindows	BPs= 3
nt-591	-	U	150	-	-	-	-	-
591	NoBP	U	5	-25.47	-0.69	23.71	-3.47	-0.02
591	447	A	4	-27.7	0.07	38.84	0.29	0.0
591	581	A	54	-28.97	-1.01	29.45	-54.38	-0.36
591	647	A	87	-24.03	-1.32	16.43	-114.55	-0.76

i-nuc	BP(j)	Nuc	#BP_Win	avgMFE	avgZ	avgED	SumZ	SumZ/#TotalWindows	BPs= 2
nt-592	-	A	150	-	-	-	-	-
592	NoBP	A	9	-25.76	-0.46	29.27	-4.13	-0.03
592	580	U	54	-28.97	-1.01	29.45	-54.38	-0.36
592	646	U	87	-24.03	-1.32	16.43	-114.55	-0.76

i-nuc	BP(j)	Nuc	#BP_Win	avgMFE	avgZ	avgED	SumZ	SumZ/#TotalWindows	BPs= 3
nt-593	-	U	150	-	-	-	-	-
593	NoBP	U	8	-24.65	-0.64	27.11	-5.13	-0.03
593	579	A	54	-28.97	-1.01	29.45	-54.38	-0.36
593	512	A	1	-30.1	-0.2	29.45	-0.2	-0.0
593	645	A	87	-24.03	-1.32	16.43	-114.55	-0.76

i-nuc	BP(j)	Nuc	#BP_Win	avgMFE	avgZ	avgED	SumZ	SumZ/#TotalWindows	BPs= 3
nt-594	-	U	150	-	-	-	-	-
594	NoBP	U	8	-24.08	-0.8	25.28	-6.4	-0.04
594	578	A	54	-28.97	-1.01	29.45	-54.38	-0.36
594	511	A	1	-30.1	-0.2	29.45	-0.2	-0.0
594	644	G	87	-24.03	-1.32	16.43	-114.55	-0.76

i-nuc	BP(j)	Nuc	#BP_Win	avgMFE	avgZ	avgED	SumZ	SumZ/#TotalWindows	BPs= 3
nt-595	-	G	150	-	-	-	-	-
595	NoBP	G	5	-24.08	-0.86	25.68	-4.28	-0.03
595	577	C	54	-28.97	-1.01	29.45	-54.38	-0.36
595	510	C	1	-30.1	-0.2	29.45	-0.2	-0.0
595	625	C	90	-23.98	-1.31	16.56	-117.62	-0.78

i-nuc	BP(j)	Nuc	#BP_Win	avgMFE	avgZ	avgED	SumZ	SumZ/#TotalWindows	BPs= 3
nt-596	-	U	150	-	-	-	-	-
596	576	A	54	-28.97	-1.01	29.45	-54.38	-0.36
596	509	A	1	-30.1	-0.2	29.45	-0.2	-0.0
596	624	A	90	-23.98	-1.31	16.56	-117.62	-0.78
596	NoBP	U	5	-23.18	-1.17	22.1	-5.87	-0.04

i-nuc	BP(j)	Nuc	#BP_Win	avgMFE	avgZ	avgED	SumZ	SumZ/#TotalWindows	BPs= 2
nt-597	-	G	150	-	-	-	-	-
597	575	U	53	-28.96	-1.02	29.49	-54.08	-0.36
597	NoBP	G	7	-24.17	-1.1	22.88	-7.71	-0.05
597	623	C	90	-23.98	-1.31	16.56	-117.62	-0.78

i-nuc	BP(j)	Nuc	#BP_Win	avgMFE	avgZ	avgED	SumZ	SumZ/#TotalWindows	BPs= 4
nt-598	-	U	150	-	-	-	-	-
598	574	A	52	-28.94	-1.04	29.72	-54.04	-0.36
598	507	A	1	-30.1	-0.2	29.45	-0.2	-0.0
598	622	A	90	-23.98	-1.31	16.56	-117.62	-0.78
598	617	A	7	-23.18	-1.33	21.56	-9.28	-0.06

i-nuc	BP(j)	Nuc	#BP_Win	avgMFE	avgZ	avgED	SumZ	SumZ/#TotalWindows	BPs= 3
nt-599	-	G	150	-	-	-	-	-
599	NoBP	G	15	-29.83	-0.78	32.04	-11.67	-0.08
599	506	U	1	-30.1	-0.2	29.45	-0.2	-0.0
599	456	C	1	-29.0	-0.47	36.59	-0.47	-0.0
599	616	U	133	-25.11	-1.27	20.12	-169.19	-1.13

i-nuc	BP(j)	Nuc	#BP_Win	avgMFE	avgZ	avgED	SumZ	SumZ/#TotalWindows	BPs= 3
nt-600	-	C	150	-	-	-	-	-
600	NoBP	C	14	-29.69	-0.77	33.35	-10.84	-0.07
600	505	G	1	-30.1	-0.2	29.45	-0.2	-0.0
600	455	G	1	-29.0	-0.47	36.59	-0.47	-0.0
600	615	G	134	-25.07	-1.27	20.15	-169.84	-1.13

i-nuc	BP(j)	Nuc	#BP_Win	avgMFE	avgZ	avgED	SumZ	SumZ/#TotalWindows	BPs= 2
nt-601	-	A	150	-	-	-	-	-
601	NoBP	A	15	-29.57	-0.73	33.34	-10.94	-0.07
601	614	U	134	-25.07	-1.27	20.15	-169.84	-1.13
601	641	U	1	-20.1	-0.55	17.8	-0.55	-0.0

i-nuc	BP(j)	Nuc	#BP_Win	avgMFE	avgZ	avgED	SumZ	SumZ/#TotalWindows	BPs= 2
nt-602	-	U	150	-	-	-	-	-
602	NoBP	U	14	-29.54	-0.77	33.62	-10.74	-0.07
602	613	A	134	-25.07	-1.27	20.15	-169.84	-1.13
602	640	A	2	-19.5	-0.5	21.69	-0.99	-0.01

i-nuc	BP(j)	Nuc	#BP_Win	avgMFE	avgZ	avgED	SumZ	SumZ/#TotalWindows	BPs= 2
nt-603	-	C	150	-	-	-	-	-
603	NoBP	C	14	-28.76	-0.75	32.69	-10.45	-0.07
603	612	G	134	-25.07	-1.27	20.15	-169.84	-1.13
603	639	G	2	-19.5	-0.5	21.69	-0.99	-0.01

i-nuc	BP(j)	Nuc	#BP_Win	avgMFE	avgZ	avgED	SumZ	SumZ/#TotalWindows	BPs= 0
nt-604	-	A	150	-	-	-	-	-
604	NoBP	A	150	-25.27	-1.21	21.26	-180.9	-1.21

i-nuc	BP(j)	Nuc	#BP_Win	avgMFE	avgZ	avgED	SumZ	SumZ/#TotalWindows	BPs= 1
nt-605	-	A	150	-	-	-	-	-
605	NoBP	A	148	-25.29	-1.21	21.19	-179.56	-1.2
605	637	U	2	-19.5	-0.5	21.69	-0.99	-0.01

i-nuc	BP(j)	Nuc	#BP_Win	avgMFE	avgZ	avgED	SumZ	SumZ/#TotalWindows	BPs= 2
nt-606	-	A	150	-	-	-	-	-
606	NoBP	A	141	-24.99	-1.23	20.67	-172.88	-1.15
606	479	U	7	-30.21	-0.91	29.49	-6.36	-0.04
606	636	U	2	-19.5	-0.5	21.69	-0.99	-0.01

i-nuc	BP(j)	Nuc	#BP_Win	avgMFE	avgZ	avgED	SumZ	SumZ/#TotalWindows	BPs= 2
nt-607	-	G	150	-	-	-	-	-
607	NoBP	G	141	-24.93	-1.22	20.59	-172.03	-1.15
607	478	C	7	-30.21	-0.91	29.49	-6.36	-0.04
607	635	C	2	-19.5	-0.5	21.69	-0.99	-0.01

i-nuc	BP(j)	Nuc	#BP_Win	avgMFE	avgZ	avgED	SumZ	SumZ/#TotalWindows	BPs= 2
nt-608	-	G	150	-	-	-	-	-
608	NoBP	G	141	-24.88	-1.22	20.52	-171.57	-1.14
608	477	C	7	-30.21	-0.91	29.49	-6.36	-0.04
608	634	C	2	-19.5	-0.5	21.69	-0.99	-0.01

i-nuc	BP(j)	Nuc	#BP_Win	avgMFE	avgZ	avgED	SumZ	SumZ/#TotalWindows	BPs= 1
nt-609	-	A	150	-	-	-	-	-
609	476	U	7	-30.21	-0.91	29.49	-6.36	-0.04
609	NoBP	A	143	-24.75	-1.21	20.47	-173.0	-1.15

i-nuc	BP(j)	Nuc	#BP_Win	avgMFE	avgZ	avgED	SumZ	SumZ/#TotalWindows	BPs= 1
nt-610	-	U	150	-	-	-	-	-
610	475	A	6	-30.45	-0.95	28.31	-5.7	-0.04
610	NoBP	U	144	-24.72	-1.21	20.51	-173.63	-1.16

i-nuc	BP(j)	Nuc	#BP_Win	avgMFE	avgZ	avgED	SumZ	SumZ/#TotalWindows	BPs= 0
nt-611	-	A	150	-	-	-	-	-
611	NoBP	A	150	-24.9	-1.19	20.8	-179.2	-1.19

i-nuc	BP(j)	Nuc	#BP_Win	avgMFE	avgZ	avgED	SumZ	SumZ/#TotalWindows	BPs= 2
nt-612	-	G	150	-	-	-	-	-
612	NoBP	G	14	-21.72	-0.5	26.0	-6.95	-0.05
612	473	U	2	-30.7	-1.07	26.88	-2.14	-0.01
612	603	C	134	-25.07	-1.27	20.15	-169.84	-1.13

i-nuc	BP(j)	Nuc	#BP_Win	avgMFE	avgZ	avgED	SumZ	SumZ/#TotalWindows	BPs= 2
nt-613	-	A	150	-	-	-	-	-
613	NoBP	A	14	-21.06	-0.47	25.87	-6.64	-0.04
613	472	U	2	-30.7	-1.07	26.88	-2.14	-0.01
613	602	U	134	-25.07	-1.27	20.15	-169.84	-1.13

i-nuc	BP(j)	Nuc	#BP_Win	avgMFE	avgZ	avgED	SumZ	SumZ/#TotalWindows	BPs= 3
nt-614	-	U	150	-	-	-	-	-
614	471	G	2	-30.7	-1.07	26.88	-2.14	-0.01
614	601	A	134	-25.07	-1.27	20.15	-169.84	-1.13
614	624	A	2	-19.5	-0.5	21.69	-0.99	-0.01
614	NoBP	U	12	-20.68	-0.44	26.34	-5.3	-0.04

i-nuc	BP(j)	Nuc	#BP_Win	avgMFE	avgZ	avgED	SumZ	SumZ/#TotalWindows	BPs= 2
nt-615	-	G	150	-	-	-	-	-
615	NoBP	G	14	-21.59	-0.49	26.2	-6.82	-0.05
615	600	C	134	-25.07	-1.27	20.15	-169.84	-1.13
615	623	C	2	-19.5	-0.5	21.69	-0.99	-0.01

i-nuc	BP(j)	Nuc	#BP_Win	avgMFE	avgZ	avgED	SumZ	SumZ/#TotalWindows	BPs= 2
nt-616	-	U	150	-	-	-	-	-
616	599	G	133	-25.11	-1.27	20.12	-169.19	-1.13
616	NoBP	U	15	-20.98	-0.5	25.86	-7.57	-0.05
616	622	A	2	-19.5	-0.5	21.69	-0.99	-0.01

i-nuc	BP(j)	Nuc	#BP_Win	avgMFE	avgZ	avgED	SumZ	SumZ/#TotalWindows	BPs= 1
nt-617	-	A	150	-	-	-	-	-
617	NoBP	A	143	-24.63	-1.18	20.63	-168.95	-1.13
617	598	U	7	-23.18	-1.33	21.56	-9.28	-0.06

i-nuc	BP(j)	Nuc	#BP_Win	avgMFE	avgZ	avgED	SumZ	SumZ/#TotalWindows	BPs= 0
nt-618	-	A	150	-	-	-	-	-
618	NoBP	A	150	-24.5	-1.18	20.63	-177.56	-1.18

i-nuc	BP(j)	Nuc	#BP_Win	avgMFE	avgZ	avgED	SumZ	SumZ/#TotalWindows	BPs= 0
nt-619	-	A	150	-	-	-	-	-
619	NoBP	A	150	-24.44	-1.18	20.54	-176.71	-1.18

i-nuc	BP(j)	Nuc	#BP_Win	avgMFE	avgZ	avgED	SumZ	SumZ/#TotalWindows	BPs= 1
nt-620	-	A	150	-	-	-	-	-
620	NoBP	A	148	-24.31	-1.16	20.33	-172.36	-1.15
620	479	U	2	-29.8	-1.44	29.48	-2.88	-0.02

i-nuc	BP(j)	Nuc	#BP_Win	avgMFE	avgZ	avgED	SumZ	SumZ/#TotalWindows	BPs= 2
nt-621	-	G	150	-	-	-	-	-
621	NoBP	G	147	-24.26	-1.16	20.22	-170.49	-1.14
621	478	C	2	-29.8	-1.44	29.48	-2.88	-0.02
621	768	C	1	-23.38	-0.48	24.01	-0.48	-0.0

i-nuc	BP(j)	Nuc	#BP_Win	avgMFE	avgZ	avgED	SumZ	SumZ/#TotalWindows	BPs= 3
nt-622	-	A	150	-	-	-	-	-
622	NoBP	A	57	-24.9	-0.95	26.1	-53.92	-0.36
622	598	U	90	-23.98	-1.31	16.56	-117.62	-0.78
622	616	U	2	-19.5	-0.5	21.69	-0.99	-0.01
622	767	U	1	-23.38	-0.48	24.01	-0.48	-0.0

i-nuc	BP(j)	Nuc	#BP_Win	avgMFE	avgZ	avgED	SumZ	SumZ/#TotalWindows	BPs= 3
nt-623	-	C	150	-	-	-	-	-
623	NoBP	C	50	-24.99	-0.85	26.8	-42.4	-0.28
623	597	G	90	-23.98	-1.31	16.56	-117.62	-0.78
623	740	G	8	-23.04	-1.33	21.59	-10.64	-0.07
623	615	G	2	-19.5	-0.5	21.69	-0.99	-0.01

i-nuc	BP(j)	Nuc	#BP_Win	avgMFE	avgZ	avgED	SumZ	SumZ/#TotalWindows	BPs= 4
nt-624	-	A	150	-	-	-	-	-
624	NoBP	A	41	-25.19	-0.8	27.44	-32.88	-0.22
624	596	U	90	-23.98	-1.31	16.56	-117.62	-0.78
624	739	U	8	-23.04	-1.33	21.59	-10.64	-0.07
624	614	U	2	-19.5	-0.5	21.69	-0.99	-0.01
624	763	U	9	-23.24	-0.94	23.66	-8.42	-0.06

i-nuc	BP(j)	Nuc	#BP_Win	avgMFE	avgZ	avgED	SumZ	SumZ/#TotalWindows	BPs= 4
nt-625	-	C	150	-	-	-	-	-
625	NoBP	C	34	-25.78	-0.83	27.4	-28.15	-0.19
625	595	G	90	-23.98	-1.31	16.56	-117.62	-0.78
625	738	G	8	-23.04	-1.33	21.59	-10.64	-0.07
625	754	G	8	-20.86	-0.41	26.36	-3.26	-0.02
625	762	G	10	-23.04	-0.91	24.02	-9.08	-0.06

i-nuc	BP(j)	Nuc	#BP_Win	avgMFE	avgZ	avgED	SumZ	SumZ/#TotalWindows	BPs= 2
nt-626	-	C	150	-	-	-	-	-
626	NoBP	C	132	-24.34	-1.18	19.68	-155.68	-1.04
626	753	G	8	-20.86	-0.41	26.36	-3.26	-0.02
626	761	G	10	-23.04	-0.91	24.02	-9.08	-0.06

i-nuc	BP(j)	Nuc	#BP_Win	avgMFE	avgZ	avgED	SumZ	SumZ/#TotalWindows	BPs= 4
nt-627	-	A	150	-	-	-	-	-
627	NoBP	A	46	-24.55	-0.92	24.92	-42.23	-0.28
627	485	U	1	-25.2	-0.53	43.91	-0.53	-0.0
627	539	U	3	-24.0	-0.04	36.08	-0.11	-0.0
627	637	U	90	-23.86	-1.29	16.76	-115.88	-0.77
627	760	U	10	-23.04	-0.91	24.02	-9.08	-0.06

i-nuc	BP(j)	Nuc	#BP_Win	avgMFE	avgZ	avgED	SumZ	SumZ/#TotalWindows	BPs= 4
nt-628	-	A	150	-	-	-	-	-
628	NoBP	A	45	-24.51	-0.83	25.54	-37.21	-0.25
628	484	U	1	-25.2	-0.53	43.91	-0.53	-0.0
628	538	U	3	-24.0	-0.04	36.08	-0.11	-0.0
628	636	U	90	-23.86	-1.29	16.76	-115.88	-0.77
628	734	U	11	-22.92	-1.25	21.22	-13.71	-0.09

i-nuc	BP(j)	Nuc	#BP_Win	avgMFE	avgZ	avgED	SumZ	SumZ/#TotalWindows	BPs= 5
nt-629	-	G	150	-	-	-	-	-
629	NoBP	G	37	-25.2	-0.9	25.13	-33.43	-0.22
629	483	C	1	-25.2	-0.53	43.91	-0.53	-0.0
629	537	C	3	-24.0	-0.04	36.08	-0.11	-0.0
629	635	C	90	-23.86	-1.29	16.76	-115.88	-0.77
629	733	C	11	-22.92	-1.25	21.22	-13.71	-0.09
629	750	C	8	-20.86	-0.41	26.36	-3.26	-0.02

i-nuc	BP(j)	Nuc	#BP_Win	avgMFE	avgZ	avgED	SumZ	SumZ/#TotalWindows	BPs= 5
nt-630	-	G	150	-	-	-	-	-
630	NoBP	G	37	-25.1	-0.89	24.93	-32.95	-0.22
630	482	C	1	-25.2	-0.53	43.91	-0.53	-0.0
630	536	C	3	-24.0	-0.04	36.08	-0.11	-0.0
630	634	C	90	-23.86	-1.29	16.76	-115.88	-0.77
630	732	C	11	-22.92	-1.25	21.22	-13.71	-0.09
630	749	C	8	-20.86	-0.41	26.36	-3.26	-0.02

i-nuc	BP(j)	Nuc	#BP_Win	avgMFE	avgZ	avgED	SumZ	SumZ/#TotalWindows	BPs= 1
nt-631	-	A	150	-	-	-	-	-
631	NoBP	A	142	-24.1	-1.15	19.76	-163.65	-1.09
631	748	U	8	-20.86	-0.41	26.36	-3.26	-0.02

i-nuc	BP(j)	Nuc	#BP_Win	avgMFE	avgZ	avgED	SumZ	SumZ/#TotalWindows	BPs= 1
nt-632	-	A	150	-	-	-	-	-
632	NoBP	A	134	-23.54	-1.13	19.72	-151.12	-1.01
632	504	U	16	-27.15	-1.0	22.42	-15.96	-0.11

i-nuc	BP(j)	Nuc	#BP_Win	avgMFE	avgZ	avgED	SumZ	SumZ/#TotalWindows	BPs= 3
nt-633	-	G	150	-	-	-	-	-
633	NoBP	G	102	-23.54	-1.18	17.9	-119.86	-0.8
633	503	C	16	-27.15	-1.0	22.42	-15.96	-0.11
633	679	C	26	-23.29	-1.01	24.69	-26.19	-0.17
633	756	C	6	-24.9	-0.88	27.24	-5.27	-0.04

i-nuc	BP(j)	Nuc	#BP_Win	avgMFE	avgZ	avgED	SumZ	SumZ/#TotalWindows	BPs= 6
nt-634	-	C	150	-	-	-	-	-
634	NoBP	C	2	-24.3	-0.48	28.28	-0.97	-0.01
634	502	G	16	-27.15	-1.0	22.42	-15.96	-0.11
634	630	G	90	-23.86	-1.29	16.76	-115.88	-0.77
634	678	G	26	-23.29	-1.01	24.69	-26.19	-0.17
634	608	G	2	-19.5	-0.5	21.69	-0.99	-0.01
634	651	G	8	-20.86	-0.41	26.36	-3.26	-0.02
634	755	G	6	-24.9	-0.88	27.24	-5.27	-0.04

i-nuc	BP(j)	Nuc	#BP_Win	avgMFE	avgZ	avgED	SumZ	SumZ/#TotalWindows	BPs= 6
nt-635	-	C	150	-	-	-	-	-
635	501	G	16	-27.15	-1.0	22.42	-15.96	-0.11
635	629	G	90	-23.86	-1.29	16.76	-115.88	-0.77
635	677	G	26	-23.29	-1.01	24.69	-26.19	-0.17
635	607	G	2	-19.5	-0.5	21.69	-0.99	-0.01
635	650	G	8	-20.86	-0.41	26.36	-3.26	-0.02
635	754	G	6	-24.9	-0.88	27.24	-5.27	-0.04
635	NoBP	C	2	-24.9	-0.86	23.08	-1.71	-0.01

i-nuc	BP(j)	Nuc	#BP_Win	avgMFE	avgZ	avgED	SumZ	SumZ/#TotalWindows	BPs= 6
nt-636	-	U	150	-	-	-	-	-
636	500	A	14	-27.5	-1.11	20.86	-15.58	-0.1
636	NoBP	U	4	-24.98	-0.66	25.08	-2.62	-0.02
636	628	A	90	-23.86	-1.29	16.76	-115.88	-0.77
636	676	A	26	-23.29	-1.01	24.69	-26.19	-0.17
636	606	A	2	-19.5	-0.5	21.69	-0.99	-0.01
636	649	A	8	-20.86	-0.41	26.36	-3.26	-0.02
636	753	G	6	-24.9	-0.88	27.24	-5.27	-0.04

i-nuc	BP(j)	Nuc	#BP_Win	avgMFE	avgZ	avgED	SumZ	SumZ/#TotalWindows	BPs= 6
nt-637	-	U	150	-	-	-	-	-
637	499	A	12	-27.78	-1.22	20.13	-14.65	-0.1
637	NoBP	U	6	-25.08	-0.74	24.54	-4.44	-0.03
637	627	A	90	-23.86	-1.29	16.76	-115.88	-0.77
637	675	A	26	-23.29	-1.01	24.69	-26.19	-0.17
637	605	A	2	-19.5	-0.5	21.69	-0.99	-0.01
637	648	G	8	-20.86	-0.41	26.36	-3.26	-0.02
637	752	G	6	-24.9	-0.88	27.24	-5.27	-0.04

i-nuc	BP(j)	Nuc	#BP_Win	avgMFE	avgZ	avgED	SumZ	SumZ/#TotalWindows	BPs= 0
nt-638	-	A	150	-	-	-	-	-
638	NoBP	A	150	-23.93	-1.14	19.7	-170.98	-1.14

i-nuc	BP(j)	Nuc	#BP_Win	avgMFE	avgZ	avgED	SumZ	SumZ/#TotalWindows	BPs= 2
nt-639	-	G	150	-	-	-	-	-
639	NoBP	G	145	-23.88	-1.14	19.67	-165.21	-1.1
639	496	C	3	-28.7	-1.52	19.81	-4.55	-0.03
639	603	C	2	-19.5	-0.5	21.69	-0.99	-0.01

i-nuc	BP(j)	Nuc	#BP_Win	avgMFE	avgZ	avgED	SumZ	SumZ/#TotalWindows	BPs= 2
nt-640	-	A	150	-	-	-	-	-
640	NoBP	A	145	-23.86	-1.14	19.68	-164.79	-1.1
640	495	U	3	-28.7	-1.52	19.81	-4.55	-0.03
640	602	U	2	-19.5	-0.5	21.69	-0.99	-0.01

i-nuc	BP(j)	Nuc	#BP_Win	avgMFE	avgZ	avgED	SumZ	SumZ/#TotalWindows	BPs= 2
nt-641	-	U	150	-	-	-	-	-
641	494	A	3	-28.7	-1.52	19.81	-4.55	-0.03
641	NoBP	U	146	-23.81	-1.13	19.74	-164.76	-1.1
641	601	A	1	-20.1	-0.55	17.8	-0.55	-0.0

i-nuc	BP(j)	Nuc	#BP_Win	avgMFE	avgZ	avgED	SumZ	SumZ/#TotalWindows	BPs= 0
nt-642	-	A	150	-	-	-	-	-
642	NoBP	A	150	-23.86	-1.13	19.76	-169.72	-1.13

i-nuc	BP(j)	Nuc	#BP_Win	avgMFE	avgZ	avgED	SumZ	SumZ/#TotalWindows	BPs= 0
nt-643	-	A	150	-	-	-	-	-
643	NoBP	A	150	-23.83	-1.13	19.8	-169.15	-1.13

i-nuc	BP(j)	Nuc	#BP_Win	avgMFE	avgZ	avgED	SumZ	SumZ/#TotalWindows	BPs= 1
nt-644	-	G	150	-	-	-	-	-
644	NoBP	G	63	-23.5	-0.85	24.52	-53.56	-0.36
644	594	U	87	-24.03	-1.32	16.43	-114.55	-0.76

i-nuc	BP(j)	Nuc	#BP_Win	avgMFE	avgZ	avgED	SumZ	SumZ/#TotalWindows	BPs= 1
nt-645	-	A	150	-	-	-	-	-
645	NoBP	A	63	-23.46	-0.84	24.59	-53.2	-0.35
645	593	U	87	-24.03	-1.32	16.43	-114.55	-0.76

i-nuc	BP(j)	Nuc	#BP_Win	avgMFE	avgZ	avgED	SumZ	SumZ/#TotalWindows	BPs= 1
nt-646	-	U	150	-	-	-	-	-
646	NoBP	U	63	-23.41	-0.85	24.67	-53.3	-0.36
646	592	A	87	-24.03	-1.32	16.43	-114.55	-0.76

i-nuc	BP(j)	Nuc	#BP_Win	avgMFE	avgZ	avgED	SumZ	SumZ/#TotalWindows	BPs= 1
nt-647	-	A	150	-	-	-	-	-
647	NoBP	A	63	-23.37	-0.84	24.73	-53.06	-0.35
647	591	U	87	-24.03	-1.32	16.43	-114.55	-0.76

i-nuc	BP(j)	Nuc	#BP_Win	avgMFE	avgZ	avgED	SumZ	SumZ/#TotalWindows	BPs= 3
nt-648	-	G	150	-	-	-	-	-
648	NoBP	G	30	-23.61	-0.98	25.09	-29.39	-0.2
648	590	C	87	-24.03	-1.32	16.43	-114.55	-0.76
648	749	C	25	-23.77	-0.8	24.15	-20.06	-0.13
648	637	U	8	-20.86	-0.41	26.36	-3.26	-0.02

i-nuc	BP(j)	Nuc	#BP_Win	avgMFE	avgZ	avgED	SumZ	SumZ/#TotalWindows	BPs= 3
nt-649	-	A	150	-	-	-	-	-
649	NoBP	A	30	-23.53	-0.97	25.35	-29.2	-0.19
649	589	U	87	-24.03	-1.32	16.43	-114.55	-0.76
649	748	U	25	-23.77	-0.8	24.15	-20.06	-0.13
649	636	U	8	-20.86	-0.41	26.36	-3.26	-0.02

i-nuc	BP(j)	Nuc	#BP_Win	avgMFE	avgZ	avgED	SumZ	SumZ/#TotalWindows	BPs= 3
nt-650	-	G	150	-	-	-	-	-
650	NoBP	G	30	-23.5	-0.98	25.33	-29.43	-0.2
650	588	C	87	-24.03	-1.32	16.43	-114.55	-0.76
650	747	C	25	-23.77	-0.8	24.15	-20.06	-0.13
650	635	C	8	-20.86	-0.41	26.36	-3.26	-0.02

i-nuc	BP(j)	Nuc	#BP_Win	avgMFE	avgZ	avgED	SumZ	SumZ/#TotalWindows	BPs= 3
nt-651	-	G	150	-	-	-	-	-
651	587	C	86	-24.03	-1.32	16.42	-113.47	-0.76
651	NoBP	G	31	-23.48	-1.0	24.83	-30.92	-0.21
651	746	C	25	-23.77	-0.8	24.15	-20.06	-0.13
651	634	C	8	-20.86	-0.41	26.36	-3.26	-0.02

i-nuc	BP(j)	Nuc	#BP_Win	avgMFE	avgZ	avgED	SumZ	SumZ/#TotalWindows	BPs= 1
nt-652	-	A	150	-	-	-	-	-
652	586	U	84	-24.0	-1.32	16.24	-111.04	-0.74
652	NoBP	A	66	-23.35	-0.87	24.53	-57.22	-0.38

i-nuc	BP(j)	Nuc	#BP_Win	avgMFE	avgZ	avgED	SumZ	SumZ/#TotalWindows	BPs= 0
nt-653	-	A	150	-	-	-	-	-
653	NoBP	A	150	-23.73	-1.12	19.84	-168.74	-1.12

i-nuc	BP(j)	Nuc	#BP_Win	avgMFE	avgZ	avgED	SumZ	SumZ/#TotalWindows	BPs= 0
nt-654	-	G	150	-	-	-	-	-
654	NoBP	G	150	-23.76	-1.13	19.79	-169.78	-1.13

i-nuc	BP(j)	Nuc	#BP_Win	avgMFE	avgZ	avgED	SumZ	SumZ/#TotalWindows	BPs= 0
nt-655	-	A	150	-	-	-	-	-
655	NoBP	A	150	-23.8	-1.15	19.75	-171.87	-1.15

i-nuc	BP(j)	Nuc	#BP_Win	avgMFE	avgZ	avgED	SumZ	SumZ/#TotalWindows	BPs= 3
nt-656	-	G	150	-	-	-	-	-
656	NoBP	G	47	-23.88	-1.05	22.15	-49.13	-0.33
656	583	C	74	-23.79	-1.36	16.26	-100.61	-0.67
656	741	C	25	-23.77	-0.8	24.15	-20.06	-0.13
656	796	C	4	-24.8	-0.91	27.53	-3.65	-0.02

i-nuc	BP(j)	Nuc	#BP_Win	avgMFE	avgZ	avgED	SumZ	SumZ/#TotalWindows	BPs= 3
nt-657	-	C	150	-	-	-	-	-
657	NoBP	C	47	-24.02	-1.09	22.04	-51.3	-0.34
657	582	G	74	-23.79	-1.36	16.26	-100.61	-0.67
657	740	G	25	-23.77	-0.8	24.15	-20.06	-0.13
657	795	G	4	-24.8	-0.91	27.53	-3.65	-0.02

i-nuc	BP(j)	Nuc	#BP_Win	avgMFE	avgZ	avgED	SumZ	SumZ/#TotalWindows	BPs= 2
nt-658	-	A	150	-	-	-	-	-
658	NoBP	A	121	-23.93	-1.27	18.47	-154.07	-1.03
658	739	U	25	-23.77	-0.8	24.15	-20.06	-0.13
658	794	U	4	-24.8	-0.91	27.53	-3.65	-0.02

i-nuc	BP(j)	Nuc	#BP_Win	avgMFE	avgZ	avgED	SumZ	SumZ/#TotalWindows	BPs= 0
nt-659	-	A	150	-	-	-	-	-
659	NoBP	A	150	-23.96	-1.19	19.64	-178.74	-1.19

i-nuc	BP(j)	Nuc	#BP_Win	avgMFE	avgZ	avgED	SumZ	SumZ/#TotalWindows	BPs= 0
nt-660	-	A	150	-	-	-	-	-
660	NoBP	A	150	-23.99	-1.2	19.62	-180.74	-1.2

i-nuc	BP(j)	Nuc	#BP_Win	avgMFE	avgZ	avgED	SumZ	SumZ/#TotalWindows	BPs= 0
nt-661	-	A	150	-	-	-	-	-
661	NoBP	A	150	-24.02	-1.21	19.61	-181.88	-1.21

i-nuc	BP(j)	Nuc	#BP_Win	avgMFE	avgZ	avgED	SumZ	SumZ/#TotalWindows	BPs= 0
nt-662	-	C	150	-	-	-	-	-
662	NoBP	C	150	-24.06	-1.22	19.59	-182.71	-1.22

i-nuc	BP(j)	Nuc	#BP_Win	avgMFE	avgZ	avgED	SumZ	SumZ/#TotalWindows	BPs= 0
nt-663	-	A	150	-	-	-	-	-
663	NoBP	A	150	-24.09	-1.22	19.58	-183.34	-1.22

i-nuc	BP(j)	Nuc	#BP_Win	avgMFE	avgZ	avgED	SumZ	SumZ/#TotalWindows	BPs= 1
nt-664	-	A	150	-	-	-	-	-
664	NoBP	A	146	-24.11	-1.24	19.35	-180.36	-1.2
664	790	U	4	-24.8	-0.91	27.53	-3.65	-0.02

i-nuc	BP(j)	Nuc	#BP_Win	avgMFE	avgZ	avgED	SumZ	SumZ/#TotalWindows	BPs= 1
nt-665	-	A	150	-	-	-	-	-
665	NoBP	A	146	-24.14	-1.24	19.34	-180.85	-1.21
665	789	U	4	-24.8	-0.91	27.53	-3.65	-0.02

i-nuc	BP(j)	Nuc	#BP_Win	avgMFE	avgZ	avgED	SumZ	SumZ/#TotalWindows	BPs= 1
nt-666	-	A	150	-	-	-	-	-
666	NoBP	A	146	-24.17	-1.25	19.33	-181.81	-1.21
666	788	U	4	-24.8	-0.91	27.53	-3.65	-0.02

i-nuc	BP(j)	Nuc	#BP_Win	avgMFE	avgZ	avgED	SumZ	SumZ/#TotalWindows	BPs= 2
nt-667	-	G	150	-	-	-	-	-
667	NoBP	G	121	-24.3	-1.34	18.32	-161.82	-1.08
667	731	C	25	-23.77	-0.8	24.15	-20.06	-0.13
667	787	C	4	-24.8	-0.91	27.53	-3.65	-0.02

i-nuc	BP(j)	Nuc	#BP_Win	avgMFE	avgZ	avgED	SumZ	SumZ/#TotalWindows	BPs= 2
nt-668	-	U	150	-	-	-	-	-
668	NoBP	U	121	-24.34	-1.34	18.32	-162.56	-1.08
668	730	A	25	-23.77	-0.8	24.15	-20.06	-0.13
668	786	A	4	-24.8	-0.91	27.53	-3.65	-0.02

i-nuc	BP(j)	Nuc	#BP_Win	avgMFE	avgZ	avgED	SumZ	SumZ/#TotalWindows	BPs= 1
nt-669	-	A	150	-	-	-	-	-
669	NoBP	A	125	-24.42	-1.34	18.49	-167.43	-1.12
669	729	U	25	-23.77	-0.8	24.15	-20.06	-0.13

i-nuc	BP(j)	Nuc	#BP_Win	avgMFE	avgZ	avgED	SumZ	SumZ/#TotalWindows	BPs= 1
nt-670	-	A	150	-	-	-	-	-
670	NoBP	A	125	-24.49	-1.35	18.37	-168.44	-1.12
670	728	U	25	-23.77	-0.8	24.15	-20.06	-0.13

i-nuc	BP(j)	Nuc	#BP_Win	avgMFE	avgZ	avgED	SumZ	SumZ/#TotalWindows	BPs= 0
nt-671	-	G	150	-	-	-	-	-
671	NoBP	G	150	-24.43	-1.27	19.23	-189.83	-1.27

i-nuc	BP(j)	Nuc	#BP_Win	avgMFE	avgZ	avgED	SumZ	SumZ/#TotalWindows	BPs= 0
nt-672	-	A	150	-	-	-	-	-
672	NoBP	A	150	-24.48	-1.27	19.13	-190.94	-1.27

i-nuc	BP(j)	Nuc	#BP_Win	avgMFE	avgZ	avgED	SumZ	SumZ/#TotalWindows	BPs= 0
nt-673	-	A	150	-	-	-	-	-
673	NoBP	A	150	-24.54	-1.28	19.03	-191.53	-1.28

i-nuc	BP(j)	Nuc	#BP_Win	avgMFE	avgZ	avgED	SumZ	SumZ/#TotalWindows	BPs= 0
nt-674	-	A	150	-	-	-	-	-
674	NoBP	A	150	-24.6	-1.28	18.93	-192.27	-1.28

i-nuc	BP(j)	Nuc	#BP_Win	avgMFE	avgZ	avgED	SumZ	SumZ/#TotalWindows	BPs= 1
nt-675	-	A	150	-	-	-	-	-
675	NoBP	A	124	-24.95	-1.34	17.68	-166.09	-1.11
675	637	U	26	-23.29	-1.01	24.69	-26.19	-0.17

i-nuc	BP(j)	Nuc	#BP_Win	avgMFE	avgZ	avgED	SumZ	SumZ/#TotalWindows	BPs= 1
nt-676	-	A	150	-	-	-	-	-
676	NoBP	A	124	-25.03	-1.34	17.66	-165.9	-1.11
676	636	U	26	-23.29	-1.01	24.69	-26.19	-0.17

i-nuc	BP(j)	Nuc	#BP_Win	avgMFE	avgZ	avgED	SumZ	SumZ/#TotalWindows	BPs= 4
nt-677	-	G	150	-	-	-	-	-
677	NoBP	G	113	-25.0	-1.32	17.93	-149.02	-0.99
677	695	U	1	-23.0	-1.28	15.88	-1.28	-0.01
677	714	C	7	-24.61	-1.78	13.23	-12.46	-0.08
677	635	C	26	-23.29	-1.01	24.69	-26.19	-0.17
677	824	U	3	-31.07	-0.86	19.93	-2.57	-0.02

i-nuc	BP(j)	Nuc	#BP_Win	avgMFE	avgZ	avgED	SumZ	SumZ/#TotalWindows	BPs= 6
nt-678	-	G	150	-	-	-	-	-
678	NoBP	G	98	-25.56	-1.41	16.97	-138.52	-0.92
678	688	C	3	-21.1	-1.01	14.66	-3.04	-0.02
678	694	C	1	-23.0	-1.28	15.88	-1.28	-0.01
678	713	C	7	-24.61	-1.78	13.23	-12.46	-0.08
678	634	C	26	-23.29	-1.01	24.69	-26.19	-0.17
678	741	C	12	-22.18	-0.58	26.75	-6.91	-0.05
678	823	C	3	-31.07	-0.86	19.93	-2.57	-0.02

i-nuc	BP(j)	Nuc	#BP_Win	avgMFE	avgZ	avgED	SumZ	SumZ/#TotalWindows	BPs= 6
nt-679	-	C	150	-	-	-	-	-
679	NoBP	C	98	-25.65	-1.41	16.93	-138.02	-0.92
679	687	G	3	-21.1	-1.01	14.66	-3.04	-0.02
679	693	G	1	-23.0	-1.28	15.88	-1.28	-0.01
679	712	G	7	-24.61	-1.78	13.23	-12.46	-0.08
679	633	G	26	-23.29	-1.01	24.69	-26.19	-0.17
679	740	G	12	-22.18	-0.58	26.75	-6.91	-0.05
679	822	G	3	-31.07	-0.86	19.93	-2.57	-0.02

i-nuc	BP(j)	Nuc	#BP_Win	avgMFE	avgZ	avgED	SumZ	SumZ/#TotalWindows	BPs= 1
nt-680	-	A	150	-	-	-	-	-
680	NoBP	A	138	-25.22	-1.33	18.19	-183.46	-1.22
680	739	U	12	-22.18	-0.58	26.75	-6.91	-0.05

i-nuc	BP(j)	Nuc	#BP_Win	avgMFE	avgZ	avgED	SumZ	SumZ/#TotalWindows	BPs= 2
nt-681	-	C	150	-	-	-	-	-
681	NoBP	C	108	-25.68	-1.29	18.44	-139.69	-0.93
681	696	G	30	-23.89	-1.47	17.2	-43.96	-0.29
681	738	G	12	-22.18	-0.58	26.75	-6.91	-0.05

i-nuc	BP(j)	Nuc	#BP_Win	avgMFE	avgZ	avgED	SumZ	SumZ/#TotalWindows	BPs= 1
nt-682	-	A	150	-	-	-	-	-
682	NoBP	A	120	-25.43	-1.23	19.21	-147.33	-0.98
682	695	U	30	-23.89	-1.47	17.2	-43.96	-0.29

i-nuc	BP(j)	Nuc	#BP_Win	avgMFE	avgZ	avgED	SumZ	SumZ/#TotalWindows	BPs= 3
nt-683	-	G	150	-	-	-	-	-
683	NoBP	G	10	-22.07	-0.86	17.98	-8.55	-0.06
683	691	C	107	-25.71	-1.28	19.26	-136.69	-0.91
683	694	C	30	-23.89	-1.47	17.2	-43.96	-0.29
683	827	C	3	-30.8	-0.79	18.46	-2.38	-0.02

i-nuc	BP(j)	Nuc	#BP_Win	avgMFE	avgZ	avgED	SumZ	SumZ/#TotalWindows	BPs= 2
nt-684	-	C	150	-	-	-	-	-
684	NoBP	C	13	-24.99	-0.88	17.41	-11.41	-0.08
684	690	G	107	-25.71	-1.28	19.26	-136.69	-0.91
684	693	G	30	-23.89	-1.47	17.2	-43.96	-0.29

i-nuc	BP(j)	Nuc	#BP_Win	avgMFE	avgZ	avgED	SumZ	SumZ/#TotalWindows	BPs= 1
nt-685	-	A	150	-	-	-	-	-
685	NoBP	A	146	-25.21	-1.3	18.61	-189.78	-1.27
685	825	U	4	-30.75	-0.73	19.34	-2.92	-0.02

i-nuc	BP(j)	Nuc	#BP_Win	avgMFE	avgZ	avgED	SumZ	SumZ/#TotalWindows	BPs= 1
nt-686	-	A	150	-	-	-	-	-
686	NoBP	A	146	-25.29	-1.3	18.55	-190.5	-1.27
686	824	U	4	-30.75	-0.73	19.34	-2.92	-0.02

i-nuc	BP(j)	Nuc	#BP_Win	avgMFE	avgZ	avgED	SumZ	SumZ/#TotalWindows	BPs= 2
nt-687	-	G	150	-	-	-	-	-
687	NoBP	G	143	-25.47	-1.32	18.57	-188.41	-1.26
687	679	C	3	-21.1	-1.01	14.66	-3.04	-0.02
687	823	C	4	-30.75	-0.73	19.34	-2.92	-0.02

i-nuc	BP(j)	Nuc	#BP_Win	avgMFE	avgZ	avgED	SumZ	SumZ/#TotalWindows	BPs= 2
nt-688	-	C	150	-	-	-	-	-
688	NoBP	C	143	-25.55	-1.32	18.53	-189.22	-1.26
688	678	G	3	-21.1	-1.01	14.66	-3.04	-0.02
688	822	G	4	-30.75	-0.73	19.34	-2.92	-0.02

i-nuc	BP(j)	Nuc	#BP_Win	avgMFE	avgZ	avgED	SumZ	SumZ/#TotalWindows	BPs= 0
nt-689	-	A	150	-	-	-	-	-
689	NoBP	A	150	-25.69	-1.31	18.46	-195.76	-1.31

i-nuc	BP(j)	Nuc	#BP_Win	avgMFE	avgZ	avgED	SumZ	SumZ/#TotalWindows	BPs= 1
nt-690	-	G	150	-	-	-	-	-
690	NoBP	G	43	-25.91	-1.38	16.42	-59.52	-0.4
690	684	C	107	-25.71	-1.28	19.26	-136.69	-0.91

i-nuc	BP(j)	Nuc	#BP_Win	avgMFE	avgZ	avgED	SumZ	SumZ/#TotalWindows	BPs= 1
nt-691	-	C	150	-	-	-	-	-
691	NoBP	C	43	-26.19	-1.41	16.36	-60.69	-0.4
691	683	G	107	-25.71	-1.28	19.26	-136.69	-0.91

i-nuc	BP(j)	Nuc	#BP_Win	avgMFE	avgZ	avgED	SumZ	SumZ/#TotalWindows	BPs= 0
nt-692	-	A	150	-	-	-	-	-
692	NoBP	A	150	-25.93	-1.32	18.4	-197.91	-1.32

i-nuc	BP(j)	Nuc	#BP_Win	avgMFE	avgZ	avgED	SumZ	SumZ/#TotalWindows	BPs= 3
nt-693	-	G	150	-	-	-	-	-
693	NoBP	G	3	-22.7	-1.33	16.31	-3.99	-0.03
693	679	C	1	-23.0	-1.28	15.88	-1.28	-0.01
693	684	C	30	-23.89	-1.47	17.2	-43.96	-0.29
693	722	C	116	-26.66	-1.28	18.77	-148.74	-0.99

i-nuc	BP(j)	Nuc	#BP_Win	avgMFE	avgZ	avgED	SumZ	SumZ/#TotalWindows	BPs= 3
nt-694	-	C	150	-	-	-	-	-
694	NoBP	C	1	-21.5	-1.13	15.13	-1.13	-0.01
694	678	G	1	-23.0	-1.28	15.88	-1.28	-0.01
694	683	G	30	-23.89	-1.47	17.2	-43.96	-0.29
694	721	G	118	-26.67	-1.28	18.75	-151.31	-1.01

i-nuc	BP(j)	Nuc	#BP_Win	avgMFE	avgZ	avgED	SumZ	SumZ/#TotalWindows	BPs= 3
nt-695	-	U	150	-	-	-	-	-
695	677	G	1	-23.0	-1.28	15.88	-1.28	-0.01
695	682	A	30	-23.89	-1.47	17.2	-43.96	-0.29
695	720	A	119	-26.68	-1.27	18.8	-151.56	-1.01

i-nuc	BP(j)	Nuc	#BP_Win	avgMFE	avgZ	avgED	SumZ	SumZ/#TotalWindows	BPs= 2
nt-696	-	G	150	-	-	-	-	-
696	681	C	30	-23.89	-1.47	17.2	-43.96	-0.29
696	719	C	119	-26.68	-1.27	18.8	-151.56	-1.01
696	NoBP	G	1	-26.4	0.06	37.39	0.06	0.0

i-nuc	BP(j)	Nuc	#BP_Win	avgMFE	avgZ	avgED	SumZ	SumZ/#TotalWindows	BPs= 1
nt-697	-	A	150	-	-	-	-	-
697	NoBP	A	31	-24.01	-1.36	18.69	-42.14	-0.28
697	718	U	119	-26.68	-1.27	18.8	-151.56	-1.01

i-nuc	BP(j)	Nuc	#BP_Win	avgMFE	avgZ	avgED	SumZ	SumZ/#TotalWindows	BPs= 1
nt-698	-	C	150	-	-	-	-	-
698	NoBP	C	31	-24.11	-1.31	19.37	-40.47	-0.27
698	717	G	119	-26.68	-1.27	18.8	-151.56	-1.01

i-nuc	BP(j)	Nuc	#BP_Win	avgMFE	avgZ	avgED	SumZ	SumZ/#TotalWindows	BPs= 0
nt-699	-	A	150	-	-	-	-	-
699	NoBP	A	150	-26.18	-1.27	18.91	-190.97	-1.27

i-nuc	BP(j)	Nuc	#BP_Win	avgMFE	avgZ	avgED	SumZ	SumZ/#TotalWindows	BPs= 1
nt-700	-	C	150	-	-	-	-	-
700	NoBP	C	31	-24.51	-1.25	19.2	-38.63	-0.26
700	716	G	119	-26.68	-1.27	18.8	-151.56	-1.01

i-nuc	BP(j)	Nuc	#BP_Win	avgMFE	avgZ	avgED	SumZ	SumZ/#TotalWindows	BPs= 1
nt-701	-	A	150	-	-	-	-	-
701	NoBP	A	143	-26.2	-1.3	18.48	-186.33	-1.24
701	782	U	7	-27.81	-0.49	26.58	-3.45	-0.02

i-nuc	BP(j)	Nuc	#BP_Win	avgMFE	avgZ	avgED	SumZ	SumZ/#TotalWindows	BPs= 3
nt-702	-	G	150	-	-	-	-	-
702	NoBP	G	17	-23.93	-1.26	18.27	-21.36	-0.14
702	707	C	7	-24.61	-1.78	13.23	-12.46	-0.08
702	714	C	119	-26.68	-1.27	18.8	-151.56	-1.01
702	781	C	7	-27.81	-0.49	26.58	-3.45	-0.02

i-nuc	BP(j)	Nuc	#BP_Win	avgMFE	avgZ	avgED	SumZ	SumZ/#TotalWindows	BPs= 2
nt-703	-	G	150	-	-	-	-	-
703	NoBP	G	24	-24.4	-1.35	16.73	-32.49	-0.22
703	713	C	119	-26.68	-1.27	18.8	-151.56	-1.01
703	780	C	7	-27.81	-0.49	26.58	-3.45	-0.02

i-nuc	BP(j)	Nuc	#BP_Win	avgMFE	avgZ	avgED	SumZ	SumZ/#TotalWindows	BPs= 0
nt-704	-	A	150	-	-	-	-	-
704	NoBP	A	150	-26.41	-1.25	18.82	-186.85	-1.25

i-nuc	BP(j)	Nuc	#BP_Win	avgMFE	avgZ	avgED	SumZ	SumZ/#TotalWindows	BPs= 0
nt-705	-	A	150	-	-	-	-	-
705	NoBP	A	150	-26.45	-1.24	18.8	-185.77	-1.24

i-nuc	BP(j)	Nuc	#BP_Win	avgMFE	avgZ	avgED	SumZ	SumZ/#TotalWindows	BPs= 0
nt-706	-	A	150	-	-	-	-	-
706	NoBP	A	150	-26.49	-1.23	18.78	-184.85	-1.23

i-nuc	BP(j)	Nuc	#BP_Win	avgMFE	avgZ	avgED	SumZ	SumZ/#TotalWindows	BPs= 1
nt-707	-	C	150	-	-	-	-	-
707	NoBP	C	143	-26.63	-1.2	19.04	-171.19	-1.14
707	702	G	7	-24.61	-1.78	13.23	-12.46	-0.08

i-nuc	BP(j)	Nuc	#BP_Win	avgMFE	avgZ	avgED	SumZ	SumZ/#TotalWindows	BPs= 0
nt-708	-	A	150	-	-	-	-	-
708	NoBP	A	150	-26.58	-1.22	18.77	-182.98	-1.22

i-nuc	BP(j)	Nuc	#BP_Win	avgMFE	avgZ	avgED	SumZ	SumZ/#TotalWindows	BPs= 0
nt-709	-	A	150	-	-	-	-	-
709	NoBP	A	150	-26.62	-1.21	18.78	-181.58	-1.21

i-nuc	BP(j)	Nuc	#BP_Win	avgMFE	avgZ	avgED	SumZ	SumZ/#TotalWindows	BPs= 0
nt-710	-	C	150	-	-	-	-	-
710	NoBP	C	150	-26.66	-1.2	18.8	-180.28	-1.2

i-nuc	BP(j)	Nuc	#BP_Win	avgMFE	avgZ	avgED	SumZ	SumZ/#TotalWindows	BPs= 0
nt-711	-	A	150	-	-	-	-	-
711	NoBP	A	150	-26.71	-1.19	18.83	-178.5	-1.19

i-nuc	BP(j)	Nuc	#BP_Win	avgMFE	avgZ	avgED	SumZ	SumZ/#TotalWindows	BPs= 2
nt-712	-	G	150	-	-	-	-	-
712	NoBP	G	121	-26.62	-1.27	18.7	-154.05	-1.03
712	679	C	7	-24.61	-1.78	13.23	-12.46	-0.08
712	772	C	22	-28.12	-0.49	22.0	-10.68	-0.07

i-nuc	BP(j)	Nuc	#BP_Win	avgMFE	avgZ	avgED	SumZ	SumZ/#TotalWindows	BPs= 3
nt-713	-	C	150	-	-	-	-	-
713	NoBP	C	2	-25.55	-0.7	17.9	-1.39	-0.01
713	678	G	7	-24.61	-1.78	13.23	-12.46	-0.08
713	703	G	119	-26.68	-1.27	18.8	-151.56	-1.01
713	771	G	22	-28.12	-0.49	22.0	-10.68	-0.07

i-nuc	BP(j)	Nuc	#BP_Win	avgMFE	avgZ	avgED	SumZ	SumZ/#TotalWindows	BPs= 3
nt-714	-	C	150	-	-	-	-	-
714	677	G	7	-24.61	-1.78	13.23	-12.46	-0.08
714	702	G	119	-26.68	-1.27	18.8	-151.56	-1.01
714	770	G	22	-28.12	-0.49	22.0	-10.68	-0.07
714	NoBP	C	2	-27.8	0.02	22.41	0.05	0.0

i-nuc	BP(j)	Nuc	#BP_Win	avgMFE	avgZ	avgED	SumZ	SumZ/#TotalWindows	BPs= 0
nt-715	-	A	150	-	-	-	-	-
715	NoBP	A	150	-26.84	-1.15	19.11	-172.81	-1.15

i-nuc	BP(j)	Nuc	#BP_Win	avgMFE	avgZ	avgED	SumZ	SumZ/#TotalWindows	BPs= 3
nt-716	-	G	150	-	-	-	-	-
716	NoBP	G	5	-24.8	-1.69	13.27	-8.46	-0.06
716	700	C	119	-26.68	-1.27	18.8	-151.56	-1.01
716	768	C	22	-28.12	-0.49	22.0	-10.68	-0.07
716	723	C	4	-28.12	-0.11	21.97	-0.44	-0.0

i-nuc	BP(j)	Nuc	#BP_Win	avgMFE	avgZ	avgED	SumZ	SumZ/#TotalWindows	BPs= 3
nt-717	-	G	150	-	-	-	-	-
717	NoBP	G	5	-25.56	-1.39	14.54	-6.94	-0.05
717	698	C	119	-26.68	-1.27	18.8	-151.56	-1.01
717	767	U	22	-28.12	-0.49	22.0	-10.68	-0.07
717	722	C	4	-28.12	-0.11	21.97	-0.44	-0.0

i-nuc	BP(j)	Nuc	#BP_Win	avgMFE	avgZ	avgED	SumZ	SumZ/#TotalWindows	BPs= 2
nt-718	-	U	150	-	-	-	-	-
718	NoBP	U	9	-27.12	-0.67	18.56	-5.99	-0.04
718	697	A	119	-26.68	-1.27	18.8	-151.56	-1.01
718	766	A	22	-28.12	-0.49	22.0	-10.68	-0.07

i-nuc	BP(j)	Nuc	#BP_Win	avgMFE	avgZ	avgED	SumZ	SumZ/#TotalWindows	BPs= 1
nt-719	-	C	150	-	-	-	-	-
719	NoBP	C	31	-27.95	-0.51	21.26	-15.74	-0.1
719	696	G	119	-26.68	-1.27	18.8	-151.56	-1.01

i-nuc	BP(j)	Nuc	#BP_Win	avgMFE	avgZ	avgED	SumZ	SumZ/#TotalWindows	BPs= 1
nt-720	-	A	150	-	-	-	-	-
720	NoBP	A	31	-28.12	-0.47	21.46	-14.71	-0.1
720	695	U	119	-26.68	-1.27	18.8	-151.56	-1.01

i-nuc	BP(j)	Nuc	#BP_Win	avgMFE	avgZ	avgED	SumZ	SumZ/#TotalWindows	BPs= 2
nt-721	-	G	150	-	-	-	-	-
721	694	C	118	-26.67	-1.28	18.75	-151.31	-1.01
721	763	U	22	-28.12	-0.49	22.0	-10.68	-0.07
721	NoBP	G	10	-28.5	-0.31	20.91	-3.1	-0.02

i-nuc	BP(j)	Nuc	#BP_Win	avgMFE	avgZ	avgED	SumZ	SumZ/#TotalWindows	BPs= 3
nt-722	-	C	150	-	-	-	-	-
722	693	G	116	-26.66	-1.28	18.77	-148.74	-0.99
722	762	G	22	-28.12	-0.49	22.0	-10.68	-0.07
722	NoBP	C	8	-28.94	-0.5	19.53	-4.04	-0.03
722	717	G	4	-28.12	-0.11	21.97	-0.44	-0.0

i-nuc	BP(j)	Nuc	#BP_Win	avgMFE	avgZ	avgED	SumZ	SumZ/#TotalWindows	BPs= 2
nt-723	-	C	150	-	-	-	-	-
723	NoBP	C	124	-26.82	-1.22	18.88	-150.99	-1.01
723	761	G	22	-28.12	-0.49	22.0	-10.68	-0.07
723	716	G	4	-28.12	-0.11	21.97	-0.44	-0.0

i-nuc	BP(j)	Nuc	#BP_Win	avgMFE	avgZ	avgED	SumZ	SumZ/#TotalWindows	BPs= 1
nt-724	-	A	150	-	-	-	-	-
724	NoBP	A	128	-26.87	-1.17	19.03	-149.19	-0.99
724	760	U	22	-28.12	-0.49	22.0	-10.68	-0.07

i-nuc	BP(j)	Nuc	#BP_Win	avgMFE	avgZ	avgED	SumZ	SumZ/#TotalWindows	BPs= 0
nt-725	-	A	150	-	-	-	-	-
725	NoBP	A	150	-27.05	-1.05	19.52	-157.8	-1.05

i-nuc	BP(j)	Nuc	#BP_Win	avgMFE	avgZ	avgED	SumZ	SumZ/#TotalWindows	BPs= 0
nt-726	-	A	150	-	-	-	-	-
726	NoBP	A	150	-27.06	-1.04	19.57	-155.66	-1.04

i-nuc	BP(j)	Nuc	#BP_Win	avgMFE	avgZ	avgED	SumZ	SumZ/#TotalWindows	BPs= 0
nt-727	-	A	150	-	-	-	-	-
727	NoBP	A	150	-27.06	-1.02	19.62	-153.59	-1.02

i-nuc	BP(j)	Nuc	#BP_Win	avgMFE	avgZ	avgED	SumZ	SumZ/#TotalWindows	BPs= 2
nt-728	-	U	150	-	-	-	-	-
728	NoBP	U	84	-26.12	-0.85	21.22	-71.1	-0.47
728	670	A	25	-23.77	-0.8	24.15	-20.06	-0.13
728	804	A	41	-31.0	-1.46	13.8	-60.06	-0.4

i-nuc	BP(j)	Nuc	#BP_Win	avgMFE	avgZ	avgED	SumZ	SumZ/#TotalWindows	BPs= 2
nt-729	-	U	150	-	-	-	-	-
729	NoBP	U	83	-26.1	-0.81	21.43	-67.38	-0.45
729	669	A	25	-23.77	-0.8	24.15	-20.06	-0.13
729	803	A	42	-30.94	-1.46	13.77	-61.47	-0.41

i-nuc	BP(j)	Nuc	#BP_Win	avgMFE	avgZ	avgED	SumZ	SumZ/#TotalWindows	BPs= 2
nt-730	-	A	150	-	-	-	-	-
730	NoBP	A	82	-26.09	-0.79	21.63	-64.49	-0.43
730	668	U	25	-23.77	-0.8	24.15	-20.06	-0.13
730	802	U	43	-30.85	-1.45	13.78	-62.49	-0.42

i-nuc	BP(j)	Nuc	#BP_Win	avgMFE	avgZ	avgED	SumZ	SumZ/#TotalWindows	BPs= 3
nt-731	-	C	150	-	-	-	-	-
731	NoBP	C	49	-25.82	-0.85	21.17	-41.54	-0.28
731	667	G	25	-23.77	-0.8	24.15	-20.06	-0.13
731	754	G	32	-26.53	-0.62	22.64	-19.76	-0.13
731	801	G	44	-30.74	-1.44	13.95	-63.44	-0.42

i-nuc	BP(j)	Nuc	#BP_Win	avgMFE	avgZ	avgED	SumZ	SumZ/#TotalWindows	BPs= 4
nt-732	-	C	150	-	-	-	-	-
732	NoBP	C	50	-24.41	-0.81	23.05	-40.32	-0.27
732	630	G	11	-22.92	-1.25	21.22	-13.71	-0.09
732	753	G	32	-26.53	-0.62	22.64	-19.76	-0.13
732	800	G	44	-30.74	-1.44	13.95	-63.44	-0.42
732	868	G	13	-29.77	-0.39	20.26	-5.03	-0.03

i-nuc	BP(j)	Nuc	#BP_Win	avgMFE	avgZ	avgED	SumZ	SumZ/#TotalWindows	BPs= 5
nt-733	-	C	150	-	-	-	-	-
733	NoBP	C	45	-23.94	-0.81	23.61	-36.46	-0.24
733	629	G	11	-22.92	-1.25	21.22	-13.71	-0.09
733	752	G	32	-26.53	-0.62	22.64	-19.76	-0.13
733	799	G	44	-30.74	-1.44	13.95	-63.44	-0.42
733	864	G	5	-28.7	-0.31	19.72	-1.55	-0.01
733	867	G	13	-29.77	-0.39	20.26	-5.03	-0.03

i-nuc	BP(j)	Nuc	#BP_Win	avgMFE	avgZ	avgED	SumZ	SumZ/#TotalWindows	BPs= 4
nt-734	-	U	150	-	-	-	-	-
734	NoBP	U	89	-27.3	-1.09	18.94	-97.14	-0.65
734	628	A	11	-22.92	-1.25	21.22	-13.71	-0.09
734	751	A	32	-26.53	-0.62	22.64	-19.76	-0.13
734	863	A	5	-28.7	-0.31	19.72	-1.55	-0.01
734	866	A	13	-29.77	-0.39	20.26	-5.03	-0.03

i-nuc	BP(j)	Nuc	#BP_Win	avgMFE	avgZ	avgED	SumZ	SumZ/#TotalWindows	BPs= 1
nt-735	-	A	150	-	-	-	-	-
735	NoBP	A	127	-26.71	-1.01	20.0	-128.82	-0.86
735	861	U	23	-29.1	-0.26	20.65	-6.02	-0.04

i-nuc	BP(j)	Nuc	#BP_Win	avgMFE	avgZ	avgED	SumZ	SumZ/#TotalWindows	BPs= 1
nt-736	-	U	150	-	-	-	-	-
736	NoBP	U	126	-26.7	-1.01	20.06	-126.99	-0.85
736	860	A	24	-29.01	-0.24	20.9	-5.68	-0.04

i-nuc	BP(j)	Nuc	#BP_Win	avgMFE	avgZ	avgED	SumZ	SumZ/#TotalWindows	BPs= 2
nt-737	-	A	150	-	-	-	-	-
737	NoBP	A	94	-26.76	-1.11	19.33	-104.75	-0.7
737	748	U	32	-26.53	-0.62	22.64	-19.76	-0.13
737	859	U	24	-29.01	-0.24	20.9	-5.68	-0.04

i-nuc	BP(j)	Nuc	#BP_Win	avgMFE	avgZ	avgED	SumZ	SumZ/#TotalWindows	BPs= 6
nt-738	-	G	150	-	-	-	-	-
738	NoBP	G	28	-23.64	-0.83	23.73	-23.13	-0.15
738	625	C	8	-23.04	-1.33	21.59	-10.64	-0.07
738	681	C	12	-22.18	-0.58	26.75	-6.91	-0.05
738	747	C	32	-26.53	-0.62	22.64	-19.76	-0.13
738	798	U	44	-30.74	-1.44	13.95	-63.44	-0.42
738	858	U	24	-29.01	-0.24	20.9	-5.68	-0.04
738	879	C	2	-27.0	0.5	24.86	1.01	0.01

i-nuc	BP(j)	Nuc	#BP_Win	avgMFE	avgZ	avgED	SumZ	SumZ/#TotalWindows	BPs= 6
nt-739	-	U	150	-	-	-	-	-
739	NoBP	U	35	-26.26	-0.61	22.72	-21.27	-0.14
739	624	A	8	-23.04	-1.33	21.59	-10.64	-0.07
739	658	A	25	-23.77	-0.8	24.15	-20.06	-0.13
739	680	A	12	-22.18	-0.58	26.75	-6.91	-0.05
739	797	A	44	-30.74	-1.44	13.95	-63.44	-0.42
739	857	A	24	-29.01	-0.24	20.9	-5.68	-0.04
739	878	A	2	-27.0	0.5	24.86	1.01	0.01

i-nuc	BP(j)	Nuc	#BP_Win	avgMFE	avgZ	avgED	SumZ	SumZ/#TotalWindows	BPs= 6
nt-740	-	G	150	-	-	-	-	-
740	NoBP	G	35	-26.33	-0.56	23.0	-19.66	-0.13
740	623	C	8	-23.04	-1.33	21.59	-10.64	-0.07
740	657	C	25	-23.77	-0.8	24.15	-20.06	-0.13
740	679	C	12	-22.18	-0.58	26.75	-6.91	-0.05
740	796	C	44	-30.74	-1.44	13.95	-63.44	-0.42
740	856	C	24	-29.01	-0.24	20.9	-5.68	-0.04
740	877	C	2	-27.0	0.5	24.86	1.01	0.01

i-nuc	BP(j)	Nuc	#BP_Win	avgMFE	avgZ	avgED	SumZ	SumZ/#TotalWindows	BPs= 4
nt-741	-	C	150	-	-	-	-	-
741	NoBP	C	45	-25.83	-0.62	23.07	-27.77	-0.19
741	656	G	25	-23.77	-0.8	24.15	-20.06	-0.13
741	678	G	12	-22.18	-0.58	26.75	-6.91	-0.05
741	795	G	44	-30.74	-1.44	13.95	-63.44	-0.42
741	855	G	24	-29.01	-0.24	20.9	-5.68	-0.04

i-nuc	BP(j)	Nuc	#BP_Win	avgMFE	avgZ	avgED	SumZ	SumZ/#TotalWindows	BPs= 1
nt-742	-	A	150	-	-	-	-	-
742	NoBP	A	106	-25.67	-0.55	23.36	-58.66	-0.39
742	794	U	44	-30.74	-1.44	13.95	-63.44	-0.42

i-nuc	BP(j)	Nuc	#BP_Win	avgMFE	avgZ	avgED	SumZ	SumZ/#TotalWindows	BPs= 2
nt-743	-	G	150	-	-	-	-	-
743	NoBP	G	82	-24.71	-0.63	24.16	-51.76	-0.35
743	790	U	44	-30.74	-1.44	13.95	-63.44	-0.42
743	853	C	24	-29.01	-0.24	20.9	-5.68	-0.04

i-nuc	BP(j)	Nuc	#BP_Win	avgMFE	avgZ	avgED	SumZ	SumZ/#TotalWindows	BPs= 2
nt-744	-	A	150	-	-	-	-	-
744	NoBP	A	82	-24.73	-0.61	24.23	-50.3	-0.34
744	789	U	44	-30.74	-1.44	13.95	-63.44	-0.42
744	852	U	24	-29.01	-0.24	20.9	-5.68	-0.04

i-nuc	BP(j)	Nuc	#BP_Win	avgMFE	avgZ	avgED	SumZ	SumZ/#TotalWindows	BPs= 2
nt-745	-	A	150	-	-	-	-	-
745	NoBP	A	82	-24.76	-0.6	24.28	-49.1	-0.33
745	788	U	44	-30.74	-1.44	13.95	-63.44	-0.42
745	851	U	24	-29.01	-0.24	20.9	-5.68	-0.04

i-nuc	BP(j)	Nuc	#BP_Win	avgMFE	avgZ	avgED	SumZ	SumZ/#TotalWindows	BPs= 1
nt-746	-	C	150	-	-	-	-	-
746	NoBP	C	125	-27.89	-0.77	20.07	-96.12	-0.64
746	651	G	25	-23.77	-0.8	24.15	-20.06	-0.13

i-nuc	BP(j)	Nuc	#BP_Win	avgMFE	avgZ	avgED	SumZ	SumZ/#TotalWindows	BPs= 3
nt-747	-	C	150	-	-	-	-	-
747	NoBP	C	91	-28.41	-0.83	19.14	-75.22	-0.5
747	650	G	25	-23.77	-0.8	24.15	-20.06	-0.13
747	738	G	32	-26.53	-0.62	22.64	-19.76	-0.13
747	870	G	2	-27.0	0.5	24.86	1.01	0.01

i-nuc	BP(j)	Nuc	#BP_Win	avgMFE	avgZ	avgED	SumZ	SumZ/#TotalWindows	BPs= 5
nt-748	-	U	150	-	-	-	-	-
748	NoBP	U	11	-24.73	0.31	28.43	3.41	0.02
748	649	A	25	-23.77	-0.8	24.15	-20.06	-0.13
748	631	A	8	-20.86	-0.41	26.36	-3.26	-0.02
748	737	A	32	-26.53	-0.62	22.64	-19.76	-0.13
748	785	A	72	-29.83	-1.01	17.02	-72.77	-0.49
748	869	A	2	-27.0	0.5	24.86	1.01	0.01

i-nuc	BP(j)	Nuc	#BP_Win	avgMFE	avgZ	avgED	SumZ	SumZ/#TotalWindows	BPs= 4
nt-749	-	C	150	-	-	-	-	-
749	648	G	25	-23.77	-0.8	24.15	-20.06	-0.13
749	630	G	8	-20.86	-0.41	26.36	-3.26	-0.02
749	NoBP	C	43	-26.14	-0.34	24.33	-14.83	-0.1
749	784	G	72	-29.83	-1.01	17.02	-72.77	-0.49
749	868	G	2	-27.0	0.5	24.86	1.01	0.01

i-nuc	BP(j)	Nuc	#BP_Win	avgMFE	avgZ	avgED	SumZ	SumZ/#TotalWindows	BPs= 2
nt-750	-	C	150	-	-	-	-	-
750	NoBP	C	140	-27.65	-0.76	20.59	-106.7	-0.71
750	629	G	8	-20.86	-0.41	26.36	-3.26	-0.02
750	867	G	2	-27.0	0.5	24.86	1.01	0.01

i-nuc	BP(j)	Nuc	#BP_Win	avgMFE	avgZ	avgED	SumZ	SumZ/#TotalWindows	BPs= 2
nt-751	-	A	150	-	-	-	-	-
751	NoBP	A	46	-23.91	-0.34	26.27	-15.54	-0.1
751	734	U	32	-26.53	-0.62	22.64	-19.76	-0.13
751	782	U	72	-29.83	-1.01	17.02	-72.77	-0.49

i-nuc	BP(j)	Nuc	#BP_Win	avgMFE	avgZ	avgED	SumZ	SumZ/#TotalWindows	BPs= 5
nt-752	-	G	150	-	-	-	-	-
752	NoBP	G	10	-20.41	-0.39	26.45	-3.94	-0.03
752	733	C	32	-26.53	-0.62	22.64	-19.76	-0.13
752	637	U	6	-24.9	-0.88	27.24	-5.27	-0.04
752	782	U	16	-25.16	-0.72	22.97	-11.46	-0.08
752	781	C	72	-29.83	-1.01	17.02	-72.77	-0.49
752	877	C	14	-25.01	0.39	29.87	5.51	0.04

i-nuc	BP(j)	Nuc	#BP_Win	avgMFE	avgZ	avgED	SumZ	SumZ/#TotalWindows	BPs= 6
nt-753	-	G	150	-	-	-	-	-
753	NoBP	G	2	-21.15	0.18	26.36	0.35	0.0
753	626	C	8	-20.86	-0.41	26.36	-3.26	-0.02
753	732	C	32	-26.53	-0.62	22.64	-19.76	-0.13
753	636	U	6	-24.9	-0.88	27.24	-5.27	-0.04
753	781	C	16	-25.16	-0.72	22.97	-11.46	-0.08
753	780	C	72	-29.83	-1.01	17.02	-72.77	-0.49
753	876	C	14	-25.01	0.39	29.87	5.51	0.04

i-nuc	BP(j)	Nuc	#BP_Win	avgMFE	avgZ	avgED	SumZ	SumZ/#TotalWindows	BPs= 7
nt-754	-	G	150	-	-	-	-	-
754	625	C	8	-20.86	-0.41	26.36	-3.26	-0.02
754	731	C	32	-26.53	-0.62	22.64	-19.76	-0.13
754	635	C	6	-24.9	-0.88	27.24	-5.27	-0.04
754	780	C	16	-25.16	-0.72	22.97	-11.46	-0.08
754	778	C	72	-29.83	-1.01	17.02	-72.77	-0.49
754	875	C	14	-25.01	0.39	29.87	5.51	0.04
754	898	U	2	-23.5	0.52	24.48	1.03	0.01

i-nuc	BP(j)	Nuc	#BP_Win	avgMFE	avgZ	avgED	SumZ	SumZ/#TotalWindows	BPs= 4
nt-755	-	G	150	-	-	-	-	-
755	NoBP	G	55	-25.43	-0.62	23.21	-34.36	-0.23
755	634	C	6	-24.9	-0.88	27.24	-5.27	-0.04
755	777	U	72	-29.83	-1.01	17.02	-72.77	-0.49
755	874	C	14	-25.01	0.39	29.87	5.51	0.04
755	897	C	3	-23.07	0.45	24.1	1.36	0.01

i-nuc	BP(j)	Nuc	#BP_Win	avgMFE	avgZ	avgED	SumZ	SumZ/#TotalWindows	BPs= 2
nt-756	-	C	150	-	-	-	-	-
756	NoBP	C	141	-27.64	-0.71	20.75	-100.72	-0.67
756	633	G	6	-24.9	-0.88	27.24	-5.27	-0.04
756	896	G	3	-23.07	0.45	24.1	1.36	0.01

i-nuc	BP(j)	Nuc	#BP_Win	avgMFE	avgZ	avgED	SumZ	SumZ/#TotalWindows	BPs= 1
nt-757	-	A	150	-	-	-	-	-
757	NoBP	A	147	-27.53	-0.72	21.03	-105.44	-0.7
757	895	U	3	-23.07	0.45	24.1	1.36	0.01

i-nuc	BP(j)	Nuc	#BP_Win	avgMFE	avgZ	avgED	SumZ	SumZ/#TotalWindows	BPs= 0
nt-758	-	A	150	-	-	-	-	-
758	NoBP	A	150	-27.44	-0.69	21.1	-103.02	-0.69

i-nuc	BP(j)	Nuc	#BP_Win	avgMFE	avgZ	avgED	SumZ	SumZ/#TotalWindows	BPs= 2
nt-759	-	A	150	-	-	-	-	-
759	NoBP	A	52	-25.61	-0.28	24.93	-14.66	-0.1
759	775	U	94	-28.72	-0.95	18.69	-89.5	-0.6
759	895	U	4	-20.9	0.66	28.67	2.64	0.02

i-nuc	BP(j)	Nuc	#BP_Win	avgMFE	avgZ	avgED	SumZ	SumZ/#TotalWindows	BPs= 6
nt-760	-	U	150	-	-	-	-	-
760	NoBP	U	2	-21.0	-0.57	27.22	-1.14	-0.01
760	627	A	10	-23.04	-0.91	24.02	-9.08	-0.06
760	724	A	22	-28.12	-0.49	22.0	-10.68	-0.07
760	774	A	94	-28.72	-0.95	18.69	-89.5	-0.6
760	873	A	14	-25.01	0.39	29.87	5.51	0.04
760	894	A	7	-21.83	0.57	26.71	4.0	0.03
760	833	A	1	-20.7	1.62	44.27	1.62	0.01

i-nuc	BP(j)	Nuc	#BP_Win	avgMFE	avgZ	avgED	SumZ	SumZ/#TotalWindows	BPs= 7
nt-761	-	G	150	-	-	-	-	-
761	NoBP	G	1	-21.0	-0.44	27.27	-0.44	-0.0
761	626	C	10	-23.04	-0.91	24.02	-9.08	-0.06
761	723	C	22	-28.12	-0.49	22.0	-10.68	-0.07
761	773	C	94	-28.72	-0.95	18.69	-89.5	-0.6
761	872	C	14	-25.01	0.39	29.87	5.51	0.04
761	893	C	7	-21.83	0.57	26.71	4.0	0.03
761	832	C	1	-20.7	1.62	44.27	1.62	0.01
761	831	C	1	-24.1	0.81	30.2	0.81	0.01

i-nuc	BP(j)	Nuc	#BP_Win	avgMFE	avgZ	avgED	SumZ	SumZ/#TotalWindows	BPs= 7
nt-762	-	G	150	-	-	-	-	-
762	625	C	10	-23.04	-0.91	24.02	-9.08	-0.06
762	722	C	22	-28.12	-0.49	22.0	-10.68	-0.07
762	772	C	94	-28.72	-0.95	18.69	-89.5	-0.6
762	871	C	14	-25.01	0.39	29.87	5.51	0.04
762	892	C	7	-21.83	0.57	26.71	4.0	0.03
762	831	C	1	-20.7	1.62	44.27	1.62	0.01
762	830	C	1	-24.1	0.81	30.2	0.81	0.01
762	NoBP	G	1	-25.0	0.62	26.24	0.62	0.0

i-nuc	BP(j)	Nuc	#BP_Win	avgMFE	avgZ	avgED	SumZ	SumZ/#TotalWindows	BPs= 6
nt-763	-	U	150	-	-	-	-	-
763	624	A	9	-23.24	-0.94	23.66	-8.42	-0.06
763	721	G	22	-28.12	-0.49	22.0	-10.68	-0.07
763	771	G	94	-28.72	-0.95	18.69	-89.5	-0.6
763	870	G	14	-25.01	0.39	29.87	5.51	0.04
763	891	A	7	-21.83	0.57	26.71	4.0	0.03
763	NoBP	U	3	-23.93	0.77	30.6	2.31	0.02
763	829	G	1	-24.1	0.81	30.2	0.81	0.01

i-nuc	BP(j)	Nuc	#BP_Win	avgMFE	avgZ	avgED	SumZ	SumZ/#TotalWindows	BPs= 1
nt-764	-	A	150	-	-	-	-	-
764	NoBP	A	143	-27.82	-0.7	20.94	-99.39	-0.66
764	890	U	7	-21.83	0.57	26.71	4.0	0.03

i-nuc	BP(j)	Nuc	#BP_Win	avgMFE	avgZ	avgED	SumZ	SumZ/#TotalWindows	BPs= 0
nt-765	-	C	150	-	-	-	-	-
765	NoBP	C	150	-27.57	-0.63	21.2	-94.68	-0.63

i-nuc	BP(j)	Nuc	#BP_Win	avgMFE	avgZ	avgED	SumZ	SumZ/#TotalWindows	BPs= 1
nt-766	-	A	150	-	-	-	-	-
766	NoBP	A	128	-27.51	-0.65	21.06	-83.5	-0.56
766	718	U	22	-28.12	-0.49	22.0	-10.68	-0.07

i-nuc	BP(j)	Nuc	#BP_Win	avgMFE	avgZ	avgED	SumZ	SumZ/#TotalWindows	BPs= 3
nt-767	-	U	150	-	-	-	-	-
767	NoBP	U	102	-28.32	-0.88	19.35	-90.17	-0.6
767	622	A	1	-23.38	-0.48	24.01	-0.48	-0.0
767	717	G	22	-28.12	-0.49	22.0	-10.68	-0.07
767	785	A	25	-24.56	0.35	27.88	8.72	0.06

i-nuc	BP(j)	Nuc	#BP_Win	avgMFE	avgZ	avgED	SumZ	SumZ/#TotalWindows	BPs= 3
nt-768	-	C	150	-	-	-	-	-
768	NoBP	C	102	-28.36	-0.87	19.38	-89.17	-0.59
768	621	G	1	-23.38	-0.48	24.01	-0.48	-0.0
768	716	G	22	-28.12	-0.49	22.0	-10.68	-0.07
768	784	G	25	-24.56	0.35	27.88	8.72	0.06

i-nuc	BP(j)	Nuc	#BP_Win	avgMFE	avgZ	avgED	SumZ	SumZ/#TotalWindows	BPs= 2
nt-769	-	A	150	-	-	-	-	-
769	NoBP	A	121	-28.43	-0.84	19.51	-101.54	-0.68
769	782	U	27	-24.76	0.32	27.74	8.69	0.06
769	825	U	2	-22.4	1.22	37.24	2.43	0.02

i-nuc	BP(j)	Nuc	#BP_Win	avgMFE	avgZ	avgED	SumZ	SumZ/#TotalWindows	BPs= 4
nt-770	-	G	150	-	-	-	-	-
770	NoBP	G	96	-28.61	-0.94	18.8	-90.67	-0.6
770	714	C	22	-28.12	-0.49	22.0	-10.68	-0.07
770	781	C	28	-24.83	0.33	27.63	9.12	0.06
770	824	U	2	-22.4	1.22	37.24	2.43	0.02
770	872	C	2	-25.55	0.34	23.77	0.69	0.0

i-nuc	BP(j)	Nuc	#BP_Win	avgMFE	avgZ	avgED	SumZ	SumZ/#TotalWindows	BPs= 5
nt-771	-	G	150	-	-	-	-	-
771	NoBP	G	2	-24.99	-0.62	22.84	-1.24	-0.01
771	713	C	22	-28.12	-0.49	22.0	-10.68	-0.07
771	763	U	94	-28.72	-0.95	18.69	-89.5	-0.6
771	780	C	28	-24.83	0.33	27.63	9.12	0.06
771	823	C	2	-22.4	1.22	37.24	2.43	0.02
771	871	C	2	-25.55	0.34	23.77	0.69	0.0

i-nuc	BP(j)	Nuc	#BP_Win	avgMFE	avgZ	avgED	SumZ	SumZ/#TotalWindows	BPs= 4
nt-772	-	C	150	-	-	-	-	-
772	712	G	22	-28.12	-0.49	22.0	-10.68	-0.07
772	762	G	94	-28.72	-0.95	18.69	-89.5	-0.6
772	NoBP	C	30	-24.95	0.28	27.14	8.44	0.06
772	822	G	2	-22.4	1.22	37.24	2.43	0.02
772	870	G	2	-25.55	0.34	23.77	0.69	0.0

i-nuc	BP(j)	Nuc	#BP_Win	avgMFE	avgZ	avgED	SumZ	SumZ/#TotalWindows	BPs= 2
nt-773	-	C	150	-	-	-	-	-
773	NoBP	C	54	-26.32	-0.02	24.65	-1.18	-0.01
773	761	G	94	-28.72	-0.95	18.69	-89.5	-0.6
773	821	G	2	-22.4	1.22	37.24	2.43	0.02

i-nuc	BP(j)	Nuc	#BP_Win	avgMFE	avgZ	avgED	SumZ	SumZ/#TotalWindows	BPs= 1
nt-774	-	A	150	-	-	-	-	-
774	NoBP	A	56	-26.22	0.04	24.89	1.96	0.01
774	760	U	94	-28.72	-0.95	18.69	-89.5	-0.6

i-nuc	BP(j)	Nuc	#BP_Win	avgMFE	avgZ	avgED	SumZ	SumZ/#TotalWindows	BPs= 1
nt-775	-	U	150	-	-	-	-	-
775	NoBP	U	56	-26.26	0.04	24.56	2.39	0.02
775	759	A	94	-28.72	-0.95	18.69	-89.5	-0.6

i-nuc	BP(j)	Nuc	#BP_Win	avgMFE	avgZ	avgED	SumZ	SumZ/#TotalWindows	BPs= 0
nt-776	-	A	150	-	-	-	-	-
776	NoBP	A	150	-27.82	-0.58	20.79	-86.44	-0.58

i-nuc	BP(j)	Nuc	#BP_Win	avgMFE	avgZ	avgED	SumZ	SumZ/#TotalWindows	BPs= 3
nt-777	-	U	150	-	-	-	-	-
777	NoBP	U	74	-26.09	-0.2	23.81	-15.09	-0.1
777	755	G	72	-29.83	-1.01	17.02	-72.77	-0.49
777	817	A	2	-22.4	1.22	37.24	2.43	0.02
777	865	A	2	-25.55	0.34	23.77	0.69	0.0

i-nuc	BP(j)	Nuc	#BP_Win	avgMFE	avgZ	avgED	SumZ	SumZ/#TotalWindows	BPs= 3
nt-778	-	C	150	-	-	-	-	-
778	NoBP	C	74	-26.11	-0.19	23.71	-14.17	-0.09
778	754	G	72	-29.83	-1.01	17.02	-72.77	-0.49
778	816	G	2	-22.4	1.22	37.24	2.43	0.02
778	864	G	2	-25.55	0.34	23.77	0.69	0.0

i-nuc	BP(j)	Nuc	#BP_Win	avgMFE	avgZ	avgED	SumZ	SumZ/#TotalWindows	BPs= 0
nt-779	-	A	150	-	-	-	-	-
779	NoBP	A	150	-27.85	-0.55	20.62	-83.13	-0.55

i-nuc	BP(j)	Nuc	#BP_Win	avgMFE	avgZ	avgED	SumZ	SumZ/#TotalWindows	BPs= 4
nt-780	-	C	150	-	-	-	-	-
780	NoBP	C	27	-27.38	-0.14	19.69	-3.72	-0.02
780	703	G	7	-27.81	-0.49	26.58	-3.45	-0.02
780	754	G	16	-25.16	-0.72	22.97	-11.46	-0.08
780	753	G	72	-29.83	-1.01	17.02	-72.77	-0.49
780	771	G	28	-24.83	0.33	27.63	9.12	0.06

i-nuc	BP(j)	Nuc	#BP_Win	avgMFE	avgZ	avgED	SumZ	SumZ/#TotalWindows	BPs= 5
nt-781	-	C	150	-	-	-	-	-
781	NoBP	C	25	-27.91	-0.22	18.03	-5.39	-0.04
781	702	G	7	-27.81	-0.49	26.58	-3.45	-0.02
781	753	G	16	-25.16	-0.72	22.97	-11.46	-0.08
781	752	G	72	-29.83	-1.01	17.02	-72.77	-0.49
781	770	G	28	-24.83	0.33	27.63	9.12	0.06
781	813	G	2	-22.4	1.22	37.24	2.43	0.02

i-nuc	BP(j)	Nuc	#BP_Win	avgMFE	avgZ	avgED	SumZ	SumZ/#TotalWindows	BPs= 5
nt-782	-	U	150	-	-	-	-	-
782	701	A	7	-27.81	-0.49	26.58	-3.45	-0.02
782	752	G	16	-25.16	-0.72	22.97	-11.46	-0.08
782	751	A	72	-29.83	-1.01	17.02	-72.77	-0.49
782	NoBP	U	26	-28.05	-0.19	18.09	-4.99	-0.03
782	769	A	27	-24.76	0.32	27.74	8.69	0.06
782	812	A	2	-22.4	1.22	37.24	2.43	0.02

i-nuc	BP(j)	Nuc	#BP_Win	avgMFE	avgZ	avgED	SumZ	SumZ/#TotalWindows	BPs= 1
nt-783	-	A	150	-	-	-	-	-
783	NoBP	A	148	-28.02	-0.57	20.19	-84.29	-0.56
783	811	U	2	-22.4	1.22	37.24	2.43	0.02

i-nuc	BP(j)	Nuc	#BP_Win	avgMFE	avgZ	avgED	SumZ	SumZ/#TotalWindows	BPs= 2
nt-784	-	G	150	-	-	-	-	-
784	NoBP	G	53	-27.07	-0.33	21.48	-17.69	-0.12
784	749	C	72	-29.83	-1.01	17.02	-72.77	-0.49
784	768	C	25	-24.56	0.35	27.88	8.72	0.06

i-nuc	BP(j)	Nuc	#BP_Win	avgMFE	avgZ	avgED	SumZ	SumZ/#TotalWindows	BPs= 2
nt-785	-	A	150	-	-	-	-	-
785	NoBP	A	53	-27.16	-0.34	21.56	-18.28	-0.12
785	748	U	72	-29.83	-1.01	17.02	-72.77	-0.49
785	767	U	25	-24.56	0.35	27.88	8.72	0.06

i-nuc	BP(j)	Nuc	#BP_Win	avgMFE	avgZ	avgED	SumZ	SumZ/#TotalWindows	BPs= 3
nt-786	-	A	150	-	-	-	-	-
786	NoBP	A	141	-28.25	-0.57	19.65	-80.89	-0.54
786	668	U	4	-24.8	-0.91	27.53	-3.65	-0.02
786	838	U	3	-26.4	-0.08	38.0	-0.24	-0.0
786	808	U	2	-22.4	1.22	37.24	2.43	0.02

i-nuc	BP(j)	Nuc	#BP_Win	avgMFE	avgZ	avgED	SumZ	SumZ/#TotalWindows	BPs= 3
nt-787	-	C	150	-	-	-	-	-
787	NoBP	C	141	-28.28	-0.57	19.69	-80.38	-0.54
787	667	G	4	-24.8	-0.91	27.53	-3.65	-0.02
787	837	G	3	-26.4	-0.08	38.0	-0.24	-0.0
787	807	G	2	-22.4	1.22	37.24	2.43	0.02

i-nuc	BP(j)	Nuc	#BP_Win	avgMFE	avgZ	avgED	SumZ	SumZ/#TotalWindows	BPs= 4
nt-788	-	U	150	-	-	-	-	-
788	NoBP	U	97	-27.22	-0.17	22.32	-16.12	-0.11
788	666	A	4	-24.8	-0.91	27.53	-3.65	-0.02
788	745	A	44	-30.74	-1.44	13.95	-63.44	-0.42
788	836	A	3	-26.4	-0.08	38.0	-0.24	-0.0
788	806	A	2	-22.4	1.22	37.24	2.43	0.02

i-nuc	BP(j)	Nuc	#BP_Win	avgMFE	avgZ	avgED	SumZ	SumZ/#TotalWindows	BPs= 4
nt-789	-	U	150	-	-	-	-	-
789	NoBP	U	97	-27.28	-0.16	22.32	-15.99	-0.11
789	665	A	4	-24.8	-0.91	27.53	-3.65	-0.02
789	744	A	44	-30.74	-1.44	13.95	-63.44	-0.42
789	835	A	3	-26.4	-0.08	38.0	-0.24	-0.0
789	805	A	2	-22.4	1.22	37.24	2.43	0.02

i-nuc	BP(j)	Nuc	#BP_Win	avgMFE	avgZ	avgED	SumZ	SumZ/#TotalWindows	BPs= 4
nt-790	-	U	150	-	-	-	-	-
790	NoBP	U	97	-27.34	-0.17	22.29	-16.31	-0.11
790	664	A	4	-24.8	-0.91	27.53	-3.65	-0.02
790	743	G	44	-30.74	-1.44	13.95	-63.44	-0.42
790	834	G	3	-26.4	-0.08	38.0	-0.24	-0.0
790	804	A	2	-22.4	1.22	37.24	2.43	0.02

i-nuc	BP(j)	Nuc	#BP_Win	avgMFE	avgZ	avgED	SumZ	SumZ/#TotalWindows	BPs= 0
nt-791	-	A	150	-	-	-	-	-
791	NoBP	A	150	-28.22	-0.55	20.47	-82.42	-0.55

i-nuc	BP(j)	Nuc	#BP_Win	avgMFE	avgZ	avgED	SumZ	SumZ/#TotalWindows	BPs= 0
nt-792	-	A	150	-	-	-	-	-
792	NoBP	A	150	-28.26	-0.55	20.43	-82.11	-0.55

i-nuc	BP(j)	Nuc	#BP_Win	avgMFE	avgZ	avgED	SumZ	SumZ/#TotalWindows	BPs= 0
nt-793	-	A	150	-	-	-	-	-
793	NoBP	A	150	-28.3	-0.55	20.39	-82.06	-0.55

i-nuc	BP(j)	Nuc	#BP_Win	avgMFE	avgZ	avgED	SumZ	SumZ/#TotalWindows	BPs= 3
nt-794	-	U	150	-	-	-	-	-
794	NoBP	U	100	-27.54	-0.18	22.54	-17.83	-0.12
794	658	A	4	-24.8	-0.91	27.53	-3.65	-0.02
794	742	A	44	-30.74	-1.44	13.95	-63.44	-0.42
794	803	A	2	-22.4	1.22	37.24	2.43	0.02

i-nuc	BP(j)	Nuc	#BP_Win	avgMFE	avgZ	avgED	SumZ	SumZ/#TotalWindows	BPs= 4
nt-795	-	G	150	-	-	-	-	-
795	NoBP	G	6	-26.27	-0.47	29.52	-2.81	-0.02
795	657	C	4	-24.8	-0.91	27.53	-3.65	-0.02
795	741	C	44	-30.74	-1.44	13.95	-63.44	-0.42
795	849	U	94	-27.68	-0.16	22.03	-14.86	-0.1
795	802	U	2	-22.4	1.22	37.24	2.43	0.02

i-nuc	BP(j)	Nuc	#BP_Win	avgMFE	avgZ	avgED	SumZ	SumZ/#TotalWindows	BPs= 4
nt-796	-	C	150	-	-	-	-	-
796	NoBP	C	4	-26.02	-0.24	34.43	-0.96	-0.01
796	656	G	4	-24.8	-0.91	27.53	-3.65	-0.02
796	740	G	44	-30.74	-1.44	13.95	-63.44	-0.42
796	848	G	96	-27.71	-0.17	21.91	-16.72	-0.11
796	801	G	2	-22.4	1.22	37.24	2.43	0.02

i-nuc	BP(j)	Nuc	#BP_Win	avgMFE	avgZ	avgED	SumZ	SumZ/#TotalWindows	BPs= 2
nt-797	-	A	150	-	-	-	-	-
797	NoBP	A	9	-24.8	-0.16	33.18	-1.46	-0.01
797	739	U	44	-30.74	-1.44	13.95	-63.44	-0.42
797	847	U	97	-27.7	-0.18	21.93	-16.99	-0.11

i-nuc	BP(j)	Nuc	#BP_Win	avgMFE	avgZ	avgED	SumZ	SumZ/#TotalWindows	BPs= 3
nt-798	-	U	150	-	-	-	-	-
798	NoBP	U	5	-23.84	0.01	31.15	0.05	0.0
798	738	G	44	-30.74	-1.44	13.95	-63.44	-0.42
798	833	A	4	-26.3	-0.08	35.47	-0.33	-0.0
798	846	A	97	-27.7	-0.18	21.93	-16.99	-0.11

i-nuc	BP(j)	Nuc	#BP_Win	avgMFE	avgZ	avgED	SumZ	SumZ/#TotalWindows	BPs= 3
nt-799	-	G	150	-	-	-	-	-
799	NoBP	G	4	-23.6	0.24	32.01	0.95	0.01
799	733	C	44	-30.74	-1.44	13.95	-63.44	-0.42
799	832	C	4	-26.3	-0.08	35.47	-0.33	-0.0
799	845	C	98	-27.68	-0.17	21.98	-16.87	-0.11

i-nuc	BP(j)	Nuc	#BP_Win	avgMFE	avgZ	avgED	SumZ	SumZ/#TotalWindows	BPs= 4
nt-800	-	G	150	-	-	-	-	-
800	NoBP	G	3	-23.2	0.59	33.73	1.78	0.01
800	732	C	44	-30.74	-1.44	13.95	-63.44	-0.42
800	831	C	4	-26.3	-0.08	35.47	-0.33	-0.0
800	844	C	98	-27.68	-0.17	21.98	-16.87	-0.11
800	947	C	1	-23.3	0.8	29.21	0.8	0.01

i-nuc	BP(j)	Nuc	#BP_Win	avgMFE	avgZ	avgED	SumZ	SumZ/#TotalWindows	BPs= 5
nt-801	-	G	150	-	-	-	-	-
801	731	C	44	-30.74	-1.44	13.95	-63.44	-0.42
801	830	C	4	-26.3	-0.08	35.47	-0.33	-0.0
801	843	C	98	-27.68	-0.17	21.98	-16.87	-0.11
801	796	C	2	-22.4	1.22	37.24	2.43	0.02
801	946	C	1	-23.3	0.8	29.21	0.8	0.01
801	NoBP	G	1	-23.1	0.52	25.13	0.52	0.0

i-nuc	BP(j)	Nuc	#BP_Win	avgMFE	avgZ	avgED	SumZ	SumZ/#TotalWindows	BPs= 5
nt-802	-	U	150	-	-	-	-	-
802	730	A	43	-30.85	-1.45	13.78	-62.49	-0.42
802	829	G	4	-26.3	-0.08	35.47	-0.33	-0.0
802	842	A	98	-27.68	-0.17	21.98	-16.87	-0.11
802	795	G	2	-22.4	1.22	37.24	2.43	0.02
802	945	A	1	-23.3	0.8	29.21	0.8	0.01
802	NoBP	U	2	-23.1	0.56	27.4	1.13	0.01

i-nuc	BP(j)	Nuc	#BP_Win	avgMFE	avgZ	avgED	SumZ	SumZ/#TotalWindows	BPs= 3
nt-803	-	A	150	-	-	-	-	-
803	729	U	42	-30.94	-1.46	13.77	-61.47	-0.41
803	NoBP	A	8	-24.72	0.2	31.94	1.58	0.01
803	841	U	98	-27.68	-0.17	21.98	-16.87	-0.11
803	794	U	2	-22.4	1.22	37.24	2.43	0.02

i-nuc	BP(j)	Nuc	#BP_Win	avgMFE	avgZ	avgED	SumZ	SumZ/#TotalWindows	BPs= 3
nt-804	-	A	150	-	-	-	-	-
804	728	U	41	-31.0	-1.46	13.8	-60.06	-0.4
804	826	U	4	-26.3	-0.08	35.47	-0.33	-0.0
804	NoBP	A	103	-27.46	-0.14	22.31	-14.57	-0.1
804	790	U	2	-22.4	1.22	37.24	2.43	0.02

i-nuc	BP(j)	Nuc	#BP_Win	avgMFE	avgZ	avgED	SumZ	SumZ/#TotalWindows	BPs= 2
nt-805	-	A	150	-	-	-	-	-
805	NoBP	A	144	-28.42	-0.5	20.01	-71.94	-0.48
805	825	U	4	-26.3	-0.08	35.47	-0.33	-0.0
805	789	U	2	-22.4	1.22	37.24	2.43	0.02

i-nuc	BP(j)	Nuc	#BP_Win	avgMFE	avgZ	avgED	SumZ	SumZ/#TotalWindows	BPs= 2
nt-806	-	A	150	-	-	-	-	-
806	NoBP	A	144	-28.37	-0.48	20.14	-69.12	-0.46
806	824	U	4	-26.3	-0.08	35.47	-0.33	-0.0
806	788	U	2	-22.4	1.22	37.24	2.43	0.02

i-nuc	BP(j)	Nuc	#BP_Win	avgMFE	avgZ	avgED	SumZ	SumZ/#TotalWindows	BPs= 2
nt-807	-	G	150	-	-	-	-	-
807	NoBP	G	144	-28.33	-0.46	20.27	-65.82	-0.44
807	823	C	4	-26.3	-0.08	35.47	-0.33	-0.0
807	787	C	2	-22.4	1.22	37.24	2.43	0.02

i-nuc	BP(j)	Nuc	#BP_Win	avgMFE	avgZ	avgED	SumZ	SumZ/#TotalWindows	BPs= 2
nt-808	-	U	150	-	-	-	-	-
808	NoBP	U	144	-28.28	-0.44	20.39	-62.66	-0.42
808	822	G	4	-26.3	-0.08	35.47	-0.33	-0.0
808	786	A	2	-22.4	1.22	37.24	2.43	0.02

i-nuc	BP(j)	Nuc	#BP_Win	avgMFE	avgZ	avgED	SumZ	SumZ/#TotalWindows	BPs= 0
nt-809	-	A	150	-	-	-	-	-
809	NoBP	A	150	-28.1	-0.39	21.13	-58.43	-0.39

i-nuc	BP(j)	Nuc	#BP_Win	avgMFE	avgZ	avgED	SumZ	SumZ/#TotalWindows	BPs= 1
nt-810	-	G	150	-	-	-	-	-
810	NoBP	G	140	-28.38	-0.43	20.7	-59.81	-0.4
810	843	C	10	-23.52	0.49	28.93	4.95	0.03

i-nuc	BP(j)	Nuc	#BP_Win	avgMFE	avgZ	avgED	SumZ	SumZ/#TotalWindows	BPs= 2
nt-811	-	U	150	-	-	-	-	-
811	NoBP	U	138	-28.42	-0.43	20.59	-59.69	-0.4
811	842	A	10	-23.52	0.49	28.93	4.95	0.03
811	783	A	2	-22.4	1.22	37.24	2.43	0.02

i-nuc	BP(j)	Nuc	#BP_Win	avgMFE	avgZ	avgED	SumZ	SumZ/#TotalWindows	BPs= 2
nt-812	-	A	150	-	-	-	-	-
812	NoBP	A	138	-28.38	-0.41	20.75	-57.23	-0.38
812	841	U	10	-23.52	0.49	28.93	4.95	0.03
812	782	U	2	-22.4	1.22	37.24	2.43	0.02

i-nuc	BP(j)	Nuc	#BP_Win	avgMFE	avgZ	avgED	SumZ	SumZ/#TotalWindows	BPs= 1
nt-813	-	G	150	-	-	-	-	-
813	NoBP	G	148	-28.01	-0.34	21.46	-50.23	-0.33
813	781	C	2	-22.4	1.22	37.24	2.43	0.02

i-nuc	BP(j)	Nuc	#BP_Win	avgMFE	avgZ	avgED	SumZ	SumZ/#TotalWindows	BPs= 0
nt-814	-	A	150	-	-	-	-	-
814	NoBP	A	150	-27.91	-0.31	21.81	-45.97	-0.31

i-nuc	BP(j)	Nuc	#BP_Win	avgMFE	avgZ	avgED	SumZ	SumZ/#TotalWindows	BPs= 0
nt-815	-	A	150	-	-	-	-	-
815	NoBP	A	150	-27.88	-0.3	21.95	-44.39	-0.3

i-nuc	BP(j)	Nuc	#BP_Win	avgMFE	avgZ	avgED	SumZ	SumZ/#TotalWindows	BPs= 1
nt-816	-	G	150	-	-	-	-	-
816	NoBP	G	148	-27.93	-0.3	21.92	-44.76	-0.3
816	778	C	2	-22.4	1.22	37.24	2.43	0.02

i-nuc	BP(j)	Nuc	#BP_Win	avgMFE	avgZ	avgED	SumZ	SumZ/#TotalWindows	BPs= 1
nt-817	-	A	150	-	-	-	-	-
817	NoBP	A	148	-27.91	-0.29	22.08	-43.07	-0.29
817	777	U	2	-22.4	1.22	37.24	2.43	0.02

i-nuc	BP(j)	Nuc	#BP_Win	avgMFE	avgZ	avgED	SumZ	SumZ/#TotalWindows	BPs= 0
nt-818	-	G	150	-	-	-	-	-
818	NoBP	G	150	-27.81	-0.26	22.43	-38.63	-0.26

i-nuc	BP(j)	Nuc	#BP_Win	avgMFE	avgZ	avgED	SumZ	SumZ/#TotalWindows	BPs= 0
nt-819	-	A	150	-	-	-	-	-
819	NoBP	A	150	-27.79	-0.25	22.52	-37.21	-0.25

i-nuc	BP(j)	Nuc	#BP_Win	avgMFE	avgZ	avgED	SumZ	SumZ/#TotalWindows	BPs= 0
nt-820	-	A	150	-	-	-	-	-
820	NoBP	A	150	-27.78	-0.24	22.56	-36.58	-0.24

i-nuc	BP(j)	Nuc	#BP_Win	avgMFE	avgZ	avgED	SumZ	SumZ/#TotalWindows	BPs= 2
nt-821	-	G	150	-	-	-	-	-
821	NoBP	G	14	-29.39	-0.66	22.66	-9.28	-0.06
821	831	C	134	-27.68	-0.21	22.37	-28.68	-0.19
821	773	C	2	-22.4	1.22	37.24	2.43	0.02

i-nuc	BP(j)	Nuc	#BP_Win	avgMFE	avgZ	avgED	SumZ	SumZ/#TotalWindows	BPs= 6
nt-822	-	G	150	-	-	-	-	-
822	NoBP	G	2	-30.0	-1.02	12.92	-2.04	-0.01
822	679	C	3	-31.07	-0.86	19.93	-2.57	-0.02
822	688	C	4	-30.75	-0.73	19.34	-2.92	-0.02
822	830	C	134	-27.68	-0.21	22.37	-28.68	-0.19
822	808	U	4	-26.3	-0.08	35.47	-0.33	-0.0
822	772	C	2	-22.4	1.22	37.24	2.43	0.02
822	838	U	1	-27.6	0.37	20.86	0.37	0.0

i-nuc	BP(j)	Nuc	#BP_Win	avgMFE	avgZ	avgED	SumZ	SumZ/#TotalWindows	BPs= 6
nt-823	-	C	150	-	-	-	-	-
823	NoBP	C	2	-30.1	-0.78	15.58	-1.56	-0.01
823	678	G	3	-31.07	-0.86	19.93	-2.57	-0.02
823	687	G	4	-30.75	-0.73	19.34	-2.92	-0.02
823	829	G	134	-27.68	-0.21	22.37	-28.68	-0.19
823	807	G	4	-26.3	-0.08	35.47	-0.33	-0.0
823	771	G	2	-22.4	1.22	37.24	2.43	0.02
823	837	G	1	-27.6	0.37	20.86	0.37	0.0

i-nuc	BP(j)	Nuc	#BP_Win	avgMFE	avgZ	avgED	SumZ	SumZ/#TotalWindows	BPs= 7
nt-824	-	U	150	-	-	-	-	-
824	677	G	3	-31.07	-0.86	19.93	-2.57	-0.02
824	686	A	4	-30.75	-0.73	19.34	-2.92	-0.02
824	828	A	134	-27.68	-0.21	22.37	-28.68	-0.19
824	806	A	4	-26.3	-0.08	35.47	-0.33	-0.0
824	770	G	2	-22.4	1.22	37.24	2.43	0.02
824	836	A	1	-27.6	0.37	20.86	0.37	0.0
824	837	G	2	-30.4	-0.57	17.49	-1.14	-0.01

i-nuc	BP(j)	Nuc	#BP_Win	avgMFE	avgZ	avgED	SumZ	SumZ/#TotalWindows	BPs= 5
nt-825	-	U	150	-	-	-	-	-
825	NoBP	U	137	-27.75	-0.22	22.32	-30.59	-0.2
825	685	A	4	-30.75	-0.73	19.34	-2.92	-0.02
825	805	A	4	-26.3	-0.08	35.47	-0.33	-0.0
825	769	A	2	-22.4	1.22	37.24	2.43	0.02
825	835	A	1	-27.6	0.37	20.86	0.37	0.0
825	836	A	2	-30.4	-0.57	17.49	-1.14	-0.01

i-nuc	BP(j)	Nuc	#BP_Win	avgMFE	avgZ	avgED	SumZ	SumZ/#TotalWindows	BPs= 3
nt-826	-	U	150	-	-	-	-	-
826	NoBP	U	143	-27.75	-0.22	22.43	-31.81	-0.21
826	804	A	4	-26.3	-0.08	35.47	-0.33	-0.0
826	834	G	1	-27.6	0.37	20.86	0.37	0.0
826	835	A	2	-30.4	-0.57	17.49	-1.14	-0.01

i-nuc	BP(j)	Nuc	#BP_Win	avgMFE	avgZ	avgED	SumZ	SumZ/#TotalWindows	BPs= 2
nt-827	-	C	150	-	-	-	-	-
827	NoBP	C	145	-27.64	-0.21	22.81	-30.34	-0.2
827	683	G	3	-30.8	-0.79	18.46	-2.38	-0.02
827	834	G	2	-30.4	-0.57	17.49	-1.14	-0.01

i-nuc	BP(j)	Nuc	#BP_Win	avgMFE	avgZ	avgED	SumZ	SumZ/#TotalWindows	BPs= 1
nt-828	-	A	150	-	-	-	-	-
828	NoBP	A	16	-28.3	-0.35	24.7	-5.58	-0.04
828	824	U	134	-27.68	-0.21	22.37	-28.68	-0.19

i-nuc	BP(j)	Nuc	#BP_Win	avgMFE	avgZ	avgED	SumZ	SumZ/#TotalWindows	BPs= 3
nt-829	-	G	150	-	-	-	-	-
829	NoBP	G	11	-29.38	-0.55	20.16	-6.04	-0.04
829	823	C	134	-27.68	-0.21	22.37	-28.68	-0.19
829	802	U	4	-26.3	-0.08	35.47	-0.33	-0.0
829	763	U	1	-24.1	0.81	30.2	0.81	0.01

i-nuc	BP(j)	Nuc	#BP_Win	avgMFE	avgZ	avgED	SumZ	SumZ/#TotalWindows	BPs= 3
nt-830	-	C	150	-	-	-	-	-
830	NoBP	C	11	-29.35	-0.56	20.07	-6.16	-0.04
830	822	G	134	-27.68	-0.21	22.37	-28.68	-0.19
830	801	G	4	-26.3	-0.08	35.47	-0.33	-0.0
830	762	G	1	-24.1	0.81	30.2	0.81	0.01

i-nuc	BP(j)	Nuc	#BP_Win	avgMFE	avgZ	avgED	SumZ	SumZ/#TotalWindows	BPs= 4
nt-831	-	C	150	-	-	-	-	-
831	821	G	134	-27.68	-0.21	22.37	-28.68	-0.19
831	800	G	4	-26.3	-0.08	35.47	-0.33	-0.0
831	762	G	1	-20.7	1.62	44.27	1.62	0.01
831	761	G	1	-24.1	0.81	30.2	0.81	0.01
831	NoBP	C	10	-30.19	-0.82	17.52	-8.24	-0.05

i-nuc	BP(j)	Nuc	#BP_Win	avgMFE	avgZ	avgED	SumZ	SumZ/#TotalWindows	BPs= 2
nt-832	-	C	150	-	-	-	-	-
832	NoBP	C	145	-27.81	-0.25	22.13	-35.8	-0.24
832	799	G	4	-26.3	-0.08	35.47	-0.33	-0.0
832	761	G	1	-20.7	1.62	44.27	1.62	0.01

i-nuc	BP(j)	Nuc	#BP_Win	avgMFE	avgZ	avgED	SumZ	SumZ/#TotalWindows	BPs= 2
nt-833	-	A	150	-	-	-	-	-
833	NoBP	A	145	-27.79	-0.25	22.18	-36.11	-0.24
833	798	U	4	-26.3	-0.08	35.47	-0.33	-0.0
833	760	U	1	-20.7	1.62	44.27	1.62	0.01

i-nuc	BP(j)	Nuc	#BP_Win	avgMFE	avgZ	avgED	SumZ	SumZ/#TotalWindows	BPs= 3
nt-834	-	G	150	-	-	-	-	-
834	NoBP	G	144	-27.69	-0.24	22.49	-33.91	-0.23
834	790	U	3	-26.4	-0.08	38.0	-0.24	-0.0
834	826	U	1	-27.6	0.37	20.86	0.37	0.0
834	827	C	2	-30.4	-0.57	17.49	-1.14	-0.01

i-nuc	BP(j)	Nuc	#BP_Win	avgMFE	avgZ	avgED	SumZ	SumZ/#TotalWindows	BPs= 3
nt-835	-	A	150	-	-	-	-	-
835	NoBP	A	144	-27.68	-0.24	22.53	-34.32	-0.23
835	789	U	3	-26.4	-0.08	38.0	-0.24	-0.0
835	825	U	1	-27.6	0.37	20.86	0.37	0.0
835	826	U	2	-30.4	-0.57	17.49	-1.14	-0.01

i-nuc	BP(j)	Nuc	#BP_Win	avgMFE	avgZ	avgED	SumZ	SumZ/#TotalWindows	BPs= 3
nt-836	-	A	150	-	-	-	-	-
836	NoBP	A	144	-27.67	-0.23	22.57	-33.64	-0.22
836	788	U	3	-26.4	-0.08	38.0	-0.24	-0.0
836	824	U	1	-27.6	0.37	20.86	0.37	0.0
836	825	U	2	-30.4	-0.57	17.49	-1.14	-0.01

i-nuc	BP(j)	Nuc	#BP_Win	avgMFE	avgZ	avgED	SumZ	SumZ/#TotalWindows	BPs= 4
nt-837	-	G	150	-	-	-	-	-
837	NoBP	G	138	-27.49	-0.18	22.8	-24.82	-0.17
837	787	C	3	-26.4	-0.08	38.0	-0.24	-0.0
837	823	C	1	-27.6	0.37	20.86	0.37	0.0
837	824	U	2	-30.4	-0.57	17.49	-1.14	-0.01
837	981	C	6	-31.72	-1.38	18.29	-8.26	-0.06

i-nuc	BP(j)	Nuc	#BP_Win	avgMFE	avgZ	avgED	SumZ	SumZ/#TotalWindows	BPs= 3
nt-838	-	U	150	-	-	-	-	-
838	NoBP	U	140	-27.51	-0.18	22.77	-25.53	-0.17
838	786	A	3	-26.4	-0.08	38.0	-0.24	-0.0
838	822	G	1	-27.6	0.37	20.86	0.37	0.0
838	980	G	6	-31.72	-1.38	18.29	-8.26	-0.06

i-nuc	BP(j)	Nuc	#BP_Win	avgMFE	avgZ	avgED	SumZ	SumZ/#TotalWindows	BPs= 1
nt-839	-	A	150	-	-	-	-	-
839	NoBP	A	144	-27.47	-0.17	23.11	-24.82	-0.17
839	979	U	6	-31.72	-1.38	18.29	-8.26	-0.06

i-nuc	BP(j)	Nuc	#BP_Win	avgMFE	avgZ	avgED	SumZ	SumZ/#TotalWindows	BPs= 1
nt-840	-	A	150	-	-	-	-	-
840	NoBP	A	144	-27.45	-0.17	23.16	-23.79	-0.16
840	978	U	6	-31.72	-1.38	18.29	-8.26	-0.06

i-nuc	BP(j)	Nuc	#BP_Win	avgMFE	avgZ	avgED	SumZ	SumZ/#TotalWindows	BPs= 3
nt-841	-	U	150	-	-	-	-	-
841	NoBP	U	36	-27.86	-0.29	24.93	-10.53	-0.07
841	812	A	10	-23.52	0.49	28.93	4.95	0.03
841	803	A	98	-27.68	-0.17	21.98	-16.87	-0.11
841	977	A	6	-31.72	-1.38	18.29	-8.26	-0.06

i-nuc	BP(j)	Nuc	#BP_Win	avgMFE	avgZ	avgED	SumZ	SumZ/#TotalWindows	BPs= 2
nt-842	-	A	150	-	-	-	-	-
842	NoBP	A	42	-28.42	-0.45	24.08	-18.86	-0.13
842	811	U	10	-23.52	0.49	28.93	4.95	0.03
842	802	U	98	-27.68	-0.17	21.98	-16.87	-0.11

i-nuc	BP(j)	Nuc	#BP_Win	avgMFE	avgZ	avgED	SumZ	SumZ/#TotalWindows	BPs= 5
nt-843	-	C	150	-	-	-	-	-
843	NoBP	C	16	-26.34	0.08	30.97	1.29	0.01
843	810	G	10	-23.52	0.49	28.93	4.95	0.03
843	801	G	98	-27.68	-0.17	21.98	-16.87	-0.11
843	910	G	1	-24.1	0.81	30.2	0.81	0.01
843	957	G	4	-23.5	0.54	30.32	2.16	0.01
843	972	G	21	-31.18	-1.11	17.55	-23.21	-0.15

i-nuc	BP(j)	Nuc	#BP_Win	avgMFE	avgZ	avgED	SumZ	SumZ/#TotalWindows	BPs= 4
nt-844	-	C	150	-	-	-	-	-
844	NoBP	C	23	-25.18	0.22	30.61	5.01	0.03
844	800	G	98	-27.68	-0.17	21.98	-16.87	-0.11
844	909	G	2	-22.4	1.22	37.24	2.43	0.02
844	956	G	4	-23.5	0.54	30.32	2.16	0.01
844	971	G	23	-31.01	-1.01	17.81	-23.28	-0.16

i-nuc	BP(j)	Nuc	#BP_Win	avgMFE	avgZ	avgED	SumZ	SumZ/#TotalWindows	BPs= 4
nt-845	-	C	150	-	-	-	-	-
845	NoBP	C	23	-25.24	0.23	30.92	5.33	0.04
845	799	G	98	-27.68	-0.17	21.98	-16.87	-0.11
845	908	G	2	-22.4	1.22	37.24	2.43	0.02
845	954	G	4	-23.5	0.54	30.32	2.16	0.01
845	970	G	23	-31.01	-1.01	17.81	-23.28	-0.16

i-nuc	BP(j)	Nuc	#BP_Win	avgMFE	avgZ	avgED	SumZ	SumZ/#TotalWindows	BPs= 6
nt-846	-	A	150	-	-	-	-	-
846	NoBP	A	15	-26.76	-0.01	31.38	-0.11	-0.0
846	798	U	97	-27.7	-0.18	21.93	-16.99	-0.11
846	907	U	2	-22.4	1.22	37.24	2.43	0.02
846	858	U	1	-23.3	0.8	29.21	0.8	0.01
846	949	U	8	-23.1	0.55	29.3	4.4	0.03
846	953	U	4	-23.5	0.54	30.32	2.16	0.01
846	969	U	23	-31.01	-1.01	17.81	-23.28	-0.16

i-nuc	BP(j)	Nuc	#BP_Win	avgMFE	avgZ	avgED	SumZ	SumZ/#TotalWindows	BPs= 7
nt-847	-	U	150	-	-	-	-	-
847	NoBP	U	13	-27.18	-0.01	31.78	-0.17	-0.0
847	797	A	97	-27.7	-0.18	21.93	-16.99	-0.11
847	905	A	2	-22.4	1.22	37.24	2.43	0.02
847	943	A	2	-25.75	0.02	27.76	0.03	0.0
847	857	A	1	-23.3	0.8	29.21	0.8	0.01
847	948	A	8	-23.1	0.55	29.3	4.4	0.03
847	952	A	4	-23.5	0.54	30.32	2.16	0.01
847	968	A	23	-31.01	-1.01	17.81	-23.28	-0.16

i-nuc	BP(j)	Nuc	#BP_Win	avgMFE	avgZ	avgED	SumZ	SumZ/#TotalWindows	BPs= 7
nt-848	-	G	150	-	-	-	-	-
848	796	C	96	-27.71	-0.17	21.91	-16.72	-0.11
848	904	C	2	-22.4	1.22	37.24	2.43	0.02
848	NoBP	G	33	-29.67	-0.68	21.79	-22.57	-0.15
848	856	C	1	-23.3	0.8	29.21	0.8	0.01
848	947	C	8	-23.1	0.55	29.3	4.4	0.03
848	946	C	4	-23.5	0.54	30.32	2.16	0.01
848	961	C	1	-24.6	0.39	36.05	0.39	0.0
848	969	U	5	-28.98	-0.3	27.84	-1.52	-0.01

i-nuc	BP(j)	Nuc	#BP_Win	avgMFE	avgZ	avgED	SumZ	SumZ/#TotalWindows	BPs= 9
nt-849	-	U	150	-	-	-	-	-
849	795	G	94	-27.68	-0.16	22.03	-14.86	-0.1
849	903	A	2	-22.4	1.22	37.24	2.43	0.02
849	942	G	2	-28.05	-0.7	20.54	-1.4	-0.01
849	941	A	2	-25.75	0.02	27.76	0.03	0.0
849	855	G	1	-23.3	0.8	29.21	0.8	0.01
849	NoBP	U	15	-25.05	0.37	31.01	5.48	0.04
849	945	A	4	-23.5	0.54	30.32	2.16	0.01
849	960	G	1	-24.6	0.39	36.05	0.39	0.0
849	968	A	6	-28.62	-0.29	27.55	-1.72	-0.01
849	967	A	23	-31.01	-1.01	17.81	-23.28	-0.16

i-nuc	BP(j)	Nuc	#BP_Win	avgMFE	avgZ	avgED	SumZ	SumZ/#TotalWindows	BPs= 10
nt-850	-	U	150	-	-	-	-	-
850	NoBP	U	83	-27.77	-0.16	22.11	-13.25	-0.09
850	867	G	14	-25.01	0.39	29.87	5.51	0.04
850	941	A	5	-29.62	-0.82	19.21	-4.09	-0.03
850	940	A	2	-25.75	0.02	27.76	0.03	0.0
850	854	A	1	-23.3	0.8	29.21	0.8	0.01
850	945	A	8	-23.1	0.55	29.3	4.4	0.03
850	944	G	4	-23.5	0.54	30.32	2.16	0.01
850	959	A	1	-24.6	0.39	36.05	0.39	0.0
850	967	A	6	-28.62	-0.29	27.55	-1.72	-0.01
850	966	G	23	-31.01	-1.01	17.81	-23.28	-0.16
850	960	G	3	-30.13	-0.02	27.64	-0.06	-0.0

i-nuc	BP(j)	Nuc	#BP_Win	avgMFE	avgZ	avgED	SumZ	SumZ/#TotalWindows	BPs= 11
nt-851	-	U	150	-	-	-	-	-
851	NoBP	U	58	-27.36	-0.14	22.56	-7.99	-0.05
851	745	A	24	-29.01	-0.24	20.9	-5.68	-0.04
851	866	A	14	-25.01	0.39	29.87	5.51	0.04
851	901	A	2	-22.4	1.22	37.24	2.43	0.02
851	940	A	5	-29.62	-0.82	19.21	-4.09	-0.03
851	939	A	2	-25.75	0.02	27.76	0.03	0.0
851	944	G	8	-23.1	0.55	29.3	4.4	0.03
851	943	A	4	-23.5	0.54	30.32	2.16	0.01
851	958	A	1	-24.6	0.39	36.05	0.39	0.0
851	966	G	6	-28.62	-0.29	27.55	-1.72	-0.01
851	965	A	23	-31.01	-1.01	17.81	-23.28	-0.16
851	959	A	3	-30.13	-0.02	27.64	-0.06	-0.0

i-nuc	BP(j)	Nuc	#BP_Win	avgMFE	avgZ	avgED	SumZ	SumZ/#TotalWindows	BPs= 10
nt-852	-	U	150	-	-	-	-	-
852	NoBP	U	81	-28.41	-0.38	21.43	-31.08	-0.21
852	744	A	24	-29.01	-0.24	20.9	-5.68	-0.04
852	865	A	14	-25.01	0.39	29.87	5.51	0.04
852	900	A	2	-22.4	1.22	37.24	2.43	0.02
852	939	A	5	-29.62	-0.82	19.21	-4.09	-0.03
852	938	A	2	-25.75	0.02	27.76	0.03	0.0
852	943	A	8	-23.1	0.55	29.3	4.4	0.03
852	942	G	4	-23.5	0.54	30.32	2.16	0.01
852	957	G	1	-24.6	0.39	36.05	0.39	0.0
852	965	A	6	-28.62	-0.29	27.55	-1.72	-0.01
852	958	A	3	-30.13	-0.02	27.64	-0.06	-0.0

i-nuc	BP(j)	Nuc	#BP_Win	avgMFE	avgZ	avgED	SumZ	SumZ/#TotalWindows	BPs= 6
nt-853	-	C	150	-	-	-	-	-
853	NoBP	C	66	-27.23	-0.13	22.98	-8.6	-0.06
853	743	G	24	-29.01	-0.24	20.9	-5.68	-0.04
853	864	G	14	-25.01	0.39	29.87	5.51	0.04
853	942	G	8	-23.1	0.55	29.3	4.4	0.03
853	956	G	1	-24.6	0.39	36.05	0.39	0.0
853	963	G	34	-29.87	-0.7	22.05	-23.7	-0.16
853	957	G	3	-30.13	-0.02	27.64	-0.06	-0.0

i-nuc	BP(j)	Nuc	#BP_Win	avgMFE	avgZ	avgED	SumZ	SumZ/#TotalWindows	BPs= 4
nt-854	-	A	150	-	-	-	-	-
854	NoBP	A	89	-27.48	-0.05	23.54	-4.56	-0.03
854	898	U	2	-22.4	1.22	37.24	2.43	0.02
854	937	U	24	-26.31	-0.1	25.33	-2.33	-0.02
854	850	U	1	-23.3	0.8	29.21	0.8	0.01
854	962	U	34	-29.87	-0.7	22.05	-23.7	-0.16

i-nuc	BP(j)	Nuc	#BP_Win	avgMFE	avgZ	avgED	SumZ	SumZ/#TotalWindows	BPs= 6
nt-855	-	G	150	-	-	-	-	-
855	NoBP	G	58	-26.64	0.12	25.05	6.72	0.04
855	741	C	24	-29.01	-0.24	20.9	-5.68	-0.04
855	897	C	2	-22.4	1.22	37.24	2.43	0.02
855	930	C	7	-29.41	-0.76	23.43	-5.33	-0.04
855	936	U	24	-26.31	-0.1	25.33	-2.33	-0.02
855	849	U	1	-23.3	0.8	29.21	0.8	0.01
855	961	C	34	-29.87	-0.7	22.05	-23.7	-0.16

i-nuc	BP(j)	Nuc	#BP_Win	avgMFE	avgZ	avgED	SumZ	SumZ/#TotalWindows	BPs= 7
nt-856	-	C	150	-	-	-	-	-
856	NoBP	C	54	-26.52	0.13	25.15	7.05	0.05
856	740	G	24	-29.01	-0.24	20.9	-5.68	-0.04
856	896	G	2	-22.4	1.22	37.24	2.43	0.02
856	929	G	7	-29.41	-0.76	23.43	-5.33	-0.04
856	935	G	24	-26.31	-0.1	25.33	-2.33	-0.02
856	848	G	1	-23.3	0.8	29.21	0.8	0.01
856	954	G	4	-28.75	0.08	29.74	0.33	0.0
856	960	G	34	-29.87	-0.7	22.05	-23.7	-0.16

i-nuc	BP(j)	Nuc	#BP_Win	avgMFE	avgZ	avgED	SumZ	SumZ/#TotalWindows	BPs= 6
nt-857	-	A	150	-	-	-	-	-
857	NoBP	A	88	-27.83	-0.19	24.23	-16.6	-0.11
857	739	U	24	-29.01	-0.24	20.9	-5.68	-0.04
857	895	U	2	-22.4	1.22	37.24	2.43	0.02
857	928	U	7	-29.41	-0.76	23.43	-5.33	-0.04
857	934	U	24	-26.31	-0.1	25.33	-2.33	-0.02
857	847	U	1	-23.3	0.8	29.21	0.8	0.01
857	953	U	4	-28.75	0.08	29.74	0.33	0.0

i-nuc	BP(j)	Nuc	#BP_Win	avgMFE	avgZ	avgED	SumZ	SumZ/#TotalWindows	BPs= 7
nt-858	-	U	150	-	-	-	-	-
858	NoBP	U	54	-26.58	0.13	26.11	7.16	0.05
858	738	G	24	-29.01	-0.24	20.9	-5.68	-0.04
858	894	A	2	-22.4	1.22	37.24	2.43	0.02
858	927	A	7	-29.41	-0.76	23.43	-5.33	-0.04
858	933	A	24	-26.31	-0.1	25.33	-2.33	-0.02
858	846	A	1	-23.3	0.8	29.21	0.8	0.01
858	952	A	4	-28.75	0.08	29.74	0.33	0.0
858	958	A	34	-29.87	-0.7	22.05	-23.7	-0.16

i-nuc	BP(j)	Nuc	#BP_Win	avgMFE	avgZ	avgED	SumZ	SumZ/#TotalWindows	BPs= 5
nt-859	-	U	150	-	-	-	-	-
859	NoBP	U	62	-26.87	0.04	26.29	2.65	0.02
859	737	A	24	-29.01	-0.24	20.9	-5.68	-0.04
859	891	A	2	-22.4	1.22	37.24	2.43	0.02
859	932	A	24	-26.31	-0.1	25.33	-2.33	-0.02
859	951	A	4	-28.75	0.08	29.74	0.33	0.0
859	957	G	34	-29.87	-0.7	22.05	-23.7	-0.16

i-nuc	BP(j)	Nuc	#BP_Win	avgMFE	avgZ	avgED	SumZ	SumZ/#TotalWindows	BPs= 2
nt-860	-	A	150	-	-	-	-	-
860	NoBP	A	124	-27.66	-0.18	25.27	-22.93	-0.15
860	736	U	24	-29.01	-0.24	20.9	-5.68	-0.04
860	890	U	2	-22.4	1.22	37.24	2.43	0.02

i-nuc	BP(j)	Nuc	#BP_Win	avgMFE	avgZ	avgED	SumZ	SumZ/#TotalWindows	BPs= 3
nt-861	-	U	150	-	-	-	-	-
861	NoBP	U	91	-26.85	0.01	26.75	0.96	0.01
861	735	A	23	-29.1	-0.26	20.65	-6.02	-0.04
861	889	A	2	-22.4	1.22	37.24	2.43	0.02
861	955	A	34	-29.87	-0.7	22.05	-23.7	-0.16

i-nuc	BP(j)	Nuc	#BP_Win	avgMFE	avgZ	avgED	SumZ	SumZ/#TotalWindows	BPs= 1
nt-862	-	C	150	-	-	-	-	-
862	NoBP	C	116	-27.23	-0.02	25.84	-2.74	-0.02
862	954	G	34	-29.87	-0.7	22.05	-23.7	-0.16

i-nuc	BP(j)	Nuc	#BP_Win	avgMFE	avgZ	avgED	SumZ	SumZ/#TotalWindows	BPs= 2
nt-863	-	A	150	-	-	-	-	-
863	NoBP	A	111	-27.2	-0.01	26.28	-1.01	-0.01
863	734	U	5	-28.7	-0.31	19.72	-1.55	-0.01
863	953	U	34	-29.87	-0.7	22.05	-23.7	-0.16

i-nuc	BP(j)	Nuc	#BP_Win	avgMFE	avgZ	avgED	SumZ	SumZ/#TotalWindows	BPs= 5
nt-864	-	G	150	-	-	-	-	-
864	NoBP	G	89	-27.67	-0.11	25.58	-10.14	-0.07
864	733	C	5	-28.7	-0.31	19.72	-1.55	-0.01
864	853	C	14	-25.01	0.39	29.87	5.51	0.04
864	886	U	2	-22.4	1.22	37.24	2.43	0.02
864	778	C	2	-25.55	0.34	23.77	0.69	0.0
864	950	C	38	-29.75	-0.62	22.86	-23.37	-0.16

i-nuc	BP(j)	Nuc	#BP_Win	avgMFE	avgZ	avgED	SumZ	SumZ/#TotalWindows	BPs= 4
nt-865	-	A	150	-	-	-	-	-
865	NoBP	A	94	-27.79	-0.13	25.44	-12.07	-0.08
865	852	U	14	-25.01	0.39	29.87	5.51	0.04
865	885	U	2	-22.4	1.22	37.24	2.43	0.02
865	777	U	2	-25.55	0.34	23.77	0.69	0.0
865	949	U	38	-29.75	-0.62	22.86	-23.37	-0.16

i-nuc	BP(j)	Nuc	#BP_Win	avgMFE	avgZ	avgED	SumZ	SumZ/#TotalWindows	BPs= 3
nt-866	-	A	150	-	-	-	-	-
866	NoBP	A	121	-28.2	-0.25	25.26	-30.45	-0.2
866	734	U	13	-29.77	-0.39	20.26	-5.03	-0.03
866	851	U	14	-25.01	0.39	29.87	5.51	0.04
866	884	U	2	-22.4	1.22	37.24	2.43	0.02

i-nuc	BP(j)	Nuc	#BP_Win	avgMFE	avgZ	avgED	SumZ	SumZ/#TotalWindows	BPs= 7
nt-867	-	G	150	-	-	-	-	-
867	NoBP	G	15	-28.57	-0.12	26.81	-1.83	-0.01
867	733	C	13	-29.77	-0.39	20.26	-5.03	-0.03
867	876	C	13	-23.73	0.58	27.33	7.57	0.05
867	750	C	2	-27.0	0.5	24.86	1.01	0.01
867	850	U	14	-25.01	0.39	29.87	5.51	0.04
867	918	C	43	-27.12	-0.2	23.74	-8.53	-0.06
867	947	C	38	-29.75	-0.62	22.86	-23.37	-0.16
867	1001	U	12	-31.34	-0.24	37.34	-2.88	-0.02

i-nuc	BP(j)	Nuc	#BP_Win	avgMFE	avgZ	avgED	SumZ	SumZ/#TotalWindows	BPs= 6
nt-868	-	G	150	-	-	-	-	-
868	NoBP	G	29	-27.08	0.1	28.79	3.01	0.02
868	732	C	13	-29.77	-0.39	20.26	-5.03	-0.03
868	875	C	13	-23.73	0.58	27.33	7.57	0.05
868	749	C	2	-27.0	0.5	24.86	1.01	0.01
868	917	U	43	-27.12	-0.2	23.74	-8.53	-0.06
868	946	C	38	-29.75	-0.62	22.86	-23.37	-0.16
868	1000	C	12	-31.34	-0.24	37.34	-2.88	-0.02

i-nuc	BP(j)	Nuc	#BP_Win	avgMFE	avgZ	avgED	SumZ	SumZ/#TotalWindows	BPs= 1
nt-869	-	A	150	-	-	-	-	-
869	NoBP	A	148	-28.11	-0.2	25.67	-29.89	-0.2
869	748	U	2	-27.0	0.5	24.86	1.01	0.01

i-nuc	BP(j)	Nuc	#BP_Win	avgMFE	avgZ	avgED	SumZ	SumZ/#TotalWindows	BPs= 6
nt-870	-	G	150	-	-	-	-	-
870	NoBP	G	75	-28.81	-0.34	23.91	-25.32	-0.17
870	747	C	2	-27.0	0.5	24.86	1.01	0.01
870	763	U	14	-25.01	0.39	29.87	5.51	0.04
870	772	C	2	-25.55	0.34	23.77	0.69	0.0
870	915	C	43	-27.12	-0.2	23.74	-8.53	-0.06
870	999	C	13	-31.26	-0.22	36.9	-2.87	-0.02
870	1013	C	1	-32.5	-0.01	41.01	-0.01	-0.0

i-nuc	BP(j)	Nuc	#BP_Win	avgMFE	avgZ	avgED	SumZ	SumZ/#TotalWindows	BPs= 5
nt-871	-	C	150	-	-	-	-	-
871	NoBP	C	26	-26.53	0.18	24.21	4.61	0.03
871	762	G	14	-25.01	0.39	29.87	5.51	0.04
871	771	G	2	-25.55	0.34	23.77	0.69	0.0
871	913	G	94	-28.71	-0.41	23.77	-38.88	-0.26
871	998	G	13	-31.26	-0.22	36.9	-2.87	-0.02
871	1012	G	1	-32.5	-0.01	41.01	-0.01	-0.0

i-nuc	BP(j)	Nuc	#BP_Win	avgMFE	avgZ	avgED	SumZ	SumZ/#TotalWindows	BPs= 5
nt-872	-	C	150	-	-	-	-	-
872	NoBP	C	26	-26.77	0.16	24.23	4.23	0.03
872	761	G	14	-25.01	0.39	29.87	5.51	0.04
872	770	G	2	-25.55	0.34	23.77	0.69	0.0
872	912	G	94	-28.71	-0.41	23.77	-38.88	-0.26
872	997	G	13	-31.26	-0.22	36.9	-2.87	-0.02
872	1011	G	1	-32.5	-0.01	41.01	-0.01	-0.0

i-nuc	BP(j)	Nuc	#BP_Win	avgMFE	avgZ	avgED	SumZ	SumZ/#TotalWindows	BPs= 1
nt-873	-	A	150	-	-	-	-	-
873	NoBP	A	136	-28.61	-0.28	25.24	-37.46	-0.25
873	760	U	14	-25.01	0.39	29.87	5.51	0.04

i-nuc	BP(j)	Nuc	#BP_Win	avgMFE	avgZ	avgED	SumZ	SumZ/#TotalWindows	BPs= 2
nt-874	-	C	150	-	-	-	-	-
874	NoBP	C	23	-26.11	0.28	24.82	6.46	0.04
874	755	G	14	-25.01	0.39	29.87	5.51	0.04
874	911	G	113	-29.17	-0.39	25.32	-44.32	-0.3

i-nuc	BP(j)	Nuc	#BP_Win	avgMFE	avgZ	avgED	SumZ	SumZ/#TotalWindows	BPs= 3
nt-875	-	C	150	-	-	-	-	-
875	NoBP	C	9	-29.13	-0.08	21.78	-0.72	-0.0
875	868	G	13	-23.73	0.58	27.33	7.57	0.05
875	754	G	14	-25.01	0.39	29.87	5.51	0.04
875	910	G	114	-29.2	-0.39	25.27	-44.9	-0.3

i-nuc	BP(j)	Nuc	#BP_Win	avgMFE	avgZ	avgED	SumZ	SumZ/#TotalWindows	BPs= 3
nt-876	-	C	150	-	-	-	-	-
876	NoBP	C	9	-29.09	-0.05	22.34	-0.41	-0.0
876	867	G	13	-23.73	0.58	27.33	7.57	0.05
876	753	G	14	-25.01	0.39	29.87	5.51	0.04
876	909	G	114	-29.2	-0.39	25.27	-44.9	-0.3

i-nuc	BP(j)	Nuc	#BP_Win	avgMFE	avgZ	avgED	SumZ	SumZ/#TotalWindows	BPs= 3
nt-877	-	C	150	-	-	-	-	-
877	NoBP	C	20	-25.8	0.33	25.45	6.59	0.04
877	740	G	2	-27.0	0.5	24.86	1.01	0.01
877	752	G	14	-25.01	0.39	29.87	5.51	0.04
877	908	G	114	-29.2	-0.39	25.27	-44.9	-0.3

i-nuc	BP(j)	Nuc	#BP_Win	avgMFE	avgZ	avgED	SumZ	SumZ/#TotalWindows	BPs= 2
nt-878	-	A	150	-	-	-	-	-
878	NoBP	A	34	-25.46	0.37	27.35	12.46	0.08
878	739	U	2	-27.0	0.5	24.86	1.01	0.01
878	907	U	114	-29.2	-0.39	25.27	-44.9	-0.3

i-nuc	BP(j)	Nuc	#BP_Win	avgMFE	avgZ	avgED	SumZ	SumZ/#TotalWindows	BPs= 2
nt-879	-	C	150	-	-	-	-	-
879	NoBP	C	34	-25.45	0.38	27.51	12.76	0.09
879	738	G	2	-27.0	0.5	24.86	1.01	0.01
879	906	G	114	-29.2	-0.39	25.27	-44.9	-0.3

i-nuc	BP(j)	Nuc	#BP_Win	avgMFE	avgZ	avgED	SumZ	SumZ/#TotalWindows	BPs= 0
nt-880	-	A	150	-	-	-	-	-
880	NoBP	A	150	-28.32	-0.21	25.81	-30.93	-0.21

i-nuc	BP(j)	Nuc	#BP_Win	avgMFE	avgZ	avgED	SumZ	SumZ/#TotalWindows	BPs= 0
nt-881	-	A	150	-	-	-	-	-
881	NoBP	A	150	-28.32	-0.21	25.84	-30.79	-0.21

i-nuc	BP(j)	Nuc	#BP_Win	avgMFE	avgZ	avgED	SumZ	SumZ/#TotalWindows	BPs= 0
nt-882	-	G	150	-	-	-	-	-
882	NoBP	G	150	-28.32	-0.2	25.88	-30.38	-0.2

i-nuc	BP(j)	Nuc	#BP_Win	avgMFE	avgZ	avgED	SumZ	SumZ/#TotalWindows	BPs= 0
nt-883	-	A	150	-	-	-	-	-
883	NoBP	A	150	-28.32	-0.2	25.92	-30.09	-0.2

i-nuc	BP(j)	Nuc	#BP_Win	avgMFE	avgZ	avgED	SumZ	SumZ/#TotalWindows	BPs= 2
nt-884	-	U	150	-	-	-	-	-
884	NoBP	U	34	-25.76	0.38	27.55	12.78	0.09
884	866	A	2	-22.4	1.22	37.24	2.43	0.02
884	901	A	114	-29.2	-0.39	25.27	-44.9	-0.3

i-nuc	BP(j)	Nuc	#BP_Win	avgMFE	avgZ	avgED	SumZ	SumZ/#TotalWindows	BPs= 2
nt-885	-	U	150	-	-	-	-	-
885	NoBP	U	34	-25.83	0.38	27.64	12.81	0.09
885	865	A	2	-22.4	1.22	37.24	2.43	0.02
885	900	A	114	-29.2	-0.39	25.27	-44.9	-0.3

i-nuc	BP(j)	Nuc	#BP_Win	avgMFE	avgZ	avgED	SumZ	SumZ/#TotalWindows	BPs= 2
nt-886	-	U	150	-	-	-	-	-
886	NoBP	U	34	-25.91	0.37	27.65	12.58	0.08
886	864	G	2	-22.4	1.22	37.24	2.43	0.02
886	899	A	114	-29.2	-0.39	25.27	-44.9	-0.3

i-nuc	BP(j)	Nuc	#BP_Win	avgMFE	avgZ	avgED	SumZ	SumZ/#TotalWindows	BPs= 1
nt-887	-	A	150	-	-	-	-	-
887	NoBP	A	36	-25.79	0.41	28.16	14.6	0.1
887	898	U	114	-29.2	-0.39	25.27	-44.9	-0.3

i-nuc	BP(j)	Nuc	#BP_Win	avgMFE	avgZ	avgED	SumZ	SumZ/#TotalWindows	BPs= 0
nt-888	-	A	150	-	-	-	-	-
888	NoBP	A	150	-28.4	-0.2	26.0	-30.53	-0.2

i-nuc	BP(j)	Nuc	#BP_Win	avgMFE	avgZ	avgED	SumZ	SumZ/#TotalWindows	BPs= 1
nt-889	-	A	150	-	-	-	-	-
889	NoBP	A	148	-28.51	-0.22	25.83	-32.83	-0.22
889	861	U	2	-22.4	1.22	37.24	2.43	0.02

i-nuc	BP(j)	Nuc	#BP_Win	avgMFE	avgZ	avgED	SumZ	SumZ/#TotalWindows	BPs= 2
nt-890	-	U	150	-	-	-	-	-
890	NoBP	U	141	-28.87	-0.26	25.78	-36.77	-0.25
890	764	A	7	-21.83	0.57	26.71	4.0	0.03
890	860	A	2	-22.4	1.22	37.24	2.43	0.02

i-nuc	BP(j)	Nuc	#BP_Win	avgMFE	avgZ	avgED	SumZ	SumZ/#TotalWindows	BPs= 2
nt-891	-	A	150	-	-	-	-	-
891	NoBP	A	141	-28.91	-0.26	25.77	-36.73	-0.24
891	763	U	7	-21.83	0.57	26.71	4.0	0.03
891	859	U	2	-22.4	1.22	37.24	2.43	0.02

i-nuc	BP(j)	Nuc	#BP_Win	avgMFE	avgZ	avgED	SumZ	SumZ/#TotalWindows	BPs= 2
nt-892	-	C	150	-	-	-	-	-
892	NoBP	C	126	-28.76	-0.31	25.82	-39.19	-0.26
892	762	G	7	-21.83	0.57	26.71	4.0	0.03
892	911	G	17	-29.48	0.3	26.81	5.18	0.03

i-nuc	BP(j)	Nuc	#BP_Win	avgMFE	avgZ	avgED	SumZ	SumZ/#TotalWindows	BPs= 2
nt-893	-	C	150	-	-	-	-	-
893	NoBP	C	126	-28.79	-0.31	25.79	-38.7	-0.26
893	761	G	7	-21.83	0.57	26.71	4.0	0.03
893	910	G	17	-29.48	0.3	26.81	5.18	0.03

i-nuc	BP(j)	Nuc	#BP_Win	avgMFE	avgZ	avgED	SumZ	SumZ/#TotalWindows	BPs= 2
nt-894	-	A	150	-	-	-	-	-
894	NoBP	A	141	-29.0	-0.25	25.73	-35.8	-0.24
894	760	U	7	-21.83	0.57	26.71	4.0	0.03
894	858	U	2	-22.4	1.22	37.24	2.43	0.02

i-nuc	BP(j)	Nuc	#BP_Win	avgMFE	avgZ	avgED	SumZ	SumZ/#TotalWindows	BPs= 3
nt-895	-	U	150	-	-	-	-	-
895	NoBP	U	141	-29.03	-0.25	25.71	-35.3	-0.24
895	757	A	3	-23.07	0.45	24.1	1.36	0.01
895	759	A	4	-20.9	0.66	28.67	2.64	0.02
895	857	A	2	-22.4	1.22	37.24	2.43	0.02

i-nuc	BP(j)	Nuc	#BP_Win	avgMFE	avgZ	avgED	SumZ	SumZ/#TotalWindows	BPs= 5
nt-896	-	G	150	-	-	-	-	-
896	NoBP	G	124	-28.73	-0.32	25.63	-40.18	-0.27
896	756	C	3	-23.07	0.45	24.1	1.36	0.01
896	856	C	2	-22.4	1.22	37.24	2.43	0.02
896	907	U	17	-29.48	0.3	26.81	5.18	0.03
896	1037	U	3	-29.2	0.62	25.85	1.86	0.01
896	1045	C	1	-30.6	0.29	25.26	0.29	0.0

i-nuc	BP(j)	Nuc	#BP_Win	avgMFE	avgZ	avgED	SumZ	SumZ/#TotalWindows	BPs= 5
nt-897	-	C	150	-	-	-	-	-
897	NoBP	C	124	-28.76	-0.32	25.64	-39.8	-0.27
897	755	G	3	-23.07	0.45	24.1	1.36	0.01
897	855	G	2	-22.4	1.22	37.24	2.43	0.02
897	906	G	17	-29.48	0.3	26.81	5.18	0.03
897	1036	G	3	-29.2	0.62	25.85	1.86	0.01
897	1044	G	1	-30.6	0.29	25.26	0.29	0.0

i-nuc	BP(j)	Nuc	#BP_Win	avgMFE	avgZ	avgED	SumZ	SumZ/#TotalWindows	BPs= 6
nt-898	-	U	150	-	-	-	-	-
898	NoBP	U	11	-23.91	0.5	29.32	5.54	0.04
898	754	G	2	-23.5	0.52	24.48	1.03	0.01
898	854	A	2	-22.4	1.22	37.24	2.43	0.02
898	887	A	114	-29.2	-0.39	25.27	-44.9	-0.3
898	905	A	17	-29.48	0.3	26.81	5.18	0.03
898	1035	A	3	-29.2	0.62	25.85	1.86	0.01
898	1043	A	1	-30.6	0.29	25.26	0.29	0.0

i-nuc	BP(j)	Nuc	#BP_Win	avgMFE	avgZ	avgED	SumZ	SumZ/#TotalWindows	BPs= 2
nt-899	-	A	150	-	-	-	-	-
899	NoBP	A	35	-27.06	0.47	27.97	16.53	0.11
899	886	U	114	-29.2	-0.39	25.27	-44.9	-0.3
899	1042	U	1	-30.6	0.29	25.26	0.29	0.0

i-nuc	BP(j)	Nuc	#BP_Win	avgMFE	avgZ	avgED	SumZ	SumZ/#TotalWindows	BPs= 2
nt-900	-	A	150	-	-	-	-	-
900	NoBP	A	34	-27.56	0.43	27.19	14.62	0.1
900	852	U	2	-22.4	1.22	37.24	2.43	0.02
900	885	U	114	-29.2	-0.39	25.27	-44.9	-0.3

i-nuc	BP(j)	Nuc	#BP_Win	avgMFE	avgZ	avgED	SumZ	SumZ/#TotalWindows	BPs= 2
nt-901	-	A	150	-	-	-	-	-
901	NoBP	A	34	-27.68	0.44	27.05	15.1	0.1
901	851	U	2	-22.4	1.22	37.24	2.43	0.02
901	884	U	114	-29.2	-0.39	25.27	-44.9	-0.3

i-nuc	BP(j)	Nuc	#BP_Win	avgMFE	avgZ	avgED	SumZ	SumZ/#TotalWindows	BPs= 2
nt-902	-	C	150	-	-	-	-	-
902	NoBP	C	146	-28.77	-0.2	25.82	-28.78	-0.19
902	1032	G	3	-29.2	0.62	25.85	1.86	0.01
902	1038	G	1	-30.6	0.29	25.26	0.29	0.0

i-nuc	BP(j)	Nuc	#BP_Win	avgMFE	avgZ	avgED	SumZ	SumZ/#TotalWindows	BPs= 2
nt-903	-	A	150	-	-	-	-	-
903	NoBP	A	147	-28.91	-0.2	25.7	-29.38	-0.2
903	849	U	2	-22.4	1.22	37.24	2.43	0.02
903	1037	U	1	-30.6	0.29	25.26	0.29	0.0

i-nuc	BP(j)	Nuc	#BP_Win	avgMFE	avgZ	avgED	SumZ	SumZ/#TotalWindows	BPs= 3
nt-904	-	C	150	-	-	-	-	-
904	NoBP	C	139	-28.94	-0.25	25.6	-34.72	-0.23
904	848	G	2	-22.4	1.22	37.24	2.43	0.02
904	1031	G	8	-29.09	0.66	28.43	5.28	0.04
904	1036	G	1	-30.6	0.29	25.26	0.29	0.0

i-nuc	BP(j)	Nuc	#BP_Win	avgMFE	avgZ	avgED	SumZ	SumZ/#TotalWindows	BPs= 2
nt-905	-	A	150	-	-	-	-	-
905	NoBP	A	131	-28.95	-0.26	25.67	-33.93	-0.23
905	847	U	2	-22.4	1.22	37.24	2.43	0.02
905	898	U	17	-29.48	0.3	26.81	5.18	0.03

i-nuc	BP(j)	Nuc	#BP_Win	avgMFE	avgZ	avgED	SumZ	SumZ/#TotalWindows	BPs= 4
nt-906	-	G	150	-	-	-	-	-
906	NoBP	G	15	-26.63	0.76	30.17	11.46	0.08
906	879	C	114	-29.2	-0.39	25.27	-44.9	-0.3
906	897	C	17	-29.48	0.3	26.81	5.18	0.03
906	949	U	1	-30.6	0.29	25.26	0.29	0.0
906	922	C	3	-29.2	0.68	27.77	2.03	0.01

i-nuc	BP(j)	Nuc	#BP_Win	avgMFE	avgZ	avgED	SumZ	SumZ/#TotalWindows	BPs= 6
nt-907	-	U	150	-	-	-	-	-
907	NoBP	U	2	-20.8	0.8	29.42	1.61	0.01
907	846	A	2	-22.4	1.22	37.24	2.43	0.02
907	878	A	114	-29.2	-0.39	25.27	-44.9	-0.3
907	896	G	17	-29.48	0.3	26.81	5.18	0.03
907	1028	A	11	-29.32	0.66	28.81	7.24	0.05
907	948	A	1	-30.6	0.29	25.26	0.29	0.0
907	921	G	3	-29.2	0.68	27.77	2.03	0.01

i-nuc	BP(j)	Nuc	#BP_Win	avgMFE	avgZ	avgED	SumZ	SumZ/#TotalWindows	BPs= 4
nt-908	-	G	150	-	-	-	-	-
908	NoBP	G	21	-29.01	0.39	27.12	8.14	0.05
908	845	C	2	-22.4	1.22	37.24	2.43	0.02
908	877	C	114	-29.2	-0.39	25.27	-44.9	-0.3
908	1027	C	12	-29.36	0.63	28.66	7.51	0.05
908	947	C	1	-30.6	0.29	25.26	0.29	0.0

i-nuc	BP(j)	Nuc	#BP_Win	avgMFE	avgZ	avgED	SumZ	SumZ/#TotalWindows	BPs= 5
nt-909	-	G	150	-	-	-	-	-
909	844	C	2	-22.4	1.22	37.24	2.43	0.02
909	876	C	114	-29.2	-0.39	25.27	-44.9	-0.3
909	NoBP	G	20	-29.44	0.36	26.95	7.21	0.05
909	1026	C	12	-29.36	0.63	28.66	7.51	0.05
909	946	C	1	-30.6	0.29	25.26	0.29	0.0
909	1027	C	1	-29.3	0.49	27.77	0.49	0.0

i-nuc	BP(j)	Nuc	#BP_Win	avgMFE	avgZ	avgED	SumZ	SumZ/#TotalWindows	BPs= 6
nt-910	-	G	150	-	-	-	-	-
910	843	C	1	-24.1	0.81	30.2	0.81	0.01
910	875	C	114	-29.2	-0.39	25.27	-44.9	-0.3
910	893	C	17	-29.48	0.3	26.81	5.18	0.03
910	NoBP	G	13	-29.45	0.6	28.4	7.8	0.05
910	918	C	3	-29.2	0.68	27.77	2.03	0.01
910	1026	C	1	-29.3	0.49	27.77	0.49	0.0
910	1027	C	1	-29.0	0.49	28.33	0.49	0.0

i-nuc	BP(j)	Nuc	#BP_Win	avgMFE	avgZ	avgED	SumZ	SumZ/#TotalWindows	BPs= 5
nt-911	-	G	150	-	-	-	-	-
911	874	C	113	-29.17	-0.39	25.32	-44.32	-0.3
911	NoBP	G	15	-29.63	0.51	27.79	7.71	0.05
911	892	C	17	-29.48	0.3	26.81	5.18	0.03
911	917	U	3	-29.2	0.68	27.77	2.03	0.01
911	1026	C	1	-29.0	0.49	28.33	0.49	0.0
911	1027	C	1	-29.0	0.48	28.45	0.48	0.0

i-nuc	BP(j)	Nuc	#BP_Win	avgMFE	avgZ	avgED	SumZ	SumZ/#TotalWindows	BPs= 2
nt-912	-	G	150	-	-	-	-	-
912	NoBP	G	55	-30.24	0.18	29.37	10.15	0.07
912	872	C	94	-28.71	-0.41	23.77	-38.88	-0.26
912	1026	C	1	-29.0	0.48	28.45	0.48	0.0

i-nuc	BP(j)	Nuc	#BP_Win	avgMFE	avgZ	avgED	SumZ	SumZ/#TotalWindows	BPs= 2
nt-913	-	G	150	-	-	-	-	-
913	871	C	94	-28.71	-0.41	23.77	-38.88	-0.26
913	937	U	40	-30.64	0.04	29.97	1.42	0.01
913	NoBP	G	16	-29.32	0.63	28.44	10.03	0.07

i-nuc	BP(j)	Nuc	#BP_Win	avgMFE	avgZ	avgED	SumZ	SumZ/#TotalWindows	BPs= 1
nt-914	-	A	150	-	-	-	-	-
914	NoBP	A	67	-28.04	-0.03	24.83	-2.01	-0.01
914	936	U	83	-30.34	-0.3	26.85	-24.98	-0.17

i-nuc	BP(j)	Nuc	#BP_Win	avgMFE	avgZ	avgED	SumZ	SumZ/#TotalWindows	BPs= 3
nt-915	-	C	150	-	-	-	-	-
915	NoBP	C	7	-28.3	0.18	25.71	1.28	0.01
915	870	G	43	-27.12	-0.2	23.74	-8.53	-0.06
915	935	G	83	-30.34	-0.3	26.85	-24.98	-0.17
915	1019	G	17	-30.42	0.32	27.44	5.49	0.04

i-nuc	BP(j)	Nuc	#BP_Win	avgMFE	avgZ	avgED	SumZ	SumZ/#TotalWindows	BPs= 2
nt-916	-	A	150	-	-	-	-	-
916	NoBP	A	50	-27.32	-0.13	24.23	-6.39	-0.04
916	934	U	83	-30.34	-0.3	26.85	-24.98	-0.17
916	1018	U	17	-30.42	0.32	27.44	5.49	0.04

i-nuc	BP(j)	Nuc	#BP_Win	avgMFE	avgZ	avgED	SumZ	SumZ/#TotalWindows	BPs= 4
nt-917	-	U	150	-	-	-	-	-
917	NoBP	U	4	-28.33	0.22	30.88	0.88	0.01
917	868	G	43	-27.12	-0.2	23.74	-8.53	-0.06
917	933	A	83	-30.34	-0.3	26.85	-24.98	-0.17
917	1017	A	17	-30.42	0.32	27.44	5.49	0.04
917	911	G	3	-29.2	0.68	27.77	2.03	0.01

i-nuc	BP(j)	Nuc	#BP_Win	avgMFE	avgZ	avgED	SumZ	SumZ/#TotalWindows	BPs= 3
nt-918	-	C	150	-	-	-	-	-
918	NoBP	C	87	-30.27	-0.27	27.18	-23.54	-0.16
918	867	G	43	-27.12	-0.2	23.74	-8.53	-0.06
918	1016	G	17	-30.42	0.32	27.44	5.49	0.04
918	910	G	3	-29.2	0.68	27.77	2.03	0.01

i-nuc	BP(j)	Nuc	#BP_Win	avgMFE	avgZ	avgED	SumZ	SumZ/#TotalWindows	BPs= 0
nt-919	-	A	150	-	-	-	-	-
919	NoBP	A	150	-29.38	-0.16	26.3	-24.02	-0.16

i-nuc	BP(j)	Nuc	#BP_Win	avgMFE	avgZ	avgED	SumZ	SumZ/#TotalWindows	BPs= 0
nt-920	-	A	150	-	-	-	-	-
920	NoBP	A	150	-29.41	-0.16	26.35	-23.9	-0.16

i-nuc	BP(j)	Nuc	#BP_Win	avgMFE	avgZ	avgED	SumZ	SumZ/#TotalWindows	BPs= 2
nt-921	-	G	150	-	-	-	-	-
921	NoBP	G	16	-27.89	-0.35	20.88	-5.62	-0.04
921	930	C	131	-29.63	-0.15	27.07	-19.34	-0.13
921	907	U	3	-29.2	0.68	27.77	2.03	0.01

i-nuc	BP(j)	Nuc	#BP_Win	avgMFE	avgZ	avgED	SumZ	SumZ/#TotalWindows	BPs= 2
nt-922	-	C	150	-	-	-	-	-
922	NoBP	C	16	-28.0	-0.28	22.16	-4.45	-0.03
922	929	G	131	-29.63	-0.15	27.07	-19.34	-0.13
922	906	G	3	-29.2	0.68	27.77	2.03	0.01

i-nuc	BP(j)	Nuc	#BP_Win	avgMFE	avgZ	avgED	SumZ	SumZ/#TotalWindows	BPs= 1
nt-923	-	A	150	-	-	-	-	-
923	NoBP	A	19	-28.32	-0.11	24.17	-2.02	-0.01
923	928	U	131	-29.63	-0.15	27.07	-19.34	-0.13

i-nuc	BP(j)	Nuc	#BP_Win	avgMFE	avgZ	avgED	SumZ	SumZ/#TotalWindows	BPs= 1
nt-924	-	G	150	-	-	-	-	-
924	NoBP	G	149	-29.49	-0.14	26.76	-21.49	-0.14
924	994	C	1	-28.5	1.04	39.32	1.04	0.01

i-nuc	BP(j)	Nuc	#BP_Win	avgMFE	avgZ	avgED	SumZ	SumZ/#TotalWindows	BPs= 2
nt-925	-	C	150	-	-	-	-	-
925	NoBP	C	143	-29.51	-0.17	26.61	-24.12	-0.16
925	1048	G	6	-29.17	0.53	33.32	3.16	0.02
925	993	G	1	-28.5	1.04	39.32	1.04	0.01

i-nuc	BP(j)	Nuc	#BP_Win	avgMFE	avgZ	avgED	SumZ	SumZ/#TotalWindows	BPs= 2
nt-926	-	C	150	-	-	-	-	-
926	NoBP	C	143	-29.53	-0.16	26.75	-23.15	-0.15
926	1047	G	6	-29.17	0.53	33.32	3.16	0.02
926	993	G	1	-27.8	0.55	34.88	0.55	0.0

i-nuc	BP(j)	Nuc	#BP_Win	avgMFE	avgZ	avgED	SumZ	SumZ/#TotalWindows	BPs= 2
nt-927	-	A	150	-	-	-	-	-
927	NoBP	A	141	-29.53	-0.11	27.17	-15.6	-0.1
927	858	U	7	-29.41	-0.76	23.43	-5.33	-0.04
927	992	U	2	-28.15	0.8	37.1	1.59	0.01

i-nuc	BP(j)	Nuc	#BP_Win	avgMFE	avgZ	avgED	SumZ	SumZ/#TotalWindows	BPs= 4
nt-928	-	U	150	-	-	-	-	-
928	NoBP	U	4	-27.25	0.29	23.6	1.16	0.01
928	857	A	7	-29.41	-0.76	23.43	-5.33	-0.04
928	923	A	131	-29.63	-0.15	27.07	-19.34	-0.13
928	1046	A	6	-29.17	0.53	33.32	3.16	0.02
928	991	A	2	-28.15	0.8	37.1	1.59	0.01

i-nuc	BP(j)	Nuc	#BP_Win	avgMFE	avgZ	avgED	SumZ	SumZ/#TotalWindows	BPs= 4
nt-929	-	G	150	-	-	-	-	-
929	NoBP	G	4	-27.52	0.37	25.7	1.47	0.01
929	856	C	7	-29.41	-0.76	23.43	-5.33	-0.04
929	922	C	131	-29.63	-0.15	27.07	-19.34	-0.13
929	1045	C	6	-29.17	0.53	33.32	3.16	0.02
929	990	C	2	-28.15	0.8	37.1	1.59	0.01

i-nuc	BP(j)	Nuc	#BP_Win	avgMFE	avgZ	avgED	SumZ	SumZ/#TotalWindows	BPs= 4
nt-930	-	C	150	-	-	-	-	-
930	855	G	7	-29.41	-0.76	23.43	-5.33	-0.04
930	921	G	131	-29.63	-0.15	27.07	-19.34	-0.13
930	1044	G	6	-29.17	0.53	33.32	3.16	0.02
930	989	G	2	-28.15	0.8	37.1	1.59	0.01
930	NoBP	C	4	-27.8	0.35	27.3	1.39	0.01

i-nuc	BP(j)	Nuc	#BP_Win	avgMFE	avgZ	avgED	SumZ	SumZ/#TotalWindows	BPs= 1
nt-931	-	A	150	-	-	-	-	-
931	NoBP	A	148	-29.55	-0.13	27.19	-19.7	-0.13
931	988	U	2	-28.15	0.8	37.1	1.59	0.01

i-nuc	BP(j)	Nuc	#BP_Win	avgMFE	avgZ	avgED	SumZ	SumZ/#TotalWindows	BPs= 1
nt-932	-	A	150	-	-	-	-	-
932	NoBP	A	126	-30.13	-0.12	27.74	-14.51	-0.1
932	859	U	24	-26.31	-0.1	25.33	-2.33	-0.02

i-nuc	BP(j)	Nuc	#BP_Win	avgMFE	avgZ	avgED	SumZ	SumZ/#TotalWindows	BPs= 4
nt-933	-	A	150	-	-	-	-	-
933	NoBP	A	35	-29.93	0.19	28.25	6.62	0.04
933	858	U	24	-26.31	-0.1	25.33	-2.33	-0.02
933	917	U	83	-30.34	-0.3	26.85	-24.98	-0.17
933	1042	U	6	-29.17	0.53	33.32	3.16	0.02
933	983	U	2	-28.15	0.8	37.1	1.59	0.01

i-nuc	BP(j)	Nuc	#BP_Win	avgMFE	avgZ	avgED	SumZ	SumZ/#TotalWindows	BPs= 4
nt-934	-	U	150	-	-	-	-	-
934	NoBP	U	35	-29.98	0.21	28.11	7.21	0.05
934	857	A	24	-26.31	-0.1	25.33	-2.33	-0.02
934	916	A	83	-30.34	-0.3	26.85	-24.98	-0.17
934	1041	A	6	-29.17	0.53	33.32	3.16	0.02
934	982	A	2	-28.15	0.8	37.1	1.59	0.01

i-nuc	BP(j)	Nuc	#BP_Win	avgMFE	avgZ	avgED	SumZ	SumZ/#TotalWindows	BPs= 4
nt-935	-	G	150	-	-	-	-	-
935	NoBP	G	35	-30.03	0.24	27.98	8.26	0.06
935	856	C	24	-26.31	-0.1	25.33	-2.33	-0.02
935	915	C	83	-30.34	-0.3	26.85	-24.98	-0.17
935	1040	C	6	-29.17	0.53	33.32	3.16	0.02
935	981	C	2	-28.15	0.8	37.1	1.59	0.01

i-nuc	BP(j)	Nuc	#BP_Win	avgMFE	avgZ	avgED	SumZ	SumZ/#TotalWindows	BPs= 4
nt-936	-	U	150	-	-	-	-	-
936	NoBP	U	35	-30.09	0.25	27.83	8.76	0.06
936	855	G	24	-26.31	-0.1	25.33	-2.33	-0.02
936	914	A	83	-30.34	-0.3	26.85	-24.98	-0.17
936	1039	A	6	-29.17	0.53	33.32	3.16	0.02
936	980	G	2	-28.15	0.8	37.1	1.59	0.01

i-nuc	BP(j)	Nuc	#BP_Win	avgMFE	avgZ	avgED	SumZ	SumZ/#TotalWindows	BPs= 3
nt-937	-	U	150	-	-	-	-	-
937	854	A	24	-26.31	-0.1	25.33	-2.33	-0.02
937	NoBP	U	80	-30.05	-0.2	25.92	-15.95	-0.11
937	913	G	40	-30.64	0.04	29.97	1.42	0.01
937	1038	G	6	-29.17	0.53	33.32	3.16	0.02

i-nuc	BP(j)	Nuc	#BP_Win	avgMFE	avgZ	avgED	SumZ	SumZ/#TotalWindows	BPs= 2
nt-938	-	A	150	-	-	-	-	-
938	NoBP	A	142	-29.65	-0.12	26.92	-17.12	-0.11
938	852	U	2	-25.75	0.02	27.76	0.03	0.0
938	1037	U	6	-29.17	0.53	33.32	3.16	0.02

i-nuc	BP(j)	Nuc	#BP_Win	avgMFE	avgZ	avgED	SumZ	SumZ/#TotalWindows	BPs= 2
nt-939	-	A	150	-	-	-	-	-
939	NoBP	A	143	-29.64	-0.07	27.46	-9.9	-0.07
939	852	U	5	-29.62	-0.82	19.21	-4.09	-0.03
939	851	U	2	-25.75	0.02	27.76	0.03	0.0

i-nuc	BP(j)	Nuc	#BP_Win	avgMFE	avgZ	avgED	SumZ	SumZ/#TotalWindows	BPs= 2
nt-940	-	A	150	-	-	-	-	-
940	NoBP	A	143	-29.65	-0.06	27.46	-8.77	-0.06
940	851	U	5	-29.62	-0.82	19.21	-4.09	-0.03
940	850	U	2	-25.75	0.02	27.76	0.03	0.0

i-nuc	BP(j)	Nuc	#BP_Win	avgMFE	avgZ	avgED	SumZ	SumZ/#TotalWindows	BPs= 2
nt-941	-	A	150	-	-	-	-	-
941	NoBP	A	143	-29.65	-0.05	27.46	-7.18	-0.05
941	850	U	5	-29.62	-0.82	19.21	-4.09	-0.03
941	849	U	2	-25.75	0.02	27.76	0.03	0.0

i-nuc	BP(j)	Nuc	#BP_Win	avgMFE	avgZ	avgED	SumZ	SumZ/#TotalWindows	BPs= 3
nt-942	-	G	150	-	-	-	-	-
942	NoBP	G	136	-30.19	-0.11	27.08	-15.56	-0.1
942	849	U	2	-28.05	-0.7	20.54	-1.4	-0.01
942	853	C	8	-23.1	0.55	29.3	4.4	0.03
942	852	U	4	-23.5	0.54	30.32	2.16	0.01

i-nuc	BP(j)	Nuc	#BP_Win	avgMFE	avgZ	avgED	SumZ	SumZ/#TotalWindows	BPs= 4
nt-943	-	A	150	-	-	-	-	-
943	NoBP	A	134	-30.26	-0.13	26.84	-17.99	-0.12
943	847	U	2	-25.75	0.02	27.76	0.03	0.0
943	852	U	8	-23.1	0.55	29.3	4.4	0.03
943	851	U	4	-23.5	0.54	30.32	2.16	0.01
943	974	U	2	-28.15	0.8	37.1	1.59	0.01

i-nuc	BP(j)	Nuc	#BP_Win	avgMFE	avgZ	avgED	SumZ	SumZ/#TotalWindows	BPs= 2
nt-944	-	G	150	-	-	-	-	-
944	NoBP	G	138	-30.17	-0.11	27.02	-15.46	-0.1
944	851	U	8	-23.1	0.55	29.3	4.4	0.03
944	850	U	4	-23.5	0.54	30.32	2.16	0.01

i-nuc	BP(j)	Nuc	#BP_Win	avgMFE	avgZ	avgED	SumZ	SumZ/#TotalWindows	BPs= 3
nt-945	-	A	150	-	-	-	-	-
945	NoBP	A	137	-30.23	-0.11	27.02	-15.52	-0.1
945	802	U	1	-23.3	0.8	29.21	0.8	0.01
945	850	U	8	-23.1	0.55	29.3	4.4	0.03
945	849	U	4	-23.5	0.54	30.32	2.16	0.01

i-nuc	BP(j)	Nuc	#BP_Win	avgMFE	avgZ	avgED	SumZ	SumZ/#TotalWindows	BPs= 7
nt-946	-	C	150	-	-	-	-	-
946	NoBP	C	47	-28.5	0.26	28.13	12.35	0.08
946	801	G	1	-23.3	0.8	29.21	0.8	0.01
946	848	G	4	-23.5	0.54	30.32	2.16	0.01
946	868	G	38	-29.75	-0.62	22.86	-23.37	-0.16
946	957	G	43	-30.95	0.06	31.8	2.46	0.02
946	909	G	1	-30.6	0.29	25.26	0.29	0.0
946	971	G	2	-28.15	0.8	37.1	1.59	0.01
946	1082	G	14	-31.46	-0.23	20.05	-3.25	-0.02

i-nuc	BP(j)	Nuc	#BP_Win	avgMFE	avgZ	avgED	SumZ	SumZ/#TotalWindows	BPs= 8
nt-947	-	C	150	-	-	-	-	-
947	NoBP	C	7	-25.43	0.31	31.12	2.18	0.01
947	800	G	1	-23.3	0.8	29.21	0.8	0.01
947	848	G	8	-23.1	0.55	29.3	4.4	0.03
947	867	G	38	-29.75	-0.62	22.86	-23.37	-0.16
947	956	G	43	-30.95	0.06	31.8	2.46	0.02
947	1019	G	36	-29.84	0.24	27.65	8.7	0.06
947	908	G	1	-30.6	0.29	25.26	0.29	0.0
947	970	G	2	-28.15	0.8	37.1	1.59	0.01
947	1081	G	14	-31.46	-0.23	20.05	-3.25	-0.02

i-nuc	BP(j)	Nuc	#BP_Win	avgMFE	avgZ	avgED	SumZ	SumZ/#TotalWindows	BPs= 5
nt-948	-	A	150	-	-	-	-	-
948	NoBP	A	89	-29.97	-0.2	27.9	-17.77	-0.12
948	847	U	8	-23.1	0.55	29.3	4.4	0.03
948	1018	U	36	-29.84	0.24	27.65	8.7	0.06
948	907	U	1	-30.6	0.29	25.26	0.29	0.0
948	969	U	2	-28.15	0.8	37.1	1.59	0.01
948	1080	U	14	-31.46	-0.23	20.05	-3.25	-0.02

i-nuc	BP(j)	Nuc	#BP_Win	avgMFE	avgZ	avgED	SumZ	SumZ/#TotalWindows	BPs= 6
nt-949	-	U	150	-	-	-	-	-
949	NoBP	U	51	-30.23	0.11	31.63	5.78	0.04
949	846	A	8	-23.1	0.55	29.3	4.4	0.03
949	865	A	38	-29.75	-0.62	22.86	-23.37	-0.16
949	1017	A	36	-29.84	0.24	27.65	8.7	0.06
949	906	G	1	-30.6	0.29	25.26	0.29	0.0
949	968	A	2	-28.15	0.8	37.1	1.59	0.01
949	1079	A	14	-31.46	-0.23	20.05	-3.25	-0.02

i-nuc	BP(j)	Nuc	#BP_Win	avgMFE	avgZ	avgED	SumZ	SumZ/#TotalWindows	BPs= 4
nt-950	-	C	150	-	-	-	-	-
950	NoBP	C	61	-29.35	0.18	31.14	10.86	0.07
950	864	G	38	-29.75	-0.62	22.86	-23.37	-0.16
950	1005	G	1	-32.5	-0.01	41.01	-0.01	-0.0
950	1016	G	36	-29.84	0.24	27.65	8.7	0.06
950	1078	G	14	-31.46	-0.23	20.05	-3.25	-0.02

i-nuc	BP(j)	Nuc	#BP_Win	avgMFE	avgZ	avgED	SumZ	SumZ/#TotalWindows	BPs= 2
nt-951	-	A	150	-	-	-	-	-
951	NoBP	A	145	-29.87	-0.06	27.05	-8.58	-0.06
951	859	U	4	-28.75	0.08	29.74	0.33	0.0
951	1004	U	1	-32.5	-0.01	41.01	-0.01	-0.0

i-nuc	BP(j)	Nuc	#BP_Win	avgMFE	avgZ	avgED	SumZ	SumZ/#TotalWindows	BPs= 3
nt-952	-	A	150	-	-	-	-	-
952	NoBP	A	141	-30.14	-0.09	26.9	-12.29	-0.08
952	847	U	4	-23.5	0.54	30.32	2.16	0.01
952	858	U	4	-28.75	0.08	29.74	0.33	0.0
952	1003	U	1	-32.5	-0.01	41.01	-0.01	-0.0

i-nuc	BP(j)	Nuc	#BP_Win	avgMFE	avgZ	avgED	SumZ	SumZ/#TotalWindows	BPs= 5
nt-953	-	U	150	-	-	-	-	-
953	NoBP	U	105	-30.4	0.08	28.2	8.9	0.06
953	846	A	4	-23.5	0.54	30.32	2.16	0.01
953	857	A	4	-28.75	0.08	29.74	0.33	0.0
953	863	A	34	-29.87	-0.7	22.05	-23.7	-0.16
953	1002	A	1	-32.5	-0.01	41.01	-0.01	-0.0
953	965	A	2	-28.15	0.8	37.1	1.59	0.01

i-nuc	BP(j)	Nuc	#BP_Win	avgMFE	avgZ	avgED	SumZ	SumZ/#TotalWindows	BPs= 4
nt-954	-	G	150	-	-	-	-	-
954	NoBP	G	106	-30.55	0.07	28.23	6.99	0.05
954	845	C	4	-23.5	0.54	30.32	2.16	0.01
954	856	C	4	-28.75	0.08	29.74	0.33	0.0
954	862	C	34	-29.87	-0.7	22.05	-23.7	-0.16
954	964	C	2	-28.15	0.8	37.1	1.59	0.01

i-nuc	BP(j)	Nuc	#BP_Win	avgMFE	avgZ	avgED	SumZ	SumZ/#TotalWindows	BPs= 3
nt-955	-	A	150	-	-	-	-	-
955	NoBP	A	113	-30.35	0.07	28.15	7.87	0.05
955	861	U	34	-29.87	-0.7	22.05	-23.7	-0.16
955	1001	U	1	-32.5	-0.01	41.01	-0.01	-0.0
955	962	U	2	-28.15	0.8	37.1	1.59	0.01

i-nuc	BP(j)	Nuc	#BP_Win	avgMFE	avgZ	avgED	SumZ	SumZ/#TotalWindows	BPs= 6
nt-956	-	G	150	-	-	-	-	-
956	NoBP	G	97	-30.26	-0.21	24.29	-20.3	-0.14
956	844	C	4	-23.5	0.54	30.32	2.16	0.01
956	853	C	1	-24.6	0.39	36.05	0.39	0.0
956	947	C	43	-30.95	0.06	31.8	2.46	0.02
956	1000	C	1	-32.5	-0.01	41.01	-0.01	-0.0
956	961	C	2	-28.15	0.8	37.1	1.59	0.01
956	1104	C	2	-37.6	-1.08	19.42	-2.17	-0.01

i-nuc	BP(j)	Nuc	#BP_Win	avgMFE	avgZ	avgED	SumZ	SumZ/#TotalWindows	BPs= 7
nt-957	-	G	150	-	-	-	-	-
957	NoBP	G	62	-30.64	0.04	25.8	2.6	0.02
957	843	C	4	-23.5	0.54	30.32	2.16	0.01
957	852	U	1	-24.6	0.39	36.05	0.39	0.0
957	859	U	34	-29.87	-0.7	22.05	-23.7	-0.16
957	853	C	3	-30.13	-0.02	27.64	-0.06	-0.0
957	946	C	43	-30.95	0.06	31.8	2.46	0.02
957	999	C	1	-32.5	-0.01	41.01	-0.01	-0.0
957	1103	C	2	-37.6	-1.08	19.42	-2.17	-0.01

i-nuc	BP(j)	Nuc	#BP_Win	avgMFE	avgZ	avgED	SumZ	SumZ/#TotalWindows	BPs= 4
nt-958	-	A	150	-	-	-	-	-
958	NoBP	A	110	-30.65	0.05	28.47	5.37	0.04
958	851	U	1	-24.6	0.39	36.05	0.39	0.0
958	858	U	34	-29.87	-0.7	22.05	-23.7	-0.16
958	852	U	3	-30.13	-0.02	27.64	-0.06	-0.0
958	1102	U	2	-37.6	-1.08	19.42	-2.17	-0.01

i-nuc	BP(j)	Nuc	#BP_Win	avgMFE	avgZ	avgED	SumZ	SumZ/#TotalWindows	BPs= 2
nt-959	-	A	150	-	-	-	-	-
959	NoBP	A	146	-30.65	-0.15	26.88	-22.05	-0.15
959	850	U	1	-24.6	0.39	36.05	0.39	0.0
959	851	U	3	-30.13	-0.02	27.64	-0.06	-0.0

i-nuc	BP(j)	Nuc	#BP_Win	avgMFE	avgZ	avgED	SumZ	SumZ/#TotalWindows	BPs= 3
nt-960	-	G	150	-	-	-	-	-
960	NoBP	G	112	-31.02	-0.0	28.38	-0.55	-0.0
960	849	U	1	-24.6	0.39	36.05	0.39	0.0
960	856	C	34	-29.87	-0.7	22.05	-23.7	-0.16
960	850	U	3	-30.13	-0.02	27.64	-0.06	-0.0

i-nuc	BP(j)	Nuc	#BP_Win	avgMFE	avgZ	avgED	SumZ	SumZ/#TotalWindows	BPs= 5
nt-961	-	C	150	-	-	-	-	-
961	NoBP	C	1	-23.5	0.44	33.63	0.44	0.0
961	848	G	1	-24.6	0.39	36.05	0.39	0.0
961	855	G	34	-29.87	-0.7	22.05	-23.7	-0.16
961	996	G	111	-31.18	-0.03	28.15	-3.03	-0.02
961	956	G	2	-28.15	0.8	37.1	1.59	0.01
961	1110	G	1	-38.4	-1.71	28.09	-1.71	-0.01

i-nuc	BP(j)	Nuc	#BP_Win	avgMFE	avgZ	avgED	SumZ	SumZ/#TotalWindows	BPs= 4
nt-962	-	U	150	-	-	-	-	-
962	NoBP	U	2	-30.9	-0.45	30.6	-0.9	-0.01
962	854	A	34	-29.87	-0.7	22.05	-23.7	-0.16
962	995	A	111	-31.18	-0.03	28.15	-3.03	-0.02
962	955	A	2	-28.15	0.8	37.1	1.59	0.01
962	1109	A	1	-38.4	-1.71	28.09	-1.71	-0.01

i-nuc	BP(j)	Nuc	#BP_Win	avgMFE	avgZ	avgED	SumZ	SumZ/#TotalWindows	BPs= 3
nt-963	-	G	150	-	-	-	-	-
963	853	C	34	-29.87	-0.7	22.05	-23.7	-0.16
963	994	C	111	-31.18	-0.03	28.15	-3.03	-0.02
963	NoBP	G	4	-32.67	-0.23	30.98	-0.92	-0.01
963	1108	U	1	-38.4	-1.71	28.09	-1.71	-0.01

i-nuc	BP(j)	Nuc	#BP_Win	avgMFE	avgZ	avgED	SumZ	SumZ/#TotalWindows	BPs= 3
nt-964	-	C	150	-	-	-	-	-
964	NoBP	C	36	-30.59	-0.76	21.96	-27.36	-0.18
964	993	G	111	-31.18	-0.03	28.15	-3.03	-0.02
964	954	G	2	-28.15	0.8	37.1	1.59	0.01
964	1107	G	1	-38.4	-1.71	28.09	-1.71	-0.01

i-nuc	BP(j)	Nuc	#BP_Win	avgMFE	avgZ	avgED	SumZ	SumZ/#TotalWindows	BPs= 4
nt-965	-	A	150	-	-	-	-	-
965	NoBP	A	8	-33.22	-0.66	29.36	-5.25	-0.04
965	852	U	6	-28.62	-0.29	27.55	-1.72	-0.01
965	851	U	23	-31.01	-1.01	17.81	-23.28	-0.16
965	992	U	111	-31.18	-0.03	28.15	-3.03	-0.02
965	953	U	2	-28.15	0.8	37.1	1.59	0.01

i-nuc	BP(j)	Nuc	#BP_Win	avgMFE	avgZ	avgED	SumZ	SumZ/#TotalWindows	BPs= 2
nt-966	-	G	150	-	-	-	-	-
966	NoBP	G	121	-31.36	-0.07	28.26	-8.44	-0.06
966	851	U	6	-28.62	-0.29	27.55	-1.72	-0.01
966	850	U	23	-31.01	-1.01	17.81	-23.28	-0.16

i-nuc	BP(j)	Nuc	#BP_Win	avgMFE	avgZ	avgED	SumZ	SumZ/#TotalWindows	BPs= 2
nt-967	-	A	150	-	-	-	-	-
967	NoBP	A	121	-31.45	-0.09	28.14	-10.4	-0.07
967	850	U	6	-28.62	-0.29	27.55	-1.72	-0.01
967	849	U	23	-31.01	-1.01	17.81	-23.28	-0.16

i-nuc	BP(j)	Nuc	#BP_Win	avgMFE	avgZ	avgED	SumZ	SumZ/#TotalWindows	BPs= 4
nt-968	-	A	150	-	-	-	-	-
968	849	U	6	-28.62	-0.29	27.55	-1.72	-0.01
968	847	U	23	-31.01	-1.01	17.81	-23.28	-0.16
968	988	U	111	-31.18	-0.03	28.15	-3.03	-0.02
968	949	U	2	-28.15	0.8	37.1	1.59	0.01
968	NoBP	A	8	-37.35	-1.27	24.62	-10.16	-0.07

i-nuc	BP(j)	Nuc	#BP_Win	avgMFE	avgZ	avgED	SumZ	SumZ/#TotalWindows	BPs= 5
nt-969	-	U	150	-	-	-	-	-
969	848	G	5	-28.98	-0.3	27.84	-1.52	-0.01
969	846	A	23	-31.01	-1.01	17.81	-23.28	-0.16
969	987	G	111	-31.18	-0.03	28.15	-3.03	-0.02
969	948	A	2	-28.15	0.8	37.1	1.59	0.01
969	1106	A	9	-37.33	-1.3	24.52	-11.72	-0.08

i-nuc	BP(j)	Nuc	#BP_Win	avgMFE	avgZ	avgED	SumZ	SumZ/#TotalWindows	BPs= 3
nt-970	-	G	150	-	-	-	-	-
970	NoBP	G	115	-31.11	-0.03	28.22	-3.91	-0.03
970	845	C	23	-31.01	-1.01	17.81	-23.28	-0.16
970	947	C	2	-28.15	0.8	37.1	1.59	0.01
970	1105	C	10	-37.25	-1.28	24.61	-12.83	-0.09

i-nuc	BP(j)	Nuc	#BP_Win	avgMFE	avgZ	avgED	SumZ	SumZ/#TotalWindows	BPs= 4
nt-971	-	G	150	-	-	-	-	-
971	844	C	23	-31.01	-1.01	17.81	-23.28	-0.16
971	NoBP	G	4	-30.8	-0.29	33.28	-1.17	-0.01
971	985	C	111	-31.18	-0.03	28.15	-3.03	-0.02
971	946	C	2	-28.15	0.8	37.1	1.59	0.01
971	1104	C	10	-37.25	-1.28	24.61	-12.83	-0.09

i-nuc	BP(j)	Nuc	#BP_Win	avgMFE	avgZ	avgED	SumZ	SumZ/#TotalWindows	BPs= 3
nt-972	-	G	150	-	-	-	-	-
972	843	C	21	-31.18	-1.11	17.55	-23.21	-0.15
972	NoBP	G	8	-30.83	-0.24	31.7	-1.9	-0.01
972	984	C	111	-31.18	-0.03	28.15	-3.03	-0.02
972	1103	C	10	-37.25	-1.28	24.61	-12.83	-0.09

i-nuc	BP(j)	Nuc	#BP_Win	avgMFE	avgZ	avgED	SumZ	SumZ/#TotalWindows	BPs= 3
nt-973	-	A	150	-	-	-	-	-
973	NoBP	A	27	-30.92	-0.85	21.42	-22.84	-0.15
973	983	U	111	-31.18	-0.03	28.15	-3.03	-0.02
973	1102	U	10	-37.25	-1.28	24.61	-12.83	-0.09
973	1121	U	2	-36.45	-1.96	25.76	-3.93	-0.03

i-nuc	BP(j)	Nuc	#BP_Win	avgMFE	avgZ	avgED	SumZ	SumZ/#TotalWindows	BPs= 4
nt-974	-	U	150	-	-	-	-	-
974	NoBP	U	23	-31.0	-1.0	19.86	-22.93	-0.15
974	982	A	111	-31.18	-0.03	28.15	-3.03	-0.02
974	943	A	2	-28.15	0.8	37.1	1.59	0.01
974	1101	A	10	-37.25	-1.28	24.61	-12.83	-0.09
974	1120	A	4	-35.85	-1.47	27.01	-5.88	-0.04

i-nuc	BP(j)	Nuc	#BP_Win	avgMFE	avgZ	avgED	SumZ	SumZ/#TotalWindows	BPs= 2
nt-975	-	A	150	-	-	-	-	-
975	NoBP	A	135	-31.11	-0.18	26.95	-23.68	-0.16
975	1100	U	10	-37.25	-1.28	24.61	-12.83	-0.09
975	1119	U	5	-35.52	-1.45	27.56	-7.27	-0.05

i-nuc	BP(j)	Nuc	#BP_Win	avgMFE	avgZ	avgED	SumZ	SumZ/#TotalWindows	BPs= 2
nt-976	-	G	150	-	-	-	-	-
976	NoBP	G	131	-31.15	-0.17	26.86	-21.77	-0.15
976	994	C	14	-35.28	-1.03	27.29	-14.44	-0.1
976	1118	C	5	-35.52	-1.45	27.56	-7.27	-0.05

i-nuc	BP(j)	Nuc	#BP_Win	avgMFE	avgZ	avgED	SumZ	SumZ/#TotalWindows	BPs= 2
nt-977	-	A	150	-	-	-	-	-
977	NoBP	A	139	-31.55	-0.19	27.38	-27.0	-0.18
977	841	U	6	-31.72	-1.38	18.29	-8.26	-0.06
977	1117	U	5	-35.52	-1.45	27.56	-7.27	-0.05

i-nuc	BP(j)	Nuc	#BP_Win	avgMFE	avgZ	avgED	SumZ	SumZ/#TotalWindows	BPs= 3
nt-978	-	U	150	-	-	-	-	-
978	NoBP	U	137	-31.56	-0.19	27.43	-25.6	-0.17
978	840	A	6	-31.72	-1.38	18.29	-8.26	-0.06
978	1116	A	5	-35.52	-1.45	27.56	-7.27	-0.05
978	996	G	2	-31.8	-0.76	31.42	-1.53	-0.01

i-nuc	BP(j)	Nuc	#BP_Win	avgMFE	avgZ	avgED	SumZ	SumZ/#TotalWindows	BPs= 4
nt-979	-	U	150	-	-	-	-	-
979	NoBP	U	119	-31.1	-0.06	27.78	-6.92	-0.05
979	839	A	6	-31.72	-1.38	18.29	-8.26	-0.06
979	991	A	18	-34.63	-1.04	25.95	-18.67	-0.12
979	1115	A	5	-35.52	-1.45	27.56	-7.27	-0.05
979	995	A	2	-31.8	-0.76	31.42	-1.53	-0.01

i-nuc	BP(j)	Nuc	#BP_Win	avgMFE	avgZ	avgED	SumZ	SumZ/#TotalWindows	BPs= 4
nt-980	-	G	150	-	-	-	-	-
980	NoBP	G	120	-31.34	-0.12	27.78	-14.08	-0.09
980	838	U	6	-31.72	-1.38	18.29	-8.26	-0.06
980	990	C	20	-34.29	-1.0	25.94	-19.98	-0.13
980	936	U	2	-28.15	0.8	37.1	1.59	0.01
980	994	C	2	-31.8	-0.76	31.42	-1.53	-0.01

i-nuc	BP(j)	Nuc	#BP_Win	avgMFE	avgZ	avgED	SumZ	SumZ/#TotalWindows	BPs= 5
nt-981	-	C	150	-	-	-	-	-
981	837	G	6	-31.72	-1.38	18.29	-8.26	-0.06
981	NoBP	C	119	-31.35	-0.11	27.87	-12.9	-0.09
981	989	G	20	-34.29	-1.0	25.94	-19.98	-0.13
981	935	G	2	-28.15	0.8	37.1	1.59	0.01
981	993	G	2	-31.8	-0.76	31.42	-1.53	-0.01
981	1129	G	1	-31.5	-0.33	28.76	-0.33	-0.0

i-nuc	BP(j)	Nuc	#BP_Win	avgMFE	avgZ	avgED	SumZ	SumZ/#TotalWindows	BPs= 5
nt-982	-	A	150	-	-	-	-	-
982	NoBP	A	14	-32.94	-1.29	22.05	-18.09	-0.12
982	988	U	20	-34.29	-1.0	25.94	-19.98	-0.13
982	974	U	111	-31.18	-0.03	28.15	-3.03	-0.02
982	934	U	2	-28.15	0.8	37.1	1.59	0.01
982	992	U	2	-31.8	-0.76	31.42	-1.53	-0.01
982	1128	U	1	-31.5	-0.33	28.76	-0.33	-0.0

i-nuc	BP(j)	Nuc	#BP_Win	avgMFE	avgZ	avgED	SumZ	SumZ/#TotalWindows	BPs= 7
nt-983	-	U	150	-	-	-	-	-
983	NoBP	U	7	-31.33	-1.14	17.95	-7.98	-0.05
983	987	G	20	-34.29	-1.0	25.94	-19.98	-0.13
983	973	A	111	-31.18	-0.03	28.15	-3.03	-0.02
983	933	A	2	-28.15	0.8	37.1	1.59	0.01
983	1112	A	5	-35.52	-1.45	27.56	-7.27	-0.05
983	991	A	2	-31.8	-0.76	31.42	-1.53	-0.01
983	1127	A	1	-31.5	-0.33	28.76	-0.33	-0.0
983	1131	A	2	-32.45	-1.06	28.02	-2.12	-0.01

i-nuc	BP(j)	Nuc	#BP_Win	avgMFE	avgZ	avgED	SumZ	SumZ/#TotalWindows	BPs= 4
nt-984	-	C	150	-	-	-	-	-
984	NoBP	C	31	-33.05	-0.87	25.64	-27.08	-0.18
984	972	G	111	-31.18	-0.03	28.15	-3.03	-0.02
984	1111	G	5	-35.52	-1.45	27.56	-7.27	-0.05
984	1126	G	1	-31.5	-0.33	28.76	-0.33	-0.0
984	1130	G	2	-32.45	-1.06	28.02	-2.12	-0.01

i-nuc	BP(j)	Nuc	#BP_Win	avgMFE	avgZ	avgED	SumZ	SumZ/#TotalWindows	BPs= 3
nt-985	-	C	150	-	-	-	-	-
985	NoBP	C	32	-32.99	-0.83	26.13	-26.55	-0.18
985	971	G	111	-31.18	-0.03	28.15	-3.03	-0.02
985	1110	G	5	-35.52	-1.45	27.56	-7.27	-0.05
985	1129	G	2	-32.45	-1.06	28.02	-2.12	-0.01

i-nuc	BP(j)	Nuc	#BP_Win	avgMFE	avgZ	avgED	SumZ	SumZ/#TotalWindows	BPs= 1
nt-986	-	A	150	-	-	-	-	-
986	NoBP	A	145	-31.59	-0.22	27.79	-31.85	-0.21
986	1108	U	5	-35.52	-1.45	27.56	-7.27	-0.05

i-nuc	BP(j)	Nuc	#BP_Win	avgMFE	avgZ	avgED	SumZ	SumZ/#TotalWindows	BPs= 2
nt-987	-	G	150	-	-	-	-	-
987	NoBP	G	19	-32.16	-0.82	28.19	-15.5	-0.1
987	983	U	20	-34.29	-1.0	25.94	-19.98	-0.13
987	969	U	111	-31.18	-0.03	28.15	-3.03	-0.02

i-nuc	BP(j)	Nuc	#BP_Win	avgMFE	avgZ	avgED	SumZ	SumZ/#TotalWindows	BPs= 4
nt-988	-	U	150	-	-	-	-	-
988	NoBP	U	12	-31.66	-0.82	27.55	-9.78	-0.07
988	982	A	20	-34.29	-1.0	25.94	-19.98	-0.13
988	968	A	111	-31.18	-0.03	28.15	-3.03	-0.02
988	931	A	2	-28.15	0.8	37.1	1.59	0.01
988	1106	A	5	-35.52	-1.45	27.56	-7.27	-0.05

i-nuc	BP(j)	Nuc	#BP_Win	avgMFE	avgZ	avgED	SumZ	SumZ/#TotalWindows	BPs= 3
nt-989	-	G	150	-	-	-	-	-
989	NoBP	G	123	-31.26	-0.11	28.13	-13.92	-0.09
989	981	C	20	-34.29	-1.0	25.94	-19.98	-0.13
989	930	C	2	-28.15	0.8	37.1	1.59	0.01
989	1105	C	5	-35.52	-1.45	27.56	-7.27	-0.05

i-nuc	BP(j)	Nuc	#BP_Win	avgMFE	avgZ	avgED	SumZ	SumZ/#TotalWindows	BPs= 3
nt-990	-	C	150	-	-	-	-	-
990	980	G	20	-34.29	-1.0	25.94	-19.98	-0.13
990	NoBP	C	113	-31.19	-0.04	28.21	-4.56	-0.03
990	929	G	2	-28.15	0.8	37.1	1.59	0.01
990	1019	G	15	-33.57	-1.2	27.67	-18.07	-0.12

i-nuc	BP(j)	Nuc	#BP_Win	avgMFE	avgZ	avgED	SumZ	SumZ/#TotalWindows	BPs= 4
nt-991	-	A	150	-	-	-	-	-
991	979	U	18	-34.63	-1.04	25.95	-18.67	-0.12
991	NoBP	A	113	-31.22	-0.05	28.18	-5.61	-0.04
991	928	U	2	-28.15	0.8	37.1	1.59	0.01
991	1018	U	15	-33.57	-1.2	27.67	-18.07	-0.12
991	983	U	2	-31.8	-0.76	31.42	-1.53	-0.01

i-nuc	BP(j)	Nuc	#BP_Win	avgMFE	avgZ	avgED	SumZ	SumZ/#TotalWindows	BPs= 4
nt-992	-	U	150	-	-	-	-	-
992	NoBP	U	20	-34.67	-1.07	26.58	-21.43	-0.14
992	965	A	111	-31.18	-0.03	28.15	-3.03	-0.02
992	927	A	2	-28.15	0.8	37.1	1.59	0.01
992	1017	A	15	-33.57	-1.2	27.67	-18.07	-0.12
992	982	A	2	-31.8	-0.76	31.42	-1.53	-0.01

i-nuc	BP(j)	Nuc	#BP_Win	avgMFE	avgZ	avgED	SumZ	SumZ/#TotalWindows	BPs= 4
nt-993	-	G	150	-	-	-	-	-
993	NoBP	G	35	-34.33	-1.16	27.11	-40.49	-0.27
993	964	C	111	-31.18	-0.03	28.15	-3.03	-0.02
993	925	C	1	-28.5	1.04	39.32	1.04	0.01
993	926	C	1	-27.8	0.55	34.88	0.55	0.0
993	981	C	2	-31.8	-0.76	31.42	-1.53	-0.01

i-nuc	BP(j)	Nuc	#BP_Win	avgMFE	avgZ	avgED	SumZ	SumZ/#TotalWindows	BPs= 4
nt-994	-	C	150	-	-	-	-	-
994	976	G	14	-35.28	-1.03	27.29	-14.44	-0.1
994	963	G	111	-31.18	-0.03	28.15	-3.03	-0.02
994	924	G	1	-28.5	1.04	39.32	1.04	0.01
994	NoBP	C	22	-33.76	-1.26	27.24	-27.77	-0.19
994	980	G	2	-31.8	-0.76	31.42	-1.53	-0.01

i-nuc	BP(j)	Nuc	#BP_Win	avgMFE	avgZ	avgED	SumZ	SumZ/#TotalWindows	BPs= 2
nt-995	-	A	150	-	-	-	-	-
995	NoBP	A	37	-34.46	-1.19	27.18	-44.07	-0.29
995	962	U	111	-31.18	-0.03	28.15	-3.03	-0.02
995	979	U	2	-31.8	-0.76	31.42	-1.53	-0.01

i-nuc	BP(j)	Nuc	#BP_Win	avgMFE	avgZ	avgED	SumZ	SumZ/#TotalWindows	BPs= 2
nt-996	-	G	150	-	-	-	-	-
996	NoBP	G	37	-34.69	-1.25	26.78	-46.14	-0.31
996	961	C	111	-31.18	-0.03	28.15	-3.03	-0.02
996	978	U	2	-31.8	-0.76	31.42	-1.53	-0.01

i-nuc	BP(j)	Nuc	#BP_Win	avgMFE	avgZ	avgED	SumZ	SumZ/#TotalWindows	BPs= 2
nt-997	-	G	150	-	-	-	-	-
997	NoBP	G	4	-30.72	-0.02	30.98	-0.07	-0.0
997	872	C	13	-31.26	-0.22	36.9	-2.87	-0.02
997	1014	C	133	-32.24	-0.38	26.73	-50.33	-0.34

i-nuc	BP(j)	Nuc	#BP_Win	avgMFE	avgZ	avgED	SumZ	SumZ/#TotalWindows	BPs= 2
nt-998	-	G	150	-	-	-	-	-
998	NoBP	G	3	-30.9	0.03	31.24	0.08	0.0
998	871	C	13	-31.26	-0.22	36.9	-2.87	-0.02
998	1013	C	134	-32.25	-0.4	26.67	-52.94	-0.35

i-nuc	BP(j)	Nuc	#BP_Win	avgMFE	avgZ	avgED	SumZ	SumZ/#TotalWindows	BPs= 3
nt-999	-	C	150	-	-	-	-	-
999	NoBP	C	1	-30.0	0.16	26.75	0.16	0.0
999	870	G	13	-31.26	-0.22	36.9	-2.87	-0.02
999	957	G	1	-32.5	-0.01	41.01	-0.01	-0.0
999	1012	G	135	-32.24	-0.4	26.71	-54.39	-0.36

i-nuc	BP(j)	Nuc	#BP_Win	avgMFE	avgZ	avgED	SumZ	SumZ/#TotalWindows	BPs= 3
nt-1000	-	C	150	-	-	-	-	-
1000	NoBP	C	2	-30.15	-0.64	31.26	-1.27	-0.01
1000	868	G	12	-31.34	-0.24	37.34	-2.88	-0.02
1000	956	G	1	-32.5	-0.01	41.01	-0.01	-0.0
1000	1011	G	135	-32.24	-0.4	26.71	-54.39	-0.36

i-nuc	BP(j)	Nuc	#BP_Win	avgMFE	avgZ	avgED	SumZ	SumZ/#TotalWindows	BPs= 3
nt-1001	-	U	150	-	-	-	-	-
1001	867	G	12	-31.34	-0.24	37.34	-2.88	-0.02
1001	955	A	1	-32.5	-0.01	41.01	-0.01	-0.0
1001	1010	A	135	-32.24	-0.4	26.71	-54.39	-0.36
1001	NoBP	U	2	-30.0	-1.31	30.78	-2.62	-0.02

i-nuc	BP(j)	Nuc	#BP_Win	avgMFE	avgZ	avgED	SumZ	SumZ/#TotalWindows	BPs= 1
nt-1002	-	A	150	-	-	-	-	-
1002	NoBP	A	149	-32.13	-0.41	27.61	-61.8	-0.41
1002	953	U	1	-32.5	-0.01	41.01	-0.01	-0.0

i-nuc	BP(j)	Nuc	#BP_Win	avgMFE	avgZ	avgED	SumZ	SumZ/#TotalWindows	BPs= 1
nt-1003	-	U	150	-	-	-	-	-
1003	NoBP	U	149	-32.13	-0.42	27.6	-62.64	-0.42
1003	952	A	1	-32.5	-0.01	41.01	-0.01	-0.0

i-nuc	BP(j)	Nuc	#BP_Win	avgMFE	avgZ	avgED	SumZ	SumZ/#TotalWindows	BPs= 1
nt-1004	-	U	150	-	-	-	-	-
1004	NoBP	U	149	-32.12	-0.43	27.59	-64.12	-0.43
1004	951	A	1	-32.5	-0.01	41.01	-0.01	-0.0

i-nuc	BP(j)	Nuc	#BP_Win	avgMFE	avgZ	avgED	SumZ	SumZ/#TotalWindows	BPs= 1
nt-1005	-	G	150	-	-	-	-	-
1005	NoBP	G	149	-32.11	-0.44	27.53	-65.82	-0.44
1005	950	C	1	-32.5	-0.01	41.01	-0.01	-0.0

i-nuc	BP(j)	Nuc	#BP_Win	avgMFE	avgZ	avgED	SumZ	SumZ/#TotalWindows	BPs= 0
nt-1006	-	C	150	-	-	-	-	-
1006	NoBP	C	150	-32.1	-0.45	27.56	-67.41	-0.45

i-nuc	BP(j)	Nuc	#BP_Win	avgMFE	avgZ	avgED	SumZ	SumZ/#TotalWindows	BPs= 0
nt-1007	-	A	150	-	-	-	-	-
1007	NoBP	A	150	-32.09	-0.46	27.5	-68.98	-0.46

i-nuc	BP(j)	Nuc	#BP_Win	avgMFE	avgZ	avgED	SumZ	SumZ/#TotalWindows	BPs= 1
nt-1008	-	C	150	-	-	-	-	-
1008	NoBP	C	142	-32.2	-0.4	27.33	-57.15	-0.38
1008	1140	G	8	-30.0	-1.64	28.89	-13.11	-0.09

i-nuc	BP(j)	Nuc	#BP_Win	avgMFE	avgZ	avgED	SumZ	SumZ/#TotalWindows	BPs= 1
nt-1009	-	C	150	-	-	-	-	-
1009	NoBP	C	142	-32.19	-0.42	27.19	-59.08	-0.39
1009	1139	G	8	-30.0	-1.64	28.89	-13.11	-0.09

i-nuc	BP(j)	Nuc	#BP_Win	avgMFE	avgZ	avgED	SumZ	SumZ/#TotalWindows	BPs= 2
nt-1010	-	A	150	-	-	-	-	-
1010	NoBP	A	7	-30.96	-0.92	33.54	-6.45	-0.04
1010	1001	U	135	-32.24	-0.4	26.71	-54.39	-0.36
1010	1138	U	8	-30.0	-1.64	28.89	-13.11	-0.09

i-nuc	BP(j)	Nuc	#BP_Win	avgMFE	avgZ	avgED	SumZ	SumZ/#TotalWindows	BPs= 3
nt-1011	-	G	150	-	-	-	-	-
1011	NoBP	G	6	-30.47	-1.46	28.91	-8.75	-0.06
1011	872	C	1	-32.5	-0.01	41.01	-0.01	-0.0
1011	1000	C	135	-32.24	-0.4	26.71	-54.39	-0.36
1011	1137	C	8	-30.0	-1.64	28.89	-13.11	-0.09

i-nuc	BP(j)	Nuc	#BP_Win	avgMFE	avgZ	avgED	SumZ	SumZ/#TotalWindows	BPs= 3
nt-1012	-	G	150	-	-	-	-	-
1012	NoBP	G	6	-30.23	-1.8	25.52	-10.82	-0.07
1012	871	C	1	-32.5	-0.01	41.01	-0.01	-0.0
1012	999	C	135	-32.24	-0.4	26.71	-54.39	-0.36
1012	1136	C	8	-30.0	-1.64	28.89	-13.11	-0.09

i-nuc	BP(j)	Nuc	#BP_Win	avgMFE	avgZ	avgED	SumZ	SumZ/#TotalWindows	BPs= 2
nt-1013	-	C	150	-	-	-	-	-
1013	870	G	1	-32.5	-0.01	41.01	-0.01	-0.0
1013	998	G	134	-32.25	-0.4	26.67	-52.94	-0.35
1013	NoBP	C	15	-30.04	-1.84	26.33	-27.54	-0.18

i-nuc	BP(j)	Nuc	#BP_Win	avgMFE	avgZ	avgED	SumZ	SumZ/#TotalWindows	BPs= 1
nt-1014	-	C	150	-	-	-	-	-
1014	997	G	133	-32.24	-0.38	26.73	-50.33	-0.34
1014	NoBP	C	17	-30.29	-1.94	25.43	-32.94	-0.22

i-nuc	BP(j)	Nuc	#BP_Win	avgMFE	avgZ	avgED	SumZ	SumZ/#TotalWindows	BPs= 0
nt-1015	-	A	150	-	-	-	-	-
1015	NoBP	A	150	-31.99	-0.57	26.46	-85.58	-0.57

i-nuc	BP(j)	Nuc	#BP_Win	avgMFE	avgZ	avgED	SumZ	SumZ/#TotalWindows	BPs= 2
nt-1016	-	G	150	-	-	-	-	-
1016	NoBP	G	97	-33.02	-1.04	25.71	-100.68	-0.67
1016	918	C	17	-30.42	0.32	27.44	5.49	0.04
1016	950	C	36	-29.84	0.24	27.65	8.7	0.06

i-nuc	BP(j)	Nuc	#BP_Win	avgMFE	avgZ	avgED	SumZ	SumZ/#TotalWindows	BPs= 3
nt-1017	-	A	150	-	-	-	-	-
1017	NoBP	A	82	-32.85	-1.03	25.2	-84.47	-0.56
1017	917	U	17	-30.42	0.32	27.44	5.49	0.04
1017	949	U	36	-29.84	0.24	27.65	8.7	0.06
1017	992	U	15	-33.57	-1.2	27.67	-18.07	-0.12

i-nuc	BP(j)	Nuc	#BP_Win	avgMFE	avgZ	avgED	SumZ	SumZ/#TotalWindows	BPs= 3
nt-1018	-	U	150	-	-	-	-	-
1018	NoBP	U	82	-32.79	-1.05	25.04	-85.8	-0.57
1018	916	A	17	-30.42	0.32	27.44	5.49	0.04
1018	948	A	36	-29.84	0.24	27.65	8.7	0.06
1018	991	A	15	-33.57	-1.2	27.67	-18.07	-0.12

i-nuc	BP(j)	Nuc	#BP_Win	avgMFE	avgZ	avgED	SumZ	SumZ/#TotalWindows	BPs= 3
nt-1019	-	G	150	-	-	-	-	-
1019	915	C	17	-30.42	0.32	27.44	5.49	0.04
1019	947	C	36	-29.84	0.24	27.65	8.7	0.06
1019	NoBP	G	82	-32.73	-1.06	24.93	-87.04	-0.58
1019	990	C	15	-33.57	-1.2	27.67	-18.07	-0.12

i-nuc	BP(j)	Nuc	#BP_Win	avgMFE	avgZ	avgED	SumZ	SumZ/#TotalWindows	BPs= 1
nt-1020	-	A	150	-	-	-	-	-
1020	NoBP	A	146	-31.8	-0.61	25.97	-88.37	-0.59
1020	1119	U	4	-32.08	-0.88	32.1	-3.53	-0.02

i-nuc	BP(j)	Nuc	#BP_Win	avgMFE	avgZ	avgED	SumZ	SumZ/#TotalWindows	BPs= 1
nt-1021	-	G	150	-	-	-	-	-
1021	NoBP	G	146	-31.75	-0.6	25.98	-88.25	-0.59
1021	1118	C	4	-32.08	-0.88	32.1	-3.53	-0.02

i-nuc	BP(j)	Nuc	#BP_Win	avgMFE	avgZ	avgED	SumZ	SumZ/#TotalWindows	BPs= 1
nt-1022	-	A	150	-	-	-	-	-
1022	NoBP	A	146	-31.71	-0.61	26.02	-89.61	-0.6
1022	1117	U	4	-32.08	-0.88	32.1	-3.53	-0.02

i-nuc	BP(j)	Nuc	#BP_Win	avgMFE	avgZ	avgED	SumZ	SumZ/#TotalWindows	BPs= 0
nt-1023	-	G	150	-	-	-	-	-
1023	NoBP	G	150	-31.69	-0.63	26.22	-94.01	-0.63

i-nuc	BP(j)	Nuc	#BP_Win	avgMFE	avgZ	avgED	SumZ	SumZ/#TotalWindows	BPs= 0
nt-1024	-	A	150	-	-	-	-	-
1024	NoBP	A	150	-31.67	-0.64	26.24	-95.59	-0.64

i-nuc	BP(j)	Nuc	#BP_Win	avgMFE	avgZ	avgED	SumZ	SumZ/#TotalWindows	BPs= 0
nt-1025	-	A	150	-	-	-	-	-
1025	NoBP	A	150	-31.68	-0.65	26.27	-97.68	-0.65

i-nuc	BP(j)	Nuc	#BP_Win	avgMFE	avgZ	avgED	SumZ	SumZ/#TotalWindows	BPs= 7
nt-1026	-	C	150	-	-	-	-	-
1026	NoBP	C	27	-31.87	-0.61	27.97	-16.56	-0.11
1026	1033	G	15	-29.47	0.46	29.96	6.96	0.05
1026	909	G	12	-29.36	0.63	28.66	7.51	0.05
1026	910	G	1	-29.3	0.49	27.77	0.49	0.0
1026	911	G	1	-29.0	0.49	28.33	0.49	0.0
1026	912	G	1	-29.0	0.48	28.45	0.48	0.0
1026	1068	G	84	-32.47	-1.1	24.07	-92.35	-0.62
1026	1111	G	9	-31.67	-0.81	31.54	-7.32	-0.05

i-nuc	BP(j)	Nuc	#BP_Win	avgMFE	avgZ	avgED	SumZ	SumZ/#TotalWindows	BPs= 7
nt-1027	-	C	150	-	-	-	-	-
1027	NoBP	C	27	-31.99	-0.73	28.0	-19.62	-0.13
1027	1032	G	15	-29.47	0.46	29.96	6.96	0.05
1027	908	G	12	-29.36	0.63	28.66	7.51	0.05
1027	909	G	1	-29.3	0.49	27.77	0.49	0.0
1027	910	G	1	-29.0	0.49	28.33	0.49	0.0
1027	911	G	1	-29.0	0.48	28.45	0.48	0.0
1027	1067	G	84	-32.47	-1.1	24.07	-92.35	-0.62
1027	1110	G	9	-31.67	-0.81	31.54	-7.32	-0.05

i-nuc	BP(j)	Nuc	#BP_Win	avgMFE	avgZ	avgED	SumZ	SumZ/#TotalWindows	BPs= 2
nt-1028	-	A	150	-	-	-	-	-
1028	NoBP	A	51	-31.21	-0.44	28.7	-22.52	-0.15
1028	907	U	11	-29.32	0.66	28.81	7.24	0.05
1028	1064	U	88	-32.35	-1.03	24.53	-90.57	-0.6

i-nuc	BP(j)	Nuc	#BP_Win	avgMFE	avgZ	avgED	SumZ	SumZ/#TotalWindows	BPs= 1
nt-1029	-	A	150	-	-	-	-	-
1029	NoBP	A	61	-30.94	-0.3	28.66	-18.56	-0.12
1029	1063	U	89	-32.32	-1.01	24.57	-90.25	-0.6

i-nuc	BP(j)	Nuc	#BP_Win	avgMFE	avgZ	avgED	SumZ	SumZ/#TotalWindows	BPs= 3
nt-1030	-	G	150	-	-	-	-	-
1030	NoBP	G	44	-29.84	0.25	29.54	10.8	0.07
1030	1062	C	90	-32.28	-0.99	24.65	-89.36	-0.6
1030	1105	C	8	-36.12	-1.5	28.44	-12.03	-0.08
1030	1172	U	8	-32.48	-2.51	22.85	-20.06	-0.13

i-nuc	BP(j)	Nuc	#BP_Win	avgMFE	avgZ	avgED	SumZ	SumZ/#TotalWindows	BPs= 5
nt-1031	-	G	150	-	-	-	-	-
1031	NoBP	G	26	-29.46	0.5	29.31	12.92	0.09
1031	904	C	8	-29.09	0.66	28.43	5.28	0.04
1031	1061	C	90	-32.28	-0.99	24.65	-89.36	-0.6
1031	1104	C	8	-36.12	-1.5	28.44	-12.03	-0.08
1031	1105	C	9	-31.67	-0.81	31.54	-7.32	-0.05
1031	1171	C	9	-32.33	-2.46	22.55	-22.17	-0.15

i-nuc	BP(j)	Nuc	#BP_Win	avgMFE	avgZ	avgED	SumZ	SumZ/#TotalWindows	BPs= 8
nt-1032	-	G	150	-	-	-	-	-
1032	NoBP	G	8	-29.17	0.67	29.39	5.39	0.04
1032	1027	C	15	-29.47	0.46	29.96	6.96	0.05
1032	902	C	3	-29.2	0.62	25.85	1.86	0.01
1032	1055	U	7	-29.46	0.54	28.67	3.76	0.03
1032	1060	C	90	-32.28	-0.99	24.65	-89.36	-0.6
1032	1103	C	8	-36.12	-1.5	28.44	-12.03	-0.08
1032	1104	C	9	-31.67	-0.81	31.54	-7.32	-0.05
1032	1170	C	9	-32.33	-2.46	22.55	-22.17	-0.15
1032	1175	C	1	-29.8	-2.14	21.34	-2.14	-0.01

i-nuc	BP(j)	Nuc	#BP_Win	avgMFE	avgZ	avgED	SumZ	SumZ/#TotalWindows	BPs= 6
nt-1033	-	G	150	-	-	-	-	-
1033	NoBP	G	100	-31.97	-0.83	25.04	-82.55	-0.55
1033	1026	C	15	-29.47	0.46	29.96	6.96	0.05
1033	1054	C	7	-29.46	0.54	28.67	3.76	0.03
1033	1065	C	9	-35.51	-1.57	27.5	-14.13	-0.09
1033	1103	C	9	-31.67	-0.81	31.54	-7.32	-0.05
1033	1169	C	9	-32.33	-2.46	22.55	-22.17	-0.15
1033	1174	C	1	-29.8	-2.14	21.34	-2.14	-0.01

i-nuc	BP(j)	Nuc	#BP_Win	avgMFE	avgZ	avgED	SumZ	SumZ/#TotalWindows	BPs= 2
nt-1034	-	A	150	-	-	-	-	-
1034	NoBP	A	132	-31.57	-0.75	25.52	-99.47	-0.66
1034	1064	U	9	-35.51	-1.57	27.5	-14.13	-0.09
1034	1102	U	9	-31.67	-0.81	31.54	-7.32	-0.05

i-nuc	BP(j)	Nuc	#BP_Win	avgMFE	avgZ	avgED	SumZ	SumZ/#TotalWindows	BPs= 4
nt-1035	-	A	150	-	-	-	-	-
1035	NoBP	A	27	-30.4	-0.61	27.06	-16.38	-0.11
1035	898	U	3	-29.2	0.62	25.85	1.86	0.01
1035	1052	U	110	-31.97	-0.85	25.57	-93.78	-0.63
1035	1063	U	9	-35.51	-1.57	27.5	-14.13	-0.09
1035	1172	U	1	-29.8	-2.14	21.34	-2.14	-0.01

i-nuc	BP(j)	Nuc	#BP_Win	avgMFE	avgZ	avgED	SumZ	SumZ/#TotalWindows	BPs= 6
nt-1036	-	G	150	-	-	-	-	-
1036	NoBP	G	15	-29.19	0.58	30.57	8.76	0.06
1036	897	C	3	-29.2	0.62	25.85	1.86	0.01
1036	904	C	1	-30.6	0.29	25.26	0.29	0.0
1036	1051	C	112	-31.97	-0.89	25.44	-99.61	-0.66
1036	1062	C	9	-35.51	-1.57	27.5	-14.13	-0.09
1036	1166	U	9	-32.33	-2.46	22.55	-22.17	-0.15
1036	1171	C	1	-29.8	-2.14	21.34	-2.14	-0.01

i-nuc	BP(j)	Nuc	#BP_Win	avgMFE	avgZ	avgED	SumZ	SumZ/#TotalWindows	BPs= 5
nt-1037	-	U	150	-	-	-	-	-
1037	NoBP	U	19	-32.33	-0.71	27.54	-13.48	-0.09
1037	896	G	3	-29.2	0.62	25.85	1.86	0.01
1037	903	A	1	-30.6	0.29	25.26	0.29	0.0
1037	938	A	6	-29.17	0.53	33.32	3.16	0.02
1037	1050	A	112	-31.97	-0.89	25.44	-99.61	-0.66
1037	1165	A	9	-32.33	-2.46	22.55	-22.17	-0.15

i-nuc	BP(j)	Nuc	#BP_Win	avgMFE	avgZ	avgED	SumZ	SumZ/#TotalWindows	BPs= 5
nt-1038	-	G	150	-	-	-	-	-
1038	NoBP	G	124	-31.74	-0.79	25.62	-97.72	-0.65
1038	902	C	1	-30.6	0.29	25.26	0.29	0.0
1038	937	U	6	-29.17	0.53	33.32	3.16	0.02
1038	1060	C	9	-35.51	-1.57	27.5	-14.13	-0.09
1038	1164	U	9	-32.33	-2.46	22.55	-22.17	-0.15
1038	1169	C	1	-29.8	-2.14	21.34	-2.14	-0.01

i-nuc	BP(j)	Nuc	#BP_Win	avgMFE	avgZ	avgED	SumZ	SumZ/#TotalWindows	BPs= 2
nt-1039	-	A	150	-	-	-	-	-
1039	NoBP	A	135	-31.77	-0.93	25.34	-125.04	-0.83
1039	936	U	6	-29.17	0.53	33.32	3.16	0.02
1039	1058	U	9	-35.51	-1.57	27.5	-14.13	-0.09

i-nuc	BP(j)	Nuc	#BP_Win	avgMFE	avgZ	avgED	SumZ	SumZ/#TotalWindows	BPs= 4
nt-1040	-	C	150	-	-	-	-	-
1040	NoBP	C	14	-29.94	-0.47	25.87	-6.65	-0.04
1040	935	G	6	-29.17	0.53	33.32	3.16	0.02
1040	1047	G	112	-31.97	-0.89	25.44	-99.61	-0.66
1040	1057	G	9	-35.51	-1.57	27.5	-14.13	-0.09
1040	1163	G	9	-32.33	-2.46	22.55	-22.17	-0.15

i-nuc	BP(j)	Nuc	#BP_Win	avgMFE	avgZ	avgED	SumZ	SumZ/#TotalWindows	BPs= 3
nt-1041	-	A	150	-	-	-	-	-
1041	NoBP	A	134	-32.03	-0.91	25.61	-121.6	-0.81
1041	934	U	6	-29.17	0.53	33.32	3.16	0.02
1041	1162	U	9	-32.33	-2.46	22.55	-22.17	-0.15
1041	1166	U	1	-29.8	-2.14	21.34	-2.14	-0.01

i-nuc	BP(j)	Nuc	#BP_Win	avgMFE	avgZ	avgED	SumZ	SumZ/#TotalWindows	BPs= 5
nt-1042	-	U	150	-	-	-	-	-
1042	NoBP	U	124	-31.81	-0.9	25.42	-111.62	-0.74
1042	899	A	1	-30.6	0.29	25.26	0.29	0.0
1042	933	A	6	-29.17	0.53	33.32	3.16	0.02
1042	1056	A	9	-35.51	-1.57	27.5	-14.13	-0.09
1042	1161	A	9	-32.33	-2.46	22.55	-22.17	-0.15
1042	1165	A	1	-29.8	-2.14	21.34	-2.14	-0.01

i-nuc	BP(j)	Nuc	#BP_Win	avgMFE	avgZ	avgED	SumZ	SumZ/#TotalWindows	BPs= 3
nt-1043	-	A	150	-	-	-	-	-
1043	NoBP	A	139	-31.74	-0.96	25.55	-134.03	-0.89
1043	898	U	1	-30.6	0.29	25.26	0.29	0.0
1043	1055	U	9	-35.51	-1.57	27.5	-14.13	-0.09
1043	1164	U	1	-29.8	-2.14	21.34	-2.14	-0.01

i-nuc	BP(j)	Nuc	#BP_Win	avgMFE	avgZ	avgED	SumZ	SumZ/#TotalWindows	BPs= 4
nt-1044	-	G	150	-	-	-	-	-
1044	NoBP	G	125	-31.83	-0.96	25.33	-120.21	-0.8
1044	897	C	1	-30.6	0.29	25.26	0.29	0.0
1044	930	C	6	-29.17	0.53	33.32	3.16	0.02
1044	1054	C	9	-35.51	-1.57	27.5	-14.13	-0.09
1044	1058	U	9	-32.33	-2.46	22.55	-22.17	-0.15

i-nuc	BP(j)	Nuc	#BP_Win	avgMFE	avgZ	avgED	SumZ	SumZ/#TotalWindows	BPs= 4
nt-1045	-	C	150	-	-	-	-	-
1045	896	G	1	-30.6	0.29	25.26	0.29	0.0
1045	NoBP	C	133	-32.11	-1.02	25.47	-135.4	-0.9
1045	929	G	6	-29.17	0.53	33.32	3.16	0.02
1045	1057	G	9	-32.33	-2.46	22.55	-22.17	-0.15
1045	1163	G	1	-29.8	-2.14	21.34	-2.14	-0.01

i-nuc	BP(j)	Nuc	#BP_Win	avgMFE	avgZ	avgED	SumZ	SumZ/#TotalWindows	BPs= 4
nt-1046	-	A	150	-	-	-	-	-
1046	NoBP	A	125	-31.86	-0.99	25.28	-124.0	-0.83
1046	928	U	6	-29.17	0.53	33.32	3.16	0.02
1046	1052	U	9	-35.51	-1.57	27.5	-14.13	-0.09
1046	1055	U	9	-32.33	-2.46	22.55	-22.17	-0.15
1046	1162	U	1	-29.8	-2.14	21.34	-2.14	-0.01

i-nuc	BP(j)	Nuc	#BP_Win	avgMFE	avgZ	avgED	SumZ	SumZ/#TotalWindows	BPs= 4
nt-1047	-	G	150	-	-	-	-	-
1047	NoBP	G	14	-31.11	-2.19	22.98	-30.61	-0.2
1047	926	C	6	-29.17	0.53	33.32	3.16	0.02
1047	1040	C	112	-31.97	-0.89	25.44	-99.61	-0.66
1047	1051	C	9	-35.51	-1.57	27.5	-14.13	-0.09
1047	1054	C	9	-32.33	-2.46	22.55	-22.17	-0.15

i-nuc	BP(j)	Nuc	#BP_Win	avgMFE	avgZ	avgED	SumZ	SumZ/#TotalWindows	BPs= 1
nt-1048	-	G	150	-	-	-	-	-
1048	NoBP	G	144	-32.15	-1.18	25.06	-169.56	-1.13
1048	925	C	6	-29.17	0.53	33.32	3.16	0.02

i-nuc	BP(j)	Nuc	#BP_Win	avgMFE	avgZ	avgED	SumZ	SumZ/#TotalWindows	BPs= 0
nt-1049	-	A	150	-	-	-	-	-
1049	NoBP	A	150	-32.05	-1.13	25.3	-169.45	-1.13

i-nuc	BP(j)	Nuc	#BP_Win	avgMFE	avgZ	avgED	SumZ	SumZ/#TotalWindows	BPs= 1
nt-1050	-	A	150	-	-	-	-	-
1050	NoBP	A	38	-32.37	-1.93	24.63	-73.4	-0.49
1050	1037	U	112	-31.97	-0.89	25.44	-99.61	-0.66

i-nuc	BP(j)	Nuc	#BP_Win	avgMFE	avgZ	avgED	SumZ	SumZ/#TotalWindows	BPs= 2
nt-1051	-	C	150	-	-	-	-	-
1051	NoBP	C	29	-31.48	-2.16	23.4	-62.78	-0.42
1051	1036	G	112	-31.97	-0.89	25.44	-99.61	-0.66
1051	1047	G	9	-35.51	-1.57	27.5	-14.13	-0.09

i-nuc	BP(j)	Nuc	#BP_Win	avgMFE	avgZ	avgED	SumZ	SumZ/#TotalWindows	BPs= 3
nt-1052	-	U	150	-	-	-	-	-
1052	1035	A	110	-31.97	-0.85	25.57	-93.78	-0.63
1052	NoBP	U	12	-31.53	-1.75	26.63	-21.04	-0.14
1052	1046	A	9	-35.51	-1.57	27.5	-14.13	-0.09
1052	1157	A	19	-31.62	-2.67	20.29	-50.7	-0.34

i-nuc	BP(j)	Nuc	#BP_Win	avgMFE	avgZ	avgED	SumZ	SumZ/#TotalWindows	BPs= 1
nt-1053	-	A	150	-	-	-	-	-
1053	NoBP	A	130	-32.19	-1.0	25.76	-129.7	-0.86
1053	1156	U	20	-31.6	-2.66	20.14	-53.23	-0.35

i-nuc	BP(j)	Nuc	#BP_Win	avgMFE	avgZ	avgED	SumZ	SumZ/#TotalWindows	BPs= 4
nt-1054	-	C	150	-	-	-	-	-
1054	NoBP	C	105	-32.09	-0.95	25.54	-100.0	-0.67
1054	1033	G	7	-29.46	0.54	28.67	3.76	0.03
1054	1044	G	9	-35.51	-1.57	27.5	-14.13	-0.09
1054	1047	G	9	-32.33	-2.46	22.55	-22.17	-0.15
1054	1155	G	20	-31.6	-2.66	20.14	-53.23	-0.35

i-nuc	BP(j)	Nuc	#BP_Win	avgMFE	avgZ	avgED	SumZ	SumZ/#TotalWindows	BPs= 4
nt-1055	-	U	150	-	-	-	-	-
1055	1032	G	7	-29.46	0.54	28.67	3.76	0.03
1055	NoBP	U	105	-32.11	-0.98	25.39	-103.1	-0.69
1055	1043	A	9	-35.51	-1.57	27.5	-14.13	-0.09
1055	1046	A	9	-32.33	-2.46	22.55	-22.17	-0.15
1055	1154	A	20	-31.6	-2.66	20.14	-53.23	-0.35

i-nuc	BP(j)	Nuc	#BP_Win	avgMFE	avgZ	avgED	SumZ	SumZ/#TotalWindows	BPs= 2
nt-1056	-	A	150	-	-	-	-	-
1056	NoBP	A	121	-31.98	-1.04	25.22	-125.25	-0.84
1056	1042	U	9	-35.51	-1.57	27.5	-14.13	-0.09
1056	1153	U	20	-31.6	-2.66	20.14	-53.23	-0.35

i-nuc	BP(j)	Nuc	#BP_Win	avgMFE	avgZ	avgED	SumZ	SumZ/#TotalWindows	BPs= 3
nt-1057	-	G	150	-	-	-	-	-
1057	NoBP	G	100	-32.09	-1.0	24.37	-100.32	-0.67
1057	1071	C	32	-31.39	-1.86	25.1	-59.42	-0.4
1057	1040	C	9	-35.51	-1.57	27.5	-14.13	-0.09
1057	1045	C	9	-32.33	-2.46	22.55	-22.17	-0.15

i-nuc	BP(j)	Nuc	#BP_Win	avgMFE	avgZ	avgED	SumZ	SumZ/#TotalWindows	BPs= 3
nt-1058	-	U	150	-	-	-	-	-
1058	NoBP	U	100	-32.12	-1.04	24.22	-103.7	-0.69
1058	1070	A	32	-31.39	-1.86	25.1	-59.42	-0.4
1058	1039	A	9	-35.51	-1.57	27.5	-14.13	-0.09
1058	1044	G	9	-32.33	-2.46	22.55	-22.17	-0.15

i-nuc	BP(j)	Nuc	#BP_Win	avgMFE	avgZ	avgED	SumZ	SumZ/#TotalWindows	BPs= 0
nt-1059	-	A	150	-	-	-	-	-
1059	NoBP	A	150	-32.21	-1.35	24.4	-202.87	-1.35

i-nuc	BP(j)	Nuc	#BP_Win	avgMFE	avgZ	avgED	SumZ	SumZ/#TotalWindows	BPs= 3
nt-1060	-	C	150	-	-	-	-	-
1060	NoBP	C	19	-31.94	-2.3	19.69	-43.76	-0.29
1060	1032	G	90	-32.28	-0.99	24.65	-89.36	-0.6
1060	1068	G	32	-31.39	-1.86	25.1	-59.42	-0.4
1060	1038	G	9	-35.51	-1.57	27.5	-14.13	-0.09

i-nuc	BP(j)	Nuc	#BP_Win	avgMFE	avgZ	avgED	SumZ	SumZ/#TotalWindows	BPs= 5
nt-1061	-	C	150	-	-	-	-	-
1061	NoBP	C	10	-34.84	-1.33	27.83	-13.33	-0.09
1061	1031	G	90	-32.28	-0.99	24.65	-89.36	-0.6
1061	1067	G	32	-31.39	-1.86	25.1	-59.42	-0.4
1061	1068	G	9	-32.33	-2.46	22.55	-22.17	-0.15
1061	1198	G	4	-31.3	-2.62	15.43	-10.5	-0.07
1061	1206	G	5	-33.18	-3.04	12.45	-15.19	-0.1

i-nuc	BP(j)	Nuc	#BP_Win	avgMFE	avgZ	avgED	SumZ	SumZ/#TotalWindows	BPs= 6
nt-1062	-	C	150	-	-	-	-	-
1062	1030	G	90	-32.28	-0.99	24.65	-89.36	-0.6
1062	NoBP	C	32	-31.39	-1.86	25.1	-59.42	-0.4
1062	1036	G	9	-35.51	-1.57	27.5	-14.13	-0.09
1062	1067	G	9	-32.33	-2.46	22.55	-22.17	-0.15
1062	1197	G	4	-31.3	-2.62	15.43	-10.5	-0.07
1062	1205	G	5	-33.18	-3.04	12.45	-15.19	-0.1
1062	1206	G	1	-31.0	-2.19	15.03	-2.19	-0.01

i-nuc	BP(j)	Nuc	#BP_Win	avgMFE	avgZ	avgED	SumZ	SumZ/#TotalWindows	BPs= 5
nt-1063	-	U	150	-	-	-	-	-
1063	1029	A	89	-32.32	-1.01	24.57	-90.25	-0.6
1063	NoBP	U	42	-31.57	-2.0	24.37	-83.8	-0.56
1063	1035	A	9	-35.51	-1.57	27.5	-14.13	-0.09
1063	1196	A	4	-31.3	-2.62	15.43	-10.5	-0.07
1063	1204	A	5	-33.18	-3.04	12.45	-15.19	-0.1
1063	1205	G	1	-31.0	-2.19	15.03	-2.19	-0.01

i-nuc	BP(j)	Nuc	#BP_Win	avgMFE	avgZ	avgED	SumZ	SumZ/#TotalWindows	BPs= 5
nt-1064	-	U	150	-	-	-	-	-
1064	1028	A	88	-32.35	-1.03	24.53	-90.57	-0.6
1064	NoBP	U	43	-31.55	-2.01	24.22	-86.58	-0.58
1064	1034	A	9	-35.51	-1.57	27.5	-14.13	-0.09
1064	1195	A	4	-31.3	-2.62	15.43	-10.5	-0.07
1064	1203	A	5	-33.18	-3.04	12.45	-15.19	-0.1
1064	1204	A	1	-31.0	-2.19	15.03	-2.19	-0.01

i-nuc	BP(j)	Nuc	#BP_Win	avgMFE	avgZ	avgED	SumZ	SumZ/#TotalWindows	BPs= 1
nt-1065	-	C	150	-	-	-	-	-
1065	NoBP	C	141	-32.1	-1.48	23.61	-208.14	-1.39
1065	1033	G	9	-35.51	-1.57	27.5	-14.13	-0.09

i-nuc	BP(j)	Nuc	#BP_Win	avgMFE	avgZ	avgED	SumZ	SumZ/#TotalWindows	BPs= 1
nt-1066	-	A	150	-	-	-	-	-
1066	NoBP	A	149	-32.34	-1.5	23.77	-223.93	-1.49
1066	1212	U	1	-30.4	-2.21	17.35	-2.21	-0.01

i-nuc	BP(j)	Nuc	#BP_Win	avgMFE	avgZ	avgED	SumZ	SumZ/#TotalWindows	BPs= 5
nt-1067	-	G	150	-	-	-	-	-
1067	NoBP	G	14	-33.87	-1.72	24.86	-24.06	-0.16
1067	1027	C	84	-32.47	-1.1	24.07	-92.35	-0.62
1067	1061	C	32	-31.39	-1.86	25.1	-59.42	-0.4
1067	1062	C	9	-32.33	-2.46	22.55	-22.17	-0.15
1067	1201	C	10	-32.44	-2.97	13.99	-29.73	-0.2
1067	1211	C	1	-30.4	-2.21	17.35	-2.21	-0.01

i-nuc	BP(j)	Nuc	#BP_Win	avgMFE	avgZ	avgED	SumZ	SumZ/#TotalWindows	BPs= 5
nt-1068	-	G	150	-	-	-	-	-
1068	1026	C	84	-32.47	-1.1	24.07	-92.35	-0.62
1068	1060	C	32	-31.39	-1.86	25.1	-59.42	-0.4
1068	NoBP	G	14	-34.0	-1.95	23.17	-27.3	-0.18
1068	1061	C	9	-32.33	-2.46	22.55	-22.17	-0.15
1068	1200	C	10	-32.44	-2.97	13.99	-29.73	-0.2
1068	1210	C	1	-30.4	-2.21	17.35	-2.21	-0.01

i-nuc	BP(j)	Nuc	#BP_Win	avgMFE	avgZ	avgED	SumZ	SumZ/#TotalWindows	BPs= 0
nt-1069	-	A	150	-	-	-	-	-
1069	NoBP	A	150	-32.37	-1.58	23.26	-237.01	-1.58

i-nuc	BP(j)	Nuc	#BP_Win	avgMFE	avgZ	avgED	SumZ	SumZ/#TotalWindows	BPs= 1
nt-1070	-	A	150	-	-	-	-	-
1070	NoBP	A	118	-32.64	-1.53	22.62	-180.56	-1.2
1070	1058	U	32	-31.39	-1.86	25.1	-59.42	-0.4

i-nuc	BP(j)	Nuc	#BP_Win	avgMFE	avgZ	avgED	SumZ	SumZ/#TotalWindows	BPs= 2
nt-1071	-	C	150	-	-	-	-	-
1071	NoBP	C	108	-32.66	-1.42	23.26	-153.6	-1.02
1071	1057	G	32	-31.39	-1.86	25.1	-59.42	-0.4
1071	1197	G	10	-32.44	-2.97	13.99	-29.73	-0.2

i-nuc	BP(j)	Nuc	#BP_Win	avgMFE	avgZ	avgED	SumZ	SumZ/#TotalWindows	BPs= 0
nt-1072	-	A	150	-	-	-	-	-
1072	NoBP	A	150	-32.39	-1.64	22.87	-246.05	-1.64

i-nuc	BP(j)	Nuc	#BP_Win	avgMFE	avgZ	avgED	SumZ	SumZ/#TotalWindows	BPs= 0
nt-1073	-	A	150	-	-	-	-	-
1073	NoBP	A	150	-32.41	-1.66	22.71	-249.21	-1.66

i-nuc	BP(j)	Nuc	#BP_Win	avgMFE	avgZ	avgED	SumZ	SumZ/#TotalWindows	BPs= 1
nt-1074	-	A	150	-	-	-	-	-
1074	NoBP	A	50	-32.43	-0.52	24.97	-26.05	-0.17
1074	1102	U	100	-32.41	-2.26	21.36	-226.12	-1.51

i-nuc	BP(j)	Nuc	#BP_Win	avgMFE	avgZ	avgED	SumZ	SumZ/#TotalWindows	BPs= 1
nt-1075	-	U	150	-	-	-	-	-
1075	NoBP	U	36	-32.38	-0.38	23.61	-13.52	-0.09
1075	1101	A	114	-32.46	-2.13	22.07	-242.41	-1.62

i-nuc	BP(j)	Nuc	#BP_Win	avgMFE	avgZ	avgED	SumZ	SumZ/#TotalWindows	BPs= 1
nt-1076	-	A	150	-	-	-	-	-
1076	NoBP	A	34	-32.46	-0.39	23.31	-13.4	-0.09
1076	1100	U	116	-32.47	-2.11	22.04	-245.33	-1.64

i-nuc	BP(j)	Nuc	#BP_Win	avgMFE	avgZ	avgED	SumZ	SumZ/#TotalWindows	BPs= 1
nt-1077	-	G	150	-	-	-	-	-
1077	NoBP	G	22	-30.5	-0.02	22.54	-0.54	-0.0
1077	1099	C	128	-32.83	-2.04	22.22	-261.1	-1.74

i-nuc	BP(j)	Nuc	#BP_Win	avgMFE	avgZ	avgED	SumZ	SumZ/#TotalWindows	BPs= 2
nt-1078	-	G	150	-	-	-	-	-
1078	NoBP	G	8	-28.92	0.05	25.8	0.43	0.0
1078	950	C	14	-31.46	-0.23	20.05	-3.25	-0.02
1078	1098	C	128	-32.83	-2.04	22.22	-261.1	-1.74

i-nuc	BP(j)	Nuc	#BP_Win	avgMFE	avgZ	avgED	SumZ	SumZ/#TotalWindows	BPs= 1
nt-1079	-	A	150	-	-	-	-	-
1079	NoBP	A	136	-32.61	-1.93	22.37	-263.04	-1.75
1079	949	U	14	-31.46	-0.23	20.05	-3.25	-0.02

i-nuc	BP(j)	Nuc	#BP_Win	avgMFE	avgZ	avgED	SumZ	SumZ/#TotalWindows	BPs= 2
nt-1080	-	U	150	-	-	-	-	-
1080	NoBP	U	3	-28.6	0.44	26.68	1.33	0.01
1080	948	A	14	-31.46	-0.23	20.05	-3.25	-0.02
1080	1097	A	133	-32.71	-2.0	22.23	-266.22	-1.77

i-nuc	BP(j)	Nuc	#BP_Win	avgMFE	avgZ	avgED	SumZ	SumZ/#TotalWindows	BPs= 2
nt-1081	-	G	150	-	-	-	-	-
1081	NoBP	G	1	-27.8	0.54	26.91	0.54	0.0
1081	947	C	14	-31.46	-0.23	20.05	-3.25	-0.02
1081	1096	C	135	-32.65	-1.98	22.25	-267.53	-1.78

i-nuc	BP(j)	Nuc	#BP_Win	avgMFE	avgZ	avgED	SumZ	SumZ/#TotalWindows	BPs= 2
nt-1082	-	G	150	-	-	-	-	-
1082	946	C	14	-31.46	-0.23	20.05	-3.25	-0.02
1082	1095	C	135	-32.65	-1.98	22.25	-267.53	-1.78
1082	NoBP	G	1	-24.7	-0.74	21.47	-0.74	-0.0

i-nuc	BP(j)	Nuc	#BP_Win	avgMFE	avgZ	avgED	SumZ	SumZ/#TotalWindows	BPs= 1
nt-1083	-	A	150	-	-	-	-	-
1083	NoBP	A	15	-30.59	-0.33	20.14	-4.91	-0.03
1083	1094	U	135	-32.65	-1.98	22.25	-267.53	-1.78

i-nuc	BP(j)	Nuc	#BP_Win	avgMFE	avgZ	avgED	SumZ	SumZ/#TotalWindows	BPs= 1
nt-1084	-	U	150	-	-	-	-	-
1084	NoBP	U	15	-30.14	-0.37	20.16	-5.54	-0.04
1084	1093	A	135	-32.65	-1.98	22.25	-267.53	-1.78

i-nuc	BP(j)	Nuc	#BP_Win	avgMFE	avgZ	avgED	SumZ	SumZ/#TotalWindows	BPs= 0
nt-1085	-	G	150	-	-	-	-	-
1085	NoBP	G	150	-32.36	-1.82	22.05	-273.75	-1.82

i-nuc	BP(j)	Nuc	#BP_Win	avgMFE	avgZ	avgED	SumZ	SumZ/#TotalWindows	BPs= 0
nt-1086	-	A	150	-	-	-	-	-
1086	NoBP	A	150	-32.31	-1.83	22.06	-274.49	-1.83

i-nuc	BP(j)	Nuc	#BP_Win	avgMFE	avgZ	avgED	SumZ	SumZ/#TotalWindows	BPs= 0
nt-1087	-	C	150	-	-	-	-	-
1087	NoBP	C	150	-32.27	-1.83	22.07	-274.65	-1.83

i-nuc	BP(j)	Nuc	#BP_Win	avgMFE	avgZ	avgED	SumZ	SumZ/#TotalWindows	BPs= 1
nt-1088	-	A	150	-	-	-	-	-
1088	NoBP	A	143	-32.59	-1.88	22.14	-268.89	-1.79
1088	1225	U	7	-24.69	-0.93	21.09	-6.48	-0.04

i-nuc	BP(j)	Nuc	#BP_Win	avgMFE	avgZ	avgED	SumZ	SumZ/#TotalWindows	BPs= 1
nt-1089	-	C	150	-	-	-	-	-
1089	NoBP	C	143	-32.54	-1.88	22.18	-269.17	-1.79
1089	1224	G	7	-24.69	-0.93	21.09	-6.48	-0.04

i-nuc	BP(j)	Nuc	#BP_Win	avgMFE	avgZ	avgED	SumZ	SumZ/#TotalWindows	BPs= 1
nt-1090	-	A	150	-	-	-	-	-
1090	NoBP	A	143	-32.49	-1.89	22.19	-270.08	-1.8
1090	1223	U	7	-24.69	-0.93	21.09	-6.48	-0.04

i-nuc	BP(j)	Nuc	#BP_Win	avgMFE	avgZ	avgED	SumZ	SumZ/#TotalWindows	BPs= 1
nt-1091	-	U	150	-	-	-	-	-
1091	NoBP	U	143	-32.45	-1.9	22.19	-271.21	-1.81
1091	1222	A	7	-24.69	-0.93	21.09	-6.48	-0.04

i-nuc	BP(j)	Nuc	#BP_Win	avgMFE	avgZ	avgED	SumZ	SumZ/#TotalWindows	BPs= 1
nt-1092	-	A	150	-	-	-	-	-
1092	NoBP	A	143	-32.41	-1.91	22.18	-272.43	-1.82
1092	1221	U	7	-24.69	-0.93	21.09	-6.48	-0.04

i-nuc	BP(j)	Nuc	#BP_Win	avgMFE	avgZ	avgED	SumZ	SumZ/#TotalWindows	BPs= 1
nt-1093	-	A	150	-	-	-	-	-
1093	NoBP	A	15	-26.22	-0.83	20.98	-12.52	-0.08
1093	1084	U	135	-32.65	-1.98	22.25	-267.53	-1.78

i-nuc	BP(j)	Nuc	#BP_Win	avgMFE	avgZ	avgED	SumZ	SumZ/#TotalWindows	BPs= 3
nt-1094	-	U	150	-	-	-	-	-
1094	NoBP	U	3	-29.03	-0.31	22.26	-0.92	-0.01
1094	1083	A	135	-32.65	-1.98	22.25	-267.53	-1.78
1094	1219	A	7	-24.69	-0.93	21.09	-6.48	-0.04
1094	1199	A	5	-25.48	-1.11	19.79	-5.54	-0.04

i-nuc	BP(j)	Nuc	#BP_Win	avgMFE	avgZ	avgED	SumZ	SumZ/#TotalWindows	BPs= 3
nt-1095	-	C	150	-	-	-	-	-
1095	NoBP	C	3	-26.97	-0.67	21.95	-2.02	-0.01
1095	1082	G	135	-32.65	-1.98	22.25	-267.53	-1.78
1095	1218	G	7	-24.69	-0.93	21.09	-6.48	-0.04
1095	1198	G	5	-25.48	-1.11	19.79	-5.54	-0.04

i-nuc	BP(j)	Nuc	#BP_Win	avgMFE	avgZ	avgED	SumZ	SumZ/#TotalWindows	BPs= 3
nt-1096	-	C	150	-	-	-	-	-
1096	1081	G	135	-32.65	-1.98	22.25	-267.53	-1.78
1096	1216	G	7	-24.69	-0.93	21.09	-6.48	-0.04
1096	NoBP	C	3	-25.23	-1.15	21.28	-3.44	-0.02
1096	1197	G	5	-25.48	-1.11	19.79	-5.54	-0.04

i-nuc	BP(j)	Nuc	#BP_Win	avgMFE	avgZ	avgED	SumZ	SumZ/#TotalWindows	BPs= 1
nt-1097	-	A	150	-	-	-	-	-
1097	1080	U	133	-32.71	-2.0	22.23	-266.22	-1.77
1097	NoBP	A	17	-25.41	-1.12	20.34	-19.06	-0.13

i-nuc	BP(j)	Nuc	#BP_Win	avgMFE	avgZ	avgED	SumZ	SumZ/#TotalWindows	BPs= 2
nt-1098	-	C	150	-	-	-	-	-
1098	NoBP	C	19	-26.21	-1.16	20.7	-21.96	-0.15
1098	1078	G	128	-32.83	-2.04	22.22	-261.1	-1.74
1098	1198	G	3	-26.5	-1.41	17.79	-4.24	-0.03

i-nuc	BP(j)	Nuc	#BP_Win	avgMFE	avgZ	avgED	SumZ	SumZ/#TotalWindows	BPs= 2
nt-1099	-	C	150	-	-	-	-	-
1099	1077	G	128	-32.83	-2.04	22.22	-261.1	-1.74
1099	NoBP	C	19	-26.14	-1.29	19.97	-24.45	-0.16
1099	1197	G	3	-26.5	-1.41	17.79	-4.24	-0.03

i-nuc	BP(j)	Nuc	#BP_Win	avgMFE	avgZ	avgED	SumZ	SumZ/#TotalWindows	BPs= 3
nt-1100	-	U	150	-	-	-	-	-
1100	1076	A	116	-32.47	-2.11	22.04	-245.33	-1.64
1100	975	A	10	-37.25	-1.28	24.61	-12.83	-0.09
1100	NoBP	U	21	-26.56	-1.39	19.57	-29.09	-0.19
1100	1196	A	3	-26.5	-1.41	17.79	-4.24	-0.03

i-nuc	BP(j)	Nuc	#BP_Win	avgMFE	avgZ	avgED	SumZ	SumZ/#TotalWindows	BPs= 3
nt-1101	-	A	150	-	-	-	-	-
1101	1075	U	114	-32.46	-2.13	22.07	-242.41	-1.62
1101	974	U	10	-37.25	-1.28	24.61	-12.83	-0.09
1101	1143	U	26	-26.86	-1.46	19.1	-37.87	-0.25

i-nuc	BP(j)	Nuc	#BP_Win	avgMFE	avgZ	avgED	SumZ	SumZ/#TotalWindows	BPs= 5
nt-1102	-	U	150	-	-	-	-	-
1102	1074	A	100	-32.41	-2.26	21.36	-226.12	-1.51
1102	958	A	2	-37.6	-1.08	19.42	-2.17	-0.01
1102	973	A	10	-37.25	-1.28	24.61	-12.83	-0.09
1102	1034	A	9	-31.67	-0.81	31.54	-7.32	-0.05
1102	1142	A	29	-27.23	-1.58	18.8	-45.78	-0.31

i-nuc	BP(j)	Nuc	#BP_Win	avgMFE	avgZ	avgED	SumZ	SumZ/#TotalWindows	BPs= 5
nt-1103	-	C	150	-	-	-	-	-
1103	NoBP	C	17	-32.42	-1.43	27.83	-24.34	-0.16
1103	957	G	2	-37.6	-1.08	19.42	-2.17	-0.01
1103	1032	G	8	-36.12	-1.5	28.44	-12.03	-0.08
1103	972	G	10	-37.25	-1.28	24.61	-12.83	-0.09
1103	1033	G	9	-31.67	-0.81	31.54	-7.32	-0.05
1103	1141	G	104	-30.59	-2.27	18.98	-235.68	-1.57

i-nuc	BP(j)	Nuc	#BP_Win	avgMFE	avgZ	avgED	SumZ	SumZ/#TotalWindows	BPs= 7
nt-1104	-	C	150	-	-	-	-	-
1104	956	G	2	-37.6	-1.08	19.42	-2.17	-0.01
1104	1031	G	8	-36.12	-1.5	28.44	-12.03	-0.08
1104	971	G	10	-37.25	-1.28	24.61	-12.83	-0.09
1104	NoBP	C	6	-34.85	-1.27	27.76	-7.6	-0.05
1104	1032	G	9	-31.67	-0.81	31.54	-7.32	-0.05
1104	1111	G	10	-30.49	-1.52	28.72	-15.23	-0.1
1104	1140	G	104	-30.59	-2.27	18.98	-235.68	-1.57
1104	1141	G	1	-25.3	-0.85	18.72	-0.85	-0.01

i-nuc	BP(j)	Nuc	#BP_Win	avgMFE	avgZ	avgED	SumZ	SumZ/#TotalWindows	BPs= 7
nt-1105	-	C	150	-	-	-	-	-
1105	NoBP	C	3	-31.47	-0.57	22.62	-1.71	-0.01
1105	1030	G	8	-36.12	-1.5	28.44	-12.03	-0.08
1105	970	G	10	-37.25	-1.28	24.61	-12.83	-0.09
1105	989	G	5	-35.52	-1.45	27.56	-7.27	-0.05
1105	1031	G	9	-31.67	-0.81	31.54	-7.32	-0.05
1105	1110	G	10	-30.49	-1.52	28.72	-15.23	-0.1
1105	1139	G	104	-30.59	-2.27	18.98	-235.68	-1.57
1105	1140	G	1	-25.3	-0.85	18.72	-0.85	-0.01

i-nuc	BP(j)	Nuc	#BP_Win	avgMFE	avgZ	avgED	SumZ	SumZ/#TotalWindows	BPs= 3
nt-1106	-	A	150	-	-	-	-	-
1106	NoBP	A	32	-31.94	-1.2	28.44	-38.38	-0.26
1106	969	U	9	-37.33	-1.3	24.52	-11.72	-0.08
1106	988	U	5	-35.52	-1.45	27.56	-7.27	-0.05
1106	1138	U	104	-30.59	-2.27	18.98	-235.68	-1.57

i-nuc	BP(j)	Nuc	#BP_Win	avgMFE	avgZ	avgED	SumZ	SumZ/#TotalWindows	BPs= 2
nt-1107	-	G	150	-	-	-	-	-
1107	NoBP	G	148	-31.32	-1.96	21.44	-290.41	-1.94
1107	964	C	1	-38.4	-1.71	28.09	-1.71	-0.01
1107	1121	U	1	-31.5	-0.33	28.76	-0.33	-0.0

i-nuc	BP(j)	Nuc	#BP_Win	avgMFE	avgZ	avgED	SumZ	SumZ/#TotalWindows	BPs= 4
nt-1108	-	U	150	-	-	-	-	-
1108	NoBP	U	136	-31.24	-2.02	21.14	-274.87	-1.83
1108	963	G	1	-38.4	-1.71	28.09	-1.71	-0.01
1108	986	A	5	-35.52	-1.45	27.56	-7.27	-0.05
1108	1120	A	1	-31.5	-0.33	28.76	-0.33	-0.0
1108	1139	G	7	-28.07	-1.22	20.76	-8.51	-0.06

i-nuc	BP(j)	Nuc	#BP_Win	avgMFE	avgZ	avgED	SumZ	SumZ/#TotalWindows	BPs= 3
nt-1109	-	A	150	-	-	-	-	-
1109	NoBP	A	139	-31.32	-2.01	21.28	-278.96	-1.86
1109	962	U	1	-38.4	-1.71	28.09	-1.71	-0.01
1109	1119	U	1	-31.5	-0.33	28.76	-0.33	-0.0
1109	1138	U	9	-28.39	-1.29	21.09	-11.57	-0.08

i-nuc	BP(j)	Nuc	#BP_Win	avgMFE	avgZ	avgED	SumZ	SumZ/#TotalWindows	BPs= 6
nt-1110	-	G	150	-	-	-	-	-
1110	961	C	1	-38.4	-1.71	28.09	-1.71	-0.01
1110	NoBP	G	9	-37.12	-1.24	24.22	-11.12	-0.07
1110	985	C	5	-35.52	-1.45	27.56	-7.27	-0.05
1110	1027	C	9	-31.67	-0.81	31.54	-7.32	-0.05
1110	1118	C	1	-31.5	-0.33	28.76	-0.33	-0.0
1110	1105	C	10	-30.49	-1.52	28.72	-15.23	-0.1
1110	1137	C	115	-30.38	-2.16	19.23	-248.8	-1.66

i-nuc	BP(j)	Nuc	#BP_Win	avgMFE	avgZ	avgED	SumZ	SumZ/#TotalWindows	BPs= 5
nt-1111	-	G	150	-	-	-	-	-
1111	NoBP	G	10	-35.68	-1.17	23.99	-11.66	-0.08
1111	984	C	5	-35.52	-1.45	27.56	-7.27	-0.05
1111	1026	C	9	-31.67	-0.81	31.54	-7.32	-0.05
1111	1117	U	1	-31.5	-0.33	28.76	-0.33	-0.0
1111	1104	C	10	-30.49	-1.52	28.72	-15.23	-0.1
1111	1136	C	115	-30.38	-2.16	19.23	-248.8	-1.66

i-nuc	BP(j)	Nuc	#BP_Win	avgMFE	avgZ	avgED	SumZ	SumZ/#TotalWindows	BPs= 2
nt-1112	-	A	150	-	-	-	-	-
1112	NoBP	A	30	-32.12	-1.12	27.85	-33.56	-0.22
1112	983	U	5	-35.52	-1.45	27.56	-7.27	-0.05
1112	1135	U	115	-30.38	-2.16	19.23	-248.8	-1.66

i-nuc	BP(j)	Nuc	#BP_Win	avgMFE	avgZ	avgED	SumZ	SumZ/#TotalWindows	BPs= 0
nt-1113	-	G	150	-	-	-	-	-
1113	NoBP	G	150	-30.81	-1.92	21.2	-288.43	-1.92

i-nuc	BP(j)	Nuc	#BP_Win	avgMFE	avgZ	avgED	SumZ	SumZ/#TotalWindows	BPs= 0
nt-1114	-	A	150	-	-	-	-	-
1114	NoBP	A	150	-30.72	-1.92	21.17	-288.18	-1.92

i-nuc	BP(j)	Nuc	#BP_Win	avgMFE	avgZ	avgED	SumZ	SumZ/#TotalWindows	BPs= 1
nt-1115	-	A	150	-	-	-	-	-
1115	NoBP	A	145	-30.46	-1.93	20.92	-280.47	-1.87
1115	979	U	5	-35.52	-1.45	27.56	-7.27	-0.05

i-nuc	BP(j)	Nuc	#BP_Win	avgMFE	avgZ	avgED	SumZ	SumZ/#TotalWindows	BPs= 3
nt-1116	-	A	150	-	-	-	-	-
1116	NoBP	A	9	-34.21	-1.0	28.18	-8.98	-0.06
1116	978	U	5	-35.52	-1.45	27.56	-7.27	-0.05
1116	1128	U	3	-32.0	-0.89	29.81	-2.67	-0.02
1116	1132	U	133	-30.07	-2.02	20.2	-268.04	-1.79

i-nuc	BP(j)	Nuc	#BP_Win	avgMFE	avgZ	avgED	SumZ	SumZ/#TotalWindows	BPs= 5
nt-1117	-	U	150	-	-	-	-	-
1117	NoBP	U	3	-36.97	-1.2	24.26	-3.6	-0.02
1117	977	A	5	-35.52	-1.45	27.56	-7.27	-0.05
1117	1022	A	4	-32.08	-0.88	32.1	-3.53	-0.02
1117	1127	A	3	-32.0	-0.89	29.81	-2.67	-0.02
1117	1111	G	1	-31.5	-0.33	28.76	-0.33	-0.0
1117	1131	A	134	-30.01	-2.0	20.23	-268.33	-1.79

i-nuc	BP(j)	Nuc	#BP_Win	avgMFE	avgZ	avgED	SumZ	SumZ/#TotalWindows	BPs= 5
nt-1118	-	C	150	-	-	-	-	-
1118	NoBP	C	3	-31.7	-0.88	25.5	-2.63	-0.02
1118	976	G	5	-35.52	-1.45	27.56	-7.27	-0.05
1118	1021	G	4	-32.08	-0.88	32.1	-3.53	-0.02
1118	1126	G	3	-32.0	-0.89	29.81	-2.67	-0.02
1118	1110	G	1	-31.5	-0.33	28.76	-0.33	-0.0
1118	1130	G	134	-30.01	-2.0	20.23	-268.33	-1.79

i-nuc	BP(j)	Nuc	#BP_Win	avgMFE	avgZ	avgED	SumZ	SumZ/#TotalWindows	BPs= 5
nt-1119	-	U	150	-	-	-	-	-
1119	NoBP	U	3	-26.43	-0.37	26.62	-1.1	-0.01
1119	975	A	5	-35.52	-1.45	27.56	-7.27	-0.05
1119	1020	A	4	-32.08	-0.88	32.1	-3.53	-0.02
1119	1125	A	3	-32.0	-0.89	29.81	-2.67	-0.02
1119	1109	A	1	-31.5	-0.33	28.76	-0.33	-0.0
1119	1129	G	134	-30.01	-2.0	20.23	-268.33	-1.79

i-nuc	BP(j)	Nuc	#BP_Win	avgMFE	avgZ	avgED	SumZ	SumZ/#TotalWindows	BPs= 3
nt-1120	-	A	150	-	-	-	-	-
1120	974	U	4	-35.85	-1.47	27.01	-5.88	-0.04
1120	NoBP	A	11	-29.34	-0.66	29.92	-7.26	-0.05
1120	1108	U	1	-31.5	-0.33	28.76	-0.33	-0.0
1120	1128	U	134	-30.01	-2.0	20.23	-268.33	-1.79

i-nuc	BP(j)	Nuc	#BP_Win	avgMFE	avgZ	avgED	SumZ	SumZ/#TotalWindows	BPs= 3
nt-1121	-	U	150	-	-	-	-	-
1121	973	A	2	-36.45	-1.96	25.76	-3.93	-0.03
1121	NoBP	U	13	-29.19	-0.62	29.44	-8.01	-0.05
1121	1107	G	1	-31.5	-0.33	28.76	-0.33	-0.0
1121	1127	A	134	-30.01	-2.0	20.23	-268.33	-1.79

i-nuc	BP(j)	Nuc	#BP_Win	avgMFE	avgZ	avgED	SumZ	SumZ/#TotalWindows	BPs= 0
nt-1122	-	A	150	-	-	-	-	-
1122	NoBP	A	150	-29.94	-1.86	21.17	-278.43	-1.86

i-nuc	BP(j)	Nuc	#BP_Win	avgMFE	avgZ	avgED	SumZ	SumZ/#TotalWindows	BPs= 0
nt-1123	-	A	150	-	-	-	-	-
1123	NoBP	A	150	-29.84	-1.84	21.2	-275.96	-1.84

i-nuc	BP(j)	Nuc	#BP_Win	avgMFE	avgZ	avgED	SumZ	SumZ/#TotalWindows	BPs= 0
nt-1124	-	A	150	-	-	-	-	-
1124	NoBP	A	150	-29.76	-1.83	21.2	-274.65	-1.83

i-nuc	BP(j)	Nuc	#BP_Win	avgMFE	avgZ	avgED	SumZ	SumZ/#TotalWindows	BPs= 1
nt-1125	-	A	150	-	-	-	-	-
1125	NoBP	A	147	-29.64	-1.84	20.99	-270.56	-1.8
1125	1119	U	3	-32.0	-0.89	29.81	-2.67	-0.02

i-nuc	BP(j)	Nuc	#BP_Win	avgMFE	avgZ	avgED	SumZ	SumZ/#TotalWindows	BPs= 2
nt-1126	-	G	150	-	-	-	-	-
1126	NoBP	G	146	-29.57	-1.84	20.88	-269.23	-1.79
1126	1118	C	3	-32.0	-0.89	29.81	-2.67	-0.02
1126	984	C	1	-31.5	-0.33	28.76	-0.33	-0.0

i-nuc	BP(j)	Nuc	#BP_Win	avgMFE	avgZ	avgED	SumZ	SumZ/#TotalWindows	BPs= 3
nt-1127	-	A	150	-	-	-	-	-
1127	NoBP	A	12	-23.92	-0.08	27.58	-0.98	-0.01
1127	1117	U	3	-32.0	-0.89	29.81	-2.67	-0.02
1127	983	U	1	-31.5	-0.33	28.76	-0.33	-0.0
1127	1121	U	134	-30.01	-2.0	20.23	-268.33	-1.79

i-nuc	BP(j)	Nuc	#BP_Win	avgMFE	avgZ	avgED	SumZ	SumZ/#TotalWindows	BPs= 3
nt-1128	-	U	150	-	-	-	-	-
1128	NoBP	U	12	-23.26	-0.03	27.0	-0.36	-0.0
1128	1116	A	3	-32.0	-0.89	29.81	-2.67	-0.02
1128	982	A	1	-31.5	-0.33	28.76	-0.33	-0.0
1128	1120	A	134	-30.01	-2.0	20.23	-268.33	-1.79

i-nuc	BP(j)	Nuc	#BP_Win	avgMFE	avgZ	avgED	SumZ	SumZ/#TotalWindows	BPs= 4
nt-1129	-	G	150	-	-	-	-	-
1129	NoBP	G	1	-31.1	-0.55	33.38	-0.55	-0.0
1129	981	C	1	-31.5	-0.33	28.76	-0.33	-0.0
1129	985	C	2	-32.45	-1.06	28.02	-2.12	-0.01
1129	1119	U	134	-30.01	-2.0	20.23	-268.33	-1.79
1129	1211	C	12	-22.64	-0.01	26.1	-0.06	-0.0

i-nuc	BP(j)	Nuc	#BP_Win	avgMFE	avgZ	avgED	SumZ	SumZ/#TotalWindows	BPs= 3
nt-1130	-	G	150	-	-	-	-	-
1130	NoBP	G	2	-27.6	-0.55	24.72	-1.1	-0.01
1130	984	C	2	-32.45	-1.06	28.02	-2.12	-0.01
1130	1118	C	134	-30.01	-2.0	20.23	-268.33	-1.79
1130	1210	C	12	-22.64	-0.01	26.1	-0.06	-0.0

i-nuc	BP(j)	Nuc	#BP_Win	avgMFE	avgZ	avgED	SumZ	SumZ/#TotalWindows	BPs= 2
nt-1131	-	A	150	-	-	-	-	-
1131	983	U	2	-32.45	-1.06	28.02	-2.12	-0.01
1131	1117	U	134	-30.01	-2.0	20.23	-268.33	-1.79
1131	NoBP	A	14	-22.79	-0.11	25.32	-1.6	-0.01

i-nuc	BP(j)	Nuc	#BP_Win	avgMFE	avgZ	avgED	SumZ	SumZ/#TotalWindows	BPs= 1
nt-1132	-	U	150	-	-	-	-	-
1132	NoBP	U	17	-23.41	-0.2	25.2	-3.48	-0.02
1132	1116	A	133	-30.07	-2.02	20.2	-268.04	-1.79

i-nuc	BP(j)	Nuc	#BP_Win	avgMFE	avgZ	avgED	SumZ	SumZ/#TotalWindows	BPs= 0
nt-1133	-	A	150	-	-	-	-	-
1133	NoBP	A	150	-29.26	-1.81	20.71	-271.19	-1.81

i-nuc	BP(j)	Nuc	#BP_Win	avgMFE	avgZ	avgED	SumZ	SumZ/#TotalWindows	BPs= 0
nt-1134	-	A	150	-	-	-	-	-
1134	NoBP	A	150	-29.22	-1.81	20.61	-271.13	-1.81

i-nuc	BP(j)	Nuc	#BP_Win	avgMFE	avgZ	avgED	SumZ	SumZ/#TotalWindows	BPs= 2
nt-1135	-	U	150	-	-	-	-	-
1135	NoBP	U	10	-30.28	-1.48	29.1	-14.77	-0.1
1135	1112	A	115	-30.38	-2.16	19.23	-248.8	-1.66
1135	1207	A	25	-23.24	-0.3	22.97	-7.56	-0.05

i-nuc	BP(j)	Nuc	#BP_Win	avgMFE	avgZ	avgED	SumZ	SumZ/#TotalWindows	BPs= 3
nt-1136	-	C	150	-	-	-	-	-
1136	NoBP	C	1	-31.4	-0.57	29.46	-0.57	-0.0
1136	1111	G	115	-30.38	-2.16	19.23	-248.8	-1.66
1136	1012	G	8	-30.0	-1.64	28.89	-13.11	-0.09
1136	1206	G	26	-23.3	-0.32	22.8	-8.2	-0.05

i-nuc	BP(j)	Nuc	#BP_Win	avgMFE	avgZ	avgED	SumZ	SumZ/#TotalWindows	BPs= 3
nt-1137	-	C	150	-	-	-	-	-
1137	1110	G	115	-30.38	-2.16	19.23	-248.8	-1.66
1137	1011	G	8	-30.0	-1.64	28.89	-13.11	-0.09
1137	1205	G	26	-23.3	-0.32	22.8	-8.2	-0.05
1137	NoBP	C	1	-23.2	-0.07	21.98	-0.07	-0.0

i-nuc	BP(j)	Nuc	#BP_Win	avgMFE	avgZ	avgED	SumZ	SumZ/#TotalWindows	BPs= 5
nt-1138	-	U	150	-	-	-	-	-
1138	1109	A	9	-28.39	-1.29	21.09	-11.57	-0.08
1138	1106	A	104	-30.59	-2.27	18.98	-235.68	-1.57
1138	1010	A	8	-30.0	-1.64	28.89	-13.11	-0.09
1138	1202	A	2	-23.3	-0.32	22.72	-0.65	-0.0
1138	1204	A	26	-23.3	-0.32	22.8	-8.2	-0.05
1138	NoBP	U	1	-23.2	-0.3	21.39	-0.3	-0.0

i-nuc	BP(j)	Nuc	#BP_Win	avgMFE	avgZ	avgED	SumZ	SumZ/#TotalWindows	BPs= 5
nt-1139	-	G	150	-	-	-	-	-
1139	1108	U	7	-28.07	-1.22	20.76	-8.51	-0.06
1139	1105	C	104	-30.59	-2.27	18.98	-235.68	-1.57
1139	1009	C	8	-30.0	-1.64	28.89	-13.11	-0.09
1139	1211	C	3	-23.5	-0.5	21.65	-1.49	-0.01
1139	1201	C	2	-23.3	-0.32	22.72	-0.65	-0.0
1139	NoBP	G	26	-23.3	-0.32	22.8	-8.2	-0.05

i-nuc	BP(j)	Nuc	#BP_Win	avgMFE	avgZ	avgED	SumZ	SumZ/#TotalWindows	BPs= 7
nt-1140	-	G	150	-	-	-	-	-
1140	NoBP	G	2	-29.0	-1.16	21.74	-2.33	-0.02
1140	1104	C	104	-30.59	-2.27	18.98	-235.68	-1.57
1140	1008	C	8	-30.0	-1.64	28.89	-13.11	-0.09
1140	1105	C	1	-25.3	-0.85	18.72	-0.85	-0.01
1140	1253	C	4	-25.0	-0.9	19.1	-3.62	-0.02
1140	1210	C	3	-23.5	-0.5	21.65	-1.49	-0.01
1140	1200	C	2	-23.3	-0.32	22.72	-0.65	-0.0
1140	1201	C	26	-23.3	-0.32	22.8	-8.2	-0.05

i-nuc	BP(j)	Nuc	#BP_Win	avgMFE	avgZ	avgED	SumZ	SumZ/#TotalWindows	BPs= 5
nt-1141	-	G	150	-	-	-	-	-
1141	1103	C	104	-30.59	-2.27	18.98	-235.68	-1.57
1141	NoBP	G	12	-27.63	-1.22	25.91	-14.63	-0.1
1141	1104	C	1	-25.3	-0.85	18.72	-0.85	-0.01
1141	1252	C	4	-25.0	-0.9	19.1	-3.62	-0.02
1141	1209	C	3	-23.5	-0.5	21.65	-1.49	-0.01
1141	1200	C	26	-23.3	-0.32	22.8	-8.2	-0.05

i-nuc	BP(j)	Nuc	#BP_Win	avgMFE	avgZ	avgED	SumZ	SumZ/#TotalWindows	BPs= 1
nt-1142	-	A	150	-	-	-	-	-
1142	NoBP	A	121	-29.01	-1.79	20.57	-217.18	-1.45
1142	1102	U	29	-27.23	-1.58	18.8	-45.78	-0.31

i-nuc	BP(j)	Nuc	#BP_Win	avgMFE	avgZ	avgED	SumZ	SumZ/#TotalWindows	BPs= 3
nt-1143	-	U	150	-	-	-	-	-
1143	NoBP	U	96	-30.56	-2.23	19.79	-214.32	-1.43
1143	1101	A	26	-26.86	-1.46	19.1	-37.87	-0.25
1143	1197	G	2	-23.3	-0.32	22.72	-0.65	-0.0
1143	1199	A	26	-23.3	-0.32	22.8	-8.2	-0.05

i-nuc	BP(j)	Nuc	#BP_Win	avgMFE	avgZ	avgED	SumZ	SumZ/#TotalWindows	BPs= 2
nt-1144	-	U	150	-	-	-	-	-
1144	NoBP	U	122	-29.64	-2.05	19.65	-250.24	-1.67
1144	1196	A	2	-23.3	-0.32	22.72	-0.65	-0.0
1144	1198	G	26	-23.3	-0.32	22.8	-8.2	-0.05

i-nuc	BP(j)	Nuc	#BP_Win	avgMFE	avgZ	avgED	SumZ	SumZ/#TotalWindows	BPs= 0
nt-1145	-	A	150	-	-	-	-	-
1145	NoBP	A	150	-28.35	-1.71	20.25	-257.08	-1.71

i-nuc	BP(j)	Nuc	#BP_Win	avgMFE	avgZ	avgED	SumZ	SumZ/#TotalWindows	BPs= 0
nt-1146	-	A	150	-	-	-	-	-
1146	NoBP	A	150	-28.25	-1.7	20.26	-255.3	-1.7

i-nuc	BP(j)	Nuc	#BP_Win	avgMFE	avgZ	avgED	SumZ	SumZ/#TotalWindows	BPs= 0
nt-1147	-	A	150	-	-	-	-	-
1147	NoBP	A	150	-28.14	-1.69	20.27	-252.76	-1.69

i-nuc	BP(j)	Nuc	#BP_Win	avgMFE	avgZ	avgED	SumZ	SumZ/#TotalWindows	BPs= 0
nt-1148	-	U	150	-	-	-	-	-
1148	NoBP	U	150	-28.06	-1.67	20.28	-250.23	-1.67

i-nuc	BP(j)	Nuc	#BP_Win	avgMFE	avgZ	avgED	SumZ	SumZ/#TotalWindows	BPs= 0
nt-1149	-	A	150	-	-	-	-	-
1149	NoBP	A	150	-28.03	-1.67	20.15	-250.04	-1.67

i-nuc	BP(j)	Nuc	#BP_Win	avgMFE	avgZ	avgED	SumZ	SumZ/#TotalWindows	BPs= 0
nt-1150	-	A	150	-	-	-	-	-
1150	NoBP	A	150	-28.01	-1.67	20.02	-250.13	-1.67

i-nuc	BP(j)	Nuc	#BP_Win	avgMFE	avgZ	avgED	SumZ	SumZ/#TotalWindows	BPs= 0
nt-1151	-	A	150	-	-	-	-	-
1151	NoBP	A	150	-28.0	-1.66	19.9	-249.7	-1.66

i-nuc	BP(j)	Nuc	#BP_Win	avgMFE	avgZ	avgED	SumZ	SumZ/#TotalWindows	BPs= 1
nt-1152	-	A	150	-	-	-	-	-
1152	NoBP	A	148	-28.0	-1.65	19.76	-244.41	-1.63
1152	1223	U	2	-27.95	-2.22	21.59	-4.43	-0.03

i-nuc	BP(j)	Nuc	#BP_Win	avgMFE	avgZ	avgED	SumZ	SumZ/#TotalWindows	BPs= 2
nt-1153	-	U	150	-	-	-	-	-
1153	NoBP	U	128	-27.42	-1.49	19.6	-191.31	-1.28
1153	1056	A	20	-31.6	-2.66	20.14	-53.23	-0.35
1153	1222	A	2	-27.95	-2.22	21.59	-4.43	-0.03

i-nuc	BP(j)	Nuc	#BP_Win	avgMFE	avgZ	avgED	SumZ	SumZ/#TotalWindows	BPs= 2
nt-1154	-	A	150	-	-	-	-	-
1154	NoBP	A	128	-27.42	-1.49	19.58	-190.57	-1.27
1154	1055	U	20	-31.6	-2.66	20.14	-53.23	-0.35
1154	1221	U	2	-27.95	-2.22	21.59	-4.43	-0.03

i-nuc	BP(j)	Nuc	#BP_Win	avgMFE	avgZ	avgED	SumZ	SumZ/#TotalWindows	BPs= 3
nt-1155	-	G	150	-	-	-	-	-
1155	NoBP	G	31	-30.2	-2.08	22.38	-64.62	-0.43
1155	1054	C	20	-31.6	-2.66	20.14	-53.23	-0.35
1155	1187	C	97	-26.52	-1.29	18.68	-125.26	-0.84
1155	1220	C	2	-27.95	-2.22	21.59	-4.43	-0.03

i-nuc	BP(j)	Nuc	#BP_Win	avgMFE	avgZ	avgED	SumZ	SumZ/#TotalWindows	BPs= 3
nt-1156	-	U	150	-	-	-	-	-
1156	NoBP	U	31	-30.26	-2.09	22.16	-64.65	-0.43
1156	1053	A	20	-31.6	-2.66	20.14	-53.23	-0.35
1156	1186	A	97	-26.52	-1.29	18.68	-125.26	-0.84
1156	1219	A	2	-27.95	-2.22	21.59	-4.43	-0.03

i-nuc	BP(j)	Nuc	#BP_Win	avgMFE	avgZ	avgED	SumZ	SumZ/#TotalWindows	BPs= 1
nt-1157	-	A	150	-	-	-	-	-
1157	NoBP	A	131	-27.49	-1.51	19.48	-197.43	-1.32
1157	1052	U	19	-31.62	-2.67	20.29	-50.7	-0.34

i-nuc	BP(j)	Nuc	#BP_Win	avgMFE	avgZ	avgED	SumZ	SumZ/#TotalWindows	BPs= 1
nt-1158	-	A	150	-	-	-	-	-
1158	NoBP	A	27	-30.72	-2.25	21.69	-60.84	-0.41
1158	1183	U	123	-27.44	-1.52	19.07	-187.26	-1.25

i-nuc	BP(j)	Nuc	#BP_Win	avgMFE	avgZ	avgED	SumZ	SumZ/#TotalWindows	BPs= 1
nt-1159	-	G	150	-	-	-	-	-
1159	NoBP	G	25	-30.76	-2.26	21.77	-56.6	-0.38
1159	1182	C	125	-27.51	-1.53	19.07	-191.06	-1.27

i-nuc	BP(j)	Nuc	#BP_Win	avgMFE	avgZ	avgED	SumZ	SumZ/#TotalWindows	BPs= 1
nt-1160	-	A	150	-	-	-	-	-
1160	NoBP	A	25	-30.8	-2.26	21.62	-56.6	-0.38
1160	1181	U	125	-27.51	-1.53	19.07	-191.06	-1.27

i-nuc	BP(j)	Nuc	#BP_Win	avgMFE	avgZ	avgED	SumZ	SumZ/#TotalWindows	BPs= 2
nt-1161	-	A	150	-	-	-	-	-
1161	NoBP	A	16	-30.02	-2.11	20.82	-33.76	-0.23
1161	1042	U	9	-32.33	-2.46	22.55	-22.17	-0.15
1161	1180	U	125	-27.51	-1.53	19.07	-191.06	-1.27

i-nuc	BP(j)	Nuc	#BP_Win	avgMFE	avgZ	avgED	SumZ	SumZ/#TotalWindows	BPs= 3
nt-1162	-	U	150	-	-	-	-	-
1162	NoBP	U	15	-30.11	-2.04	21.1	-30.59	-0.2
1162	1041	A	9	-32.33	-2.46	22.55	-22.17	-0.15
1162	1046	A	1	-29.8	-2.14	21.34	-2.14	-0.01
1162	1179	A	125	-27.51	-1.53	19.07	-191.06	-1.27

i-nuc	BP(j)	Nuc	#BP_Win	avgMFE	avgZ	avgED	SumZ	SumZ/#TotalWindows	BPs= 3
nt-1163	-	G	150	-	-	-	-	-
1163	NoBP	G	15	-30.39	-2.03	20.58	-30.41	-0.2
1163	1040	C	9	-32.33	-2.46	22.55	-22.17	-0.15
1163	1045	C	1	-29.8	-2.14	21.34	-2.14	-0.01
1163	1178	C	125	-27.51	-1.53	19.07	-191.06	-1.27

i-nuc	BP(j)	Nuc	#BP_Win	avgMFE	avgZ	avgED	SumZ	SumZ/#TotalWindows	BPs= 3
nt-1164	-	U	150	-	-	-	-	-
1164	NoBP	U	15	-30.74	-2.0	20.04	-29.99	-0.2
1164	1038	G	9	-32.33	-2.46	22.55	-22.17	-0.15
1164	1043	A	1	-29.8	-2.14	21.34	-2.14	-0.01
1164	1177	G	125	-27.51	-1.53	19.07	-191.06	-1.27

i-nuc	BP(j)	Nuc	#BP_Win	avgMFE	avgZ	avgED	SumZ	SumZ/#TotalWindows	BPs= 2
nt-1165	-	A	150	-	-	-	-	-
1165	NoBP	A	140	-27.89	-1.58	19.11	-220.75	-1.47
1165	1037	U	9	-32.33	-2.46	22.55	-22.17	-0.15
1165	1042	U	1	-29.8	-2.14	21.34	-2.14	-0.01

i-nuc	BP(j)	Nuc	#BP_Win	avgMFE	avgZ	avgED	SumZ	SumZ/#TotalWindows	BPs= 2
nt-1166	-	U	150	-	-	-	-	-
1166	NoBP	U	140	-27.93	-1.58	19.05	-221.57	-1.48
1166	1036	G	9	-32.33	-2.46	22.55	-22.17	-0.15
1166	1041	A	1	-29.8	-2.14	21.34	-2.14	-0.01

i-nuc	BP(j)	Nuc	#BP_Win	avgMFE	avgZ	avgED	SumZ	SumZ/#TotalWindows	BPs= 0
nt-1167	-	A	150	-	-	-	-	-
1167	NoBP	A	150	-28.24	-1.64	19.21	-245.82	-1.64

i-nuc	BP(j)	Nuc	#BP_Win	avgMFE	avgZ	avgED	SumZ	SumZ/#TotalWindows	BPs= 0
nt-1168	-	G	150	-	-	-	-	-
1168	NoBP	G	150	-28.28	-1.64	19.15	-246.48	-1.64

i-nuc	BP(j)	Nuc	#BP_Win	avgMFE	avgZ	avgED	SumZ	SumZ/#TotalWindows	BPs= 2
nt-1169	-	C	150	-	-	-	-	-
1169	NoBP	C	140	-28.04	-1.59	18.86	-222.58	-1.48
1169	1033	G	9	-32.33	-2.46	22.55	-22.17	-0.15
1169	1038	G	1	-29.8	-2.14	21.34	-2.14	-0.01

i-nuc	BP(j)	Nuc	#BP_Win	avgMFE	avgZ	avgED	SumZ	SumZ/#TotalWindows	BPs= 1
nt-1170	-	C	150	-	-	-	-	-
1170	NoBP	C	141	-28.09	-1.6	18.81	-225.43	-1.5
1170	1032	G	9	-32.33	-2.46	22.55	-22.17	-0.15

i-nuc	BP(j)	Nuc	#BP_Win	avgMFE	avgZ	avgED	SumZ	SumZ/#TotalWindows	BPs= 2
nt-1171	-	C	150	-	-	-	-	-
1171	NoBP	C	140	-28.12	-1.6	18.73	-224.28	-1.5
1171	1031	G	9	-32.33	-2.46	22.55	-22.17	-0.15
1171	1036	G	1	-29.8	-2.14	21.34	-2.14	-0.01

i-nuc	BP(j)	Nuc	#BP_Win	avgMFE	avgZ	avgED	SumZ	SumZ/#TotalWindows	BPs= 2
nt-1172	-	U	150	-	-	-	-	-
1172	1030	G	8	-32.48	-2.51	22.85	-20.06	-0.13
1172	NoBP	U	141	-28.18	-1.61	18.63	-226.55	-1.51
1172	1035	A	1	-29.8	-2.14	21.34	-2.14	-0.01

i-nuc	BP(j)	Nuc	#BP_Win	avgMFE	avgZ	avgED	SumZ	SumZ/#TotalWindows	BPs= 1
nt-1173	-	A	150	-	-	-	-	-
1173	NoBP	A	148	-28.43	-1.67	18.69	-247.53	-1.65
1173	1303	U	2	-29.05	-1.08	26.62	-2.16	-0.01

i-nuc	BP(j)	Nuc	#BP_Win	avgMFE	avgZ	avgED	SumZ	SumZ/#TotalWindows	BPs= 3
nt-1174	-	C	150	-	-	-	-	-
1174	NoBP	C	144	-28.38	-1.67	18.57	-240.3	-1.6
1174	1033	G	1	-29.8	-2.14	21.34	-2.14	-0.01
1174	1302	G	2	-29.05	-1.08	26.62	-2.16	-0.01
1174	1185	G	3	-31.2	-1.75	19.82	-5.26	-0.04

i-nuc	BP(j)	Nuc	#BP_Win	avgMFE	avgZ	avgED	SumZ	SumZ/#TotalWindows	BPs= 3
nt-1175	-	C	150	-	-	-	-	-
1175	NoBP	C	144	-28.4	-1.67	18.51	-240.0	-1.6
1175	1032	G	1	-29.8	-2.14	21.34	-2.14	-0.01
1175	1301	G	2	-29.05	-1.08	26.62	-2.16	-0.01
1175	1184	G	3	-31.2	-1.75	19.82	-5.26	-0.04

i-nuc	BP(j)	Nuc	#BP_Win	avgMFE	avgZ	avgED	SumZ	SumZ/#TotalWindows	BPs= 2
nt-1176	-	A	150	-	-	-	-	-
1176	NoBP	A	145	-28.43	-1.67	18.54	-242.0	-1.61
1176	1300	U	2	-29.05	-1.08	26.62	-2.16	-0.01
1176	1183	U	3	-31.2	-1.75	19.82	-5.26	-0.04

i-nuc	BP(j)	Nuc	#BP_Win	avgMFE	avgZ	avgED	SumZ	SumZ/#TotalWindows	BPs= 5
nt-1177	-	G	150	-	-	-	-	-
1177	NoBP	G	5	-31.7	-2.29	21.38	-11.44	-0.08
1177	1164	U	125	-27.51	-1.53	19.07	-191.06	-1.27
1177	1299	U	2	-29.05	-1.08	26.62	-2.16	-0.01
1177	1182	C	3	-31.2	-1.75	19.82	-5.26	-0.04
1177	1312	C	13	-35.21	-2.63	11.5	-34.14	-0.23
1177	1325	U	2	-36.1	-2.78	24.26	-5.57	-0.04

i-nuc	BP(j)	Nuc	#BP_Win	avgMFE	avgZ	avgED	SumZ	SumZ/#TotalWindows	BPs= 4
nt-1178	-	C	150	-	-	-	-	-
1178	NoBP	C	7	-31.36	-2.06	20.43	-14.45	-0.1
1178	1163	G	125	-27.51	-1.53	19.07	-191.06	-1.27
1178	1298	G	2	-29.05	-1.08	26.62	-2.16	-0.01
1178	1311	G	13	-35.21	-2.63	11.5	-34.14	-0.23
1178	1324	G	3	-35.47	-2.54	20.05	-7.63	-0.05

i-nuc	BP(j)	Nuc	#BP_Win	avgMFE	avgZ	avgED	SumZ	SumZ/#TotalWindows	BPs= 4
nt-1179	-	A	150	-	-	-	-	-
1179	NoBP	A	7	-31.41	-1.91	18.94	-13.39	-0.09
1179	1162	U	125	-27.51	-1.53	19.07	-191.06	-1.27
1179	1297	U	2	-29.05	-1.08	26.62	-2.16	-0.01
1179	1310	U	13	-35.21	-2.63	11.5	-34.14	-0.23
1179	1323	U	3	-35.47	-2.54	20.05	-7.63	-0.05

i-nuc	BP(j)	Nuc	#BP_Win	avgMFE	avgZ	avgED	SumZ	SumZ/#TotalWindows	BPs= 3
nt-1180	-	U	150	-	-	-	-	-
1180	NoBP	U	10	-32.7	-2.16	18.42	-21.59	-0.14
1180	1161	A	125	-27.51	-1.53	19.07	-191.06	-1.27
1180	1292	A	2	-29.05	-1.08	26.62	-2.16	-0.01
1180	1309	A	13	-35.21	-2.63	11.5	-34.14	-0.23

i-nuc	BP(j)	Nuc	#BP_Win	avgMFE	avgZ	avgED	SumZ	SumZ/#TotalWindows	BPs= 4
nt-1181	-	U	150	-	-	-	-	-
1181	NoBP	U	4	-30.85	-1.85	20.2	-7.4	-0.05
1181	1160	A	125	-27.51	-1.53	19.07	-191.06	-1.27
1181	1291	A	2	-29.05	-1.08	26.62	-2.16	-0.01
1181	1308	A	13	-35.21	-2.63	11.5	-34.14	-0.23
1181	1321	A	6	-34.2	-2.35	15.83	-14.07	-0.09

i-nuc	BP(j)	Nuc	#BP_Win	avgMFE	avgZ	avgED	SumZ	SumZ/#TotalWindows	BPs= 4
nt-1182	-	C	150	-	-	-	-	-
1182	1159	G	125	-27.51	-1.53	19.07	-191.06	-1.27
1182	1290	G	2	-29.05	-1.08	26.62	-2.16	-0.01
1182	1177	G	3	-31.2	-1.75	19.82	-5.26	-0.04
1182	NoBP	C	13	-35.21	-2.63	11.5	-34.14	-0.23
1182	1320	G	7	-33.8	-2.32	15.98	-16.24	-0.11

i-nuc	BP(j)	Nuc	#BP_Win	avgMFE	avgZ	avgED	SumZ	SumZ/#TotalWindows	BPs= 5
nt-1183	-	U	150	-	-	-	-	-
1183	1158	A	123	-27.44	-1.52	19.07	-187.26	-1.25
1183	1289	A	2	-29.05	-1.08	26.62	-2.16	-0.01
1183	1306	A	15	-34.66	-2.47	12.53	-37.02	-0.25
1183	1176	A	3	-31.2	-1.75	19.82	-5.26	-0.04
1183	1319	A	7	-33.8	-2.32	15.98	-16.24	-0.11

i-nuc	BP(j)	Nuc	#BP_Win	avgMFE	avgZ	avgED	SumZ	SumZ/#TotalWindows	BPs= 4
nt-1184	-	G	150	-	-	-	-	-
1184	NoBP	G	122	-27.41	-1.51	19.08	-184.73	-1.23
1184	1288	C	2	-29.05	-1.08	26.62	-2.16	-0.01
1184	1305	C	16	-34.29	-2.39	13.15	-38.28	-0.26
1184	1175	C	3	-31.2	-1.75	19.82	-5.26	-0.04
1184	1318	C	7	-33.8	-2.32	15.98	-16.24	-0.11

i-nuc	BP(j)	Nuc	#BP_Win	avgMFE	avgZ	avgED	SumZ	SumZ/#TotalWindows	BPs= 3
nt-1185	-	G	150	-	-	-	-	-
1185	NoBP	G	124	-27.41	-1.49	19.18	-185.13	-1.23
1185	1304	C	16	-34.29	-2.39	13.15	-38.28	-0.26
1185	1174	C	3	-31.2	-1.75	19.82	-5.26	-0.04
1185	1317	C	7	-33.8	-2.32	15.98	-16.24	-0.11

i-nuc	BP(j)	Nuc	#BP_Win	avgMFE	avgZ	avgED	SumZ	SumZ/#TotalWindows	BPs= 2
nt-1186	-	A	150	-	-	-	-	-
1186	NoBP	A	37	-31.15	-2.17	19.78	-80.28	-0.54
1186	1156	U	97	-26.52	-1.29	18.68	-125.26	-0.84
1186	1303	U	16	-34.29	-2.39	13.15	-38.28	-0.26

i-nuc	BP(j)	Nuc	#BP_Win	avgMFE	avgZ	avgED	SumZ	SumZ/#TotalWindows	BPs= 3
nt-1187	-	C	150	-	-	-	-	-
1187	NoBP	C	35	-31.18	-2.19	19.15	-76.57	-0.51
1187	1155	G	97	-26.52	-1.29	18.68	-125.26	-0.84
1187	1286	G	2	-29.05	-1.08	26.62	-2.16	-0.01
1187	1302	G	16	-34.29	-2.39	13.15	-38.28	-0.26

i-nuc	BP(j)	Nuc	#BP_Win	avgMFE	avgZ	avgED	SumZ	SumZ/#TotalWindows	BPs= 1
nt-1188	-	A	150	-	-	-	-	-
1188	NoBP	A	148	-28.44	-1.61	18.14	-238.93	-1.59
1188	1285	U	2	-29.05	-1.08	26.62	-2.16	-0.01

i-nuc	BP(j)	Nuc	#BP_Win	avgMFE	avgZ	avgED	SumZ	SumZ/#TotalWindows	BPs= 1
nt-1189	-	U	150	-	-	-	-	-
1189	NoBP	U	148	-28.42	-1.61	18.09	-238.1	-1.59
1189	1284	A	2	-29.05	-1.08	26.62	-2.16	-0.01

i-nuc	BP(j)	Nuc	#BP_Win	avgMFE	avgZ	avgED	SumZ	SumZ/#TotalWindows	BPs= 0
nt-1190	-	A	150	-	-	-	-	-
1190	NoBP	A	150	-28.4	-1.59	18.15	-238.84	-1.59

i-nuc	BP(j)	Nuc	#BP_Win	avgMFE	avgZ	avgED	SumZ	SumZ/#TotalWindows	BPs= 0
nt-1191	-	A	150	-	-	-	-	-
1191	NoBP	A	150	-28.38	-1.58	18.09	-237.52	-1.58

i-nuc	BP(j)	Nuc	#BP_Win	avgMFE	avgZ	avgED	SumZ	SumZ/#TotalWindows	BPs= 1
nt-1192	-	G	150	-	-	-	-	-
1192	NoBP	G	131	-27.63	-1.48	18.76	-194.28	-1.3
1192	1300	U	19	-33.41	-2.2	13.11	-41.88	-0.28

i-nuc	BP(j)	Nuc	#BP_Win	avgMFE	avgZ	avgED	SumZ	SumZ/#TotalWindows	BPs= 2
nt-1193	-	A	150	-	-	-	-	-
1193	NoBP	A	124	-27.51	-1.45	18.73	-179.81	-1.2
1193	1225	U	6	-29.6	-2.01	19.26	-12.08	-0.08
1193	1299	U	20	-33.11	-2.16	13.05	-43.25	-0.29

i-nuc	BP(j)	Nuc	#BP_Win	avgMFE	avgZ	avgED	SumZ	SumZ/#TotalWindows	BPs= 2
nt-1194	-	C	150	-	-	-	-	-
1194	NoBP	C	123	-27.5	-1.44	18.74	-176.63	-1.18
1194	1224	G	6	-29.6	-2.01	19.26	-12.08	-0.08
1194	1298	G	21	-32.76	-2.12	13.01	-44.51	-0.3

i-nuc	BP(j)	Nuc	#BP_Win	avgMFE	avgZ	avgED	SumZ	SumZ/#TotalWindows	BPs= 4
nt-1195	-	A	150	-	-	-	-	-
1195	NoBP	A	116	-27.36	-1.39	18.88	-160.97	-1.07
1195	1064	U	4	-31.3	-2.62	15.43	-10.5	-0.07
1195	1223	U	6	-29.6	-2.01	19.26	-12.08	-0.08
1195	1213	U	2	-29.1	-2.07	14.35	-4.14	-0.03
1195	1297	U	22	-32.32	-2.03	13.32	-44.59	-0.3

i-nuc	BP(j)	Nuc	#BP_Win	avgMFE	avgZ	avgED	SumZ	SumZ/#TotalWindows	BPs= 5
nt-1196	-	A	150	-	-	-	-	-
1196	NoBP	A	98	-28.02	-1.52	18.87	-149.13	-0.99
1196	1063	U	4	-31.3	-2.62	15.43	-10.5	-0.07
1196	1100	U	3	-26.5	-1.41	17.79	-4.24	-0.03
1196	1212	U	21	-25.53	-1.06	18.13	-22.29	-0.15
1196	1144	U	2	-23.3	-0.32	22.72	-0.65	-0.0
1196	1296	U	22	-32.32	-2.03	13.32	-44.59	-0.3

i-nuc	BP(j)	Nuc	#BP_Win	avgMFE	avgZ	avgED	SumZ	SumZ/#TotalWindows	BPs= 10
nt-1197	-	G	150	-	-	-	-	-
1197	NoBP	G	50	-25.63	-1.03	20.9	-51.62	-0.34
1197	1062	C	4	-31.3	-2.62	15.43	-10.5	-0.07
1197	1071	C	10	-32.44	-2.97	13.99	-29.73	-0.2
1197	1209	C	1	-30.4	-2.21	17.35	-2.21	-0.01
1197	1221	U	6	-29.6	-2.01	19.26	-12.08	-0.08
1197	1096	C	5	-25.48	-1.11	19.79	-5.54	-0.04
1197	1099	C	3	-26.5	-1.41	17.79	-4.24	-0.03
1197	1211	C	21	-25.53	-1.06	18.13	-22.29	-0.15
1197	1143	U	2	-23.3	-0.32	22.72	-0.65	-0.0
1197	1295	C	22	-32.32	-2.03	13.32	-44.59	-0.3
1197	1305	C	26	-30.92	-1.77	16.46	-46.12	-0.31

i-nuc	BP(j)	Nuc	#BP_Win	avgMFE	avgZ	avgED	SumZ	SumZ/#TotalWindows	BPs= 8
nt-1198	-	G	150	-	-	-	-	-
1198	NoBP	G	36	-29.04	-2.05	17.77	-73.91	-0.49
1198	1061	C	4	-31.3	-2.62	15.43	-10.5	-0.07
1198	1220	C	6	-29.6	-2.01	19.26	-12.08	-0.08
1198	1095	C	5	-25.48	-1.11	19.79	-5.54	-0.04
1198	1098	C	3	-26.5	-1.41	17.79	-4.24	-0.03
1198	1210	C	21	-25.53	-1.06	18.13	-22.29	-0.15
1198	1144	U	26	-23.3	-0.32	22.8	-8.2	-0.05
1198	1294	C	22	-32.32	-2.03	13.32	-44.59	-0.3
1198	1304	C	27	-30.77	-1.73	16.92	-46.64	-0.31

i-nuc	BP(j)	Nuc	#BP_Win	avgMFE	avgZ	avgED	SumZ	SumZ/#TotalWindows	BPs= 3
nt-1199	-	A	150	-	-	-	-	-
1199	NoBP	A	92	-29.03	-1.81	16.85	-166.1	-1.11
1199	1094	U	5	-25.48	-1.11	19.79	-5.54	-0.04
1199	1143	U	26	-23.3	-0.32	22.8	-8.2	-0.05
1199	1303	U	27	-30.77	-1.73	16.92	-46.64	-0.31

i-nuc	BP(j)	Nuc	#BP_Win	avgMFE	avgZ	avgED	SumZ	SumZ/#TotalWindows	BPs= 6
nt-1200	-	C	150	-	-	-	-	-
1200	NoBP	C	54	-29.81	-1.88	16.44	-101.32	-0.68
1200	1068	G	10	-32.44	-2.97	13.99	-29.73	-0.2
1200	1206	G	25	-25.48	-1.04	18.52	-25.99	-0.17
1200	1218	G	6	-29.6	-2.01	19.26	-12.08	-0.08
1200	1140	G	2	-23.3	-0.32	22.72	-0.65	-0.0
1200	1141	G	26	-23.3	-0.32	22.8	-8.2	-0.05
1200	1302	G	27	-30.77	-1.73	16.92	-46.64	-0.31

i-nuc	BP(j)	Nuc	#BP_Win	avgMFE	avgZ	avgED	SumZ	SumZ/#TotalWindows	BPs= 6
nt-1201	-	C	150	-	-	-	-	-
1201	NoBP	C	54	-29.75	-1.85	16.47	-99.84	-0.67
1201	1067	G	10	-32.44	-2.97	13.99	-29.73	-0.2
1201	1205	G	25	-25.48	-1.04	18.52	-25.99	-0.17
1201	1216	G	6	-29.6	-2.01	19.26	-12.08	-0.08
1201	1139	G	2	-23.3	-0.32	22.72	-0.65	-0.0
1201	1140	G	26	-23.3	-0.32	22.8	-8.2	-0.05
1201	1301	G	27	-30.77	-1.73	16.92	-46.64	-0.31

i-nuc	BP(j)	Nuc	#BP_Win	avgMFE	avgZ	avgED	SumZ	SumZ/#TotalWindows	BPs= 3
nt-1202	-	A	150	-	-	-	-	-
1202	NoBP	A	88	-27.51	-1.3	18.12	-114.08	-0.76
1202	1214	U	33	-28.12	-1.84	18.59	-60.69	-0.4
1202	1138	U	2	-23.3	-0.32	22.72	-0.65	-0.0
1202	1300	U	27	-30.77	-1.73	16.92	-46.64	-0.31

i-nuc	BP(j)	Nuc	#BP_Win	avgMFE	avgZ	avgED	SumZ	SumZ/#TotalWindows	BPs= 4
nt-1203	-	A	150	-	-	-	-	-
1203	NoBP	A	83	-27.0	-1.14	18.56	-94.36	-0.63
1203	1064	U	5	-33.18	-3.04	12.45	-15.19	-0.1
1203	1213	U	34	-28.2	-1.87	18.56	-63.47	-0.42
1203	1299	U	27	-30.77	-1.73	16.92	-46.64	-0.31
1203	1297	U	1	-29.3	-1.38	25.18	-1.38	-0.01

i-nuc	BP(j)	Nuc	#BP_Win	avgMFE	avgZ	avgED	SumZ	SumZ/#TotalWindows	BPs= 5
nt-1204	-	A	150	-	-	-	-	-
1204	NoBP	A	34	-26.25	-1.12	19.0	-37.91	-0.25
1204	1063	U	5	-33.18	-3.04	12.45	-15.19	-0.1
1204	1064	U	1	-31.0	-2.19	15.03	-2.19	-0.01
1204	1212	U	56	-29.82	-1.93	16.5	-108.06	-0.72
1204	1138	U	26	-23.3	-0.32	22.8	-8.2	-0.05
1204	1296	U	28	-30.72	-1.72	17.22	-48.02	-0.32

i-nuc	BP(j)	Nuc	#BP_Win	avgMFE	avgZ	avgED	SumZ	SumZ/#TotalWindows	BPs= 7
nt-1205	-	G	150	-	-	-	-	-
1205	NoBP	G	8	-28.99	-1.22	20.69	-9.78	-0.07
1205	1062	C	5	-33.18	-3.04	12.45	-15.19	-0.1
1205	1063	U	1	-31.0	-2.19	15.03	-2.19	-0.01
1205	1201	C	25	-25.48	-1.04	18.52	-25.99	-0.17
1205	1211	C	56	-29.82	-1.93	16.5	-108.06	-0.72
1205	1253	C	1	-23.4	-0.58	23.46	-0.58	-0.0
1205	1137	C	26	-23.3	-0.32	22.8	-8.2	-0.05
1205	1295	C	28	-30.72	-1.72	17.22	-48.02	-0.32

i-nuc	BP(j)	Nuc	#BP_Win	avgMFE	avgZ	avgED	SumZ	SumZ/#TotalWindows	BPs= 7
nt-1206	-	G	150	-	-	-	-	-
1206	1061	C	5	-33.18	-3.04	12.45	-15.19	-0.1
1206	1062	C	1	-31.0	-2.19	15.03	-2.19	-0.01
1206	1200	C	25	-25.48	-1.04	18.52	-25.99	-0.17
1206	1210	C	56	-29.82	-1.93	16.5	-108.06	-0.72
1206	1252	C	1	-23.4	-0.58	23.46	-0.58	-0.0
1206	1136	C	26	-23.3	-0.32	22.8	-8.2	-0.05
1206	NoBP	G	8	-29.11	-1.06	20.63	-8.49	-0.06
1206	1294	C	28	-30.72	-1.72	17.22	-48.02	-0.32

i-nuc	BP(j)	Nuc	#BP_Win	avgMFE	avgZ	avgED	SumZ	SumZ/#TotalWindows	BPs= 1
nt-1207	-	A	150	-	-	-	-	-
1207	NoBP	A	125	-29.16	-1.66	17.23	-207.73	-1.38
1207	1135	U	25	-23.24	-0.3	22.97	-7.56	-0.05

i-nuc	BP(j)	Nuc	#BP_Win	avgMFE	avgZ	avgED	SumZ	SumZ/#TotalWindows	BPs= 0
nt-1208	-	A	150	-	-	-	-	-
1208	NoBP	A	150	-28.17	-1.42	18.22	-213.57	-1.42

i-nuc	BP(j)	Nuc	#BP_Win	avgMFE	avgZ	avgED	SumZ	SumZ/#TotalWindows	BPs= 3
nt-1209	-	C	150	-	-	-	-	-
1209	NoBP	C	143	-28.24	-1.43	18.14	-204.66	-1.36
1209	1197	G	1	-30.4	-2.21	17.35	-2.21	-0.01
1209	1141	G	3	-23.5	-0.5	21.65	-1.49	-0.01
1209	1348	G	3	-28.3	-1.09	21.33	-3.26	-0.02

i-nuc	BP(j)	Nuc	#BP_Win	avgMFE	avgZ	avgED	SumZ	SumZ/#TotalWindows	BPs= 7
nt-1210	-	C	150	-	-	-	-	-
1210	NoBP	C	49	-28.54	-1.35	18.3	-66.01	-0.44
1210	1068	G	1	-30.4	-2.21	17.35	-2.21	-0.01
1210	1206	G	56	-29.82	-1.93	16.5	-108.06	-0.72
1210	1198	G	21	-25.53	-1.06	18.13	-22.29	-0.15
1210	1140	G	3	-23.5	-0.5	21.65	-1.49	-0.01
1210	1130	G	12	-22.64	-0.01	26.1	-0.06	-0.0
1210	1347	G	3	-28.3	-1.09	21.33	-3.26	-0.02
1210	1354	G	5	-32.06	-1.29	17.09	-6.43	-0.04

i-nuc	BP(j)	Nuc	#BP_Win	avgMFE	avgZ	avgED	SumZ	SumZ/#TotalWindows	BPs= 7
nt-1211	-	C	150	-	-	-	-	-
1211	NoBP	C	49	-28.52	-1.33	18.41	-65.28	-0.44
1211	1067	G	1	-30.4	-2.21	17.35	-2.21	-0.01
1211	1205	G	56	-29.82	-1.93	16.5	-108.06	-0.72
1211	1197	G	21	-25.53	-1.06	18.13	-22.29	-0.15
1211	1139	G	3	-23.5	-0.5	21.65	-1.49	-0.01
1211	1129	G	12	-22.64	-0.01	26.1	-0.06	-0.0
1211	1346	G	3	-28.3	-1.09	21.33	-3.26	-0.02
1211	1353	G	5	-32.06	-1.29	17.09	-6.43	-0.04

i-nuc	BP(j)	Nuc	#BP_Win	avgMFE	avgZ	avgED	SumZ	SumZ/#TotalWindows	BPs= 5
nt-1212	-	U	150	-	-	-	-	-
1212	1066	A	1	-30.4	-2.21	17.35	-2.21	-0.01
1212	1204	A	56	-29.82	-1.93	16.5	-108.06	-0.72
1212	1196	A	21	-25.53	-1.06	18.13	-22.29	-0.15
1212	1249	G	57	-28.12	-1.21	19.23	-68.82	-0.46
1212	NoBP	U	10	-22.26	-0.08	25.02	-0.82	-0.01
1212	1352	A	5	-32.06	-1.29	17.09	-6.43	-0.04

i-nuc	BP(j)	Nuc	#BP_Win	avgMFE	avgZ	avgED	SumZ	SumZ/#TotalWindows	BPs= 3
nt-1213	-	U	150	-	-	-	-	-
1213	1203	A	34	-28.2	-1.87	18.56	-63.47	-0.42
1213	1195	A	2	-29.1	-2.07	14.35	-4.14	-0.03
1213	1248	A	114	-28.12	-1.23	18.36	-140.05	-0.93

i-nuc	BP(j)	Nuc	#BP_Win	avgMFE	avgZ	avgED	SumZ	SumZ/#TotalWindows	BPs= 2
nt-1214	-	U	150	-	-	-	-	-
1214	1202	A	33	-28.12	-1.84	18.59	-60.69	-0.4
1214	1247	A	117	-28.16	-1.24	18.28	-145.55	-0.97

i-nuc	BP(j)	Nuc	#BP_Win	avgMFE	avgZ	avgED	SumZ	SumZ/#TotalWindows	BPs= 1
nt-1215	-	A	150	-	-	-	-	-
1215	NoBP	A	31	-28.01	-1.81	18.75	-56.09	-0.37
1215	1246	U	119	-28.16	-1.25	18.29	-148.25	-0.99

i-nuc	BP(j)	Nuc	#BP_Win	avgMFE	avgZ	avgED	SumZ	SumZ/#TotalWindows	BPs= 3
nt-1216	-	G	150	-	-	-	-	-
1216	NoBP	G	16	-28.71	-2.04	17.8	-32.7	-0.22
1216	1201	C	6	-29.6	-2.01	19.26	-12.08	-0.08
1216	1096	C	7	-24.69	-0.93	21.09	-6.48	-0.04
1216	1245	C	121	-28.15	-1.24	18.38	-149.8	-1.0

i-nuc	BP(j)	Nuc	#BP_Win	avgMFE	avgZ	avgED	SumZ	SumZ/#TotalWindows	BPs= 1
nt-1217	-	A	150	-	-	-	-	-
1217	NoBP	A	29	-27.74	-1.67	19.56	-48.48	-0.32
1217	1244	U	121	-28.15	-1.24	18.38	-149.8	-1.0

i-nuc	BP(j)	Nuc	#BP_Win	avgMFE	avgZ	avgED	SumZ	SumZ/#TotalWindows	BPs= 3
nt-1218	-	G	150	-	-	-	-	-
1218	NoBP	G	16	-28.12	-1.73	20.1	-27.64	-0.18
1218	1200	C	6	-29.6	-2.01	19.26	-12.08	-0.08
1218	1095	C	7	-24.69	-0.93	21.09	-6.48	-0.04
1218	1243	C	121	-28.15	-1.24	18.38	-149.8	-1.0

i-nuc	BP(j)	Nuc	#BP_Win	avgMFE	avgZ	avgED	SumZ	SumZ/#TotalWindows	BPs= 2
nt-1219	-	A	150	-	-	-	-	-
1219	NoBP	A	141	-28.18	-1.29	18.7	-182.08	-1.21
1219	1156	U	2	-27.95	-2.22	21.59	-4.43	-0.03
1219	1094	U	7	-24.69	-0.93	21.09	-6.48	-0.04

i-nuc	BP(j)	Nuc	#BP_Win	avgMFE	avgZ	avgED	SumZ	SumZ/#TotalWindows	BPs= 2
nt-1220	-	C	150	-	-	-	-	-
1220	NoBP	C	142	-27.92	-1.23	18.92	-174.65	-1.16
1220	1155	G	2	-27.95	-2.22	21.59	-4.43	-0.03
1220	1198	G	6	-29.6	-2.01	19.26	-12.08	-0.08

i-nuc	BP(j)	Nuc	#BP_Win	avgMFE	avgZ	avgED	SumZ	SumZ/#TotalWindows	BPs= 3
nt-1221	-	U	150	-	-	-	-	-
1221	NoBP	U	135	-28.06	-1.23	18.93	-166.25	-1.11
1221	1154	A	2	-27.95	-2.22	21.59	-4.43	-0.03
1221	1197	G	6	-29.6	-2.01	19.26	-12.08	-0.08
1221	1092	A	7	-24.69	-0.93	21.09	-6.48	-0.04

i-nuc	BP(j)	Nuc	#BP_Win	avgMFE	avgZ	avgED	SumZ	SumZ/#TotalWindows	BPs= 2
nt-1222	-	A	150	-	-	-	-	-
1222	NoBP	A	141	-28.09	-1.25	19.06	-176.83	-1.18
1222	1153	U	2	-27.95	-2.22	21.59	-4.43	-0.03
1222	1091	U	7	-24.69	-0.93	21.09	-6.48	-0.04

i-nuc	BP(j)	Nuc	#BP_Win	avgMFE	avgZ	avgED	SumZ	SumZ/#TotalWindows	BPs= 4
nt-1223	-	U	150	-	-	-	-	-
1223	NoBP	U	1	-31.0	-2.42	17.68	-2.42	-0.02
1223	1152	A	2	-27.95	-2.22	21.59	-4.43	-0.03
1223	1195	A	6	-29.6	-2.01	19.26	-12.08	-0.08
1223	1090	A	7	-24.69	-0.93	21.09	-6.48	-0.04
1223	1239	A	134	-27.98	-1.2	19.18	-160.21	-1.07

i-nuc	BP(j)	Nuc	#BP_Win	avgMFE	avgZ	avgED	SumZ	SumZ/#TotalWindows	BPs= 4
nt-1224	-	G	150	-	-	-	-	-
1224	NoBP	G	1	-31.8	-3.44	17.15	-3.44	-0.02
1224	1194	C	6	-29.6	-2.01	19.26	-12.08	-0.08
1224	1089	C	7	-24.69	-0.93	21.09	-6.48	-0.04
1224	1238	U	135	-27.95	-1.19	19.23	-161.2	-1.07
1224	1288	C	1	-26.2	-0.2	32.47	-0.2	-0.0

i-nuc	BP(j)	Nuc	#BP_Win	avgMFE	avgZ	avgED	SumZ	SumZ/#TotalWindows	BPs= 4
nt-1225	-	U	150	-	-	-	-	-
1225	1193	A	6	-29.6	-2.01	19.26	-12.08	-0.08
1225	1088	A	7	-24.69	-0.93	21.09	-6.48	-0.04
1225	1237	A	135	-27.95	-1.19	19.23	-161.2	-1.07
1225	1287	A	1	-26.2	-0.2	32.47	-0.2	-0.0
1225	NoBP	U	1	-26.0	-0.7	32.35	-0.7	-0.0

i-nuc	BP(j)	Nuc	#BP_Win	avgMFE	avgZ	avgED	SumZ	SumZ/#TotalWindows	BPs= 1
nt-1226	-	A	150	-	-	-	-	-
1226	NoBP	A	15	-26.45	-1.19	22.73	-17.78	-0.12
1226	1236	U	135	-27.95	-1.19	19.23	-161.2	-1.07

i-nuc	BP(j)	Nuc	#BP_Win	avgMFE	avgZ	avgED	SumZ	SumZ/#TotalWindows	BPs= 1
nt-1227	-	G	150	-	-	-	-	-
1227	NoBP	G	15	-26.08	-1.03	23.63	-15.43	-0.1
1227	1235	C	135	-27.95	-1.19	19.23	-161.2	-1.07

i-nuc	BP(j)	Nuc	#BP_Win	avgMFE	avgZ	avgED	SumZ	SumZ/#TotalWindows	BPs= 1
nt-1228	-	A	150	-	-	-	-	-
1228	NoBP	A	15	-25.9	-0.96	24.44	-14.43	-0.1
1228	1234	U	135	-27.95	-1.19	19.23	-161.2	-1.07

i-nuc	BP(j)	Nuc	#BP_Win	avgMFE	avgZ	avgED	SumZ	SumZ/#TotalWindows	BPs= 1
nt-1229	-	C	150	-	-	-	-	-
1229	NoBP	C	149	-27.73	-1.16	19.75	-173.52	-1.16
1229	1283	G	1	-26.2	-0.2	32.47	-0.2	-0.0

i-nuc	BP(j)	Nuc	#BP_Win	avgMFE	avgZ	avgED	SumZ	SumZ/#TotalWindows	BPs= 1
nt-1230	-	C	150	-	-	-	-	-
1230	NoBP	C	149	-27.72	-1.15	19.79	-172.04	-1.15
1230	1282	G	1	-26.2	-0.2	32.47	-0.2	-0.0

i-nuc	BP(j)	Nuc	#BP_Win	avgMFE	avgZ	avgED	SumZ	SumZ/#TotalWindows	BPs= 1
nt-1231	-	G	150	-	-	-	-	-
1231	NoBP	G	149	-27.7	-1.15	19.82	-170.65	-1.14
1231	1281	U	1	-26.2	-0.2	32.47	-0.2	-0.0

i-nuc	BP(j)	Nuc	#BP_Win	avgMFE	avgZ	avgED	SumZ	SumZ/#TotalWindows	BPs= 1
nt-1232	-	A	150	-	-	-	-	-
1232	NoBP	A	149	-27.71	-1.14	19.83	-170.46	-1.14
1232	1280	U	1	-26.2	-0.2	32.47	-0.2	-0.0

i-nuc	BP(j)	Nuc	#BP_Win	avgMFE	avgZ	avgED	SumZ	SumZ/#TotalWindows	BPs= 2
nt-1233	-	U	150	-	-	-	-	-
1233	NoBP	U	140	-27.83	-1.19	19.3	-166.03	-1.11
1233	1279	A	1	-26.2	-0.2	32.47	-0.2	-0.0
1233	1367	A	9	-26.0	-0.42	28.55	-3.81	-0.03

i-nuc	BP(j)	Nuc	#BP_Win	avgMFE	avgZ	avgED	SumZ	SumZ/#TotalWindows	BPs= 3
nt-1234	-	U	150	-	-	-	-	-
1234	NoBP	U	4	-24.67	-0.94	21.62	-3.75	-0.02
1234	1228	A	135	-27.95	-1.19	19.23	-161.2	-1.07
1234	1278	A	1	-26.2	-0.2	32.47	-0.2	-0.0
1234	1366	A	10	-25.91	-0.39	28.24	-3.91	-0.03

i-nuc	BP(j)	Nuc	#BP_Win	avgMFE	avgZ	avgED	SumZ	SumZ/#TotalWindows	BPs= 2
nt-1235	-	C	150	-	-	-	-	-
1235	NoBP	C	5	-24.88	-0.58	24.65	-2.89	-0.02
1235	1227	G	135	-27.95	-1.19	19.23	-161.2	-1.07
1235	1365	G	10	-25.91	-0.39	28.24	-3.91	-0.03

i-nuc	BP(j)	Nuc	#BP_Win	avgMFE	avgZ	avgED	SumZ	SumZ/#TotalWindows	BPs= 2
nt-1236	-	U	150	-	-	-	-	-
1236	NoBP	U	5	-24.78	-0.43	25.59	-2.17	-0.01
1236	1226	A	135	-27.95	-1.19	19.23	-161.2	-1.07
1236	1364	A	10	-25.91	-0.39	28.24	-3.91	-0.03

i-nuc	BP(j)	Nuc	#BP_Win	avgMFE	avgZ	avgED	SumZ	SumZ/#TotalWindows	BPs= 2
nt-1237	-	A	150	-	-	-	-	-
1237	NoBP	A	5	-24.84	-0.3	26.54	-1.51	-0.01
1237	1225	U	135	-27.95	-1.19	19.23	-161.2	-1.07
1237	1363	U	10	-25.91	-0.39	28.24	-3.91	-0.03

i-nuc	BP(j)	Nuc	#BP_Win	avgMFE	avgZ	avgED	SumZ	SumZ/#TotalWindows	BPs= 1
nt-1238	-	U	150	-	-	-	-	-
1238	1224	G	135	-27.95	-1.19	19.23	-161.2	-1.07
1238	NoBP	U	15	-25.71	-0.31	27.74	-4.66	-0.03

i-nuc	BP(j)	Nuc	#BP_Win	avgMFE	avgZ	avgED	SumZ	SumZ/#TotalWindows	BPs= 1
nt-1239	-	A	150	-	-	-	-	-
1239	1223	U	134	-27.98	-1.2	19.18	-160.21	-1.07
1239	NoBP	A	16	-25.81	-0.36	27.5	-5.69	-0.04

i-nuc	BP(j)	Nuc	#BP_Win	avgMFE	avgZ	avgED	SumZ	SumZ/#TotalWindows	BPs= 0
nt-1240	-	A	150	-	-	-	-	-
1240	NoBP	A	150	-27.76	-1.1	20.09	-165.21	-1.1

i-nuc	BP(j)	Nuc	#BP_Win	avgMFE	avgZ	avgED	SumZ	SumZ/#TotalWindows	BPs= 0
nt-1241	-	A	150	-	-	-	-	-
1241	NoBP	A	150	-27.77	-1.1	20.13	-164.31	-1.1

i-nuc	BP(j)	Nuc	#BP_Win	avgMFE	avgZ	avgED	SumZ	SumZ/#TotalWindows	BPs= 0
nt-1242	-	A	150	-	-	-	-	-
1242	NoBP	A	150	-27.78	-1.09	20.18	-163.26	-1.09

i-nuc	BP(j)	Nuc	#BP_Win	avgMFE	avgZ	avgED	SumZ	SumZ/#TotalWindows	BPs= 4
nt-1243	-	C	150	-	-	-	-	-
1243	NoBP	C	17	-26.54	-0.47	27.6	-8.01	-0.05
1243	1218	G	121	-28.15	-1.24	18.38	-149.8	-1.0
1243	1271	G	1	-26.2	-0.2	32.47	-0.2	-0.0
1243	1356	G	10	-25.91	-0.39	28.24	-3.91	-0.03
1243	1392	G	1	-27.6	-0.09	24.35	-0.09	-0.0

i-nuc	BP(j)	Nuc	#BP_Win	avgMFE	avgZ	avgED	SumZ	SumZ/#TotalWindows	BPs= 5
nt-1244	-	U	150	-	-	-	-	-
1244	NoBP	U	1	-25.3	-1.09	19.39	-1.09	-0.01
1244	1217	A	121	-28.15	-1.24	18.38	-149.8	-1.0
1244	1291	A	16	-26.72	-0.41	28.36	-6.56	-0.04
1244	1270	A	1	-26.2	-0.2	32.47	-0.2	-0.0
1244	1355	A	10	-25.91	-0.39	28.24	-3.91	-0.03
1244	1391	A	1	-27.6	-0.09	24.35	-0.09	-0.0

i-nuc	BP(j)	Nuc	#BP_Win	avgMFE	avgZ	avgED	SumZ	SumZ/#TotalWindows	BPs= 5
nt-1245	-	C	150	-	-	-	-	-
1245	1216	G	121	-28.15	-1.24	18.38	-149.8	-1.0
1245	1290	G	16	-26.72	-0.41	28.36	-6.56	-0.04
1245	1269	G	1	-26.2	-0.2	32.47	-0.2	-0.0
1245	1354	G	10	-25.91	-0.39	28.24	-3.91	-0.03
1245	1390	G	1	-27.6	-0.09	24.35	-0.09	-0.0
1245	NoBP	C	1	-27.2	-0.06	25.27	-0.06	-0.0

i-nuc	BP(j)	Nuc	#BP_Win	avgMFE	avgZ	avgED	SumZ	SumZ/#TotalWindows	BPs= 5
nt-1246	-	U	150	-	-	-	-	-
1246	1215	A	119	-28.16	-1.25	18.29	-148.25	-0.99
1246	NoBP	U	3	-27.8	-0.25	25.52	-0.76	-0.01
1246	1289	A	16	-26.72	-0.41	28.36	-6.56	-0.04
1246	1268	A	1	-26.2	-0.2	32.47	-0.2	-0.0
1246	1353	G	10	-25.91	-0.39	28.24	-3.91	-0.03
1246	1389	G	1	-27.6	-0.09	24.35	-0.09	-0.0

i-nuc	BP(j)	Nuc	#BP_Win	avgMFE	avgZ	avgED	SumZ	SumZ/#TotalWindows	BPs= 1
nt-1247	-	A	150	-	-	-	-	-
1247	1214	U	117	-28.16	-1.24	18.28	-145.55	-0.97
1247	NoBP	A	33	-26.7	-0.38	27.71	-12.7	-0.08

i-nuc	BP(j)	Nuc	#BP_Win	avgMFE	avgZ	avgED	SumZ	SumZ/#TotalWindows	BPs= 1
nt-1248	-	A	150	-	-	-	-	-
1248	NoBP	A	36	-26.92	-0.45	26.91	-16.2	-0.11
1248	1213	U	114	-28.12	-1.23	18.36	-140.05	-0.93

i-nuc	BP(j)	Nuc	#BP_Win	avgMFE	avgZ	avgED	SumZ	SumZ/#TotalWindows	BPs= 2
nt-1249	-	G	150	-	-	-	-	-
1249	NoBP	G	82	-28.33	-1.03	20.65	-84.11	-0.56
1249	1212	U	57	-28.12	-1.21	19.23	-68.82	-0.46
1249	1263	U	11	-22.62	-0.09	25.69	-1.02	-0.01

i-nuc	BP(j)	Nuc	#BP_Win	avgMFE	avgZ	avgED	SumZ	SumZ/#TotalWindows	BPs= 1
nt-1250	-	A	150	-	-	-	-	-
1250	NoBP	A	138	-28.28	-1.09	20.14	-150.9	-1.01
1250	1262	U	12	-22.66	-0.09	25.23	-1.04	-0.01

i-nuc	BP(j)	Nuc	#BP_Win	avgMFE	avgZ	avgED	SumZ	SumZ/#TotalWindows	BPs= 2
nt-1251	-	G	150	-	-	-	-	-
1251	NoBP	G	135	-28.27	-1.08	20.19	-145.53	-0.97
1251	1261	C	12	-22.66	-0.09	25.23	-1.04	-0.01
1251	1257	C	3	-28.3	-1.09	21.33	-3.26	-0.02

i-nuc	BP(j)	Nuc	#BP_Win	avgMFE	avgZ	avgED	SumZ	SumZ/#TotalWindows	BPs= 5
nt-1252	-	C	150	-	-	-	-	-
1252	NoBP	C	15	-24.01	-0.54	21.81	-8.07	-0.05
1252	1141	G	4	-25.0	-0.9	19.1	-3.62	-0.02
1252	1206	G	1	-23.4	-0.58	23.46	-0.58	-0.0
1252	1260	G	12	-22.66	-0.09	25.23	-1.04	-0.01
1252	1283	G	115	-28.99	-1.14	20.09	-130.94	-0.87
1252	1256	G	3	-28.3	-1.09	21.33	-3.26	-0.02

i-nuc	BP(j)	Nuc	#BP_Win	avgMFE	avgZ	avgED	SumZ	SumZ/#TotalWindows	BPs= 3
nt-1253	-	C	150	-	-	-	-	-
1253	NoBP	C	30	-23.89	-0.36	23.6	-10.75	-0.07
1253	1140	G	4	-25.0	-0.9	19.1	-3.62	-0.02
1253	1205	G	1	-23.4	-0.58	23.46	-0.58	-0.0
1253	1282	G	115	-28.99	-1.14	20.09	-130.94	-0.87

i-nuc	BP(j)	Nuc	#BP_Win	avgMFE	avgZ	avgED	SumZ	SumZ/#TotalWindows	BPs= 1
nt-1254	-	G	150	-	-	-	-	-
1254	NoBP	G	35	-24.09	-0.4	23.37	-14.0	-0.09
1254	1281	U	115	-28.99	-1.14	20.09	-130.94	-0.87

i-nuc	BP(j)	Nuc	#BP_Win	avgMFE	avgZ	avgED	SumZ	SumZ/#TotalWindows	BPs= 1
nt-1255	-	A	150	-	-	-	-	-
1255	NoBP	A	35	-24.22	-0.39	23.63	-13.59	-0.09
1255	1280	U	115	-28.99	-1.14	20.09	-130.94	-0.87

i-nuc	BP(j)	Nuc	#BP_Win	avgMFE	avgZ	avgED	SumZ	SumZ/#TotalWindows	BPs= 1
nt-1256	-	G	150	-	-	-	-	-
1256	NoBP	G	147	-27.9	-0.95	20.97	-140.09	-0.93
1256	1252	C	3	-28.3	-1.09	21.33	-3.26	-0.02

i-nuc	BP(j)	Nuc	#BP_Win	avgMFE	avgZ	avgED	SumZ	SumZ/#TotalWindows	BPs= 1
nt-1257	-	C	150	-	-	-	-	-
1257	NoBP	C	147	-27.94	-0.95	21.03	-139.12	-0.93
1257	1251	G	3	-28.3	-1.09	21.33	-3.26	-0.02

i-nuc	BP(j)	Nuc	#BP_Win	avgMFE	avgZ	avgED	SumZ	SumZ/#TotalWindows	BPs= 0
nt-1258	-	A	150	-	-	-	-	-
1258	NoBP	A	150	-27.98	-0.94	21.1	-141.26	-0.94

i-nuc	BP(j)	Nuc	#BP_Win	avgMFE	avgZ	avgED	SumZ	SumZ/#TotalWindows	BPs= 0
nt-1259	-	A	150	-	-	-	-	-
1259	NoBP	A	150	-28.04	-0.94	21.11	-141.2	-0.94

i-nuc	BP(j)	Nuc	#BP_Win	avgMFE	avgZ	avgED	SumZ	SumZ/#TotalWindows	BPs= 3
nt-1260	-	G	150	-	-	-	-	-
1260	NoBP	G	2	-22.7	-0.43	21.46	-0.85	-0.01
1260	1252	C	12	-22.66	-0.09	25.23	-1.04	-0.01
1260	1273	U	128	-28.57	-1.08	20.33	-138.55	-0.92
1260	1357	C	8	-30.12	-0.12	27.15	-0.99	-0.01

i-nuc	BP(j)	Nuc	#BP_Win	avgMFE	avgZ	avgED	SumZ	SumZ/#TotalWindows	BPs= 4
nt-1261	-	C	150	-	-	-	-	-
1261	NoBP	C	1	-22.7	-0.31	20.96	-0.31	-0.0
1261	1251	G	12	-22.66	-0.09	25.23	-1.04	-0.01
1261	1272	G	128	-28.57	-1.08	20.33	-138.55	-0.92
1261	1356	G	8	-30.12	-0.12	27.15	-0.99	-0.01
1261	1368	G	1	-29.6	0.24	25.69	0.24	0.0

i-nuc	BP(j)	Nuc	#BP_Win	avgMFE	avgZ	avgED	SumZ	SumZ/#TotalWindows	BPs= 4
nt-1262	-	U	150	-	-	-	-	-
1262	1250	A	12	-22.66	-0.09	25.23	-1.04	-0.01
1262	1271	G	128	-28.57	-1.08	20.33	-138.55	-0.92
1262	1355	A	8	-30.12	-0.12	27.15	-0.99	-0.01
1262	1367	A	1	-29.6	0.24	25.69	0.24	0.0
1262	NoBP	U	1	-28.2	0.28	25.76	0.28	0.0

i-nuc	BP(j)	Nuc	#BP_Win	avgMFE	avgZ	avgED	SumZ	SumZ/#TotalWindows	BPs= 4
nt-1263	-	U	150	-	-	-	-	-
1263	1249	G	11	-22.62	-0.09	25.69	-1.02	-0.01
1263	1270	A	128	-28.57	-1.08	20.33	-138.55	-0.92
1263	1354	G	8	-30.12	-0.12	27.15	-0.99	-0.01
1263	1366	A	1	-29.6	0.24	25.69	0.24	0.0
1263	NoBP	U	2	-28.2	0.06	25.44	0.11	0.0

i-nuc	BP(j)	Nuc	#BP_Win	avgMFE	avgZ	avgED	SumZ	SumZ/#TotalWindows	BPs= 3
nt-1264	-	C	150	-	-	-	-	-
1264	NoBP	C	13	-23.82	-0.01	26.04	-0.18	-0.0
1264	1269	G	128	-28.57	-1.08	20.33	-138.55	-0.92
1264	1353	G	8	-30.12	-0.12	27.15	-0.99	-0.01
1264	1365	G	1	-29.6	0.24	25.69	0.24	0.0

i-nuc	BP(j)	Nuc	#BP_Win	avgMFE	avgZ	avgED	SumZ	SumZ/#TotalWindows	BPs= 0
nt-1265	-	A	150	-	-	-	-	-
1265	NoBP	A	150	-28.27	-0.93	21.26	-139.27	-0.93

i-nuc	BP(j)	Nuc	#BP_Win	avgMFE	avgZ	avgED	SumZ	SumZ/#TotalWindows	BPs= 0
nt-1266	-	C	150	-	-	-	-	-
1266	NoBP	C	150	-28.3	-0.92	21.29	-138.3	-0.92

i-nuc	BP(j)	Nuc	#BP_Win	avgMFE	avgZ	avgED	SumZ	SumZ/#TotalWindows	BPs= 0
nt-1267	-	A	150	-	-	-	-	-
1267	NoBP	A	150	-28.34	-0.92	21.29	-138.39	-0.92

i-nuc	BP(j)	Nuc	#BP_Win	avgMFE	avgZ	avgED	SumZ	SumZ/#TotalWindows	BPs= 1
nt-1268	-	A	150	-	-	-	-	-
1268	NoBP	A	149	-28.4	-0.93	21.2	-138.45	-0.92
1268	1246	U	1	-26.2	-0.2	32.47	-0.2	-0.0

i-nuc	BP(j)	Nuc	#BP_Win	avgMFE	avgZ	avgED	SumZ	SumZ/#TotalWindows	BPs= 3
nt-1269	-	G	150	-	-	-	-	-
1269	NoBP	G	5	-22.98	0.29	26.99	1.45	0.01
1269	1264	C	128	-28.57	-1.08	20.33	-138.55	-0.92
1269	1245	C	1	-26.2	-0.2	32.47	-0.2	-0.0
1269	1297	U	16	-29.25	-0.08	26.06	-1.35	-0.01

i-nuc	BP(j)	Nuc	#BP_Win	avgMFE	avgZ	avgED	SumZ	SumZ/#TotalWindows	BPs= 3
nt-1270	-	A	150	-	-	-	-	-
1270	NoBP	A	5	-24.56	0.15	25.68	0.73	0.0
1270	1263	U	128	-28.57	-1.08	20.33	-138.55	-0.92
1270	1244	U	1	-26.2	-0.2	32.47	-0.2	-0.0
1270	1296	U	16	-29.25	-0.08	26.06	-1.35	-0.01

i-nuc	BP(j)	Nuc	#BP_Win	avgMFE	avgZ	avgED	SumZ	SumZ/#TotalWindows	BPs= 3
nt-1271	-	G	150	-	-	-	-	-
1271	NoBP	G	5	-26.14	-0.01	24.17	-0.03	-0.0
1271	1262	U	128	-28.57	-1.08	20.33	-138.55	-0.92
1271	1243	C	1	-26.2	-0.2	32.47	-0.2	-0.0
1271	1295	C	16	-29.25	-0.08	26.06	-1.35	-0.01

i-nuc	BP(j)	Nuc	#BP_Win	avgMFE	avgZ	avgED	SumZ	SumZ/#TotalWindows	BPs= 2
nt-1272	-	G	150	-	-	-	-	-
1272	NoBP	G	6	-27.62	-0.14	23.57	-0.86	-0.01
1272	1261	C	128	-28.57	-1.08	20.33	-138.55	-0.92
1272	1294	C	16	-29.25	-0.08	26.06	-1.35	-0.01

i-nuc	BP(j)	Nuc	#BP_Win	avgMFE	avgZ	avgED	SumZ	SumZ/#TotalWindows	BPs= 2
nt-1273	-	U	150	-	-	-	-	-
1273	1260	G	128	-28.57	-1.08	20.33	-138.55	-0.92
1273	NoBP	U	6	-29.25	-0.32	21.03	-1.93	-0.01
1273	1293	A	16	-29.25	-0.08	26.06	-1.35	-0.01

i-nuc	BP(j)	Nuc	#BP_Win	avgMFE	avgZ	avgED	SumZ	SumZ/#TotalWindows	BPs= 0
nt-1274	-	A	150	-	-	-	-	-
1274	NoBP	A	150	-28.73	-0.95	20.9	-143.02	-0.95

i-nuc	BP(j)	Nuc	#BP_Win	avgMFE	avgZ	avgED	SumZ	SumZ/#TotalWindows	BPs= 0
nt-1275	-	A	150	-	-	-	-	-
1275	NoBP	A	150	-28.79	-0.96	20.85	-143.86	-0.96

i-nuc	BP(j)	Nuc	#BP_Win	avgMFE	avgZ	avgED	SumZ	SumZ/#TotalWindows	BPs= 0
nt-1276	-	A	150	-	-	-	-	-
1276	NoBP	A	150	-28.85	-0.96	20.8	-144.43	-0.96

i-nuc	BP(j)	Nuc	#BP_Win	avgMFE	avgZ	avgED	SumZ	SumZ/#TotalWindows	BPs= 0
nt-1277	-	A	150	-	-	-	-	-
1277	NoBP	A	150	-28.91	-0.96	20.76	-144.51	-0.96

i-nuc	BP(j)	Nuc	#BP_Win	avgMFE	avgZ	avgED	SumZ	SumZ/#TotalWindows	BPs= 1
nt-1278	-	A	150	-	-	-	-	-
1278	NoBP	A	149	-28.99	-0.97	20.7	-144.25	-0.96
1278	1234	U	1	-26.2	-0.2	32.47	-0.2	-0.0

i-nuc	BP(j)	Nuc	#BP_Win	avgMFE	avgZ	avgED	SumZ	SumZ/#TotalWindows	BPs= 1
nt-1279	-	A	150	-	-	-	-	-
1279	NoBP	A	149	-29.05	-0.97	20.76	-143.94	-0.96
1279	1233	U	1	-26.2	-0.2	32.47	-0.2	-0.0

i-nuc	BP(j)	Nuc	#BP_Win	avgMFE	avgZ	avgED	SumZ	SumZ/#TotalWindows	BPs= 4
nt-1280	-	U	150	-	-	-	-	-
1280	NoBP	U	15	-30.03	-0.53	20.96	-7.88	-0.05
1280	1255	A	115	-28.99	-1.14	20.09	-130.94	-0.87
1280	1307	A	3	-28.3	-1.09	21.33	-3.26	-0.02
1280	1232	A	1	-26.2	-0.2	32.47	-0.2	-0.0
1280	1290	G	16	-29.25	-0.08	26.06	-1.35	-0.01

i-nuc	BP(j)	Nuc	#BP_Win	avgMFE	avgZ	avgED	SumZ	SumZ/#TotalWindows	BPs= 4
nt-1281	-	U	150	-	-	-	-	-
1281	NoBP	U	15	-30.65	-0.48	21.71	-7.18	-0.05
1281	1254	G	115	-28.99	-1.14	20.09	-130.94	-0.87
1281	1306	A	3	-28.3	-1.09	21.33	-3.26	-0.02
1281	1231	G	1	-26.2	-0.2	32.47	-0.2	-0.0
1281	1289	A	16	-29.25	-0.08	26.06	-1.35	-0.01

i-nuc	BP(j)	Nuc	#BP_Win	avgMFE	avgZ	avgED	SumZ	SumZ/#TotalWindows	BPs= 4
nt-1282	-	G	150	-	-	-	-	-
1282	NoBP	G	15	-31.27	-0.46	22.43	-6.85	-0.05
1282	1253	C	115	-28.99	-1.14	20.09	-130.94	-0.87
1282	1305	C	3	-28.3	-1.09	21.33	-3.26	-0.02
1282	1230	C	1	-26.2	-0.2	32.47	-0.2	-0.0
1282	1288	C	16	-29.25	-0.08	26.06	-1.35	-0.01

i-nuc	BP(j)	Nuc	#BP_Win	avgMFE	avgZ	avgED	SumZ	SumZ/#TotalWindows	BPs= 3
nt-1283	-	G	150	-	-	-	-	-
1283	1252	C	115	-28.99	-1.14	20.09	-130.94	-0.87
1283	1304	C	3	-28.3	-1.09	21.33	-3.26	-0.02
1283	1229	C	1	-26.2	-0.2	32.47	-0.2	-0.0
1283	NoBP	G	31	-30.53	-0.25	24.64	-7.68	-0.05

i-nuc	BP(j)	Nuc	#BP_Win	avgMFE	avgZ	avgED	SumZ	SumZ/#TotalWindows	BPs= 2
nt-1284	-	A	150	-	-	-	-	-
1284	NoBP	A	145	-29.35	-0.94	21.15	-136.75	-0.91
1284	1189	U	2	-29.05	-1.08	26.62	-2.16	-0.01
1284	1303	U	3	-28.3	-1.09	21.33	-3.26	-0.02

i-nuc	BP(j)	Nuc	#BP_Win	avgMFE	avgZ	avgED	SumZ	SumZ/#TotalWindows	BPs= 2
nt-1285	-	U	150	-	-	-	-	-
1285	NoBP	U	145	-29.4	-0.94	21.27	-136.36	-0.91
1285	1188	A	2	-29.05	-1.08	26.62	-2.16	-0.01
1285	1302	G	3	-28.3	-1.09	21.33	-3.26	-0.02

i-nuc	BP(j)	Nuc	#BP_Win	avgMFE	avgZ	avgED	SumZ	SumZ/#TotalWindows	BPs= 2
nt-1286	-	G	150	-	-	-	-	-
1286	NoBP	G	131	-29.58	-0.96	20.98	-126.4	-0.84
1286	1187	C	2	-29.05	-1.08	26.62	-2.16	-0.01
1286	1300	U	17	-28.28	-0.77	24.25	-13.03	-0.09

i-nuc	BP(j)	Nuc	#BP_Win	avgMFE	avgZ	avgED	SumZ	SumZ/#TotalWindows	BPs= 2
nt-1287	-	A	150	-	-	-	-	-
1287	NoBP	A	129	-29.71	-0.97	21.05	-125.47	-0.84
1287	1299	U	20	-28.29	-0.81	23.81	-16.29	-0.11
1287	1225	U	1	-26.2	-0.2	32.47	-0.2	-0.0

i-nuc	BP(j)	Nuc	#BP_Win	avgMFE	avgZ	avgED	SumZ	SumZ/#TotalWindows	BPs= 5
nt-1288	-	C	150	-	-	-	-	-
1288	NoBP	C	99	-29.49	-1.18	19.27	-117.2	-0.78
1288	1184	G	2	-29.05	-1.08	26.62	-2.16	-0.01
1288	1298	G	20	-28.29	-0.81	23.81	-16.29	-0.11
1288	1224	G	1	-26.2	-0.2	32.47	-0.2	-0.0
1288	1282	G	16	-29.25	-0.08	26.06	-1.35	-0.01
1288	1424	G	12	-33.07	-0.4	28.95	-4.82	-0.03

i-nuc	BP(j)	Nuc	#BP_Win	avgMFE	avgZ	avgED	SumZ	SumZ/#TotalWindows	BPs= 5
nt-1289	-	A	150	-	-	-	-	-
1289	NoBP	A	84	-30.09	-1.32	17.78	-110.82	-0.74
1289	1183	U	2	-29.05	-1.08	26.62	-2.16	-0.01
1289	1297	U	20	-28.29	-0.81	23.81	-16.29	-0.11
1289	1246	U	16	-26.72	-0.41	28.36	-6.56	-0.04
1289	1281	U	16	-29.25	-0.08	26.06	-1.35	-0.01
1289	1423	U	12	-33.07	-0.4	28.95	-4.82	-0.03

i-nuc	BP(j)	Nuc	#BP_Win	avgMFE	avgZ	avgED	SumZ	SumZ/#TotalWindows	BPs= 6
nt-1290	-	G	150	-	-	-	-	-
1290	NoBP	G	81	-30.13	-1.34	17.84	-108.63	-0.72
1290	1182	C	2	-29.05	-1.08	26.62	-2.16	-0.01
1290	1296	U	20	-28.29	-0.81	23.81	-16.29	-0.11
1290	1245	C	16	-26.72	-0.41	28.36	-6.56	-0.04
1290	1280	U	16	-29.25	-0.08	26.06	-1.35	-0.01
1290	1423	U	3	-32.87	-0.67	21.28	-2.0	-0.01
1290	1422	U	12	-33.07	-0.4	28.95	-4.82	-0.03

i-nuc	BP(j)	Nuc	#BP_Win	avgMFE	avgZ	avgED	SumZ	SumZ/#TotalWindows	BPs= 4
nt-1291	-	A	150	-	-	-	-	-
1291	NoBP	A	115	-29.74	-1.09	20.05	-125.05	-0.83
1291	1181	U	2	-29.05	-1.08	26.62	-2.16	-0.01
1291	1244	U	16	-26.72	-0.41	28.36	-6.56	-0.04
1291	1422	U	5	-32.96	-0.56	20.15	-2.82	-0.02
1291	1421	U	12	-33.07	-0.4	28.95	-4.82	-0.03

i-nuc	BP(j)	Nuc	#BP_Win	avgMFE	avgZ	avgED	SumZ	SumZ/#TotalWindows	BPs= 3
nt-1292	-	A	150	-	-	-	-	-
1292	NoBP	A	129	-29.42	-1.02	21.13	-131.04	-0.87
1292	1180	U	2	-29.05	-1.08	26.62	-2.16	-0.01
1292	1421	U	7	-32.99	-0.63	19.14	-4.38	-0.03
1292	1420	U	12	-33.07	-0.4	28.95	-4.82	-0.03

i-nuc	BP(j)	Nuc	#BP_Win	avgMFE	avgZ	avgED	SumZ	SumZ/#TotalWindows	BPs= 2
nt-1293	-	A	150	-	-	-	-	-
1293	NoBP	A	127	-29.89	-1.08	21.32	-137.04	-0.91
1293	1273	U	16	-29.25	-0.08	26.06	-1.35	-0.01
1293	1420	U	7	-32.99	-0.63	19.14	-4.38	-0.03

i-nuc	BP(j)	Nuc	#BP_Win	avgMFE	avgZ	avgED	SumZ	SumZ/#TotalWindows	BPs= 4
nt-1294	-	C	150	-	-	-	-	-
1294	NoBP	C	77	-29.08	-0.58	25.06	-44.44	-0.3
1294	1198	G	22	-32.32	-2.03	13.32	-44.59	-0.3
1294	1206	G	28	-30.72	-1.72	17.22	-48.02	-0.32
1294	1272	G	16	-29.25	-0.08	26.06	-1.35	-0.01
1294	1419	G	7	-32.99	-0.63	19.14	-4.38	-0.03

i-nuc	BP(j)	Nuc	#BP_Win	avgMFE	avgZ	avgED	SumZ	SumZ/#TotalWindows	BPs= 4
nt-1295	-	C	150	-	-	-	-	-
1295	NoBP	C	59	-28.11	-0.62	24.87	-36.43	-0.24
1295	1197	G	22	-32.32	-2.03	13.32	-44.59	-0.3
1295	1205	G	28	-30.72	-1.72	17.22	-48.02	-0.32
1295	1271	G	16	-29.25	-0.08	26.06	-1.35	-0.01
1295	1417	G	25	-33.01	-0.5	23.76	-12.45	-0.08

i-nuc	BP(j)	Nuc	#BP_Win	avgMFE	avgZ	avgED	SumZ	SumZ/#TotalWindows	BPs= 6
nt-1296	-	U	150	-	-	-	-	-
1296	NoBP	U	5	-29.32	-0.6	26.79	-2.98	-0.02
1296	1196	A	22	-32.32	-2.03	13.32	-44.59	-0.3
1296	1204	A	28	-30.72	-1.72	17.22	-48.02	-0.32
1296	1290	G	20	-28.29	-0.81	23.81	-16.29	-0.11
1296	1356	G	34	-28.19	-0.5	25.3	-17.16	-0.11
1296	1270	A	16	-29.25	-0.08	26.06	-1.35	-0.01
1296	1416	A	25	-33.01	-0.5	23.76	-12.45	-0.08

i-nuc	BP(j)	Nuc	#BP_Win	avgMFE	avgZ	avgED	SumZ	SumZ/#TotalWindows	BPs= 7
nt-1297	-	U	150	-	-	-	-	-
1297	1195	A	22	-32.32	-2.03	13.32	-44.59	-0.3
1297	1179	A	2	-29.05	-1.08	26.62	-2.16	-0.01
1297	NoBP	U	27	-30.77	-1.73	16.92	-46.64	-0.31
1297	1289	A	20	-28.29	-0.81	23.81	-16.29	-0.11
1297	1203	A	1	-29.3	-1.38	25.18	-1.38	-0.01
1297	1355	A	37	-28.62	-0.51	25.49	-18.83	-0.13
1297	1269	G	16	-29.25	-0.08	26.06	-1.35	-0.01
1297	1415	A	25	-33.01	-0.5	23.76	-12.45	-0.08

i-nuc	BP(j)	Nuc	#BP_Win	avgMFE	avgZ	avgED	SumZ	SumZ/#TotalWindows	BPs= 4
nt-1298	-	G	150	-	-	-	-	-
1298	1194	C	21	-32.76	-2.12	13.01	-44.51	-0.3
1298	1178	C	2	-29.05	-1.08	26.62	-2.16	-0.01
1298	NoBP	G	82	-29.52	-0.84	22.75	-68.49	-0.46
1298	1288	C	20	-28.29	-0.81	23.81	-16.29	-0.11
1298	1414	C	25	-33.01	-0.5	23.76	-12.45	-0.08

i-nuc	BP(j)	Nuc	#BP_Win	avgMFE	avgZ	avgED	SumZ	SumZ/#TotalWindows	BPs= 6
nt-1299	-	U	150	-	-	-	-	-
1299	1193	A	20	-33.11	-2.16	13.05	-43.25	-0.29
1299	1177	G	2	-29.05	-1.08	26.62	-2.16	-0.01
1299	1203	A	27	-30.77	-1.73	16.92	-46.64	-0.31
1299	1287	A	20	-28.29	-0.81	23.81	-16.29	-0.11
1299	NoBP	U	9	-30.03	-0.26	26.93	-2.37	-0.02
1299	1353	G	47	-28.8	-0.43	25.27	-20.32	-0.14
1299	1413	G	25	-33.01	-0.5	23.76	-12.45	-0.08

i-nuc	BP(j)	Nuc	#BP_Win	avgMFE	avgZ	avgED	SumZ	SumZ/#TotalWindows	BPs= 6
nt-1300	-	U	150	-	-	-	-	-
1300	1192	G	19	-33.41	-2.2	13.11	-41.88	-0.28
1300	1176	A	2	-29.05	-1.08	26.62	-2.16	-0.01
1300	1202	A	27	-30.77	-1.73	16.92	-46.64	-0.31
1300	NoBP	U	4	-28.55	-1.16	22.29	-4.64	-0.03
1300	1286	G	17	-28.28	-0.77	24.25	-13.03	-0.09
1300	1352	A	56	-29.07	-0.39	25.5	-22.03	-0.15
1300	1412	A	25	-33.01	-0.5	23.76	-12.45	-0.08

i-nuc	BP(j)	Nuc	#BP_Win	avgMFE	avgZ	avgED	SumZ	SumZ/#TotalWindows	BPs= 3
nt-1301	-	G	150	-	-	-	-	-
1301	NoBP	G	21	-32.91	-2.11	14.34	-44.23	-0.29
1301	1175	C	2	-29.05	-1.08	26.62	-2.16	-0.01
1301	1201	C	27	-30.77	-1.73	16.92	-46.64	-0.31
1301	1351	C	100	-29.96	-0.49	24.82	-49.4	-0.33

i-nuc	BP(j)	Nuc	#BP_Win	avgMFE	avgZ	avgED	SumZ	SumZ/#TotalWindows	BPs= 5
nt-1302	-	G	150	-	-	-	-	-
1302	NoBP	G	1	-28.8	-1.53	14.91	-1.53	-0.01
1302	1174	C	2	-29.05	-1.08	26.62	-2.16	-0.01
1302	1200	C	27	-30.77	-1.73	16.92	-46.64	-0.31
1302	1187	C	16	-34.29	-2.39	13.15	-38.28	-0.26
1302	1285	U	3	-28.3	-1.09	21.33	-3.26	-0.02
1302	1350	C	101	-29.94	-0.49	24.81	-49.06	-0.33

i-nuc	BP(j)	Nuc	#BP_Win	avgMFE	avgZ	avgED	SumZ	SumZ/#TotalWindows	BPs= 5
nt-1303	-	U	150	-	-	-	-	-
1303	1173	A	2	-29.05	-1.08	26.62	-2.16	-0.01
1303	1199	A	27	-30.77	-1.73	16.92	-46.64	-0.31
1303	1186	A	16	-34.29	-2.39	13.15	-38.28	-0.26
1303	1284	A	3	-28.3	-1.09	21.33	-3.26	-0.02
1303	1349	A	101	-29.94	-0.49	24.81	-49.06	-0.33
1303	NoBP	U	1	-25.4	1.01	36.39	1.01	0.01

i-nuc	BP(j)	Nuc	#BP_Win	avgMFE	avgZ	avgED	SumZ	SumZ/#TotalWindows	BPs= 4
nt-1304	-	C	150	-	-	-	-	-
1304	NoBP	C	3	-26.67	0.36	33.06	1.09	0.01
1304	1198	G	27	-30.77	-1.73	16.92	-46.64	-0.31
1304	1185	G	16	-34.29	-2.39	13.15	-38.28	-0.26
1304	1283	G	3	-28.3	-1.09	21.33	-3.26	-0.02
1304	1348	G	101	-29.94	-0.49	24.81	-49.06	-0.33

i-nuc	BP(j)	Nuc	#BP_Win	avgMFE	avgZ	avgED	SumZ	SumZ/#TotalWindows	BPs= 4
nt-1305	-	C	150	-	-	-	-	-
1305	1197	G	26	-30.92	-1.77	16.46	-46.12	-0.31
1305	1184	G	16	-34.29	-2.39	13.15	-38.28	-0.26
1305	NoBP	C	4	-25.98	0.66	33.3	2.63	0.02
1305	1282	G	3	-28.3	-1.09	21.33	-3.26	-0.02
1305	1347	G	101	-29.94	-0.49	24.81	-49.06	-0.33

i-nuc	BP(j)	Nuc	#BP_Win	avgMFE	avgZ	avgED	SumZ	SumZ/#TotalWindows	BPs= 2
nt-1306	-	A	150	-	-	-	-	-
1306	NoBP	A	132	-29.96	-0.69	23.48	-91.15	-0.61
1306	1183	U	15	-34.66	-2.47	12.53	-37.02	-0.25
1306	1281	U	3	-28.3	-1.09	21.33	-3.26	-0.02

i-nuc	BP(j)	Nuc	#BP_Win	avgMFE	avgZ	avgED	SumZ	SumZ/#TotalWindows	BPs= 1
nt-1307	-	A	150	-	-	-	-	-
1307	NoBP	A	147	-30.39	-0.85	22.44	-124.86	-0.83
1307	1280	U	3	-28.3	-1.09	21.33	-3.26	-0.02

i-nuc	BP(j)	Nuc	#BP_Win	avgMFE	avgZ	avgED	SumZ	SumZ/#TotalWindows	BPs= 2
nt-1308	-	A	150	-	-	-	-	-
1308	NoBP	A	30	-29.69	-1.17	19.95	-35.16	-0.23
1308	1181	U	13	-35.21	-2.63	11.5	-34.14	-0.23
1308	1345	U	107	-29.88	-0.52	24.55	-56.05	-0.37

i-nuc	BP(j)	Nuc	#BP_Win	avgMFE	avgZ	avgED	SumZ	SumZ/#TotalWindows	BPs= 2
nt-1309	-	A	150	-	-	-	-	-
1309	NoBP	A	29	-29.47	-1.06	20.57	-30.66	-0.2
1309	1180	U	13	-35.21	-2.63	11.5	-34.14	-0.23
1309	1344	U	108	-29.88	-0.53	24.47	-57.61	-0.38

i-nuc	BP(j)	Nuc	#BP_Win	avgMFE	avgZ	avgED	SumZ	SumZ/#TotalWindows	BPs= 4
nt-1310	-	U	150	-	-	-	-	-
1310	NoBP	U	15	-30.37	-0.88	23.12	-13.21	-0.09
1310	1179	A	13	-35.21	-2.63	11.5	-34.14	-0.23
1310	1326	A	12	-28.59	-1.37	16.0	-16.46	-0.11
1310	1343	A	108	-29.88	-0.53	24.47	-57.61	-0.38
1310	1415	A	2	-25.4	1.12	36.06	2.25	0.02

i-nuc	BP(j)	Nuc	#BP_Win	avgMFE	avgZ	avgED	SumZ	SumZ/#TotalWindows	BPs= 4
nt-1311	-	G	150	-	-	-	-	-
1311	NoBP	G	15	-30.09	-0.69	23.87	-10.42	-0.07
1311	1178	C	13	-35.21	-2.63	11.5	-34.14	-0.23
1311	1325	U	12	-28.59	-1.37	16.0	-16.46	-0.11
1311	1342	C	108	-29.88	-0.53	24.47	-57.61	-0.38
1311	1414	C	2	-25.4	1.12	36.06	2.25	0.02

i-nuc	BP(j)	Nuc	#BP_Win	avgMFE	avgZ	avgED	SumZ	SumZ/#TotalWindows	BPs= 4
nt-1312	-	C	150	-	-	-	-	-
1312	1177	G	13	-35.21	-2.63	11.5	-34.14	-0.23
1312	NoBP	C	15	-29.89	-0.55	23.68	-8.2	-0.05
1312	1324	G	12	-28.59	-1.37	16.0	-16.46	-0.11
1312	1341	G	108	-29.88	-0.53	24.47	-57.61	-0.38
1312	1413	G	2	-25.4	1.12	36.06	2.25	0.02

i-nuc	BP(j)	Nuc	#BP_Win	avgMFE	avgZ	avgED	SumZ	SumZ/#TotalWindows	BPs= 1
nt-1313	-	G	150	-	-	-	-	-
1313	NoBP	G	138	-30.27	-0.69	23.41	-95.03	-0.63
1313	1323	U	12	-28.59	-1.37	16.0	-16.46	-0.11

i-nuc	BP(j)	Nuc	#BP_Win	avgMFE	avgZ	avgED	SumZ	SumZ/#TotalWindows	BPs= 1
nt-1314	-	A	150	-	-	-	-	-
1314	NoBP	A	138	-30.22	-0.67	23.49	-92.23	-0.61
1314	1322	U	12	-28.59	-1.37	16.0	-16.46	-0.11

i-nuc	BP(j)	Nuc	#BP_Win	avgMFE	avgZ	avgED	SumZ	SumZ/#TotalWindows	BPs= 0
nt-1315	-	A	150	-	-	-	-	-
1315	NoBP	A	150	-30.04	-0.7	22.97	-105.64	-0.7

i-nuc	BP(j)	Nuc	#BP_Win	avgMFE	avgZ	avgED	SumZ	SumZ/#TotalWindows	BPs= 1
nt-1316	-	C	150	-	-	-	-	-
1316	NoBP	C	136	-30.32	-0.84	22.44	-114.83	-0.77
1316	1348	G	14	-26.81	0.9	28.93	12.67	0.08

i-nuc	BP(j)	Nuc	#BP_Win	avgMFE	avgZ	avgED	SumZ	SumZ/#TotalWindows	BPs= 2
nt-1317	-	C	150	-	-	-	-	-
1317	NoBP	C	128	-30.09	-0.75	22.88	-96.33	-0.64
1317	1185	G	7	-33.8	-2.32	15.98	-16.24	-0.11
1317	1347	G	15	-26.69	0.94	29.3	14.16	0.09

i-nuc	BP(j)	Nuc	#BP_Win	avgMFE	avgZ	avgED	SumZ	SumZ/#TotalWindows	BPs= 2
nt-1318	-	C	150	-	-	-	-	-
1318	NoBP	C	128	-30.01	-0.72	23.09	-92.23	-0.61
1318	1184	G	7	-33.8	-2.32	15.98	-16.24	-0.11
1318	1346	G	15	-26.69	0.94	29.3	14.16	0.09

i-nuc	BP(j)	Nuc	#BP_Win	avgMFE	avgZ	avgED	SumZ	SumZ/#TotalWindows	BPs= 3
nt-1319	-	A	150	-	-	-	-	-
1319	NoBP	A	20	-30.22	-1.53	16.9	-30.57	-0.2
1319	1183	U	7	-33.8	-2.32	15.98	-16.24	-0.11
1319	1335	U	108	-29.88	-0.53	24.47	-57.61	-0.38
1319	1345	U	15	-26.69	0.94	29.3	14.16	0.09

i-nuc	BP(j)	Nuc	#BP_Win	avgMFE	avgZ	avgED	SumZ	SumZ/#TotalWindows	BPs= 3
nt-1320	-	G	150	-	-	-	-	-
1320	NoBP	G	20	-29.7	-1.34	18.16	-26.79	-0.18
1320	1182	C	7	-33.8	-2.32	15.98	-16.24	-0.11
1320	1334	U	108	-29.88	-0.53	24.47	-57.61	-0.38
1320	1344	U	15	-26.69	0.94	29.3	14.16	0.09

i-nuc	BP(j)	Nuc	#BP_Win	avgMFE	avgZ	avgED	SumZ	SumZ/#TotalWindows	BPs= 2
nt-1321	-	A	150	-	-	-	-	-
1321	NoBP	A	36	-28.2	-0.3	23.4	-10.72	-0.07
1321	1181	U	6	-34.2	-2.35	15.83	-14.07	-0.09
1321	1333	U	108	-29.88	-0.53	24.47	-57.61	-0.38

i-nuc	BP(j)	Nuc	#BP_Win	avgMFE	avgZ	avgED	SumZ	SumZ/#TotalWindows	BPs= 2
nt-1322	-	U	150	-	-	-	-	-
1322	NoBP	U	30	-28.9	-0.16	25.66	-4.69	-0.03
1322	1314	A	12	-28.59	-1.37	16.0	-16.46	-0.11
1322	1332	A	108	-29.88	-0.53	24.47	-57.61	-0.38

i-nuc	BP(j)	Nuc	#BP_Win	avgMFE	avgZ	avgED	SumZ	SumZ/#TotalWindows	BPs= 3
nt-1323	-	U	150	-	-	-	-	-
1323	NoBP	U	120	-29.8	-0.54	24.48	-64.43	-0.43
1323	1179	A	3	-35.47	-2.54	20.05	-7.63	-0.05
1323	1313	G	12	-28.59	-1.37	16.0	-16.46	-0.11
1323	1343	A	15	-26.69	0.94	29.3	14.16	0.09

i-nuc	BP(j)	Nuc	#BP_Win	avgMFE	avgZ	avgED	SumZ	SumZ/#TotalWindows	BPs= 4
nt-1324	-	G	150	-	-	-	-	-
1324	NoBP	G	12	-28.26	-0.24	26.33	-2.83	-0.02
1324	1178	C	3	-35.47	-2.54	20.05	-7.63	-0.05
1324	1312	C	12	-28.59	-1.37	16.0	-16.46	-0.11
1324	1330	C	108	-29.88	-0.53	24.47	-57.61	-0.38
1324	1342	C	15	-26.69	0.94	29.3	14.16	0.09

i-nuc	BP(j)	Nuc	#BP_Win	avgMFE	avgZ	avgED	SumZ	SumZ/#TotalWindows	BPs= 4
nt-1325	-	U	150	-	-	-	-	-
1325	1177	G	2	-36.1	-2.78	24.26	-5.57	-0.04
1325	NoBP	U	13	-27.91	-0.13	26.44	-1.69	-0.01
1325	1311	G	12	-28.59	-1.37	16.0	-16.46	-0.11
1325	1329	A	108	-29.88	-0.53	24.47	-57.61	-0.38
1325	1341	G	15	-26.69	0.94	29.3	14.16	0.09

i-nuc	BP(j)	Nuc	#BP_Win	avgMFE	avgZ	avgED	SumZ	SumZ/#TotalWindows	BPs= 1
nt-1326	-	A	150	-	-	-	-	-
1326	NoBP	A	138	-29.35	-0.35	25.22	-47.79	-0.32
1326	1310	U	12	-28.59	-1.37	16.0	-16.46	-0.11

i-nuc	BP(j)	Nuc	#BP_Win	avgMFE	avgZ	avgED	SumZ	SumZ/#TotalWindows	BPs= 0
nt-1327	-	A	150	-	-	-	-	-
1327	NoBP	A	150	-29.22	-0.4	24.53	-60.3	-0.4

i-nuc	BP(j)	Nuc	#BP_Win	avgMFE	avgZ	avgED	SumZ	SumZ/#TotalWindows	BPs= 0
nt-1328	-	G	150	-	-	-	-	-
1328	NoBP	G	150	-29.15	-0.38	24.66	-57.23	-0.38

i-nuc	BP(j)	Nuc	#BP_Win	avgMFE	avgZ	avgED	SumZ	SumZ/#TotalWindows	BPs= 1
nt-1329	-	A	150	-	-	-	-	-
1329	NoBP	A	42	-27.1	0.07	25.62	2.95	0.02
1329	1325	U	108	-29.88	-0.53	24.47	-57.61	-0.38

i-nuc	BP(j)	Nuc	#BP_Win	avgMFE	avgZ	avgED	SumZ	SumZ/#TotalWindows	BPs= 1
nt-1330	-	C	150	-	-	-	-	-
1330	NoBP	C	42	-26.91	0.16	26.13	6.54	0.04
1330	1324	G	108	-29.88	-0.53	24.47	-57.61	-0.38

i-nuc	BP(j)	Nuc	#BP_Win	avgMFE	avgZ	avgED	SumZ	SumZ/#TotalWindows	BPs= 0
nt-1331	-	U	150	-	-	-	-	-
1331	NoBP	U	150	-28.99	-0.32	25.07	-48.16	-0.32

i-nuc	BP(j)	Nuc	#BP_Win	avgMFE	avgZ	avgED	SumZ	SumZ/#TotalWindows	BPs= 1
nt-1332	-	A	150	-	-	-	-	-
1332	NoBP	A	42	-26.56	0.29	26.99	12.31	0.08
1332	1322	U	108	-29.88	-0.53	24.47	-57.61	-0.38

i-nuc	BP(j)	Nuc	#BP_Win	avgMFE	avgZ	avgED	SumZ	SumZ/#TotalWindows	BPs= 1
nt-1333	-	U	150	-	-	-	-	-
1333	NoBP	U	42	-26.45	0.34	27.27	14.41	0.1
1333	1321	A	108	-29.88	-0.53	24.47	-57.61	-0.38

i-nuc	BP(j)	Nuc	#BP_Win	avgMFE	avgZ	avgED	SumZ	SumZ/#TotalWindows	BPs= 1
nt-1334	-	U	150	-	-	-	-	-
1334	NoBP	U	42	-26.36	0.39	27.52	16.57	0.11
1334	1320	G	108	-29.88	-0.53	24.47	-57.61	-0.38

i-nuc	BP(j)	Nuc	#BP_Win	avgMFE	avgZ	avgED	SumZ	SumZ/#TotalWindows	BPs= 1
nt-1335	-	U	150	-	-	-	-	-
1335	NoBP	U	42	-26.27	0.46	27.99	19.3	0.13
1335	1319	A	108	-29.88	-0.53	24.47	-57.61	-0.38

i-nuc	BP(j)	Nuc	#BP_Win	avgMFE	avgZ	avgED	SumZ	SumZ/#TotalWindows	BPs= 0
nt-1336	-	U	150	-	-	-	-	-
1336	NoBP	U	150	-28.84	-0.24	25.59	-36.08	-0.24

i-nuc	BP(j)	Nuc	#BP_Win	avgMFE	avgZ	avgED	SumZ	SumZ/#TotalWindows	BPs= 0
nt-1337	-	A	150	-	-	-	-	-
1337	NoBP	A	150	-28.82	-0.23	25.73	-34.17	-0.23

i-nuc	BP(j)	Nuc	#BP_Win	avgMFE	avgZ	avgED	SumZ	SumZ/#TotalWindows	BPs= 0
nt-1338	-	A	150	-	-	-	-	-
1338	NoBP	A	150	-28.79	-0.21	25.87	-31.9	-0.21

i-nuc	BP(j)	Nuc	#BP_Win	avgMFE	avgZ	avgED	SumZ	SumZ/#TotalWindows	BPs= 0
nt-1339	-	A	150	-	-	-	-	-
1339	NoBP	A	150	-28.77	-0.19	26.02	-29.16	-0.19

i-nuc	BP(j)	Nuc	#BP_Win	avgMFE	avgZ	avgED	SumZ	SumZ/#TotalWindows	BPs= 0
nt-1340	-	A	150	-	-	-	-	-
1340	NoBP	A	150	-28.74	-0.18	26.17	-27.0	-0.18

i-nuc	BP(j)	Nuc	#BP_Win	avgMFE	avgZ	avgED	SumZ	SumZ/#TotalWindows	BPs= 3
nt-1341	-	G	150	-	-	-	-	-
1341	NoBP	G	26	-25.23	0.69	31.85	17.97	0.12
1341	1312	C	108	-29.88	-0.53	24.47	-57.61	-0.38
1341	1325	U	15	-26.69	0.94	29.3	14.16	0.09
1341	1357	C	1	-25.1	1.24	37.66	1.24	0.01

i-nuc	BP(j)	Nuc	#BP_Win	avgMFE	avgZ	avgED	SumZ	SumZ/#TotalWindows	BPs= 4
nt-1342	-	C	150	-	-	-	-	-
1342	NoBP	C	3	-27.23	-0.33	22.17	-0.99	-0.01
1342	1311	G	108	-29.88	-0.53	24.47	-57.61	-0.38
1342	1324	G	15	-26.69	0.94	29.3	14.16	0.09
1342	1466	G	23	-24.8	0.95	33.94	21.92	0.15
1342	1356	G	1	-25.1	1.24	37.66	1.24	0.01

i-nuc	BP(j)	Nuc	#BP_Win	avgMFE	avgZ	avgED	SumZ	SumZ/#TotalWindows	BPs= 3
nt-1343	-	A	150	-	-	-	-	-
1343	NoBP	A	4	-26.2	0.69	29.46	2.76	0.02
1343	1310	U	108	-29.88	-0.53	24.47	-57.61	-0.38
1343	1323	U	15	-26.69	0.94	29.3	14.16	0.09
1343	1465	U	23	-24.8	0.95	33.94	21.92	0.15

i-nuc	BP(j)	Nuc	#BP_Win	avgMFE	avgZ	avgED	SumZ	SumZ/#TotalWindows	BPs= 4
nt-1344	-	U	150	-	-	-	-	-
1344	1309	A	108	-29.88	-0.53	24.47	-57.61	-0.38
1344	1320	G	15	-26.69	0.94	29.3	14.16	0.09
1344	1464	A	23	-24.8	0.95	33.94	21.92	0.15
1344	1353	G	1	-25.1	1.24	37.66	1.24	0.01
1344	NoBP	U	3	-26.17	0.85	30.34	2.54	0.02

i-nuc	BP(j)	Nuc	#BP_Win	avgMFE	avgZ	avgED	SumZ	SumZ/#TotalWindows	BPs= 5
nt-1345	-	U	150	-	-	-	-	-
1345	1308	A	107	-29.88	-0.52	24.55	-56.05	-0.37
1345	1319	A	15	-26.69	0.94	29.3	14.16	0.09
1345	1463	A	23	-24.8	0.95	33.94	21.92	0.15
1345	1352	A	1	-25.1	1.24	37.66	1.24	0.01
1345	NoBP	U	1	-24.7	1.36	34.18	1.36	0.01
1345	1492	A	3	-26.97	0.45	28.31	1.36	0.01

i-nuc	BP(j)	Nuc	#BP_Win	avgMFE	avgZ	avgED	SumZ	SumZ/#TotalWindows	BPs= 5
nt-1346	-	G	150	-	-	-	-	-
1346	NoBP	G	103	-29.92	-0.49	24.75	-50.94	-0.34
1346	1211	C	3	-28.3	-1.09	21.33	-3.26	-0.02
1346	1318	C	15	-26.69	0.94	29.3	14.16	0.09
1346	1462	U	23	-24.8	0.95	33.94	21.92	0.15
1346	1351	C	1	-25.1	1.24	37.66	1.24	0.01
1346	1491	C	5	-26.4	0.69	29.42	3.43	0.02

i-nuc	BP(j)	Nuc	#BP_Win	avgMFE	avgZ	avgED	SumZ	SumZ/#TotalWindows	BPs= 6
nt-1347	-	G	150	-	-	-	-	-
1347	NoBP	G	2	-26.05	0.36	33.28	0.72	0.0
1347	1210	C	3	-28.3	-1.09	21.33	-3.26	-0.02
1347	1305	C	101	-29.94	-0.49	24.81	-49.06	-0.33
1347	1317	C	15	-26.69	0.94	29.3	14.16	0.09
1347	1460	C	23	-24.8	0.95	33.94	21.92	0.15
1347	1490	C	5	-26.4	0.69	29.42	3.43	0.02
1347	1407	C	1	-24.0	0.96	33.26	0.96	0.01

i-nuc	BP(j)	Nuc	#BP_Win	avgMFE	avgZ	avgED	SumZ	SumZ/#TotalWindows	BPs= 5
nt-1348	-	G	150	-	-	-	-	-
1348	1209	C	3	-28.3	-1.09	21.33	-3.26	-0.02
1348	1304	C	101	-29.94	-0.49	24.81	-49.06	-0.33
1348	1316	C	14	-26.81	0.9	28.93	12.67	0.08
1348	NoBP	G	8	-25.7	0.88	30.98	7.03	0.05
1348	1459	C	23	-24.8	0.95	33.94	21.92	0.15
1348	1406	C	1	-24.0	0.96	33.26	0.96	0.01

i-nuc	BP(j)	Nuc	#BP_Win	avgMFE	avgZ	avgED	SumZ	SumZ/#TotalWindows	BPs= 1
nt-1349	-	A	150	-	-	-	-	-
1349	NoBP	A	49	-25.63	0.83	31.35	40.83	0.27
1349	1303	U	101	-29.94	-0.49	24.81	-49.06	-0.33

i-nuc	BP(j)	Nuc	#BP_Win	avgMFE	avgZ	avgED	SumZ	SumZ/#TotalWindows	BPs= 3
nt-1350	-	C	150	-	-	-	-	-
1350	NoBP	C	43	-25.46	0.89	31.7	38.41	0.26
1350	1302	G	101	-29.94	-0.49	24.81	-49.06	-0.33
1350	1487	G	5	-26.4	0.69	29.42	3.43	0.02
1350	1405	G	1	-24.0	0.96	33.26	0.96	0.01

i-nuc	BP(j)	Nuc	#BP_Win	avgMFE	avgZ	avgED	SumZ	SumZ/#TotalWindows	BPs= 4
nt-1351	-	C	150	-	-	-	-	-
1351	1301	G	100	-29.96	-0.49	24.82	-49.4	-0.33
1351	NoBP	C	43	-25.41	0.92	31.57	39.37	0.26
1351	1346	G	1	-25.1	1.24	37.66	1.24	0.01
1351	1486	G	5	-26.4	0.69	29.42	3.43	0.02
1351	1404	G	1	-24.0	0.96	33.26	0.96	0.01

i-nuc	BP(j)	Nuc	#BP_Win	avgMFE	avgZ	avgED	SumZ	SumZ/#TotalWindows	BPs= 5
nt-1352	-	A	150	-	-	-	-	-
1352	NoBP	A	56	-25.76	0.56	30.28	31.46	0.21
1352	1212	U	5	-32.06	-1.29	17.09	-6.43	-0.04
1352	1300	U	56	-29.07	-0.39	25.5	-22.03	-0.15
1352	1363	U	27	-32.45	-0.38	24.67	-10.2	-0.07
1352	1345	U	1	-25.1	1.24	37.66	1.24	0.01
1352	1484	U	5	-26.4	0.69	29.42	3.43	0.02

i-nuc	BP(j)	Nuc	#BP_Win	avgMFE	avgZ	avgED	SumZ	SumZ/#TotalWindows	BPs= 10
nt-1353	-	G	150	-	-	-	-	-
1353	NoBP	G	4	-31.18	-0.49	22.86	-1.94	-0.01
1353	1211	C	5	-32.06	-1.29	17.09	-6.43	-0.04
1353	1299	U	47	-28.8	-0.43	25.27	-20.32	-0.14
1353	1246	U	10	-25.91	-0.39	28.24	-3.91	-0.03
1353	1264	C	8	-30.12	-0.12	27.15	-0.99	-0.01
1353	1362	C	27	-32.45	-0.38	24.67	-10.2	-0.07
1353	1453	C	29	-25.07	0.97	33.56	28.21	0.19
1353	1460	C	13	-25.66	0.75	26.43	9.81	0.07
1353	1344	U	1	-25.1	1.24	37.66	1.24	0.01
1353	1483	U	5	-26.4	0.69	29.42	3.43	0.02
1353	1402	C	1	-24.0	0.96	33.26	0.96	0.01

i-nuc	BP(j)	Nuc	#BP_Win	avgMFE	avgZ	avgED	SumZ	SumZ/#TotalWindows	BPs= 7
nt-1354	-	G	150	-	-	-	-	-
1354	1210	C	5	-32.06	-1.29	17.09	-6.43	-0.04
1354	NoBP	G	79	-30.03	-0.37	25.11	-29.44	-0.2
1354	1245	C	10	-25.91	-0.39	28.24	-3.91	-0.03
1354	1263	U	8	-30.12	-0.12	27.15	-0.99	-0.01
1354	1452	C	29	-25.07	0.97	33.56	28.21	0.19
1354	1459	C	13	-25.66	0.75	26.43	9.81	0.07
1354	1482	U	5	-26.4	0.69	29.42	3.43	0.02
1354	1401	C	1	-24.0	0.96	33.26	0.96	0.01

i-nuc	BP(j)	Nuc	#BP_Win	avgMFE	avgZ	avgED	SumZ	SumZ/#TotalWindows	BPs= 6
nt-1355	-	A	150	-	-	-	-	-
1355	NoBP	A	48	-31.03	-0.31	24.21	-14.65	-0.1
1355	1297	U	37	-28.62	-0.51	25.49	-18.83	-0.13
1355	1244	U	10	-25.91	-0.39	28.24	-3.91	-0.03
1355	1262	U	8	-30.12	-0.12	27.15	-0.99	-0.01
1355	1451	U	29	-25.07	0.97	33.56	28.21	0.19
1355	1457	U	13	-25.66	0.75	26.43	9.81	0.07
1355	1481	U	5	-26.4	0.69	29.42	3.43	0.02

i-nuc	BP(j)	Nuc	#BP_Win	avgMFE	avgZ	avgED	SumZ	SumZ/#TotalWindows	BPs= 7
nt-1356	-	G	150	-	-	-	-	-
1356	NoBP	G	77	-28.79	0.18	27.68	13.74	0.09
1356	1296	U	34	-28.19	-0.5	25.3	-17.16	-0.11
1356	1243	C	10	-25.91	-0.39	28.24	-3.91	-0.03
1356	1261	C	8	-30.12	-0.12	27.15	-0.99	-0.01
1356	1432	C	2	-33.0	-0.3	30.34	-0.6	-0.0
1356	1456	C	13	-25.66	0.75	26.43	9.81	0.07
1356	1342	C	1	-25.1	1.24	37.66	1.24	0.01
1356	1478	C	5	-26.4	0.69	29.42	3.43	0.02

i-nuc	BP(j)	Nuc	#BP_Win	avgMFE	avgZ	avgED	SumZ	SumZ/#TotalWindows	BPs= 7
nt-1357	-	C	150	-	-	-	-	-
1357	NoBP	C	116	-28.33	-0.05	27.26	-6.15	-0.04
1357	1397	G	4	-28.95	0.03	23.74	0.1	0.0
1357	1260	G	8	-30.12	-0.12	27.15	-0.99	-0.01
1357	1431	G	2	-33.0	-0.3	30.34	-0.6	-0.0
1357	1455	G	13	-25.66	0.75	26.43	9.81	0.07
1357	1341	G	1	-25.1	1.24	37.66	1.24	0.01
1357	1477	G	5	-26.4	0.69	29.42	3.43	0.02
1357	1398	G	1	-24.0	0.96	33.26	0.96	0.01

i-nuc	BP(j)	Nuc	#BP_Win	avgMFE	avgZ	avgED	SumZ	SumZ/#TotalWindows	BPs= 0
nt-1358	-	G	150	-	-	-	-	-
1358	NoBP	G	150	-28.09	0.06	27.42	9.7	0.06

i-nuc	BP(j)	Nuc	#BP_Win	avgMFE	avgZ	avgED	SumZ	SumZ/#TotalWindows	BPs= 0
nt-1359	-	A	150	-	-	-	-	-
1359	NoBP	A	150	-28.03	0.07	27.51	10.93	0.07

i-nuc	BP(j)	Nuc	#BP_Win	avgMFE	avgZ	avgED	SumZ	SumZ/#TotalWindows	BPs= 1
nt-1360	-	C	150	-	-	-	-	-
1360	NoBP	C	137	-27.9	0.09	27.73	12.78	0.09
1360	1394	G	13	-28.82	0.02	26.21	0.2	0.0

i-nuc	BP(j)	Nuc	#BP_Win	avgMFE	avgZ	avgED	SumZ	SumZ/#TotalWindows	BPs= 2
nt-1361	-	A	150	-	-	-	-	-
1361	NoBP	A	108	-28.58	-0.12	26.27	-12.77	-0.09
1361	1393	U	13	-28.82	0.02	26.21	0.2	0.0
1361	1444	U	29	-25.07	0.97	33.56	28.21	0.19

i-nuc	BP(j)	Nuc	#BP_Win	avgMFE	avgZ	avgED	SumZ	SumZ/#TotalWindows	BPs= 4
nt-1362	-	C	150	-	-	-	-	-
1362	NoBP	C	71	-27.7	-0.1	26.59	-6.78	-0.05
1362	1392	G	13	-28.82	0.02	26.21	0.2	0.0
1362	1353	G	27	-32.45	-0.38	24.67	-10.2	-0.07
1362	1443	G	29	-25.07	0.97	33.56	28.21	0.19
1362	1486	G	10	-23.64	0.66	29.71	6.58	0.04

i-nuc	BP(j)	Nuc	#BP_Win	avgMFE	avgZ	avgED	SumZ	SumZ/#TotalWindows	BPs= 5
nt-1363	-	U	150	-	-	-	-	-
1363	NoBP	U	61	-27.84	-0.01	26.68	-0.44	-0.0
1363	1237	A	10	-25.91	-0.39	28.24	-3.91	-0.03
1363	1391	A	13	-28.82	0.02	26.21	0.2	0.0
1363	1352	A	27	-32.45	-0.38	24.67	-10.2	-0.07
1363	1442	A	29	-25.07	0.97	33.56	28.21	0.19
1363	1485	A	10	-23.64	0.66	29.71	6.58	0.04

i-nuc	BP(j)	Nuc	#BP_Win	avgMFE	avgZ	avgED	SumZ	SumZ/#TotalWindows	BPs= 2
nt-1364	-	A	150	-	-	-	-	-
1364	NoBP	A	130	-28.23	0.15	27.9	19.79	0.13
1364	1236	U	10	-25.91	-0.39	28.24	-3.91	-0.03
1364	1484	U	10	-23.64	0.66	29.71	6.58	0.04

i-nuc	BP(j)	Nuc	#BP_Win	avgMFE	avgZ	avgED	SumZ	SumZ/#TotalWindows	BPs= 3
nt-1365	-	G	150	-	-	-	-	-
1365	NoBP	G	129	-28.19	0.16	27.99	20.76	0.14
1365	1235	C	10	-25.91	-0.39	28.24	-3.91	-0.03
1365	1264	C	1	-29.6	0.24	25.69	0.24	0.0
1365	1483	U	10	-23.64	0.66	29.71	6.58	0.04

i-nuc	BP(j)	Nuc	#BP_Win	avgMFE	avgZ	avgED	SumZ	SumZ/#TotalWindows	BPs= 3
nt-1366	-	A	150	-	-	-	-	-
1366	NoBP	A	129	-28.19	0.16	28.01	20.57	0.14
1366	1234	U	10	-25.91	-0.39	28.24	-3.91	-0.03
1366	1263	U	1	-29.6	0.24	25.69	0.24	0.0
1366	1482	U	10	-23.64	0.66	29.71	6.58	0.04

i-nuc	BP(j)	Nuc	#BP_Win	avgMFE	avgZ	avgED	SumZ	SumZ/#TotalWindows	BPs= 3
nt-1367	-	A	150	-	-	-	-	-
1367	NoBP	A	130	-28.17	0.16	27.97	20.29	0.14
1367	1233	U	9	-26.0	-0.42	28.55	-3.81	-0.03
1367	1262	U	1	-29.6	0.24	25.69	0.24	0.0
1367	1481	U	10	-23.64	0.66	29.71	6.58	0.04

i-nuc	BP(j)	Nuc	#BP_Win	avgMFE	avgZ	avgED	SumZ	SumZ/#TotalWindows	BPs= 1
nt-1368	-	G	150	-	-	-	-	-
1368	NoBP	G	149	-27.74	0.16	28.12	23.4	0.16
1368	1261	C	1	-29.6	0.24	25.69	0.24	0.0

i-nuc	BP(j)	Nuc	#BP_Win	avgMFE	avgZ	avgED	SumZ	SumZ/#TotalWindows	BPs= 0
nt-1369	-	A	150	-	-	-	-	-
1369	NoBP	A	150	-27.75	0.16	28.06	23.92	0.16

i-nuc	BP(j)	Nuc	#BP_Win	avgMFE	avgZ	avgED	SumZ	SumZ/#TotalWindows	BPs= 0
nt-1370	-	A	150	-	-	-	-	-
1370	NoBP	A	150	-27.75	0.16	28.02	24.61	0.16

i-nuc	BP(j)	Nuc	#BP_Win	avgMFE	avgZ	avgED	SumZ	SumZ/#TotalWindows	BPs= 0
nt-1371	-	A	150	-	-	-	-	-
1371	NoBP	A	150	-27.76	0.17	28.0	25.19	0.17

i-nuc	BP(j)	Nuc	#BP_Win	avgMFE	avgZ	avgED	SumZ	SumZ/#TotalWindows	BPs= 0
nt-1372	-	U	150	-	-	-	-	-
1372	NoBP	U	150	-27.76	0.18	28.02	26.34	0.18

i-nuc	BP(j)	Nuc	#BP_Win	avgMFE	avgZ	avgED	SumZ	SumZ/#TotalWindows	BPs= 0
nt-1373	-	G	150	-	-	-	-	-
1373	NoBP	G	150	-27.79	0.18	27.97	26.41	0.18

i-nuc	BP(j)	Nuc	#BP_Win	avgMFE	avgZ	avgED	SumZ	SumZ/#TotalWindows	BPs= 0
nt-1374	-	A	150	-	-	-	-	-
1374	NoBP	A	150	-27.83	0.17	27.96	25.49	0.17

i-nuc	BP(j)	Nuc	#BP_Win	avgMFE	avgZ	avgED	SumZ	SumZ/#TotalWindows	BPs= 1
nt-1375	-	U	150	-	-	-	-	-
1375	NoBP	U	12	-25.54	-0.27	27.24	-3.24	-0.02
1375	1387	A	138	-28.07	0.21	27.97	28.96	0.19

i-nuc	BP(j)	Nuc	#BP_Win	avgMFE	avgZ	avgED	SumZ	SumZ/#TotalWindows	BPs= 1
nt-1376	-	G	150	-	-	-	-	-
1376	NoBP	G	10	-25.55	-0.26	26.87	-2.56	-0.02
1376	1386	C	140	-28.08	0.2	27.93	28.11	0.19

i-nuc	BP(j)	Nuc	#BP_Win	avgMFE	avgZ	avgED	SumZ	SumZ/#TotalWindows	BPs= 1
nt-1377	-	A	150	-	-	-	-	-
1377	NoBP	A	10	-25.86	-0.28	26.78	-2.82	-0.02
1377	1385	U	140	-28.08	0.2	27.93	28.11	0.19

i-nuc	BP(j)	Nuc	#BP_Win	avgMFE	avgZ	avgED	SumZ	SumZ/#TotalWindows	BPs= 1
nt-1378	-	C	150	-	-	-	-	-
1378	NoBP	C	10	-26.17	-0.22	26.74	-2.19	-0.01
1378	1384	G	140	-28.08	0.2	27.93	28.11	0.19

i-nuc	BP(j)	Nuc	#BP_Win	avgMFE	avgZ	avgED	SumZ	SumZ/#TotalWindows	BPs= 1
nt-1379	-	A	150	-	-	-	-	-
1379	NoBP	A	10	-26.48	-0.25	26.72	-2.46	-0.02
1379	1383	U	140	-28.08	0.2	27.93	28.11	0.19

i-nuc	BP(j)	Nuc	#BP_Win	avgMFE	avgZ	avgED	SumZ	SumZ/#TotalWindows	BPs= 0
nt-1380	-	G	150	-	-	-	-	-
1380	NoBP	G	150	-27.99	0.17	27.88	25.61	0.17

i-nuc	BP(j)	Nuc	#BP_Win	avgMFE	avgZ	avgED	SumZ	SumZ/#TotalWindows	BPs= 0
nt-1381	-	C	150	-	-	-	-	-
1381	NoBP	C	150	-28.01	0.17	27.91	25.96	0.17

i-nuc	BP(j)	Nuc	#BP_Win	avgMFE	avgZ	avgED	SumZ	SumZ/#TotalWindows	BPs= 0
nt-1382	-	A	150	-	-	-	-	-
1382	NoBP	A	150	-28.03	0.18	27.95	26.26	0.18

i-nuc	BP(j)	Nuc	#BP_Win	avgMFE	avgZ	avgED	SumZ	SumZ/#TotalWindows	BPs= 2
nt-1383	-	U	150	-	-	-	-	-
1383	NoBP	U	9	-27.57	-0.17	28.77	-1.56	-0.01
1383	1379	A	140	-28.08	0.2	27.93	28.11	0.19
1383	1415	A	1	-29.2	-0.42	36.14	-0.42	-0.0

i-nuc	BP(j)	Nuc	#BP_Win	avgMFE	avgZ	avgED	SumZ	SumZ/#TotalWindows	BPs= 2
nt-1384	-	G	150	-	-	-	-	-
1384	NoBP	G	9	-28.02	-0.16	29.94	-1.43	-0.01
1384	1378	C	140	-28.08	0.2	27.93	28.11	0.19
1384	1414	C	1	-29.2	-0.42	36.14	-0.42	-0.0

i-nuc	BP(j)	Nuc	#BP_Win	avgMFE	avgZ	avgED	SumZ	SumZ/#TotalWindows	BPs= 2
nt-1385	-	U	150	-	-	-	-	-
1385	NoBP	U	9	-28.58	-0.22	31.15	-2.0	-0.01
1385	1377	A	140	-28.08	0.2	27.93	28.11	0.19
1385	1413	G	1	-29.2	-0.42	36.14	-0.42	-0.0

i-nuc	BP(j)	Nuc	#BP_Win	avgMFE	avgZ	avgED	SumZ	SumZ/#TotalWindows	BPs= 1
nt-1386	-	C	150	-	-	-	-	-
1386	1376	G	140	-28.08	0.2	27.93	28.11	0.19
1386	NoBP	C	10	-29.14	-0.24	32.63	-2.4	-0.02

i-nuc	BP(j)	Nuc	#BP_Win	avgMFE	avgZ	avgED	SumZ	SumZ/#TotalWindows	BPs= 1
nt-1387	-	A	150	-	-	-	-	-
1387	1375	U	138	-28.07	0.21	27.97	28.96	0.19
1387	NoBP	A	12	-29.35	-0.34	32.24	-4.14	-0.03

i-nuc	BP(j)	Nuc	#BP_Win	avgMFE	avgZ	avgED	SumZ	SumZ/#TotalWindows	BPs= 0
nt-1388	-	G	150	-	-	-	-	-
1388	NoBP	G	150	-28.19	0.16	28.39	24.73	0.16

i-nuc	BP(j)	Nuc	#BP_Win	avgMFE	avgZ	avgED	SumZ	SumZ/#TotalWindows	BPs= 2
nt-1389	-	G	150	-	-	-	-	-
1389	NoBP	G	28	-28.95	-0.13	27.1	-3.52	-0.02
1389	1246	U	1	-27.6	-0.09	24.35	-0.09	-0.0
1389	1407	C	121	-28.04	0.24	28.83	28.75	0.19

i-nuc	BP(j)	Nuc	#BP_Win	avgMFE	avgZ	avgED	SumZ	SumZ/#TotalWindows	BPs= 2
nt-1390	-	G	150	-	-	-	-	-
1390	NoBP	G	28	-29.02	-0.14	27.45	-3.88	-0.03
1390	1245	C	1	-27.6	-0.09	24.35	-0.09	-0.0
1390	1406	C	121	-28.04	0.24	28.83	28.75	0.19

i-nuc	BP(j)	Nuc	#BP_Win	avgMFE	avgZ	avgED	SumZ	SumZ/#TotalWindows	BPs= 2
nt-1391	-	A	150	-	-	-	-	-
1391	NoBP	A	136	-28.18	0.18	28.86	24.24	0.16
1391	1244	U	1	-27.6	-0.09	24.35	-0.09	-0.0
1391	1363	U	13	-28.82	0.02	26.21	0.2	0.0

i-nuc	BP(j)	Nuc	#BP_Win	avgMFE	avgZ	avgED	SumZ	SumZ/#TotalWindows	BPs= 3
nt-1392	-	G	150	-	-	-	-	-
1392	1243	C	1	-27.6	-0.09	24.35	-0.09	-0.0
1392	NoBP	G	135	-28.2	0.18	28.79	23.69	0.16
1392	1362	C	13	-28.82	0.02	26.21	0.2	0.0
1392	1406	C	1	-30.0	0.05	28.71	0.05	0.0

i-nuc	BP(j)	Nuc	#BP_Win	avgMFE	avgZ	avgED	SumZ	SumZ/#TotalWindows	BPs= 3
nt-1393	-	U	150	-	-	-	-	-
1393	NoBP	U	2	-27.7	-0.11	25.9	-0.22	-0.0
1393	1361	A	13	-28.82	0.02	26.21	0.2	0.0
1393	1404	G	134	-28.24	0.17	28.74	22.46	0.15
1393	1405	G	1	-30.0	0.05	28.71	0.05	0.0

i-nuc	BP(j)	Nuc	#BP_Win	avgMFE	avgZ	avgED	SumZ	SumZ/#TotalWindows	BPs= 2
nt-1394	-	G	150	-	-	-	-	-
1394	1360	C	13	-28.82	0.02	26.21	0.2	0.0
1394	1403	C	136	-28.27	0.15	28.65	20.39	0.14
1394	NoBP	G	1	-30.0	0.05	28.71	0.05	0.0

i-nuc	BP(j)	Nuc	#BP_Win	avgMFE	avgZ	avgED	SumZ	SumZ/#TotalWindows	BPs= 2
nt-1395	-	G	150	-	-	-	-	-
1395	NoBP	G	8	-28.09	0.04	24.68	0.33	0.0
1395	1402	C	139	-28.33	0.15	28.68	20.32	0.14
1395	1403	C	3	-30.13	-0.37	24.85	-1.11	-0.01

i-nuc	BP(j)	Nuc	#BP_Win	avgMFE	avgZ	avgED	SumZ	SumZ/#TotalWindows	BPs= 3
nt-1396	-	G	150	-	-	-	-	-
1396	NoBP	G	7	-28.06	0.12	25.04	0.84	0.01
1396	1401	C	139	-28.33	0.15	28.68	20.32	0.14
1396	1402	C	3	-30.13	-0.37	24.85	-1.11	-0.01
1396	1403	C	1	-28.7	-0.69	22.35	-0.69	-0.0

i-nuc	BP(j)	Nuc	#BP_Win	avgMFE	avgZ	avgED	SumZ	SumZ/#TotalWindows	BPs= 3
nt-1397	-	G	150	-	-	-	-	-
1397	NoBP	G	142	-28.3	0.14	28.67	20.34	0.14
1397	1357	C	4	-28.95	0.03	23.74	0.1	0.0
1397	1401	C	3	-30.13	-0.37	24.85	-1.11	-0.01
1397	1402	C	1	-28.7	-0.69	22.35	-0.69	-0.0

i-nuc	BP(j)	Nuc	#BP_Win	avgMFE	avgZ	avgED	SumZ	SumZ/#TotalWindows	BPs= 1
nt-1398	-	G	150	-	-	-	-	-
1398	NoBP	G	149	-28.38	0.11	28.42	16.54	0.11
1398	1357	C	1	-24.0	0.96	33.26	0.96	0.01

i-nuc	BP(j)	Nuc	#BP_Win	avgMFE	avgZ	avgED	SumZ	SumZ/#TotalWindows	BPs= 0
nt-1399	-	G	150	-	-	-	-	-
1399	NoBP	G	150	-28.34	0.11	28.47	16.43	0.11

i-nuc	BP(j)	Nuc	#BP_Win	avgMFE	avgZ	avgED	SumZ	SumZ/#TotalWindows	BPs= 0
nt-1400	-	A	150	-	-	-	-	-
1400	NoBP	A	150	-28.34	0.1	28.48	15.3	0.1

i-nuc	BP(j)	Nuc	#BP_Win	avgMFE	avgZ	avgED	SumZ	SumZ/#TotalWindows	BPs= 3
nt-1401	-	C	150	-	-	-	-	-
1401	NoBP	C	7	-28.11	-0.79	28.0	-5.51	-0.04
1401	1396	G	139	-28.33	0.15	28.68	20.32	0.14
1401	1397	G	3	-30.13	-0.37	24.85	-1.11	-0.01
1401	1354	G	1	-24.0	0.96	33.26	0.96	0.01

i-nuc	BP(j)	Nuc	#BP_Win	avgMFE	avgZ	avgED	SumZ	SumZ/#TotalWindows	BPs= 4
nt-1402	-	C	150	-	-	-	-	-
1402	1395	G	139	-28.33	0.15	28.68	20.32	0.14
1402	1396	G	3	-30.13	-0.37	24.85	-1.11	-0.01
1402	1353	G	1	-24.0	0.96	33.26	0.96	0.01
1402	1397	G	1	-28.7	-0.69	22.35	-0.69	-0.0
1402	NoBP	C	6	-28.13	-1.14	31.35	-6.87	-0.05

i-nuc	BP(j)	Nuc	#BP_Win	avgMFE	avgZ	avgED	SumZ	SumZ/#TotalWindows	BPs= 4
nt-1403	-	C	150	-	-	-	-	-
1403	1394	G	136	-28.27	0.15	28.65	20.39	0.14
1403	1395	G	3	-30.13	-0.37	24.85	-1.11	-0.01
1403	1428	G	4	-30.9	-0.8	35.49	-3.2	-0.02
1403	NoBP	C	6	-27.43	-0.76	30.02	-4.54	-0.03
1403	1396	G	1	-28.7	-0.69	22.35	-0.69	-0.0

i-nuc	BP(j)	Nuc	#BP_Win	avgMFE	avgZ	avgED	SumZ	SumZ/#TotalWindows	BPs= 3
nt-1404	-	G	150	-	-	-	-	-
1404	NoBP	G	11	-29.28	-0.99	26.27	-10.9	-0.07
1404	1393	U	134	-28.24	0.17	28.74	22.46	0.15
1404	1427	U	4	-30.9	-0.8	35.49	-3.2	-0.02
1404	1351	C	1	-24.0	0.96	33.26	0.96	0.01

i-nuc	BP(j)	Nuc	#BP_Win	avgMFE	avgZ	avgED	SumZ	SumZ/#TotalWindows	BPs= 5
nt-1405	-	G	150	-	-	-	-	-
1405	NoBP	G	125	-28.09	0.2	28.91	24.8	0.17
1405	1393	U	1	-30.0	0.05	28.71	0.05	0.0
1405	1426	C	4	-30.9	-0.8	35.49	-3.2	-0.02
1405	1350	C	1	-24.0	0.96	33.26	0.96	0.01
1405	1523	C	17	-29.81	-0.78	25.19	-13.23	-0.09
1405	1533	C	2	-29.2	-0.72	34.79	-1.43	-0.01

i-nuc	BP(j)	Nuc	#BP_Win	avgMFE	avgZ	avgED	SumZ	SumZ/#TotalWindows	BPs= 6
nt-1406	-	C	150	-	-	-	-	-
1406	1392	G	1	-30.0	0.05	28.71	0.05	0.0
1406	1390	G	121	-28.04	0.24	28.83	28.75	0.19
1406	1425	G	4	-30.9	-0.8	35.49	-3.2	-0.02
1406	1348	G	1	-24.0	0.96	33.26	0.96	0.01
1406	1522	G	17	-29.81	-0.78	25.19	-13.23	-0.09
1406	1532	G	2	-29.2	-0.72	34.79	-1.43	-0.01
1406	NoBP	C	4	-29.4	-1.43	29.75	-5.73	-0.04

i-nuc	BP(j)	Nuc	#BP_Win	avgMFE	avgZ	avgED	SumZ	SumZ/#TotalWindows	BPs= 5
nt-1407	-	C	150	-	-	-	-	-
1407	1389	G	121	-28.04	0.24	28.83	28.75	0.19
1407	1424	G	4	-30.9	-0.8	35.49	-3.2	-0.02
1407	1347	G	1	-24.0	0.96	33.26	0.96	0.01
1407	1521	G	17	-29.81	-0.78	25.19	-13.23	-0.09
1407	1531	G	2	-29.2	-0.72	34.79	-1.43	-0.01
1407	NoBP	C	5	-29.4	-1.52	27.8	-7.59	-0.05

i-nuc	BP(j)	Nuc	#BP_Win	avgMFE	avgZ	avgED	SumZ	SumZ/#TotalWindows	BPs= 2
nt-1408	-	A	150	-	-	-	-	-
1408	NoBP	A	129	-28.07	0.15	28.94	19.03	0.13
1408	1423	U	4	-30.9	-0.8	35.49	-3.2	-0.02
1408	1520	U	17	-29.81	-0.78	25.19	-13.23	-0.09

i-nuc	BP(j)	Nuc	#BP_Win	avgMFE	avgZ	avgED	SumZ	SumZ/#TotalWindows	BPs= 1
nt-1409	-	U	150	-	-	-	-	-
1409	NoBP	U	133	-28.13	0.12	29.21	15.37	0.1
1409	1519	G	17	-29.81	-0.78	25.19	-13.23	-0.09

i-nuc	BP(j)	Nuc	#BP_Win	avgMFE	avgZ	avgED	SumZ	SumZ/#TotalWindows	BPs= 1
nt-1410	-	A	150	-	-	-	-	-
1410	NoBP	A	133	-28.1	0.11	29.32	15.07	0.1
1410	1518	U	17	-29.81	-0.78	25.19	-13.23	-0.09

i-nuc	BP(j)	Nuc	#BP_Win	avgMFE	avgZ	avgED	SumZ	SumZ/#TotalWindows	BPs= 2
nt-1411	-	A	150	-	-	-	-	-
1411	NoBP	A	100	-28.87	-0.11	27.94	-11.24	-0.07
1411	1422	U	33	-25.78	0.76	33.8	25.01	0.17
1411	1517	U	17	-29.81	-0.78	25.19	-13.23	-0.09

i-nuc	BP(j)	Nuc	#BP_Win	avgMFE	avgZ	avgED	SumZ	SumZ/#TotalWindows	BPs= 3
nt-1412	-	A	150	-	-	-	-	-
1412	NoBP	A	35	-28.25	0.13	27.9	4.41	0.03
1412	1300	U	25	-33.01	-0.5	23.76	-12.45	-0.08
1412	1421	U	33	-25.78	0.76	33.8	25.01	0.17
1412	1457	U	57	-27.74	-0.31	29.19	-17.65	-0.12

i-nuc	BP(j)	Nuc	#BP_Win	avgMFE	avgZ	avgED	SumZ	SumZ/#TotalWindows	BPs= 5
nt-1413	-	G	150	-	-	-	-	-
1413	NoBP	G	31	-28.41	0.09	27.19	2.75	0.02
1413	1299	U	25	-33.01	-0.5	23.76	-12.45	-0.08
1413	1420	U	33	-25.78	0.76	33.8	25.01	0.17
1413	1312	C	2	-25.4	1.12	36.06	2.25	0.02
1413	1456	C	58	-27.74	-0.31	29.42	-18.0	-0.12
1413	1385	U	1	-29.2	-0.42	36.14	-0.42	-0.0

i-nuc	BP(j)	Nuc	#BP_Win	avgMFE	avgZ	avgED	SumZ	SumZ/#TotalWindows	BPs= 5
nt-1414	-	C	150	-	-	-	-	-
1414	NoBP	C	31	-28.43	0.06	27.57	1.97	0.01
1414	1298	G	25	-33.01	-0.5	23.76	-12.45	-0.08
1414	1419	G	33	-25.78	0.76	33.8	25.01	0.17
1414	1311	G	2	-25.4	1.12	36.06	2.25	0.02
1414	1455	G	58	-27.74	-0.31	29.42	-18.0	-0.12
1414	1384	G	1	-29.2	-0.42	36.14	-0.42	-0.0

i-nuc	BP(j)	Nuc	#BP_Win	avgMFE	avgZ	avgED	SumZ	SumZ/#TotalWindows	BPs= 3
nt-1415	-	A	150	-	-	-	-	-
1415	NoBP	A	122	-27.4	0.06	30.23	7.89	0.05
1415	1297	U	25	-33.01	-0.5	23.76	-12.45	-0.08
1415	1310	U	2	-25.4	1.12	36.06	2.25	0.02
1415	1383	U	1	-29.2	-0.42	36.14	-0.42	-0.0

i-nuc	BP(j)	Nuc	#BP_Win	avgMFE	avgZ	avgED	SumZ	SumZ/#TotalWindows	BPs= 1
nt-1416	-	A	150	-	-	-	-	-
1416	NoBP	A	125	-27.39	0.07	30.46	8.32	0.06
1416	1296	U	25	-33.01	-0.5	23.76	-12.45	-0.08

i-nuc	BP(j)	Nuc	#BP_Win	avgMFE	avgZ	avgED	SumZ	SumZ/#TotalWindows	BPs= 2
nt-1417	-	G	150	-	-	-	-	-
1417	NoBP	G	67	-27.1	0.38	31.52	25.23	0.17
1417	1295	C	25	-33.01	-0.5	23.76	-12.45	-0.08
1417	1452	C	58	-27.74	-0.31	29.42	-18.0	-0.12

i-nuc	BP(j)	Nuc	#BP_Win	avgMFE	avgZ	avgED	SumZ	SumZ/#TotalWindows	BPs= 1
nt-1418	-	A	150	-	-	-	-	-
1418	NoBP	A	92	-28.72	0.12	29.53	11.47	0.08
1418	1451	U	58	-27.74	-0.31	29.42	-18.0	-0.12

i-nuc	BP(j)	Nuc	#BP_Win	avgMFE	avgZ	avgED	SumZ	SumZ/#TotalWindows	BPs= 3
nt-1419	-	G	150	-	-	-	-	-
1419	NoBP	G	20	-33.4	-0.5	25.29	-9.99	-0.07
1419	1294	C	7	-32.99	-0.63	19.14	-4.38	-0.03
1419	1414	C	33	-25.78	0.76	33.8	25.01	0.17
1419	1447	C	90	-27.8	-0.21	29.79	-18.85	-0.13

i-nuc	BP(j)	Nuc	#BP_Win	avgMFE	avgZ	avgED	SumZ	SumZ/#TotalWindows	BPs= 4
nt-1420	-	U	150	-	-	-	-	-
1420	NoBP	U	8	-33.89	-0.76	21.54	-6.05	-0.04
1420	1293	A	7	-32.99	-0.63	19.14	-4.38	-0.03
1420	1292	A	12	-33.07	-0.4	28.95	-4.82	-0.03
1420	1413	G	33	-25.78	0.76	33.8	25.01	0.17
1420	1446	A	90	-27.8	-0.21	29.79	-18.85	-0.13

i-nuc	BP(j)	Nuc	#BP_Win	avgMFE	avgZ	avgED	SumZ	SumZ/#TotalWindows	BPs= 5
nt-1421	-	U	150	-	-	-	-	-
1421	1292	A	7	-32.99	-0.63	19.14	-4.38	-0.03
1421	1291	A	12	-33.07	-0.4	28.95	-4.82	-0.03
1421	1412	A	33	-25.78	0.76	33.8	25.01	0.17
1421	NoBP	U	2	-36.5	-0.82	16.65	-1.63	-0.01
1421	1443	G	6	-33.25	-0.93	24.28	-5.56	-0.04
1421	1445	A	90	-27.8	-0.21	29.79	-18.85	-0.13

i-nuc	BP(j)	Nuc	#BP_Win	avgMFE	avgZ	avgED	SumZ	SumZ/#TotalWindows	BPs= 4
nt-1422	-	U	150	-	-	-	-	-
1422	1291	A	5	-32.96	-0.56	20.15	-2.82	-0.02
1422	1290	G	12	-33.07	-0.4	28.95	-4.82	-0.03
1422	1411	A	33	-25.78	0.76	33.8	25.01	0.17
1422	NoBP	U	1	-35.9	-1.22	17.3	-1.22	-0.01
1422	1442	A	99	-28.34	-0.29	29.11	-28.22	-0.19

i-nuc	BP(j)	Nuc	#BP_Win	avgMFE	avgZ	avgED	SumZ	SumZ/#TotalWindows	BPs= 4
nt-1423	-	U	150	-	-	-	-	-
1423	1290	G	3	-32.87	-0.67	21.28	-2.0	-0.01
1423	1289	A	12	-33.07	-0.4	28.95	-4.82	-0.03
1423	1408	A	4	-30.9	-0.8	35.49	-3.2	-0.02
1423	NoBP	U	1	-35.0	-0.17	21.68	-0.17	-0.0
1423	1441	A	130	-27.7	-0.02	29.92	-2.84	-0.02

i-nuc	BP(j)	Nuc	#BP_Win	avgMFE	avgZ	avgED	SumZ	SumZ/#TotalWindows	BPs= 3
nt-1424	-	G	150	-	-	-	-	-
1424	NoBP	G	2	-33.1	-0.46	24.64	-0.92	-0.01
1424	1288	C	12	-33.07	-0.4	28.95	-4.82	-0.03
1424	1407	C	4	-30.9	-0.8	35.49	-3.2	-0.02
1424	1440	C	132	-27.79	-0.04	29.77	-4.73	-0.03

i-nuc	BP(j)	Nuc	#BP_Win	avgMFE	avgZ	avgED	SumZ	SumZ/#TotalWindows	BPs= 4
nt-1425	-	G	150	-	-	-	-	-
1425	NoBP	G	8	-33.0	-0.34	27.69	-2.71	-0.02
1425	1432	C	4	-33.2	-0.53	31.46	-2.11	-0.01
1425	1406	C	4	-30.9	-0.8	35.49	-3.2	-0.02
1425	1439	C	133	-27.83	-0.04	29.79	-4.84	-0.03
1425	1456	C	1	-29.4	-1.13	23.18	-1.13	-0.01

i-nuc	BP(j)	Nuc	#BP_Win	avgMFE	avgZ	avgED	SumZ	SumZ/#TotalWindows	BPs= 5
nt-1426	-	C	150	-	-	-	-	-
1426	NoBP	C	7	-33.0	-0.28	29.07	-1.95	-0.01
1426	1431	G	4	-33.2	-0.53	31.46	-2.11	-0.01
1426	1405	G	4	-30.9	-0.8	35.49	-3.2	-0.02
1426	1438	G	133	-27.83	-0.04	29.79	-4.84	-0.03
1426	1455	G	1	-29.4	-1.13	23.18	-1.13	-0.01
1426	1472	G	1	-28.7	-1.02	22.13	-1.02	-0.01

i-nuc	BP(j)	Nuc	#BP_Win	avgMFE	avgZ	avgED	SumZ	SumZ/#TotalWindows	BPs= 4
nt-1427	-	U	150	-	-	-	-	-
1427	NoBP	U	11	-32.53	-0.34	31.5	-3.73	-0.02
1427	1404	G	4	-30.9	-0.8	35.49	-3.2	-0.02
1427	1437	A	133	-27.83	-0.04	29.79	-4.84	-0.03
1427	1454	A	1	-29.4	-1.13	23.18	-1.13	-0.01
1427	1471	A	1	-28.7	-1.02	22.13	-1.02	-0.01

i-nuc	BP(j)	Nuc	#BP_Win	avgMFE	avgZ	avgED	SumZ	SumZ/#TotalWindows	BPs= 3
nt-1428	-	G	150	-	-	-	-	-
1428	NoBP	G	144	-28.17	-0.07	29.91	-9.83	-0.07
1428	1403	C	4	-30.9	-0.8	35.49	-3.2	-0.02
1428	1453	C	1	-29.4	-1.13	23.18	-1.13	-0.01
1428	1470	C	1	-28.7	-1.02	22.13	-1.02	-0.01

i-nuc	BP(j)	Nuc	#BP_Win	avgMFE	avgZ	avgED	SumZ	SumZ/#TotalWindows	BPs= 1
nt-1429	-	A	150	-	-	-	-	-
1429	NoBP	A	17	-31.47	-0.72	30.54	-12.29	-0.08
1429	1435	U	133	-27.83	-0.04	29.79	-4.84	-0.03

i-nuc	BP(j)	Nuc	#BP_Win	avgMFE	avgZ	avgED	SumZ	SumZ/#TotalWindows	BPs= 0
nt-1430	-	A	150	-	-	-	-	-
1430	NoBP	A	150	-28.24	-0.13	29.76	-18.95	-0.13

i-nuc	BP(j)	Nuc	#BP_Win	avgMFE	avgZ	avgED	SumZ	SumZ/#TotalWindows	BPs= 3
nt-1431	-	G	150	-	-	-	-	-
1431	NoBP	G	138	-27.96	-0.07	29.61	-9.7	-0.06
1431	1426	C	4	-33.2	-0.53	31.46	-2.11	-0.01
1431	1357	C	2	-33.0	-0.3	30.34	-0.6	-0.0
1431	1439	C	6	-29.73	-1.46	29.48	-8.77	-0.06

i-nuc	BP(j)	Nuc	#BP_Win	avgMFE	avgZ	avgED	SumZ	SumZ/#TotalWindows	BPs= 4
nt-1432	-	C	150	-	-	-	-	-
1432	NoBP	C	137	-27.95	-0.08	29.55	-10.44	-0.07
1432	1425	G	4	-33.2	-0.53	31.46	-2.11	-0.01
1432	1356	G	2	-33.0	-0.3	30.34	-0.6	-0.0
1432	1438	G	6	-29.73	-1.46	29.48	-8.77	-0.06
1432	1466	G	1	-28.7	-1.02	22.13	-1.02	-0.01

i-nuc	BP(j)	Nuc	#BP_Win	avgMFE	avgZ	avgED	SumZ	SumZ/#TotalWindows	BPs= 1
nt-1433	-	A	150	-	-	-	-	-
1433	NoBP	A	149	-28.22	-0.16	29.51	-23.73	-0.16
1433	1465	U	1	-28.7	-1.02	22.13	-1.02	-0.01

i-nuc	BP(j)	Nuc	#BP_Win	avgMFE	avgZ	avgED	SumZ	SumZ/#TotalWindows	BPs= 1
nt-1434	-	A	150	-	-	-	-	-
1434	NoBP	A	149	-28.22	-0.17	29.41	-25.54	-0.17
1434	1462	U	1	-28.7	-1.02	22.13	-1.02	-0.01

i-nuc	BP(j)	Nuc	#BP_Win	avgMFE	avgZ	avgED	SumZ	SumZ/#TotalWindows	BPs= 2
nt-1435	-	U	150	-	-	-	-	-
1435	NoBP	U	16	-31.47	-1.41	25.29	-22.6	-0.15
1435	1429	A	133	-27.83	-0.04	29.79	-4.84	-0.03
1435	1461	A	1	-28.7	-1.02	22.13	-1.02	-0.01

i-nuc	BP(j)	Nuc	#BP_Win	avgMFE	avgZ	avgED	SumZ	SumZ/#TotalWindows	BPs= 1
nt-1436	-	G	150	-	-	-	-	-
1436	NoBP	G	149	-28.23	-0.2	29.2	-29.59	-0.2
1436	1460	C	1	-28.7	-1.02	22.13	-1.02	-0.01

i-nuc	BP(j)	Nuc	#BP_Win	avgMFE	avgZ	avgED	SumZ	SumZ/#TotalWindows	BPs= 2
nt-1437	-	A	150	-	-	-	-	-
1437	NoBP	A	16	-31.56	-1.68	23.52	-26.86	-0.18
1437	1427	U	133	-27.83	-0.04	29.79	-4.84	-0.03
1437	1457	U	1	-28.7	-1.02	22.13	-1.02	-0.01

i-nuc	BP(j)	Nuc	#BP_Win	avgMFE	avgZ	avgED	SumZ	SumZ/#TotalWindows	BPs= 3
nt-1438	-	G	150	-	-	-	-	-
1438	NoBP	G	10	-32.74	-2.01	18.54	-20.12	-0.13
1438	1426	C	133	-27.83	-0.04	29.79	-4.84	-0.03
1438	1432	C	6	-29.73	-1.46	29.48	-8.77	-0.06
1438	1456	C	1	-28.7	-1.02	22.13	-1.02	-0.01

i-nuc	BP(j)	Nuc	#BP_Win	avgMFE	avgZ	avgED	SumZ	SumZ/#TotalWindows	BPs= 3
nt-1439	-	C	150	-	-	-	-	-
1439	1425	G	133	-27.83	-0.04	29.79	-4.84	-0.03
1439	1431	G	6	-29.73	-1.46	29.48	-8.77	-0.06
1439	NoBP	C	10	-32.83	-2.22	17.44	-22.22	-0.15
1439	1455	G	1	-28.7	-1.02	22.13	-1.02	-0.01

i-nuc	BP(j)	Nuc	#BP_Win	avgMFE	avgZ	avgED	SumZ	SumZ/#TotalWindows	BPs= 1
nt-1440	-	C	150	-	-	-	-	-
1440	1424	G	132	-27.79	-0.04	29.77	-4.73	-0.03
1440	NoBP	C	18	-31.63	-1.93	21.68	-34.7	-0.23

i-nuc	BP(j)	Nuc	#BP_Win	avgMFE	avgZ	avgED	SumZ	SumZ/#TotalWindows	BPs= 1
nt-1441	-	A	150	-	-	-	-	-
1441	1423	U	130	-27.7	-0.02	29.92	-2.84	-0.02
1441	NoBP	A	20	-31.76	-1.95	21.27	-39.01	-0.26

i-nuc	BP(j)	Nuc	#BP_Win	avgMFE	avgZ	avgED	SumZ	SumZ/#TotalWindows	BPs= 2
nt-1442	-	A	150	-	-	-	-	-
1442	1422	U	99	-28.34	-0.29	29.11	-28.22	-0.19
1442	1363	U	29	-25.07	0.97	33.56	28.21	0.19
1442	NoBP	A	22	-31.89	-1.96	20.88	-43.13	-0.29

i-nuc	BP(j)	Nuc	#BP_Win	avgMFE	avgZ	avgED	SumZ	SumZ/#TotalWindows	BPs= 2
nt-1443	-	G	150	-	-	-	-	-
1443	NoBP	G	115	-28.75	-0.59	27.8	-68.21	-0.45
1443	1421	U	6	-33.25	-0.93	24.28	-5.56	-0.04
1443	1362	C	29	-25.07	0.97	33.56	28.21	0.19

i-nuc	BP(j)	Nuc	#BP_Win	avgMFE	avgZ	avgED	SumZ	SumZ/#TotalWindows	BPs= 1
nt-1444	-	U	150	-	-	-	-	-
1444	NoBP	U	121	-28.95	-0.63	27.64	-75.8	-0.51
1444	1361	A	29	-25.07	0.97	33.56	28.21	0.19

i-nuc	BP(j)	Nuc	#BP_Win	avgMFE	avgZ	avgED	SumZ	SumZ/#TotalWindows	BPs= 1
nt-1445	-	A	150	-	-	-	-	-
1445	NoBP	A	60	-28.74	-0.5	27.3	-30.29	-0.2
1445	1421	U	90	-27.8	-0.21	29.79	-18.85	-0.13

i-nuc	BP(j)	Nuc	#BP_Win	avgMFE	avgZ	avgED	SumZ	SumZ/#TotalWindows	BPs= 2
nt-1446	-	A	150	-	-	-	-	-
1446	NoBP	A	47	-27.31	0.03	29.95	1.41	0.01
1446	1420	U	90	-27.8	-0.21	29.79	-18.85	-0.13
1446	1583	U	13	-33.81	-2.59	18.08	-33.71	-0.22

i-nuc	BP(j)	Nuc	#BP_Win	avgMFE	avgZ	avgED	SumZ	SumZ/#TotalWindows	BPs= 2
nt-1447	-	C	150	-	-	-	-	-
1447	NoBP	C	47	-27.28	0.0	30.0	0.18	0.0
1447	1419	G	90	-27.8	-0.21	29.79	-18.85	-0.13
1447	1582	G	13	-33.81	-2.59	18.08	-33.71	-0.22

i-nuc	BP(j)	Nuc	#BP_Win	avgMFE	avgZ	avgED	SumZ	SumZ/#TotalWindows	BPs= 1
nt-1448	-	A	150	-	-	-	-	-
1448	NoBP	A	137	-27.62	-0.16	29.87	-21.6	-0.14
1448	1581	U	13	-33.81	-2.59	18.08	-33.71	-0.22

i-nuc	BP(j)	Nuc	#BP_Win	avgMFE	avgZ	avgED	SumZ	SumZ/#TotalWindows	BPs= 0
nt-1449	-	A	150	-	-	-	-	-
1449	NoBP	A	150	-28.15	-0.38	28.88	-56.68	-0.38

i-nuc	BP(j)	Nuc	#BP_Win	avgMFE	avgZ	avgED	SumZ	SumZ/#TotalWindows	BPs= 0
nt-1450	-	A	150	-	-	-	-	-
1450	NoBP	A	150	-28.15	-0.39	28.91	-58.18	-0.39

i-nuc	BP(j)	Nuc	#BP_Win	avgMFE	avgZ	avgED	SumZ	SumZ/#TotalWindows	BPs= 5
nt-1451	-	U	150	-	-	-	-	-
1451	NoBP	U	34	-27.83	-0.32	29.33	-11.04	-0.07
1451	1355	A	29	-25.07	0.97	33.56	28.21	0.19
1451	1418	A	58	-27.74	-0.31	29.42	-18.0	-0.12
1451	1532	G	6	-29.25	-0.44	36.14	-2.67	-0.02
1451	1578	A	20	-33.3	-2.39	18.71	-47.85	-0.32
1451	1595	A	3	-32.8	-2.58	24.82	-7.73	-0.05

i-nuc	BP(j)	Nuc	#BP_Win	avgMFE	avgZ	avgED	SumZ	SumZ/#TotalWindows	BPs= 5
nt-1452	-	C	150	-	-	-	-	-
1452	NoBP	C	31	-27.71	-0.3	29.39	-9.31	-0.06
1452	1354	G	29	-25.07	0.97	33.56	28.21	0.19
1452	1417	G	58	-27.74	-0.31	29.42	-18.0	-0.12
1452	1531	G	7	-29.24	-0.44	36.14	-3.09	-0.02
1452	1577	G	22	-33.06	-2.34	19.46	-51.5	-0.34
1452	1594	G	3	-32.8	-2.58	24.82	-7.73	-0.05

i-nuc	BP(j)	Nuc	#BP_Win	avgMFE	avgZ	avgED	SumZ	SumZ/#TotalWindows	BPs= 5
nt-1453	-	C	150	-	-	-	-	-
1453	NoBP	C	88	-27.76	-0.33	29.35	-28.77	-0.19
1453	1353	G	29	-25.07	0.97	33.56	28.21	0.19
1453	1530	G	7	-29.24	-0.44	36.14	-3.09	-0.02
1453	1428	G	1	-29.4	-1.13	23.18	-1.13	-0.01
1453	1576	G	22	-33.06	-2.34	19.46	-51.5	-0.34
1453	1593	G	3	-32.8	-2.58	24.82	-7.73	-0.05

i-nuc	BP(j)	Nuc	#BP_Win	avgMFE	avgZ	avgED	SumZ	SumZ/#TotalWindows	BPs= 2
nt-1454	-	A	150	-	-	-	-	-
1454	NoBP	A	127	-27.38	-0.11	30.49	-13.67	-0.09
1454	1427	U	1	-29.4	-1.13	23.18	-1.13	-0.01
1454	1575	U	22	-33.06	-2.34	19.46	-51.5	-0.34

i-nuc	BP(j)	Nuc	#BP_Win	avgMFE	avgZ	avgED	SumZ	SumZ/#TotalWindows	BPs= 6
nt-1455	-	G	150	-	-	-	-	-
1455	NoBP	G	48	-27.15	0.05	32.14	2.41	0.02
1455	1357	C	13	-25.66	0.75	26.43	9.81	0.07
1455	1414	C	58	-27.74	-0.31	29.42	-18.0	-0.12
1455	1478	C	7	-29.34	-1.34	35.6	-9.37	-0.06
1455	1426	C	1	-29.4	-1.13	23.18	-1.13	-0.01
1455	1439	C	1	-28.7	-1.02	22.13	-1.02	-0.01
1455	1574	U	22	-33.06	-2.34	19.46	-51.5	-0.34

i-nuc	BP(j)	Nuc	#BP_Win	avgMFE	avgZ	avgED	SumZ	SumZ/#TotalWindows	BPs= 8
nt-1456	-	C	150	-	-	-	-	-
1456	NoBP	C	38	-26.41	0.28	31.78	10.6	0.07
1456	1356	G	13	-25.66	0.75	26.43	9.81	0.07
1456	1413	G	58	-27.74	-0.31	29.42	-18.0	-0.12
1456	1527	G	7	-29.24	-0.44	36.14	-3.09	-0.02
1456	1477	G	7	-29.34	-1.34	35.6	-9.37	-0.06
1456	1425	G	1	-29.4	-1.13	23.18	-1.13	-0.01
1456	1438	G	1	-28.7	-1.02	22.13	-1.02	-0.01
1456	1573	G	22	-33.06	-2.34	19.46	-51.5	-0.34
1456	1590	G	3	-32.8	-2.58	24.82	-7.73	-0.05

i-nuc	BP(j)	Nuc	#BP_Win	avgMFE	avgZ	avgED	SumZ	SumZ/#TotalWindows	BPs= 6
nt-1457	-	U	150	-	-	-	-	-
1457	NoBP	U	62	-28.9	-0.73	27.31	-45.06	-0.3
1457	1355	A	13	-25.66	0.75	26.43	9.81	0.07
1457	1412	A	57	-27.74	-0.31	29.19	-17.65	-0.12
1457	1526	A	7	-29.24	-0.44	36.14	-3.09	-0.02
1457	1476	G	7	-29.34	-1.34	35.6	-9.37	-0.06
1457	1437	A	1	-28.7	-1.02	22.13	-1.02	-0.01
1457	1589	G	3	-32.8	-2.58	24.82	-7.73	-0.05

i-nuc	BP(j)	Nuc	#BP_Win	avgMFE	avgZ	avgED	SumZ	SumZ/#TotalWindows	BPs= 0
nt-1458	-	A	150	-	-	-	-	-
1458	NoBP	A	150	-28.31	-0.51	28.59	-76.84	-0.51

i-nuc	BP(j)	Nuc	#BP_Win	avgMFE	avgZ	avgED	SumZ	SumZ/#TotalWindows	BPs= 4
nt-1459	-	C	150	-	-	-	-	-
1459	NoBP	C	93	-29.2	-0.93	27.26	-86.38	-0.58
1459	1354	G	13	-25.66	0.75	26.43	9.81	0.07
1459	1348	G	23	-24.8	0.95	33.94	21.92	0.15
1459	1522	G	11	-29.68	-0.58	34.48	-6.34	-0.04
1459	1585	G	10	-30.42	-1.88	24.12	-18.75	-0.12

i-nuc	BP(j)	Nuc	#BP_Win	avgMFE	avgZ	avgED	SumZ	SumZ/#TotalWindows	BPs= 5
nt-1460	-	C	150	-	-	-	-	-
1460	1353	G	13	-25.66	0.75	26.43	9.81	0.07
1460	1347	G	23	-24.8	0.95	33.94	21.92	0.15
1460	NoBP	C	92	-29.23	-0.96	27.18	-88.29	-0.59
1460	1521	G	11	-29.68	-0.58	34.48	-6.34	-0.04
1460	1436	G	1	-28.7	-1.02	22.13	-1.02	-0.01
1460	1584	G	10	-30.42	-1.88	24.12	-18.75	-0.12

i-nuc	BP(j)	Nuc	#BP_Win	avgMFE	avgZ	avgED	SumZ	SumZ/#TotalWindows	BPs= 3
nt-1461	-	A	150	-	-	-	-	-
1461	NoBP	A	128	-28.08	-0.46	28.24	-59.35	-0.4
1461	1520	U	11	-29.68	-0.58	34.48	-6.34	-0.04
1461	1435	U	1	-28.7	-1.02	22.13	-1.02	-0.01
1461	1583	U	10	-30.42	-1.88	24.12	-18.75	-0.12

i-nuc	BP(j)	Nuc	#BP_Win	avgMFE	avgZ	avgED	SumZ	SumZ/#TotalWindows	BPs= 4
nt-1462	-	U	150	-	-	-	-	-
1462	NoBP	U	105	-28.8	-0.8	26.94	-84.06	-0.56
1462	1346	G	23	-24.8	0.95	33.94	21.92	0.15
1462	1519	G	11	-29.68	-0.58	34.48	-6.34	-0.04
1462	1434	A	1	-28.7	-1.02	22.13	-1.02	-0.01
1462	1582	G	10	-30.42	-1.88	24.12	-18.75	-0.12

i-nuc	BP(j)	Nuc	#BP_Win	avgMFE	avgZ	avgED	SumZ	SumZ/#TotalWindows	BPs= 3
nt-1463	-	A	150	-	-	-	-	-
1463	NoBP	A	106	-28.8	-0.83	26.88	-87.91	-0.59
1463	1345	U	23	-24.8	0.95	33.94	21.92	0.15
1463	1518	U	11	-29.68	-0.58	34.48	-6.34	-0.04
1463	1581	U	10	-30.42	-1.88	24.12	-18.75	-0.12

i-nuc	BP(j)	Nuc	#BP_Win	avgMFE	avgZ	avgED	SumZ	SumZ/#TotalWindows	BPs= 2
nt-1464	-	A	150	-	-	-	-	-
1464	NoBP	A	116	-28.95	-0.94	26.72	-109.08	-0.73
1464	1344	U	23	-24.8	0.95	33.94	21.92	0.15
1464	1517	U	11	-29.68	-0.58	34.48	-6.34	-0.04

i-nuc	BP(j)	Nuc	#BP_Win	avgMFE	avgZ	avgED	SumZ	SumZ/#TotalWindows	BPs= 3
nt-1465	-	U	150	-	-	-	-	-
1465	NoBP	U	115	-28.96	-0.96	26.85	-110.1	-0.73
1465	1343	A	23	-24.8	0.95	33.94	21.92	0.15
1465	1516	A	11	-29.68	-0.58	34.48	-6.34	-0.04
1465	1433	A	1	-28.7	-1.02	22.13	-1.02	-0.01

i-nuc	BP(j)	Nuc	#BP_Win	avgMFE	avgZ	avgED	SumZ	SumZ/#TotalWindows	BPs= 3
nt-1466	-	G	150	-	-	-	-	-
1466	NoBP	G	115	-28.97	-0.98	26.94	-112.99	-0.75
1466	1342	C	23	-24.8	0.95	33.94	21.92	0.15
1466	1514	C	11	-29.68	-0.58	34.48	-6.34	-0.04
1466	1432	C	1	-28.7	-1.02	22.13	-1.02	-0.01

i-nuc	BP(j)	Nuc	#BP_Win	avgMFE	avgZ	avgED	SumZ	SumZ/#TotalWindows	BPs= 1
nt-1467	-	A	150	-	-	-	-	-
1467	NoBP	A	139	-28.3	-0.69	28.05	-95.43	-0.64
1467	1513	U	11	-29.68	-0.58	34.48	-6.34	-0.04

i-nuc	BP(j)	Nuc	#BP_Win	avgMFE	avgZ	avgED	SumZ	SumZ/#TotalWindows	BPs= 0
nt-1468	-	U	150	-	-	-	-	-
1468	NoBP	U	150	-28.43	-0.69	28.49	-104.0	-0.69

i-nuc	BP(j)	Nuc	#BP_Win	avgMFE	avgZ	avgED	SumZ	SumZ/#TotalWindows	BPs= 1
nt-1469	-	A	150	-	-	-	-	-
1469	NoBP	A	139	-28.37	-0.72	27.98	-100.59	-0.67
1469	1511	U	11	-29.68	-0.58	34.48	-6.34	-0.04

i-nuc	BP(j)	Nuc	#BP_Win	avgMFE	avgZ	avgED	SumZ	SumZ/#TotalWindows	BPs= 3
nt-1470	-	C	150	-	-	-	-	-
1470	NoBP	C	136	-28.38	-0.73	27.94	-98.67	-0.66
1470	1510	G	11	-29.68	-0.58	34.48	-6.34	-0.04
1470	1428	G	1	-28.7	-1.02	22.13	-1.02	-0.01
1470	1617	G	2	-29.4	-1.89	31.04	-3.78	-0.03

i-nuc	BP(j)	Nuc	#BP_Win	avgMFE	avgZ	avgED	SumZ	SumZ/#TotalWindows	BPs= 3
nt-1471	-	A	150	-	-	-	-	-
1471	NoBP	A	136	-28.42	-0.75	27.89	-101.46	-0.68
1471	1509	U	11	-29.68	-0.58	34.48	-6.34	-0.04
1471	1427	U	1	-28.7	-1.02	22.13	-1.02	-0.01
1471	1616	U	2	-29.4	-1.89	31.04	-3.78	-0.03

i-nuc	BP(j)	Nuc	#BP_Win	avgMFE	avgZ	avgED	SumZ	SumZ/#TotalWindows	BPs= 2
nt-1472	-	G	150	-	-	-	-	-
1472	NoBP	G	147	-28.54	-0.75	28.33	-110.86	-0.74
1472	1426	C	1	-28.7	-1.02	22.13	-1.02	-0.01
1472	1615	C	2	-29.4	-1.89	31.04	-3.78	-0.03

i-nuc	BP(j)	Nuc	#BP_Win	avgMFE	avgZ	avgED	SumZ	SumZ/#TotalWindows	BPs= 0
nt-1473	-	A	150	-	-	-	-	-
1473	NoBP	A	150	-28.58	-0.79	28.27	-118.72	-0.79

i-nuc	BP(j)	Nuc	#BP_Win	avgMFE	avgZ	avgED	SumZ	SumZ/#TotalWindows	BPs= 0
nt-1474	-	A	150	-	-	-	-	-
1474	NoBP	A	150	-28.61	-0.81	28.23	-122.01	-0.81

i-nuc	BP(j)	Nuc	#BP_Win	avgMFE	avgZ	avgED	SumZ	SumZ/#TotalWindows	BPs= 0
nt-1475	-	A	150	-	-	-	-	-
1475	NoBP	A	150	-28.64	-0.83	28.22	-124.31	-0.83

i-nuc	BP(j)	Nuc	#BP_Win	avgMFE	avgZ	avgED	SumZ	SumZ/#TotalWindows	BPs= 3
nt-1476	-	G	150	-	-	-	-	-
1476	NoBP	G	115	-28.37	-0.85	27.63	-97.3	-0.65
1476	1505	U	11	-29.68	-0.58	34.48	-6.34	-0.04
1476	1491	C	17	-29.81	-0.78	25.19	-13.23	-0.09
1476	1457	U	7	-29.34	-1.34	35.6	-9.37	-0.06

i-nuc	BP(j)	Nuc	#BP_Win	avgMFE	avgZ	avgED	SumZ	SumZ/#TotalWindows	BPs= 7
nt-1477	-	G	150	-	-	-	-	-
1477	NoBP	G	38	-24.56	0.64	31.4	24.45	0.16
1477	1357	C	5	-26.4	0.69	29.42	3.43	0.02
1477	1520	U	2	-28.0	0.27	31.58	0.54	0.0
1477	1504	U	11	-29.68	-0.58	34.48	-6.34	-0.04
1477	1490	C	17	-29.81	-0.78	25.19	-13.23	-0.09
1477	1550	C	56	-31.02	-1.86	24.06	-103.95	-0.69
1477	1456	C	7	-29.34	-1.34	35.6	-9.37	-0.06
1477	1613	U	14	-29.24	-1.69	30.68	-23.61	-0.16

i-nuc	BP(j)	Nuc	#BP_Win	avgMFE	avgZ	avgED	SumZ	SumZ/#TotalWindows	BPs= 6
nt-1478	-	C	150	-	-	-	-	-
1478	NoBP	C	54	-26.2	0.19	29.44	10.21	0.07
1478	1356	G	5	-26.4	0.69	29.42	3.43	0.02
1478	1519	G	2	-28.0	0.27	31.58	0.54	0.0
1478	1503	G	11	-29.68	-0.58	34.48	-6.34	-0.04
1478	1549	G	56	-31.02	-1.86	24.06	-103.95	-0.69
1478	1455	G	7	-29.34	-1.34	35.6	-9.37	-0.06
1478	1612	G	15	-29.15	-1.65	30.89	-24.76	-0.17

i-nuc	BP(j)	Nuc	#BP_Win	avgMFE	avgZ	avgED	SumZ	SumZ/#TotalWindows	BPs= 4
nt-1479	-	A	150	-	-	-	-	-
[truncated: 2,298,436 more chars]
