# Supplementary material for: ScanFold: an approach for genome-wide discovery of local RNA structural elements—applications to Zika virus and HIV
Source: PeerJ. 2018 Dec 18;6:e6136. doi: 10.7717/peerj.6136 (PMC6317755; doi:10.7717/peerj.6136)
Supplement: Supplemental Information 15 — All ScanFold analysis files needed to recapitulate results for HIV-1. [file peerj-06-6136-s015.zip › RawData_HIV-1/ScanFold-Fold_HIV-1/LogFiles/DS2seqWatts2008.fasta.forward.win_180.stp_1.rnd_50.shfl_di.txtfinal_partners.log]

i	bp(i)	bp(j)	avgMFE	avgZ	avgED	*Indicates most favorable bp has more favorable partner or is more likely to be unpaired (competing coordinates are reported)
nt-1:	1	57	-66.2	-3.51	9.9
nt-2:	2	56	-66.2	-3.51	9.9
nt-3:	3	3	-63.5	-3.01	11.7
nt-4:	4	4	-64.18	-3.18	11.55
nt-5:	5	54	-64.0	-3.21	14.82
nt-6:	6	53	-63.95	-3.12	14.93
nt-7:	7	52	-63.95	-3.12	14.93
nt-8:	8	51	-63.95	-3.12	14.93
nt-9:	9	50	-64.21	-3.02	13.11
nt-10:	10	49	-64.14	-2.96	12.73
nt-11:	11	48	-63.98	-2.96	12.49
nt-12:	12	47	-63.57	-2.86	12.58
nt-13:	13	46	-63.17	-2.78	12.98
nt-14:	14	45	-62.73	-2.71	14.27
nt-15:	15	44	-62.73	-2.71	14.27
nt-16:	16	16	-61.91	-2.53	17.21
nt-17:	17	43	-61.61	-2.44	17.85
nt-18:	18	42	-61.61	-2.44	17.85
nt-19:	19	41	-61.61	-2.44	17.85
nt-20:	20	40	-61.61	-2.44	17.85
nt-21:	21	39	-61.61	-2.44	17.85
nt-22:	22	22	-60.83	-2.2	21.17
nt-23:	23	23	-60.73	-2.16	21.68
nt-24:	24	24	-60.63	-2.11	21.89
nt-25:	25	38	-61.61	-2.44	17.85
nt-26:	26	37	-61.61	-2.44	17.85
nt-27:	27	36	-61.61	-2.44	17.85
nt-28:	28	35	-61.61	-2.44	17.85
nt-29:	29	29	-61.61	-2.44	17.85
nt-30:	30	30	-60.15	-1.98	23.45
nt-31:	31	31	-61.61	-2.44	17.85
nt-32:	32	32	-61.22	-2.38	18.55
nt-33:	33	33	-60.87	-2.33	18.91
nt-34:	34	34	-59.54	-1.89	23.64
nt-35:	28	35	-61.61	-2.44	17.85
nt-36:	27	36	-61.61	-2.44	17.85
nt-37:	26	37	-61.61	-2.44	17.85
nt-38:	25	38	-61.61	-2.44	17.85
nt-39:	21	39	-61.61	-2.44	17.85
nt-40:	20	40	-61.61	-2.44	17.85
nt-41:	19	41	-61.61	-2.44	17.85
nt-42:	18	42	-61.61	-2.44	17.85
nt-43:	17	43	-61.61	-2.44	17.85
nt-44:	15	44	-62.73	-2.71	14.27
nt-45:	14	45	-62.73	-2.71	14.27
nt-46:	13	46	-56.38	-1.43	27.99
nt-47:	12	47	-56.47	-1.52	27.22
nt-48:	11	48	-56.5	-1.53	27.0
nt-49:	10	49	-56.55	-1.61	26.36
nt-50:	9	50	-56.69	-1.62	26.15
nt-51:	8	51	-57.12	-1.66	25.86
nt-52:	7	52	-57.12	-1.66	25.86
nt-53:	6	53	-57.12	-1.66	25.86
nt-54:	5	54	-56.99	-1.67	25.36
nt-55:	55	107	-57.48	-1.78	24.66
nt-56:	2	56	-57.48	-1.78	24.66
nt-57:	1	57	-57.25	-1.78	24.06
nt-58:	58	104	-57.33	-1.81	23.73
nt-59:	59	103	-57.22	-1.79	23.69
nt-60:	60	102	-57.09	-1.77	23.66
nt-61:	61	101	-56.94	-1.74	23.64
nt-62:	62	100	-56.78	-1.7	23.72
nt-63:	63	99	-56.78	-1.7	23.72
nt-64:	64	98	-56.78	-1.7	23.72
nt-65:	65	97	-56.78	-1.7	23.72
nt-66:	66	66	-56.15	-1.57	24.84
nt-67:	67	94	-56.01	-1.54	25.1
nt-68:	68	93	-55.87	-1.51	25.61
nt-69:	69	92	-55.87	-1.51	25.61
nt-70:	70	90	-55.87	-1.51	25.61
nt-71:	71	89	-55.87	-1.51	25.61
nt-72:	72	88	-55.87	-1.51	25.61
nt-73:	73	87	-55.87	-1.51	25.61
nt-74:	74	86	-55.87	-1.51	25.61
nt-75:	75	75	-55.23	-1.34	28.03
nt-76:	76	76	-55.2	-1.33	28.14
nt-77:	77	77	-55.16	-1.31	28.25
nt-78:	78	78	-55.31	-1.37	27.79
nt-79:	79	79	-55.87	-1.51	25.61
nt-80:	80	80	-55.77	-1.48	26.11
nt-81:	81	81	-55.35	-1.32	27.65
nt-82:	82	82	-55.31	-1.3	27.99
nt-83:	83	83	-55.87	-1.51	25.61
nt-84:	84	84	-55.82	-1.49	25.97
nt-85:	85	85	-55.23	-1.32	28.86
nt-86:	74	86	-55.87	-1.51	25.61
nt-87:	73	87	-55.87	-1.51	25.61
nt-88:	72	88	-55.87	-1.51	25.61
nt-89:	71	89	-55.87	-1.51	25.61
nt-90:	70	90	-55.87	-1.51	25.61
nt-91:	91	91	-55.33	-1.32	29.49
nt-92:	69	92	-55.87	-1.51	25.61
nt-93:	68	93	-55.87	-1.51	25.61
nt-94:	67	94	-56.01	-1.54	25.1
nt-95:	95	95	-55.12	-1.11	32.16
nt-96:	96	96	-55.11	-1.09	32.79
nt-97:	65	97	-56.78	-1.7	23.72
nt-98:	64	98	-56.78	-1.7	23.72
nt-99:	63	99	-56.78	-1.7	23.72
nt-100:	62	100	-56.78	-1.7	23.72
nt-101:	61	101	-56.94	-1.74	23.64
nt-102:	60	102	-57.09	-1.77	23.66
nt-103:	59	103	-57.22	-1.79	23.69
nt-104:	58	104	-57.33	-1.81	23.73
nt-105:	105	105	-57.16	-1.59	26.61
nt-106*:	2	56	-66.2	-1.76	9.9
nt-107:	55	107	-57.48	-1.78	24.66
nt-108:	108	108	-57.26	-1.41	29.34
nt-109*:	6	53	-63.95	-3.12	14.93
nt-110*:	7	52	-63.95	-2.68	14.93
nt-111*:	8	51	-63.95	-2.34	14.93
nt-112:	112	150	-57.32	-1.65	27.19
nt-113:	113	149	-57.32	-1.65	27.19
nt-114:	114	148	-57.32	-1.65	27.19
nt-115:	115	147	-57.32	-1.65	27.19
nt-116:	116	146	-57.32	-1.65	27.19
nt-117:	117	117	-54.76	-1.09	31.78
nt-118:	118	118	-55.19	-1.19	30.01
nt-119:	119	144	-57.32	-1.65	27.19
nt-120:	120	120	-55.17	-1.14	30.55
nt-121:	121	143	-57.32	-1.65	27.19
nt-122:	122	122	-55.22	-1.07	31.77
nt-123:	123	142	-57.32	-1.65	27.19
nt-124:	124	141	-57.32	-1.65	27.19
nt-125:	125	139	-57.39	-1.38	30.32
nt-126:	126	138	-57.39	-1.38	30.32
nt-127:	127	137	-57.39	-1.38	30.32
nt-128:	128	136	-57.39	-1.38	30.32
nt-129:	129	135	-57.39	-1.38	30.32
nt-130:	130	134	-57.39	-1.38	30.32
nt-131:	131	131	-57.11	-1.29	30.53
nt-132:	132	132	-55.59	-0.61	40.74
nt-133:	133	133	-55.19	-0.6	39.3
nt-134:	130	134	-57.39	-1.38	30.32
nt-135:	129	135	-57.39	-1.38	30.32
nt-136:	128	136	-57.39	-1.38	30.32
nt-137:	127	137	-57.39	-1.38	30.32
nt-138:	126	138	-57.39	-1.38	30.32
nt-139:	125	139	-57.39	-1.38	30.32
nt-140:	140	140	-57.18	-1.25	30.82
nt-141:	124	141	-57.32	-1.65	27.19
nt-142:	123	142	-57.32	-1.65	27.19
nt-143:	121	143	-57.32	-1.65	27.19
nt-144:	119	144	-57.32	-1.65	27.19
nt-145:	145	145	-56.31	-0.78	40.53
nt-146:	116	146	-57.32	-1.65	27.19
nt-147:	115	147	-57.32	-1.65	27.19
nt-148:	114	148	-57.32	-1.65	27.19
nt-149:	113	149	-57.32	-1.65	27.19
nt-150:	112	150	-57.32	-1.65	27.19
nt-151:	151	151	-55.02	-0.57	38.78
nt-152:	152	152	-54.98	-0.56	38.96
nt-153:	153	153	-54.97	-0.55	38.97
nt-154:	154	154	-54.97	-0.51	39.37
nt-155:	155	155	-54.96	-0.54	39.0
nt-156:	156	156	-55.0	-0.58	38.91
nt-157:	157	157	-55.0	-0.63	38.32
nt-158:	158	185	-54.84	-0.93	30.93
nt-159:	159	184	-54.84	-0.93	30.93
nt-160:	160	183	-54.84	-0.93	30.93
nt-161:	161	182	-54.84	-0.93	30.93
nt-162:	162	162	-55.07	-0.64	37.69
nt-163:	163	180	-54.84	-0.93	30.93
nt-164:	164	179	-54.84	-0.93	30.93
nt-165:	165	177	-54.84	-0.93	30.93
nt-166:	166	176	-54.84	-0.93	30.93
nt-167:	167	175	-54.84	-0.93	30.93
nt-168:	168	174	-54.84	-0.93	30.93
nt-169:	169	169	-55.22	-0.5	39.62
nt-170:	170	170	-55.24	-0.5	39.58
nt-171:	171	171	-54.88	-0.89	31.42
nt-172:	172	172	-54.92	-0.88	31.51
nt-173:	173	173	-54.92	-0.92	30.99
nt-174:	168	174	-54.84	-0.93	30.93
nt-175:	167	175	-54.84	-0.93	30.93
nt-176:	166	176	-54.84	-0.93	30.93
nt-177:	165	177	-54.84	-0.93	30.93
nt-178:	178	178	-55.18	-0.65	35.31
nt-179:	164	179	-54.84	-0.93	30.93
nt-180:	163	180	-54.84	-0.93	30.93
nt-181:	181	181	-55.33	-0.49	39.41
nt-182:	161	182	-54.84	-0.93	30.93
nt-183:	160	183	-54.84	-0.93	30.93
nt-184:	159	184	-54.84	-0.93	30.93
nt-185:	158	185	-54.84	-0.93	30.93
nt-186:	186	186	-54.96	-0.41	40.83
nt-187:	187	197	-54.61	-0.3	42.21
nt-188:	188	196	-54.61	-0.3	42.21
nt-189:	189	195	-54.61	-0.3	42.21
nt-190:	190	190	-54.84	-0.36	41.06
nt-191:	191	191	-54.74	-0.34	41.53
nt-192:	192	192	-54.7	-0.33	41.79
nt-193:	193	193	-54.65	-0.32	42.01
nt-194:	194	194	-54.61	-0.31	42.17
nt-195:	189	195	-54.61	-0.3	42.21
nt-196:	188	196	-54.61	-0.3	42.21
nt-197:	187	197	-54.61	-0.3	42.21
nt-198:	198	198	-55.37	-0.91	35.08
nt-199:	199	212	-54.27	-0.15	44.39
nt-200:	200	211	-54.27	-0.15	44.39
nt-201*:	210	210	-52.52	-0.15	41.38
nt-202:	202	202	-54.23	-0.24	43.71
nt-203:	203	203	-54.17	-0.23	43.82
nt-204:	204	204	-54.13	-0.25	43.55
nt-205:	205	205	-54.08	-0.2	44.49
nt-206:	206	206	-54.03	-0.2	44.61
nt-207:	207	207	-54.5	-0.19	43.28
nt-208:	208	208	-54.43	-0.23	42.64
nt-209:	209	209	-53.98	-0.25	44.11
nt-210:	210	210	-52.52	-0.76	41.38
nt-211:	200	211	-54.27	-0.15	44.39
nt-212:	199	212	-54.27	-0.15	44.39
nt-213*:	198	198	-55.37	-0.18	35.08
nt-214:	214	214	-54.21	-0.24	43.1
nt-215:	215	215	-53.98	-0.23	44.0
nt-216:	216	216	-53.46	-0.19	45.99
nt-217:	217	217	-52.08	-0.5	37.19
nt-218:	218	218	-52.68	-0.38	35.83
nt-219:	219	219	-52.65	-0.42	35.85
nt-220:	220	220	-52.49	-0.35	40.42
nt-221:	221	221	-54.84	-0.41	42.4
nt-222:	222	222	-54.71	-0.38	42.98
nt-223:	223	223	-51.87	-0.61	47.02
nt-224:	224	224	-53.04	-0.76	42.06
nt-225:	225	225	-52.67	-0.44	41.44
nt-226:	226	226	-52.82	-0.53	45.98
nt-227:	227	227	-52.32	-0.18	54.13
nt-228*:	350	350	-40.06	-0.53	35.92
nt-229*:	348	348	-33.35	-0.31	29.34
nt-230*:	347	347	-36.02	-0.58	32.23
nt-231*:	346	346	-37.58	-0.79	34.3
nt-232*:	345	345	-38.62	-0.57	38.84
nt-233*:	344	344	-40.23	-0.51	36.94
nt-234*:	287	294	-49.3	-0.51	41.36
nt-235*:	296	296	-49.54	-0.51	41.08
nt-236*:	285	297	-49.3	-0.51	41.36
nt-237:	237	237	-52.5	-0.74	46.27
nt-238*:	338	338	-40.46	-0.28	37.22
nt-239*:	301	301	-48.89	-0.53	40.89
nt-240:	240	240	-52.85	-0.29	45.49
nt-241:	241	241	-52.39	-0.4	45.76
nt-242:	242	242	-53.06	-0.49	45.07
nt-243*:	333	333	-38.42	-0.58	37.3
nt-244*:	332	332	-38.08	-0.33	35.33
nt-245*:	331	331	-37.31	-0.45	33.08
nt-246*:	265	274	-49.58	-0.3	44.31
nt-247:	247	258	-52.8	-0.5	47.05
nt-248:	248	257	-52.8	-0.5	47.05
nt-249*:	256	256	-52.13	-0.18	45.64
nt-250:	250	255	-52.8	-0.5	47.05
nt-251:	251	251	-52.82	-0.4	49.43
nt-252:	252	252	-52.85	-0.41	49.18
nt-253:	253	253	-53.21	-0.34	49.39
nt-254:	254	254	-52.68	-0.33	48.57
nt-255:	250	255	-52.8	-0.5	47.05
nt-256:	256	256	-52.13	-0.3	45.64
nt-257:	248	257	-52.8	-0.5	47.05
nt-258:	247	258	-52.8	-0.5	47.05
nt-259:	259	281	-50.09	-0.81	45.46
nt-260:	260	280	-50.09	-0.81	45.46
nt-261:	261	261	-52.17	-0.48	43.66
nt-262*:	278	278	-48.71	-0.3	41.55
nt-263:	263	263	-52.2	-0.45	44.34
nt-264:	264	275	-49.58	-0.85	44.31
nt-265:	265	274	-49.58	-0.85	44.31
nt-266:	266	266	-48.42	-0.79	45.77
nt-267:	267	272	-49.58	-0.85	44.31
nt-268:	268	268	-48.74	-0.69	46.92
nt-269:	269	269	-48.72	-0.69	46.84
nt-270:	270	270	-49.25	-0.67	47.04
nt-271:	271	271	-50.56	-0.6	44.36
nt-272:	267	272	-49.58	-0.85	44.31
nt-273:	273	273	-51.96	-0.56	43.9
nt-274:	265	274	-49.58	-0.85	44.31
nt-275:	264	275	-49.58	-0.85	44.31
nt-276:	276	276	-47.03	-0.8	44.77
nt-277:	277	277	-46.18	-0.93	43.38
nt-278:	278	278	-48.71	-0.61	41.55
nt-279:	279	279	-49.0	-0.66	42.78
nt-280:	260	280	-50.09	-0.81	45.46
nt-281:	259	281	-50.09	-0.81	45.46
nt-282:	282	300	-49.26	-0.74	41.15
nt-283:	283	299	-49.3	-0.73	41.36
nt-284:	284	298	-49.3	-0.73	41.36
nt-285:	285	297	-49.3	-0.73	41.36
nt-286:	286	295	-49.3	-0.73	41.36
nt-287:	287	294	-49.3	-0.73	41.36
nt-288:	288	293	-49.3	-0.73	41.36
nt-289:	289	289	-48.26	-0.77	42.1
nt-290:	290	290	-47.88	-0.78	41.93
nt-291:	291	291	-48.15	-0.75	42.27
nt-292:	292	292	-47.51	-0.76	41.95
nt-293:	288	293	-49.3	-0.73	41.36
nt-294:	287	294	-49.3	-0.73	41.36
nt-295:	286	295	-49.3	-0.73	41.36
nt-296:	296	296	-49.54	-0.65	41.08
nt-297:	285	297	-49.3	-0.73	41.36
nt-298:	284	298	-49.3	-0.73	41.36
nt-299:	283	299	-49.3	-0.73	41.36
nt-300:	282	300	-49.26	-0.74	41.15
nt-301:	301	301	-48.89	-0.75	40.89
nt-302:	302	302	-46.57	-0.81	39.78
nt-303:	303	303	-46.41	-0.81	39.73
nt-304:	304	304	-46.26	-0.81	39.69
nt-305:	305	305	-46.13	-0.81	39.68
nt-306:	306	306	-48.4	-0.71	40.13
nt-307:	307	330	-44.94	-0.99	41.63
nt-308:	308	329	-44.94	-0.99	41.63
nt-309:	309	328	-44.94	-0.99	41.63
nt-310:	310	310	-45.14	-0.87	39.12
nt-311:	311	311	-45.23	-0.86	39.39
nt-312:	312	325	-44.37	-0.95	39.16
nt-313:	313	324	-44.37	-0.95	39.16
nt-314:	314	323	-44.37	-0.95	39.16
nt-315:	315	322	-44.37	-0.95	39.16
nt-316:	316	321	-44.37	-0.95	39.16
nt-317:	317	317	-44.33	-0.92	38.67
nt-318:	318	318	-44.22	-0.94	38.59
nt-319:	319	319	-44.36	-0.92	38.78
nt-320:	320	320	-44.0	-0.96	38.33
nt-321:	316	321	-44.37	-0.95	39.16
nt-322:	315	322	-44.37	-0.95	39.16
nt-323:	314	323	-44.37	-0.95	39.16
nt-324:	313	324	-44.37	-0.95	39.16
nt-325:	312	325	-44.37	-0.95	39.16
nt-326:	326	326	-44.48	-0.96	39.09
nt-327:	327	327	-44.4	-0.97	39.0
nt-328:	309	328	-44.94	-0.99	41.63
nt-329:	308	329	-44.94	-0.99	41.63
nt-330:	307	330	-44.94	-0.99	41.63
nt-331:	331	331	-37.31	-1.18	33.08
nt-332:	332	332	-38.08	-1.24	35.33
nt-333:	333	333	-38.42	-1.21	37.3
nt-334:	334	334	-41.42	-1.05	38.16
nt-335:	335	335	-42.52	-1.06	40.2
nt-336:	336	336	-42.72	-1.04	40.22
nt-337*:	301	301	-48.89	-0.53	40.89
nt-338:	338	338	-40.46	-1.21	37.22
nt-339:	339	339	-48.85	-0.91	43.84
nt-340*:	285	297	-49.3	-0.51	41.36
nt-341*:	296	296	-49.54	-0.51	41.08
nt-342:	342	342	-50.61	-0.83	45.63
nt-343*:	287	294	-49.3	-0.51	41.36
nt-344:	344	344	-40.23	-1.15	36.94
nt-345:	345	345	-38.62	-1.21	38.84
nt-346:	346	346	-37.58	-1.04	34.3
nt-347:	347	347	-36.02	-1.0	32.23
nt-348:	348	348	-33.35	-0.9	29.34
nt-349*:	408	408	-34.4	-0.46	36.18
nt-350:	350	350	-40.06	-0.84	35.92
nt-351*:	406	406	-36.29	-0.41	36.39
nt-352*:	405	405	-36.63	-0.4	36.09
nt-353:	353	403	-35.45	-1.08	31.64
nt-354:	354	402	-35.63	-1.08	31.96
nt-355:	355	401	-35.63	-1.08	31.96
nt-356:	356	356	-39.42	-0.94	36.88
nt-357:	357	399	-36.28	-1.1	33.65
nt-358:	358	398	-36.14	-1.08	33.72
nt-359:	359	397	-36.14	-1.08	33.72
nt-360:	360	396	-36.14	-1.08	33.72
nt-361:	361	361	-38.07	-0.94	36.47
nt-362:	362	394	-36.14	-1.08	33.72
nt-363:	363	393	-36.14	-1.08	33.72
nt-364:	364	392	-36.14	-1.08	33.72
nt-365:	365	391	-36.14	-1.08	33.72
nt-366:	366	366	-37.89	-0.97	36.39
nt-367:	367	367	-36.94	-1.02	35.05
nt-368:	368	368	-36.65	-1.01	34.7
nt-369:	369	369	-36.45	-0.98	34.34
nt-370:	370	370	-37.09	-0.94	35.42
nt-371:	371	371	-37.85	-0.94	36.11
nt-372:	372	383	-36.14	-1.08	33.72
nt-373:	373	382	-36.14	-1.08	33.72
nt-374:	374	381	-36.14	-1.08	33.72
nt-375:	375	375	-37.45	-0.94	35.54
nt-376:	376	376	-37.35	-0.94	35.4
nt-377:	377	377	-37.26	-0.94	35.25
nt-378:	378	378	-37.16	-0.94	35.12
nt-379:	379	379	-37.36	-0.98	35.18
nt-380:	380	380	-37.33	-0.99	35.14
nt-381:	374	381	-36.14	-1.08	33.72
nt-382:	373	382	-36.14	-1.08	33.72
nt-383:	372	383	-36.14	-1.08	33.72
nt-384:	384	384	-37.25	-1.04	34.9
nt-385:	385	385	-37.13	-1.03	34.79
nt-386:	386	386	-36.39	-0.9	34.28
nt-387:	387	387	-36.3	-0.9	34.25
nt-388:	388	388	-36.2	-0.89	34.24
nt-389:	389	389	-36.11	-0.88	34.24
nt-390:	390	390	-36.02	-0.88	34.23
nt-391:	365	391	-36.14	-1.08	33.72
nt-392:	364	392	-36.14	-1.08	33.72
nt-393:	363	393	-36.14	-1.08	33.72
nt-394:	362	394	-36.14	-1.08	33.72
nt-395:	395	395	-35.97	-0.96	33.73
nt-396:	360	396	-36.14	-1.08	33.72
nt-397:	359	397	-36.14	-1.08	33.72
nt-398:	358	398	-36.14	-1.08	33.72
nt-399:	357	399	-36.28	-1.1	33.65
nt-400:	400	400	-35.59	-1.08	32.9
nt-401:	355	401	-35.63	-1.08	31.96
nt-402:	354	402	-35.63	-1.08	31.96
nt-403:	353	403	-35.45	-1.08	31.64
nt-404:	404	404	-35.48	-1.05	33.46
nt-405:	405	405	-36.63	-1.3	36.09
nt-406:	406	406	-36.29	-1.3	36.39
nt-407:	407	407	-34.78	-1.08	32.46
nt-408:	408	408	-34.4	-0.75	36.18
nt-409:	409	409	-34.04	-0.78	33.72
nt-410:	410	410	-33.95	-0.78	33.82
nt-411:	411	411	-33.58	-0.73	34.17
nt-412:	412	412	-33.48	-0.73	34.15
nt-413:	413	413	-33.83	-0.95	34.09
nt-414:	414	414	-33.69	-0.94	34.13
nt-415:	415	415	-33.58	-0.93	34.0
nt-416:	416	416	-33.11	-0.7	34.07
nt-417:	417	417	-33.36	-0.92	33.89
nt-418:	418	418	-32.98	-0.69	34.04
nt-419:	419	419	-32.95	-0.69	33.99
nt-420:	420	420	-32.92	-0.69	33.89
nt-421:	421	421	-32.88	-0.69	33.78
nt-422:	422	422	-32.84	-0.69	33.69
nt-423:	423	423	-32.81	-0.68	33.6
nt-424:	424	424	-32.79	-0.68	33.5
nt-425:	425	439	-32.07	-0.62	33.0
nt-426:	426	438	-32.07	-0.62	33.0
nt-427:	427	437	-32.07	-0.62	33.0
nt-428:	428	436	-32.07	-0.62	33.0
nt-429:	429	429	-32.66	-0.65	33.28
nt-430:	430	430	-32.65	-0.65	33.34
nt-431:	431	431	-32.64	-0.64	33.33
nt-432:	432	432	-32.28	-0.64	33.48
nt-433:	433	433	-32.24	-0.64	33.37
nt-434:	434	434	-32.22	-0.63	33.47
nt-435:	435	435	-32.24	-0.63	33.36
nt-436:	428	436	-32.07	-0.62	33.0
nt-437:	427	437	-32.07	-0.62	33.0
nt-438:	426	438	-32.07	-0.62	33.0
nt-439:	425	439	-32.07	-0.62	33.0
nt-440:	440	440	-32.19	-0.56	33.93
nt-441:	441	441	-32.57	-0.55	33.79
nt-442:	442	462	-32.38	-0.52	31.42
nt-443:	443	443	-32.33	-0.57	33.46
nt-444:	444	444	-32.35	-0.52	33.29
nt-445:	445	459	-32.38	-0.52	31.42
nt-446:	446	446	-32.69	-0.49	34.09
nt-447:	447	457	-32.41	-0.55	31.57
nt-448:	448	456	-32.41	-0.55	31.57
nt-449:	449	455	-32.41	-0.55	31.57
nt-450:	450	450	-32.4	-0.6	31.64
nt-451:	451	451	-32.39	-0.59	31.63
nt-452:	452	452	-32.4	-0.6	31.67
nt-453:	453	453	-32.42	-0.59	31.66
nt-454:	454	454	-32.38	-0.58	31.62
nt-455:	449	455	-32.41	-0.55	31.57
nt-456:	448	456	-32.41	-0.55	31.57
nt-457:	447	457	-32.41	-0.55	31.57
nt-458:	458	458	-32.92	-0.43	33.98
nt-459:	445	459	-32.38	-0.52	31.42
nt-460:	460	460	-33.09	-0.47	32.84
nt-461:	461	461	-33.11	-0.46	32.9
nt-462:	442	462	-32.38	-0.52	31.42
nt-463:	463	463	-33.26	-0.5	34.21
nt-464:	464	464	-32.99	-0.39	34.35
nt-465:	465	465	-33.72	-0.57	32.97
nt-466*:	345	345	-38.62	-0.57	38.84
nt-467*:	344	344	-40.23	-0.51	36.94
nt-468*:	287	294	-49.3	-0.51	41.36
nt-469*:	342	342	-50.61	-0.26	45.63
nt-470*:	296	296	-49.54	-0.51	41.08
nt-471:	471	471	-32.76	-0.47	31.94
nt-472*:	339	339	-48.85	-0.36	43.84
nt-473*:	338	338	-40.46	-0.28	37.22
nt-474:	474	474	-33.26	-0.35	35.14
nt-475:	475	475	-33.04	-0.22	36.73
nt-476*:	336	336	-42.72	-0.74	40.22
nt-477*:	335	335	-42.52	-0.78	40.2
nt-478*:	333	333	-38.42	-0.58	37.3
nt-479*:	332	332	-38.08	-0.33	35.33
nt-480:	480	504	-34.36	-0.36	35.45
nt-481:	481	503	-33.84	-0.34	36.43
nt-482:	482	502	-33.84	-0.34	36.43
nt-483:	483	501	-33.84	-0.34	36.43
nt-484:	484	500	-33.84	-0.34	36.43
nt-485:	485	499	-33.84	-0.34	36.43
nt-486:	486	498	-33.84	-0.34	36.43
nt-487:	487	497	-33.84	-0.34	36.43
nt-488:	488	488	-33.27	-0.29	35.68
nt-489:	489	496	-33.63	-0.31	36.16
nt-490:	490	495	-33.63	-0.31	36.16
nt-491:	491	491	-33.26	-0.37	34.85
nt-492:	492	492	-33.22	-0.37	34.87
nt-493:	493	493	-33.19	-0.36	34.94
nt-494:	494	494	-33.16	-0.34	34.95
nt-495:	490	495	-33.63	-0.31	36.16
nt-496:	489	496	-33.63	-0.31	36.16
nt-497:	487	497	-33.84	-0.34	36.43
nt-498:	486	498	-33.84	-0.34	36.43
nt-499:	485	499	-33.84	-0.34	36.43
nt-500:	484	500	-33.84	-0.34	36.43
nt-501:	483	501	-33.84	-0.34	36.43
nt-502:	482	502	-33.84	-0.34	36.43
nt-503:	481	503	-33.84	-0.34	36.43
nt-504:	480	504	-34.36	-0.36	35.45
nt-505:	505	516	-33.18	-0.36	38.77
nt-506:	506	515	-33.18	-0.36	38.77
nt-507:	507	507	-31.25	-0.27	32.24
nt-508:	508	508	-31.94	-0.3	34.57
nt-509:	509	509	-32.57	-0.28	35.39
nt-510:	510	510	-33.21	-0.32	36.08
nt-511:	511	511	-33.12	-0.3	36.23
nt-512:	512	512	-32.45	-0.28	35.37
nt-513:	513	513	-32.43	-0.28	35.26
nt-514:	514	514	-32.68	-0.24	35.02
nt-515:	506	515	-33.18	-0.36	38.77
nt-516:	505	516	-33.18	-0.36	38.77
nt-517:	517	517	-33.51	-0.37	37.17
nt-518*:	555	555	-32.43	-0.36	32.31
nt-519:	519	519	-32.64	-0.23	35.77
nt-520:	520	535	-32.11	-0.4	32.65
nt-521:	521	534	-32.11	-0.4	32.65
nt-522:	522	522	-32.93	-0.31	35.35
nt-523:	523	523	-32.86	-0.31	35.43
nt-524*:	531	531	-32.34	-0.17	33.78
nt-525:	525	525	-32.94	-0.32	34.81
nt-526:	526	526	-32.89	-0.32	34.74
nt-527:	527	527	-32.13	-0.3	34.2
nt-528:	528	528	-32.12	-0.3	34.26
nt-529:	529	529	-32.08	-0.32	33.73
nt-530:	530	530	-32.07	-0.33	33.66
nt-531:	531	531	-32.34	-0.32	33.78
nt-532:	532	532	-32.24	-0.35	33.32
nt-533:	533	533	-32.18	-0.33	33.65
nt-534:	521	534	-32.11	-0.4	32.65
nt-535:	520	535	-32.11	-0.4	32.65
nt-536*:	519	519	-32.64	-0.15	35.77
nt-537*:	555	555	-32.43	-0.36	32.31
nt-538:	538	538	-32.09	-0.33	32.27
nt-539:	539	539	-33.01	-0.32	33.62
nt-540:	540	540	-32.4	-0.33	33.47
nt-541:	541	541	-31.77	-0.35	33.62
nt-542:	542	542	-32.82	-0.31	33.99
nt-543:	543	543	-32.83	-0.33	33.94
nt-544:	544	544	-31.59	-0.34	33.81
nt-545:	545	545	-31.51	-0.37	33.52
nt-546:	546	546	-31.51	-0.38	33.43
nt-547*:	565	565	-29.89	-0.29	29.85
nt-548*:	564	564	-29.93	-0.3	29.71
nt-549*:	563	563	-29.91	-0.29	29.9
nt-550*:	562	562	-30.04	-0.29	30.1
nt-551:	551	551	-31.61	-0.45	32.93
nt-552:	552	552	-32.5	-0.48	32.65
nt-553:	553	553	-32.48	-0.49	32.54
nt-554:	554	554	-32.45	-0.5	32.42
nt-555:	555	555	-32.43	-0.52	32.31
nt-556:	556	556	-31.52	-0.49	32.54
nt-557:	557	557	-31.5	-0.49	32.47
nt-558:	558	558	-31.44	-0.5	32.43
nt-559:	559	559	-31.41	-0.5	32.37
nt-560:	560	560	-31.4	-0.51	32.31
nt-561:	561	561	-31.44	-0.52	32.2
nt-562:	562	562	-30.04	-0.7	30.1
nt-563:	563	563	-29.91	-0.73	29.9
nt-564:	564	564	-29.93	-0.75	29.71
nt-565:	565	565	-29.89	-0.75	29.85
nt-566:	566	566	-31.48	-0.56	31.98
nt-567:	567	567	-31.46	-0.58	31.75
nt-568:	568	568	-31.47	-0.59	31.57
nt-569:	569	569	-31.48	-0.6	31.38
nt-570:	570	570	-31.49	-0.61	31.2
nt-571:	571	571	-31.54	-0.63	31.02
nt-572:	572	572	-31.54	-0.65	30.65
nt-573:	573	573	-31.52	-0.66	30.56
nt-574:	574	574	-30.4	-0.77	27.72
nt-575:	575	575	-30.43	-0.79	27.53
nt-576:	576	576	-30.46	-0.8	27.33
nt-577:	577	577	-30.49	-0.8	27.14
nt-578:	578	578	-30.53	-0.81	26.94
nt-579:	579	579	-30.58	-0.83	26.71
nt-580:	580	580	-30.63	-0.84	26.53
nt-581:	581	581	-30.67	-0.84	26.39
nt-582:	582	657	-29.64	-1.02	22.74
nt-583:	583	656	-29.64	-1.02	22.74
nt-584:	584	584	-31.82	-0.72	29.08
nt-585:	585	585	-31.46	-0.8	27.76
nt-586:	586	652	-30.17	-1.0	23.01
nt-587:	587	651	-30.19	-1.0	23.0
nt-588:	588	650	-30.19	-0.99	23.09
nt-589:	589	649	-30.19	-0.99	23.09
nt-590:	590	648	-30.19	-0.99	23.09
nt-591:	591	647	-30.19	-0.99	23.09
nt-592:	592	646	-30.19	-0.99	23.09
nt-593:	593	645	-30.19	-0.99	23.09
nt-594:	594	644	-30.19	-0.99	23.09
nt-595:	595	625	-30.16	-0.96	23.34
nt-596:	596	624	-30.16	-0.96	23.34
nt-597:	597	623	-30.16	-0.96	23.34
nt-598:	598	622	-30.16	-0.96	23.34
nt-599:	599	616	-31.42	-0.79	27.25
nt-600:	600	615	-31.42	-0.79	27.25
nt-601:	601	614	-31.42	-0.79	27.25
nt-602:	602	613	-31.42	-0.79	27.25
nt-603:	603	612	-31.42	-0.79	27.25
nt-604:	604	604	-31.65	-0.77	27.76
nt-605:	605	605	-31.65	-0.74	28.21
nt-606:	606	606	-31.61	-0.74	28.23
nt-607:	607	607	-31.66	-0.75	28.01
nt-608:	608	608	-31.61	-0.75	28.02
nt-609:	609	609	-31.47	-0.74	28.26
nt-610:	610	610	-31.43	-0.73	28.26
nt-611:	611	611	-31.38	-0.73	28.27
nt-612:	603	612	-31.42	-0.79	27.25
nt-613:	602	613	-31.42	-0.79	27.25
nt-614:	601	614	-31.42	-0.79	27.25
nt-615:	600	615	-31.42	-0.79	27.25
nt-616:	599	616	-31.42	-0.79	27.25
nt-617:	617	617	-31.3	-0.78	27.17
nt-618:	618	618	-31.07	-0.74	27.78
nt-619:	619	619	-31.02	-0.74	27.71
nt-620:	620	620	-30.97	-0.74	27.63
nt-621:	621	621	-30.93	-0.74	27.56
nt-622:	598	622	-30.16	-0.96	23.34
nt-623:	597	623	-30.16	-0.96	23.34
nt-624:	596	624	-30.16	-0.96	23.34
nt-625:	595	625	-30.16	-0.96	23.34
nt-626:	626	626	-30.92	-0.75	26.56
nt-627:	627	637	-30.28	-0.98	23.22
nt-628:	628	636	-30.28	-0.98	23.22
nt-629:	629	635	-30.28	-0.98	23.22
nt-630:	630	634	-30.28	-0.98	23.22
nt-631:	631	631	-30.31	-0.8	24.38
nt-632:	632	632	-30.7	-0.73	26.32
nt-633:	633	633	-30.71	-0.86	26.21
nt-634:	630	634	-30.28	-0.98	23.22
nt-635:	629	635	-30.28	-0.98	23.22
nt-636:	628	636	-30.28	-0.98	23.22
nt-637:	627	637	-30.28	-0.98	23.22
nt-638:	638	638	-30.57	-0.72	26.03
nt-639:	639	639	-30.53	-0.72	25.58
nt-640:	640	640	-30.45	-0.72	25.36
nt-641:	641	641	-30.42	-0.72	25.18
nt-642:	642	642	-30.41	-0.71	25.31
nt-643:	643	643	-30.39	-0.71	25.14
nt-644:	594	644	-30.19	-0.99	23.09
nt-645:	593	645	-30.19	-0.99	23.09
nt-646:	592	646	-30.19	-0.99	23.09
nt-647:	591	647	-30.19	-0.99	23.09
nt-648:	590	648	-30.19	-0.99	23.09
nt-649:	589	649	-30.19	-0.99	23.09
nt-650:	588	650	-30.19	-0.99	23.09
nt-651:	587	651	-30.19	-1.0	23.0
nt-652:	586	652	-30.17	-1.0	23.01
nt-653:	653	653	-30.26	-0.7	24.3
nt-654:	654	654	-30.21	-0.7	24.33
nt-655:	655	655	-30.2	-0.7	24.29
nt-656:	583	656	-29.64	-1.02	22.74
nt-657:	582	657	-29.64	-1.02	22.74
nt-658:	658	658	-30.29	-0.67	24.0
nt-659:	659	659	-30.29	-0.66	24.02
nt-660:	660	660	-30.28	-0.66	24.03
nt-661:	661	661	-30.29	-0.65	24.02
nt-662:	662	662	-30.3	-0.65	23.89
nt-663:	663	663	-30.32	-0.65	23.77
nt-664:	664	664	-30.35	-0.64	23.66
nt-665:	665	665	-30.38	-0.64	23.58
nt-666:	666	666	-30.72	-0.67	23.6
nt-667:	667	667	-30.75	-0.67	23.49
nt-668:	668	668	-30.78	-0.67	23.42
nt-669:	669	669	-30.82	-0.66	23.39
nt-670:	670	670	-30.55	-0.62	23.36
nt-671:	671	671	-30.59	-0.62	23.36
nt-672:	672	672	-30.63	-0.62	23.36
nt-673:	673	673	-30.67	-0.62	23.37
nt-674:	674	674	-30.71	-0.61	23.39
nt-675:	675	675	-30.79	-0.71	22.89
nt-676:	676	676	-30.83	-0.7	22.95
nt-677:	677	677	-30.56	-0.76	23.15
nt-678:	678	678	-29.42	-0.77	21.39
nt-679:	679	679	-29.53	-0.77	21.73
nt-680:	680	680	-30.35	-0.51	23.18
nt-681:	681	681	-30.9	-0.43	22.74
nt-682:	682	682	-31.54	-0.54	23.73
nt-683:	683	691	-31.98	-0.56	23.87
nt-684:	684	690	-31.98	-0.56	23.87
nt-685:	685	685	-31.26	-0.59	23.97
nt-686:	686	686	-31.33	-0.59	23.96
nt-687:	687	687	-31.49	-0.6	24.0
nt-688:	688	688	-31.56	-0.61	23.99
nt-689:	689	689	-31.54	-0.6	23.95
nt-690:	684	690	-31.98	-0.56	23.87
nt-691:	683	691	-31.98	-0.56	23.87
nt-692:	692	692	-31.86	-0.62	23.83
nt-693:	693	722	-32.64	-0.61	22.98
nt-694:	694	721	-32.66	-0.6	22.96
nt-695:	695	720	-32.67	-0.59	22.96
nt-696:	696	719	-32.67	-0.59	22.99
nt-697:	697	718	-32.67	-0.59	22.99
nt-698:	698	717	-32.67	-0.59	22.99
nt-699:	699	699	-32.01	-0.59	24.2
nt-700:	700	716	-32.67	-0.59	22.99
nt-701:	701	701	-32.03	-0.63	23.39
nt-702:	702	714	-32.67	-0.59	22.99
nt-703:	703	713	-32.67	-0.59	22.99
nt-704:	704	704	-32.39	-0.53	24.29
nt-705:	705	705	-32.13	-0.54	24.52
nt-706:	706	706	-32.15	-0.53	24.59
nt-707:	707	707	-32.34	-0.49	24.81
nt-708:	708	708	-32.18	-0.51	24.73
nt-709:	709	709	-32.19	-0.49	24.92
nt-710:	710	710	-32.2	-0.48	25.0
nt-711:	711	711	-32.22	-0.47	25.07
nt-712:	712	712	-32.54	-0.59	23.18
nt-713:	703	713	-32.67	-0.59	22.99
nt-714:	702	714	-32.67	-0.59	22.99
nt-715:	715	715	-32.29	-0.42	25.22
nt-716:	700	716	-32.67	-0.59	22.99
nt-717:	698	717	-32.67	-0.59	22.99
nt-718:	697	718	-32.67	-0.59	22.99
nt-719:	696	719	-32.67	-0.59	22.99
nt-720:	695	720	-32.67	-0.59	22.96
nt-721:	694	721	-32.66	-0.6	22.96
nt-722:	693	722	-32.64	-0.61	22.98
nt-723:	723	723	-32.55	-0.51	23.28
nt-724:	724	724	-32.48	-0.45	23.57
nt-725:	725	725	-32.34	-0.28	25.78
nt-726:	726	726	-32.34	-0.27	25.88
nt-727:	727	727	-32.32	-0.25	25.99
nt-728:	728	728	-32.02	-0.23	28.56
nt-729:	729	729	-32.02	-0.21	28.74
nt-730:	730	730	-32.05	-0.2	28.88
nt-731:	731	731	-32.65	-0.45	25.73
nt-732:	732	732	-33.1	-0.86	24.69
nt-733:	733	733	-32.79	-0.87	25.1
nt-734:	734	734	-33.07	-0.51	22.45
nt-735:	735	735	-32.2	-0.23	26.59
nt-736:	736	736	-32.18	-0.22	26.54
nt-737:	737	737	-32.75	-0.47	22.69
nt-738*:	681	681	-30.9	-0.26	22.74
nt-739*:	680	680	-30.35	-0.38	23.18
nt-740*:	679	679	-29.53	-0.3	21.73
nt-741*:	678	678	-29.42	-0.3	21.39
nt-742:	742	742	-32.88	-0.08	29.14
nt-743:	743	743	-31.92	-0.12	31.86
nt-744:	744	744	-32.26	-0.17	30.72
nt-745:	745	745	-32.3	-0.14	30.77
nt-746:	746	753	-34.72	-0.9	20.2
nt-747:	747	747	-33.17	-0.13	24.29
nt-748:	748	748	-34.22	-1.07	17.98
nt-749*:	630	634	-30.28	-0.63	23.22
nt-750*:	629	635	-30.28	-0.63	23.22
nt-751:	751	751	-33.23	-0.38	25.87
nt-752*:	747	747	-33.17	-0.09	24.29
nt-753:	746	753	-34.72	-0.9	20.2
nt-754:	754	754	-34.72	-0.9	20.2
nt-755*:	679	679	-29.53	-0.3	21.73
nt-756*:	743	743	-31.92	-0.05	31.86
nt-757*:	979	991	-41.8	-0.14	28.3
nt-758*:	594	644	-30.19	-0.62	23.09
nt-759*:	593	645	-30.19	-0.62	23.09
nt-760:	760	760	-31.0	-0.45	28.92
nt-761:	761	761	-30.79	-0.42	29.36
nt-762:	762	762	-30.65	-0.38	29.78
nt-763*:	617	617	-31.3	-0.7	27.17
nt-764*:	599	616	-31.42	-0.71	27.25
nt-765*:	600	615	-31.42	-0.71	27.25
nt-766*:	601	614	-31.42	-0.71	27.25
nt-767*:	602	613	-31.42	-0.71	27.25
nt-768*:	603	612	-31.42	-0.71	27.25
nt-769:	769	782	-31.45	0.02	30.43
nt-770:	770	781	-31.45	0.02	30.43
nt-771:	771	771	-29.83	-0.47	32.41
nt-772*:	608	608	-31.61	-0.71	28.02
nt-773*:	607	607	-31.66	-0.71	28.01
nt-774*:	760	760	-31.0	-0.05	28.92
nt-775*:	593	645	-30.19	-0.62	23.09
nt-776:	776	776	-33.0	0.16	27.9
nt-777*:	865	949	-38.46	-0.08	23.12
nt-778*:	864	950	-38.46	-0.08	23.12
nt-779:	779	779	-33.01	0.18	27.79
nt-780*:	771	771	-29.83	-0.03	32.41
nt-781:	770	781	-31.45	0.02	30.43
nt-782:	769	782	-31.45	0.02	30.43
nt-783:	783	811	-30.9	1.43	45.9
nt-784*:	603	612	-31.42	-0.71	27.25
nt-785*:	602	613	-31.42	-0.71	27.25
nt-786*:	808	822	-38.46	-0.03	19.58
nt-787*:	807	823	-38.46	-0.03	19.58
nt-788*:	745	745	-32.3	-0.07	30.77
nt-789*:	744	744	-32.26	-0.08	30.72
nt-790*:	743	743	-31.92	-0.05	31.86
nt-791:	791	886	-30.4	1.04	41.63
nt-792:	792	885	-30.4	1.04	41.63
nt-793:	793	884	-30.4	1.04	41.63
nt-794*:	742	742	-32.88	-0.05	29.14
nt-795*:	678	678	-29.42	-0.3	21.39
nt-796*:	679	679	-29.53	-0.3	21.73
nt-797*:	680	680	-30.35	-0.38	23.18
nt-798*:	681	681	-30.9	-0.26	22.74
nt-799*:	733	733	-32.79	-0.29	25.1
nt-800*:	732	732	-33.1	-0.31	24.69
nt-801*:	731	731	-32.65	-0.24	25.73
nt-802*:	730	730	-32.05	-0.15	28.88
nt-803*:	729	729	-32.02	-0.16	28.74
nt-804*:	728	728	-32.02	-0.17	28.56
nt-805:	805	825	-38.46	-0.73	19.58
nt-806:	806	824	-38.46	-0.73	19.58
nt-807:	807	823	-38.46	-0.73	19.58
nt-808:	808	822	-38.46	-0.73	19.58
nt-809:	809	809	-34.08	0.12	26.68
nt-810:	810	810	-34.09	0.12	26.72
nt-811:	783	811	-30.9	1.43	45.9
nt-812*:	769	782	-31.45	0.0	30.43
nt-813*:	770	781	-31.45	0.0	30.43
nt-814:	814	814	-34.18	0.13	26.91
nt-815:	815	815	-34.22	0.13	26.93
nt-816:	816	827	-35.06	-0.14	22.14
nt-817*:	804	728	-33.25	-0.05	18.62
nt-818*:	805	825	-38.46	-0.03	19.58
nt-819*:	806	824	-38.46	-0.03	19.58
nt-820:	820	820	-34.49	0.14	27.13
nt-821:	821	821	-35.01	-0.22	20.79
nt-822:	808	822	-38.46	-0.73	19.58
nt-823:	807	823	-38.46	-0.73	19.58
nt-824:	806	824	-38.46	-0.73	19.58
nt-825:	805	825	-38.46	-0.73	19.58
nt-826*:	728	728	-32.02	-0.17	28.56
nt-827:	816	827	-35.06	-0.14	22.14
nt-828:	828	828	-36.94	-0.22	21.22
nt-829*:	730	730	-32.05	-0.15	28.88
nt-830*:	731	731	-32.65	-0.24	25.73
nt-831*:	732	732	-33.1	-0.31	24.69
nt-832*:	733	733	-32.79	-0.29	25.1
nt-833*:	738	681	-32.83	-0.21	26.13
nt-834*:	984	984	-41.64	-0.16	28.2
nt-835*:	983	987	-41.79	-0.14	28.25
nt-836:	836	836	-35.19	0.16	27.6
nt-837*:	981	989	-41.79	-0.14	28.25
nt-838*:	980	990	-41.79	-0.14	28.25
nt-839*:	979	991	-41.8	-0.14	28.3
nt-840:	840	978	-36.76	-0.25	22.64
nt-841:	841	841	-38.84	-0.1	22.99
nt-842:	842	842	-38.56	-0.14	22.89
nt-843*:	1103	1141	-36.71	-0.88	27.27
nt-844*:	1104	1140	-36.71	-0.88	27.27
nt-845*:	1105	1139	-36.71	-0.88	27.27
nt-846*:	1106	1138	-36.71	-0.88	27.27
nt-847*:	968	968	-41.55	-0.09	33.94
nt-848:	848	848	-39.22	-0.13	23.14
nt-849:	849	967	-39.31	-0.17	22.62
nt-850:	850	966	-39.31	-0.17	22.62
nt-851*:	965	965	-41.18	-0.07	35.23
nt-852*:	965	965	-41.18	-0.07	35.23
nt-853:	853	963	-38.83	-0.22	22.71
nt-854:	854	962	-38.83	-0.22	22.71
nt-855:	855	961	-38.83	-0.22	22.71
nt-856:	856	960	-38.83	-0.22	22.71
nt-857*:	863	953	-38.83	-0.08	22.71
nt-858:	858	958	-38.83	-0.22	22.71
nt-859:	859	957	-38.83	-0.22	22.71
nt-860*:	1162	1179	-34.42	-0.63	25.55
nt-861:	861	955	-38.83	-0.22	22.71
nt-862:	862	954	-38.83	-0.22	22.71
nt-863:	863	953	-38.83	-0.22	22.71
nt-864:	864	950	-38.46	-0.21	23.12
nt-865:	865	949	-38.46	-0.21	23.12
nt-866*:	769	782	-31.45	0.0	30.43
nt-867:	867	947	-38.46	-0.21	23.12
nt-868:	868	946	-38.46	-0.21	23.12
nt-869:	869	917	-38.9	0.52	27.61
nt-870*:	608	608	-31.61	-0.71	28.02
nt-871*:	771	771	-29.83	-0.03	32.41
nt-872*:	770	781	-31.45	0.0	30.43
nt-873:	873	873	-35.88	0.3	27.54
nt-874*:	1033	1033	-40.2	-0.17	32.86
nt-875*:	1032	1060	-40.29	-0.17	33.03
nt-876*:	1031	1061	-40.29	-0.17	33.03
nt-877*:	1030	1062	-40.29	-0.17	33.03
nt-878*:	907	907	-29.8	0.01	31.83
nt-879*:	897	906	-39.09	0.02	34.06
nt-880:	880	880	-36.01	0.31	27.32
nt-881:	881	881	-36.04	0.31	27.22
nt-882:	882	882	-36.06	0.31	27.12
nt-883*:	742	742	-32.88	-0.05	29.14
nt-884:	793	884	-30.4	1.04	41.63
nt-885:	792	885	-30.4	1.04	41.63
nt-886:	791	886	-30.4	1.04	41.63
nt-887*:	743	743	-31.92	-0.05	31.86
nt-888*:	744	744	-32.26	-0.08	30.72
nt-889*:	745	745	-32.3	-0.07	30.77
nt-890:	890	890	-36.35	0.33	26.97
nt-891:	891	891	-36.39	0.33	26.93
nt-892:	892	911	-39.09	0.61	34.06
nt-893:	893	910	-39.09	0.61	34.06
nt-894*:	907	907	-29.8	0.01	31.83
nt-895*:	897	906	-39.09	0.02	34.06
nt-896*:	907	907	-29.8	0.01	31.83
nt-897:	897	906	-39.09	0.61	34.06
nt-898:	898	905	-39.09	0.61	34.06
nt-899*:	1042	1042	-39.48	-0.24	32.6
nt-900*:	792	885	-30.4	0.01	41.63
nt-901*:	793	884	-30.4	0.01	41.63
nt-902*:	1038	1038	-39.6	-0.19	32.71
nt-903*:	1037	1050	-39.84	-0.21	32.91
nt-904*:	1036	1051	-39.84	-0.21	32.91
nt-905:	898	905	-39.09	0.61	34.06
nt-906:	897	906	-39.09	0.61	34.06
nt-907:	907	907	-29.8	0.98	31.83
nt-908*:	893	910	-39.09	0.02	34.06
nt-909*:	892	911	-39.09	0.02	34.06
nt-910:	893	910	-39.09	0.61	34.06
nt-911:	892	911	-39.09	0.61	34.06
nt-912*:	770	781	-31.45	0.0	30.43
nt-913:	913	913	-38.0	0.75	29.93
nt-914*:	980	990	-41.79	-0.14	28.25
nt-915*:	1163	1178	-34.42	-0.63	25.55
nt-916*:	1162	1179	-34.42	-0.63	25.55
nt-917:	869	917	-38.9	0.52	27.61
nt-918*:	868	946	-38.46	-0.08	23.12
nt-919:	919	919	-37.07	0.39	27.31
nt-920:	920	920	-37.07	0.4	27.36
nt-921*:	981	989	-41.79	-0.14	28.25
nt-922*:	980	990	-41.79	-0.14	28.25
nt-923*:	979	991	-41.8	-0.14	28.3
nt-924*:	617	617	-31.3	-0.7	27.17
nt-925*:	762	762	-30.65	-0.04	29.78
nt-926*:	993	993	-41.72	-0.17	29.31
nt-927*:	992	992	-41.8	-0.13	28.46
nt-928*:	979	991	-41.8	-0.14	28.3
nt-929*:	980	990	-41.79	-0.14	28.25
nt-930*:	981	989	-41.79	-0.14	28.25
nt-931*:	982	988	-41.79	-0.14	28.25
nt-932*:	859	957	-38.83	-0.08	22.71
nt-933*:	983	987	-41.79	-0.14	28.25
nt-934*:	982	988	-41.79	-0.14	28.25
nt-935*:	981	989	-41.79	-0.14	28.25
nt-936*:	980	990	-41.79	-0.14	28.25
nt-937:	937	937	-38.5	0.03	27.16
nt-938*:	965	965	-41.18	-0.07	35.23
nt-939*:	965	965	-41.18	-0.07	35.23
nt-940*:	850	966	-39.31	-0.05	22.62
nt-941*:	1119	1129	-37.03	-1.02	27.75
nt-942*:	1118	1130	-37.03	-1.02	27.75
nt-943*:	1117	1131	-37.03	-1.02	27.75
nt-944*:	1118	1130	-37.03	-1.02	27.75
nt-945*:	1117	1131	-37.03	-1.02	27.75
nt-946:	868	946	-38.46	-0.21	23.12
nt-947:	867	947	-38.46	-0.21	23.12
nt-948*:	1106	1138	-36.71	-0.88	27.27
nt-949:	865	949	-38.46	-0.21	23.12
nt-950:	864	950	-38.46	-0.21	23.12
nt-951*:	859	957	-38.83	-0.08	22.71
nt-952*:	858	958	-38.83	-0.08	22.71
nt-953:	863	953	-38.83	-0.22	22.71
nt-954:	862	954	-38.83	-0.22	22.71
nt-955:	861	955	-38.83	-0.22	22.71
nt-956*:	855	961	-38.83	-0.08	22.71
nt-957:	859	957	-38.83	-0.22	22.71
nt-958:	858	958	-38.83	-0.22	22.71
nt-959*:	965	965	-41.18	-0.07	35.23
nt-960:	856	960	-38.83	-0.22	22.71
nt-961:	855	961	-38.83	-0.22	22.71
nt-962:	854	962	-38.83	-0.22	22.71
nt-963:	853	963	-38.83	-0.22	22.71
nt-964:	964	964	-39.22	-0.26	23.07
nt-965:	965	965	-41.18	-0.47	35.23
nt-966:	850	966	-39.31	-0.17	22.62
nt-967:	849	967	-39.31	-0.17	22.62
nt-968:	968	968	-41.55	-0.54	33.94
nt-969*:	1106	1138	-36.71	-0.88	27.27
nt-970*:	1105	1139	-36.71	-0.88	27.27
nt-971*:	1104	1140	-36.71	-0.88	27.27
nt-972*:	1103	1141	-36.71	-0.88	27.27
nt-973*:	1074	1102	-38.02	-0.68	30.28
nt-974*:	1075	1101	-38.13	-0.71	30.48
nt-975*:	1076	1100	-38.14	-0.72	30.38
nt-976:	976	994	-42.0	-0.37	28.57
nt-977*:	841	841	-38.84	-0.03	22.99
nt-978:	840	978	-36.76	-0.25	22.64
nt-979:	979	991	-41.8	-0.38	28.3
nt-980:	980	990	-41.79	-0.39	28.25
nt-981:	981	989	-41.79	-0.39	28.25
nt-982:	982	988	-41.79	-0.39	28.25
nt-983:	983	987	-41.79	-0.39	28.25
nt-984:	984	984	-41.64	-0.41	28.2
nt-985:	985	985	-41.25	-0.39	27.68
nt-986*:	1108	1108	-37.01	-0.89	28.26
nt-987:	983	987	-41.79	-0.39	28.25
nt-988:	982	988	-41.79	-0.39	28.25
nt-989:	981	989	-41.79	-0.39	28.25
nt-990:	980	990	-41.79	-0.39	28.25
nt-991:	979	991	-41.8	-0.38	28.3
nt-992:	992	992	-41.8	-0.35	28.46
nt-993:	993	993	-41.72	-0.41	29.31
nt-994:	976	994	-42.0	-0.37	28.57
nt-995:	995	995	-41.77	-0.46	29.73
nt-996:	996	996	-41.86	-0.65	30.58
nt-997*:	806	824	-38.46	-0.03	19.58
nt-998*:	807	823	-38.46	-0.03	19.58
nt-999*:	808	822	-38.46	-0.03	19.58
nt-1000*:	821	821	-35.01	-0.04	20.79
nt-1001:	1001	1001	-39.31	0.12	25.92
nt-1002:	1002	1002	-39.74	0.09	31.02
nt-1003:	1003	1003	-39.7	0.09	31.1
nt-1004*:	1162	1179	-34.42	-0.63	25.55
nt-1005*:	1163	1178	-34.42	-0.63	25.55
nt-1006*:	1164	1177	-34.42	-0.63	25.55
nt-1007*:	982	988	-41.79	-0.14	28.25
nt-1008*:	1104	1140	-36.71	-0.88	27.27
nt-1009*:	1105	1139	-36.71	-0.88	27.27
nt-1010:	1010	1010	-36.23	-0.18	34.44
nt-1011:	1011	1011	-37.24	-0.32	35.26
nt-1012:	1012	1012	-37.1	-0.51	35.41
nt-1013*:	1185	1185	-34.54	-0.65	25.33
nt-1014*:	1184	1184	-34.59	-0.64	25.39
nt-1015*:	1158	1183	-34.42	-0.63	25.55
nt-1016*:	1159	1182	-34.42	-0.63	25.55
nt-1017*:	1160	1181	-34.42	-0.63	25.55
nt-1018*:	1162	1179	-34.42	-0.63	25.55
nt-1019*:	1163	1178	-34.42	-0.63	25.55
nt-1020:	1020	1020	-39.22	-0.03	32.41
nt-1021*:	1118	1130	-37.03	-1.02	27.75
nt-1022*:	1117	1131	-37.03	-1.02	27.75
nt-1023:	1023	1023	-39.08	-0.01	32.46
nt-1024:	1024	1024	-39.05	-0.02	32.44
nt-1025:	1025	1025	-39.04	-0.02	32.44
nt-1026:	1026	1068	-40.29	-0.41	33.03
nt-1027:	1027	1067	-40.29	-0.41	33.03
nt-1028*:	1064	1064	-36.95	-0.29	31.49
nt-1029*:	1063	1063	-36.93	-0.22	32.46
nt-1030:	1030	1062	-40.29	-0.41	33.03
nt-1031:	1031	1061	-40.29	-0.41	33.03
nt-1032:	1032	1060	-40.29	-0.41	33.03
nt-1033:	1033	1033	-40.2	-0.4	32.86
nt-1034*:	1064	1064	-36.95	-0.29	31.49
nt-1035:	1035	1052	-39.84	-0.46	32.91
nt-1036:	1036	1051	-39.84	-0.46	32.91
nt-1037:	1037	1050	-39.84	-0.46	32.91
nt-1038:	1038	1038	-39.6	-0.37	32.71
nt-1039:	1039	1039	-38.88	-0.39	32.53
nt-1040:	1040	1047	-39.84	-0.46	32.91
nt-1041:	1041	1041	-39.21	-0.34	32.88
nt-1042:	1042	1042	-39.48	-0.45	32.6
nt-1043:	1043	1043	-38.83	-0.21	32.21
nt-1044:	1044	1044	-39.39	-0.47	32.45
nt-1045:	1045	1045	-39.38	-0.5	33.03
nt-1046:	1046	1046	-39.31	-0.5	32.39
nt-1047:	1040	1047	-39.84	-0.46	32.91
nt-1048:	1048	1048	-39.29	-0.58	33.41
nt-1049:	1049	1049	-38.62	-0.23	32.31
nt-1050:	1037	1050	-39.84	-0.46	32.91
nt-1051:	1036	1051	-39.84	-0.46	32.91
nt-1052:	1035	1052	-39.84	-0.46	32.91
nt-1053:	1053	1053	-38.62	-0.23	32.64
nt-1054*:	1040	1047	-39.84	-0.21	32.91
nt-1055*:	1046	1046	-39.31	-0.27	32.39
nt-1056:	1056	1056	-38.53	-0.21	32.18
nt-1057:	1057	1057	-39.54	-0.36	32.46
nt-1058:	1058	1058	-39.53	-0.38	32.51
nt-1059:	1059	1059	-38.57	-0.35	32.29
nt-1060:	1032	1060	-40.29	-0.41	33.03
nt-1061:	1031	1061	-40.29	-0.41	33.03
nt-1062:	1030	1062	-40.29	-0.41	33.03
nt-1063:	1063	1063	-36.93	-0.87	32.46
nt-1064:	1064	1064	-36.95	-0.9	31.49
nt-1065:	1065	1065	-38.58	-0.68	32.05
nt-1066:	1066	1066	-38.75	-0.63	32.88
nt-1067:	1027	1067	-40.29	-0.41	33.03
nt-1068:	1026	1068	-40.29	-0.41	33.03
nt-1069:	1069	1069	-38.6	-0.52	31.74
nt-1070:	1070	1070	-38.82	-0.53	31.6
nt-1071:	1071	1071	-39.15	-0.47	31.87
nt-1072:	1072	1072	-38.6	-0.59	31.4
nt-1073:	1073	1073	-38.6	-0.62	31.35
nt-1074:	1074	1102	-38.02	-1.03	30.28
nt-1075:	1075	1101	-38.13	-1.01	30.48
nt-1076:	1076	1100	-38.14	-1.01	30.38
nt-1077:	1077	1099	-38.9	-0.93	31.1
nt-1078:	1078	1098	-38.9	-0.93	31.1
nt-1079:	1079	1079	-38.74	-0.81	31.04
nt-1080:	1080	1097	-38.78	-0.92	31.09
nt-1081:	1081	1096	-38.75	-0.92	31.02
nt-1082:	1082	1095	-38.7	-0.92	30.97
nt-1083:	1083	1094	-38.7	-0.92	30.97
nt-1084:	1084	1093	-38.7	-0.92	30.97
nt-1085:	1085	1085	-38.39	-0.79	30.95
nt-1086:	1086	1086	-38.36	-0.8	30.92
nt-1087:	1087	1087	-38.32	-0.81	30.89
nt-1088:	1088	1088	-38.3	-0.82	30.85
nt-1089:	1089	1089	-38.27	-0.84	30.85
nt-1090:	1090	1090	-38.25	-0.85	30.86
nt-1091:	1091	1091	-38.23	-0.86	30.87
nt-1092:	1092	1092	-38.2	-0.87	30.87
nt-1093:	1084	1093	-38.7	-0.92	30.97
nt-1094:	1083	1094	-38.7	-0.92	30.97
nt-1095:	1082	1095	-38.7	-0.92	30.97
nt-1096:	1081	1096	-38.75	-0.92	31.02
nt-1097:	1080	1097	-38.78	-0.92	31.09
nt-1098:	1078	1098	-38.9	-0.93	31.1
nt-1099:	1077	1099	-38.9	-0.93	31.1
nt-1100:	1076	1100	-38.14	-1.01	30.38
nt-1101:	1075	1101	-38.13	-1.01	30.48
nt-1102:	1074	1102	-38.02	-1.03	30.28
nt-1103:	1103	1141	-36.71	-1.2	27.27
nt-1104:	1104	1140	-36.71	-1.2	27.27
nt-1105:	1105	1139	-36.71	-1.2	27.27
nt-1106:	1106	1138	-36.71	-1.2	27.27
nt-1107:	1107	1107	-37.62	-1.08	28.73
nt-1108:	1108	1108	-37.01	-1.12	28.26
nt-1109:	1109	1109	-37.06	-1.1	28.62
nt-1110:	1110	1137	-37.21	-1.16	27.36
nt-1111:	1111	1136	-37.21	-1.16	27.36
nt-1112:	1112	1135	-37.21	-1.16	27.36
nt-1113:	1113	1113	-37.55	-1.04	28.99
nt-1114:	1114	1114	-37.52	-1.04	29.05
nt-1115:	1115	1115	-37.37	-1.06	28.6
nt-1116:	1116	1132	-37.06	-1.12	27.65
nt-1117:	1117	1131	-37.03	-1.11	27.75
nt-1118:	1118	1130	-37.03	-1.11	27.75
nt-1119:	1119	1129	-37.03	-1.11	27.75
nt-1120:	1120	1128	-37.03	-1.11	27.75
nt-1121:	1121	1127	-37.03	-1.11	27.75
nt-1122:	1122	1122	-36.99	-1.03	28.56
nt-1123:	1123	1123	-36.93	-1.04	28.49
nt-1124:	1124	1124	-36.88	-1.04	28.36
nt-1125:	1125	1125	-36.79	-1.05	28.12
nt-1126:	1126	1126	-36.74	-1.05	28.04
nt-1127:	1121	1127	-37.03	-1.11	27.75
nt-1128:	1120	1128	-37.03	-1.11	27.75
nt-1129:	1119	1129	-37.03	-1.11	27.75
nt-1130:	1118	1130	-37.03	-1.11	27.75
nt-1131:	1117	1131	-37.03	-1.11	27.75
nt-1132:	1116	1132	-37.06	-1.12	27.65
nt-1133:	1133	1133	-36.77	-1.09	27.6
nt-1134:	1134	1134	-36.74	-1.1	27.5
nt-1135:	1112	1135	-37.21	-1.16	27.36
nt-1136:	1111	1136	-37.21	-1.16	27.36
nt-1137:	1110	1137	-37.21	-1.16	27.36
nt-1138:	1106	1138	-36.71	-1.2	27.27
nt-1139:	1105	1139	-36.71	-1.2	27.27
nt-1140:	1104	1140	-36.71	-1.2	27.27
nt-1141:	1103	1141	-36.71	-1.2	27.27
nt-1142:	1142	1142	-36.88	-1.1	27.59
nt-1143:	1143	1143	-37.56	-1.16	27.84
nt-1144:	1144	1144	-36.82	-1.19	26.98
nt-1145:	1145	1145	-36.3	-1.16	26.99
nt-1146:	1146	1146	-35.99	-1.16	26.79
nt-1147:	1147	1147	-35.96	-1.15	27.19
nt-1148:	1148	1148	-35.9	-1.16	27.23
nt-1149:	1149	1149	-35.85	-1.17	27.26
nt-1150:	1150	1150	-35.79	-1.19	26.88
nt-1151:	1151	1151	-35.75	-1.2	26.88
nt-1152:	1152	1152	-35.72	-1.2	26.92
nt-1153:	1153	1153	-35.61	-1.21	26.9
nt-1154:	1154	1154	-35.57	-1.21	26.96
nt-1155:	1155	1187	-34.65	-1.22	25.28
nt-1156:	1156	1186	-34.65	-1.22	25.28
nt-1157:	1157	1157	-35.48	-1.23	27.1
nt-1158:	1158	1183	-34.42	-1.16	25.55
nt-1159:	1159	1182	-34.42	-1.16	25.55
nt-1160:	1160	1181	-34.42	-1.16	25.55
nt-1161:	1161	1180	-34.42	-1.16	25.55
nt-1162:	1162	1179	-34.42	-1.16	25.55
nt-1163:	1163	1178	-34.42	-1.16	25.55
nt-1164:	1164	1177	-34.42	-1.16	25.55
nt-1165:	1165	1165	-34.88	-1.29	26.69
nt-1166:	1166	1166	-34.9	-1.28	27.16
nt-1167:	1167	1167	-35.29	-1.26	27.88
nt-1168:	1168	1168	-35.39	-1.3	27.78
nt-1169:	1169	1169	-35.01	-1.39	26.32
nt-1170:	1170	1170	-34.91	-1.38	26.37
nt-1171:	1171	1171	-34.97	-1.36	26.45
nt-1172:	1172	1172	-35.02	-1.38	25.94
nt-1173:	1173	1173	-35.31	-1.31	27.32
nt-1174:	1174	1174	-35.37	-1.37	26.55
nt-1175:	1175	1175	-35.37	-1.37	26.43
nt-1176:	1176	1176	-35.36	-1.38	26.37
nt-1177:	1164	1177	-34.42	-1.16	25.55
nt-1178:	1163	1178	-34.42	-1.16	25.55
nt-1179:	1162	1179	-34.42	-1.16	25.55
nt-1180:	1161	1180	-34.42	-1.16	25.55
nt-1181:	1160	1181	-34.42	-1.16	25.55
nt-1182:	1159	1182	-34.42	-1.16	25.55
nt-1183:	1158	1183	-34.42	-1.16	25.55
nt-1184:	1184	1184	-34.59	-1.19	25.39
nt-1185:	1185	1185	-34.54	-1.18	25.33
nt-1186:	1156	1186	-34.65	-1.22	25.28
nt-1187:	1155	1187	-34.65	-1.22	25.28
nt-1188:	1188	1188	-35.41	-1.42	26.44
nt-1189:	1189	1189	-35.45	-1.43	26.3
nt-1190:	1190	1190	-35.4	-1.41	26.25
nt-1191:	1191	1191	-35.39	-1.42	26.15
nt-1192:	1192	1192	-34.94	-1.29	27.73
nt-1193:	1193	1193	-34.98	-1.31	27.66
nt-1194:	1194	1194	-35.03	-1.33	27.56
nt-1195:	1195	1195	-35.0	-1.31	27.75
nt-1196:	1196	1196	-35.31	-1.34	30.15
nt-1197:	1197	1295	-36.71	-1.87	19.61
nt-1198:	1198	1294	-36.71	-1.87	19.61
nt-1199:	1199	1199	-35.4	-1.39	24.28
nt-1200:	1200	1200	-35.99	-1.63	22.04
nt-1201:	1201	1201	-35.92	-1.62	21.88
nt-1202:	1202	1202	-34.94	-1.37	23.75
nt-1203:	1203	1203	-34.9	-1.42	23.02
nt-1204:	1204	1212	-36.09	-1.58	23.09
nt-1205:	1205	1211	-36.09	-1.58	23.09
nt-1206:	1206	1210	-36.09	-1.58	23.09
nt-1207:	1207	1207	-35.39	-1.46	25.45
nt-1208:	1208	1208	-35.06	-1.41	25.5
nt-1209:	1209	1209	-34.96	-1.42	25.48
nt-1210:	1206	1210	-36.09	-1.58	23.09
nt-1211:	1205	1211	-36.09	-1.58	23.09
nt-1212:	1204	1212	-36.09	-1.58	23.09
nt-1213:	1213	1248	-34.87	-1.46	25.1
nt-1214:	1214	1247	-34.82	-1.45	25.13
nt-1215:	1215	1246	-34.85	-1.46	25.07
nt-1216:	1216	1245	-34.86	-1.46	25.06
nt-1217:	1217	1244	-34.86	-1.46	25.06
nt-1218:	1218	1243	-34.86	-1.46	25.06
nt-1219:	1219	1219	-34.87	-1.38	25.59
nt-1220:	1220	1220	-34.88	-1.38	25.58
nt-1221:	1221	1221	-34.88	-1.38	25.63
nt-1222:	1222	1222	-34.87	-1.36	25.71
nt-1223:	1223	1239	-34.86	-1.44	25.23
nt-1224:	1224	1238	-34.87	-1.43	25.31
nt-1225:	1225	1237	-34.88	-1.42	25.36
nt-1226:	1226	1236	-34.88	-1.42	25.36
nt-1227:	1227	1235	-34.88	-1.42	25.36
nt-1228:	1228	1234	-34.88	-1.42	25.36
nt-1229:	1229	1229	-34.95	-1.39	25.53
nt-1230:	1230	1230	-34.93	-1.38	25.6
nt-1231:	1231	1231	-34.92	-1.31	25.95
nt-1232:	1232	1232	-34.95	-1.33	25.84
nt-1233:	1233	1233	-34.9	-1.37	25.58
nt-1234:	1228	1234	-34.88	-1.42	25.36
nt-1235:	1227	1235	-34.88	-1.42	25.36
nt-1236:	1226	1236	-34.88	-1.42	25.36
nt-1237:	1225	1237	-34.88	-1.42	25.36
nt-1238:	1224	1238	-34.87	-1.43	25.31
nt-1239:	1223	1239	-34.86	-1.44	25.23
nt-1240:	1240	1240	-35.01	-1.24	26.24
nt-1241:	1241	1241	-35.03	-1.23	26.26
nt-1242:	1242	1242	-34.99	-1.32	25.86
nt-1243:	1218	1243	-34.86	-1.46	25.06
nt-1244:	1217	1244	-34.86	-1.46	25.06
nt-1245:	1216	1245	-34.86	-1.46	25.06
nt-1246:	1215	1246	-34.85	-1.46	25.07
nt-1247:	1214	1247	-34.82	-1.45	25.13
nt-1248:	1213	1248	-34.87	-1.46	25.1
nt-1249:	1249	1249	-35.93	-1.05	25.0
nt-1250:	1250	1250	-35.17	-1.16	26.63
nt-1251:	1251	1251	-35.28	-1.16	26.7
nt-1252:	1252	1283	-35.31	-1.1	27.49
nt-1253:	1253	1282	-35.31	-1.1	27.49
nt-1254:	1254	1281	-35.31	-1.1	27.49
nt-1255:	1255	1280	-35.31	-1.1	27.49
nt-1256:	1256	1256	-35.31	-1.09	26.93
nt-1257:	1257	1257	-35.33	-1.09	26.98
nt-1258:	1258	1258	-35.35	-1.08	27.02
nt-1259:	1259	1259	-35.3	-1.07	27.1
nt-1260:	1260	1273	-35.32	-1.08	27.44
nt-1261:	1261	1272	-35.34	-1.07	27.49
nt-1262:	1262	1271	-35.34	-1.07	27.49
nt-1263:	1263	1270	-35.34	-1.07	27.49
nt-1264:	1264	1269	-35.34	-1.07	27.49
nt-1265:	1265	1265	-35.61	-1.04	27.24
nt-1266:	1266	1266	-35.64	-1.03	27.24
nt-1267:	1267	1267	-35.59	-1.02	27.29
nt-1268:	1268	1268	-35.62	-1.02	27.27
nt-1269:	1264	1269	-35.34	-1.07	27.49
nt-1270:	1263	1270	-35.34	-1.07	27.49
nt-1271:	1262	1271	-35.34	-1.07	27.49
nt-1272:	1261	1272	-35.34	-1.07	27.49
nt-1273:	1260	1273	-35.32	-1.08	27.44
nt-1274:	1274	1274	-35.79	-1.0	27.24
nt-1275:	1275	1275	-35.82	-0.99	27.26
nt-1276:	1276	1276	-35.85	-0.99	27.29
nt-1277:	1277	1277	-35.88	-0.98	27.32
nt-1278:	1278	1278	-35.92	-0.98	27.31
nt-1279:	1279	1279	-35.98	-0.98	27.32
nt-1280:	1255	1280	-35.31	-1.1	27.49
nt-1281:	1254	1281	-35.31	-1.1	27.49
nt-1282:	1253	1282	-35.31	-1.1	27.49
nt-1283:	1252	1283	-35.31	-1.1	27.49
nt-1284:	1284	1284	-35.97	-0.99	27.51
nt-1285:	1285	1285	-36.01	-0.98	27.54
nt-1286:	1286	1286	-36.5	-1.0	27.04
nt-1287:	1287	1287	-36.46	-0.98	27.12
nt-1288:	1288	1288	-36.19	-1.05	26.91
nt-1289:	1289	1289	-36.26	-1.13	26.61
nt-1290:	1290	1290	-35.91	-1.34	26.48
nt-1291:	1291	1291	-36.09	-1.19	27.18
nt-1292:	1292	1292	-35.76	-1.14	27.72
nt-1293:	1293	1293	-35.57	-1.13	27.84
nt-1294:	1198	1294	-36.71	-1.87	19.61
nt-1295:	1197	1295	-36.71	-1.87	19.61
nt-1296*:	1196	1196	-35.31	-0.63	30.15
nt-1297*:	1195	1195	-35.0	-0.96	27.75
nt-1298:	1298	1298	-36.24	-0.92	30.65
nt-1299*:	1193	1193	-34.98	-1.02	27.66
nt-1300*:	1192	1192	-34.94	-1.04	27.73
nt-1301*:	1201	1201	-35.92	-0.49	21.88
nt-1302*:	1200	1200	-35.99	-0.49	22.04
nt-1303*:	1199	1199	-35.4	-1.06	24.28
nt-1304*:	1198	1294	-36.71	-0.39	19.61
nt-1305*:	1197	1295	-36.71	-0.39	19.61
nt-1306:	1306	1306	-36.76	-0.68	28.74
nt-1307:	1307	1307	-36.88	-0.85	27.62
nt-1308:	1308	1345	-37.05	-0.43	27.77
nt-1309:	1309	1344	-37.05	-0.43	27.77
nt-1310:	1310	1310	-36.58	-1.96	31.94
nt-1311:	1311	1342	-37.05	-0.43	27.77
nt-1312:	1312	1341	-37.05	-0.43	27.77
nt-1313:	1313	1313	-36.66	-0.75	28.23
nt-1314:	1314	1314	-36.61	-0.73	28.39
nt-1315:	1315	1315	-36.56	-0.71	28.55
nt-1316:	1316	1316	-36.61	-0.69	28.52
nt-1317:	1317	1317	-36.98	-0.54	27.28
nt-1318:	1318	1318	-36.91	-0.52	27.47
nt-1319:	1319	1335	-37.05	-0.43	27.77
nt-1320:	1320	1334	-37.05	-0.43	27.77
nt-1321:	1321	1333	-37.05	-0.43	27.77
nt-1322:	1322	1322	-35.27	-1.23	31.19
nt-1323:	1323	1323	-36.61	-0.37	28.12
nt-1324:	1324	1330	-37.05	-0.43	27.77
nt-1325:	1325	1329	-37.05	-0.43	27.77
nt-1326:	1326	1326	-36.06	-0.49	29.62
nt-1327:	1327	1327	-36.01	-0.47	29.66
nt-1328:	1328	1328	-35.96	-0.44	29.68
nt-1329:	1325	1329	-37.05	-0.43	27.77
nt-1330:	1324	1330	-37.05	-0.43	27.77
nt-1331:	1331	1331	-36.12	-0.46	29.1
nt-1332*:	1322	1322	-35.27	-0.34	31.19
nt-1333:	1321	1333	-37.05	-0.43	27.77
nt-1334:	1320	1334	-37.05	-0.43	27.77
nt-1335:	1319	1335	-37.05	-0.43	27.77
nt-1336:	1336	1336	-35.97	-0.38	29.03
nt-1337:	1337	1337	-35.67	-0.29	29.63
nt-1338:	1338	1338	-35.66	-0.28	29.59
nt-1339:	1339	1339	-35.64	-0.27	29.56
nt-1340:	1340	1340	-35.63	-0.25	29.54
nt-1341:	1312	1341	-37.05	-0.43	27.77
nt-1342:	1311	1342	-37.05	-0.43	27.77
nt-1343*:	1310	1310	-36.58	-0.3	31.94
nt-1344:	1309	1344	-37.05	-0.43	27.77
nt-1345:	1308	1345	-37.05	-0.43	27.77
nt-1346:	1346	1346	-37.03	-0.45	27.98
nt-1347*:	1197	1295	-36.71	-0.39	19.61
nt-1348*:	1198	1294	-36.71	-0.39	19.61
nt-1349*:	1199	1199	-35.4	-1.06	24.28
nt-1350*:	1200	1200	-35.99	-0.49	22.04
nt-1351*:	1201	1201	-35.92	-0.49	21.88
nt-1352*:	1192	1192	-34.94	-1.04	27.73
nt-1353:	1353	1353	-36.31	-1.1	24.5
nt-1354:	1354	1354	-37.33	-0.46	27.82
nt-1355:	1355	1355	-37.27	-0.54	27.64
nt-1356:	1356	1356	-36.9	-0.48	28.37
nt-1357:	1357	1357	-36.66	-0.37	29.09
nt-1358:	1358	1358	-35.24	0.01	30.76
nt-1359:	1359	1359	-35.28	-0.0	30.38
nt-1360:	1360	1360	-35.26	-0.0	30.16
nt-1361:	1361	1361	-35.54	-0.06	29.6
nt-1362*:	1353	1353	-36.31	-0.15	24.5
nt-1363*:	1300	1192	-37.01	-0.38	19.29
nt-1364*:	1226	1236	-34.88	-1.26	25.36
nt-1365*:	1227	1235	-34.88	-1.26	25.36
nt-1366*:	1228	1234	-34.88	-1.26	25.36
nt-1367*:	1233	1233	-34.9	-1.27	25.58
nt-1368:	1368	1368	-35.18	0.1	31.26
nt-1369:	1369	1369	-35.18	0.11	31.33
nt-1370:	1370	1370	-35.18	0.12	31.43
nt-1371:	1371	1371	-35.19	0.13	31.53
nt-1372*:	1379	1379	-34.65	-0.02	30.67
nt-1373*:	1378	1378	-33.82	-0.03	28.98
nt-1374:	1374	1374	-35.27	0.15	31.74
nt-1375:	1375	1375	-32.91	-0.61	29.34
nt-1376:	1376	1376	-32.9	-0.57	28.87
nt-1377:	1377	1377	-33.43	-0.47	28.99
nt-1378:	1378	1378	-33.82	-0.57	28.98
nt-1379:	1379	1379	-34.65	-0.4	30.67
nt-1380:	1380	1380	-35.53	0.18	31.95
nt-1381*:	1394	1394	-38.96	-0.02	36.72
nt-1382*:	1393	1393	-41.47	-0.05	35.59
nt-1383:	1383	1383	-37.08	-0.1	34.5
nt-1384:	1384	1384	-39.23	-0.01	37.42
nt-1385:	1385	1385	-41.05	-0.13	39.36
nt-1386:	1386	1386	-42.12	-0.1	40.73
nt-1387:	1387	1387	-41.98	-0.16	40.19
nt-1388*:	1353	1353	-36.31	-0.15	24.5
nt-1389:	1389	1389	-38.99	-0.27	34.16
nt-1390:	1390	1390	-39.01	-0.21	34.49
nt-1391*:	1228	1234	-34.88	-1.26	25.36
nt-1392*:	1233	1233	-34.9	-1.27	25.58
nt-1393:	1393	1393	-41.47	-0.42	35.59
nt-1394:	1394	1394	-38.96	-0.13	36.72
nt-1395*:	1559	1559	-44.93	-0.83	28.85
nt-1396*:	1558	1558	-44.67	-0.8	28.67
nt-1397*:	1568	1707	-62.34	-0.76	22.97
nt-1398*:	1569	1706	-62.29	-0.78	22.96
nt-1399*:	1570	1705	-62.13	-0.84	23.13
nt-1400*:	1225	1237	-34.88	-1.26	25.36
nt-1401*:	1571	1704	-62.11	-0.86	23.07
nt-1402*:	1572	1703	-62.04	-0.87	23.02
nt-1403*:	1552	1552	-45.43	-1.17	27.9
nt-1404:	1404	1427	-41.01	-0.52	29.33
nt-1405:	1405	1426	-41.01	-0.52	29.33
nt-1406:	1406	1425	-41.01	-0.52	29.33
nt-1407:	1407	1424	-41.01	-0.52	29.33
nt-1408:	1408	1423	-41.01	-0.52	29.33
nt-1409:	1409	1434	-42.1	-0.73	28.98
nt-1410*:	1536	1536	-51.86	-0.73	29.77
nt-1411*:	1517	1517	-41.43	-0.76	30.22
nt-1412*:	1192	1192	-34.94	-1.04	27.73
nt-1413*:	1193	1193	-34.98	-1.02	27.66
nt-1414*:	1298	1298	-36.24	-0.4	30.65
nt-1415*:	1195	1195	-35.0	-0.96	27.75
nt-1416*:	1196	1196	-35.31	-0.63	30.15
nt-1417*:	1197	1295	-36.71	-0.39	19.61
nt-1418:	1418	1418	-38.01	-0.08	29.39
nt-1419:	1419	1419	-41.11	-0.82	26.66
nt-1420:	1420	1420	-41.74	-0.99	25.42
nt-1421:	1421	1443	-41.74	-1.0	25.44
nt-1422*:	1291	1291	-36.09	-0.88	27.18
nt-1423:	1408	1423	-41.01	-0.52	29.33
nt-1424:	1407	1424	-41.01	-0.52	29.33
nt-1425:	1406	1425	-41.01	-0.52	29.33
nt-1426:	1405	1426	-41.01	-0.52	29.33
nt-1427:	1404	1427	-41.01	-0.52	29.33
nt-1428*:	1264	1269	-35.34	-0.92	27.49
nt-1429:	1429	1429	-39.39	-0.36	29.35
nt-1430*:	1262	1271	-35.34	-0.92	27.49
nt-1431*:	1261	1272	-35.34	-0.92	27.49
nt-1432*:	1260	1273	-35.32	-0.92	27.44
nt-1433:	1433	1433	-36.93	0.08	32.02
nt-1434:	1409	1434	-42.1	-0.73	28.98
nt-1435:	1435	1435	-38.48	-0.42	25.57
nt-1436*:	1407	1424	-41.01	-0.04	29.33
nt-1437:	1437	1437	-38.2	-0.44	25.31
nt-1438:	1438	1438	-36.37	-0.37	22.83
nt-1439*:	1590	1598	-61.9	-0.9	23.0
nt-1440*:	1589	1589	-46.87	-0.97	30.68
nt-1441:	1441	1441	-37.78	-0.31	26.76
nt-1442:	1442	1442	-37.99	-0.33	26.45
nt-1443:	1421	1443	-41.74	-1.0	25.44
nt-1444*:	1614	1614	-54.54	-2.02	26.71
nt-1445:	1445	1445	-38.2	-0.33	27.89
nt-1446*:	1694	1694	-55.6	-0.97	32.98
nt-1447*:	1582	1582	-60.03	-0.99	24.98
nt-1448*:	1581	1696	-61.96	-0.89	22.97
nt-1449*:	1610	1630	-55.48	-1.32	26.9
nt-1450*:	1285	1285	-36.01	-0.91	27.54
nt-1451*:	1578	1578	-53.65	-1.7	26.9
nt-1452*:	1577	1698	-61.96	-0.89	22.97
nt-1453*:	1576	1699	-61.96	-0.89	22.97
nt-1454*:	1700	1700	-53.59	-1.15	38.23
nt-1455*:	1701	1701	-53.55	-1.14	38.25
nt-1456*:	1702	1702	-53.59	-1.15	38.15
nt-1457:	1457	1457	-37.29	-0.24	29.23
nt-1458:	1458	1458	-36.24	0.11	32.55
nt-1459:	1459	1459	-36.98	-0.03	32.05
nt-1460:	1460	1460	-36.94	-0.03	32.09
nt-1461*:	1694	1694	-55.6	-0.97	32.98
nt-1462*:	1582	1582	-60.03	-0.99	24.98
nt-1463*:	1581	1696	-61.96	-0.89	22.97
nt-1464:	1464	1464	-36.52	-0.0	31.56
nt-1465:	1465	1465	-36.54	-0.02	31.46
nt-1466:	1466	1466	-36.55	-0.03	31.36
nt-1467*:	1496	1513	-39.72	-0.55	29.21
nt-1468:	1468	1468	-36.24	0.03	31.92
nt-1469*:	1498	1511	-39.65	-0.54	29.23
nt-1470*:	1648	1669	-59.03	-2.51	29.79
nt-1471:	1471	1471	-36.56	-0.05	31.16
nt-1472:	1472	1472	-36.56	-0.06	31.34
nt-1473:	1473	1473	-36.59	-0.07	31.33
nt-1474:	1474	1474	-36.68	-0.09	31.22
nt-1475:	1475	1475	-36.71	-0.1	31.24
nt-1476:	1476	1476	-36.82	-0.13	31.06
nt-1477*:	1522	1522	-40.04	-0.47	30.73
nt-1478*:	1523	1549	-52.57	-0.45	29.82
nt-1479*:	1524	1524	-39.86	-0.52	31.64
nt-1480*:	1525	1525	-39.99	-0.54	31.67
nt-1481*:	1546	1546	-54.37	-0.96	29.65
nt-1482*:	1545	1545	-54.01	-0.94	29.66
nt-1483*:	1544	1544	-53.68	-0.97	30.48
nt-1484*:	1543	1543	-53.35	-0.95	30.57
nt-1485:	1485	1485	-37.29	-0.18	30.66
nt-1486*:	1531	1541	-49.49	-0.46	29.77
nt-1487*:	1532	1532	-40.38	-0.52	31.31
nt-1488:	1488	1488	-37.36	-0.19	31.05
nt-1489:	1489	1489	-37.48	-0.21	30.97
nt-1490:	1490	1490	-38.26	-0.4	31.4
nt-1491:	1491	1491	-38.47	-0.43	31.2
nt-1492:	1492	1492	-38.74	-0.46	30.57
nt-1493:	1493	1493	-39.08	-0.52	30.47
nt-1494:	1494	1494	-38.26	-0.35	30.25
nt-1495:	1495	1514	-39.68	-0.61	29.19
nt-1496:	1496	1513	-39.72	-0.61	29.21
nt-1497:	1497	1512	-39.65	-0.6	29.23
nt-1498:	1498	1511	-39.65	-0.6	29.23
nt-1499:	1499	1499	-39.06	-0.48	29.8
nt-1500:	1500	1509	-39.63	-0.59	29.47
nt-1501:	1501	1508	-39.63	-0.59	29.47
nt-1502:	1502	1507	-39.63	-0.59	29.47
nt-1503:	1503	1503	-39.65	-0.57	30.15
nt-1504:	1504	1504	-39.8	-0.6	30.22
nt-1505:	1505	1505	-39.96	-0.62	30.29
nt-1506:	1506	1506	-40.05	-0.63	30.55
nt-1507:	1502	1507	-39.63	-0.59	29.47
nt-1508:	1501	1508	-39.63	-0.59	29.47
nt-1509:	1500	1509	-39.63	-0.59	29.47
nt-1510:	1510	1510	-40.48	-0.7	30.35
nt-1511:	1498	1511	-39.65	-0.6	29.23
nt-1512:	1497	1512	-39.65	-0.6	29.23
nt-1513:	1496	1513	-39.72	-0.61	29.21
nt-1514:	1495	1514	-39.68	-0.61	29.19
nt-1515:	1515	1515	-40.85	-0.75	30.47
nt-1516:	1516	1516	-41.27	-0.81	30.62
nt-1517:	1517	1517	-41.43	-0.86	30.22
nt-1518*:	1536	1536	-51.86	-0.73	29.77
nt-1519*:	1535	1535	-50.26	-0.57	30.5
nt-1520*:	1534	1534	-51.0	-0.69	30.43
nt-1521*:	1539	1539	-40.24	-0.48	30.41
nt-1522:	1522	1522	-40.04	-0.7	30.73
nt-1523:	1523	1549	-52.57	-2.3	29.82
nt-1524:	1524	1524	-39.86	-0.64	31.64
nt-1525:	1525	1525	-39.99	-0.67	31.67
nt-1526:	1526	1526	-42.55	-1.01	31.26
nt-1527:	1527	1527	-42.69	-1.03	31.13
nt-1528:	1528	1528	-42.86	-1.05	31.04
nt-1529:	1529	1529	-43.03	-1.07	30.96
nt-1530:	1530	1530	-42.45	-0.99	31.04
nt-1531:	1531	1541	-49.49	-1.85	29.77
nt-1532:	1532	1532	-40.38	-0.74	31.31
nt-1533*:	1539	1539	-40.24	-0.48	30.41
nt-1534:	1534	1534	-51.0	-2.05	30.43
nt-1535:	1535	1535	-50.26	-1.95	30.5
nt-1536:	1536	1536	-51.86	-2.16	29.77
nt-1537:	1537	1537	-44.04	-1.2	29.94
nt-1538:	1538	1538	-44.37	-1.24	30.14
nt-1539:	1539	1539	-40.24	-0.74	30.41
nt-1540*:	1532	1532	-40.38	-0.52	31.31
nt-1541:	1531	1541	-49.49	-1.85	29.77
nt-1542:	1542	1542	-44.32	-1.24	28.85
nt-1543:	1543	1543	-53.35	-2.35	30.57
nt-1544:	1544	1544	-53.68	-2.39	30.48
nt-1545:	1545	1545	-54.01	-2.43	29.66
nt-1546:	1546	1546	-54.37	-2.46	29.65
nt-1547*:	1525	1525	-39.99	-0.54	31.67
nt-1548*:	1524	1524	-39.86	-0.52	31.64
nt-1549:	1523	1549	-52.57	-2.3	29.82
nt-1550*:	1522	1522	-40.04	-0.47	30.73
nt-1551:	1551	1551	-44.62	-1.27	28.88
nt-1552:	1552	1552	-45.43	-1.49	27.9
nt-1553*:	1703	1703	-53.61	-1.17	37.99
nt-1554*:	1704	1704	-53.73	-1.15	37.8
nt-1555*:	1705	1734	-54.01	-1.11	37.34
nt-1556*:	1706	1733	-54.13	-1.15	37.16
nt-1557*:	1707	1732	-54.13	-1.15	37.16
nt-1558:	1558	1558	-44.67	-1.33	28.67
nt-1559:	1559	1559	-44.93	-1.34	28.85
nt-1560:	1560	1560	-46.8	-1.47	29.37
nt-1561:	1561	1561	-45.55	-1.34	29.83
nt-1562:	1562	1562	-46.77	-1.48	29.33
nt-1563:	1563	1563	-47.1	-1.53	29.0
nt-1564:	1564	1564	-47.25	-1.56	28.87
nt-1565:	1565	1565	-47.89	-1.64	28.6
nt-1566:	1566	1566	-48.06	-1.75	28.24
nt-1567:	1567	1567	-48.17	-1.77	28.14
nt-1568*:	1707	1732	-54.13	-1.15	37.16
nt-1569*:	1706	1733	-54.13	-1.15	37.16
nt-1570*:	1705	1734	-54.01	-1.11	37.34
nt-1571*:	1704	1704	-53.73	-1.15	37.8
nt-1572*:	1703	1703	-53.61	-1.17	37.99
nt-1573*:	1702	1702	-53.59	-1.15	38.15
nt-1574*:	1701	1701	-53.55	-1.14	38.25
nt-1575*:	1700	1700	-53.59	-1.15	38.23
nt-1576:	1576	1699	-61.96	-3.34	22.97
nt-1577:	1577	1698	-61.96	-3.34	22.97
nt-1578:	1578	1578	-53.65	-2.48	26.9
nt-1579:	1579	1579	-49.11	-1.92	26.83
nt-1580:	1580	1580	-49.25	-1.93	26.83
nt-1581:	1581	1696	-61.96	-3.34	22.97
nt-1582:	1582	1582	-60.03	-3.08	24.98
nt-1583*:	1694	1694	-55.6	-0.97	32.98
nt-1584*:	1693	1693	-55.08	-0.98	34.5
nt-1585:	1585	1585	-45.33	-1.53	29.22
nt-1586:	1586	1586	-50.29	-1.99	27.07
nt-1587:	1587	1587	-50.68	-2.03	27.89
nt-1588:	1588	1588	-50.23	-2.06	27.63
nt-1589:	1589	1589	-46.87	-1.72	30.68
nt-1590:	1590	1598	-61.9	-3.32	23.0
nt-1591:	1591	1591	-49.93	-2.03	26.09
nt-1592:	1592	1592	-50.07	-2.04	26.13
nt-1593:	1593	1593	-50.17	-2.06	26.83
nt-1594:	1594	1594	-50.43	-2.1	27.28
nt-1595:	1595	1595	-50.61	-2.13	26.06
nt-1596:	1596	1596	-51.11	-2.21	25.14
nt-1597:	1597	1597	-51.59	-2.26	25.56
nt-1598:	1590	1598	-61.9	-3.32	23.0
nt-1599*:	1589	1589	-46.87	-0.97	30.68
nt-1600:	1600	1600	-51.13	-2.18	25.91
nt-1601:	1601	1601	-51.27	-2.19	25.88
nt-1602:	1602	1602	-51.43	-2.21	26.84
nt-1603:	1603	1637	-57.01	-2.76	26.55
nt-1604:	1604	1636	-56.76	-2.74	26.53
nt-1605:	1605	1635	-56.51	-2.72	26.52
nt-1606:	1606	1634	-56.25	-2.68	26.54
nt-1607:	1607	1633	-55.99	-2.65	26.65
nt-1608:	1608	1632	-55.73	-2.61	26.77
nt-1609:	1609	1631	-55.48	-2.58	26.9
nt-1610:	1610	1630	-55.48	-2.58	26.9
nt-1611:	1611	1629	-55.48	-2.58	26.9
nt-1612:	1612	1628	-55.48	-2.58	26.9
nt-1613:	1613	1613	-53.82	-2.39	27.23
nt-1614:	1614	1614	-54.54	-2.5	26.71
nt-1615:	1615	1625	-54.59	-2.47	27.2
nt-1616:	1616	1624	-54.59	-2.47	27.2
nt-1617:	1617	1623	-54.59	-2.47	27.2
nt-1618:	1618	1618	-51.83	-2.26	27.59
nt-1619:	1619	1619	-51.95	-2.27	27.56
nt-1620:	1620	1620	-52.13	-2.28	27.64
nt-1621:	1621	1621	-53.52	-2.33	27.93
nt-1622:	1622	1622	-55.72	-2.61	26.66
nt-1623:	1617	1623	-54.59	-2.47	27.2
nt-1624:	1616	1624	-54.59	-2.47	27.2
nt-1625:	1615	1625	-54.59	-2.47	27.2
nt-1626:	1626	1626	-53.19	-2.38	28.25
nt-1627:	1627	1627	-55.3	-2.51	28.45
nt-1628:	1612	1628	-55.48	-2.58	26.9
nt-1629:	1611	1629	-55.48	-2.58	26.9
nt-1630:	1610	1630	-55.48	-2.58	26.9
nt-1631:	1609	1631	-55.48	-2.58	26.9
nt-1632:	1608	1632	-55.73	-2.61	26.77
nt-1633:	1607	1633	-55.99	-2.65	26.65
nt-1634:	1606	1634	-56.25	-2.68	26.54
nt-1635:	1605	1635	-56.51	-2.72	26.52
nt-1636:	1604	1636	-56.76	-2.74	26.53
nt-1637:	1603	1637	-57.01	-2.76	26.55
nt-1638:	1638	1638	-55.96	-2.66	25.19
nt-1639:	1639	1681	-60.72	-3.19	26.48
nt-1640:	1640	1680	-60.72	-3.19	26.48
nt-1641:	1641	1679	-60.72	-3.19	26.48
nt-1642:	1642	1678	-60.72	-3.19	26.48
nt-1643*:	1677	1677	-54.05	-1.03	35.34
nt-1644:	1644	1676	-60.72	-3.19	26.48
nt-1645:	1645	1672	-58.04	-2.76	29.79
nt-1646:	1646	1671	-59.15	-2.86	29.6
nt-1647:	1647	1670	-59.09	-2.85	29.66
nt-1648:	1648	1669	-59.03	-2.84	29.79
nt-1649:	1649	1668	-58.92	-2.82	29.91
nt-1650:	1650	1667	-58.86	-2.81	29.99
nt-1651:	1651	1666	-58.73	-2.78	30.11
nt-1652:	1652	1665	-58.65	-2.76	30.14
nt-1653:	1653	1664	-58.58	-2.74	30.24
nt-1654:	1654	1663	-58.49	-2.72	30.33
nt-1655:	1655	1662	-58.49	-2.72	30.33
nt-1656:	1656	1661	-58.49	-2.72	30.33
nt-1657:	1657	1657	-58.49	-2.72	30.33
nt-1658:	1658	1658	-58.39	-2.69	30.42
nt-1659:	1659	1659	-58.03	-2.61	30.65
nt-1660:	1660	1660	-57.97	-2.66	29.78
nt-1661:	1656	1661	-58.49	-2.72	30.33
nt-1662:	1655	1662	-58.49	-2.72	30.33
nt-1663:	1654	1663	-58.49	-2.72	30.33
nt-1664:	1653	1664	-58.58	-2.74	30.24
nt-1665:	1652	1665	-58.65	-2.76	30.14
nt-1666:	1651	1666	-58.73	-2.78	30.11
nt-1667:	1650	1667	-58.86	-2.81	29.99
nt-1668:	1649	1668	-58.92	-2.82	29.91
nt-1669:	1648	1669	-59.03	-2.84	29.79
nt-1670:	1647	1670	-59.09	-2.85	29.66
nt-1671:	1646	1671	-59.15	-2.86	29.6
nt-1672:	1645	1672	-58.04	-2.76	29.79
nt-1673:	1673	1673	-58.97	-2.88	28.88
nt-1674:	1674	1674	-58.75	-2.74	30.77
nt-1675:	1675	1675	-55.03	-1.9	35.28
nt-1676:	1644	1676	-60.72	-3.19	26.48
nt-1677:	1677	1677	-54.05	-1.81	35.34
nt-1678:	1642	1678	-60.72	-3.19	26.48
nt-1679:	1641	1679	-60.72	-3.19	26.48
nt-1680:	1640	1680	-60.72	-3.19	26.48
nt-1681:	1639	1681	-60.72	-3.19	26.48
nt-1682*:	1638	1638	-55.96	-1.01	25.19
nt-1683:	1683	1683	-54.75	-1.83	34.8
nt-1684:	1684	1684	-56.4	-2.21	32.96
nt-1685:	1685	1685	-57.71	-2.56	31.19
nt-1686:	1686	1686	-57.77	-2.57	30.93
nt-1687:	1687	1687	-60.39	-3.08	25.24
nt-1688:	1688	1688	-57.7	-2.4	29.86
nt-1689:	1689	1689	-55.91	-2.07	32.62
nt-1690:	1690	1690	-57.02	-2.43	29.93
nt-1691:	1691	1691	-56.21	-2.16	33.37
nt-1692:	1692	1692	-55.07	-1.86	34.6
nt-1693:	1693	1693	-55.08	-1.86	34.5
nt-1694:	1694	1694	-55.6	-1.94	32.98
nt-1695:	1695	1695	-57.77	-2.45	29.47
nt-1696:	1581	1696	-61.96	-3.34	22.97
nt-1697:	1697	1697	-56.78	-2.16	30.86
nt-1698:	1577	1698	-61.96	-3.34	22.97
nt-1699:	1576	1699	-61.96	-3.34	22.97
nt-1700:	1700	1700	-53.59	-1.6	38.23
nt-1701:	1701	1701	-53.55	-1.58	38.25
nt-1702:	1702	1702	-53.59	-1.57	38.15
nt-1703:	1703	1703	-53.61	-1.58	37.99
nt-1704:	1704	1704	-53.73	-1.59	37.8
nt-1705:	1705	1734	-54.01	-1.62	37.34
nt-1706:	1706	1733	-54.13	-1.65	37.16
nt-1707:	1707	1732	-54.13	-1.65	37.16
nt-1708:	1708	1731	-54.13	-1.65	37.16
nt-1709:	1709	1728	-55.49	-1.92	35.14
nt-1710:	1710	1727	-55.53	-1.93	35.07
nt-1711:	1711	1726	-55.53	-1.93	35.07
nt-1712:	1712	1712	-55.16	-1.91	34.62
nt-1713:	1713	1724	-55.54	-1.93	35.15
nt-1714:	1714	1723	-55.54	-1.93	35.15
nt-1715:	1715	1722	-55.54	-1.93	35.15
nt-1716:	1716	1721	-55.54	-1.93	35.15
nt-1717:	1717	1717	-55.74	-1.98	34.56
nt-1718:	1718	1718	-55.62	-1.95	34.85
nt-1719:	1719	1719	-55.62	-1.96	34.88
nt-1720:	1720	1720	-55.58	-1.94	35.0
nt-1721:	1716	1721	-55.54	-1.93	35.15
nt-1722:	1715	1722	-55.54	-1.93	35.15
nt-1723:	1714	1723	-55.54	-1.93	35.15
nt-1724:	1713	1724	-55.54	-1.93	35.15
nt-1725:	1725	1725	-54.39	-1.79	35.38
nt-1726:	1711	1726	-55.53	-1.93	35.07
nt-1727:	1710	1727	-55.53	-1.93	35.07
nt-1728:	1709	1728	-55.49	-1.92	35.14
nt-1729:	1729	1729	-55.12	-1.86	35.62
nt-1730:	1730	1730	-54.95	-1.84	35.9
nt-1731:	1708	1731	-54.13	-1.65	37.16
nt-1732:	1707	1732	-54.13	-1.65	37.16
nt-1733:	1706	1733	-54.13	-1.65	37.16
nt-1734:	1705	1734	-54.01	-1.62	37.34
nt-1735:	1735	1735	-54.69	-1.82	36.11
nt-1736:	1736	1736	-54.36	-1.78	36.63
nt-1737:	1737	1749	-59.21	-2.79	28.46
nt-1738:	1738	1748	-59.21	-2.79	28.46
nt-1739:	1739	1747	-59.21	-2.79	28.46
nt-1740:	1740	1740	-54.49	-2.11	32.48
nt-1741:	1741	1741	-52.16	-1.48	37.76
nt-1742:	1742	1742	-52.09	-1.47	37.8
nt-1743:	1743	1743	-51.96	-1.45	37.92
nt-1744:	1744	1744	-51.76	-1.41	38.15
nt-1745:	1745	1745	-51.62	-1.38	38.34
nt-1746:	1746	1746	-51.49	-1.36	38.56
nt-1747:	1739	1747	-59.21	-2.79	28.46
nt-1748:	1738	1748	-59.21	-2.79	28.46
nt-1749:	1737	1749	-59.21	-2.79	28.46
nt-1750:	1750	1750	-53.72	-1.58	38.0
nt-1751*:	1621	1621	-53.52	-1.36	27.93
nt-1752*:	1620	1620	-52.13	-1.72	27.64
nt-1753*:	1619	1619	-51.95	-1.71	27.56
nt-1754*:	1618	1618	-51.83	-1.72	27.59
nt-1755*:	1617	1623	-54.59	-1.32	27.2
nt-1756*:	1616	1624	-54.59	-1.32	27.2
nt-1757*:	1615	1625	-54.59	-1.32	27.2
nt-1758:	1758	1758	-50.0	-1.43	37.95
nt-1759:	1759	1759	-54.72	-2.2	34.75
nt-1760*:	1613	1613	-53.82	-1.61	27.23
nt-1761*:	1612	1628	-55.48	-1.32	26.9
nt-1762*:	1611	1629	-55.48	-1.32	26.9
nt-1763*:	1782	1782	-49.04	-0.51	36.98
nt-1764:	1764	1764	-55.26	-2.28	34.8
nt-1765:	1765	1765	-53.82	-2.11	35.92
nt-1766:	1766	1766	-54.77	-2.05	37.01
nt-1767:	1767	1767	-47.79	-0.7	41.89
nt-1768:	1768	1768	-47.58	-0.68	42.34
nt-1769:	1769	1769	-48.81	-0.97	42.14
nt-1770:	1770	1770	-49.5	-1.29	40.18
nt-1771:	1771	1771	-49.35	-1.27	40.24
nt-1772:	1772	1772	-49.21	-1.26	40.3
nt-1773:	1773	1773	-49.06	-1.23	40.37
nt-1774:	1774	1774	-48.31	-0.9	42.36
nt-1775:	1775	1775	-48.23	-0.89	42.41
nt-1776:	1776	1791	-49.65	-1.26	38.11
nt-1777:	1777	1790	-49.65	-1.26	38.11
nt-1778:	1778	1789	-49.65	-1.26	38.11
nt-1779:	1779	1788	-49.65	-1.26	38.11
nt-1780:	1780	1787	-49.65	-1.26	38.11
nt-1781:	1781	1781	-48.59	-0.94	41.14
nt-1782:	1782	1782	-49.04	-1.26	36.98
nt-1783:	1783	1783	-48.83	-1.24	37.12
nt-1784:	1784	1784	-48.9	-1.25	36.84
nt-1785:	1785	1785	-48.69	-1.23	36.93
nt-1786:	1786	1786	-48.88	-0.96	41.03
nt-1787:	1780	1787	-49.65	-1.26	38.11
nt-1788:	1779	1788	-49.65	-1.26	38.11
nt-1789:	1778	1789	-49.65	-1.26	38.11
nt-1790:	1777	1790	-49.65	-1.26	38.11
nt-1791:	1776	1791	-49.65	-1.26	38.11
nt-1792:	1792	1792	-48.16	-1.1	38.96
nt-1793:	1793	1793	-47.27	-0.67	43.62
nt-1794:	1794	1794	-49.22	-1.27	37.89
nt-1795*:	1677	1677	-54.05	-1.03	35.34
nt-1796*:	1642	1678	-60.72	-1.01	26.48
nt-1797*:	1641	1679	-60.72	-1.01	26.48
nt-1798*:	1640	1680	-60.72	-1.01	26.48
nt-1799*:	1639	1681	-60.72	-1.01	26.48
nt-1800*:	1638	1638	-55.96	-1.01	25.19
nt-1801:	1801	1801	-47.23	-0.71	44.36
nt-1802:	1802	1802	-50.34	-1.0	48.1
nt-1803:	1803	1803	-45.2	-0.82	42.89
nt-1804:	1804	1804	-44.69	-0.78	43.21
nt-1805*:	1709	1728	-55.49	-1.55	35.14
nt-1806*:	1710	1727	-55.53	-1.57	35.07
nt-1807*:	1711	1726	-55.53	-1.57	35.07
nt-1808:	1808	1808	-45.69	-0.47	45.86
nt-1809:	1809	1809	-44.65	-0.55	43.35
nt-1810:	1810	1810	-46.47	-0.86	40.6
nt-1811:	1811	1811	-43.62	-0.77	39.83
nt-1812*:	1857	1857	-34.94	-0.27	40.76
nt-1813*:	1856	1856	-35.03	-0.27	40.91
nt-1814*:	1855	1855	-35.21	-0.27	40.91
nt-1815*:	1854	1854	-35.38	-0.27	40.97
nt-1816*:	1853	1853	-36.72	-0.31	42.37
nt-1817:	1817	1817	-42.6	-0.66	42.74
nt-1818:	1818	1818	-43.33	-0.49	43.7
nt-1819:	1819	1850	-41.08	-0.64	41.54
nt-1820:	1820	1849	-41.08	-0.64	41.54
nt-1821:	1821	1821	-42.03	-0.5	43.1
nt-1822:	1822	1822	-41.88	-0.5	43.19
nt-1823:	1823	1847	-41.12	-0.63	41.66
nt-1824:	1824	1846	-41.14	-0.62	41.59
nt-1825:	1825	1845	-41.04	-0.6	41.65
nt-1826:	1826	1844	-41.04	-0.6	41.65
nt-1827:	1827	1843	-41.04	-0.6	41.65
nt-1828:	1828	1828	-40.76	-0.5	42.13
nt-1829:	1829	1842	-41.07	-0.53	43.48
nt-1830:	1830	1841	-41.07	-0.53	43.48
nt-1831:	1831	1840	-41.07	-0.53	43.48
nt-1832:	1832	1832	-40.99	-0.44	44.08
nt-1833:	1833	1833	-40.37	-0.43	43.21
nt-1834:	1834	1834	-40.28	-0.43	43.27
nt-1835:	1835	1835	-40.17	-0.43	43.27
nt-1836:	1836	1836	-40.53	-0.47	43.9
nt-1837:	1837	1837	-40.43	-0.48	43.9
nt-1838:	1838	1838	-40.33	-0.48	43.87
nt-1839:	1839	1839	-40.23	-0.49	43.85
nt-1840:	1831	1840	-41.07	-0.53	43.48
nt-1841:	1830	1841	-41.07	-0.53	43.48
nt-1842:	1829	1842	-41.07	-0.53	43.48
nt-1843:	1827	1843	-41.04	-0.6	41.65
nt-1844:	1826	1844	-41.04	-0.6	41.65
nt-1845:	1825	1845	-41.04	-0.6	41.65
nt-1846:	1824	1846	-41.14	-0.62	41.59
nt-1847:	1823	1847	-41.12	-0.63	41.66
nt-1848:	1848	1848	-38.96	-0.59	41.43
nt-1849:	1820	1849	-41.08	-0.64	41.54
nt-1850:	1819	1850	-41.08	-0.64	41.54
nt-1851:	1851	1851	-39.28	-0.53	43.45
nt-1852:	1852	1852	-38.99	-0.53	43.55
nt-1853:	1853	1853	-36.72	-0.48	42.37
nt-1854:	1854	1854	-35.38	-0.46	40.97
nt-1855:	1855	1855	-35.21	-0.46	40.91
nt-1856:	1856	1856	-35.03	-0.46	40.91
nt-1857:	1857	1857	-34.94	-0.46	40.76
nt-1858:	1858	1858	-34.18	-0.55	39.98
nt-1859:	1859	1859	-35.81	-0.61	40.06
nt-1860:	1860	1860	-35.18	-0.45	43.52
nt-1861:	1861	1861	-36.04	-0.48	44.25
nt-1862:	1862	1881	-36.38	-0.67	40.9
nt-1863:	1863	1880	-36.38	-0.67	40.9
nt-1864:	1864	1879	-36.38	-0.67	40.9
nt-1865:	1865	1878	-36.38	-0.67	40.9
nt-1866:	1866	1877	-36.38	-0.67	40.9
nt-1867:	1867	1867	-38.63	-0.53	43.26
nt-1868:	1868	1868	-38.49	-0.52	43.29
nt-1869:	1869	1869	-38.35	-0.52	43.31
nt-1870:	1870	1870	-37.08	-0.49	42.95
nt-1871:	1871	1871	-36.49	-0.63	41.17
nt-1872:	1872	1872	-36.34	-0.62	41.16
nt-1873:	1873	1873	-36.37	-0.51	42.82
nt-1874:	1874	1874	-36.89	-0.56	41.86
nt-1875:	1875	1875	-36.89	-0.57	41.62
nt-1876:	1876	1876	-36.9	-0.57	41.67
nt-1877:	1866	1877	-36.38	-0.67	40.9
nt-1878:	1865	1878	-36.38	-0.67	40.9
nt-1879:	1864	1879	-36.38	-0.67	40.9
nt-1880:	1863	1880	-36.38	-0.67	40.9
nt-1881:	1862	1881	-36.38	-0.67	40.9
nt-1882:	1882	1882	-36.92	-0.61	41.25
nt-1883:	1883	1883	-37.32	-0.52	40.51
nt-1884:	1884	1884	-37.05	-0.5	40.63
nt-1885:	1885	1885	-40.18	-0.49	40.91
nt-1886:	1886	1886	-36.35	-0.5	40.06
nt-1887:	1887	1887	-36.76	-0.4	39.07
nt-1888:	1888	1888	-36.55	-0.38	39.19
nt-1889:	1889	1889	-36.62	-0.4	39.27
nt-1890:	1890	1890	-36.17	-0.36	39.5
nt-1891:	1891	1891	-34.06	-0.36	42.22
nt-1892:	1892	1892	-35.4	-0.43	40.84
nt-1893:	1893	1893	-35.01	-0.38	41.05
nt-1894:	1894	1894	-35.38	-0.3	43.14
nt-1895:	1895	1895	-35.22	-0.28	43.26
nt-1896:	1896	1896	-35.06	-0.26	43.36
nt-1897:	1897	1897	-33.52	-0.18	44.32
nt-1898:	1898	1898	-33.41	-0.18	44.34
nt-1899:	1899	1899	-33.32	-0.17	44.23
nt-1900:	1900	1900	-33.24	-0.17	44.12
nt-1901:	1901	1901	-33.1	-0.16	43.93
nt-1902:	1902	1902	-33.02	-0.16	43.98
nt-1903:	1903	1903	-33.01	-0.14	44.22
nt-1904:	1904	1904	-32.93	-0.14	44.29
nt-1905:	1905	1905	-32.75	-0.13	44.0
nt-1906:	1906	1906	-32.67	-0.12	44.07
nt-1907:	1907	1948	-28.12	-0.28	45.68
nt-1908:	1908	1947	-28.12	-0.28	45.68
nt-1909*:	1796	1642	-59.88	-0.22	36.86
nt-1910*:	1797	1641	-59.88	-0.22	36.86
nt-1911*:	1798	1640	-59.88	-0.22	36.86
nt-1912:	1912	1912	-32.02	-0.21	43.23
nt-1913*:	1800	1638	-59.88	-0.22	36.86
nt-1914*:	1801	1801	-47.23	-0.26	44.36
nt-1915*:	1930	1814	-41.42	-0.19	31.99
nt-1916:	1916	1916	-32.29	-0.11	43.15
nt-1917:	1917	1917	-32.12	-0.1	43.3
nt-1918:	1918	1918	-32.2	-0.08	43.74
nt-1919:	1919	1919	-32.27	-0.14	43.2
nt-1920:	1920	1920	-32.23	-0.12	43.42
nt-1921:	1921	1921	-32.27	-0.09	43.94
nt-1922*:	1814	1855	-42.82	-0.22	45.53
nt-1923*:	1815	1854	-42.82	-0.22	45.53
nt-1924*:	1816	1853	-42.82	-0.22	45.53
nt-1925:	1925	1925	-31.92	-0.08	43.77
nt-1926:	1926	1926	-31.92	-0.05	43.98
nt-1927:	1927	1927	-31.89	-0.05	43.89
nt-1928*:	1853	1853	-36.72	-0.31	42.37
nt-1929*:	1854	1854	-35.38	-0.27	40.97
nt-1930*:	1855	1855	-35.21	-0.27	40.91
nt-1931*:	1856	1856	-35.03	-0.27	40.91
nt-1932*:	1857	1857	-34.94	-0.27	40.76
nt-1933:	1933	1933	-31.76	-0.06	43.58
nt-1934:	1934	1934	-31.76	-0.06	43.6
nt-1935*:	1808	1808	-45.69	-0.37	45.86
nt-1936*:	1711	1726	-55.53	-1.57	35.07
nt-1937*:	1710	1727	-55.53	-1.57	35.07
nt-1938*:	1709	1728	-55.49	-1.55	35.14
nt-1939:	1939	1939	-32.83	-0.38	42.23
nt-1940*:	1802	1802	-50.34	-0.31	48.1
nt-1941*:	1801	1801	-47.23	-0.26	44.36
nt-1942*:	1638	1638	-55.96	-1.01	25.19
nt-1943*:	1639	1681	-60.72	-1.01	26.48
nt-1944*:	1640	1680	-60.72	-1.01	26.48
nt-1945*:	1641	1679	-60.72	-1.01	26.48
nt-1946*:	1642	1678	-60.72	-1.01	26.48
nt-1947:	1908	1947	-28.12	-0.28	45.68
nt-1948:	1907	1948	-28.12	-0.28	45.68
nt-1949:	1949	1949	-30.37	-0.13	42.35
nt-1950:	1950	1950	-30.37	-0.15	42.27
nt-1951:	1951	1951	-30.4	-0.16	42.19
nt-1952:	1952	1952	-31.37	-0.64	40.7
nt-1953:	1953	1970	-32.12	-0.35	43.2
nt-1954:	1954	1969	-32.12	-0.35	43.2
nt-1955:	1955	1968	-32.12	-0.35	43.2
nt-1956:	1956	1967	-32.12	-0.35	43.2
nt-1957:	1957	1966	-32.12	-0.35	43.2
nt-1958:	1958	1965	-32.12	-0.35	43.2
nt-1959:	1959	1964	-32.12	-0.35	43.2
nt-1960:	1960	1960	-31.96	-0.22	42.07
nt-1961:	1961	1961	-31.95	-0.23	41.93
nt-1962:	1962	1962	-31.92	-0.24	41.95
nt-1963:	1963	1963	-31.89	-0.24	41.97
nt-1964:	1959	1964	-32.12	-0.35	43.2
nt-1965:	1958	1965	-32.12	-0.35	43.2
nt-1966:	1957	1966	-32.12	-0.35	43.2
nt-1967:	1956	1967	-32.12	-0.35	43.2
nt-1968:	1955	1968	-32.12	-0.35	43.2
nt-1969:	1954	1969	-32.12	-0.35	43.2
nt-1970:	1953	1970	-32.12	-0.35	43.2
nt-1971:	1971	1971	-32.07	-0.3	41.98
nt-1972*:	1890	1890	-36.17	-0.22	39.5
nt-1973*:	1889	1889	-36.62	-0.25	39.27
nt-1974*:	1888	1888	-36.55	-0.24	39.19
nt-1975*:	1887	1887	-36.76	-0.25	39.07
nt-1976:	1976	1976	-32.38	-0.42	42.61
nt-1977*:	1885	1885	-40.18	-0.25	40.91
nt-1978:	1978	1978	-31.66	-0.18	41.56
nt-1979*:	1883	1883	-37.32	-0.31	40.51
nt-1980:	1980	1980	-31.42	-0.21	42.6
nt-1981:	1981	1981	-31.44	-0.21	42.51
nt-1982:	1982	1982	-31.69	-0.26	42.25
nt-1983:	1983	1983	-31.72	-0.27	42.11
nt-1984:	1984	1984	-32.46	-0.37	41.09
nt-1985:	1985	1985	-32.5	-0.37	41.07
nt-1986:	1986	1986	-36.36	-1.2	39.89
nt-1987:	1987	1987	-32.68	-0.45	41.68
nt-1988:	1988	1988	-33.26	-0.52	40.61
nt-1989:	1989	1989	-32.81	-0.46	41.19
nt-1990:	1990	1990	-32.99	-0.47	40.93
nt-1991:	1991	1991	-31.97	-0.27	41.43
nt-1992:	1992	1992	-32.29	-0.31	41.05
nt-1993:	1993	1993	-32.35	-0.31	41.04
nt-1994:	1994	1994	-32.65	-0.37	40.7
nt-1995:	1995	1995	-37.25	-1.22	36.89
nt-1996:	1996	1996	-36.52	-1.13	39.43
nt-1997:	1997	1997	-39.15	-1.42	34.51
nt-1998*:	2010	2010	-36.87	-0.4	32.27
nt-1999:	1999	1999	-37.6	-0.59	39.6
[truncated: 7,174 more rows]
