# Supplementary material for: ScanFold: an approach for genome-wide discovery of local RNA structural elements—applications to Zika virus and HIV
Source: PeerJ. 2018 Dec 18;6:e6136. doi: 10.7717/peerj.6136 (PMC6317755; doi:10.7717/peerj.6136)
Supplement: Supplemental Information 15 — All ScanFold analysis files needed to recapitulate results for HIV-1. [file peerj-06-6136-s015.zip › RawData_HIV-1/ScanFold-Fold_HIV-1/LogFiles/DS2seqWatts2008.fasta.forward.win_100.stp_1.rnd_50.shfl_mono.txtfinal_partners.log]

i	bp(i)	bp(j)	avgMFE	avgZ	avgED	*Indicates most favorable bp has more favorable partner or is more likely to be unpaired (competing coordinates are reported)
nt-1:	1	57	-38.1	-3.82	8.6
nt-2:	2	56	-38.1	-3.82	8.6
nt-3:	3	3	-37.6	-3.8	3.94
nt-4:	4	4	-38.48	-4.05	4.82
nt-5:	5	54	-39.38	-4.05	4.38
nt-6:	6	53	-39.83	-4.12	4.05
nt-7:	7	52	-39.74	-4.06	3.94
nt-8:	8	51	-39.66	-4.06	3.89
nt-9:	9	50	-39.34	-4.02	3.86
nt-10:	10	49	-38.98	-3.88	3.84
nt-11:	11	48	-38.72	-3.83	3.95
nt-12:	12	47	-38.51	-3.83	3.91
nt-13:	13	46	-38.38	-3.78	3.86
nt-14:	14	45	-38.16	-3.71	3.88
nt-15:	15	44	-38.16	-3.71	3.88
nt-16:	16	16	-37.72	-3.59	3.96
nt-17:	17	43	-37.72	-3.59	3.96
nt-18:	18	42	-37.72	-3.59	3.96
nt-19:	19	41	-37.72	-3.59	3.96
nt-20:	20	40	-37.72	-3.59	3.96
nt-21:	21	39	-37.72	-3.59	3.96
nt-22:	22	22	-36.7	-3.25	4.33
nt-23:	23	23	-36.31	-3.08	4.81
nt-24:	24	24	-36.16	-3.01	4.86
nt-25:	25	38	-37.72	-3.59	3.96
nt-26:	26	37	-37.72	-3.59	3.96
nt-27:	27	36	-37.72	-3.59	3.96
nt-28:	28	35	-37.72	-3.59	3.96
nt-29:	29	29	-36.91	-3.36	5.45
nt-30:	30	30	-35.28	-2.71	6.33
nt-31:	31	31	-37.72	-3.59	3.96
nt-32:	32	32	-36.56	-3.23	6.2
nt-33:	33	33	-36.22	-3.13	6.82
nt-34:	34	34	-35.25	-2.71	6.14
nt-35:	28	35	-37.72	-3.59	3.96
nt-36:	27	36	-37.72	-3.59	3.96
nt-37:	26	37	-37.72	-3.59	3.96
nt-38:	25	38	-37.72	-3.59	3.96
nt-39:	21	39	-37.72	-3.59	3.96
nt-40:	20	40	-37.72	-3.59	3.96
nt-41:	19	41	-37.72	-3.59	3.96
nt-42:	18	42	-37.72	-3.59	3.96
nt-43:	17	43	-37.72	-3.59	3.96
nt-44:	15	44	-38.16	-3.71	3.88
nt-45:	14	45	-38.16	-3.71	3.88
nt-46:	13	46	-38.38	-3.78	3.86
nt-47:	12	47	-38.51	-3.83	3.91
nt-48:	11	48	-38.72	-3.83	3.95
nt-49:	10	49	-32.5	-2.16	7.65
nt-50:	9	50	-32.61	-2.19	7.49
nt-51:	8	51	-32.41	-2.17	7.71
nt-52:	7	52	-32.52	-2.2	7.63
nt-53:	6	53	-32.52	-2.2	7.63
nt-54:	5	54	-33.01	-2.35	7.22
nt-55:	55	107	-32.27	-2.2	7.6
nt-56:	2	56	-32.27	-2.2	7.6
nt-57:	1	57	-32.96	-2.37	7.26
nt-58:	58	104	-32.56	-2.27	7.41
nt-59:	59	103	-32.59	-2.3	7.29
nt-60:	60	102	-32.56	-2.3	7.17
nt-61:	61	101	-32.44	-2.28	7.15
nt-62:	62	100	-32.35	-2.26	7.27
nt-63:	63	99	-32.35	-2.26	7.27
nt-64:	64	98	-32.35	-2.26	7.27
nt-65:	65	97	-32.35	-2.26	7.27
nt-66:	66	66	-31.54	-2.06	7.65
nt-67:	67	94	-31.34	-2.01	7.75
nt-68:	68	93	-31.14	-1.95	7.93
nt-69:	69	92	-31.14	-1.95	7.93
nt-70:	70	90	-31.14	-1.95	7.93
nt-71:	71	89	-31.14	-1.95	7.93
nt-72:	72	88	-31.14	-1.95	7.93
nt-73:	73	87	-31.14	-1.95	7.93
nt-74:	74	86	-31.14	-1.95	7.93
nt-75:	75	75	-29.8	-1.59	9.85
nt-76:	76	76	-29.66	-1.55	10.02
nt-77:	77	77	-29.53	-1.52	10.13
nt-78:	78	78	-29.85	-1.6	9.66
nt-79:	79	79	-30.89	-1.87	8.29
nt-80:	80	80	-30.3	-1.71	9.1
nt-81:	81	81	-31.14	-1.95	7.93
nt-82:	82	82	-31.14	-1.95	7.93
nt-83:	83	83	-31.14	-1.95	7.93
nt-84:	84	84	-30.99	-1.9	8.18
nt-85:	85	85	-29.73	-1.56	10.05
nt-86:	74	86	-31.14	-1.95	7.93
nt-87:	73	87	-31.14	-1.95	7.93
nt-88:	72	88	-31.14	-1.95	7.93
nt-89:	71	89	-31.14	-1.95	7.93
nt-90:	70	90	-31.14	-1.95	7.93
nt-91:	91	91	-29.88	-1.6	9.82
nt-92:	69	92	-31.14	-1.95	7.93
nt-93:	68	93	-31.14	-1.95	7.93
nt-94:	67	94	-31.34	-2.01	7.75
nt-95:	95	95	-30.62	-1.78	9.05
nt-96:	96	96	-30.5	-1.74	9.38
nt-97:	65	97	-32.35	-2.26	7.27
nt-98:	64	98	-32.35	-2.26	7.27
nt-99:	63	99	-32.35	-2.26	7.27
nt-100:	62	100	-32.35	-2.26	7.27
nt-101:	61	101	-32.44	-2.28	7.15
nt-102:	60	102	-32.56	-2.3	7.17
nt-103:	59	103	-32.59	-2.3	7.29
nt-104:	58	104	-32.56	-2.27	7.41
nt-105:	105	105	-28.23	-1.01	14.1
nt-106*:	2	56	-38.1	-1.91	8.6
nt-107:	55	107	-32.27	-2.2	7.6
nt-108:	108	108	-27.52	-0.85	14.64
nt-109*:	6	53	-39.83	-4.12	4.05
nt-110*:	7	52	-39.74	-4.06	3.94
nt-111*:	8	51	-39.66	-4.06	3.89
nt-112:	112	112	-31.85	-2.08	7.38
nt-113:	113	113	-28.69	-1.19	11.33
nt-114:	114	114	-31.83	-2.11	6.84
nt-115:	115	115	-29.71	-1.43	12.35
nt-116*:	11	48	-38.72	-3.83	3.95
nt-117*:	12	47	-38.51	-3.83	3.91
nt-118*:	13	46	-38.38	-3.78	3.86
nt-119:	119	119	-29.22	-1.15	13.73
nt-120:	120	120	-25.85	-0.37	17.6
nt-121:	121	121	-28.06	-1.01	16.66
nt-122:	122	122	-25.99	-0.41	17.76
nt-123*:	114	114	-31.83	-0.42	6.84
nt-124*:	113	113	-28.69	-0.37	11.33
nt-125:	125	139	-25.25	-0.32	18.81
nt-126:	126	138	-25.25	-0.32	18.81
nt-127:	127	137	-25.25	-0.32	18.81
nt-128:	128	136	-25.25	-0.32	18.81
nt-129:	129	135	-25.25	-0.32	18.81
nt-130:	130	134	-25.25	-0.32	18.81
nt-131:	131	131	-25.01	-0.27	19.53
nt-132:	132	132	-25.46	-0.47	18.35
nt-133:	133	133	-25.4	-0.46	18.3
nt-134:	130	134	-25.25	-0.32	18.81
nt-135:	129	135	-25.25	-0.32	18.81
nt-136:	128	136	-25.25	-0.32	18.81
nt-137:	127	137	-25.25	-0.32	18.81
nt-138:	126	138	-25.25	-0.32	18.81
nt-139:	125	139	-25.25	-0.32	18.81
nt-140:	140	228	-28.86	-1.99	9.35
nt-141:	141	227	-28.86	-1.99	9.35
nt-142:	142	226	-28.86	-1.99	9.35
nt-143:	143	224	-28.86	-1.99	9.35
nt-144:	144	223	-28.86	-1.99	9.35
nt-145:	145	222	-28.86	-1.99	9.35
nt-146:	146	221	-28.86	-1.99	9.35
nt-147:	147	147	-26.67	-1.12	9.13
nt-148:	148	148	-27.05	-1.23	13.41
nt-149:	149	149	-28.05	-1.5	7.37
nt-150:	150	150	-27.75	-1.37	8.98
nt-151:	151	151	-24.77	-0.26	17.99
nt-152:	152	152	-24.64	-0.25	17.95
nt-153:	153	153	-24.18	-0.11	18.45
nt-154:	154	154	-24.15	-0.1	18.5
nt-155:	155	155	-24.12	-0.08	18.59
nt-156:	156	156	-24.11	-0.08	18.63
nt-157:	157	244	-27.22	-0.7	6.42
nt-158:	158	185	-26.01	-0.38	23.0
nt-159:	159	184	-26.01	-0.38	23.0
nt-160:	160	183	-25.87	-0.34	23.33
nt-161*:	182	220	-25.97	-0.13	11.98
nt-162:	162	238	-26.6	-0.62	7.2
nt-163:	163	237	-26.6	-0.62	7.2
nt-164:	164	236	-26.46	-0.53	8.08
nt-165:	165	235	-26.46	-0.53	8.08
nt-166:	166	176	-25.87	-0.34	23.33
nt-167:	167	233	-26.46	-0.53	8.08
nt-168:	168	232	-26.46	-0.53	8.08
nt-169:	169	169	-24.77	-0.12	19.33
nt-170:	170	170	-24.85	-0.13	19.28
nt-171*:	140	228	-28.86	-0.18	9.35
nt-172*:	141	227	-28.86	-0.18	9.35
nt-173*:	142	226	-28.86	-0.18	9.35
nt-174*:	168	232	-26.46	-0.13	8.08
nt-175*:	167	233	-26.46	-0.13	8.08
nt-176:	166	176	-25.87	-0.34	23.33
nt-177*:	165	235	-26.46	-0.13	8.08
nt-178:	178	178	-25.93	-0.35	17.93
nt-179:	179	179	-25.71	-0.41	12.58
nt-180:	180	180	-25.78	-0.27	15.43
nt-181:	181	181	-25.91	-0.42	17.53
nt-182:	182	220	-25.97	-0.39	11.98
nt-183:	160	183	-25.87	-0.34	23.33
nt-184:	159	184	-26.01	-0.38	23.0
nt-185:	158	185	-26.01	-0.38	23.0
nt-186:	186	186	-26.1	-0.45	18.02
nt-187:	187	197	-26.3	-0.52	17.35
nt-188:	188	196	-26.3	-0.52	17.35
nt-189:	189	195	-26.3	-0.52	17.35
nt-190:	190	190	-26.07	-0.28	19.39
nt-191:	191	191	-25.99	-0.25	19.53
nt-192:	192	192	-26.02	-0.25	19.44
nt-193:	193	193	-26.07	-0.26	19.41
nt-194:	194	194	-26.13	-0.3	19.43
nt-195:	189	195	-26.3	-0.52	17.35
nt-196:	188	196	-26.3	-0.52	17.35
nt-197:	187	197	-26.3	-0.52	17.35
nt-198:	198	213	-26.19	-0.34	17.81
nt-199:	199	212	-26.19	-0.34	17.81
nt-200:	200	211	-26.19	-0.34	17.81
nt-201:	201	210	-26.19	-0.34	17.81
nt-202:	202	202	-26.25	-0.26	18.78
nt-203:	203	203	-26.3	-0.27	18.55
nt-204:	204	204	-26.34	-0.28	18.32
nt-205:	205	205	-26.39	-0.28	18.09
nt-206:	206	206	-26.2	-0.31	18.02
nt-207:	207	207	-26.24	-0.31	18.02
nt-208:	208	208	-26.47	-0.28	18.03
nt-209:	209	209	-26.47	-0.29	18.08
nt-210:	201	210	-26.19	-0.34	17.81
nt-211:	200	211	-26.19	-0.34	17.81
nt-212:	199	212	-26.19	-0.34	17.81
nt-213:	198	213	-26.19	-0.34	17.81
nt-214:	214	214	-26.33	-0.27	18.4
nt-215:	215	215	-26.55	-0.37	17.13
nt-216:	216	216	-26.84	-0.37	16.92
nt-217:	217	217	-27.35	-1.37	15.15
nt-218:	218	218	-27.63	-1.26	14.49
nt-219*:	160	183	-25.87	-0.13	23.33
nt-220:	182	220	-25.97	-0.39	11.98
nt-221:	146	221	-28.86	-1.99	9.35
nt-222:	145	222	-28.86	-1.99	9.35
nt-223:	144	223	-28.86	-1.99	9.35
nt-224:	143	224	-28.86	-1.99	9.35
nt-225*:	168	232	-26.46	-0.13	8.08
nt-226:	142	226	-28.86	-1.99	9.35
nt-227:	141	227	-28.86	-1.99	9.35
nt-228:	140	228	-28.86	-1.99	9.35
nt-229*:	125	139	-25.25	-0.2	18.81
nt-230*:	126	138	-25.25	-0.2	18.81
nt-231*:	127	137	-25.25	-0.2	18.81
nt-232:	168	232	-26.46	-0.53	8.08
nt-233:	167	233	-26.46	-0.53	8.08
nt-234:	234	234	-27.07	-0.04	17.96
nt-235:	165	235	-26.46	-0.53	8.08
nt-236:	164	236	-26.46	-0.53	8.08
nt-237:	163	237	-26.6	-0.62	7.2
nt-238:	162	238	-26.6	-0.62	7.2
nt-239:	239	239	-27.48	-0.03	18.86
nt-240:	240	240	-27.53	-0.04	19.0
nt-241*:	160	183	-25.87	-0.13	23.33
nt-242*:	159	184	-26.01	-0.14	23.0
nt-243*:	158	185	-26.01	-0.14	23.0
nt-244:	157	244	-27.22	-0.7	6.42
nt-245:	245	245	-26.86	-0.53	8.09
nt-246:	246	246	-27.18	-0.57	10.56
nt-247*:	282	352	-25.92	-0.4	13.39
nt-248:	248	248	-27.16	-0.53	13.58
nt-249:	249	249	-26.75	-0.51	11.47
nt-250:	250	250	-26.92	-0.55	12.04
nt-251*:	295	342	-24.82	-0.74	15.6
nt-252*:	294	343	-24.82	-0.74	15.6
nt-253*:	347	347	-15.56	-0.78	11.85
nt-254:	254	254	-27.34	-0.27	20.69
nt-255*:	250	250	-26.92	-0.06	12.04
nt-256*:	249	249	-26.75	-0.06	11.47
nt-257*:	248	248	-27.16	-0.07	13.58
nt-258*:	352	339	-15.04	-0.52	9.29
nt-259*:	353	403	-13.18	-0.47	9.42
nt-260*:	280	280	-27.06	-0.44	17.19
nt-261:	261	261	-28.01	-0.06	22.07
nt-262*:	278	278	-27.86	-0.36	19.94
nt-263:	263	263	-28.28	-0.18	21.84
nt-264*:	275	275	-26.72	-0.24	15.15
nt-265:	265	274	-29.0	-1.11	18.09
nt-266:	266	266	-28.52	-1.09	19.64
nt-267:	267	272	-29.0	-1.11	18.09
nt-268:	268	268	-28.02	-0.85	20.39
nt-269:	269	269	-28.15	-1.01	19.4
nt-270:	270	270	-28.19	-1.09	18.97
nt-271:	271	271	-28.22	-0.37	20.86
nt-272:	267	272	-29.0	-1.11	18.09
nt-273*:	362	394	-12.77	-0.51	10.3
nt-274:	265	274	-29.0	-1.11	18.09
nt-275:	275	275	-26.72	-1.43	15.15
nt-276:	276	276	-27.98	-1.28	17.44
nt-277:	277	277	-27.92	-1.37	16.18
nt-278:	278	278	-27.86	-0.44	19.94
nt-279*:	355	401	-13.18	-0.47	9.42
nt-280:	280	280	-27.06	-1.2	17.19
nt-281*:	353	403	-13.18	-0.47	9.42
nt-282*:	299	339	-24.4	-0.76	15.96
nt-283*:	297	340	-24.82	-0.74	15.6
nt-284*:	296	341	-24.82	-0.74	15.6
nt-285*:	295	342	-24.82	-0.74	15.6
nt-286:	286	286	-25.65	-1.27	15.61
nt-287*:	294	343	-24.82	-0.74	15.6
nt-288*:	347	347	-15.56	-0.78	11.85
nt-289:	289	289	-27.48	-0.92	18.16
nt-290:	290	290	-27.41	-1.01	17.98
nt-291:	291	291	-27.35	-0.98	18.24
nt-292:	292	292	-26.9	-0.91	18.61
nt-293:	293	293	-26.09	-1.19	17.48
nt-294:	294	343	-24.82	-1.69	15.6
nt-295:	295	342	-24.82	-1.69	15.6
nt-296:	296	341	-24.82	-1.69	15.6
nt-297:	297	340	-24.82	-1.69	15.6
nt-298:	298	298	-24.69	-1.55	16.25
nt-299:	299	339	-24.4	-1.64	15.96
nt-300:	300	338	-24.4	-1.64	15.96
nt-301:	301	337	-24.4	-1.64	15.96
nt-302:	302	302	-26.22	-1.02	18.12
nt-303:	303	303	-26.08	-1.03	18.08
nt-304:	304	304	-25.95	-1.03	18.02
nt-305:	305	305	-25.84	-1.05	17.97
nt-306:	306	332	-23.88	-1.59	16.36
nt-307:	307	331	-23.88	-1.59	16.36
nt-308:	308	330	-23.88	-1.59	16.36
nt-309:	309	329	-23.88	-1.59	16.36
nt-310:	310	310	-25.38	-1.13	17.05
nt-311:	311	311	-25.3	-1.16	16.86
nt-312:	312	325	-24.84	-1.5	15.73
nt-313:	313	324	-24.79	-1.48	15.81
nt-314:	314	323	-24.72	-1.45	15.88
nt-315:	315	322	-24.72	-1.45	15.88
nt-316:	316	321	-24.72	-1.45	15.88
nt-317:	317	317	-24.4	-1.43	15.8
nt-318:	318	318	-24.85	-1.32	16.23
nt-319:	319	319	-24.7	-1.35	16.13
nt-320:	320	320	-24.36	-1.38	15.89
nt-321:	316	321	-24.72	-1.45	15.88
nt-322:	315	322	-24.72	-1.45	15.88
nt-323:	314	323	-24.72	-1.45	15.88
nt-324:	313	324	-24.79	-1.48	15.81
nt-325:	312	325	-24.84	-1.5	15.73
nt-326:	326	326	-23.16	-1.5	14.76
nt-327:	327	327	-22.96	-1.51	14.59
nt-328:	328	328	-21.96	-1.53	14.21
nt-329:	309	329	-23.88	-1.59	16.36
nt-330:	308	330	-23.88	-1.59	16.36
nt-331:	307	331	-23.88	-1.59	16.36
nt-332:	306	332	-23.88	-1.59	16.36
nt-333:	333	333	-21.67	-1.53	14.07
nt-334:	334	334	-21.56	-1.53	14.13
nt-335:	335	335	-21.36	-1.52	14.09
nt-336:	336	336	-21.49	-1.5	14.03
nt-337:	301	337	-24.4	-1.64	15.96
nt-338:	300	338	-24.4	-1.64	15.96
nt-339:	299	339	-24.4	-1.64	15.96
nt-340:	297	340	-24.82	-1.69	15.6
nt-341:	296	341	-24.82	-1.69	15.6
nt-342:	295	342	-24.82	-1.69	15.6
nt-343:	294	343	-24.82	-1.69	15.6
nt-344:	344	344	-19.41	-1.45	12.73
nt-345:	345	345	-19.42	-1.44	12.72
nt-346:	346	346	-19.23	-1.43	12.6
nt-347:	347	347	-15.56	-1.24	11.85
nt-348*:	294	343	-24.82	-0.74	15.6
nt-349*:	295	342	-24.82	-0.74	15.6
nt-350*:	296	341	-24.82	-0.74	15.6
nt-351*:	297	340	-24.82	-0.74	15.6
nt-352*:	299	339	-24.4	-0.76	15.96
nt-353:	353	403	-13.18	-0.98	9.42
nt-354:	354	354	-22.88	-1.61	14.78
nt-355:	355	401	-13.18	-0.98	9.42
nt-356:	356	356	-17.32	-1.25	12.22
nt-357:	357	357	-22.88	-1.67	15.11
nt-358:	358	358	-22.71	-1.67	15.14
nt-359:	359	359	-22.16	-1.61	15.12
nt-360:	360	360	-21.64	-1.56	15.18
nt-361:	361	361	-15.0	-1.02	12.48
nt-362:	362	394	-12.77	-0.87	10.3
nt-363:	363	393	-12.77	-0.87	10.3
nt-364:	364	392	-12.77	-0.87	10.3
nt-365:	365	391	-12.77	-0.87	10.3
nt-366:	366	366	-14.69	-0.9	11.68
nt-367:	367	367	-14.96	-0.96	12.59
nt-368:	368	368	-14.77	-0.93	12.7
nt-369:	369	369	-15.05	-1.03	12.06
nt-370:	370	370	-14.82	-0.99	12.19
nt-371:	371	371	-14.46	-0.95	12.02
nt-372:	372	383	-12.77	-0.87	10.3
nt-373:	373	382	-12.77	-0.87	10.3
nt-374:	374	381	-12.77	-0.87	10.3
nt-375:	375	375	-13.31	-0.71	13.05
nt-376:	376	376	-13.32	-0.7	13.32
nt-377:	377	377	-13.26	-0.7	13.27
nt-378:	378	378	-13.09	-0.67	13.34
nt-379:	379	379	-13.47	-0.79	12.53
nt-380:	380	380	-13.19	-0.71	12.72
nt-381:	374	381	-12.77	-0.87	10.3
nt-382:	373	382	-12.77	-0.87	10.3
nt-383:	372	383	-12.77	-0.87	10.3
nt-384:	384	384	-13.31	-0.82	12.2
nt-385:	385	385	-13.31	-0.83	12.13
nt-386:	386	386	-12.74	-0.66	13.06
nt-387:	387	387	-12.3	-0.49	13.62
nt-388:	388	388	-12.31	-0.49	13.6
nt-389:	389	389	-12.46	-0.53	13.11
nt-390:	390	390	-12.47	-0.52	13.15
nt-391:	365	391	-12.77	-0.87	10.3
nt-392:	364	392	-12.77	-0.87	10.3
nt-393:	363	393	-12.77	-0.87	10.3
nt-394:	362	394	-12.77	-0.87	10.3
nt-395:	395	395	-13.73	-0.83	11.78
nt-396*:	360	360	-21.64	-0.64	15.18
nt-397*:	359	359	-22.16	-0.66	15.12
nt-398*:	358	358	-22.71	-0.69	15.14
nt-399*:	357	357	-22.88	-0.7	15.11
nt-400:	400	400	-11.99	-0.51	12.04
nt-401:	355	401	-13.18	-0.98	9.42
nt-402*:	354	354	-22.88	-0.71	14.78
nt-403:	353	403	-13.18	-0.98	9.42
nt-404:	404	404	-11.82	-0.48	12.07
nt-405*:	478	546	-20.82	-0.3	9.54
nt-406*:	477	547	-20.82	-0.3	9.54
nt-407*:	476	548	-20.93	-0.29	9.47
nt-408:	408	408	-12.59	-0.31	14.14
nt-409:	409	409	-12.4	-0.29	14.13
nt-410:	410	410	-12.29	-0.24	14.42
nt-411:	411	411	-12.27	-0.22	14.51
nt-412:	412	412	-12.24	-0.2	14.61
nt-413:	413	467	-17.95	-0.76	15.86
nt-414:	414	466	-17.95	-0.76	15.86
nt-415*:	465	465	-20.0	-0.19	15.37
nt-416:	416	416	-12.33	-0.17	14.84
nt-417:	417	463	-17.95	-0.76	15.86
nt-418:	418	418	-12.37	-0.15	14.93
nt-419:	419	419	-12.43	-0.14	14.94
nt-420:	420	420	-12.48	-0.13	14.97
nt-421:	421	421	-12.54	-0.13	15.07
nt-422:	422	422	-12.62	-0.13	15.14
nt-423:	423	423	-12.7	-0.12	15.2
nt-424:	424	424	-12.78	-0.12	15.26
nt-425:	425	439	-13.92	-0.17	16.02
nt-426:	426	438	-13.92	-0.17	16.02
nt-427:	427	437	-13.92	-0.17	16.02
nt-428:	428	436	-13.92	-0.17	16.02
nt-429:	429	429	-13.16	-0.07	15.92
nt-430:	430	430	-13.24	-0.07	16.09
nt-431:	431	431	-13.31	-0.06	16.27
nt-432:	432	432	-13.39	-0.05	16.45
nt-433:	433	433	-13.46	-0.04	16.63
nt-434:	434	434	-13.54	-0.03	16.81
nt-435:	435	435	-13.63	-0.02	16.95
nt-436:	428	436	-13.92	-0.17	16.02
nt-437:	427	437	-13.92	-0.17	16.02
nt-438:	426	438	-13.92	-0.17	16.02
nt-439:	425	439	-13.92	-0.17	16.02
nt-440*:	507	514	-20.21	-0.35	9.83
nt-441:	441	441	-14.87	-0.17	17.13
nt-442:	442	442	-15.35	-0.37	15.26
nt-443:	443	443	-15.39	-0.21	16.98
nt-444:	444	444	-14.56	-0.01	17.75
nt-445:	445	445	-17.14	-0.35	16.12
nt-446:	446	446	-14.85	-0.04	17.76
nt-447:	447	447	-16.32	-0.19	16.47
nt-448*:	540	540	-17.41	-0.48	13.84
nt-449*:	480	544	-20.82	-0.3	9.54
nt-450*:	538	538	-17.4	-0.41	14.2
nt-451*:	518	537	-17.59	-0.37	13.7
nt-452*:	519	536	-17.59	-0.37	13.7
nt-453*:	520	535	-17.59	-0.37	13.7
nt-454*:	473	473	-19.09	-0.39	15.33
nt-455*:	472	472	-17.44	-0.24	14.55
nt-456*:	471	471	-16.72	-0.2	14.99
nt-457:	457	457	-22.52	-0.68	13.0
nt-458:	458	458	-16.49	-0.18	17.3
nt-459*:	413	467	-17.95	-0.16	15.86
nt-460*:	414	466	-17.95	-0.16	15.86
nt-461:	461	461	-16.26	-0.15	17.32
nt-462:	462	462	-18.75	-0.38	16.25
nt-463:	417	463	-17.95	-0.76	15.86
nt-464:	464	464	-17.57	-0.33	16.64
nt-465:	465	465	-20.0	-0.51	15.37
nt-466:	414	466	-17.95	-0.76	15.86
nt-467:	413	467	-17.95	-0.76	15.86
nt-468:	468	468	-17.95	-0.39	16.28
nt-469:	469	469	-18.31	-0.6	15.26
nt-470:	470	470	-19.29	-0.89	13.39
nt-471:	471	471	-16.72	-0.47	14.99
nt-472:	472	472	-17.44	-0.6	14.55
nt-473:	473	473	-19.09	-0.61	15.33
nt-474:	474	474	-18.92	-0.57	15.5
nt-475:	475	475	-18.12	-0.39	17.37
nt-476:	476	548	-20.93	-1.13	9.47
nt-477:	477	547	-20.82	-1.12	9.54
nt-478:	478	546	-20.82	-1.12	9.54
nt-479:	479	545	-20.82	-1.12	9.54
nt-480:	480	544	-20.82	-1.12	9.54
nt-481:	481	503	-19.86	-0.71	14.22
nt-482:	482	502	-19.68	-0.68	14.44
nt-483:	483	501	-19.68	-0.68	14.44
nt-484:	484	500	-19.68	-0.68	14.44
nt-485:	485	499	-19.68	-0.68	14.44
nt-486:	486	498	-19.68	-0.68	14.44
nt-487:	487	497	-19.68	-0.68	14.44
nt-488:	488	488	-18.98	-0.6	15.16
nt-489:	489	496	-19.68	-0.68	14.44
nt-490:	490	495	-19.68	-0.68	14.44
nt-491:	491	491	-18.75	-0.56	15.42
nt-492:	492	492	-18.68	-0.55	15.38
nt-493:	493	493	-18.7	-0.56	15.24
nt-494:	494	494	-18.59	-0.55	15.3
nt-495:	490	495	-19.68	-0.68	14.44
nt-496:	489	496	-19.68	-0.68	14.44
nt-497:	487	497	-19.68	-0.68	14.44
nt-498:	486	498	-19.68	-0.68	14.44
nt-499:	485	499	-19.68	-0.68	14.44
nt-500:	484	500	-19.68	-0.68	14.44
nt-501:	483	501	-19.68	-0.68	14.44
nt-502:	482	502	-19.68	-0.68	14.44
nt-503:	481	503	-19.86	-0.71	14.22
nt-504:	504	504	-19.25	-0.9	12.05
nt-505:	505	516	-20.21	-1.08	9.83
nt-506:	506	515	-20.21	-1.08	9.83
nt-507:	507	514	-20.21	-1.08	9.83
nt-508:	508	508	-17.26	-0.62	14.28
nt-509:	509	509	-18.47	-0.55	15.5
nt-510:	510	510	-18.97	-0.63	15.04
nt-511:	511	511	-18.92	-0.62	15.08
nt-512:	512	512	-18.38	-0.53	15.57
nt-513:	513	513	-18.29	-0.53	15.67
nt-514:	507	514	-20.21	-1.08	9.83
nt-515:	506	515	-20.21	-1.08	9.83
nt-516:	505	516	-20.21	-1.08	9.83
nt-517:	517	517	-17.73	-0.62	14.88
nt-518:	518	537	-17.59	-0.69	13.7
nt-519:	519	536	-17.59	-0.69	13.7
nt-520:	520	535	-17.59	-0.69	13.7
nt-521:	521	534	-17.59	-0.69	13.7
nt-522:	522	522	-18.71	-0.59	15.28
nt-523:	523	523	-18.49	-0.59	15.59
nt-524:	524	531	-17.59	-0.69	13.7
nt-525:	525	525	-18.39	-0.64	14.91
nt-526:	526	526	-18.57	-0.61	14.87
nt-527:	527	527	-18.03	-0.54	15.22
nt-528:	528	528	-17.84	-0.54	15.36
nt-529:	529	529	-17.78	-0.55	15.22
nt-530:	530	530	-17.67	-0.55	15.59
nt-531:	524	531	-17.59	-0.69	13.7
nt-532:	532	532	-17.42	-0.59	14.87
nt-533:	533	533	-17.58	-0.58	14.56
nt-534:	521	534	-17.59	-0.69	13.7
nt-535:	520	535	-17.59	-0.69	13.7
nt-536:	519	536	-17.59	-0.69	13.7
nt-537:	518	537	-17.59	-0.69	13.7
nt-538:	538	538	-17.4	-0.67	14.2
nt-539:	539	539	-18.19	-0.67	13.81
nt-540:	540	540	-17.41	-0.67	13.84
nt-541:	541	541	-17.05	-0.61	14.16
nt-542:	542	542	-17.81	-0.68	12.7
nt-543:	543	543	-17.77	-0.7	12.57
nt-544:	480	544	-20.82	-1.12	9.54
nt-545:	479	545	-20.82	-1.12	9.54
nt-546:	478	546	-20.82	-1.12	9.54
nt-547:	477	547	-20.82	-1.12	9.54
nt-548:	476	548	-20.93	-1.13	9.47
nt-549*:	475	475	-18.12	-0.29	17.37
nt-550:	550	550	-20.08	-1.05	9.69
nt-551:	551	551	-16.26	-0.61	13.83
nt-552:	552	552	-16.64	-0.66	13.03
nt-553:	553	553	-16.58	-0.67	13.08
nt-554:	554	554	-16.52	-0.69	13.1
nt-555:	555	555	-16.5	-0.72	12.62
nt-556:	556	556	-15.96	-0.64	13.73
nt-557:	557	557	-15.93	-0.64	14.08
nt-558:	558	558	-15.91	-0.65	13.74
nt-559:	559	559	-15.88	-0.66	13.72
nt-560:	560	560	-15.85	-0.67	13.69
nt-561:	561	561	-15.82	-0.67	14.01
nt-562:	562	562	-16.72	-0.94	12.73
nt-563:	563	563	-16.89	-0.96	13.51
nt-564:	564	564	-16.94	-1.05	12.66
nt-565:	565	565	-16.9	-1.09	12.59
nt-566:	566	566	-15.72	-0.74	13.86
nt-567:	567	567	-15.79	-0.77	13.95
nt-568:	568	568	-15.77	-0.79	13.96
nt-569:	569	569	-15.75	-0.8	13.97
nt-570:	570	570	-15.73	-0.82	13.99
nt-571:	571	571	-15.61	-0.82	13.92
nt-572:	572	572	-15.59	-0.83	13.95
nt-573:	573	573	-15.57	-0.84	13.98
nt-574:	574	574	-16.14	-1.12	13.75
nt-575:	575	575	-16.12	-1.16	13.68
nt-576:	576	576	-16.1	-1.19	13.69
nt-577:	577	577	-16.11	-1.24	13.62
nt-578:	578	578	-16.14	-1.28	13.57
nt-579:	579	579	-16.17	-1.33	13.55
nt-580:	580	580	-16.21	-1.48	12.74
nt-581:	581	581	-16.27	-1.53	12.65
nt-582*:	657	657	-12.33	-0.8	9.87
nt-583*:	656	656	-12.35	-0.8	9.88
nt-584:	584	584	-16.04	-1.2	12.99
nt-585:	585	585	-16.12	-1.29	12.36
nt-586:	586	652	-18.21	-2.5	8.73
nt-587:	587	651	-18.13	-2.5	8.72
nt-588:	588	650	-17.98	-2.46	8.82
nt-589:	589	649	-17.98	-2.46	8.82
nt-590:	590	648	-17.98	-2.46	8.82
nt-591:	591	647	-17.98	-2.46	8.82
nt-592:	592	646	-17.98	-2.46	8.82
nt-593:	593	645	-17.98	-2.46	8.82
nt-594:	594	644	-17.98	-2.46	8.82
nt-595:	595	625	-16.79	-2.22	10.33
nt-596:	596	624	-16.79	-2.22	10.33
nt-597:	597	623	-16.79	-2.22	10.33
nt-598:	598	622	-16.79	-2.22	10.33
nt-599:	599	616	-15.91	-1.6	10.54
nt-600:	600	615	-15.84	-1.57	10.68
nt-601:	601	614	-15.84	-1.57	10.68
nt-602:	602	613	-15.84	-1.57	10.68
nt-603:	603	612	-15.84	-1.57	10.68
nt-604:	604	604	-15.26	-1.31	12.32
nt-605:	605	605	-15.18	-1.31	12.26
nt-606:	606	606	-15.14	-1.33	11.96
nt-607:	607	607	-15.09	-1.35	11.57
nt-608:	608	608	-15.05	-1.37	11.24
nt-609:	609	609	-15.0	-1.37	11.1
nt-610:	610	610	-14.94	-1.37	11.01
nt-611:	611	611	-14.89	-1.34	11.33
nt-612:	603	612	-15.84	-1.57	10.68
nt-613:	602	613	-15.84	-1.57	10.68
nt-614:	601	614	-15.84	-1.57	10.68
nt-615:	600	615	-15.84	-1.57	10.68
nt-616:	599	616	-15.91	-1.6	10.54
nt-617:	617	617	-14.54	-1.4	10.26
nt-618:	618	618	-14.41	-1.34	10.91
nt-619:	619	619	-14.36	-1.35	10.77
nt-620:	620	620	-14.31	-1.34	10.75
nt-621:	621	621	-14.3	-1.35	10.69
nt-622:	598	622	-16.79	-2.22	10.33
nt-623:	597	623	-16.79	-2.22	10.33
nt-624:	596	624	-16.79	-2.22	10.33
nt-625:	595	625	-16.79	-2.22	10.33
nt-626:	626	626	-14.28	-1.37	10.27
nt-627:	627	637	-16.99	-1.92	9.14
nt-628:	628	636	-16.99	-1.92	9.14
nt-629:	629	635	-16.99	-1.92	9.14
nt-630:	630	634	-16.99	-1.92	9.14
nt-631:	631	631	-14.21	-1.43	9.91
nt-632:	632	632	-14.16	-1.43	9.93
nt-633:	633	633	-16.93	-1.85	9.23
nt-634:	630	634	-16.99	-1.92	9.14
nt-635:	629	635	-16.99	-1.92	9.14
nt-636:	628	636	-16.99	-1.92	9.14
nt-637:	627	637	-16.99	-1.92	9.14
nt-638:	638	638	-13.99	-1.46	9.82
nt-639:	639	639	-13.97	-1.47	9.82
nt-640:	640	640	-13.96	-1.53	9.68
nt-641:	641	641	-13.94	-1.53	9.69
nt-642:	642	642	-13.92	-1.54	9.7
nt-643:	643	643	-13.92	-1.54	9.71
nt-644:	594	644	-17.98	-2.46	8.82
nt-645:	593	645	-17.98	-2.46	8.82
nt-646:	592	646	-17.98	-2.46	8.82
nt-647:	591	647	-17.98	-2.46	8.82
nt-648:	590	648	-17.98	-2.46	8.82
nt-649:	589	649	-17.98	-2.46	8.82
nt-650:	588	650	-17.98	-2.46	8.82
nt-651:	587	651	-18.13	-2.5	8.72
nt-652:	586	652	-18.21	-2.5	8.73
nt-653:	653	653	-13.92	-1.56	9.42
nt-654:	654	654	-13.9	-1.56	9.36
nt-655:	655	655	-13.87	-1.55	9.35
nt-656:	656	656	-12.35	-1.16	9.88
nt-657:	657	657	-12.33	-1.16	9.87
nt-658:	658	658	-13.84	-1.56	9.34
nt-659:	659	659	-13.83	-1.55	9.37
nt-660:	660	660	-13.81	-1.55	9.41
nt-661:	661	661	-13.79	-1.53	9.44
nt-662:	662	662	-13.77	-1.52	9.48
nt-663:	663	663	-13.75	-1.51	9.52
nt-664:	664	664	-13.74	-1.48	9.58
nt-665:	665	665	-13.72	-1.47	9.66
nt-666:	666	666	-13.7	-1.45	9.74
nt-667:	667	667	-13.65	-1.44	9.76
nt-668:	668	668	-13.63	-1.42	9.85
nt-669:	669	669	-13.61	-1.4	9.96
nt-670:	670	670	-13.64	-1.37	10.16
nt-671:	671	671	-13.62	-1.34	10.31
nt-672:	672	672	-13.61	-1.32	10.47
nt-673:	673	673	-13.63	-1.3	10.49
nt-674:	674	674	-13.65	-1.29	10.55
nt-675:	675	675	-16.0	-1.54	10.71
nt-676:	676	676	-16.04	-1.5	10.99
nt-677:	677	677	-16.08	-1.45	11.25
nt-678*:	630	634	-16.99	-0.98	9.14
nt-679*:	633	633	-16.93	-1.0	9.23
nt-680:	680	680	-12.78	-1.19	10.94
nt-681:	681	681	-13.67	-1.48	10.54
nt-682:	682	682	-14.84	-1.32	11.24
nt-683:	683	691	-15.08	-1.26	10.96
nt-684:	684	690	-15.08	-1.26	10.96
nt-685:	685	685	-13.9	-1.1	11.71
nt-686:	686	686	-13.92	-1.08	11.78
nt-687:	687	687	-13.96	-1.07	11.83
nt-688:	688	688	-14.02	-1.07	11.83
nt-689:	689	689	-14.1	-1.07	11.78
nt-690:	684	690	-15.08	-1.26	10.96
nt-691:	683	691	-15.08	-1.26	10.96
nt-692:	692	692	-14.38	-1.09	11.52
nt-693:	693	722	-16.04	-1.26	11.01
nt-694:	694	721	-15.95	-1.24	11.11
nt-695:	695	720	-15.95	-1.24	11.11
nt-696:	696	719	-15.95	-1.24	11.11
nt-697:	697	718	-15.95	-1.24	11.11
nt-698:	698	717	-15.95	-1.24	11.11
nt-699:	699	699	-14.78	-1.06	11.25
nt-700:	700	716	-15.95	-1.24	11.11
nt-701:	701	701	-14.73	-1.07	11.57
nt-702:	702	714	-15.87	-1.23	11.19
nt-703:	703	713	-15.87	-1.23	11.19
nt-704:	704	704	-15.24	-1.06	11.44
nt-705:	705	705	-15.35	-1.07	11.57
nt-706:	706	706	-15.46	-1.08	11.67
nt-707:	707	707	-15.57	-1.08	11.77
nt-708:	708	708	-15.68	-1.09	11.88
nt-709:	709	709	-15.79	-1.09	11.98
nt-710:	710	710	-15.9	-1.1	12.09
nt-711:	711	711	-16.01	-1.1	12.2
nt-712:	712	712	-15.49	-1.12	11.98
nt-713:	703	713	-15.87	-1.23	11.19
nt-714:	702	714	-15.87	-1.23	11.19
nt-715:	715	715	-16.46	-1.11	12.25
nt-716:	700	716	-15.95	-1.24	11.11
nt-717:	698	717	-15.95	-1.24	11.11
nt-718:	697	718	-15.95	-1.24	11.11
nt-719:	696	719	-15.95	-1.24	11.11
nt-720:	695	720	-15.95	-1.24	11.11
nt-721:	694	721	-15.95	-1.24	11.11
nt-722:	693	722	-16.04	-1.26	11.01
nt-723:	723	723	-16.4	-1.26	10.81
nt-724:	724	724	-16.9	-1.21	11.48
nt-725:	725	725	-17.31	-1.16	11.91
nt-726:	726	726	-17.36	-1.15	11.99
nt-727:	727	727	-17.41	-1.13	12.07
nt-728:	728	728	-16.86	-1.16	11.98
nt-729:	729	729	-16.9	-1.14	12.05
nt-730:	730	730	-16.94	-1.12	12.35
nt-731:	731	731	-15.65	-1.13	11.66
nt-732:	732	732	-15.99	-1.11	12.47
nt-733:	733	752	-18.85	-1.0	14.07
nt-734:	734	734	-17.62	-1.0	13.21
nt-735:	735	735	-18.04	-0.99	13.54
nt-736:	736	736	-18.12	-0.98	13.62
nt-737:	737	737	-17.41	-1.0	13.09
nt-738*:	747	747	-18.46	-0.39	15.43
nt-739:	739	739	-18.55	-1.01	13.76
nt-740:	740	740	-18.7	-0.97	14.35
nt-741:	741	741	-18.85	-0.96	14.7
nt-742:	742	742	-17.72	-1.02	14.02
nt-743:	743	743	-17.88	-1.02	13.57
nt-744:	744	744	-17.86	-1.01	13.99
nt-745:	745	745	-17.82	-1.01	13.89
nt-746:	746	746	-18.56	-0.92	14.09
nt-747:	747	747	-18.46	-0.8	15.43
nt-748*:	737	737	-17.41	-0.64	13.09
nt-749:	749	749	-18.12	-0.94	14.63
nt-750:	750	750	-18.61	-0.88	15.12
nt-751*:	734	734	-17.62	-0.57	13.21
nt-752:	733	752	-18.85	-1.0	14.07
nt-753*:	732	732	-15.99	-0.37	12.47
nt-754*:	731	731	-15.65	-0.4	11.66
nt-755:	755	755	-18.58	-0.98	14.52
nt-756:	756	756	-19.08	-0.86	14.71
nt-757:	757	757	-18.84	-0.82	15.64
nt-758:	758	758	-18.85	-0.82	15.64
nt-759:	759	775	-19.38	-0.85	14.11
nt-760:	760	774	-19.32	-0.83	14.21
nt-761:	761	773	-19.26	-0.81	14.33
nt-762:	762	772	-19.26	-0.81	14.33
nt-763:	763	771	-19.26	-0.81	14.33
nt-764:	764	764	-18.84	-0.76	15.71
nt-765:	765	765	-18.82	-0.75	15.68
nt-766:	766	766	-18.77	-0.67	16.32
nt-767:	767	767	-19.07	-0.72	16.28
nt-768:	768	768	-19.04	-0.7	16.27
nt-769:	769	769	-19.08	-0.85	14.47
nt-770:	770	770	-19.11	-0.78	14.69
nt-771:	763	771	-19.26	-0.81	14.33
nt-772:	762	772	-19.26	-0.81	14.33
nt-773:	761	773	-19.26	-0.81	14.33
nt-774:	760	774	-19.32	-0.83	14.21
nt-775:	759	775	-19.38	-0.85	14.11
nt-776:	776	776	-18.37	-0.59	15.46
nt-777:	777	777	-17.67	-0.52	13.68
nt-778:	778	778	-17.55	-0.48	13.62
nt-779:	779	779	-18.14	-0.52	15.18
nt-780*:	732	732	-15.99	-0.37	12.47
nt-781*:	733	752	-18.85	-0.36	14.07
nt-782*:	734	734	-17.62	-0.57	13.21
nt-783:	783	783	-17.77	-0.46	13.58
nt-784:	784	784	-18.0	-0.51	15.76
nt-785:	785	785	-17.9	-0.48	15.7
nt-786:	786	786	-17.62	-0.42	13.73
nt-787:	787	787	-17.56	-0.4	13.74
nt-788*:	745	745	-17.82	-0.65	13.89
nt-789*:	744	744	-17.86	-0.67	13.99
nt-790*:	743	743	-17.88	-0.54	13.57
nt-791:	791	791	-17.47	-0.32	15.23
nt-792:	792	792	-17.42	-0.31	15.23
nt-793:	793	793	-17.36	-0.29	15.23
nt-794*:	742	742	-17.72	-0.7	14.02
nt-795*:	741	741	-18.85	-0.37	14.7
nt-796*:	740	740	-18.7	-0.37	14.35
nt-797*:	739	739	-18.55	-0.38	13.76
nt-798*:	747	747	-18.46	-0.39	15.43
nt-799*:	733	752	-18.85	-0.36	14.07
nt-800*:	732	732	-15.99	-0.37	12.47
nt-801*:	731	731	-15.65	-0.4	11.66
nt-802*:	730	730	-16.94	-0.85	12.35
nt-803*:	729	729	-16.9	-0.87	12.05
nt-804*:	728	728	-16.86	-0.89	11.98
nt-805*:	744	744	-17.86	-0.67	13.99
nt-806*:	745	745	-17.82	-0.65	13.89
nt-807*:	787	787	-17.56	-0.35	13.74
nt-808*:	786	786	-17.62	-0.37	13.73
nt-809*:	887	898	-16.81	-0.28	18.46
nt-810:	810	810	-16.7	-0.04	15.86
nt-811*:	783	783	-17.77	-0.38	13.58
nt-812*:	751	734	-18.85	-0.36	14.07
nt-813*:	733	752	-18.85	-0.36	14.07
nt-814*:	769	769	-19.08	-0.67	14.47
nt-815*:	770	770	-19.11	-0.47	14.69
nt-816*:	778	778	-17.55	-0.27	13.62
nt-817*:	777	777	-17.67	-0.29	13.68
nt-818*:	769	769	-19.08	-0.67	14.47
nt-819*:	770	770	-19.11	-0.47	14.69
nt-820:	820	820	-15.45	0.29	17.46
nt-821:	821	821	-18.51	-0.43	16.48
nt-822:	822	822	-19.33	-0.84	12.33
nt-823*:	763	771	-19.26	-0.46	14.33
nt-824*:	770	770	-19.11	-0.47	14.69
nt-825*:	769	769	-19.08	-0.67	14.47
nt-826*:	762	772	-19.26	-0.46	14.33
nt-827*:	761	773	-19.26	-0.46	14.33
nt-828*:	760	774	-19.32	-0.46	14.21
nt-829*:	756	756	-19.08	-0.65	14.71
nt-830*:	755	755	-18.58	-0.55	14.52
nt-831*:	731	731	-15.65	-0.4	11.66
nt-832*:	732	732	-15.99	-0.37	12.47
nt-833*:	760	774	-19.32	-0.46	14.21
nt-834*:	749	749	-18.12	-0.58	14.63
nt-835*:	737	737	-17.41	-0.64	13.09
nt-836*:	770	770	-19.11	-0.47	14.69
nt-837*:	746	746	-18.56	-0.74	14.09
nt-838*:	745	745	-17.82	-0.65	13.89
nt-839:	839	839	-14.74	0.41	18.65
nt-840:	840	840	-14.72	0.41	18.59
nt-841:	841	841	-15.3	0.27	23.09
nt-842:	842	842	-15.26	0.28	23.1
nt-843*:	731	731	-15.65	-0.4	11.66
nt-844*:	732	732	-15.99	-0.37	12.47
nt-845*:	733	752	-18.85	-0.36	14.07
nt-846*:	878	907	-16.81	-0.28	18.46
nt-847*:	943	943	-18.69	-0.26	17.65
nt-848*:	946	946	-20.18	-0.16	13.26
nt-849*:	941	941	-18.22	-0.2	18.72
nt-850*:	940	940	-18.18	-0.2	18.88
nt-851*:	939	939	-18.14	-0.2	19.04
nt-852*:	938	938	-18.08	-0.22	19.08
nt-853*:	749	749	-18.12	-0.58	14.63
nt-854*:	937	937	-19.95	-0.18	15.54
nt-855:	855	936	-17.34	-0.8	16.3
nt-856:	856	935	-17.34	-0.8	16.3
nt-857*:	934	934	-19.4	-0.15	17.64
nt-858*:	933	933	-19.1	-0.14	18.57
nt-859:	859	932	-17.34	-0.8	16.3
nt-860*:	890	890	-15.51	-0.03	19.5
nt-861*:	785	785	-17.9	-0.25	15.7
nt-862*:	784	784	-18.0	-0.27	15.76
nt-863:	863	863	-14.42	0.34	17.95
nt-864*:	950	1016	-21.18	-0.09	10.12
nt-865*:	949	949	-18.85	-0.12	20.26
nt-866:	866	866	-15.17	0.08	18.19
nt-867:	867	918	-16.54	-0.39	19.52
nt-868:	868	917	-16.54	-0.39	19.52
nt-869*:	868	917	-16.54	-0.15	19.52
nt-870:	870	915	-16.63	-0.42	19.35
nt-871:	871	913	-16.74	-0.43	18.26
nt-872:	872	912	-16.74	-0.43	18.26
nt-873:	873	873	-14.88	0.17	17.92
nt-874:	874	911	-16.83	-0.46	18.37
nt-875:	875	910	-16.81	-0.45	18.46
nt-876:	876	909	-16.81	-0.45	18.46
nt-877:	877	908	-16.81	-0.45	18.46
nt-878:	878	907	-16.81	-0.45	18.46
nt-879:	879	906	-16.81	-0.45	18.46
nt-880:	880	880	-14.9	0.12	18.35
nt-881:	881	881	-14.89	0.12	18.46
nt-882*:	995	962	-20.48	-0.02	15.58
nt-883*:	996	961	-20.51	-0.03	15.49
nt-884:	884	901	-16.81	-0.45	18.46
nt-885:	885	900	-16.81	-0.45	18.46
nt-886:	886	899	-16.81	-0.45	18.46
nt-887:	887	898	-16.81	-0.45	18.46
nt-888:	888	888	-14.85	0.14	19.28
nt-889:	889	889	-15.43	-0.02	19.37
nt-890:	890	890	-15.51	-0.04	19.5
nt-891:	891	891	-15.52	-0.03	19.72
nt-892:	892	892	-15.22	0.02	18.76
nt-893*:	732	732	-15.99	-0.37	12.47
nt-894:	894	894	-15.48	0.02	20.43
nt-895:	895	895	-15.8	-0.05	20.5
nt-896:	896	896	-16.45	-0.32	18.98
nt-897:	897	897	-16.55	-0.35	18.98
nt-898:	887	898	-16.81	-0.45	18.46
nt-899:	886	899	-16.81	-0.45	18.46
nt-900:	885	900	-16.81	-0.45	18.46
nt-901:	884	901	-16.81	-0.45	18.46
nt-902:	902	902	-16.03	-0.09	20.09
nt-903:	903	903	-16.25	-0.1	20.39
nt-904:	904	904	-15.9	-0.04	19.84
nt-905:	905	905	-16.57	-0.24	18.62
nt-906:	879	906	-16.81	-0.45	18.46
nt-907:	878	907	-16.81	-0.45	18.46
nt-908:	877	908	-16.81	-0.45	18.46
nt-909:	876	909	-16.81	-0.45	18.46
nt-910:	875	910	-16.81	-0.45	18.46
nt-911:	874	911	-16.83	-0.46	18.37
nt-912:	872	912	-16.74	-0.43	18.26
nt-913:	871	913	-16.74	-0.43	18.26
nt-914:	914	914	-16.62	-0.27	20.12
nt-915:	870	915	-16.63	-0.42	19.35
nt-916:	916	916	-17.01	-0.39	19.84
nt-917:	868	917	-16.54	-0.39	19.52
nt-918:	867	918	-16.54	-0.39	19.52
nt-919:	919	919	-16.92	-0.12	20.86
nt-920:	920	920	-16.97	-0.11	20.89
nt-921:	921	930	-17.29	-0.16	20.21
nt-922:	922	929	-17.29	-0.16	20.21
nt-923:	923	928	-17.29	-0.16	20.21
nt-924:	924	924	-17.01	-0.1	20.83
nt-925:	925	925	-17.1	-0.1	20.8
nt-926:	926	926	-17.25	-0.12	20.69
nt-927:	927	927	-17.22	-0.14	20.44
nt-928:	923	928	-17.29	-0.16	20.21
nt-929:	922	929	-17.29	-0.16	20.21
nt-930:	921	930	-17.29	-0.16	20.21
nt-931:	931	931	-17.57	-0.25	19.36
nt-932:	859	932	-17.34	-0.8	16.3
nt-933:	933	933	-19.1	-0.45	18.57
nt-934:	934	934	-19.4	-0.49	17.64
nt-935:	856	935	-17.34	-0.8	16.3
nt-936:	855	936	-17.34	-0.8	16.3
nt-937:	937	937	-19.95	-0.55	15.54
nt-938:	938	938	-18.08	-0.23	19.08
nt-939:	939	939	-18.14	-0.22	19.04
nt-940:	940	940	-18.18	-0.22	18.88
nt-941:	941	941	-18.22	-0.22	18.72
nt-942:	942	942	-18.25	-0.23	18.47
nt-943:	943	943	-18.69	-0.32	17.65
nt-944:	944	944	-18.39	-0.19	18.03
nt-945:	945	945	-18.42	-0.18	18.0
nt-946:	946	946	-20.18	-0.45	13.26
nt-947:	947	947	-18.13	-0.5	19.16
nt-948:	948	948	-17.98	-0.37	19.88
nt-949:	949	949	-18.85	-0.37	20.26
nt-950:	950	1016	-21.18	-0.39	10.12
nt-951:	951	951	-18.46	-0.22	17.39
nt-952:	952	952	-18.45	-0.1	17.82
nt-953:	953	953	-19.57	-0.23	15.16
nt-954:	954	954	-19.69	-0.16	16.12
nt-955:	955	955	-19.17	-0.22	16.3
nt-956:	956	956	-19.32	-0.26	14.23
nt-957:	957	957	-18.37	-0.1	17.21
nt-958:	958	958	-18.77	-0.07	18.24
nt-959:	959	959	-18.94	-0.11	17.75
nt-960*:	925	925	-17.1	-0.08	20.8
nt-961*:	924	924	-17.01	-0.08	20.83
nt-962*:	923	928	-17.29	-0.13	20.21
nt-963*:	922	929	-17.29	-0.13	20.21
nt-964*:	921	930	-17.29	-0.13	20.21
nt-965:	965	965	-17.94	-0.2	19.78
nt-966*:	1065	1065	-19.85	-0.93	16.94
nt-967*:	1064	1064	-21.37	-1.09	15.85
nt-968*:	931	931	-17.57	-0.24	19.36
nt-969:	969	987	-20.48	-0.03	15.58
nt-970*:	947	947	-18.13	-0.13	19.16
nt-971:	971	971	-19.9	0.83	21.15
nt-972*:	937	937	-19.95	-0.18	15.54
nt-973*:	855	936	-17.34	-0.14	16.3
nt-974*:	856	935	-17.34	-0.14	16.3
nt-975*:	934	934	-19.4	-0.15	17.64
nt-976*:	885	900	-16.81	-0.28	18.46
nt-977*:	884	901	-16.81	-0.28	18.46
nt-978*:	961	924	-17.79	-0.06	18.71
nt-979*:	962	923	-17.79	-0.06	18.71
nt-980*:	855	936	-17.34	-0.14	16.3
nt-981*:	856	935	-17.34	-0.14	16.3
nt-982*:	934	934	-19.4	-0.15	17.64
nt-983*:	933	933	-19.1	-0.14	18.57
nt-984*:	1082	1095	-20.7	-1.86	15.04
nt-985*:	1081	1096	-20.77	-1.85	15.07
nt-986*:	1080	1097	-20.83	-1.83	15.12
nt-987:	969	987	-20.48	-0.03	15.58
nt-988*:	931	931	-17.57	-0.24	19.36
nt-989*:	921	930	-17.29	-0.13	20.21
nt-990*:	922	929	-17.29	-0.13	20.21
nt-991*:	923	928	-17.29	-0.13	20.21
nt-992*:	927	927	-17.22	-0.12	20.44
nt-993*:	921	930	-17.29	-0.13	20.21
nt-994*:	922	929	-17.29	-0.13	20.21
nt-995*:	923	928	-17.29	-0.13	20.21
nt-996*:	924	924	-17.01	-0.08	20.83
nt-997:	997	997	-19.41	0.22	20.75
nt-998:	998	998	-19.53	0.23	21.08
nt-999*:	1078	1098	-21.04	-1.78	15.22
nt-1000*:	1077	1099	-21.04	-1.78	15.22
nt-1001*:	1076	1100	-21.13	-1.76	15.21
nt-1002*:	1075	1101	-21.19	-1.74	15.28
nt-1003*:	1074	1102	-21.85	-1.43	14.13
nt-1004*:	1073	1073	-20.05	-1.46	16.52
nt-1005*:	921	930	-17.29	-0.13	20.21
nt-1006*:	922	929	-17.29	-0.13	20.21
nt-1007*:	923	928	-17.29	-0.13	20.21
nt-1008*:	1068	1068	-21.26	-0.64	16.12
nt-1009*:	1067	1067	-21.12	-0.59	16.69
nt-1010:	1010	1010	-17.86	-0.09	21.67
nt-1011:	1011	1011	-17.86	-0.21	20.18
nt-1012:	1012	1012	-17.76	-0.25	19.76
nt-1013:	1013	1013	-17.59	-0.28	19.48
nt-1014:	1014	1014	-17.58	-0.28	19.78
nt-1015:	1015	1015	-19.39	0.13	16.87
nt-1016:	950	1016	-21.18	-0.39	10.12
nt-1017*:	949	949	-18.85	-0.12	20.26
nt-1018*:	948	948	-17.98	-0.16	19.88
nt-1019*:	947	947	-18.13	-0.13	19.16
nt-1020:	1020	1020	-19.25	0.09	16.64
nt-1021:	1021	1021	-19.2	0.09	16.71
nt-1022*:	1037	1037	-19.77	-0.22	16.7
nt-1023:	1023	1023	-19.16	0.07	16.75
nt-1024:	1024	1024	-19.13	0.06	16.79
nt-1025:	1025	1025	-19.12	0.04	16.8
nt-1026:	1026	1026	-20.15	-0.52	14.59
nt-1027:	1027	1027	-20.09	-0.55	15.08
nt-1028:	1028	1028	-19.85	-0.32	16.08
nt-1029:	1029	1029	-19.83	-0.34	16.29
nt-1030*:	1105	1139	-21.68	-1.82	8.75
nt-1031*:	1104	1140	-21.68	-1.82	8.75
nt-1032*:	1103	1141	-21.68	-1.82	8.75
nt-1033*:	1065	1065	-19.85	-0.93	16.94
nt-1034*:	1064	1064	-21.37	-1.09	15.85
nt-1035*:	1063	1063	-21.49	-0.97	15.92
nt-1036*:	1062	1062	-21.54	-0.85	15.99
nt-1037:	1037	1037	-19.77	-0.86	16.7
nt-1038*:	1068	1068	-21.26	-0.64	16.12
nt-1039*:	1070	1070	-19.47	-0.76	16.94
nt-1040*:	1071	1071	-19.52	-0.8	16.76
nt-1041:	1041	1041	-18.95	-0.23	18.39
nt-1042*:	1056	1056	-19.23	-0.33	17.91
nt-1043*:	1055	1055	-19.25	-0.39	18.16
nt-1044*:	1054	1054	-19.21	-0.36	18.21
nt-1045:	1045	1045	-18.98	-0.24	18.49
nt-1046*:	1056	1056	-19.23	-0.33	17.91
nt-1047*:	1067	1067	-21.12	-0.59	16.69
nt-1048*:	1068	1068	-21.26	-0.64	16.12
nt-1049:	1049	1049	-19.08	-0.38	18.53
nt-1050:	1050	1050	-19.79	-1.41	19.33
nt-1051*:	1071	1071	-19.52	-0.8	16.76
nt-1052*:	1056	1056	-19.23	-0.33	17.91
nt-1053:	1053	1053	-19.37	-0.55	18.25
nt-1054:	1054	1054	-19.21	-0.49	18.21
nt-1055:	1055	1055	-19.25	-0.54	18.16
nt-1056:	1056	1056	-19.23	-0.42	17.91
nt-1057*:	1071	1071	-19.52	-0.8	16.76
nt-1058*:	1070	1070	-19.47	-0.76	16.94
nt-1059:	1059	1059	-19.53	-0.82	18.21
nt-1060*:	1068	1068	-21.26	-0.64	16.12
nt-1061*:	1067	1067	-21.12	-0.59	16.69
nt-1062:	1062	1062	-21.54	-2.28	15.99
nt-1063:	1063	1063	-21.49	-2.16	15.92
nt-1064:	1064	1064	-21.37	-2.22	15.85
nt-1065:	1065	1065	-19.85	-1.09	16.94
nt-1066:	1066	1066	-19.77	-1.14	17.49
nt-1067:	1067	1067	-21.12	-2.19	16.69
nt-1068:	1068	1068	-21.26	-2.37	16.12
nt-1069:	1069	1069	-19.92	-1.26	16.98
nt-1070:	1070	1070	-19.47	-1.05	16.94
nt-1071:	1071	1071	-19.52	-1.12	16.76
nt-1072:	1072	1072	-19.97	-1.42	16.65
nt-1073:	1073	1073	-20.05	-1.48	16.52
nt-1074:	1074	1102	-21.85	-2.64	14.13
nt-1075:	1075	1101	-21.19	-2.35	15.28
nt-1076:	1076	1100	-21.13	-2.32	15.21
nt-1077:	1077	1099	-21.04	-2.28	15.22
nt-1078:	1078	1098	-21.04	-2.28	15.22
nt-1079:	1079	1079	-20.49	-1.93	15.65
nt-1080:	1080	1097	-20.83	-2.21	15.12
nt-1081:	1081	1096	-20.77	-2.18	15.07
nt-1082:	1082	1095	-20.7	-2.16	15.04
nt-1083:	1083	1094	-20.7	-2.16	15.04
nt-1084:	1084	1093	-20.7	-2.16	15.04
nt-1085:	1085	1085	-20.34	-1.96	15.02
nt-1086:	1086	1086	-20.15	-1.84	15.21
nt-1087:	1087	1087	-20.27	-1.93	14.96
nt-1088:	1088	1088	-20.3	-1.96	14.83
nt-1089:	1089	1089	-20.54	-2.11	14.53
nt-1090:	1090	1090	-20.46	-2.09	14.55
nt-1091:	1091	1091	-20.51	-2.13	14.41
nt-1092:	1092	1092	-20.36	-2.05	14.47
nt-1093:	1084	1093	-20.7	-2.16	15.04
nt-1094:	1083	1094	-20.7	-2.16	15.04
nt-1095:	1082	1095	-20.7	-2.16	15.04
nt-1096:	1081	1096	-20.77	-2.18	15.07
nt-1097:	1080	1097	-20.83	-2.21	15.12
nt-1098:	1078	1098	-21.04	-2.28	15.22
nt-1099:	1077	1099	-21.04	-2.28	15.22
nt-1100:	1076	1100	-21.13	-2.32	15.21
nt-1101:	1075	1101	-21.19	-2.35	15.28
nt-1102:	1074	1102	-21.85	-2.64	14.13
nt-1103:	1103	1141	-21.68	-2.98	8.75
nt-1104:	1104	1140	-21.68	-2.98	8.75
nt-1105:	1105	1139	-21.68	-2.98	8.75
nt-1106:	1106	1138	-21.68	-2.98	8.75
nt-1107:	1107	1107	-20.68	-2.44	11.78
nt-1108:	1108	1108	-20.98	-2.52	11.73
nt-1109:	1109	1109	-21.12	-2.59	11.23
nt-1110:	1110	1137	-20.9	-2.77	9.29
nt-1111:	1111	1136	-20.9	-2.77	9.29
nt-1112:	1112	1135	-20.9	-2.77	9.29
nt-1113:	1113	1113	-20.32	-2.4	12.35
nt-1114:	1114	1114	-20.27	-2.4	12.31
nt-1115:	1115	1115	-20.21	-2.39	12.31
nt-1116:	1116	1132	-20.33	-2.56	10.51
nt-1117:	1117	1131	-20.21	-2.51	10.79
nt-1118:	1118	1130	-20.21	-2.51	10.79
nt-1119:	1119	1129	-20.21	-2.51	10.79
nt-1120:	1120	1128	-20.21	-2.51	10.79
nt-1121:	1121	1127	-20.21	-2.51	10.79
nt-1122:	1122	1122	-19.68	-2.29	12.4
nt-1123:	1123	1123	-19.6	-2.27	12.41
nt-1124:	1124	1124	-19.51	-2.25	12.41
nt-1125:	1125	1125	-19.43	-2.24	12.28
nt-1126:	1126	1126	-19.35	-2.21	12.32
nt-1127:	1121	1127	-20.21	-2.51	10.79
nt-1128:	1120	1128	-20.21	-2.51	10.79
nt-1129:	1119	1129	-20.21	-2.51	10.79
nt-1130:	1118	1130	-20.21	-2.51	10.79
nt-1131:	1117	1131	-20.21	-2.51	10.79
nt-1132:	1116	1132	-20.33	-2.56	10.51
nt-1133:	1133	1133	-19.18	-2.17	12.13
nt-1134:	1134	1134	-19.09	-2.13	12.24
nt-1135:	1112	1135	-20.9	-2.77	9.29
nt-1136:	1111	1136	-20.9	-2.77	9.29
nt-1137:	1110	1137	-20.9	-2.77	9.29
nt-1138:	1106	1138	-21.68	-2.98	8.75
nt-1139:	1105	1139	-21.68	-2.98	8.75
nt-1140:	1104	1140	-21.68	-2.98	8.75
nt-1141:	1103	1141	-21.68	-2.98	8.75
nt-1142:	1142	1142	-18.23	-1.91	14.04
nt-1143:	1143	1143	-21.43	-2.98	9.99
nt-1144:	1144	1144	-20.47	-2.66	9.17
nt-1145:	1145	1145	-18.69	-2.08	10.96
nt-1146:	1146	1146	-17.44	-1.63	13.02
nt-1147:	1147	1147	-17.33	-1.6	13.0
nt-1148:	1148	1148	-17.24	-1.57	12.98
nt-1149:	1149	1149	-17.16	-1.55	12.96
nt-1150:	1150	1150	-17.07	-1.52	12.94
nt-1151:	1151	1151	-16.99	-1.5	12.92
nt-1152:	1152	1152	-17.17	-1.59	12.65
nt-1153:	1153	1153	-17.09	-1.55	12.65
nt-1154:	1154	1154	-17.0	-1.52	12.65
nt-1155:	1155	1155	-19.02	-2.22	11.39
nt-1156:	1156	1156	-18.85	-2.16	11.46
nt-1157:	1157	1157	-16.47	-1.3	12.99
nt-1158:	1158	1158	-21.71	-3.21	7.87
nt-1159:	1159	1159	-21.57	-3.1	8.28
nt-1160:	1160	1160	-21.53	-3.05	8.21
nt-1161:	1161	1161	-21.2	-2.91	8.3
nt-1162:	1162	1162	-22.04	-3.3	7.29
nt-1163:	1163	1163	-21.98	-3.25	7.19
nt-1164:	1164	1164	-21.53	-3.03	7.61
nt-1165:	1165	1165	-15.83	-0.99	13.41
nt-1166:	1166	1166	-15.75	-0.95	13.48
nt-1167:	1167	1167	-15.67	-0.92	13.56
nt-1168:	1168	1168	-15.62	-0.93	13.6
nt-1169:	1169	1169	-15.54	-0.89	13.65
nt-1170:	1170	1170	-15.44	-0.81	13.73
nt-1171:	1171	1171	-15.37	-0.82	13.77
nt-1172:	1172	1172	-15.29	-0.78	13.83
nt-1173:	1173	1173	-15.2	-0.71	13.93
nt-1174:	1174	1174	-15.11	-0.78	14.03
nt-1175:	1175	1175	-15.01	-0.74	14.15
nt-1176:	1176	1176	-14.92	-0.71	14.28
nt-1177*:	1164	1164	-21.53	-0.55	7.61
nt-1178*:	1163	1163	-21.98	-0.59	7.19
nt-1179*:	1162	1162	-22.04	-0.63	7.29
nt-1180*:	1161	1161	-21.2	-0.67	8.3
nt-1181*:	1160	1160	-21.53	-0.7	8.21
nt-1182*:	1159	1159	-21.57	-0.74	8.28
nt-1183*:	1158	1158	-21.71	-0.8	7.87
nt-1184:	1184	1184	-13.96	-0.35	15.61
nt-1185:	1185	1185	-13.93	-0.34	15.66
nt-1186*:	1156	1156	-18.85	-1.1	11.46
nt-1187*:	1155	1155	-19.02	-1.13	11.39
nt-1188:	1188	1188	-14.54	-0.44	14.86
nt-1189:	1189	1189	-14.88	-0.56	13.85
nt-1190:	1190	1190	-14.84	-0.54	13.88
nt-1191:	1191	1191	-14.83	-0.54	13.72
nt-1192:	1192	1192	-14.4	-0.39	14.86
nt-1193:	1193	1193	-14.53	-0.45	14.3
nt-1194:	1194	1194	-14.88	-0.56	13.33
nt-1195:	1195	1195	-14.39	-0.43	14.64
nt-1196:	1196	1212	-15.44	-0.51	12.69
nt-1197:	1197	1211	-15.45	-0.51	12.68
nt-1198:	1198	1210	-15.45	-0.51	12.68
nt-1199:	1199	1199	-14.76	-0.44	13.63
nt-1200:	1200	1206	-15.45	-0.51	12.68
nt-1201:	1201	1205	-15.45	-0.51	12.68
nt-1202:	1202	1202	-15.11	-0.56	13.26
nt-1203:	1203	1203	-14.94	-0.52	13.53
nt-1204:	1204	1204	-15.41	-0.58	12.73
nt-1205:	1201	1205	-15.45	-0.51	12.68
nt-1206:	1200	1206	-15.45	-0.51	12.68
nt-1207:	1207	1207	-14.43	-0.25	15.29
nt-1208:	1208	1208	-14.28	-0.24	15.65
nt-1209:	1209	1209	-14.35	-0.25	15.59
nt-1210:	1198	1210	-15.45	-0.51	12.68
nt-1211:	1197	1211	-15.45	-0.51	12.68
nt-1212:	1196	1212	-15.44	-0.51	12.69
nt-1213:	1213	1248	-16.35	-0.72	12.47
nt-1214:	1214	1247	-16.28	-0.68	12.42
nt-1215:	1215	1246	-16.27	-0.68	12.35
nt-1216:	1216	1245	-16.22	-0.67	12.4
nt-1217:	1217	1244	-16.22	-0.67	12.4
nt-1218:	1218	1243	-16.22	-0.67	12.4
nt-1219:	1219	1219	-15.08	-0.37	14.83
nt-1220:	1220	1220	-15.34	-0.44	14.18
nt-1221:	1221	1221	-15.39	-0.45	14.11
nt-1222:	1222	1222	-15.23	-0.39	14.65
nt-1223:	1223	1239	-15.89	-0.59	13.02
nt-1224:	1224	1238	-15.88	-0.58	13.11
nt-1225:	1225	1237	-15.88	-0.58	13.11
nt-1226:	1226	1236	-15.88	-0.58	13.11
nt-1227:	1227	1235	-15.88	-0.58	13.11
nt-1228:	1228	1234	-15.88	-0.58	13.11
nt-1229:	1229	1229	-15.32	-0.4	14.2
nt-1230:	1230	1230	-15.38	-0.42	14.05
nt-1231:	1231	1231	-15.61	-0.49	13.82
nt-1232:	1232	1232	-15.61	-0.49	13.96
nt-1233:	1233	1233	-15.69	-0.52	13.79
nt-1234:	1228	1234	-15.88	-0.58	13.11
nt-1235:	1227	1235	-15.88	-0.58	13.11
nt-1236:	1226	1236	-15.88	-0.58	13.11
nt-1237:	1225	1237	-15.88	-0.58	13.11
nt-1238:	1224	1238	-15.88	-0.58	13.11
nt-1239:	1223	1239	-15.89	-0.59	13.02
nt-1240:	1240	1240	-15.63	-0.48	14.57
nt-1241:	1241	1241	-15.66	-0.49	14.62
nt-1242:	1242	1242	-15.69	-0.5	14.68
nt-1243:	1218	1243	-16.22	-0.67	12.4
nt-1244:	1217	1244	-16.22	-0.67	12.4
nt-1245:	1216	1245	-16.22	-0.67	12.4
nt-1246:	1215	1246	-16.27	-0.68	12.35
nt-1247:	1214	1247	-16.28	-0.68	12.42
nt-1248:	1213	1248	-16.35	-0.72	12.47
nt-1249:	1249	1249	-15.38	-0.4	15.9
nt-1250:	1250	1250	-15.93	-0.51	15.24
nt-1251:	1251	1251	-16.0	-0.53	15.45
nt-1252:	1252	1283	-16.6	-0.86	13.4
nt-1253:	1253	1282	-16.6	-0.86	13.4
nt-1254:	1254	1281	-16.6	-0.86	13.4
nt-1255:	1255	1280	-16.6	-0.86	13.4
nt-1256:	1256	1256	-16.43	-0.69	13.79
nt-1257:	1257	1257	-16.07	-0.56	15.51
nt-1258:	1258	1258	-16.07	-0.52	15.84
nt-1259:	1259	1259	-16.4	-0.58	14.71
nt-1260:	1260	1273	-16.5	-0.64	14.91
nt-1261:	1261	1272	-16.52	-0.64	14.93
nt-1262:	1262	1271	-16.52	-0.64	14.93
nt-1263:	1263	1270	-16.52	-0.64	14.93
nt-1264:	1264	1269	-16.52	-0.64	14.93
nt-1265:	1265	1265	-16.6	-0.64	14.74
nt-1266:	1266	1266	-16.62	-0.65	14.71
nt-1267:	1267	1267	-16.64	-0.65	14.69
nt-1268:	1268	1268	-16.67	-0.66	14.67
nt-1269:	1264	1269	-16.52	-0.64	14.93
nt-1270:	1263	1270	-16.52	-0.64	14.93
nt-1271:	1262	1271	-16.52	-0.64	14.93
nt-1272:	1261	1272	-16.52	-0.64	14.93
nt-1273:	1260	1273	-16.5	-0.64	14.91
nt-1274:	1274	1274	-16.47	-0.62	15.45
nt-1275:	1275	1275	-16.48	-0.63	15.4
nt-1276:	1276	1276	-16.5	-0.64	15.35
nt-1277:	1277	1277	-16.51	-0.64	15.3
nt-1278:	1278	1278	-16.53	-0.64	15.27
nt-1279:	1279	1279	-16.56	-0.63	15.23
nt-1280:	1255	1280	-16.6	-0.86	13.4
nt-1281:	1254	1281	-16.6	-0.86	13.4
nt-1282:	1253	1282	-16.6	-0.86	13.4
nt-1283:	1252	1283	-16.6	-0.86	13.4
nt-1284:	1284	1284	-17.1	-0.78	13.33
nt-1285:	1285	1285	-17.09	-0.77	13.38
nt-1286:	1286	1286	-16.57	-0.58	15.17
nt-1287:	1287	1287	-16.98	-0.7	13.33
nt-1288:	1288	1288	-16.69	-0.63	13.34
nt-1289:	1289	1289	-16.96	-0.68	12.54
nt-1290:	1290	1290	-17.03	-0.67	12.55
nt-1291:	1291	1291	-16.84	-0.61	14.99
nt-1292:	1292	1292	-16.8	-0.57	15.27
nt-1293:	1293	1293	-16.6	-0.51	15.46
nt-1294:	1294	1294	-16.6	-0.46	15.79
nt-1295:	1295	1295	-16.65	-0.45	15.82
nt-1296*:	1290	1290	-17.03	-0.25	12.55
nt-1297*:	1289	1289	-16.96	-0.26	12.54
nt-1298:	1298	1298	-17.89	-0.68	12.96
nt-1299:	1299	1353	-17.79	-0.59	12.54
nt-1300:	1300	1352	-18.07	-0.66	12.64
nt-1301:	1301	1351	-18.17	-0.7	12.79
nt-1302:	1302	1350	-18.12	-0.66	12.87
nt-1303:	1303	1349	-18.02	-0.62	13.08
nt-1304:	1304	1348	-18.02	-0.62	13.08
nt-1305:	1305	1347	-18.02	-0.62	13.08
nt-1306:	1306	1306	-17.64	-0.47	14.41
nt-1307:	1307	1307	-17.6	-0.44	14.66
nt-1308:	1308	1345	-17.7	-0.5	13.97
nt-1309:	1309	1344	-17.62	-0.48	14.09
nt-1310:	1310	1343	-17.62	-0.48	14.09
nt-1311:	1311	1342	-17.62	-0.48	14.09
nt-1312:	1312	1341	-17.62	-0.48	14.09
nt-1313:	1313	1313	-16.87	-0.3	16.09
nt-1314:	1314	1314	-16.81	-0.23	16.41
nt-1315:	1315	1315	-16.87	-0.19	16.43
nt-1316:	1316	1316	-16.99	-0.35	15.77
nt-1317:	1317	1317	-16.99	-0.33	15.75
nt-1318:	1318	1318	-16.66	-0.25	16.65
nt-1319:	1319	1335	-17.62	-0.48	14.09
nt-1320:	1320	1334	-17.62	-0.48	14.09
nt-1321:	1321	1333	-17.62	-0.48	14.09
nt-1322:	1322	1332	-17.62	-0.48	14.09
nt-1323:	1323	1323	-17.32	-0.3	14.72
nt-1324:	1324	1330	-17.62	-0.48	14.09
nt-1325:	1325	1329	-17.62	-0.48	14.09
nt-1326:	1326	1326	-17.26	-0.15	15.32
nt-1327:	1327	1327	-17.06	-0.12	15.96
nt-1328:	1328	1328	-17.09	-0.07	16.15
nt-1329:	1325	1329	-17.62	-0.48	14.09
nt-1330:	1324	1330	-17.62	-0.48	14.09
nt-1331:	1331	1331	-17.25	-0.11	15.96
nt-1332:	1322	1332	-17.62	-0.48	14.09
nt-1333:	1321	1333	-17.62	-0.48	14.09
nt-1334:	1320	1334	-17.62	-0.48	14.09
nt-1335:	1319	1335	-17.62	-0.48	14.09
nt-1336:	1336	1336	-17.19	-0.06	16.87
nt-1337:	1337	1337	-17.25	-0.07	16.91
nt-1338:	1338	1338	-17.31	-0.07	16.94
nt-1339:	1339	1339	-17.37	-0.07	16.98
nt-1340:	1340	1340	-17.46	-0.1	16.88
nt-1341:	1312	1341	-17.62	-0.48	14.09
nt-1342:	1311	1342	-17.62	-0.48	14.09
nt-1343:	1310	1343	-17.62	-0.48	14.09
nt-1344:	1309	1344	-17.62	-0.48	14.09
nt-1345:	1308	1345	-17.7	-0.5	13.97
nt-1346:	1346	1346	-18.15	-0.59	13.79
nt-1347:	1305	1347	-18.02	-0.62	13.08
nt-1348:	1304	1348	-18.02	-0.62	13.08
nt-1349:	1303	1349	-18.02	-0.62	13.08
nt-1350:	1302	1350	-18.12	-0.66	12.87
nt-1351:	1301	1351	-18.17	-0.7	12.79
nt-1352:	1300	1352	-18.07	-0.66	12.64
nt-1353:	1299	1353	-17.79	-0.59	12.54
nt-1354:	1354	1354	-18.12	-0.15	16.78
nt-1355*:	1289	1289	-16.96	-0.26	12.54
nt-1356*:	1290	1290	-17.03	-0.25	12.55
nt-1357:	1357	1357	-17.67	-0.27	14.38
nt-1358:	1358	1358	-18.02	-0.01	17.52
nt-1359:	1359	1359	-17.97	0.04	17.63
nt-1360:	1360	1360	-17.56	-0.19	14.68
nt-1361:	1361	1361	-18.03	-0.06	17.34
nt-1362:	1362	1362	-17.62	-0.12	15.09
nt-1363:	1363	1363	-17.69	-0.12	15.2
nt-1364:	1364	1364	-18.1	0.06	17.78
nt-1365:	1365	1365	-17.9	-0.01	16.22
nt-1366:	1366	1366	-17.94	-0.01	16.31
nt-1367:	1367	1367	-18.21	0.06	17.99
nt-1368:	1368	1368	-18.25	0.06	18.06
nt-1369:	1369	1369	-18.28	0.06	18.14
nt-1370:	1370	1370	-18.32	0.06	18.2
nt-1371:	1371	1371	-18.37	0.06	18.28
nt-1372:	1372	1372	-18.25	0.01	16.87
nt-1373:	1373	1373	-18.31	0.02	16.98
nt-1374:	1374	1374	-18.51	0.07	18.54
nt-1375*:	1465	1465	-17.14	-0.25	17.46
nt-1376*:	1466	1466	-17.15	-0.26	17.39
nt-1377*:	1467	1467	-16.15	-0.24	18.73
nt-1378:	1378	1378	-16.76	-0.06	15.58
nt-1379:	1379	1379	-17.04	-0.06	17.22
nt-1380:	1380	1380	-18.71	0.08	19.37
nt-1381:	1381	1381	-18.74	0.08	19.53
nt-1382:	1382	1382	-18.77	0.07	19.69
nt-1383*:	1469	1469	-16.89	-0.3	17.21
nt-1384*:	1468	1468	-16.01	-0.39	19.01
nt-1385*:	1467	1467	-16.15	-0.24	18.73
nt-1386*:	1466	1466	-17.15	-0.26	17.39
nt-1387*:	1465	1465	-17.14	-0.25	17.46
nt-1388:	1388	1388	-18.78	0.05	19.28
nt-1389*:	1390	1460	-19.0	-0.0	28.02
nt-1390*:	1460	1460	-16.38	-0.18	19.09
nt-1391*:	1363	1363	-17.69	-0.07	15.2
nt-1392*:	1459	1459	-16.22	-0.14	19.05
nt-1393*:	1458	1458	-15.65	-0.24	19.95
nt-1394*:	1457	1457	-14.76	-0.18	21.34
nt-1395*:	1456	1456	-14.91	-0.16	21.45
nt-1396*:	1486	1541	-21.56	-0.43	11.98
nt-1397*:	1357	1357	-17.67	-0.14	14.38
nt-1398*:	1453	1453	-15.94	-0.11	19.96
nt-1399*:	1452	1452	-14.62	-0.09	20.75
nt-1400*:	1451	1451	-14.5	-0.08	21.08
nt-1401*:	1540	1532	-19.86	-0.52	17.42
nt-1402*:	1541	1531	-20.06	-0.52	17.18
nt-1403*:	1456	1456	-14.91	-0.16	21.45
nt-1404*:	1308	1345	-17.7	-0.28	13.97
nt-1405*:	1458	1458	-15.65	-0.24	19.95
nt-1406*:	1459	1459	-16.22	-0.14	19.05
nt-1407*:	1460	1460	-16.38	-0.18	19.09
nt-1408*:	1423	1441	-17.32	-0.03	18.81
nt-1409:	1409	1409	-18.0	0.09	21.56
nt-1410:	1410	1410	-17.94	0.08	21.52
nt-1411:	1411	1411	-17.94	0.04	19.71
nt-1412*:	1457	1457	-14.76	-0.18	21.34
nt-1413*:	1456	1456	-14.91	-0.16	21.45
nt-1414*:	1455	1455	-15.08	-0.17	22.43
nt-1415*:	1319	1335	-17.62	-0.28	14.09
nt-1416*:	1320	1334	-17.62	-0.28	14.09
nt-1417*:	1452	1452	-14.62	-0.09	20.75
nt-1418*:	1451	1451	-14.5	-0.08	21.08
nt-1419*:	1447	1447	-15.06	-0.09	22.97
nt-1420*:	1446	1446	-14.57	-0.06	23.45
nt-1421*:	1443	1443	-16.52	-0.04	20.23
nt-1422:	1422	1442	-17.33	-0.03	18.81
nt-1423:	1423	1441	-17.32	-0.04	18.81
nt-1424:	1424	1440	-17.32	-0.05	18.82
nt-1425:	1425	1439	-17.32	-0.05	18.82
nt-1426:	1426	1438	-17.32	-0.05	18.82
nt-1427:	1427	1437	-17.32	-0.05	18.82
nt-1428:	1428	1428	-17.32	-0.05	18.82
nt-1429:	1429	1435	-17.32	-0.05	18.82
nt-1430:	1430	1430	-17.1	-0.02	21.08
nt-1431:	1431	1431	-17.06	-0.04	20.01
nt-1432:	1432	1432	-16.96	-0.03	20.11
nt-1433:	1433	1433	-17.01	-0.02	21.04
nt-1434:	1434	1434	-16.94	-0.02	20.98
nt-1435:	1429	1435	-17.32	-0.05	18.82
nt-1436:	1436	1436	-16.66	-0.01	21.17
nt-1437:	1427	1437	-17.32	-0.05	18.82
nt-1438:	1426	1438	-17.32	-0.05	18.82
nt-1439:	1425	1439	-17.32	-0.05	18.82
nt-1440:	1424	1440	-17.32	-0.05	18.82
nt-1441:	1423	1441	-17.32	-0.04	18.81
nt-1442:	1422	1442	-17.33	-0.03	18.81
nt-1443:	1443	1443	-16.52	-0.05	20.23
nt-1444:	1444	1444	-16.61	-0.08	20.13
nt-1445:	1445	1445	-15.48	-0.26	22.82
nt-1446:	1446	1446	-14.57	-0.13	23.45
nt-1447:	1447	1447	-15.06	-0.27	22.97
nt-1448:	1448	1448	-16.34	-0.11	20.18
nt-1449:	1449	1449	-15.87	-0.09	20.82
nt-1450:	1450	1450	-15.83	-0.1	20.89
nt-1451:	1451	1451	-14.5	-0.18	21.08
nt-1452:	1452	1452	-14.62	-0.22	20.75
nt-1453:	1453	1453	-15.94	-0.14	19.96
nt-1454:	1454	1454	-15.86	-0.16	20.55
nt-1455:	1455	1455	-15.08	-0.34	22.43
nt-1456:	1456	1456	-14.91	-0.51	21.45
nt-1457:	1457	1457	-14.76	-0.52	21.34
nt-1458:	1458	1458	-15.65	-0.25	19.95
nt-1459:	1459	1459	-16.22	-0.21	19.05
nt-1460:	1460	1460	-16.38	-0.28	19.09
nt-1461:	1461	1461	-16.58	-0.28	19.81
nt-1462:	1462	1462	-16.39	-0.25	19.66
nt-1463:	1463	1463	-16.38	-0.26	19.65
nt-1464:	1464	1464	-16.37	-0.27	19.64
nt-1465:	1465	1465	-17.14	-0.48	17.46
nt-1466:	1466	1466	-17.15	-0.5	17.39
nt-1467:	1467	1467	-16.15	-0.34	18.73
nt-1468:	1468	1468	-16.01	-0.47	19.01
nt-1469:	1469	1469	-16.89	-0.52	17.21
nt-1470:	1470	1470	-17.1	-0.5	18.2
nt-1471:	1471	1471	-16.42	-0.42	19.18
nt-1472:	1472	1472	-15.84	-0.44	20.02
nt-1473:	1473	1473	-15.89	-0.48	19.89
nt-1474:	1474	1474	-15.95	-0.5	19.77
nt-1475:	1475	1475	-16.0	-0.52	19.66
nt-1476:	1476	1476	-19.08	-1.11	17.17
nt-1477*:	1522	1522	-19.99	-0.83	17.61
nt-1478*:	1549	1549	-18.89	-0.74	19.11
nt-1479*:	1524	1524	-18.1	-0.94	19.08
nt-1480*:	1525	1525	-17.98	-0.96	19.45
nt-1481*:	1546	1546	-19.49	-1.16	18.35
nt-1482*:	1545	1545	-19.42	-1.15	18.5
nt-1483*:	1544	1544	-19.34	-1.14	18.65
nt-1484*:	1543	1543	-19.27	-1.13	18.79
nt-1485:	1485	1485	-16.17	-0.65	18.15
nt-1486*:	1523	1531	-21.09	-0.67	15.83
nt-1487*:	1532	1532	-19.6	-0.9	17.52
nt-1488:	1488	1488	-16.69	-0.81	17.96
nt-1489:	1489	1489	-16.74	-0.83	17.98
nt-1490:	1490	1490	-15.44	-0.58	18.55
nt-1491:	1491	1491	-15.52	-0.62	18.47
nt-1492:	1492	1492	-15.99	-0.74	18.46
nt-1493:	1493	1493	-16.07	-0.78	18.42
nt-1494:	1494	1494	-17.08	-0.99	17.76
nt-1495:	1495	1514	-20.53	-1.81	14.09
nt-1496:	1496	1513	-20.36	-1.77	14.16
nt-1497:	1497	1512	-20.19	-1.72	14.3
nt-1498:	1498	1511	-20.19	-1.72	14.3
nt-1499:	1499	1499	-18.98	-1.38	15.83
nt-1500:	1500	1509	-19.87	-1.63	14.47
nt-1501:	1501	1508	-19.87	-1.63	14.47
nt-1502:	1502	1507	-19.87	-1.63	14.47
nt-1503:	1503	1503	-19.4	-1.45	15.86
nt-1504:	1504	1504	-19.54	-1.49	15.59
nt-1505:	1505	1505	-19.67	-1.51	15.67
nt-1506:	1506	1506	-17.95	-1.17	17.91
nt-1507:	1502	1507	-19.87	-1.63	14.47
nt-1508:	1501	1508	-19.87	-1.63	14.47
nt-1509:	1500	1509	-19.87	-1.63	14.47
nt-1510:	1510	1510	-19.82	-1.54	15.99
nt-1511:	1498	1511	-20.19	-1.72	14.3
nt-1512:	1497	1512	-20.19	-1.72	14.3
nt-1513:	1496	1513	-20.36	-1.77	14.16
nt-1514:	1495	1514	-20.53	-1.81	14.09
nt-1515:	1515	1515	-18.68	-1.36	18.04
nt-1516:	1516	1516	-20.76	-1.79	15.88
nt-1517:	1517	1517	-20.86	-1.81	16.05
nt-1518:	1518	1536	-21.09	-1.91	15.83
nt-1519:	1519	1535	-21.09	-1.91	15.83
nt-1520:	1520	1534	-21.09	-1.91	15.83
nt-1521:	1521	1533	-21.09	-1.91	15.83
nt-1522:	1522	1522	-19.99	-1.66	17.61
nt-1523:	1523	1531	-21.09	-1.91	15.83
nt-1524:	1524	1524	-18.1	-1.28	19.08
nt-1525:	1525	1525	-17.98	-1.25	19.45
nt-1526:	1526	1526	-19.57	-1.57	17.84
nt-1527:	1527	1527	-19.61	-1.58	17.72
nt-1528:	1528	1528	-18.99	-1.44	17.87
nt-1529:	1529	1529	-19.04	-1.44	17.83
nt-1530:	1530	1530	-19.78	-1.6	17.55
nt-1531:	1523	1531	-21.09	-1.91	15.83
nt-1532:	1532	1532	-19.6	-1.55	17.52
nt-1533:	1521	1533	-21.09	-1.91	15.83
nt-1534:	1520	1534	-21.09	-1.91	15.83
nt-1535:	1519	1535	-21.09	-1.91	15.83
nt-1536:	1518	1536	-21.09	-1.91	15.83
nt-1537:	1537	1537	-20.05	-1.67	16.81
nt-1538:	1538	1538	-19.48	-1.52	17.66
nt-1539:	1539	1539	-19.39	-1.48	17.65
nt-1540*:	1532	1532	-19.6	-0.9	17.52
nt-1541*:	1523	1531	-21.09	-0.67	15.83
nt-1542:	1542	1542	-20.47	-1.81	15.61
nt-1543:	1543	1543	-19.27	-1.41	18.79
nt-1544:	1544	1544	-19.34	-1.42	18.65
nt-1545:	1545	1545	-19.42	-1.44	18.5
nt-1546:	1546	1546	-19.49	-1.45	18.35
nt-1547*:	1525	1525	-17.98	-0.96	19.45
nt-1548*:	1524	1524	-18.1	-0.94	19.08
nt-1549:	1549	1549	-18.89	-1.29	19.11
nt-1550*:	1522	1522	-19.99	-0.83	17.61
nt-1551:	1551	1551	-21.38	-2.0	13.58
nt-1552:	1552	1552	-20.28	-1.65	16.54
nt-1553:	1553	1572	-20.01	-1.5	17.86
nt-1554:	1554	1571	-20.08	-1.51	17.8
nt-1555:	1555	1570	-20.08	-1.51	17.8
nt-1556:	1556	1569	-20.08	-1.51	17.8
nt-1557:	1557	1568	-20.08	-1.51	17.8
nt-1558:	1558	1558	-20.06	-1.5	17.91
nt-1559:	1559	1559	-20.1	-1.51	17.59
nt-1560:	1560	1560	-20.19	-1.52	17.39
nt-1561:	1561	1561	-20.25	-1.52	17.3
nt-1562:	1562	1562	-20.31	-1.54	17.15
nt-1563:	1563	1563	-20.37	-1.55	16.96
nt-1564:	1564	1564	-20.47	-1.6	16.72
nt-1565:	1565	1565	-20.51	-1.6	16.61
nt-1566:	1566	1566	-20.65	-1.63	16.16
nt-1567:	1567	1567	-20.66	-1.64	16.05
nt-1568:	1557	1568	-20.08	-1.51	17.8
nt-1569:	1556	1569	-20.08	-1.51	17.8
nt-1570:	1555	1570	-20.08	-1.51	17.8
nt-1571:	1554	1571	-20.08	-1.51	17.8
nt-1572:	1553	1572	-20.01	-1.5	17.86
nt-1573:	1573	1573	-21.01	-1.64	16.52
nt-1574:	1574	1574	-21.36	-1.64	15.26
nt-1575:	1575	1575	-23.87	-2.06	9.58
nt-1576:	1576	1576	-22.85	-2.0	12.34
nt-1577:	1577	1577	-21.86	-1.8	14.87
nt-1578:	1578	1578	-21.79	-1.83	15.4
nt-1579:	1579	1579	-21.91	-1.86	15.4
nt-1580:	1580	1580	-22.98	-2.06	14.55
nt-1581:	1581	1581	-22.46	-1.96	15.59
nt-1582:	1582	1582	-22.13	-1.86	17.55
nt-1583:	1583	1583	-25.04	-2.42	16.33
nt-1584:	1584	1584	-25.97	-2.71	15.63
nt-1585:	1585	1585	-22.47	-1.98	16.93
nt-1586:	1586	1586	-22.63	-1.98	16.53
nt-1587:	1587	1587	-22.61	-1.98	17.77
nt-1588:	1588	1588	-22.42	-1.94	17.01
nt-1589:	1589	1589	-22.51	-1.97	17.03
nt-1590:	1590	1590	-23.27	-2.15	15.89
nt-1591:	1591	1591	-23.43	-2.14	14.97
nt-1592:	1592	1592	-23.58	-2.16	14.95
nt-1593:	1593	1593	-23.79	-2.21	15.82
nt-1594:	1594	1594	-23.39	-2.08	16.66
nt-1595:	1595	1595	-23.94	-2.2	15.67
nt-1596:	1596	1596	-24.26	-2.18	13.72
nt-1597:	1597	1597	-23.97	-2.08	14.98
nt-1598:	1598	1598	-20.38	-1.45	15.94
nt-1599:	1599	1599	-21.26	-1.63	16.08
nt-1600:	1600	1600	-24.49	-2.21	15.07
nt-1601:	1601	1601	-24.92	-2.3	14.79
nt-1602:	1602	1602	-24.73	-2.29	14.86
nt-1603:	1603	1637	-30.86	-3.38	10.53
nt-1604:	1604	1636	-30.79	-3.36	10.73
nt-1605:	1605	1635	-30.57	-3.32	11.21
nt-1606:	1606	1634	-30.57	-3.32	11.21
nt-1607:	1607	1633	-30.57	-3.32	11.21
nt-1608:	1608	1632	-30.33	-3.27	11.39
nt-1609:	1609	1631	-30.08	-3.22	11.62
nt-1610:	1610	1630	-30.08	-3.22	11.62
nt-1611:	1611	1629	-30.08	-3.22	11.62
nt-1612:	1612	1628	-30.08	-3.22	11.62
nt-1613:	1613	1613	-27.41	-2.67	15.21
nt-1614:	1614	1614	-27.34	-2.63	15.42
nt-1615:	1615	1625	-29.12	-3.04	12.15
nt-1616:	1616	1624	-29.12	-3.04	12.15
nt-1617:	1617	1623	-29.12	-3.04	12.15
nt-1618:	1618	1618	-26.99	-2.57	14.87
nt-1619:	1619	1619	-27.38	-2.63	14.65
nt-1620:	1620	1620	-27.55	-2.66	14.67
nt-1621:	1621	1621	-28.64	-2.79	15.04
nt-1622:	1622	1622	-29.14	-2.87	14.89
nt-1623:	1617	1623	-29.12	-3.04	12.15
nt-1624:	1616	1624	-29.12	-3.04	12.15
nt-1625:	1615	1625	-29.12	-3.04	12.15
nt-1626:	1626	1626	-27.42	-2.76	13.18
nt-1627:	1627	1627	-29.55	-3.13	12.45
nt-1628:	1612	1628	-30.08	-3.22	11.62
nt-1629:	1611	1629	-30.08	-3.22	11.62
nt-1630:	1610	1630	-30.08	-3.22	11.62
nt-1631:	1609	1631	-30.08	-3.22	11.62
nt-1632:	1608	1632	-30.33	-3.27	11.39
nt-1633:	1607	1633	-30.57	-3.32	11.21
nt-1634:	1606	1634	-30.57	-3.32	11.21
nt-1635:	1605	1635	-30.57	-3.32	11.21
nt-1636:	1604	1636	-30.79	-3.36	10.73
nt-1637:	1603	1637	-30.86	-3.38	10.53
nt-1638:	1638	1638	-29.77	-2.9	14.86
nt-1639:	1639	1639	-29.97	-2.85	16.26
nt-1640:	1640	1683	-34.95	-3.5	18.25
nt-1641:	1641	1682	-34.95	-3.5	18.25
nt-1642:	1642	1681	-34.95	-3.5	18.25
nt-1643:	1643	1643	-29.46	-2.93	12.66
nt-1644:	1644	1644	-29.64	-2.92	12.99
nt-1645:	1645	1672	-35.43	-3.65	16.82
nt-1646:	1646	1671	-35.43	-3.69	16.26
nt-1647:	1647	1670	-35.44	-3.69	16.28
nt-1648:	1648	1669	-35.3	-3.67	16.37
nt-1649:	1649	1668	-35.15	-3.64	16.55
nt-1650:	1650	1667	-35.05	-3.62	16.6
nt-1651:	1651	1666	-35.05	-3.62	16.6
nt-1652:	1652	1665	-34.84	-3.56	16.54
nt-1653:	1653	1664	-34.73	-3.53	16.63
nt-1654:	1654	1663	-34.73	-3.53	16.63
nt-1655:	1655	1662	-34.73	-3.53	16.63
nt-1656:	1656	1661	-34.73	-3.53	16.63
nt-1657:	1657	1657	-34.12	-3.39	16.54
nt-1658:	1658	1658	-34.17	-3.38	16.38
nt-1659:	1659	1659	-34.07	-3.36	16.32
nt-1660:	1660	1660	-33.85	-3.43	15.75
nt-1661:	1656	1661	-34.73	-3.53	16.63
nt-1662:	1655	1662	-34.73	-3.53	16.63
nt-1663:	1654	1663	-34.73	-3.53	16.63
nt-1664:	1653	1664	-34.73	-3.53	16.63
nt-1665:	1652	1665	-34.84	-3.56	16.54
nt-1666:	1651	1666	-35.05	-3.62	16.6
nt-1667:	1650	1667	-35.05	-3.62	16.6
nt-1668:	1649	1668	-35.15	-3.64	16.55
nt-1669:	1648	1669	-35.3	-3.67	16.37
nt-1670:	1647	1670	-35.44	-3.69	16.28
nt-1671:	1646	1671	-35.43	-3.69	16.26
nt-1672:	1645	1672	-35.43	-3.65	16.82
nt-1673:	1673	1673	-35.35	-3.62	16.58
nt-1674:	1674	1674	-32.67	-2.91	17.04
nt-1675:	1675	1675	-32.09	-2.72	17.71
nt-1676:	1676	1676	-33.88	-3.14	18.4
nt-1677:	1677	1677	-31.75	-2.71	17.47
nt-1678:	1678	1678	-34.56	-3.41	18.41
nt-1679*:	1644	1644	-29.64	-1.52	12.99
nt-1680*:	1643	1643	-29.46	-1.49	12.66
nt-1681:	1642	1681	-34.95	-3.5	18.25
nt-1682:	1641	1682	-34.95	-3.5	18.25
nt-1683:	1640	1683	-34.95	-3.5	18.25
nt-1684:	1684	1684	-30.79	-2.35	18.03
nt-1685:	1685	1685	-33.23	-2.95	17.92
nt-1686:	1686	1686	-33.02	-2.9	17.97
nt-1687:	1687	1687	-33.38	-3.16	18.53
nt-1688:	1688	1688	-28.63	-1.94	18.35
nt-1689:	1689	1689	-32.44	-2.75	18.17
nt-1690:	1690	1690	-30.76	-2.33	17.91
nt-1691:	1691	1691	-29.82	-2.1	18.36
nt-1692:	1692	1692	-30.79	-2.32	18.86
nt-1693:	1693	1693	-31.23	-2.41	19.11
nt-1694:	1694	1694	-30.03	-2.12	18.78
nt-1695:	1695	1695	-29.74	-2.05	18.77
nt-1696:	1696	1696	-28.21	-1.68	17.78
nt-1697*:	1688	1688	-28.63	-1.1	18.35
nt-1698*:	1687	1687	-33.38	-1.11	18.53
nt-1699:	1699	1699	-29.2	-1.88	18.67
nt-1700:	1700	1700	-28.73	-1.81	19.02
nt-1701:	1701	1701	-28.69	-1.8	19.03
nt-1702:	1702	1702	-28.58	-1.77	19.05
nt-1703:	1703	1703	-28.48	-1.74	19.07
nt-1704:	1704	1704	-28.37	-1.71	19.08
nt-1705:	1705	1705	-33.63	-3.01	22.8
nt-1706:	1706	1706	-33.28	-2.9	22.7
nt-1707:	1707	1707	-32.93	-2.79	22.45
nt-1708:	1708	1708	-32.0	-2.46	21.65
nt-1709:	1709	1728	-26.39	-1.21	17.75
nt-1710:	1710	1727	-26.47	-1.23	17.76
nt-1711:	1711	1726	-26.47	-1.23	17.76
nt-1712:	1712	1712	-27.44	-1.5	18.31
nt-1713:	1713	1724	-26.54	-1.27	17.91
nt-1714:	1714	1723	-26.54	-1.27	17.91
nt-1715:	1715	1722	-26.54	-1.27	17.91
nt-1716:	1716	1721	-26.54	-1.27	17.91
nt-1717:	1717	1717	-27.11	-1.42	18.12
nt-1718:	1718	1718	-27.02	-1.39	18.41
nt-1719:	1719	1719	-26.89	-1.36	18.34
nt-1720:	1720	1720	-26.65	-1.31	18.12
nt-1721:	1716	1721	-26.54	-1.27	17.91
nt-1722:	1715	1722	-26.54	-1.27	17.91
nt-1723:	1714	1723	-26.54	-1.27	17.91
nt-1724:	1713	1724	-26.54	-1.27	17.91
nt-1725:	1725	1725	-26.34	-1.22	18.52
nt-1726:	1711	1726	-26.47	-1.23	17.76
nt-1727:	1710	1727	-26.47	-1.23	17.76
nt-1728:	1709	1728	-26.39	-1.21	17.75
nt-1729:	1729	1729	-26.2	-1.16	18.0
nt-1730:	1730	1730	-26.01	-1.11	18.12
nt-1731*:	1708	1708	-32.0	-1.11	21.65
nt-1732*:	1707	1707	-32.93	-0.78	22.45
nt-1733*:	1706	1706	-33.28	-0.81	22.7
nt-1734*:	1705	1705	-33.63	-0.84	22.8
nt-1735:	1735	1735	-23.89	-0.72	17.87
nt-1736:	1736	1736	-23.22	-0.59	18.78
nt-1737*:	1643	1643	-29.46	-1.49	12.66
nt-1738:	1738	1738	-23.42	-0.65	18.03
nt-1739*:	1678	1678	-34.56	-1.36	18.41
nt-1740*:	1677	1677	-31.75	-1.52	17.47
nt-1741:	1741	1741	-23.32	-0.6	20.41
nt-1742:	1742	1742	-22.92	-0.54	20.57
nt-1743:	1743	1743	-22.69	-0.51	20.69
nt-1744:	1744	1744	-22.45	-0.47	20.82
nt-1745:	1745	1745	-22.21	-0.42	20.94
nt-1746:	1746	1746	-21.98	-0.38	21.12
nt-1747:	1747	1747	-23.01	-0.54	20.45
nt-1748:	1748	1765	-20.88	-0.22	21.94
nt-1749:	1749	1764	-20.88	-0.22	21.94
nt-1750:	1750	1763	-20.88	-0.22	21.94
nt-1751:	1751	1751	-21.3	-0.28	22.58
nt-1752:	1752	1752	-21.18	-0.24	22.93
nt-1753:	1753	1760	-20.91	-0.23	21.82
nt-1754:	1754	1759	-20.91	-0.23	21.82
nt-1755:	1755	1755	-21.53	-0.29	22.32
nt-1756:	1756	1756	-21.48	-0.25	22.75
nt-1757:	1757	1757	-21.15	-0.22	21.42
nt-1758:	1758	1758	-21.14	-0.23	21.69
nt-1759:	1754	1759	-20.91	-0.23	21.82
nt-1760:	1753	1760	-20.91	-0.23	21.82
nt-1761:	1761	1761	-20.96	-0.16	22.02
nt-1762:	1762	1762	-21.32	-0.25	23.76
nt-1763:	1750	1763	-20.88	-0.22	21.94
nt-1764:	1749	1764	-20.88	-0.22	21.94
nt-1765:	1748	1765	-20.88	-0.22	21.94
nt-1766*:	1747	1747	-23.01	-0.19	20.45
nt-1767:	1767	1767	-21.64	-0.33	24.82
nt-1768:	1768	1768	-21.7	-0.36	24.85
nt-1769:	1769	1769	-21.98	-0.38	24.13
nt-1770:	1770	1770	-21.86	-0.4	22.99
nt-1771:	1771	1771	-21.9	-0.43	23.13
nt-1772:	1772	1772	-21.67	-0.43	23.79
nt-1773:	1773	1773	-22.01	-0.47	23.34
nt-1774:	1774	1774	-22.18	-0.47	24.51
nt-1775:	1775	1775	-22.01	-0.48	24.83
nt-1776:	1776	1791	-22.71	-0.71	24.76
nt-1777:	1777	1790	-22.71	-0.71	24.76
nt-1778:	1778	1789	-22.71	-0.71	24.76
nt-1779:	1779	1788	-22.71	-0.71	24.76
nt-1780:	1780	1787	-22.71	-0.71	24.76
nt-1781:	1781	1781	-22.82	-0.7	24.39
nt-1782:	1782	1782	-22.63	-0.71	24.16
nt-1783:	1783	1783	-22.74	-0.73	24.64
nt-1784:	1784	1784	-22.97	-0.77	25.34
nt-1785:	1785	1785	-22.56	-0.71	25.3
nt-1786:	1786	1786	-22.58	-0.64	25.82
nt-1787:	1780	1787	-22.71	-0.71	24.76
nt-1788:	1779	1788	-22.71	-0.71	24.76
nt-1789:	1778	1789	-22.71	-0.71	24.76
nt-1790:	1777	1790	-22.71	-0.71	24.76
nt-1791:	1776	1791	-22.71	-0.71	24.76
nt-1792:	1792	1792	-23.42	-0.96	24.07
nt-1793*:	1864	1879	-18.47	-0.54	20.14
nt-1794*:	1863	1880	-18.47	-0.54	20.14
nt-1795*:	1862	1881	-18.47	-0.54	20.14
nt-1796*:	1861	1861	-16.79	-0.51	21.43
nt-1797:	1797	1860	-26.75	-2.09	25.96
nt-1798:	1798	1859	-26.75	-2.09	25.96
nt-1799:	1799	1858	-26.75	-2.09	25.96
nt-1800:	1800	1800	-24.36	-1.41	23.19
nt-1801:	1801	1816	-26.35	-1.96	26.12
nt-1802:	1802	1815	-26.35	-1.96	26.12
nt-1803:	1803	1814	-26.35	-1.96	26.12
nt-1804:	1804	1813	-26.35	-1.96	26.12
nt-1805:	1805	1812	-26.35	-1.96	26.12
nt-1806:	1806	1806	-22.56	-0.86	26.08
nt-1807:	1807	1807	-22.49	-0.85	26.09
nt-1808:	1808	1808	-22.92	-0.87	25.55
nt-1809:	1809	1809	-22.8	-0.87	25.63
nt-1810:	1810	1810	-25.41	-1.41	25.68
nt-1811:	1811	1811	-25.41	-1.4	25.88
nt-1812:	1805	1812	-26.35	-1.96	26.12
nt-1813:	1804	1813	-26.35	-1.96	26.12
nt-1814:	1803	1814	-26.35	-1.96	26.12
nt-1815:	1802	1815	-26.35	-1.96	26.12
nt-1816:	1801	1816	-26.35	-1.96	26.12
nt-1817:	1817	1817	-22.44	-0.88	25.17
nt-1818:	1818	1818	-23.0	-0.99	24.7
nt-1819:	1819	1850	-23.97	-1.46	21.95
nt-1820:	1820	1849	-23.97	-1.46	21.95
nt-1821:	1821	1821	-22.68	-1.0	23.23
nt-1822:	1822	1822	-22.64	-1.02	23.16
nt-1823:	1823	1847	-23.34	-1.42	21.29
nt-1824:	1824	1846	-23.34	-1.42	21.29
nt-1825:	1825	1845	-23.22	-1.38	21.51
nt-1826:	1826	1844	-23.22	-1.38	21.51
nt-1827:	1827	1843	-23.22	-1.38	21.51
nt-1828:	1828	1828	-22.14	-1.1	22.55
nt-1829:	1829	1842	-22.82	-1.26	22.24
nt-1830:	1830	1841	-22.82	-1.26	22.24
nt-1831:	1831	1840	-22.82	-1.26	22.24
nt-1832:	1832	1832	-21.47	-0.97	24.19
nt-1833:	1833	1833	-21.05	-0.95	23.14
nt-1834:	1834	1834	-20.73	-0.91	23.33
nt-1835:	1835	1835	-20.67	-0.92	23.23
nt-1836:	1836	1836	-21.45	-1.04	23.59
nt-1837:	1837	1837	-21.39	-1.05	23.51
nt-1838:	1838	1838	-21.33	-1.05	23.55
nt-1839:	1839	1839	-21.27	-1.06	23.6
nt-1840:	1831	1840	-22.82	-1.26	22.24
nt-1841:	1830	1841	-22.82	-1.26	22.24
nt-1842:	1829	1842	-22.82	-1.26	22.24
nt-1843:	1827	1843	-23.22	-1.38	21.51
nt-1844:	1826	1844	-23.22	-1.38	21.51
nt-1845:	1825	1845	-23.22	-1.38	21.51
nt-1846:	1824	1846	-23.34	-1.42	21.29
nt-1847:	1823	1847	-23.34	-1.42	21.29
nt-1848:	1848	1848	-20.34	-1.01	22.85
nt-1849:	1820	1849	-23.97	-1.46	21.95
nt-1850:	1819	1850	-23.97	-1.46	21.95
nt-1851:	1851	1851	-20.87	-1.05	23.91
nt-1852:	1852	1852	-20.7	-1.04	23.8
nt-1853:	1853	1853	-19.35	-0.94	24.54
nt-1854:	1854	1854	-18.09	-0.83	23.69
nt-1855:	1855	1855	-17.9	-0.82	23.59
nt-1856:	1856	1856	-17.7	-0.81	23.52
nt-1857:	1857	1857	-17.51	-0.8	23.45
nt-1858:	1799	1858	-26.75	-2.09	25.96
nt-1859:	1798	1859	-26.75	-2.09	25.96
nt-1860:	1797	1860	-26.75	-2.09	25.96
nt-1861:	1861	1861	-16.79	-0.63	21.43
nt-1862:	1862	1881	-18.47	-0.86	20.14
nt-1863:	1863	1880	-18.47	-0.86	20.14
nt-1864:	1864	1879	-18.47	-0.86	20.14
nt-1865:	1865	1878	-18.47	-0.86	20.14
nt-1866:	1866	1877	-18.47	-0.86	20.14
nt-1867:	1867	1867	-19.55	-1.05	20.8
nt-1868:	1868	1868	-19.36	-1.04	20.6
nt-1869:	1869	1869	-19.17	-1.02	20.39
nt-1870:	1870	1870	-17.76	-0.83	20.79
nt-1871:	1871	1871	-16.42	-0.61	21.11
nt-1872:	1872	1872	-16.25	-0.59	20.96
nt-1873:	1873	1873	-16.09	-0.57	20.81
nt-1874:	1874	1874	-15.92	-0.55	20.65
nt-1875:	1875	1875	-17.93	-0.79	20.62
nt-1876:	1876	1876	-15.59	-0.51	20.33
nt-1877:	1866	1877	-18.47	-0.86	20.14
nt-1878:	1865	1878	-18.47	-0.86	20.14
nt-1879:	1864	1879	-18.47	-0.86	20.14
nt-1880:	1863	1880	-18.47	-0.86	20.14
nt-1881:	1862	1881	-18.47	-0.86	20.14
nt-1882:	1882	1882	-18.23	-0.87	20.2
nt-1883:	1883	1883	-18.4	-0.85	19.88
nt-1884:	1884	1884	-18.24	-0.84	19.77
nt-1885:	1885	1885	-18.93	-0.84	20.36
nt-1886:	1886	1886	-14.51	-0.38	20.74
nt-1887:	1887	1887	-14.41	-0.31	20.67
nt-1888:	1888	1888	-14.19	-0.28	20.74
nt-1889:	1889	1889	-13.99	-0.27	20.67
nt-1890:	1890	1890	-14.23	-0.33	20.15
nt-1891:	1891	1891	-14.02	-0.36	20.24
nt-1892:	1892	1892	-13.86	-0.34	20.19
nt-1893:	1893	1893	-13.41	-0.27	20.51
nt-1894:	1894	1894	-13.27	-0.27	20.44
nt-1895:	1895	1895	-13.14	-0.27	20.49
nt-1896:	1896	1896	-13.05	-0.28	20.48
nt-1897:	1897	1897	-12.88	-0.27	20.56
nt-1898:	1898	1898	-13.27	-0.34	20.13
nt-1899:	1899	1899	-13.16	-0.33	20.23
nt-1900:	1900	1900	-13.05	-0.32	20.35
nt-1901:	1901	1901	-12.91	-0.29	20.58
nt-1902:	1902	1902	-12.79	-0.27	20.83
nt-1903:	1903	1903	-12.69	-0.25	21.02
nt-1904:	1904	1904	-12.58	-0.23	21.22
nt-1905:	1905	1905	-12.52	-0.23	21.15
nt-1906:	1906	1906	-12.37	-0.19	21.63
nt-1907:	1907	1907	-12.86	-0.25	19.89
nt-1908:	1908	1908	-16.17	-0.68	19.3
nt-1909:	1909	1909	-16.36	-0.76	18.17
nt-1910*:	1852	1852	-20.7	-0.87	23.8
nt-1911*:	1851	1851	-20.87	-0.88	23.91
nt-1912*:	1819	1850	-23.97	-0.7	21.95
nt-1913*:	1820	1849	-23.97	-0.7	21.95
nt-1914*:	1848	1848	-20.34	-0.66	22.85
nt-1915:	1915	1915	-11.68	-0.09	22.3
nt-1916:	1916	1916	-11.51	-0.03	22.56
nt-1917:	1917	1917	-11.88	-0.04	24.09
nt-1918:	1918	1918	-11.32	0.02	23.22
nt-1919:	1919	1919	-11.24	0.04	23.38
nt-1920:	1920	1920	-11.41	0.0	24.32
nt-1921*:	1830	1841	-22.82	-0.87	22.24
nt-1922:	1922	1930	-10.92	-0.0	24.96
nt-1923:	1923	1929	-10.92	-0.0	24.96
nt-1924:	1924	1928	-10.92	-0.0	24.96
nt-1925*:	1956	1967	-11.48	-0.02	25.27
nt-1926*:	1955	1968	-11.48	-0.02	25.27
nt-1927*:	1954	1969	-11.48	-0.02	25.27
nt-1928:	1924	1928	-10.92	-0.0	24.96
nt-1929:	1923	1929	-10.92	-0.0	24.96
nt-1930:	1922	1930	-10.92	-0.0	24.96
nt-1931*:	1908	1908	-16.17	-0.18	19.3
nt-1932:	1932	1932	-10.92	0.15	23.43
nt-1933*:	1907	1907	-12.86	-0.15	19.89
nt-1934*:	1908	1908	-16.17	-0.18	19.3
nt-1935*:	1870	1870	-17.76	-0.79	20.79
nt-1936*:	1869	1869	-19.17	-0.83	20.39
nt-1937*:	1868	1868	-19.36	-0.85	20.6
nt-1938*:	1867	1867	-19.55	-0.86	20.8
nt-1939*:	1866	1877	-18.47	-0.54	20.14
nt-1940*:	1865	1878	-18.47	-0.54	20.14
nt-1941*:	1848	1848	-20.34	-0.66	22.85
nt-1942*:	1820	1849	-23.97	-0.7	21.95
nt-1943*:	2040	2040	-15.83	-0.0	23.81
nt-1944*:	1851	1851	-20.87	-0.88	23.91
nt-1945*:	1852	1852	-20.7	-0.87	23.8
nt-1946*:	1909	1909	-16.36	-0.18	18.17
nt-1947*:	1908	1908	-16.17	-0.18	19.3
nt-1948*:	1907	1907	-12.86	-0.15	19.89
nt-1949*:	1972	1890	-12.62	-0.05	22.01
nt-1950*:	1905	1905	-12.52	-0.22	21.15
nt-1951*:	2035	2035	-15.68	-0.08	23.84
nt-1952:	1952	1952	-11.37	-0.02	25.4
nt-1953:	1953	1970	-11.48	-0.07	25.27
nt-1954:	1954	1969	-11.48	-0.07	25.27
nt-1955:	1955	1968	-11.48	-0.07	25.27
nt-1956:	1956	1967	-11.48	-0.07	25.27
nt-1957:	1957	1966	-11.48	-0.07	25.27
nt-1958:	1958	1965	-11.48	-0.07	25.27
nt-1959:	1959	1964	-11.48	-0.07	25.27
nt-1960*:	1883	1883	-18.4	-0.51	19.88
nt-1961:	1961	1961	-11.93	0.23	23.69
nt-1962:	1962	1962	-11.93	0.23	23.69
nt-1963:	1963	1963	-11.95	0.22	23.66
nt-1964:	1959	1964	-11.48	-0.07	25.27
nt-1965:	1958	1965	-11.48	-0.07	25.27
nt-1966:	1957	1966	-11.48	-0.07	25.27
nt-1967:	1956	1967	-11.48	-0.07	25.27
nt-1968:	1955	1968	-11.48	-0.07	25.27
nt-1969:	1954	1969	-11.48	-0.07	25.27
nt-1970:	1953	1970	-11.48	-0.07	25.27
nt-1971*:	1896	1896	-13.05	-0.22	20.48
nt-1972*:	1890	1890	-14.23	-0.31	20.15
nt-1973*:	1889	1889	-13.99	-0.21	20.67
nt-1974*:	1888	1888	-14.19	-0.22	20.74
nt-1975*:	1887	1887	-14.41	-0.24	20.67
nt-1976*:	1890	1890	-14.23	-0.31	20.15
nt-1977*:	1885	1885	-18.93	-0.35	20.36
nt-1978*:	1884	1884	-18.24	-0.49	19.77
nt-1979*:	1883	1883	-18.4	-0.51	19.88
nt-1980*:	1885	1885	-18.93	-0.35	20.36
nt-1981*:	2025	2111	-19.98	-0.18	18.07
nt-1982*:	2112	2112	-15.71	-0.29	18.52
nt-1983*:	2017	2023	-13.85	0.02	27.15
nt-1984*:	2114	2104	-16.28	-0.16	17.27
nt-1985*:	2115	2103	-16.28	-0.16	17.27
nt-1986:	1986	1986	-14.3	0.75	26.82
nt-1987*:	1890	1890	-14.23	-0.31	20.15
nt-1988*:	2066	2066	-17.65	-0.19	19.45
nt-1989*:	2082	2082	-17.21	-0.24	19.29
nt-1990*:	2081	2081	-18.24	-0.19	22.21
nt-1991*:	2080	2080	-17.19	-0.16	22.54
nt-1992*:	2062	2075	-17.65	-0.19	19.45
nt-1993*:	2060	2077	-17.73	-0.19	19.43
nt-1994*:	2061	2076	-17.7	-0.19	19.4
nt-1995*:	2062	2075	-17.65	-0.19	19.45
nt-1996*:	1890	1890	-14.23	-0.31	20.15
nt-1997*:	1896	1896	-13.05	-0.22	20.48
nt-1998*:	1953	1970	-11.48	-0.02	25.27
nt-1999*:	1955	1968	-11.48	-0.02	25.27
[truncated: 7,174 more rows]
