# Supplementary material for: ScanFold: an approach for genome-wide discovery of local RNA structural elements—applications to Zika virus and HIV
Source: PeerJ. 2018 Dec 18;6:e6136. doi: 10.7717/peerj.6136 (PMC6317755; doi:10.7717/peerj.6136)
Supplement: Supplemental Information 15 — All ScanFold analysis files needed to recapitulate results for HIV-1. [file peerj-06-6136-s015.zip › RawData_HIV-1/ScanFold-Fold_HIV-1/LogFiles/DS2seqWatts2008.fasta.forward.win_120.stp_1.rnd_50.shfl_di.txt.log]

i-nuc	BP(j)	Nuc	#BP_Win	avgMFE	avgZ	avgED	SumZ	SumZ/#TotalWindows	BPs= 1
nt-1	-	G	1	-	-	-	-	-
1	57	C	1	-46.8	-4.11	4.98	-4.11	-4.11

i-nuc	BP(j)	Nuc	#BP_Win	avgMFE	avgZ	avgED	SumZ	SumZ/#TotalWindows	BPs= 1
nt-2	-	G	2	-	-	-	-	-
2	56	C	1	-46.8	-4.11	4.98	-4.11	-2.06
2	NoBP	G	1	-45.1	-3.35	4.89	-3.35	-1.68

i-nuc	BP(j)	Nuc	#BP_Win	avgMFE	avgZ	avgED	SumZ	SumZ/#TotalWindows	BPs= 1
nt-3	-	U	3	-	-	-	-	-
3	55	A	1	-46.8	-4.11	4.98	-4.11	-1.37
3	NoBP	U	2	-45.1	-3.4	4.94	-6.8	-2.27

i-nuc	BP(j)	Nuc	#BP_Win	avgMFE	avgZ	avgED	SumZ	SumZ/#TotalWindows	BPs= 0
nt-4	-	C	4	-	-	-	-	-
4	NoBP	C	4	-45.52	-3.63	5.09	-14.51	-3.63

i-nuc	BP(j)	Nuc	#BP_Win	avgMFE	avgZ	avgED	SumZ	SumZ/#TotalWindows	BPs= 1
nt-5	-	U	5	-	-	-	-	-
5	54	A	5	-45.4	-3.52	5.31	-17.62	-3.52

i-nuc	BP(j)	Nuc	#BP_Win	avgMFE	avgZ	avgED	SumZ	SumZ/#TotalWindows	BPs= 1
nt-6	-	C	6	-	-	-	-	-
6	53	G	6	-45.3	-3.39	5.6	-20.36	-3.39

i-nuc	BP(j)	Nuc	#BP_Win	avgMFE	avgZ	avgED	SumZ	SumZ/#TotalWindows	BPs= 1
nt-7	-	U	7	-	-	-	-	-
7	52	G	6	-45.3	-3.39	5.6	-20.36	-2.91
7	NoBP	U	1	-45.8	-3.46	5.14	-3.46	-0.49

i-nuc	BP(j)	Nuc	#BP_Win	avgMFE	avgZ	avgED	SumZ	SumZ/#TotalWindows	BPs= 1
nt-8	-	C	8	-	-	-	-	-
8	51	G	6	-45.3	-3.39	5.6	-20.36	-2.54
8	NoBP	C	2	-45.8	-3.26	4.98	-6.52	-0.82

i-nuc	BP(j)	Nuc	#BP_Win	avgMFE	avgZ	avgED	SumZ	SumZ/#TotalWindows	BPs= 1
nt-9	-	U	9	-	-	-	-	-
9	50	A	9	-45.44	-3.32	5.22	-29.92	-3.32

i-nuc	BP(j)	Nuc	#BP_Win	avgMFE	avgZ	avgED	SumZ	SumZ/#TotalWindows	BPs= 1
nt-10	-	G	10	-	-	-	-	-
10	49	U	10	-45.35	-3.29	5.02	-32.86	-3.29

i-nuc	BP(j)	Nuc	#BP_Win	avgMFE	avgZ	avgED	SumZ	SumZ/#TotalWindows	BPs= 1
nt-11	-	G	11	-	-	-	-	-
11	48	C	11	-45.17	-3.27	4.88	-36.01	-3.27

i-nuc	BP(j)	Nuc	#BP_Win	avgMFE	avgZ	avgED	SumZ	SumZ/#TotalWindows	BPs= 1
nt-12	-	U	12	-	-	-	-	-
12	47	A	11	-45.17	-3.27	4.88	-36.01	-3.0
12	NoBP	U	1	-41.5	-2.29	9.36	-2.29	-0.19

i-nuc	BP(j)	Nuc	#BP_Win	avgMFE	avgZ	avgED	SumZ	SumZ/#TotalWindows	BPs= 1
nt-13	-	U	13	-	-	-	-	-
13	46	A	11	-45.17	-3.27	4.88	-36.01	-2.77
13	NoBP	U	2	-41.85	-2.33	7.57	-4.65	-0.36

i-nuc	BP(j)	Nuc	#BP_Win	avgMFE	avgZ	avgED	SumZ	SumZ/#TotalWindows	BPs= 1
nt-14	-	A	14	-	-	-	-	-
14	45	U	11	-45.17	-3.27	4.88	-36.01	-2.57
14	NoBP	A	3	-41.97	-2.39	6.68	-7.16	-0.51

i-nuc	BP(j)	Nuc	#BP_Win	avgMFE	avgZ	avgED	SumZ	SumZ/#TotalWindows	BPs= 1
nt-15	-	G	15	-	-	-	-	-
15	44	C	11	-45.17	-3.27	4.88	-36.01	-2.4
15	NoBP	G	4	-42.03	-2.38	6.22	-9.53	-0.64

i-nuc	BP(j)	Nuc	#BP_Win	avgMFE	avgZ	avgED	SumZ	SumZ/#TotalWindows	BPs= 1
nt-16	-	A	16	-	-	-	-	-
16	NoBP	A	11	-45.17	-3.27	4.88	-36.01	-2.25
16	131	U	5	-41.98	-2.53	5.95	-12.63	-0.79

i-nuc	BP(j)	Nuc	#BP_Win	avgMFE	avgZ	avgED	SumZ	SumZ/#TotalWindows	BPs= 2
nt-17	-	C	17	-	-	-	-	-
17	43	G	11	-45.17	-3.27	4.88	-36.01	-2.12
17	130	G	6	-41.65	-2.49	5.81	-14.93	-0.88

i-nuc	BP(j)	Nuc	#BP_Win	avgMFE	avgZ	avgED	SumZ	SumZ/#TotalWindows	BPs= 2
nt-18	-	C	18	-	-	-	-	-
18	42	G	11	-45.17	-3.27	4.88	-36.01	-2.0
18	129	G	7	-41.04	-2.33	6.03	-16.33	-0.91

i-nuc	BP(j)	Nuc	#BP_Win	avgMFE	avgZ	avgED	SumZ	SumZ/#TotalWindows	BPs= 2
nt-19	-	A	19	-	-	-	-	-
19	41	U	11	-45.17	-3.27	4.88	-36.01	-1.9
19	128	U	7	-41.04	-2.33	6.03	-16.33	-0.86
19	NoBP	A	1	-36.7	-1.5	13.29	-1.5	-0.08

i-nuc	BP(j)	Nuc	#BP_Win	avgMFE	avgZ	avgED	SumZ	SumZ/#TotalWindows	BPs= 2
nt-20	-	G	20	-	-	-	-	-
20	40	C	11	-45.17	-3.27	4.88	-36.01	-1.8
20	127	C	7	-41.04	-2.33	6.03	-16.33	-0.82
20	NoBP	G	2	-37.15	-1.52	12.6	-3.04	-0.15

i-nuc	BP(j)	Nuc	#BP_Win	avgMFE	avgZ	avgED	SumZ	SumZ/#TotalWindows	BPs= 2
nt-21	-	A	21	-	-	-	-	-
21	39	U	11	-45.17	-3.27	4.88	-36.01	-1.71
21	126	U	7	-41.04	-2.33	6.03	-16.33	-0.78
21	NoBP	A	3	-37.47	-1.6	12.2	-4.8	-0.23

i-nuc	BP(j)	Nuc	#BP_Win	avgMFE	avgZ	avgED	SumZ	SumZ/#TotalWindows	BPs= 0
nt-22	-	U	22	-	-	-	-	-
22	NoBP	U	22	-42.49	-2.68	6.58	-58.98	-2.68

i-nuc	BP(j)	Nuc	#BP_Win	avgMFE	avgZ	avgED	SumZ	SumZ/#TotalWindows	BPs= 0
nt-23	-	C	23	-	-	-	-	-
23	NoBP	C	23	-42.3	-2.63	6.75	-60.44	-2.63

i-nuc	BP(j)	Nuc	#BP_Win	avgMFE	avgZ	avgED	SumZ	SumZ/#TotalWindows	BPs= 0
nt-24	-	U	24	-	-	-	-	-
24	NoBP	U	24	-42.14	-2.6	6.93	-62.36	-2.6

i-nuc	BP(j)	Nuc	#BP_Win	avgMFE	avgZ	avgED	SumZ	SumZ/#TotalWindows	BPs= 1
nt-25	-	G	25	-	-	-	-	-
25	38	C	11	-45.17	-3.27	4.88	-36.01	-1.44
25	NoBP	G	14	-39.58	-2.0	9.15	-27.93	-1.12

i-nuc	BP(j)	Nuc	#BP_Win	avgMFE	avgZ	avgED	SumZ	SumZ/#TotalWindows	BPs= 2
nt-26	-	A	26	-	-	-	-	-
26	37	U	11	-45.17	-3.27	4.88	-36.01	-1.38
26	45	U	13	-39.58	-2.03	8.66	-26.35	-1.01
26	NoBP	A	2	-40.2	-2.17	12.1	-4.34	-0.17

i-nuc	BP(j)	Nuc	#BP_Win	avgMFE	avgZ	avgED	SumZ	SumZ/#TotalWindows	BPs= 2
nt-27	-	G	27	-	-	-	-	-
27	36	C	11	-45.17	-3.27	4.88	-36.01	-1.33
27	44	C	13	-39.58	-2.03	8.66	-26.35	-0.98
27	NoBP	G	3	-40.4	-2.17	10.76	-6.51	-0.24

i-nuc	BP(j)	Nuc	#BP_Win	avgMFE	avgZ	avgED	SumZ	SumZ/#TotalWindows	BPs= 2
nt-28	-	C	28	-	-	-	-	-
28	35	G	11	-45.17	-3.27	4.88	-36.01	-1.29
28	43	G	13	-39.58	-2.03	8.66	-26.35	-0.94
28	NoBP	C	4	-40.5	-2.36	10.06	-9.42	-0.34

i-nuc	BP(j)	Nuc	#BP_Win	avgMFE	avgZ	avgED	SumZ	SumZ/#TotalWindows	BPs= 1
nt-29	-	C	29	-	-	-	-	-
29	NoBP	C	16	-43.73	-2.98	6.64	-47.72	-1.65
29	42	G	13	-39.58	-2.03	8.66	-26.35	-0.91

i-nuc	BP(j)	Nuc	#BP_Win	avgMFE	avgZ	avgED	SumZ	SumZ/#TotalWindows	BPs= 0
nt-30	-	U	30	-	-	-	-	-
30	NoBP	U	30	-41.83	-2.55	7.59	-76.41	-2.55

i-nuc	BP(j)	Nuc	#BP_Win	avgMFE	avgZ	avgED	SumZ	SumZ/#TotalWindows	BPs= 2
nt-31	-	G	31	-	-	-	-	-
31	NoBP	G	11	-45.17	-3.27	4.88	-36.01	-1.16
31	40	C	13	-39.58	-2.03	8.66	-26.35	-0.85
31	144	C	7	-40.63	-2.41	11.62	-16.9	-0.55

i-nuc	BP(j)	Nuc	#BP_Win	avgMFE	avgZ	avgED	SumZ	SumZ/#TotalWindows	BPs= 3
nt-32	-	G	32	-	-	-	-	-
32	NoBP	G	11	-45.17	-3.27	4.88	-36.01	-1.13
32	39	U	13	-39.58	-2.03	8.66	-26.35	-0.82
32	143	C	7	-40.63	-2.41	11.62	-16.9	-0.53
32	111	C	1	-39.9	-2.54	16.06	-2.54	-0.08

i-nuc	BP(j)	Nuc	#BP_Win	avgMFE	avgZ	avgED	SumZ	SumZ/#TotalWindows	BPs= 3
nt-33	-	G	33	-	-	-	-	-
33	NoBP	G	12	-44.66	-3.25	5.8	-39.04	-1.18
33	38	C	13	-39.58	-2.03	8.66	-26.35	-0.8
33	142	C	7	-40.63	-2.41	11.62	-16.9	-0.51
33	110	C	1	-39.9	-2.54	16.06	-2.54	-0.08

i-nuc	BP(j)	Nuc	#BP_Win	avgMFE	avgZ	avgED	SumZ	SumZ/#TotalWindows	BPs= 2
nt-34	-	A	34	-	-	-	-	-
34	NoBP	A	25	-42.05	-2.6	7.29	-64.9	-1.91
34	141	U	7	-40.63	-2.41	11.62	-16.9	-0.5
34	45	U	2	-38.8	-2.73	12.44	-5.46	-0.16

i-nuc	BP(j)	Nuc	#BP_Win	avgMFE	avgZ	avgED	SumZ	SumZ/#TotalWindows	BPs= 3
nt-35	-	G	35	-	-	-	-	-
35	28	C	11	-45.17	-3.27	4.88	-36.01	-1.03
35	NoBP	G	20	-39.94	-2.16	9.7	-43.25	-1.24
35	109	C	1	-39.9	-2.54	16.06	-2.54	-0.07
35	44	C	3	-38.37	-2.72	12.54	-8.15	-0.23

i-nuc	BP(j)	Nuc	#BP_Win	avgMFE	avgZ	avgED	SumZ	SumZ/#TotalWindows	BPs= 3
nt-36	-	C	36	-	-	-	-	-
36	27	G	11	-45.17	-3.27	4.88	-36.01	-1.0
36	NoBP	C	21	-39.82	-2.18	9.72	-45.71	-1.27
36	108	G	1	-39.9	-2.54	16.06	-2.54	-0.07
36	43	G	3	-38.37	-2.72	12.54	-8.15	-0.23

i-nuc	BP(j)	Nuc	#BP_Win	avgMFE	avgZ	avgED	SumZ	SumZ/#TotalWindows	BPs= 4
nt-37	-	U	37	-	-	-	-	-
37	26	A	11	-45.17	-3.27	4.88	-36.01	-0.97
37	NoBP	U	13	-39.58	-2.03	8.66	-26.35	-0.71
37	140	A	7	-40.63	-2.41	11.62	-16.9	-0.46
37	54	A	3	-38.17	-2.62	12.31	-7.86	-0.21
37	42	G	3	-38.37	-2.72	12.54	-8.15	-0.22

i-nuc	BP(j)	Nuc	#BP_Win	avgMFE	avgZ	avgED	SumZ	SumZ/#TotalWindows	BPs= 4
nt-38	-	C	38	-	-	-	-	-
38	25	G	11	-45.17	-3.27	4.88	-36.01	-0.95
38	33	G	13	-39.58	-2.03	8.66	-26.35	-0.69
38	139	G	7	-40.63	-2.41	11.62	-16.9	-0.44
38	53	G	3	-38.17	-2.62	12.31	-7.86	-0.21
38	NoBP	C	4	-37.88	-2.73	11.79	-10.92	-0.29

i-nuc	BP(j)	Nuc	#BP_Win	avgMFE	avgZ	avgED	SumZ	SumZ/#TotalWindows	BPs= 4
nt-39	-	U	39	-	-	-	-	-
39	21	A	11	-45.17	-3.27	4.88	-36.01	-0.92
39	32	G	13	-39.58	-2.03	8.66	-26.35	-0.68
39	138	A	7	-40.63	-2.41	11.62	-16.9	-0.43
39	52	G	3	-38.17	-2.62	12.31	-7.86	-0.2
39	NoBP	U	5	-37.58	-2.61	11.03	-13.05	-0.33

i-nuc	BP(j)	Nuc	#BP_Win	avgMFE	avgZ	avgED	SumZ	SumZ/#TotalWindows	BPs= 4
nt-40	-	C	40	-	-	-	-	-
40	20	G	11	-45.17	-3.27	4.88	-36.01	-0.9
40	31	G	13	-39.58	-2.03	8.66	-26.35	-0.66
40	137	G	7	-40.63	-2.41	11.62	-16.9	-0.42
40	51	G	3	-38.17	-2.62	12.31	-7.86	-0.2
40	NoBP	C	6	-37.43	-2.6	10.76	-15.6	-0.39

i-nuc	BP(j)	Nuc	#BP_Win	avgMFE	avgZ	avgED	SumZ	SumZ/#TotalWindows	BPs= 3
nt-41	-	U	41	-	-	-	-	-
41	19	A	11	-45.17	-3.27	4.88	-36.01	-0.88
41	NoBP	U	20	-38.87	-2.25	9.21	-45.04	-1.1
41	136	A	7	-40.63	-2.41	11.62	-16.9	-0.41
41	50	A	3	-38.17	-2.62	12.31	-7.86	-0.19

i-nuc	BP(j)	Nuc	#BP_Win	avgMFE	avgZ	avgED	SumZ	SumZ/#TotalWindows	BPs= 6
nt-42	-	G	42	-	-	-	-	-
42	18	C	11	-45.17	-3.27	4.88	-36.01	-0.86
42	29	C	13	-39.58	-2.03	8.66	-26.35	-0.63
42	135	U	7	-40.63	-2.41	11.62	-16.9	-0.4
42	49	U	3	-38.17	-2.62	12.31	-7.86	-0.19
42	37	U	3	-38.37	-2.72	12.54	-8.15	-0.19
42	NoBP	G	3	-36.5	-2.48	8.98	-7.45	-0.18
42	160	C	2	-39.15	-3.24	6.7	-6.48	-0.15

i-nuc	BP(j)	Nuc	#BP_Win	avgMFE	avgZ	avgED	SumZ	SumZ/#TotalWindows	BPs= 6
nt-43	-	G	43	-	-	-	-	-
43	17	C	11	-45.17	-3.27	4.88	-36.01	-0.84
43	28	C	13	-39.58	-2.03	8.66	-26.35	-0.61
43	134	C	7	-40.63	-2.41	11.62	-16.9	-0.39
43	48	C	3	-38.17	-2.62	12.31	-7.86	-0.18
43	36	C	3	-38.37	-2.72	12.54	-8.15	-0.19
43	NoBP	G	3	-36.4	-2.77	9.36	-8.3	-0.19
43	159	U	3	-38.33	-3.01	7.59	-9.03	-0.21

i-nuc	BP(j)	Nuc	#BP_Win	avgMFE	avgZ	avgED	SumZ	SumZ/#TotalWindows	BPs= 5
nt-44	-	C	44	-	-	-	-	-
44	15	G	11	-45.17	-3.27	4.88	-36.01	-0.82
44	27	G	13	-39.58	-2.03	8.66	-26.35	-0.6
44	NoBP	C	13	-39.08	-2.54	11.26	-33.06	-0.75
44	35	G	3	-38.37	-2.72	12.54	-8.15	-0.19
44	158	G	3	-38.33	-3.01	7.59	-9.03	-0.21
44	162	G	1	-36.7	-2.52	8.36	-2.52	-0.06

i-nuc	BP(j)	Nuc	#BP_Win	avgMFE	avgZ	avgED	SumZ	SumZ/#TotalWindows	BPs= 5
nt-45	-	U	45	-	-	-	-	-
45	14	A	11	-45.17	-3.27	4.88	-36.01	-0.8
45	26	A	13	-39.58	-2.03	8.66	-26.35	-0.59
45	NoBP	U	15	-38.8	-2.55	11.12	-38.23	-0.85
45	34	A	2	-38.8	-2.73	12.44	-5.46	-0.12
45	157	A	3	-38.33	-3.01	7.59	-9.03	-0.2
45	161	A	1	-36.7	-2.52	8.36	-2.52	-0.06

i-nuc	BP(j)	Nuc	#BP_Win	avgMFE	avgZ	avgED	SumZ	SumZ/#TotalWindows	BPs= 3
nt-46	-	A	46	-	-	-	-	-
46	13	U	11	-45.17	-3.27	4.88	-36.01	-0.78
46	NoBP	A	28	-39.08	-2.46	9.82	-68.78	-1.5
46	118	U	4	-38.22	-1.74	11.3	-6.98	-0.15
46	156	U	3	-38.33	-3.01	7.59	-9.03	-0.2

i-nuc	BP(j)	Nuc	#BP_Win	avgMFE	avgZ	avgED	SumZ	SumZ/#TotalWindows	BPs= 5
nt-47	-	A	47	-	-	-	-	-
47	12	U	11	-45.17	-3.27	4.88	-36.01	-0.77
47	NoBP	A	21	-38.55	-2.48	9.15	-52.13	-1.11
47	117	U	4	-38.22	-1.74	11.3	-6.98	-0.15
47	131	U	7	-40.63	-2.41	11.62	-16.9	-0.36
47	155	U	3	-38.33	-3.01	7.59	-9.03	-0.19
47	159	U	1	-36.7	-2.52	8.36	-2.52	-0.05

i-nuc	BP(j)	Nuc	#BP_Win	avgMFE	avgZ	avgED	SumZ	SumZ/#TotalWindows	BPs= 5
nt-48	-	C	48	-	-	-	-	-
48	11	G	11	-45.17	-3.27	4.88	-36.01	-0.75
48	NoBP	C	22	-38.48	-2.51	8.37	-55.3	-1.15
48	116	G	4	-38.22	-1.74	11.3	-6.98	-0.15
48	130	G	7	-40.63	-2.41	11.62	-16.9	-0.35
48	43	G	3	-38.17	-2.62	12.31	-7.86	-0.16
48	158	G	1	-36.7	-2.52	8.36	-2.52	-0.05

i-nuc	BP(j)	Nuc	#BP_Win	avgMFE	avgZ	avgED	SumZ	SumZ/#TotalWindows	BPs= 4
nt-49	-	U	49	-	-	-	-	-
49	10	G	10	-45.35	-3.29	5.02	-32.86	-0.67
49	NoBP	U	28	-38.55	-2.43	8.57	-67.97	-1.39
49	129	G	7	-40.63	-2.41	11.62	-16.9	-0.34
49	42	G	3	-38.17	-2.62	12.31	-7.86	-0.16
49	157	A	1	-36.7	-2.52	8.36	-2.52	-0.05

i-nuc	BP(j)	Nuc	#BP_Win	avgMFE	avgZ	avgED	SumZ	SumZ/#TotalWindows	BPs= 4
nt-50	-	A	50	-	-	-	-	-
50	9	U	9	-45.44	-3.32	5.22	-29.92	-0.6
50	NoBP	A	30	-38.68	-2.45	8.36	-73.4	-1.47
50	128	U	7	-40.63	-2.41	11.62	-16.9	-0.34
50	41	U	3	-38.17	-2.62	12.31	-7.86	-0.16
50	156	U	1	-36.7	-2.52	8.36	-2.52	-0.05

i-nuc	BP(j)	Nuc	#BP_Win	avgMFE	avgZ	avgED	SumZ	SumZ/#TotalWindows	BPs= 3
nt-51	-	G	51	-	-	-	-	-
51	8	C	6	-45.3	-3.39	5.6	-20.36	-0.4
51	111	C	42	-39.41	-2.5	8.61	-105.13	-2.06
51	40	C	3	-38.17	-2.62	12.31	-7.86	-0.15

i-nuc	BP(j)	Nuc	#BP_Win	avgMFE	avgZ	avgED	SumZ	SumZ/#TotalWindows	BPs= 4
nt-52	-	G	52	-	-	-	-	-
52	7	U	6	-45.3	-3.39	5.6	-20.36	-0.39
52	110	C	42	-39.41	-2.5	8.61	-105.13	-2.02
52	39	U	3	-38.17	-2.62	12.31	-7.86	-0.15
52	111	C	1	-32.8	-2.34	10.15	-2.34	-0.04

i-nuc	BP(j)	Nuc	#BP_Win	avgMFE	avgZ	avgED	SumZ	SumZ/#TotalWindows	BPs= 4
nt-53	-	G	53	-	-	-	-	-
53	6	C	6	-45.3	-3.39	5.6	-20.36	-0.38
53	109	C	42	-39.41	-2.5	8.61	-105.13	-1.98
53	38	C	3	-38.17	-2.62	12.31	-7.86	-0.15
53	110	C	1	-32.8	-2.34	10.15	-2.34	-0.04
53	NoBP	G	1	-30.3	-1.87	10.51	-1.87	-0.04

i-nuc	BP(j)	Nuc	#BP_Win	avgMFE	avgZ	avgED	SumZ	SumZ/#TotalWindows	BPs= 2
nt-54	-	A	54	-	-	-	-	-
54	5	U	5	-45.4	-3.52	5.31	-17.62	-0.33
54	NoBP	A	46	-38.99	-2.49	8.7	-114.47	-2.12
54	37	U	3	-38.17	-2.62	12.31	-7.86	-0.15

i-nuc	BP(j)	Nuc	#BP_Win	avgMFE	avgZ	avgED	SumZ	SumZ/#TotalWindows	BPs= 2
nt-55	-	A	55	-	-	-	-	-
55	3	U	1	-46.8	-4.11	4.98	-4.11	-0.07
55	107	U	54	-39.23	-2.54	8.72	-137.41	-2.5

i-nuc	BP(j)	Nuc	#BP_Win	avgMFE	avgZ	avgED	SumZ	SumZ/#TotalWindows	BPs= 2
nt-56	-	C	56	-	-	-	-	-
56	2	G	1	-46.8	-4.11	4.98	-4.11	-0.07
56	106	G	54	-39.23	-2.54	8.72	-137.41	-2.45
56	NoBP	C	1	-29.4	-2.44	24.76	-2.44	-0.04

i-nuc	BP(j)	Nuc	#BP_Win	avgMFE	avgZ	avgED	SumZ	SumZ/#TotalWindows	BPs= 1
nt-57	-	C	57	-	-	-	-	-
57	1	G	1	-46.8	-4.11	4.98	-4.11	-0.07
57	NoBP	C	56	-38.9	-2.53	9.09	-141.96	-2.49

i-nuc	BP(j)	Nuc	#BP_Win	avgMFE	avgZ	avgED	SumZ	SumZ/#TotalWindows	BPs= 1
nt-58	-	C	58	-	-	-	-	-
58	104	G	58	-38.92	-2.56	9.05	-148.24	-2.56

i-nuc	BP(j)	Nuc	#BP_Win	avgMFE	avgZ	avgED	SumZ	SumZ/#TotalWindows	BPs= 1
nt-59	-	A	59	-	-	-	-	-
59	103	U	59	-38.81	-2.56	9.06	-150.75	-2.56

i-nuc	BP(j)	Nuc	#BP_Win	avgMFE	avgZ	avgED	SumZ	SumZ/#TotalWindows	BPs= 1
nt-60	-	C	60	-	-	-	-	-
60	102	G	60	-38.68	-2.55	9.07	-152.86	-2.55

i-nuc	BP(j)	Nuc	#BP_Win	avgMFE	avgZ	avgED	SumZ	SumZ/#TotalWindows	BPs= 1
nt-61	-	U	61	-	-	-	-	-
61	101	A	61	-38.51	-2.52	9.15	-153.95	-2.52

i-nuc	BP(j)	Nuc	#BP_Win	avgMFE	avgZ	avgED	SumZ	SumZ/#TotalWindows	BPs= 1
nt-62	-	G	62	-	-	-	-	-
62	100	U	62	-38.34	-2.5	9.42	-155.06	-2.5

i-nuc	BP(j)	Nuc	#BP_Win	avgMFE	avgZ	avgED	SumZ	SumZ/#TotalWindows	BPs= 1
nt-63	-	C	63	-	-	-	-	-
63	99	G	62	-38.34	-2.5	9.42	-155.06	-2.46
63	NoBP	C	1	-25.8	-0.39	25.74	-0.39	-0.01

i-nuc	BP(j)	Nuc	#BP_Win	avgMFE	avgZ	avgED	SumZ	SumZ/#TotalWindows	BPs= 1
nt-64	-	U	64	-	-	-	-	-
64	98	A	62	-38.34	-2.5	9.42	-155.06	-2.42
64	NoBP	U	2	-25.8	-0.46	26.6	-0.91	-0.01

i-nuc	BP(j)	Nuc	#BP_Win	avgMFE	avgZ	avgED	SumZ	SumZ/#TotalWindows	BPs= 1
nt-65	-	U	65	-	-	-	-	-
65	97	A	62	-38.34	-2.5	9.42	-155.06	-2.39
65	NoBP	U	3	-25.8	-0.44	28.66	-1.33	-0.02

i-nuc	BP(j)	Nuc	#BP_Win	avgMFE	avgZ	avgED	SumZ	SumZ/#TotalWindows	BPs= 0
nt-66	-	A	66	-	-	-	-	-
66	NoBP	A	66	-37.59	-2.37	10.81	-156.61	-2.37

i-nuc	BP(j)	Nuc	#BP_Win	avgMFE	avgZ	avgED	SumZ	SumZ/#TotalWindows	BPs= 1
nt-67	-	A	67	-	-	-	-	-
67	94	U	67	-37.44	-2.34	11.22	-156.91	-2.34

i-nuc	BP(j)	Nuc	#BP_Win	avgMFE	avgZ	avgED	SumZ	SumZ/#TotalWindows	BPs= 2
nt-68	-	G	68	-	-	-	-	-
68	93	C	67	-37.44	-2.34	11.22	-156.91	-2.31
68	185	C	1	-27.7	0.0	32.48	0.0	0.0

i-nuc	BP(j)	Nuc	#BP_Win	avgMFE	avgZ	avgED	SumZ	SumZ/#TotalWindows	BPs= 2
nt-69	-	C	69	-	-	-	-	-
69	92	G	67	-37.44	-2.34	11.22	-156.91	-2.27
69	184	G	1	-27.7	0.0	32.48	0.0	0.0
69	NoBP	C	1	-25.8	-0.11	42.21	-0.11	-0.0

i-nuc	BP(j)	Nuc	#BP_Win	avgMFE	avgZ	avgED	SumZ	SumZ/#TotalWindows	BPs= 2
nt-70	-	C	70	-	-	-	-	-
70	90	G	67	-37.44	-2.34	11.22	-156.91	-2.24
70	183	G	1	-27.7	0.0	32.48	0.0	0.0
70	NoBP	C	2	-25.8	0.03	41.71	0.06	0.0

i-nuc	BP(j)	Nuc	#BP_Win	avgMFE	avgZ	avgED	SumZ	SumZ/#TotalWindows	BPs= 1
nt-71	-	U	71	-	-	-	-	-
71	89	A	67	-37.44	-2.34	11.22	-156.91	-2.21
71	NoBP	U	4	-26.28	0.08	38.78	0.32	0.0

i-nuc	BP(j)	Nuc	#BP_Win	avgMFE	avgZ	avgED	SumZ	SumZ/#TotalWindows	BPs= 2
nt-72	-	C	72	-	-	-	-	-
72	88	G	67	-37.44	-2.34	11.22	-156.91	-2.18
72	181	G	1	-27.7	0.0	32.48	0.0	0.0
72	NoBP	C	4	-25.8	0.08	40.42	0.34	0.0

i-nuc	BP(j)	Nuc	#BP_Win	avgMFE	avgZ	avgED	SumZ	SumZ/#TotalWindows	BPs= 1
nt-73	-	A	73	-	-	-	-	-
73	87	U	67	-37.44	-2.34	11.22	-156.91	-2.15
73	NoBP	A	6	-26.12	0.06	38.91	0.34	0.0

i-nuc	BP(j)	Nuc	#BP_Win	avgMFE	avgZ	avgED	SumZ	SumZ/#TotalWindows	BPs= 1
nt-74	-	A	74	-	-	-	-	-
74	86	U	67	-37.44	-2.34	11.22	-156.91	-2.12
74	NoBP	A	7	-26.07	0.07	38.93	0.51	0.01

i-nuc	BP(j)	Nuc	#BP_Win	avgMFE	avgZ	avgED	SumZ	SumZ/#TotalWindows	BPs= 0
nt-75	-	U	75	-	-	-	-	-
75	NoBP	U	75	-36.22	-2.08	14.19	-155.96	-2.08

i-nuc	BP(j)	Nuc	#BP_Win	avgMFE	avgZ	avgED	SumZ	SumZ/#TotalWindows	BPs= 0
nt-76	-	A	76	-	-	-	-	-
76	NoBP	A	76	-36.09	-2.05	14.53	-155.43	-2.05

i-nuc	BP(j)	Nuc	#BP_Win	avgMFE	avgZ	avgED	SumZ	SumZ/#TotalWindows	BPs= 0
nt-77	-	A	77	-	-	-	-	-
77	NoBP	A	77	-35.97	-2.01	14.77	-154.63	-2.01

i-nuc	BP(j)	Nuc	#BP_Win	avgMFE	avgZ	avgED	SumZ	SumZ/#TotalWindows	BPs= 0
nt-78	-	A	78	-	-	-	-	-
78	NoBP	A	78	-35.88	-1.97	15.18	-153.95	-1.97

i-nuc	BP(j)	Nuc	#BP_Win	avgMFE	avgZ	avgED	SumZ	SumZ/#TotalWindows	BPs= 1
nt-79	-	G	79	-	-	-	-	-
79	NoBP	G	67	-37.44	-2.34	11.22	-156.91	-1.99
79	105	U	12	-26.69	0.28	39.89	3.3	0.04

i-nuc	BP(j)	Nuc	#BP_Win	avgMFE	avgZ	avgED	SumZ	SumZ/#TotalWindows	BPs= 1
nt-80	-	C	80	-	-	-	-	-
80	NoBP	C	68	-37.33	-2.31	11.7	-156.78	-1.96
80	104	G	12	-26.69	0.28	39.89	3.3	0.04

i-nuc	BP(j)	Nuc	#BP_Win	avgMFE	avgZ	avgED	SumZ	SumZ/#TotalWindows	BPs= 1
nt-81	-	U	81	-	-	-	-	-
81	NoBP	U	69	-37.22	-2.27	12.18	-156.46	-1.93
81	102	G	12	-26.69	0.28	39.89	3.3	0.04

i-nuc	BP(j)	Nuc	#BP_Win	avgMFE	avgZ	avgED	SumZ	SumZ/#TotalWindows	BPs= 2
nt-82	-	U	82	-	-	-	-	-
82	NoBP	U	68	-37.33	-2.3	11.69	-156.58	-1.91
82	101	A	12	-26.69	0.28	39.89	3.3	0.04
82	186	G	2	-29.9	0.22	44.28	0.45	0.01

i-nuc	BP(j)	Nuc	#BP_Win	avgMFE	avgZ	avgED	SumZ	SumZ/#TotalWindows	BPs= 2
nt-83	-	G	83	-	-	-	-	-
83	NoBP	G	67	-37.44	-2.34	11.22	-156.91	-1.89
83	100	U	12	-26.69	0.28	39.89	3.3	0.04
83	185	C	4	-29.9	0.27	42.91	1.07	0.01

i-nuc	BP(j)	Nuc	#BP_Win	avgMFE	avgZ	avgED	SumZ	SumZ/#TotalWindows	BPs= 2
nt-84	-	C	84	-	-	-	-	-
84	NoBP	C	68	-37.32	-2.3	11.53	-156.51	-1.86
84	99	G	12	-26.69	0.28	39.89	3.3	0.04
84	184	G	4	-29.9	0.27	42.91	1.07	0.01

i-nuc	BP(j)	Nuc	#BP_Win	avgMFE	avgZ	avgED	SumZ	SumZ/#TotalWindows	BPs= 1
nt-85	-	C	85	-	-	-	-	-
85	NoBP	C	81	-35.66	-1.89	15.93	-153.16	-1.8
85	183	G	4	-29.9	0.27	42.91	1.07	0.01

i-nuc	BP(j)	Nuc	#BP_Win	avgMFE	avgZ	avgED	SumZ	SumZ/#TotalWindows	BPs= 4
nt-86	-	U	86	-	-	-	-	-
86	74	A	67	-37.44	-2.34	11.22	-156.91	-1.82
86	97	A	12	-26.69	0.28	39.89	3.3	0.04
86	181	G	4	-29.9	0.27	42.91	1.07	0.01
86	203	A	3	-29.93	0.02	29.02	0.07	0.0

i-nuc	BP(j)	Nuc	#BP_Win	avgMFE	avgZ	avgED	SumZ	SumZ/#TotalWindows	BPs= 4
nt-87	-	U	87	-	-	-	-	-
87	73	A	67	-37.44	-2.34	11.22	-156.91	-1.8
87	96	A	12	-26.69	0.28	39.89	3.3	0.04
87	180	A	4	-29.9	0.27	42.91	1.07	0.01
87	202	G	3	-29.93	0.02	29.02	0.07	0.0
87	NoBP	U	1	-29.5	0.09	23.65	0.09	0.0

i-nuc	BP(j)	Nuc	#BP_Win	avgMFE	avgZ	avgED	SumZ	SumZ/#TotalWindows	BPs= 5
nt-88	-	G	88	-	-	-	-	-
88	72	C	67	-37.44	-2.34	11.22	-156.91	-1.78
88	95	C	12	-26.69	0.28	39.89	3.3	0.04
88	179	C	4	-29.9	0.27	42.91	1.07	0.01
88	201	U	3	-29.93	0.02	29.02	0.07	0.0
88	111	C	2	-29.8	0.18	22.06	0.36	0.0

i-nuc	BP(j)	Nuc	#BP_Win	avgMFE	avgZ	avgED	SumZ	SumZ/#TotalWindows	BPs= 4
nt-89	-	A	89	-	-	-	-	-
89	71	U	67	-37.44	-2.34	11.22	-156.91	-1.76
89	94	U	12	-26.69	0.28	39.89	3.3	0.04
89	103	U	4	-29.9	0.27	42.91	1.07	0.01
89	200	U	3	-29.93	0.02	29.02	0.07	0.0
89	NoBP	A	3	-29.97	-0.0	23.16	-0.01	-0.0

i-nuc	BP(j)	Nuc	#BP_Win	avgMFE	avgZ	avgED	SumZ	SumZ/#TotalWindows	BPs= 3
nt-90	-	G	90	-	-	-	-	-
90	70	C	67	-37.44	-2.34	11.22	-156.91	-1.74
90	NoBP	G	18	-27.82	0.22	38.94	3.92	0.04
90	199	C	3	-29.93	0.02	29.02	0.07	0.0
90	109	C	2	-29.8	0.18	22.06	0.36	0.0

i-nuc	BP(j)	Nuc	#BP_Win	avgMFE	avgZ	avgED	SumZ	SumZ/#TotalWindows	BPs= 4
nt-91	-	U	91	-	-	-	-	-
91	NoBP	U	80	-35.74	-1.92	15.7	-153.98	-1.69
91	101	A	4	-29.9	0.27	42.91	1.07	0.01
91	198	A	3	-29.93	0.02	29.02	0.07	0.0
91	108	G	2	-29.8	0.18	22.06	0.36	0.0
91	208	G	2	-30.5	-0.09	23.5	-0.18	-0.0

i-nuc	BP(j)	Nuc	#BP_Win	avgMFE	avgZ	avgED	SumZ	SumZ/#TotalWindows	BPs= 5
nt-92	-	G	92	-	-	-	-	-
92	69	C	67	-37.44	-2.34	11.22	-156.91	-1.71
92	NoBP	G	12	-26.69	0.28	39.89	3.3	0.04
92	100	U	4	-29.9	0.27	42.91	1.07	0.01
92	109	C	3	-29.93	0.02	29.02	0.07	0.0
92	107	U	2	-29.8	0.18	22.06	0.36	0.0
92	207	C	4	-30.45	-0.22	23.47	-0.86	-0.01

i-nuc	BP(j)	Nuc	#BP_Win	avgMFE	avgZ	avgED	SumZ	SumZ/#TotalWindows	BPs= 5
nt-93	-	C	93	-	-	-	-	-
93	68	G	67	-37.44	-2.34	11.22	-156.91	-1.69
93	NoBP	C	13	-26.76	0.29	38.78	3.71	0.04
93	99	G	4	-29.9	0.27	42.91	1.07	0.01
93	108	G	3	-29.93	0.02	29.02	0.07	0.0
93	106	G	2	-29.8	0.18	22.06	0.36	0.0
93	206	G	4	-30.45	-0.22	23.47	-0.86	-0.01

i-nuc	BP(j)	Nuc	#BP_Win	avgMFE	avgZ	avgED	SumZ	SumZ/#TotalWindows	BPs= 5
nt-94	-	U	94	-	-	-	-	-
94	67	A	67	-37.44	-2.34	11.22	-156.91	-1.67
94	89	A	12	-26.69	0.28	39.89	3.3	0.04
94	98	A	4	-29.9	0.27	42.91	1.07	0.01
94	NoBP	U	5	-29.88	0.09	26.23	0.43	0.0
94	205	A	4	-30.45	-0.22	23.47	-0.86	-0.01
94	203	A	2	-27.5	0.41	26.98	0.82	0.01

i-nuc	BP(j)	Nuc	#BP_Win	avgMFE	avgZ	avgED	SumZ	SumZ/#TotalWindows	BPs= 4
nt-95	-	C	95	-	-	-	-	-
95	NoBP	C	76	-36.55	-2.06	13.83	-156.59	-1.65
95	88	G	12	-26.69	0.28	39.89	3.3	0.03
95	106	G	3	-29.93	0.02	29.02	0.07	0.0
95	104	G	2	-29.8	0.18	22.06	0.36	0.0
95	202	G	2	-27.5	0.41	26.98	0.82	0.01

i-nuc	BP(j)	Nuc	#BP_Win	avgMFE	avgZ	avgED	SumZ	SumZ/#TotalWindows	BPs= 4
nt-96	-	A	96	-	-	-	-	-
96	NoBP	A	77	-36.44	-2.03	14.09	-156.66	-1.63
96	87	U	12	-26.69	0.28	39.89	3.3	0.03
96	105	U	3	-29.93	0.02	29.02	0.07	0.0
96	103	U	2	-29.8	0.18	22.06	0.36	0.0
96	201	U	2	-27.5	0.41	26.98	0.82	0.01

i-nuc	BP(j)	Nuc	#BP_Win	avgMFE	avgZ	avgED	SumZ	SumZ/#TotalWindows	BPs= 4
nt-97	-	A	97	-	-	-	-	-
97	65	U	62	-38.34	-2.5	9.42	-155.06	-1.6
97	NoBP	A	17	-28.49	-0.02	33.6	-0.41	-0.0
97	86	U	12	-26.69	0.28	39.89	3.3	0.03
97	201	U	4	-30.45	-0.22	23.47	-0.86	-0.01
97	200	U	2	-27.5	0.41	26.98	0.82	0.01

i-nuc	BP(j)	Nuc	#BP_Win	avgMFE	avgZ	avgED	SumZ	SumZ/#TotalWindows	BPs= 3
nt-98	-	A	98	-	-	-	-	-
98	64	U	62	-38.34	-2.5	9.42	-155.06	-1.58
98	NoBP	A	28	-27.42	0.09	34.48	2.46	0.03
98	94	U	4	-29.9	0.27	42.91	1.07	0.01
98	200	U	4	-30.45	-0.22	23.47	-0.86	-0.01

i-nuc	BP(j)	Nuc	#BP_Win	avgMFE	avgZ	avgED	SumZ	SumZ/#TotalWindows	BPs= 5
nt-99	-	G	99	-	-	-	-	-
99	63	C	62	-38.34	-2.5	9.42	-155.06	-1.57
99	NoBP	G	15	-28.03	-0.1	31.02	-1.43	-0.01
99	84	C	12	-26.69	0.28	39.89	3.3	0.03
99	93	C	4	-29.9	0.27	42.91	1.07	0.01
99	199	C	4	-30.45	-0.22	23.47	-0.86	-0.01
99	109	C	2	-27.5	0.41	26.98	0.82	0.01

i-nuc	BP(j)	Nuc	#BP_Win	avgMFE	avgZ	avgED	SumZ	SumZ/#TotalWindows	BPs= 5
nt-100	-	U	100	-	-	-	-	-
100	62	G	62	-38.34	-2.5	9.42	-155.06	-1.55
100	NoBP	U	16	-28.05	-0.06	31.05	-1.03	-0.01
100	83	G	12	-26.69	0.28	39.89	3.3	0.03
100	92	G	4	-29.9	0.27	42.91	1.07	0.01
100	198	A	4	-30.45	-0.22	23.47	-0.86	-0.01
100	108	G	2	-27.5	0.41	26.98	0.82	0.01

i-nuc	BP(j)	Nuc	#BP_Win	avgMFE	avgZ	avgED	SumZ	SumZ/#TotalWindows	BPs= 4
nt-101	-	A	101	-	-	-	-	-
101	61	U	61	-38.51	-2.52	9.15	-153.95	-1.52
101	NoBP	A	22	-28.51	-0.15	29.62	-3.21	-0.03
101	82	U	12	-26.69	0.28	39.89	3.3	0.03
101	91	U	4	-29.9	0.27	42.91	1.07	0.01
101	107	U	2	-27.5	0.41	26.98	0.82	0.01

i-nuc	BP(j)	Nuc	#BP_Win	avgMFE	avgZ	avgED	SumZ	SumZ/#TotalWindows	BPs= 2
nt-102	-	G	102	-	-	-	-	-
102	60	C	60	-38.68	-2.55	9.07	-152.86	-1.5
102	NoBP	G	30	-28.67	-0.09	30.85	-2.73	-0.03
102	81	U	12	-26.69	0.28	39.89	3.3	0.03

i-nuc	BP(j)	Nuc	#BP_Win	avgMFE	avgZ	avgED	SumZ	SumZ/#TotalWindows	BPs= 3
nt-103	-	U	103	-	-	-	-	-
103	59	A	59	-38.81	-2.56	9.06	-150.75	-1.46
103	NoBP	U	38	-27.94	-0.08	32.44	-2.96	-0.03
103	89	A	4	-29.9	0.27	42.91	1.07	0.01
103	96	A	2	-29.8	0.18	22.06	0.36	0.0

i-nuc	BP(j)	Nuc	#BP_Win	avgMFE	avgZ	avgED	SumZ	SumZ/#TotalWindows	BPs= 3
nt-104	-	G	104	-	-	-	-	-
104	58	C	58	-38.92	-2.56	9.05	-148.24	-1.43
104	NoBP	G	32	-28.86	-0.25	30.13	-8.01	-0.08
104	80	C	12	-26.69	0.28	39.89	3.3	0.03
104	95	C	2	-29.8	0.18	22.06	0.36	0.0

i-nuc	BP(j)	Nuc	#BP_Win	avgMFE	avgZ	avgED	SumZ	SumZ/#TotalWindows	BPs= 2
nt-105	-	U	105	-	-	-	-	-
105	NoBP	U	90	-35.35	-1.74	16.4	-156.21	-1.49
105	79	G	12	-26.69	0.28	39.89	3.3	0.03
105	96	A	3	-29.93	0.02	29.02	0.07	0.0

i-nuc	BP(j)	Nuc	#BP_Win	avgMFE	avgZ	avgED	SumZ	SumZ/#TotalWindows	BPs= 4
nt-106	-	G	106	-	-	-	-	-
106	NoBP	G	39	-29.44	-0.45	29.62	-17.52	-0.17
106	56	C	54	-39.23	-2.54	8.72	-137.41	-1.3
106	187	C	8	-25.8	0.18	39.97	1.48	0.01
106	95	C	3	-29.93	0.02	29.02	0.07	0.0
106	93	C	2	-29.8	0.18	22.06	0.36	0.0

i-nuc	BP(j)	Nuc	#BP_Win	avgMFE	avgZ	avgED	SumZ	SumZ/#TotalWindows	BPs= 5
nt-107	-	U	107	-	-	-	-	-
107	NoBP	U	23	-29.97	-0.18	31.36	-4.21	-0.04
107	55	A	54	-39.23	-2.54	8.72	-137.41	-1.28
107	132	A	18	-29.16	-0.8	27.89	-14.32	-0.13
107	186	G	8	-25.8	0.18	39.97	1.48	0.01
107	92	G	2	-29.8	0.18	22.06	0.36	0.0
107	101	A	2	-27.5	0.41	26.98	0.82	0.01

i-nuc	BP(j)	Nuc	#BP_Win	avgMFE	avgZ	avgED	SumZ	SumZ/#TotalWindows	BPs= 7
nt-108	-	G	108	-	-	-	-	-
108	NoBP	G	73	-36.72	-1.92	14.96	-139.88	-1.3
108	36	C	1	-39.9	-2.54	16.06	-2.54	-0.02
108	131	U	18	-29.16	-0.8	27.89	-14.32	-0.13
108	185	C	8	-25.8	0.18	39.97	1.48	0.01
108	93	C	3	-29.93	0.02	29.02	0.07	0.0
108	91	U	2	-29.8	0.18	22.06	0.36	0.0
108	100	U	2	-27.5	0.41	26.98	0.82	0.01
108	218	C	1	-28.3	0.4	31.51	0.4	0.0

i-nuc	BP(j)	Nuc	#BP_Win	avgMFE	avgZ	avgED	SumZ	SumZ/#TotalWindows	BPs= 8
nt-109	-	C	109	-	-	-	-	-
109	NoBP	C	32	-33.01	-1.1	23.87	-35.19	-0.32
109	53	G	42	-39.41	-2.5	8.61	-105.13	-0.96
109	35	G	1	-39.9	-2.54	16.06	-2.54	-0.02
109	130	G	18	-29.16	-0.8	27.89	-14.32	-0.13
109	184	G	8	-25.8	0.18	39.97	1.48	0.01
109	92	G	3	-29.93	0.02	29.02	0.07	0.0
109	90	G	2	-29.8	0.18	22.06	0.36	0.0
109	99	G	2	-27.5	0.41	26.98	0.82	0.01
109	217	G	1	-28.3	0.4	31.51	0.4	0.0

i-nuc	BP(j)	Nuc	#BP_Win	avgMFE	avgZ	avgED	SumZ	SumZ/#TotalWindows	BPs= 5
nt-110	-	C	110	-	-	-	-	-
110	NoBP	C	40	-32.18	-0.79	25.11	-31.74	-0.29
110	52	G	42	-39.41	-2.5	8.61	-105.13	-0.96
110	33	G	1	-39.9	-2.54	16.06	-2.54	-0.02
110	53	G	1	-32.8	-2.34	10.15	-2.34	-0.02
110	129	G	18	-29.16	-0.8	27.89	-14.32	-0.13
110	183	G	8	-25.8	0.18	39.97	1.48	0.01

i-nuc	BP(j)	Nuc	#BP_Win	avgMFE	avgZ	avgED	SumZ	SumZ/#TotalWindows	BPs= 4
nt-111	-	C	111	-	-	-	-	-
111	NoBP	C	65	-30.62	-0.7	27.96	-45.4	-0.41
111	51	G	42	-39.41	-2.5	8.61	-105.13	-0.95
111	32	G	1	-39.9	-2.54	16.06	-2.54	-0.02
111	52	G	1	-32.8	-2.34	10.15	-2.34	-0.02
111	88	G	2	-29.8	0.18	22.06	0.36	0.0

i-nuc	BP(j)	Nuc	#BP_Win	avgMFE	avgZ	avgED	SumZ	SumZ/#TotalWindows	BPs= 2
nt-112	-	G	112	-	-	-	-	-
112	NoBP	G	11	-39.76	-2.19	12.23	-24.05	-0.21
112	125	C	50	-34.17	-1.36	21.22	-68.18	-0.61
112	150	C	51	-32.61	-1.24	21.33	-63.19	-0.56

i-nuc	BP(j)	Nuc	#BP_Win	avgMFE	avgZ	avgED	SumZ	SumZ/#TotalWindows	BPs= 2
nt-113	-	U	113	-	-	-	-	-
113	NoBP	U	12	-39.0	-2.0	13.93	-24.02	-0.21
113	124	A	50	-34.17	-1.36	21.22	-68.18	-0.6
113	149	A	51	-32.61	-1.24	21.33	-63.19	-0.56

i-nuc	BP(j)	Nuc	#BP_Win	avgMFE	avgZ	avgED	SumZ	SumZ/#TotalWindows	BPs= 3
nt-114	-	C	114	-	-	-	-	-
114	NoBP	C	12	-39.34	-2.07	13.89	-24.81	-0.22
114	123	G	50	-34.17	-1.36	21.22	-68.18	-0.6
114	148	G	51	-32.61	-1.24	21.33	-63.19	-0.55
114	195	G	1	-26.9	0.8	32.77	0.8	0.01

i-nuc	BP(j)	Nuc	#BP_Win	avgMFE	avgZ	avgED	SumZ	SumZ/#TotalWindows	BPs= 2
nt-115	-	U	115	-	-	-	-	-
115	NoBP	U	63	-35.13	-1.48	19.85	-93.41	-0.81
115	147	A	51	-32.61	-1.24	21.33	-63.19	-0.55
115	194	A	1	-26.9	0.8	32.77	0.8	0.01

i-nuc	BP(j)	Nuc	#BP_Win	avgMFE	avgZ	avgED	SumZ	SumZ/#TotalWindows	BPs= 3
nt-116	-	G	116	-	-	-	-	-
116	NoBP	G	60	-34.88	-1.45	20.49	-86.89	-0.75
116	48	C	4	-38.22	-1.74	11.3	-6.98	-0.06
116	146	C	51	-32.61	-1.24	21.33	-63.19	-0.54
116	193	C	1	-26.9	0.8	32.77	0.8	0.01

i-nuc	BP(j)	Nuc	#BP_Win	avgMFE	avgZ	avgED	SumZ	SumZ/#TotalWindows	BPs= 2
nt-117	-	U	117	-	-	-	-	-
117	NoBP	U	112	-33.83	-1.35	20.89	-150.68	-1.29
117	47	A	4	-38.22	-1.74	11.3	-6.98	-0.06
117	192	A	1	-26.9	0.8	32.77	0.8	0.01

i-nuc	BP(j)	Nuc	#BP_Win	avgMFE	avgZ	avgED	SumZ	SumZ/#TotalWindows	BPs= 2
nt-118	-	U	118	-	-	-	-	-
118	NoBP	U	113	-33.82	-1.34	20.92	-151.28	-1.28
118	46	A	4	-38.22	-1.74	11.3	-6.98	-0.06
118	191	A	1	-26.9	0.8	32.77	0.8	0.01

i-nuc	BP(j)	Nuc	#BP_Win	avgMFE	avgZ	avgED	SumZ	SumZ/#TotalWindows	BPs= 3
nt-119	-	G	119	-	-	-	-	-
119	NoBP	G	66	-35.02	-1.44	20.01	-95.07	-0.8
119	144	C	51	-32.61	-1.24	21.33	-63.19	-0.53
119	189	C	1	-26.9	0.8	32.77	0.8	0.01
119	238	C	1	-32.8	-0.46	24.03	-0.46	-0.0

i-nuc	BP(j)	Nuc	#BP_Win	avgMFE	avgZ	avgED	SumZ	SumZ/#TotalWindows	BPs= 1
nt-120	-	U	120	-	-	-	-	-
120	NoBP	U	119	-33.9	-1.33	20.75	-157.76	-1.31
120	237	G	1	-32.8	-0.46	24.03	-0.46	-0.0

i-nuc	BP(j)	Nuc	#BP_Win	avgMFE	avgZ	avgED	SumZ	SumZ/#TotalWindows	BPs= 3
nt-121	-	G	120	-	-	-	-	-
121	NoBP	G	67	-34.77	-1.37	20.52	-91.7	-0.76
121	143	C	51	-32.61	-1.24	21.33	-63.19	-0.53
121	187	C	1	-26.9	0.8	32.77	0.8	0.01
121	236	C	1	-32.8	-0.46	24.03	-0.46	-0.0

i-nuc	BP(j)	Nuc	#BP_Win	avgMFE	avgZ	avgED	SumZ	SumZ/#TotalWindows	BPs= 2
nt-122	-	U	120	-	-	-	-	-
122	NoBP	U	118	-33.75	-1.29	20.94	-152.29	-1.27
122	186	G	1	-26.9	0.8	32.77	0.8	0.01
122	235	A	1	-32.8	-0.46	24.03	-0.46	-0.0

i-nuc	BP(j)	Nuc	#BP_Win	avgMFE	avgZ	avgED	SumZ	SumZ/#TotalWindows	BPs= 3
nt-123	-	G	120	-	-	-	-	-
123	NoBP	G	17	-34.99	-1.01	20.09	-17.14	-0.14
123	114	C	50	-34.17	-1.36	21.22	-68.18	-0.57
123	142	C	52	-32.73	-1.25	21.14	-65.11	-0.54
123	185	C	1	-26.9	0.8	32.77	0.8	0.01

i-nuc	BP(j)	Nuc	#BP_Win	avgMFE	avgZ	avgED	SumZ	SumZ/#TotalWindows	BPs= 2
nt-124	-	A	120	-	-	-	-	-
124	NoBP	A	18	-33.98	-0.78	21.2	-14.0	-0.12
124	113	U	50	-34.17	-1.36	21.22	-68.18	-0.57
124	141	U	52	-32.73	-1.25	21.14	-65.11	-0.54

i-nuc	BP(j)	Nuc	#BP_Win	avgMFE	avgZ	avgED	SumZ	SumZ/#TotalWindows	BPs= 4
nt-125	-	C	120	-	-	-	-	-
125	112	G	50	-34.17	-1.36	21.22	-68.18	-0.57
125	139	G	55	-33.02	-1.28	20.6	-70.17	-0.58
125	183	G	1	-26.9	0.8	32.77	0.8	0.01
125	223	G	9	-32.0	-0.34	26.62	-3.05	-0.03
125	NoBP	C	5	-34.52	-0.86	16.31	-4.3	-0.04

i-nuc	BP(j)	Nuc	#BP_Win	avgMFE	avgZ	avgED	SumZ	SumZ/#TotalWindows	BPs= 4
nt-126	-	U	120	-	-	-	-	-
126	NoBP	U	42	-32.54	-1.1	24.63	-46.15	-0.38
126	21	A	7	-41.04	-2.33	6.03	-16.33	-0.14
126	138	A	57	-33.17	-1.28	20.32	-73.21	-0.61
126	222	A	10	-31.8	-0.34	26.86	-3.36	-0.03
126	241	G	4	-34.95	-1.06	12.38	-4.24	-0.04

i-nuc	BP(j)	Nuc	#BP_Win	avgMFE	avgZ	avgED	SumZ	SumZ/#TotalWindows	BPs= 5
nt-127	-	C	120	-	-	-	-	-
127	NoBP	C	30	-34.0	-1.46	21.09	-43.78	-0.36
127	20	G	7	-41.04	-2.33	6.03	-16.33	-0.14
127	137	G	57	-33.17	-1.28	20.32	-73.21	-0.61
127	181	G	9	-25.92	0.25	39.17	2.28	0.02
127	221	G	10	-31.8	-0.34	26.86	-3.36	-0.03
127	240	G	7	-34.53	-0.9	14.94	-6.33	-0.05

i-nuc	BP(j)	Nuc	#BP_Win	avgMFE	avgZ	avgED	SumZ	SumZ/#TotalWindows	BPs= 6
nt-128	-	U	120	-	-	-	-	-
128	NoBP	U	23	-31.37	-1.04	24.59	-23.86	-0.2
128	19	A	7	-41.04	-2.33	6.03	-16.33	-0.14
128	136	A	57	-33.17	-1.28	20.32	-73.21	-0.61
128	50	A	7	-40.63	-2.41	11.62	-16.9	-0.14
128	180	A	9	-25.92	0.25	39.17	2.28	0.02
128	220	A	10	-31.8	-0.34	26.86	-3.36	-0.03
128	239	A	7	-34.53	-0.9	14.94	-6.33	-0.05

i-nuc	BP(j)	Nuc	#BP_Win	avgMFE	avgZ	avgED	SumZ	SumZ/#TotalWindows	BPs= 7
nt-129	-	G	120	-	-	-	-	-
129	NoBP	G	5	-36.62	-1.26	15.95	-6.32	-0.05
129	18	C	7	-41.04	-2.33	6.03	-16.33	-0.14
129	135	U	57	-33.17	-1.28	20.32	-73.21	-0.61
129	49	U	7	-40.63	-2.41	11.62	-16.9	-0.14
129	110	C	18	-29.16	-0.8	27.89	-14.32	-0.12
129	179	C	9	-25.92	0.25	39.17	2.28	0.02
129	219	C	10	-31.8	-0.34	26.86	-3.36	-0.03
129	238	C	7	-34.53	-0.9	14.94	-6.33	-0.05

i-nuc	BP(j)	Nuc	#BP_Win	avgMFE	avgZ	avgED	SumZ	SumZ/#TotalWindows	BPs= 6
nt-130	-	G	120	-	-	-	-	-
130	NoBP	G	15	-29.41	-0.14	30.02	-2.12	-0.02
130	17	C	6	-41.65	-2.49	5.81	-14.93	-0.12
130	134	C	57	-33.17	-1.28	20.32	-73.21	-0.61
130	48	C	7	-40.63	-2.41	11.62	-16.9	-0.14
130	109	C	18	-29.16	-0.8	27.89	-14.32	-0.12
130	218	C	10	-31.8	-0.34	26.86	-3.36	-0.03
130	236	C	7	-34.53	-0.9	14.94	-6.33	-0.05

i-nuc	BP(j)	Nuc	#BP_Win	avgMFE	avgZ	avgED	SumZ	SumZ/#TotalWindows	BPs= 5
nt-131	-	U	120	-	-	-	-	-
131	16	A	5	-41.98	-2.53	5.95	-12.63	-0.11
131	NoBP	U	73	-32.33	-1.02	22.25	-74.77	-0.62
131	47	A	7	-40.63	-2.41	11.62	-16.9	-0.14
131	108	G	18	-29.16	-0.8	27.89	-14.32	-0.12
131	217	G	10	-31.8	-0.34	26.86	-3.36	-0.03
131	235	A	7	-34.53	-0.9	14.94	-6.33	-0.05

i-nuc	BP(j)	Nuc	#BP_Win	avgMFE	avgZ	avgED	SumZ	SumZ/#TotalWindows	BPs= 1
nt-132	-	A	120	-	-	-	-	-
132	NoBP	A	102	-33.38	-1.09	20.73	-111.62	-0.93
132	107	U	18	-29.16	-0.8	27.89	-14.32	-0.12

i-nuc	BP(j)	Nuc	#BP_Win	avgMFE	avgZ	avgED	SumZ	SumZ/#TotalWindows	BPs= 0
nt-133	-	A	120	-	-	-	-	-
133	NoBP	A	120	-32.69	-1.03	21.84	-123.94	-1.03

i-nuc	BP(j)	Nuc	#BP_Win	avgMFE	avgZ	avgED	SumZ	SumZ/#TotalWindows	BPs= 3
nt-134	-	C	120	-	-	-	-	-
134	NoBP	C	22	-34.45	-1.08	14.15	-23.75	-0.2
134	130	G	57	-33.17	-1.28	20.32	-73.21	-0.61
134	43	G	7	-40.63	-2.41	11.62	-16.9	-0.14
134	178	G	34	-28.94	-0.26	31.59	-8.68	-0.07

i-nuc	BP(j)	Nuc	#BP_Win	avgMFE	avgZ	avgED	SumZ	SumZ/#TotalWindows	BPs= 3
nt-135	-	U	120	-	-	-	-	-
135	NoBP	U	21	-34.3	-0.98	14.51	-20.48	-0.17
135	129	G	57	-33.17	-1.28	20.32	-73.21	-0.61
135	42	G	7	-40.63	-2.41	11.62	-16.9	-0.14
135	177	A	35	-29.02	-0.31	31.01	-10.85	-0.09

i-nuc	BP(j)	Nuc	#BP_Win	avgMFE	avgZ	avgED	SumZ	SumZ/#TotalWindows	BPs= 4
nt-136	-	A	120	-	-	-	-	-
136	NoBP	A	4	-34.55	-1.63	17.89	-6.51	-0.05
136	128	U	57	-33.17	-1.28	20.32	-73.21	-0.61
136	41	U	7	-40.63	-2.41	11.62	-16.9	-0.14
136	176	U	36	-29.07	-0.36	30.51	-12.96	-0.11
136	232	U	16	-34.08	-0.57	14.05	-9.08	-0.08

i-nuc	BP(j)	Nuc	#BP_Win	avgMFE	avgZ	avgED	SumZ	SumZ/#TotalWindows	BPs= 4
nt-137	-	G	120	-	-	-	-	-
137	NoBP	G	1	-37.4	-1.4	7.35	-1.4	-0.01
137	127	C	57	-33.17	-1.28	20.32	-73.21	-0.61
137	40	C	7	-40.63	-2.41	11.62	-16.9	-0.14
137	175	C	37	-29.08	-0.42	30.36	-15.4	-0.13
137	231	C	18	-34.01	-0.55	14.99	-9.95	-0.08

i-nuc	BP(j)	Nuc	#BP_Win	avgMFE	avgZ	avgED	SumZ	SumZ/#TotalWindows	BPs= 4
nt-138	-	A	120	-	-	-	-	-
138	126	U	57	-33.17	-1.28	20.32	-73.21	-0.61
138	39	U	7	-40.63	-2.41	11.62	-16.9	-0.14
138	174	U	37	-29.08	-0.42	30.36	-15.4	-0.13
138	230	U	19	-33.88	-0.51	15.73	-9.61	-0.08

i-nuc	BP(j)	Nuc	#BP_Win	avgMFE	avgZ	avgED	SumZ	SumZ/#TotalWindows	BPs= 4
nt-139	-	G	120	-	-	-	-	-
139	NoBP	G	1	-37.6	-1.54	11.91	-1.54	-0.01
139	125	C	55	-33.02	-1.28	20.6	-70.17	-0.58
139	38	C	7	-40.63	-2.41	11.62	-16.9	-0.14
139	173	C	37	-29.08	-0.42	30.36	-15.4	-0.13
139	229	C	20	-33.74	-0.45	16.55	-8.92	-0.07

i-nuc	BP(j)	Nuc	#BP_Win	avgMFE	avgZ	avgED	SumZ	SumZ/#TotalWindows	BPs= 3
nt-140	-	A	120	-	-	-	-	-
140	NoBP	A	56	-32.99	-1.24	20.67	-69.38	-0.58
140	37	U	7	-40.63	-2.41	11.62	-16.9	-0.14
140	172	U	37	-29.08	-0.42	30.36	-15.4	-0.13
140	228	U	20	-33.74	-0.45	16.55	-8.92	-0.07

i-nuc	BP(j)	Nuc	#BP_Win	avgMFE	avgZ	avgED	SumZ	SumZ/#TotalWindows	BPs= 4
nt-141	-	U	120	-	-	-	-	-
141	NoBP	U	4	-34.6	-0.42	19.1	-1.68	-0.01
141	124	A	52	-32.73	-1.25	21.14	-65.11	-0.54
141	34	A	7	-40.63	-2.41	11.62	-16.9	-0.14
141	171	A	37	-29.08	-0.42	30.36	-15.4	-0.13
141	227	A	20	-33.74	-0.45	16.55	-8.92	-0.07

i-nuc	BP(j)	Nuc	#BP_Win	avgMFE	avgZ	avgED	SumZ	SumZ/#TotalWindows	BPs= 3
nt-142	-	C	120	-	-	-	-	-
142	NoBP	C	41	-29.46	-0.35	29.91	-14.18	-0.12
142	123	G	52	-32.73	-1.25	21.14	-65.11	-0.54
142	33	G	7	-40.63	-2.41	11.62	-16.9	-0.14
142	226	G	20	-33.74	-0.45	16.55	-8.92	-0.07

i-nuc	BP(j)	Nuc	#BP_Win	avgMFE	avgZ	avgED	SumZ	SumZ/#TotalWindows	BPs= 4
nt-143	-	C	120	-	-	-	-	-
143	NoBP	C	5	-32.84	0.36	28.26	1.78	0.01
143	32	G	7	-40.63	-2.41	11.62	-16.9	-0.14
143	121	G	51	-32.61	-1.24	21.33	-63.19	-0.53
143	167	G	37	-29.08	-0.42	30.36	-15.4	-0.13
143	224	G	20	-33.74	-0.45	16.55	-8.92	-0.07

i-nuc	BP(j)	Nuc	#BP_Win	avgMFE	avgZ	avgED	SumZ	SumZ/#TotalWindows	BPs= 4
nt-144	-	C	120	-	-	-	-	-
144	31	G	7	-40.63	-2.41	11.62	-16.9	-0.14
144	119	G	51	-32.61	-1.24	21.33	-63.19	-0.53
144	166	G	37	-29.08	-0.42	30.36	-15.4	-0.13
144	223	G	20	-33.74	-0.45	16.55	-8.92	-0.07
144	NoBP	C	5	-31.5	0.92	33.73	4.58	0.04

i-nuc	BP(j)	Nuc	#BP_Win	avgMFE	avgZ	avgED	SumZ	SumZ/#TotalWindows	BPs= 1
nt-145	-	U	120	-	-	-	-	-
145	NoBP	U	100	-31.74	-0.88	24.83	-88.41	-0.74
145	222	A	20	-33.74	-0.45	16.55	-8.92	-0.07

i-nuc	BP(j)	Nuc	#BP_Win	avgMFE	avgZ	avgED	SumZ	SumZ/#TotalWindows	BPs= 3
nt-146	-	C	120	-	-	-	-	-
146	NoBP	C	12	-35.44	-0.53	23.87	-6.39	-0.05
146	116	G	51	-32.61	-1.24	21.33	-63.19	-0.53
146	164	G	37	-29.08	-0.42	30.36	-15.4	-0.13
146	221	G	20	-33.74	-0.45	16.55	-8.92	-0.07

i-nuc	BP(j)	Nuc	#BP_Win	avgMFE	avgZ	avgED	SumZ	SumZ/#TotalWindows	BPs= 2
nt-147	-	A	120	-	-	-	-	-
147	NoBP	A	32	-34.14	-0.39	19.44	-12.37	-0.1
147	115	U	51	-32.61	-1.24	21.33	-63.19	-0.53
147	163	U	37	-29.08	-0.42	30.36	-15.4	-0.13

i-nuc	BP(j)	Nuc	#BP_Win	avgMFE	avgZ	avgED	SumZ	SumZ/#TotalWindows	BPs= 2
nt-148	-	G	120	-	-	-	-	-
148	NoBP	G	32	-33.9	-0.27	19.65	-8.62	-0.07
148	114	C	51	-32.61	-1.24	21.33	-63.19	-0.53
148	160	C	37	-29.08	-0.42	30.36	-15.4	-0.13

i-nuc	BP(j)	Nuc	#BP_Win	avgMFE	avgZ	avgED	SumZ	SumZ/#TotalWindows	BPs= 2
nt-149	-	A	120	-	-	-	-	-
149	NoBP	A	32	-33.66	-0.17	19.8	-5.43	-0.05
149	113	U	51	-32.61	-1.24	21.33	-63.19	-0.53
149	159	U	37	-29.08	-0.42	30.36	-15.4	-0.13

i-nuc	BP(j)	Nuc	#BP_Win	avgMFE	avgZ	avgED	SumZ	SumZ/#TotalWindows	BPs= 2
nt-150	-	C	120	-	-	-	-	-
150	NoBP	C	32	-33.42	-0.07	20.05	-2.3	-0.02
150	112	G	51	-32.61	-1.24	21.33	-63.19	-0.53
150	158	G	37	-29.08	-0.42	30.36	-15.4	-0.13

i-nuc	BP(j)	Nuc	#BP_Win	avgMFE	avgZ	avgED	SumZ	SumZ/#TotalWindows	BPs= 2
nt-151	-	C	120	-	-	-	-	-
151	NoBP	C	107	-31.61	-0.55	24.03	-59.37	-0.49
151	167	G	7	-33.3	-2.28	9.47	-15.95	-0.13
151	224	G	6	-31.1	-0.37	34.55	-2.21	-0.02

i-nuc	BP(j)	Nuc	#BP_Win	avgMFE	avgZ	avgED	SumZ	SumZ/#TotalWindows	BPs= 3
nt-152	-	C	120	-	-	-	-	-
152	NoBP	C	105	-31.6	-0.54	23.98	-57.15	-0.48
152	166	G	7	-33.3	-2.28	9.47	-15.95	-0.13
152	206	G	2	-29.8	0.18	22.06	0.36	0.0
152	223	G	6	-31.1	-0.37	34.55	-2.21	-0.02

i-nuc	BP(j)	Nuc	#BP_Win	avgMFE	avgZ	avgED	SumZ	SumZ/#TotalWindows	BPs= 2
nt-153	-	U	120	-	-	-	-	-
153	NoBP	U	112	-31.68	-0.63	23.0	-70.04	-0.58
153	205	A	2	-29.8	0.18	22.06	0.36	0.0
153	222	A	6	-31.1	-0.37	34.55	-2.21	-0.02

i-nuc	BP(j)	Nuc	#BP_Win	avgMFE	avgZ	avgED	SumZ	SumZ/#TotalWindows	BPs= 2
nt-154	-	U	120	-	-	-	-	-
154	NoBP	U	112	-31.64	-0.61	23.0	-67.85	-0.57
154	204	A	2	-29.8	0.18	22.06	0.36	0.0
154	221	G	6	-31.1	-0.37	34.55	-2.21	-0.02

i-nuc	BP(j)	Nuc	#BP_Win	avgMFE	avgZ	avgED	SumZ	SumZ/#TotalWindows	BPs= 3
nt-155	-	U	120	-	-	-	-	-
155	NoBP	U	109	-31.44	-0.51	23.4	-55.99	-0.47
155	47	A	3	-38.33	-3.01	7.59	-9.03	-0.08
155	203	A	2	-29.8	0.18	22.06	0.36	0.0
155	220	A	6	-31.1	-0.37	34.55	-2.21	-0.02

i-nuc	BP(j)	Nuc	#BP_Win	avgMFE	avgZ	avgED	SumZ	SumZ/#TotalWindows	BPs= 3
nt-156	-	U	120	-	-	-	-	-
156	NoBP	U	114	-31.36	-0.47	24.14	-53.1	-0.44
156	46	A	3	-38.33	-3.01	7.59	-9.03	-0.08
156	50	A	1	-36.7	-2.52	8.36	-2.52	-0.02
156	202	G	2	-29.8	0.18	22.06	0.36	0.0

i-nuc	BP(j)	Nuc	#BP_Win	avgMFE	avgZ	avgED	SumZ	SumZ/#TotalWindows	BPs= 4
nt-157	-	A	120	-	-	-	-	-
157	NoBP	A	96	-30.97	-0.63	24.92	-60.31	-0.5
157	45	U	3	-38.33	-3.01	7.59	-9.03	-0.08
157	49	U	1	-36.7	-2.52	8.36	-2.52	-0.02
157	201	U	2	-29.8	0.18	22.06	0.36	0.0
157	244	U	18	-33.29	0.58	20.02	10.42	0.09

i-nuc	BP(j)	Nuc	#BP_Win	avgMFE	avgZ	avgED	SumZ	SumZ/#TotalWindows	BPs= 5
nt-158	-	G	120	-	-	-	-	-
158	NoBP	G	13	-34.73	-2.46	8.71	-31.93	-0.27
158	44	C	3	-38.33	-3.01	7.59	-9.03	-0.08
158	48	C	1	-36.7	-2.52	8.36	-2.52	-0.02
158	150	C	37	-29.08	-0.42	30.36	-15.4	-0.13
158	185	C	47	-31.25	-0.21	25.33	-9.85	-0.08
158	243	C	19	-33.44	0.56	19.49	10.56	0.09

i-nuc	BP(j)	Nuc	#BP_Win	avgMFE	avgZ	avgED	SumZ	SumZ/#TotalWindows	BPs= 5
nt-159	-	U	120	-	-	-	-	-
159	43	G	3	-38.33	-3.01	7.59	-9.03	-0.08
159	NoBP	U	13	-34.7	-2.29	8.7	-29.75	-0.25
159	47	A	1	-36.7	-2.52	8.36	-2.52	-0.02
159	149	A	37	-29.08	-0.42	30.36	-15.4	-0.13
159	184	G	47	-31.25	-0.21	25.33	-9.85	-0.08
159	242	A	19	-33.44	0.56	19.49	10.56	0.09

i-nuc	BP(j)	Nuc	#BP_Win	avgMFE	avgZ	avgED	SumZ	SumZ/#TotalWindows	BPs= 4
nt-160	-	C	120	-	-	-	-	-
160	42	G	2	-39.15	-3.24	6.7	-6.48	-0.05
160	NoBP	C	15	-34.92	-2.14	8.56	-32.11	-0.27
160	148	G	37	-29.08	-0.42	30.36	-15.4	-0.13
160	183	G	47	-31.25	-0.21	25.33	-9.85	-0.08
160	241	G	19	-33.44	0.56	19.49	10.56	0.09

i-nuc	BP(j)	Nuc	#BP_Win	avgMFE	avgZ	avgED	SumZ	SumZ/#TotalWindows	BPs= 2
nt-161	-	A	120	-	-	-	-	-
161	NoBP	A	72	-31.59	-0.53	22.6	-37.84	-0.32
161	45	U	1	-36.7	-2.52	8.36	-2.52	-0.02
161	182	U	47	-31.25	-0.21	25.33	-9.85	-0.08

i-nuc	BP(j)	Nuc	#BP_Win	avgMFE	avgZ	avgED	SumZ	SumZ/#TotalWindows	BPs= 2
nt-162	-	G	120	-	-	-	-	-
162	NoBP	G	96	-30.83	-0.57	25.2	-55.05	-0.46
162	44	C	1	-36.7	-2.52	8.36	-2.52	-0.02
162	238	C	23	-33.89	0.48	17.38	11.07	0.09

i-nuc	BP(j)	Nuc	#BP_Win	avgMFE	avgZ	avgED	SumZ	SumZ/#TotalWindows	BPs= 3
nt-163	-	U	120	-	-	-	-	-
163	NoBP	U	13	-34.57	-2.17	10.92	-28.15	-0.23
163	147	A	37	-29.08	-0.42	30.36	-15.4	-0.13
163	180	A	47	-31.25	-0.21	25.33	-9.85	-0.08
163	237	G	23	-33.89	0.48	17.38	11.07	0.09

i-nuc	BP(j)	Nuc	#BP_Win	avgMFE	avgZ	avgED	SumZ	SumZ/#TotalWindows	BPs= 3
nt-164	-	G	120	-	-	-	-	-
164	NoBP	G	11	-34.43	-2.4	8.6	-26.4	-0.22
164	146	C	37	-29.08	-0.42	30.36	-15.4	-0.13
164	179	C	47	-31.25	-0.21	25.33	-9.85	-0.08
164	236	C	25	-33.91	0.51	18.88	12.79	0.11

i-nuc	BP(j)	Nuc	#BP_Win	avgMFE	avgZ	avgED	SumZ	SumZ/#TotalWindows	BPs= 2
nt-165	-	U	120	-	-	-	-	-
165	NoBP	U	48	-30.25	-0.79	25.97	-38.11	-0.32
165	177	A	47	-31.25	-0.21	25.33	-9.85	-0.08
165	235	A	25	-33.91	0.51	18.88	12.79	0.11

i-nuc	BP(j)	Nuc	#BP_Win	avgMFE	avgZ	avgED	SumZ	SumZ/#TotalWindows	BPs= 4
nt-166	-	G	120	-	-	-	-	-
166	NoBP	G	27	-34.09	0.3	17.97	8.02	0.07
166	152	C	7	-33.3	-2.28	9.47	-15.95	-0.13
166	144	C	37	-29.08	-0.42	30.36	-15.4	-0.13
166	176	U	47	-31.25	-0.21	25.33	-9.85	-0.08
166	232	U	2	-33.8	1.16	37.12	2.33	0.02

i-nuc	BP(j)	Nuc	#BP_Win	avgMFE	avgZ	avgED	SumZ	SumZ/#TotalWindows	BPs= 5
nt-167	-	G	120	-	-	-	-	-
167	NoBP	G	2	-35.95	-0.48	12.0	-0.95	-0.01
167	151	C	7	-33.3	-2.28	9.47	-15.95	-0.13
167	143	C	37	-29.08	-0.42	30.36	-15.4	-0.13
167	175	C	47	-31.25	-0.21	25.33	-9.85	-0.08
167	233	C	25	-33.91	0.51	18.88	12.79	0.11
167	231	C	2	-33.8	1.16	37.12	2.33	0.02

i-nuc	BP(j)	Nuc	#BP_Win	avgMFE	avgZ	avgED	SumZ	SumZ/#TotalWindows	BPs= 3
nt-168	-	A	120	-	-	-	-	-
168	NoBP	A	46	-30.02	-0.65	26.56	-30.0	-0.25
168	174	U	47	-31.25	-0.21	25.33	-9.85	-0.08
168	232	U	25	-33.91	0.51	18.88	12.79	0.11
168	230	U	2	-33.8	1.16	37.12	2.33	0.02

i-nuc	BP(j)	Nuc	#BP_Win	avgMFE	avgZ	avgED	SumZ	SumZ/#TotalWindows	BPs= 0
nt-169	-	A	120	-	-	-	-	-
169	NoBP	A	120	-31.37	-0.18	24.74	-21.33	-0.18

i-nuc	BP(j)	Nuc	#BP_Win	avgMFE	avgZ	avgED	SumZ	SumZ/#TotalWindows	BPs= 0
nt-170	-	A	120	-	-	-	-	-
170	NoBP	A	120	-31.37	-0.15	24.99	-18.14	-0.15

i-nuc	BP(j)	Nuc	#BP_Win	avgMFE	avgZ	avgED	SumZ	SumZ/#TotalWindows	BPs= 2
nt-171	-	A	120	-	-	-	-	-
171	NoBP	A	52	-31.31	-0.32	24.41	-16.86	-0.14
171	141	U	37	-29.08	-0.42	30.36	-15.4	-0.13
171	228	U	31	-34.16	0.58	20.42	18.03	0.15

i-nuc	BP(j)	Nuc	#BP_Win	avgMFE	avgZ	avgED	SumZ	SumZ/#TotalWindows	BPs= 2
nt-172	-	U	120	-	-	-	-	-
172	NoBP	U	52	-31.37	-0.26	24.88	-13.28	-0.11
172	140	A	37	-29.08	-0.42	30.36	-15.4	-0.13
172	227	A	31	-34.16	0.58	20.42	18.03	0.15

i-nuc	BP(j)	Nuc	#BP_Win	avgMFE	avgZ	avgED	SumZ	SumZ/#TotalWindows	BPs= 2
nt-173	-	C	120	-	-	-	-	-
173	NoBP	C	52	-31.49	-0.2	25.32	-10.38	-0.09
173	139	G	37	-29.08	-0.42	30.36	-15.4	-0.13
173	226	G	31	-34.16	0.58	20.42	18.03	0.15

i-nuc	BP(j)	Nuc	#BP_Win	avgMFE	avgZ	avgED	SumZ	SumZ/#TotalWindows	BPs= 3
nt-174	-	U	120	-	-	-	-	-
174	NoBP	U	5	-35.2	0.49	29.74	2.46	0.02
174	138	A	37	-29.08	-0.42	30.36	-15.4	-0.13
174	168	A	47	-31.25	-0.21	25.33	-9.85	-0.08
174	225	A	31	-34.16	0.58	20.42	18.03	0.15

i-nuc	BP(j)	Nuc	#BP_Win	avgMFE	avgZ	avgED	SumZ	SumZ/#TotalWindows	BPs= 3
nt-175	-	C	120	-	-	-	-	-
175	137	G	37	-29.08	-0.42	30.36	-15.4	-0.13
175	167	G	47	-31.25	-0.21	25.33	-9.85	-0.08
175	224	G	31	-34.16	0.58	20.42	18.03	0.15
175	NoBP	C	5	-36.72	0.91	33.79	4.55	0.04

i-nuc	BP(j)	Nuc	#BP_Win	avgMFE	avgZ	avgED	SumZ	SumZ/#TotalWindows	BPs= 4
nt-176	-	U	120	-	-	-	-	-
176	136	A	36	-29.07	-0.36	30.51	-12.96	-0.11
176	166	G	47	-31.25	-0.21	25.33	-9.85	-0.08
176	223	G	31	-34.16	0.58	20.42	18.03	0.15
176	NoBP	U	2	-36.0	1.2	34.88	2.4	0.02
176	292	G	4	-37.22	0.67	32.9	2.68	0.02

i-nuc	BP(j)	Nuc	#BP_Win	avgMFE	avgZ	avgED	SumZ	SumZ/#TotalWindows	BPs= 3
nt-177	-	A	120	-	-	-	-	-
177	135	U	35	-29.02	-0.31	31.01	-10.85	-0.09
177	165	U	47	-31.25	-0.21	25.33	-9.85	-0.08
177	NoBP	A	33	-34.28	0.62	21.29	20.43	0.17
177	291	U	5	-37.02	0.71	32.81	3.54	0.03

i-nuc	BP(j)	Nuc	#BP_Win	avgMFE	avgZ	avgED	SumZ	SumZ/#TotalWindows	BPs= 1
nt-178	-	G	120	-	-	-	-	-
178	134	C	34	-28.94	-0.26	31.59	-8.68	-0.07
178	NoBP	G	86	-32.8	0.18	24.3	15.09	0.13

i-nuc	BP(j)	Nuc	#BP_Win	avgMFE	avgZ	avgED	SumZ	SumZ/#TotalWindows	BPs= 4
nt-179	-	C	120	-	-	-	-	-
179	NoBP	C	51	-32.51	0.17	23.0	8.51	0.07
179	164	G	47	-31.25	-0.21	25.33	-9.85	-0.08
179	129	G	9	-25.92	0.25	39.17	2.28	0.02
179	88	G	4	-29.9	0.27	42.91	1.07	0.01
179	289	G	9	-36.56	0.87	33.14	7.79	0.06

i-nuc	BP(j)	Nuc	#BP_Win	avgMFE	avgZ	avgED	SumZ	SumZ/#TotalWindows	BPs= 4
nt-180	-	A	120	-	-	-	-	-
180	NoBP	A	51	-32.57	0.24	23.54	12.28	0.1
180	163	U	47	-31.25	-0.21	25.33	-9.85	-0.08
180	128	U	9	-25.92	0.25	39.17	2.28	0.02
180	87	U	4	-29.9	0.27	42.91	1.07	0.01
180	288	U	9	-36.56	0.87	33.14	7.79	0.06

i-nuc	BP(j)	Nuc	#BP_Win	avgMFE	avgZ	avgED	SumZ	SumZ/#TotalWindows	BPs= 4
nt-181	-	G	120	-	-	-	-	-
181	NoBP	G	97	-32.05	0.05	24.58	4.85	0.04
181	72	C	1	-27.7	0.0	32.48	0.0	0.0
181	127	C	9	-25.92	0.25	39.17	2.28	0.02
181	86	U	4	-29.9	0.27	42.91	1.07	0.01
181	287	C	9	-36.56	0.87	33.14	7.79	0.06

i-nuc	BP(j)	Nuc	#BP_Win	avgMFE	avgZ	avgED	SumZ	SumZ/#TotalWindows	BPs= 4
nt-182	-	U	120	-	-	-	-	-
182	NoBP	U	27	-28.74	-0.05	33.75	-1.34	-0.01
182	161	A	47	-31.25	-0.21	25.33	-9.85	-0.08
182	220	A	36	-33.81	0.57	22.6	20.5	0.17
182	286	A	9	-36.56	0.87	33.14	7.79	0.06
182	301	A	1	-37.0	0.86	37.94	0.86	0.01

i-nuc	BP(j)	Nuc	#BP_Win	avgMFE	avgZ	avgED	SumZ	SumZ/#TotalWindows	BPs= 7
nt-183	-	G	120	-	-	-	-	-
183	NoBP	G	21	-33.27	0.17	29.86	3.49	0.03
183	160	C	47	-31.25	-0.21	25.33	-9.85	-0.08
183	70	C	1	-27.7	0.0	32.48	0.0	0.0
183	110	C	8	-25.8	0.18	39.97	1.48	0.01
183	125	C	1	-26.9	0.8	32.77	0.8	0.01
183	85	C	4	-29.9	0.27	42.91	1.07	0.01
183	219	C	36	-33.81	0.57	22.6	20.5	0.17
183	300	C	2	-37.05	0.8	38.99	1.61	0.01

i-nuc	BP(j)	Nuc	#BP_Win	avgMFE	avgZ	avgED	SumZ	SumZ/#TotalWindows	BPs= 7
nt-184	-	G	120	-	-	-	-	-
184	NoBP	G	13	-31.26	-0.16	28.66	-2.12	-0.02
184	159	U	47	-31.25	-0.21	25.33	-9.85	-0.08
184	69	C	1	-27.7	0.0	32.48	0.0	0.0
184	109	C	8	-25.8	0.18	39.97	1.48	0.01
184	84	C	4	-29.9	0.27	42.91	1.07	0.01
184	218	C	36	-33.81	0.57	22.6	20.5	0.17
184	284	C	9	-36.56	0.87	33.14	7.79	0.06
184	299	C	2	-37.05	0.8	38.99	1.61	0.01

i-nuc	BP(j)	Nuc	#BP_Win	avgMFE	avgZ	avgED	SumZ	SumZ/#TotalWindows	BPs= 8
nt-185	-	C	120	-	-	-	-	-
185	158	G	47	-31.25	-0.21	25.33	-9.85	-0.08
185	68	G	1	-27.7	0.0	32.48	0.0	0.0
185	108	G	8	-25.8	0.18	39.97	1.48	0.01
185	123	G	1	-26.9	0.8	32.77	0.8	0.01
185	83	G	4	-29.9	0.27	42.91	1.07	0.01
185	217	G	36	-33.81	0.57	22.6	20.5	0.17
185	NoBP	C	12	-32.45	-0.17	28.45	-2.04	-0.02
185	283	G	9	-36.56	0.87	33.14	7.79	0.06
185	298	G	2	-37.05	0.8	38.99	1.61	0.01

i-nuc	BP(j)	Nuc	#BP_Win	avgMFE	avgZ	avgED	SumZ	SumZ/#TotalWindows	BPs= 5
nt-186	-	G	120	-	-	-	-	-
186	NoBP	G	95	-32.26	0.09	24.69	8.13	0.07
186	107	U	8	-25.8	0.18	39.97	1.48	0.01
186	122	U	1	-26.9	0.8	32.77	0.8	0.01
186	82	U	2	-29.9	0.22	44.28	0.45	0.0
186	281	C	12	-36.36	0.78	33.62	9.33	0.08
186	297	C	2	-37.05	0.8	38.99	1.61	0.01

i-nuc	BP(j)	Nuc	#BP_Win	avgMFE	avgZ	avgED	SumZ	SumZ/#TotalWindows	BPs= 4
nt-187	-	C	120	-	-	-	-	-
187	NoBP	C	1	-27.7	0.0	32.48	0.0	0.0
187	106	G	8	-25.8	0.18	39.97	1.48	0.01
187	121	G	1	-26.9	0.8	32.77	0.8	0.01
187	197	G	98	-32.43	0.11	25.2	10.39	0.09
187	280	G	12	-36.36	0.78	33.62	9.33	0.08

i-nuc	BP(j)	Nuc	#BP_Win	avgMFE	avgZ	avgED	SumZ	SumZ/#TotalWindows	BPs= 3
nt-188	-	C	120	-	-	-	-	-
188	NoBP	C	9	-25.92	0.25	39.17	2.28	0.02
188	196	G	98	-32.43	0.11	25.2	10.39	0.09
188	279	G	12	-36.36	0.78	33.62	9.33	0.08
188	197	G	1	-31.7	0.85	34.43	0.85	0.01

i-nuc	BP(j)	Nuc	#BP_Win	avgMFE	avgZ	avgED	SumZ	SumZ/#TotalWindows	BPs= 4
nt-189	-	C	120	-	-	-	-	-
189	NoBP	C	8	-26.45	0.3	39.01	2.43	0.02
189	119	G	1	-26.9	0.8	32.77	0.8	0.01
189	195	G	98	-32.43	0.11	25.2	10.39	0.09
189	278	G	12	-36.36	0.78	33.62	9.33	0.08
189	196	G	1	-31.7	0.85	34.43	0.85	0.01

i-nuc	BP(j)	Nuc	#BP_Win	avgMFE	avgZ	avgED	SumZ	SumZ/#TotalWindows	BPs= 0
nt-190	-	G	120	-	-	-	-	-
190	NoBP	G	120	-32.41	0.2	27.06	24.22	0.2

i-nuc	BP(j)	Nuc	#BP_Win	avgMFE	avgZ	avgED	SumZ	SumZ/#TotalWindows	BPs= 1
nt-191	-	A	120	-	-	-	-	-
191	NoBP	A	119	-32.5	0.2	26.99	24.06	0.2
191	118	U	1	-26.9	0.8	32.77	0.8	0.01

i-nuc	BP(j)	Nuc	#BP_Win	avgMFE	avgZ	avgED	SumZ	SumZ/#TotalWindows	BPs= 1
nt-192	-	A	120	-	-	-	-	-
192	NoBP	A	119	-32.55	0.21	26.98	25.08	0.21
192	117	U	1	-26.9	0.8	32.77	0.8	0.01

i-nuc	BP(j)	Nuc	#BP_Win	avgMFE	avgZ	avgED	SumZ	SumZ/#TotalWindows	BPs= 1
nt-193	-	C	120	-	-	-	-	-
193	NoBP	C	119	-32.59	0.22	26.98	25.76	0.21
193	116	G	1	-26.9	0.8	32.77	0.8	0.01

i-nuc	BP(j)	Nuc	#BP_Win	avgMFE	avgZ	avgED	SumZ	SumZ/#TotalWindows	BPs= 2
nt-194	-	A	120	-	-	-	-	-
194	NoBP	A	114	-32.71	0.2	26.55	22.7	0.19
194	115	U	1	-26.9	0.8	32.77	0.8	0.01
194	232	U	5	-31.0	0.81	36.82	4.05	0.03

i-nuc	BP(j)	Nuc	#BP_Win	avgMFE	avgZ	avgED	SumZ	SumZ/#TotalWindows	BPs= 3
nt-195	-	G	120	-	-	-	-	-
195	NoBP	G	14	-35.27	0.76	34.15	10.71	0.09
195	114	C	1	-26.9	0.8	32.77	0.8	0.01
195	189	C	98	-32.43	0.11	25.2	10.39	0.09
195	231	C	7	-31.0	0.88	37.49	6.13	0.05

i-nuc	BP(j)	Nuc	#BP_Win	avgMFE	avgZ	avgED	SumZ	SumZ/#TotalWindows	BPs= 3
nt-196	-	G	120	-	-	-	-	-
196	NoBP	G	14	-35.25	0.81	33.83	11.36	0.09
196	188	C	98	-32.43	0.11	25.2	10.39	0.09
196	189	C	1	-31.7	0.85	34.43	0.85	0.01
196	230	U	7	-31.0	0.88	37.49	6.13	0.05

i-nuc	BP(j)	Nuc	#BP_Win	avgMFE	avgZ	avgED	SumZ	SumZ/#TotalWindows	BPs= 3
nt-197	-	G	120	-	-	-	-	-
197	187	C	98	-32.43	0.11	25.2	10.39	0.09
197	NoBP	G	14	-35.49	0.83	34.09	11.64	0.1
197	188	C	1	-31.7	0.85	34.43	0.85	0.01
197	229	C	7	-31.0	0.88	37.49	6.13	0.05

i-nuc	BP(j)	Nuc	#BP_Win	avgMFE	avgZ	avgED	SumZ	SumZ/#TotalWindows	BPs= 4
nt-198	-	A	120	-	-	-	-	-
198	NoBP	A	14	-30.12	0.53	35.31	7.39	0.06
198	91	U	3	-29.93	0.02	29.02	0.07	0.0
198	100	U	4	-30.45	-0.22	23.47	-0.86	-0.01
198	213	U	92	-33.42	0.19	25.0	17.34	0.14
198	228	U	7	-31.0	0.88	37.49	6.13	0.05

i-nuc	BP(j)	Nuc	#BP_Win	avgMFE	avgZ	avgED	SumZ	SumZ/#TotalWindows	BPs= 4
nt-199	-	C	120	-	-	-	-	-
199	NoBP	C	14	-30.12	0.65	34.91	9.07	0.08
199	90	G	3	-29.93	0.02	29.02	0.07	0.0
199	99	G	4	-30.45	-0.22	23.47	-0.86	-0.01
199	212	G	92	-33.42	0.19	25.0	17.34	0.14
199	226	G	7	-31.0	0.88	37.49	6.13	0.05

i-nuc	BP(j)	Nuc	#BP_Win	avgMFE	avgZ	avgED	SumZ	SumZ/#TotalWindows	BPs= 5
nt-200	-	U	120	-	-	-	-	-
200	NoBP	U	12	-30.59	0.82	36.02	9.86	0.08
200	89	A	3	-29.93	0.02	29.02	0.07	0.0
200	98	A	4	-30.45	-0.22	23.47	-0.86	-0.01
200	97	A	2	-27.5	0.41	26.98	0.82	0.01
200	211	A	92	-33.42	0.19	25.0	17.34	0.14
200	225	A	7	-31.0	0.88	37.49	6.13	0.05

i-nuc	BP(j)	Nuc	#BP_Win	avgMFE	avgZ	avgED	SumZ	SumZ/#TotalWindows	BPs= 6
nt-201	-	U	120	-	-	-	-	-
201	NoBP	U	10	-30.79	1.04	38.32	10.4	0.09
201	88	G	3	-29.93	0.02	29.02	0.07	0.0
201	157	A	2	-29.8	0.18	22.06	0.36	0.0
201	97	A	4	-30.45	-0.22	23.47	-0.86	-0.01
201	96	A	2	-27.5	0.41	26.98	0.82	0.01
201	210	A	92	-33.42	0.19	25.0	17.34	0.14
201	224	G	7	-31.0	0.88	37.49	6.13	0.05

i-nuc	BP(j)	Nuc	#BP_Win	avgMFE	avgZ	avgED	SumZ	SumZ/#TotalWindows	BPs= 3
nt-202	-	G	120	-	-	-	-	-
202	NoBP	G	113	-32.94	0.3	26.87	33.9	0.28
202	87	U	3	-29.93	0.02	29.02	0.07	0.0
202	156	U	2	-29.8	0.18	22.06	0.36	0.0
202	95	C	2	-27.5	0.41	26.98	0.82	0.01

i-nuc	BP(j)	Nuc	#BP_Win	avgMFE	avgZ	avgED	SumZ	SumZ/#TotalWindows	BPs= 3
nt-203	-	A	120	-	-	-	-	-
203	86	U	3	-29.93	0.02	29.02	0.07	0.0
203	155	U	2	-29.8	0.18	22.06	0.36	0.0
203	NoBP	A	113	-32.94	0.31	26.87	35.57	0.3
203	94	U	2	-27.5	0.41	26.98	0.82	0.01

i-nuc	BP(j)	Nuc	#BP_Win	avgMFE	avgZ	avgED	SumZ	SumZ/#TotalWindows	BPs= 1
nt-204	-	A	120	-	-	-	-	-
204	NoBP	A	118	-32.8	0.31	27.0	37.11	0.31
204	154	U	2	-29.8	0.18	22.06	0.36	0.0

i-nuc	BP(j)	Nuc	#BP_Win	avgMFE	avgZ	avgED	SumZ	SumZ/#TotalWindows	BPs= 2
nt-205	-	A	120	-	-	-	-	-
205	NoBP	A	114	-32.91	0.34	27.21	39.2	0.33
205	153	U	2	-29.8	0.18	22.06	0.36	0.0
205	94	U	4	-30.45	-0.22	23.47	-0.86	-0.01

i-nuc	BP(j)	Nuc	#BP_Win	avgMFE	avgZ	avgED	SumZ	SumZ/#TotalWindows	BPs= 4
nt-206	-	G	120	-	-	-	-	-
206	152	C	2	-29.8	0.18	22.06	0.36	0.0
206	93	C	4	-30.45	-0.22	23.47	-0.86	-0.01
206	NoBP	G	94	-33.29	0.19	25.04	18.16	0.15
206	258	C	13	-31.67	1.18	36.46	15.35	0.13
206	218	C	7	-31.0	0.88	37.49	6.13	0.05

i-nuc	BP(j)	Nuc	#BP_Win	avgMFE	avgZ	avgED	SumZ	SumZ/#TotalWindows	BPs= 3
nt-207	-	C	120	-	-	-	-	-
207	NoBP	C	96	-33.27	0.19	25.06	18.6	0.16
207	92	G	4	-30.45	-0.22	23.47	-0.86	-0.01
207	257	G	13	-31.67	1.18	36.46	15.35	0.13
207	217	G	7	-31.0	0.88	37.49	6.13	0.05

i-nuc	BP(j)	Nuc	#BP_Win	avgMFE	avgZ	avgED	SumZ	SumZ/#TotalWindows	BPs= 1
nt-208	-	G	120	-	-	-	-	-
208	NoBP	G	118	-32.95	0.33	27.12	39.21	0.33
208	91	U	2	-30.5	-0.09	23.5	-0.18	-0.0

i-nuc	BP(j)	Nuc	#BP_Win	avgMFE	avgZ	avgED	SumZ	SumZ/#TotalWindows	BPs= 0
nt-209	-	A	120	-	-	-	-	-
209	NoBP	A	120	-32.94	0.33	27.1	39.78	0.33

i-nuc	BP(j)	Nuc	#BP_Win	avgMFE	avgZ	avgED	SumZ	SumZ/#TotalWindows	BPs= 1
nt-210	-	A	120	-	-	-	-	-
210	NoBP	A	28	-31.52	0.82	34.17	23.06	0.19
210	201	U	92	-33.42	0.19	25.0	17.34	0.14

i-nuc	BP(j)	Nuc	#BP_Win	avgMFE	avgZ	avgED	SumZ	SumZ/#TotalWindows	BPs= 2
nt-211	-	A	120	-	-	-	-	-
211	NoBP	A	15	-31.7	0.57	32.57	8.58	0.07
211	200	U	92	-33.42	0.19	25.0	17.34	0.14
211	253	U	13	-31.67	1.18	36.46	15.35	0.13

i-nuc	BP(j)	Nuc	#BP_Win	avgMFE	avgZ	avgED	SumZ	SumZ/#TotalWindows	BPs= 2
nt-212	-	G	120	-	-	-	-	-
212	NoBP	G	15	-32.0	0.64	32.9	9.54	0.08
212	199	C	92	-33.42	0.19	25.0	17.34	0.14
212	252	C	13	-31.67	1.18	36.46	15.35	0.13

i-nuc	BP(j)	Nuc	#BP_Win	avgMFE	avgZ	avgED	SumZ	SumZ/#TotalWindows	BPs= 2
nt-213	-	U	120	-	-	-	-	-
213	NoBP	U	15	-32.49	0.63	32.84	9.41	0.08
213	198	A	92	-33.42	0.19	25.0	17.34	0.14
213	251	G	13	-31.67	1.18	36.46	15.35	0.13

i-nuc	BP(j)	Nuc	#BP_Win	avgMFE	avgZ	avgED	SumZ	SumZ/#TotalWindows	BPs= 1
nt-214	-	A	120	-	-	-	-	-
214	NoBP	A	107	-33.37	0.25	26.06	26.44	0.22
214	250	U	13	-31.67	1.18	36.46	15.35	0.13

i-nuc	BP(j)	Nuc	#BP_Win	avgMFE	avgZ	avgED	SumZ	SumZ/#TotalWindows	BPs= 1
nt-215	-	A	120	-	-	-	-	-
215	NoBP	A	107	-33.46	0.24	25.89	25.89	0.22
215	249	U	13	-31.67	1.18	36.46	15.35	0.13

i-nuc	BP(j)	Nuc	#BP_Win	avgMFE	avgZ	avgED	SumZ	SumZ/#TotalWindows	BPs= 0
nt-216	-	A	120	-	-	-	-	-
216	NoBP	A	120	-33.36	0.34	26.89	40.69	0.34

i-nuc	BP(j)	Nuc	#BP_Win	avgMFE	avgZ	avgED	SumZ	SumZ/#TotalWindows	BPs= 8
nt-217	-	G	120	-	-	-	-	-
217	NoBP	G	35	-33.55	-0.32	21.53	-11.09	-0.09
217	109	C	1	-28.3	0.4	31.51	0.4	0.0
217	185	C	36	-33.81	0.57	22.6	20.5	0.17
217	131	U	10	-31.8	-0.34	26.86	-3.36	-0.03
217	238	C	12	-36.36	0.78	33.62	9.33	0.08
217	291	U	2	-37.05	0.8	38.99	1.61	0.01
217	248	C	13	-31.67	1.18	36.46	15.35	0.13
217	207	C	7	-31.0	0.88	37.49	6.13	0.05
217	281	C	4	-34.5	0.29	30.76	1.17	0.01

i-nuc	BP(j)	Nuc	#BP_Win	avgMFE	avgZ	avgED	SumZ	SumZ/#TotalWindows	BPs= 9
nt-218	-	C	120	-	-	-	-	-
218	NoBP	C	32	-33.82	-0.46	20.43	-14.73	-0.12
218	108	G	1	-28.3	0.4	31.51	0.4	0.0
218	184	G	36	-33.81	0.57	22.6	20.5	0.17
218	130	G	10	-31.8	-0.34	26.86	-3.36	-0.03
218	237	G	12	-36.36	0.78	33.62	9.33	0.08
218	290	G	2	-37.05	0.8	38.99	1.61	0.01
218	247	G	13	-31.67	1.18	36.46	15.35	0.13
218	206	G	7	-31.0	0.88	37.49	6.13	0.05
218	280	G	4	-34.5	0.29	30.76	1.17	0.01
218	329	G	3	-35.0	0.57	26.19	1.7	0.01

i-nuc	BP(j)	Nuc	#BP_Win	avgMFE	avgZ	avgED	SumZ	SumZ/#TotalWindows	BPs= 6
nt-219	-	C	120	-	-	-	-	-
219	NoBP	C	52	-34.18	-0.03	25.56	-1.47	-0.01
219	183	G	36	-33.81	0.57	22.6	20.5	0.17
219	129	G	10	-31.8	-0.34	26.86	-3.36	-0.03
219	289	G	2	-37.05	0.8	38.99	1.61	0.01
219	246	G	13	-31.67	1.18	36.46	15.35	0.13
219	279	G	4	-34.5	0.29	30.76	1.17	0.01
219	328	G	3	-35.0	0.57	26.19	1.7	0.01

i-nuc	BP(j)	Nuc	#BP_Win	avgMFE	avgZ	avgED	SumZ	SumZ/#TotalWindows	BPs= 5
nt-220	-	A	120	-	-	-	-	-
220	182	U	36	-33.81	0.57	22.6	20.5	0.17
220	128	U	10	-31.8	-0.34	26.86	-3.36	-0.03
220	155	U	6	-31.1	-0.37	34.55	-2.21	-0.02
220	NoBP	A	59	-34.17	0.23	26.7	13.6	0.11
220	288	U	2	-37.05	0.8	38.99	1.61	0.01
220	232	U	7	-34.71	0.41	28.8	2.87	0.02

i-nuc	BP(j)	Nuc	#BP_Win	avgMFE	avgZ	avgED	SumZ	SumZ/#TotalWindows	BPs= 7
nt-221	-	G	120	-	-	-	-	-
221	NoBP	G	48	-34.44	0.27	22.48	13.18	0.11
221	127	C	10	-31.8	-0.34	26.86	-3.36	-0.03
221	154	U	6	-31.1	-0.37	34.55	-2.21	-0.02
221	146	C	20	-33.74	-0.45	16.55	-8.92	-0.07
221	233	C	14	-36.14	0.88	34.32	12.32	0.1
221	287	C	2	-37.05	0.8	38.99	1.61	0.01
221	245	C	13	-31.67	1.18	36.46	15.35	0.13
221	231	C	7	-34.71	0.41	28.8	2.87	0.02

i-nuc	BP(j)	Nuc	#BP_Win	avgMFE	avgZ	avgED	SumZ	SumZ/#TotalWindows	BPs= 6
nt-222	-	A	120	-	-	-	-	-
222	NoBP	A	50	-34.79	0.26	22.67	12.75	0.11
222	126	U	10	-31.8	-0.34	26.86	-3.36	-0.03
222	153	U	6	-31.1	-0.37	34.55	-2.21	-0.02
222	145	U	20	-33.74	-0.45	16.55	-8.92	-0.07
222	232	U	14	-36.14	0.88	34.32	12.32	0.1
222	244	U	13	-31.67	1.18	36.46	15.35	0.13
222	230	U	7	-34.71	0.41	28.8	2.87	0.02

i-nuc	BP(j)	Nuc	#BP_Win	avgMFE	avgZ	avgED	SumZ	SumZ/#TotalWindows	BPs= 7
nt-223	-	G	120	-	-	-	-	-
223	NoBP	G	20	-36.11	-0.36	25.29	-7.25	-0.06
223	125	C	9	-32.0	-0.34	26.62	-3.05	-0.03
223	152	C	6	-31.1	-0.37	34.55	-2.21	-0.02
223	144	C	20	-33.74	-0.45	16.55	-8.92	-0.07
223	176	U	31	-34.16	0.58	20.42	18.03	0.15
223	231	C	14	-36.14	0.88	34.32	12.32	0.1
223	243	C	13	-31.67	1.18	36.46	15.35	0.13
223	229	C	7	-34.71	0.41	28.8	2.87	0.02

i-nuc	BP(j)	Nuc	#BP_Win	avgMFE	avgZ	avgED	SumZ	SumZ/#TotalWindows	BPs= 6
nt-224	-	G	120	-	-	-	-	-
224	NoBP	G	22	-37.32	-0.56	22.24	-12.39	-0.1
224	151	C	6	-31.1	-0.37	34.55	-2.21	-0.02
224	143	C	20	-33.74	-0.45	16.55	-8.92	-0.07
224	233	C	20	-31.92	0.63	32.55	12.52	0.1
224	175	C	31	-34.16	0.58	20.42	18.03	0.15
224	230	U	14	-36.14	0.88	34.32	12.32	0.1
224	201	U	7	-31.0	0.88	37.49	6.13	0.05

i-nuc	BP(j)	Nuc	#BP_Win	avgMFE	avgZ	avgED	SumZ	SumZ/#TotalWindows	BPs= 3
nt-225	-	A	120	-	-	-	-	-
225	NoBP	A	62	-35.47	-0.2	24.01	-12.67	-0.11
225	232	U	20	-31.92	0.63	32.55	12.52	0.1
225	174	U	31	-34.16	0.58	20.42	18.03	0.15
225	200	U	7	-31.0	0.88	37.49	6.13	0.05

i-nuc	BP(j)	Nuc	#BP_Win	avgMFE	avgZ	avgED	SumZ	SumZ/#TotalWindows	BPs= 4
nt-226	-	G	120	-	-	-	-	-
226	NoBP	G	42	-36.55	-0.12	26.99	-4.86	-0.04
226	142	C	20	-33.74	-0.45	16.55	-8.92	-0.07
226	231	C	20	-31.92	0.63	32.55	12.52	0.1
226	173	C	31	-34.16	0.58	20.42	18.03	0.15
226	199	C	7	-31.0	0.88	37.49	6.13	0.05

i-nuc	BP(j)	Nuc	#BP_Win	avgMFE	avgZ	avgED	SumZ	SumZ/#TotalWindows	BPs= 3
nt-227	-	A	120	-	-	-	-	-
227	NoBP	A	59	-33.66	0.54	32.44	32.0	0.27
227	141	U	20	-33.74	-0.45	16.55	-8.92	-0.07
227	172	U	31	-34.16	0.58	20.42	18.03	0.15
227	337	U	10	-41.47	-1.94	11.0	-19.4	-0.16

i-nuc	BP(j)	Nuc	#BP_Win	avgMFE	avgZ	avgED	SumZ	SumZ/#TotalWindows	BPs= 5
nt-228	-	U	120	-	-	-	-	-
228	NoBP	U	49	-33.92	0.55	32.61	26.95	0.22
228	140	A	20	-33.74	-0.45	16.55	-8.92	-0.07
228	171	A	31	-34.16	0.58	20.42	18.03	0.15
228	198	A	7	-31.0	0.88	37.49	6.13	0.05
228	334	A	2	-38.35	-0.53	15.38	-1.06	-0.01
228	336	A	11	-41.3	-1.83	11.39	-20.15	-0.17

i-nuc	BP(j)	Nuc	#BP_Win	avgMFE	avgZ	avgED	SumZ	SumZ/#TotalWindows	BPs= 6
nt-229	-	C	120	-	-	-	-	-
229	NoBP	C	71	-33.96	0.6	27.75	42.45	0.35
229	139	G	20	-33.74	-0.45	16.55	-8.92	-0.07
229	197	G	7	-31.0	0.88	37.49	6.13	0.05
229	223	G	7	-34.71	0.41	28.8	2.87	0.02
229	333	G	3	-37.57	-0.32	18.55	-0.96	-0.01
229	335	G	11	-41.3	-1.83	11.39	-20.15	-0.17
229	348	G	1	-43.0	-2.51	18.91	-2.51	-0.02

i-nuc	BP(j)	Nuc	#BP_Win	avgMFE	avgZ	avgED	SumZ	SumZ/#TotalWindows	BPs= 8
nt-230	-	U	120	-	-	-	-	-
230	NoBP	U	54	-33.27	0.56	25.69	30.09	0.25
230	138	A	19	-33.88	-0.51	15.73	-9.61	-0.08
230	168	A	2	-33.8	1.16	37.12	2.33	0.02
230	224	G	14	-36.14	0.88	34.32	12.32	0.1
230	196	G	7	-31.0	0.88	37.49	6.13	0.05
230	222	A	7	-34.71	0.41	28.8	2.87	0.02
230	332	A	3	-37.57	-0.32	18.55	-0.96	-0.01
230	334	A	11	-41.3	-1.83	11.39	-20.15	-0.17
230	347	A	3	-41.57	-1.86	21.51	-5.59	-0.05

i-nuc	BP(j)	Nuc	#BP_Win	avgMFE	avgZ	avgED	SumZ	SumZ/#TotalWindows	BPs= 9
nt-231	-	C	120	-	-	-	-	-
231	137	G	18	-34.01	-0.55	14.99	-9.95	-0.08
231	NoBP	C	34	-34.08	0.54	21.48	18.37	0.15
231	226	G	20	-31.92	0.63	32.55	12.52	0.1
231	167	G	2	-33.8	1.16	37.12	2.33	0.02
231	223	G	14	-36.14	0.88	34.32	12.32	0.1
231	195	G	7	-31.0	0.88	37.49	6.13	0.05
231	221	G	7	-34.71	0.41	28.8	2.87	0.02
231	331	G	3	-37.57	-0.32	18.55	-0.96	-0.01
231	333	G	11	-41.3	-1.83	11.39	-20.15	-0.17
231	346	G	4	-41.08	-1.74	21.31	-6.94	-0.06

i-nuc	BP(j)	Nuc	#BP_Win	avgMFE	avgZ	avgED	SumZ	SumZ/#TotalWindows	BPs= 11
nt-232	-	U	120	-	-	-	-	-
232	NoBP	U	4	-32.15	0.14	26.08	0.56	0.0
232	225	A	20	-31.92	0.63	32.55	12.52	0.1
232	136	A	16	-34.08	-0.57	14.05	-9.08	-0.08
232	168	A	25	-33.91	0.51	18.88	12.79	0.11
232	166	G	2	-33.8	1.16	37.12	2.33	0.02
232	286	A	8	-34.99	0.82	30.37	6.6	0.06
232	222	A	14	-36.14	0.88	34.32	12.32	0.1
232	194	A	5	-31.0	0.81	36.82	4.05	0.03
232	220	A	7	-34.71	0.41	28.8	2.87	0.02
232	330	A	3	-37.57	-0.32	18.55	-0.96	-0.01
232	332	A	11	-41.3	-1.83	11.39	-20.15	-0.17
232	345	A	5	-40.2	-1.46	24.4	-7.32	-0.06

i-nuc	BP(j)	Nuc	#BP_Win	avgMFE	avgZ	avgED	SumZ	SumZ/#TotalWindows	BPs= 8
nt-233	-	C	120	-	-	-	-	-
233	224	G	20	-31.92	0.63	32.55	12.52	0.1
233	NoBP	C	20	-34.67	-0.4	20.19	-7.94	-0.07
233	246	G	5	-31.9	0.06	16.33	0.31	0.0
233	167	G	25	-33.91	0.51	18.88	12.79	0.11
233	285	G	17	-33.75	0.79	31.97	13.47	0.11
233	221	G	14	-36.14	0.88	34.32	12.32	0.1
233	329	G	3	-37.57	-0.32	18.55	-0.96	-0.01
233	331	G	11	-41.3	-1.83	11.39	-20.15	-0.17
233	344	G	5	-40.2	-1.46	24.4	-7.32	-0.06

i-nuc	BP(j)	Nuc	#BP_Win	avgMFE	avgZ	avgED	SumZ	SumZ/#TotalWindows	BPs= 4
nt-234	-	G	120	-	-	-	-	-
234	NoBP	G	91	-34.99	0.11	23.37	10.03	0.08
234	245	C	5	-31.9	0.06	16.33	0.31	0.0
234	284	C	17	-33.75	0.79	31.97	13.47	0.11
234	343	C	5	-40.2	-1.46	24.4	-7.32	-0.06
234	352	C	2	-38.6	-1.48	29.4	-2.95	-0.02

i-nuc	BP(j)	Nuc	#BP_Win	avgMFE	avgZ	avgED	SumZ	SumZ/#TotalWindows	BPs= 6
nt-235	-	A	120	-	-	-	-	-
235	NoBP	A	75	-35.21	0.23	27.46	17.12	0.14
235	122	U	1	-32.8	-0.46	24.03	-0.46	-0.0
235	131	U	7	-34.53	-0.9	14.94	-6.33	-0.05
235	244	U	5	-31.9	0.06	16.33	0.31	0.0
235	165	U	25	-33.91	0.51	18.88	12.79	0.11
235	341	U	5	-40.2	-1.46	24.4	-7.32	-0.06
235	351	U	2	-38.6	-1.48	29.4	-2.95	-0.02

i-nuc	BP(j)	Nuc	#BP_Win	avgMFE	avgZ	avgED	SumZ	SumZ/#TotalWindows	BPs= 7
nt-236	-	C	120	-	-	-	-	-
236	NoBP	C	48	-34.03	0.47	28.37	22.5	0.19
236	121	G	1	-32.8	-0.46	24.03	-0.46	-0.0
236	130	G	7	-34.53	-0.9	14.94	-6.33	-0.05
236	164	G	25	-33.91	0.51	18.88	12.79	0.11
236	282	G	21	-34.2	0.72	30.7	15.06	0.13
236	328	G	11	-41.3	-1.83	11.39	-20.15	-0.17
236	340	G	5	-40.2	-1.46	24.4	-7.32	-0.06
236	350	G	2	-38.6	-1.48	29.4	-2.95	-0.02

i-nuc	BP(j)	Nuc	#BP_Win	avgMFE	avgZ	avgED	SumZ	SumZ/#TotalWindows	BPs= 6
nt-237	-	G	120	-	-	-	-	-
237	NoBP	G	37	-33.91	0.05	26.58	1.74	0.01
237	120	U	1	-32.8	-0.46	24.03	-0.46	-0.0
237	252	C	7	-34.59	-0.36	15.76	-2.53	-0.02
237	163	U	23	-33.89	0.48	17.38	11.07	0.09
237	281	C	38	-36.55	-0.08	24.7	-3.0	-0.02
237	218	C	12	-36.36	0.78	33.62	9.33	0.08
237	349	C	2	-38.6	-1.48	29.4	-2.95	-0.02

i-nuc	BP(j)	Nuc	#BP_Win	avgMFE	avgZ	avgED	SumZ	SumZ/#TotalWindows	BPs= 8
nt-238	-	C	120	-	-	-	-	-
238	119	G	1	-32.8	-0.46	24.03	-0.46	-0.0
238	NoBP	C	25	-32.66	0.57	30.08	14.32	0.12
238	129	G	7	-34.53	-0.9	14.94	-6.33	-0.05
238	251	G	7	-34.59	-0.36	15.76	-2.53	-0.02
238	162	G	23	-33.89	0.48	17.38	11.07	0.09
238	280	G	38	-36.55	-0.08	24.7	-3.0	-0.02
238	217	G	12	-36.36	0.78	33.62	9.33	0.08
238	338	G	5	-40.2	-1.46	24.4	-7.32	-0.06
238	348	G	2	-38.6	-1.48	29.4	-2.95	-0.02

i-nuc	BP(j)	Nuc	#BP_Win	avgMFE	avgZ	avgED	SumZ	SumZ/#TotalWindows	BPs= 3
nt-239	-	A	120	-	-	-	-	-
239	NoBP	A	101	-35.01	0.28	25.47	27.89	0.23
239	128	U	7	-34.53	-0.9	14.94	-6.33	-0.05
239	250	U	7	-34.59	-0.36	15.76	-2.53	-0.02
239	337	U	5	-40.2	-1.46	24.4	-7.32	-0.06

i-nuc	BP(j)	Nuc	#BP_Win	avgMFE	avgZ	avgED	SumZ	SumZ/#TotalWindows	BPs= 3
nt-240	-	G	120	-	-	-	-	-
240	127	C	7	-34.53	-0.9	14.94	-6.33	-0.05
240	NoBP	G	104	-35.24	0.22	25.27	22.76	0.19
240	249	U	7	-34.59	-0.36	15.76	-2.53	-0.02
240	343	C	2	-38.6	-1.48	29.4	-2.95	-0.02

i-nuc	BP(j)	Nuc	#BP_Win	avgMFE	avgZ	avgED	SumZ	SumZ/#TotalWindows	BPs= 3
nt-241	-	G	120	-	-	-	-	-
241	NoBP	G	90	-35.7	0.07	26.22	6.72	0.06
241	126	U	4	-34.95	-1.06	12.38	-4.24	-0.04
241	248	C	7	-34.59	-0.36	15.76	-2.53	-0.02
241	160	C	19	-33.44	0.56	19.49	10.56	0.09

i-nuc	BP(j)	Nuc	#BP_Win	avgMFE	avgZ	avgED	SumZ	SumZ/#TotalWindows	BPs= 2
nt-242	-	A	120	-	-	-	-	-
242	NoBP	A	99	-35.56	0.02	24.91	2.47	0.02
242	159	U	19	-33.44	0.56	19.49	10.56	0.09
242	341	U	2	-38.6	-1.48	29.4	-2.95	-0.02

i-nuc	BP(j)	Nuc	#BP_Win	avgMFE	avgZ	avgED	SumZ	SumZ/#TotalWindows	BPs= 5
nt-243	-	C	120	-	-	-	-	-
243	NoBP	C	16	-33.79	-0.39	15.02	-6.23	-0.05
243	158	G	19	-33.44	0.56	19.49	10.56	0.09
243	277	G	65	-36.44	0.02	25.23	1.1	0.01
243	223	G	13	-31.67	1.18	36.46	15.35	0.13
243	333	G	5	-40.2	-1.46	24.4	-7.32	-0.06
243	340	G	2	-38.6	-1.48	29.4	-2.95	-0.02

i-nuc	BP(j)	Nuc	#BP_Win	avgMFE	avgZ	avgED	SumZ	SumZ/#TotalWindows	BPs= 6
nt-244	-	U	120	-	-	-	-	-
244	NoBP	U	11	-34.79	-0.52	14.77	-5.73	-0.05
244	235	A	5	-31.9	0.06	16.33	0.31	0.0
244	157	A	18	-33.29	0.58	20.02	10.42	0.09
244	276	A	66	-36.44	0.02	25.0	1.24	0.01
244	222	A	13	-31.67	1.18	36.46	15.35	0.13
244	332	A	5	-40.2	-1.46	24.4	-7.32	-0.06
244	339	G	2	-38.6	-1.48	29.4	-2.95	-0.02

i-nuc	BP(j)	Nuc	#BP_Win	avgMFE	avgZ	avgED	SumZ	SumZ/#TotalWindows	BPs= 7
nt-245	-	C	120	-	-	-	-	-
245	NoBP	C	19	-34.55	-0.2	14.49	-3.73	-0.03
245	234	G	5	-31.9	0.06	16.33	0.31	0.0
245	261	G	5	-31.82	0.91	35.12	4.55	0.04
245	265	G	4	-33.2	0.82	15.36	3.3	0.03
245	275	G	67	-36.42	0.02	24.8	1.59	0.01
245	221	G	13	-31.67	1.18	36.46	15.35	0.13
245	331	G	5	-40.2	-1.46	24.4	-7.32	-0.06
245	338	G	2	-38.6	-1.48	29.4	-2.95	-0.02

i-nuc	BP(j)	Nuc	#BP_Win	avgMFE	avgZ	avgED	SumZ	SumZ/#TotalWindows	BPs= 6
nt-246	-	G	120	-	-	-	-	-
246	NoBP	G	24	-35.8	-0.47	16.68	-11.27	-0.09
246	233	C	5	-31.9	0.06	16.33	0.31	0.0
246	260	C	5	-31.82	0.91	35.12	4.55	0.04
246	264	C	4	-33.2	0.82	15.36	3.3	0.03
246	274	C	67	-36.42	0.02	24.8	1.59	0.01
246	219	C	13	-31.67	1.18	36.46	15.35	0.13
246	337	U	2	-38.6	-1.48	29.4	-2.95	-0.02

i-nuc	BP(j)	Nuc	#BP_Win	avgMFE	avgZ	avgED	SumZ	SumZ/#TotalWindows	BPs= 4
nt-247	-	G	120	-	-	-	-	-
247	NoBP	G	85	-35.9	-0.0	22.49	-0.03	-0.0
247	258	C	14	-35.68	-0.29	29.29	-4.1	-0.03
247	262	C	4	-33.2	0.82	15.36	3.3	0.03
247	218	C	13	-31.67	1.18	36.46	15.35	0.13
247	362	C	4	-36.52	-0.98	16.74	-3.92	-0.03

i-nuc	BP(j)	Nuc	#BP_Win	avgMFE	avgZ	avgED	SumZ	SumZ/#TotalWindows	BPs= 7
nt-248	-	C	120	-	-	-	-	-
248	NoBP	C	4	-31.9	0.09	15.68	0.35	0.0
248	241	G	7	-34.59	-0.36	15.76	-2.53	-0.02
248	257	G	14	-35.68	-0.29	29.29	-4.1	-0.03
248	261	G	4	-33.2	0.82	15.36	3.3	0.03
248	270	G	73	-36.3	0.03	23.56	2.19	0.02
248	217	G	13	-31.67	1.18	36.46	15.35	0.13
248	361	G	4	-36.52	-0.98	16.74	-3.92	-0.03
248	365	G	1	-34.9	-0.85	31.25	-0.85	-0.01

i-nuc	BP(j)	Nuc	#BP_Win	avgMFE	avgZ	avgED	SumZ	SumZ/#TotalWindows	BPs= 6
nt-249	-	U	120	-	-	-	-	-
249	NoBP	U	8	-32.8	0.29	16.36	2.31	0.02
249	240	G	7	-34.59	-0.36	15.76	-2.53	-0.02
249	256	A	14	-35.68	-0.29	29.29	-4.1	-0.03
249	269	A	73	-36.3	0.03	23.56	2.19	0.02
249	215	A	13	-31.67	1.18	36.46	15.35	0.13
249	360	A	4	-36.52	-0.98	16.74	-3.92	-0.03
249	364	G	1	-34.9	-0.85	31.25	-0.85	-0.01

i-nuc	BP(j)	Nuc	#BP_Win	avgMFE	avgZ	avgED	SumZ	SumZ/#TotalWindows	BPs= 7
nt-250	-	U	120	-	-	-	-	-
250	NoBP	U	2	-31.9	-0.1	14.52	-0.21	-0.0
250	239	A	7	-34.59	-0.36	15.76	-2.53	-0.02
250	255	A	14	-35.68	-0.29	29.29	-4.1	-0.03
250	259	G	4	-33.2	0.82	15.36	3.3	0.03
250	268	A	73	-36.3	0.03	23.56	2.19	0.02
250	214	A	13	-31.67	1.18	36.46	15.35	0.13
250	356	A	6	-35.62	-1.08	19.48	-6.45	-0.05
250	363	G	1	-34.9	-0.85	31.25	-0.85	-0.01

i-nuc	BP(j)	Nuc	#BP_Win	avgMFE	avgZ	avgED	SumZ	SumZ/#TotalWindows	BPs= 6
nt-251	-	G	120	-	-	-	-	-
251	NoBP	G	15	-35.43	-0.27	28.35	-4.02	-0.03
251	238	C	7	-34.59	-0.36	15.76	-2.53	-0.02
251	258	C	4	-33.2	0.82	15.36	3.3	0.03
251	267	C	73	-36.3	0.03	23.56	2.19	0.02
251	213	U	13	-31.67	1.18	36.46	15.35	0.13
251	355	U	7	-35.21	-1.06	20.76	-7.44	-0.06
251	362	C	1	-34.9	-0.85	31.25	-0.85	-0.01

i-nuc	BP(j)	Nuc	#BP_Win	avgMFE	avgZ	avgED	SumZ	SumZ/#TotalWindows	BPs= 7
nt-252	-	C	120	-	-	-	-	-
252	237	G	7	-34.59	-0.36	15.76	-2.53	-0.02
252	NoBP	C	14	-35.68	-0.29	29.29	-4.1	-0.03
252	257	G	4	-33.2	0.82	15.36	3.3	0.03
252	266	G	73	-36.3	0.03	23.56	2.19	0.02
252	212	G	13	-31.67	1.18	36.46	15.35	0.13
252	354	G	7	-35.21	-1.06	20.76	-7.44	-0.06
252	361	G	1	-34.9	-0.85	31.25	-0.85	-0.01
252	367	G	1	-30.8	-0.82	32.84	-0.82	-0.01

i-nuc	BP(j)	Nuc	#BP_Win	avgMFE	avgZ	avgED	SumZ	SumZ/#TotalWindows	BPs= 5
nt-253	-	U	120	-	-	-	-	-
253	NoBP	U	25	-34.78	-0.19	24.2	-4.68	-0.04
253	265	G	73	-36.3	0.03	23.56	2.19	0.02
253	211	A	13	-31.67	1.18	36.46	15.35	0.13
253	353	G	7	-35.21	-1.06	20.76	-7.44	-0.06
253	360	A	1	-34.9	-0.85	31.25	-0.85	-0.01
253	366	G	1	-30.8	-0.82	32.84	-0.82	-0.01

i-nuc	BP(j)	Nuc	#BP_Win	avgMFE	avgZ	avgED	SumZ	SumZ/#TotalWindows	BPs= 2
nt-254	-	G	120	-	-	-	-	-
254	NoBP	G	40	-33.53	0.23	29.17	9.36	0.08
254	264	C	73	-36.3	0.03	23.56	2.19	0.02
254	352	C	7	-35.21	-1.06	20.76	-7.44	-0.06

i-nuc	BP(j)	Nuc	#BP_Win	avgMFE	avgZ	avgED	SumZ	SumZ/#TotalWindows	BPs= 2
nt-255	-	A	120	-	-	-	-	-
255	NoBP	A	99	-35.21	0.16	25.25	15.92	0.13
255	250	U	14	-35.68	-0.29	29.29	-4.1	-0.03
255	351	U	7	-35.21	-1.06	20.76	-7.44	-0.06

i-nuc	BP(j)	Nuc	#BP_Win	avgMFE	avgZ	avgED	SumZ	SumZ/#TotalWindows	BPs= 1
nt-256	-	A	120	-	-	-	-	-
256	NoBP	A	106	-35.16	0.07	25.18	7.87	0.07
256	249	U	14	-35.68	-0.29	29.29	-4.1	-0.03

i-nuc	BP(j)	Nuc	#BP_Win	avgMFE	avgZ	avgED	SumZ	SumZ/#TotalWindows	BPs= 5
nt-257	-	G	120	-	-	-	-	-
257	NoBP	G	81	-35.8	-0.04	24.41	-2.97	-0.02
257	248	C	14	-35.68	-0.29	29.29	-4.1	-0.03
257	252	C	4	-33.2	0.82	15.36	3.3	0.03
257	207	C	13	-31.67	1.18	36.46	15.35	0.13
257	349	C	7	-35.21	-1.06	20.76	-7.44	-0.06
257	362	C	1	-30.8	-0.82	32.84	-0.82	-0.01

i-nuc	BP(j)	Nuc	#BP_Win	avgMFE	avgZ	avgED	SumZ	SumZ/#TotalWindows	BPs= 6
nt-258	-	C	120	-	-	-	-	-
258	NoBP	C	75	-36.21	0.03	23.77	2.03	0.02
258	247	G	14	-35.68	-0.29	29.29	-4.1	-0.03
258	251	G	4	-33.2	0.82	15.36	3.3	0.03
258	206	G	13	-31.67	1.18	36.46	15.35	0.13
258	348	G	7	-35.21	-1.06	20.76	-7.44	-0.06
258	361	G	1	-30.8	-0.82	32.84	-0.82	-0.01
258	365	G	6	-30.48	-1.15	33.07	-6.89	-0.06

i-nuc	BP(j)	Nuc	#BP_Win	avgMFE	avgZ	avgED	SumZ	SumZ/#TotalWindows	BPs= 2
nt-259	-	G	120	-	-	-	-	-
259	NoBP	G	94	-35.42	-0.08	24.71	-7.36	-0.06
259	250	U	4	-33.2	0.82	15.36	3.3	0.03
259	281	C	22	-34.35	0.16	32.68	3.41	0.03

i-nuc	BP(j)	Nuc	#BP_Win	avgMFE	avgZ	avgED	SumZ	SumZ/#TotalWindows	BPs= 4
nt-260	-	C	120	-	-	-	-	-
260	NoBP	C	78	-36.08	0.08	23.21	6.32	0.05
260	246	G	5	-31.82	0.91	35.12	4.55	0.04
260	280	G	22	-34.35	0.16	32.68	3.41	0.03
260	344	G	9	-33.81	-1.21	22.12	-10.85	-0.09
260	363	G	6	-30.48	-1.15	33.07	-6.89	-0.06

i-nuc	BP(j)	Nuc	#BP_Win	avgMFE	avgZ	avgED	SumZ	SumZ/#TotalWindows	BPs= 4
nt-261	-	G	120	-	-	-	-	-
261	245	C	5	-31.82	0.91	35.12	4.55	0.04
261	248	C	4	-33.2	0.82	15.36	3.3	0.03
261	NoBP	G	96	-35.76	0.05	25.7	4.39	0.04
261	343	C	9	-33.81	-1.21	22.12	-10.85	-0.09
261	362	C	6	-30.48	-1.15	33.07	-6.89	-0.06

i-nuc	BP(j)	Nuc	#BP_Win	avgMFE	avgZ	avgED	SumZ	SumZ/#TotalWindows	BPs= 4
nt-262	-	C	120	-	-	-	-	-
262	NoBP	C	79	-35.84	0.03	24.2	2.24	0.02
262	247	G	4	-33.2	0.82	15.36	3.3	0.03
262	278	G	22	-34.35	0.16	32.68	3.41	0.03
262	342	G	9	-33.81	-1.21	22.12	-10.85	-0.09
262	361	G	6	-30.48	-1.15	33.07	-6.89	-0.06

i-nuc	BP(j)	Nuc	#BP_Win	avgMFE	avgZ	avgED	SumZ	SumZ/#TotalWindows	BPs= 1
nt-263	-	A	120	-	-	-	-	-
263	NoBP	A	111	-35.12	-0.01	25.94	-0.76	-0.01
263	341	U	9	-33.81	-1.21	22.12	-10.85	-0.09

i-nuc	BP(j)	Nuc	#BP_Win	avgMFE	avgZ	avgED	SumZ	SumZ/#TotalWindows	BPs= 4
nt-264	-	C	120	-	-	-	-	-
264	NoBP	C	6	-28.63	-0.85	27.84	-5.08	-0.04
264	246	G	4	-33.2	0.82	15.36	3.3	0.03
264	254	G	73	-36.3	0.03	23.56	2.19	0.02
264	275	G	28	-33.52	-0.12	32.76	-3.48	-0.03
264	340	G	9	-33.81	-1.21	22.12	-10.85	-0.09

i-nuc	BP(j)	Nuc	#BP_Win	avgMFE	avgZ	avgED	SumZ	SumZ/#TotalWindows	BPs= 3
nt-265	-	G	120	-	-	-	-	-
265	NoBP	G	15	-31.41	-1.25	22.96	-18.82	-0.16
265	245	C	4	-33.2	0.82	15.36	3.3	0.03
265	253	U	73	-36.3	0.03	23.56	2.19	0.02
265	274	C	28	-33.52	-0.12	32.76	-3.48	-0.03

i-nuc	BP(j)	Nuc	#BP_Win	avgMFE	avgZ	avgED	SumZ	SumZ/#TotalWindows	BPs= 1
nt-266	-	G	120	-	-	-	-	-
266	NoBP	G	47	-32.71	-0.45	28.0	-21.26	-0.18
266	252	C	73	-36.3	0.03	23.56	2.19	0.02

i-nuc	BP(j)	Nuc	#BP_Win	avgMFE	avgZ	avgED	SumZ	SumZ/#TotalWindows	BPs= 2
nt-267	-	C	120	-	-	-	-	-
267	NoBP	C	19	-31.21	-1.08	20.83	-20.5	-0.17
267	251	G	73	-36.3	0.03	23.56	2.19	0.02
267	272	G	28	-33.52	-0.12	32.76	-3.48	-0.03

i-nuc	BP(j)	Nuc	#BP_Win	avgMFE	avgZ	avgED	SumZ	SumZ/#TotalWindows	BPs= 1
nt-268	-	A	120	-	-	-	-	-
268	NoBP	A	47	-32.45	-0.58	27.82	-27.49	-0.23
268	250	U	73	-36.3	0.03	23.56	2.19	0.02

i-nuc	BP(j)	Nuc	#BP_Win	avgMFE	avgZ	avgED	SumZ	SumZ/#TotalWindows	BPs= 1
nt-269	-	A	120	-	-	-	-	-
269	NoBP	A	47	-32.32	-0.66	27.67	-30.94	-0.26
269	249	U	73	-36.3	0.03	23.56	2.19	0.02

i-nuc	BP(j)	Nuc	#BP_Win	avgMFE	avgZ	avgED	SumZ	SumZ/#TotalWindows	BPs= 1
nt-270	-	G	120	-	-	-	-	-
270	248	C	73	-36.3	0.03	23.56	2.19	0.02
270	NoBP	G	47	-32.19	-0.73	27.51	-34.33	-0.29

i-nuc	BP(j)	Nuc	#BP_Win	avgMFE	avgZ	avgED	SumZ	SumZ/#TotalWindows	BPs= 0
nt-271	-	A	120	-	-	-	-	-
271	NoBP	A	120	-34.63	-0.29	25.08	-35.04	-0.29

i-nuc	BP(j)	Nuc	#BP_Win	avgMFE	avgZ	avgED	SumZ	SumZ/#TotalWindows	BPs= 1
nt-272	-	G	120	-	-	-	-	-
272	NoBP	G	92	-34.88	-0.37	22.77	-34.11	-0.28
272	267	C	28	-33.52	-0.12	32.76	-3.48	-0.03

i-nuc	BP(j)	Nuc	#BP_Win	avgMFE	avgZ	avgED	SumZ	SumZ/#TotalWindows	BPs= 2
nt-273	-	G	120	-	-	-	-	-
273	NoBP	G	98	-35.55	-0.02	26.64	-1.87	-0.02
273	281	C	9	-33.81	-1.21	22.12	-10.85	-0.09
273	362	C	13	-27.01	-2.13	15.7	-27.64	-0.23

i-nuc	BP(j)	Nuc	#BP_Win	avgMFE	avgZ	avgED	SumZ	SumZ/#TotalWindows	BPs= 4
nt-274	-	C	120	-	-	-	-	-
274	NoBP	C	3	-31.63	-0.67	12.92	-2.0	-0.02
274	246	G	67	-36.42	0.02	24.8	1.59	0.01
274	265	G	28	-33.52	-0.12	32.76	-3.48	-0.03
274	280	G	9	-33.81	-1.21	22.12	-10.85	-0.09
274	361	G	13	-27.01	-2.13	15.7	-27.64	-0.23

i-nuc	BP(j)	Nuc	#BP_Win	avgMFE	avgZ	avgED	SumZ	SumZ/#TotalWindows	BPs= 2
nt-275	-	G	120	-	-	-	-	-
275	NoBP	G	25	-29.6	-1.69	17.99	-42.35	-0.35
275	245	C	67	-36.42	0.02	24.8	1.59	0.01
275	264	C	28	-33.52	-0.12	32.76	-3.48	-0.03

i-nuc	BP(j)	Nuc	#BP_Win	avgMFE	avgZ	avgED	SumZ	SumZ/#TotalWindows	BPs= 1
nt-276	-	A	120	-	-	-	-	-
276	NoBP	A	54	-31.54	-0.87	25.63	-47.09	-0.39
276	244	U	66	-36.44	0.02	25.0	1.24	0.01

i-nuc	BP(j)	Nuc	#BP_Win	avgMFE	avgZ	avgED	SumZ	SumZ/#TotalWindows	BPs= 1
nt-277	-	G	120	-	-	-	-	-
277	NoBP	G	55	-31.43	-0.88	25.49	-48.6	-0.4
277	243	C	65	-36.44	0.02	25.23	1.1	0.01

i-nuc	BP(j)	Nuc	#BP_Win	avgMFE	avgZ	avgED	SumZ	SumZ/#TotalWindows	BPs= 2
nt-278	-	G	120	-	-	-	-	-
278	NoBP	G	86	-33.67	-0.73	22.43	-62.56	-0.52
278	189	C	12	-36.36	0.78	33.62	9.33	0.08
278	262	C	22	-34.35	0.16	32.68	3.41	0.03

i-nuc	BP(j)	Nuc	#BP_Win	avgMFE	avgZ	avgED	SumZ	SumZ/#TotalWindows	BPs= 3
nt-279	-	G	120	-	-	-	-	-
279	NoBP	G	72	-35.51	-0.14	26.08	-9.98	-0.08
279	188	C	12	-36.36	0.78	33.62	9.33	0.08
279	219	C	4	-34.5	0.29	30.76	1.17	0.01
279	355	U	32	-29.57	-1.62	20.6	-51.71	-0.43

i-nuc	BP(j)	Nuc	#BP_Win	avgMFE	avgZ	avgED	SumZ	SumZ/#TotalWindows	BPs= 5
nt-280	-	G	120	-	-	-	-	-
280	NoBP	G	35	-29.87	-1.51	19.69	-53.01	-0.44
280	238	C	38	-36.55	-0.08	24.7	-3.0	-0.02
280	187	C	12	-36.36	0.78	33.62	9.33	0.08
280	260	C	22	-34.35	0.16	32.68	3.41	0.03
280	218	C	4	-34.5	0.29	30.76	1.17	0.01
280	274	C	9	-33.81	-1.21	22.12	-10.85	-0.09

i-nuc	BP(j)	Nuc	#BP_Win	avgMFE	avgZ	avgED	SumZ	SumZ/#TotalWindows	BPs= 6
nt-281	-	C	120	-	-	-	-	-
281	NoBP	C	1	-36.2	0.32	7.43	0.32	0.0
281	237	G	38	-36.55	-0.08	24.7	-3.0	-0.02
281	186	G	12	-36.36	0.78	33.62	9.33	0.08
281	259	G	22	-34.35	0.16	32.68	3.41	0.03
281	217	G	4	-34.5	0.29	30.76	1.17	0.01
281	353	G	34	-29.43	-1.64	20.27	-55.67	-0.46
281	273	G	9	-33.81	-1.21	22.12	-10.85	-0.09

i-nuc	BP(j)	Nuc	#BP_Win	avgMFE	avgZ	avgED	SumZ	SumZ/#TotalWindows	BPs= 3
nt-282	-	G	120	-	-	-	-	-
282	NoBP	G	11	-36.11	0.86	33.69	9.51	0.08
282	236	C	21	-34.2	0.72	30.7	15.06	0.13
282	300	C	54	-35.8	-0.5	25.78	-26.94	-0.22
282	352	C	34	-29.43	-1.64	20.27	-55.67	-0.46

i-nuc	BP(j)	Nuc	#BP_Win	avgMFE	avgZ	avgED	SumZ	SumZ/#TotalWindows	BPs= 3
nt-283	-	G	120	-	-	-	-	-
283	NoBP	G	22	-33.79	0.58	29.68	12.83	0.11
283	185	C	9	-36.56	0.87	33.14	7.79	0.06
283	299	C	55	-35.77	-0.46	25.97	-25.28	-0.21
283	351	U	34	-29.43	-1.64	20.27	-55.67	-0.46

i-nuc	BP(j)	Nuc	#BP_Win	avgMFE	avgZ	avgED	SumZ	SumZ/#TotalWindows	BPs= 5
nt-284	-	C	120	-	-	-	-	-
284	NoBP	C	2	-30.1	-0.28	23.52	-0.55	-0.0
284	234	G	17	-33.75	0.79	31.97	13.47	0.11
284	184	G	9	-36.56	0.87	33.14	7.79	0.06
284	298	G	55	-35.77	-0.46	25.97	-25.28	-0.21
284	353	G	3	-33.87	-0.93	13.25	-2.8	-0.02
284	350	G	34	-29.43	-1.64	20.27	-55.67	-0.46

i-nuc	BP(j)	Nuc	#BP_Win	avgMFE	avgZ	avgED	SumZ	SumZ/#TotalWindows	BPs= 4
nt-285	-	G	120	-	-	-	-	-
285	233	C	17	-33.75	0.79	31.97	13.47	0.11
285	NoBP	G	9	-36.56	0.87	33.14	7.79	0.06
285	297	C	55	-35.77	-0.46	25.97	-25.28	-0.21
285	352	C	5	-31.16	-1.35	11.96	-6.74	-0.06
285	349	C	34	-29.43	-1.64	20.27	-55.67	-0.46

i-nuc	BP(j)	Nuc	#BP_Win	avgMFE	avgZ	avgED	SumZ	SumZ/#TotalWindows	BPs= 4
nt-286	-	A	120	-	-	-	-	-
286	232	U	8	-34.99	0.82	30.37	6.6	0.06
286	182	U	9	-36.56	0.87	33.14	7.79	0.06
286	295	U	55	-35.77	-0.46	25.97	-25.28	-0.21
286	NoBP	A	43	-29.92	-1.2	22.78	-51.78	-0.43
286	351	U	5	-31.16	-1.35	11.96	-6.74	-0.06

i-nuc	BP(j)	Nuc	#BP_Win	avgMFE	avgZ	avgED	SumZ	SumZ/#TotalWindows	BPs= 6
nt-287	-	C	120	-	-	-	-	-
287	NoBP	C	13	-33.1	0.75	31.53	9.69	0.08
287	181	G	9	-36.56	0.87	33.14	7.79	0.06
287	294	G	55	-35.77	-0.46	25.97	-25.28	-0.21
287	221	G	2	-37.05	0.8	38.99	1.61	0.01
287	350	G	5	-31.16	-1.35	11.96	-6.74	-0.06
287	348	G	34	-29.43	-1.64	20.27	-55.67	-0.46
287	405	G	2	-26.1	-2.09	25.14	-4.18	-0.03

i-nuc	BP(j)	Nuc	#BP_Win	avgMFE	avgZ	avgED	SumZ	SumZ/#TotalWindows	BPs= 6
nt-288	-	U	120	-	-	-	-	-
288	NoBP	U	8	-31.65	-0.89	16.52	-7.14	-0.06
288	180	A	9	-36.56	0.87	33.14	7.79	0.06
288	293	A	55	-35.77	-0.46	25.97	-25.28	-0.21
288	220	A	2	-37.05	0.8	38.99	1.61	0.01
288	301	A	10	-32.2	0.78	34.1	7.83	0.07
288	347	A	34	-29.43	-1.64	20.27	-55.67	-0.46
288	404	A	2	-26.1	-2.09	25.14	-4.18	-0.03

i-nuc	BP(j)	Nuc	#BP_Win	avgMFE	avgZ	avgED	SumZ	SumZ/#TotalWindows	BPs= 5
nt-289	-	G	120	-	-	-	-	-
289	NoBP	G	92	-33.2	-0.91	23.76	-83.86	-0.7
289	179	C	9	-36.56	0.87	33.14	7.79	0.06
289	219	C	2	-37.05	0.8	38.99	1.61	0.01
289	300	C	10	-32.2	0.78	34.1	7.83	0.07
289	349	C	5	-31.16	-1.35	11.96	-6.74	-0.06
289	403	C	2	-26.1	-2.09	25.14	-4.18	-0.03

i-nuc	BP(j)	Nuc	#BP_Win	avgMFE	avgZ	avgED	SumZ	SumZ/#TotalWindows	BPs= 4
nt-290	-	G	120	-	-	-	-	-
290	NoBP	G	104	-33.45	-0.79	23.91	-81.99	-0.68
290	218	C	2	-37.05	0.8	38.99	1.61	0.01
290	299	C	10	-32.2	0.78	34.1	7.83	0.07
290	402	C	2	-26.1	-2.09	25.14	-4.18	-0.03
290	349	C	2	-25.2	-1.8	15.81	-3.61	-0.03

i-nuc	BP(j)	Nuc	#BP_Win	avgMFE	avgZ	avgED	SumZ	SumZ/#TotalWindows	BPs= 6
nt-291	-	U	120	-	-	-	-	-
291	NoBP	U	94	-33.27	-0.88	23.8	-82.31	-0.69
291	177	A	5	-37.02	0.71	32.81	3.54	0.03
291	217	G	2	-37.05	0.8	38.99	1.61	0.01
291	298	G	10	-32.2	0.78	34.1	7.83	0.07
291	347	A	5	-31.16	-1.35	11.96	-6.74	-0.06
291	401	G	2	-26.1	-2.09	25.14	-4.18	-0.03
291	348	G	2	-25.2	-1.8	15.81	-3.61	-0.03

i-nuc	BP(j)	Nuc	#BP_Win	avgMFE	avgZ	avgED	SumZ	SumZ/#TotalWindows	BPs= 2
nt-292	-	G	120	-	-	-	-	-
292	176	U	4	-37.22	0.67	32.9	2.68	0.02
292	NoBP	G	106	-32.89	-0.93	23.25	-98.38	-0.82
292	297	C	10	-32.2	0.78	34.1	7.83	0.07

i-nuc	BP(j)	Nuc	#BP_Win	avgMFE	avgZ	avgED	SumZ	SumZ/#TotalWindows	BPs= 1
nt-293	-	A	120	-	-	-	-	-
293	NoBP	A	65	-30.44	-1.01	22.84	-65.67	-0.55
293	288	U	55	-35.77	-0.46	25.97	-25.28	-0.21

i-nuc	BP(j)	Nuc	#BP_Win	avgMFE	avgZ	avgED	SumZ	SumZ/#TotalWindows	BPs= 2
nt-294	-	G	120	-	-	-	-	-
294	NoBP	G	17	-34.06	0.78	34.18	13.2	0.11
294	287	C	55	-35.77	-0.46	25.97	-25.28	-0.21
294	343	C	48	-28.92	-1.71	18.34	-82.18	-0.68

i-nuc	BP(j)	Nuc	#BP_Win	avgMFE	avgZ	avgED	SumZ	SumZ/#TotalWindows	BPs= 2
nt-295	-	U	120	-	-	-	-	-
295	NoBP	U	17	-33.19	0.67	33.32	11.47	0.1
295	286	A	55	-35.77	-0.46	25.97	-25.28	-0.21
295	342	G	48	-28.92	-1.71	18.34	-82.18	-0.68

i-nuc	BP(j)	Nuc	#BP_Win	avgMFE	avgZ	avgED	SumZ	SumZ/#TotalWindows	BPs= 1
nt-296	-	A	120	-	-	-	-	-
296	NoBP	A	72	-34.96	-0.22	27.51	-15.82	-0.13
296	341	U	48	-28.92	-1.71	18.34	-82.18	-0.68

i-nuc	BP(j)	Nuc	#BP_Win	avgMFE	avgZ	avgED	SumZ	SumZ/#TotalWindows	BPs= 5
nt-297	-	C	120	-	-	-	-	-
297	NoBP	C	2	-35.95	0.92	32.21	1.85	0.02
297	285	G	55	-35.77	-0.46	25.97	-25.28	-0.21
297	186	G	2	-37.05	0.8	38.99	1.61	0.01
297	292	G	10	-32.2	0.78	34.1	7.83	0.07
297	340	G	48	-28.92	-1.71	18.34	-82.18	-0.68
297	342	G	3	-22.47	-1.36	17.85	-4.08	-0.03

i-nuc	BP(j)	Nuc	#BP_Win	avgMFE	avgZ	avgED	SumZ	SumZ/#TotalWindows	BPs= 4
nt-298	-	G	120	-	-	-	-	-
298	NoBP	G	50	-28.91	-1.66	18.56	-83.14	-0.69
298	284	C	55	-35.77	-0.46	25.97	-25.28	-0.21
298	185	C	2	-37.05	0.8	38.99	1.61	0.01
298	291	U	10	-32.2	0.78	34.1	7.83	0.07
298	341	U	3	-22.47	-1.36	17.85	-4.08	-0.03

i-nuc	BP(j)	Nuc	#BP_Win	avgMFE	avgZ	avgED	SumZ	SumZ/#TotalWindows	BPs= 5
nt-299	-	C	120	-	-	-	-	-
299	283	G	55	-35.77	-0.46	25.97	-25.28	-0.21
299	184	G	2	-37.05	0.8	38.99	1.61	0.01
299	290	G	10	-32.2	0.78	34.1	7.83	0.07
299	339	G	50	-28.61	-1.71	18.2	-85.55	-0.71
299	340	G	3	-22.47	-1.36	17.85	-4.08	-0.03

i-nuc	BP(j)	Nuc	#BP_Win	avgMFE	avgZ	avgED	SumZ	SumZ/#TotalWindows	BPs= 5
nt-300	-	C	120	-	-	-	-	-
300	282	G	54	-35.8	-0.5	25.78	-26.94	-0.22
300	183	G	2	-37.05	0.8	38.99	1.61	0.01
300	289	G	10	-32.2	0.78	34.1	7.83	0.07
300	338	G	50	-28.61	-1.71	18.2	-85.55	-0.71
300	339	G	3	-22.47	-1.36	17.85	-4.08	-0.03
300	NoBP	C	1	-19.3	-2.19	12.54	-2.19	-0.02

i-nuc	BP(j)	Nuc	#BP_Win	avgMFE	avgZ	avgED	SumZ	SumZ/#TotalWindows	BPs= 3
nt-301	-	A	120	-	-	-	-	-
301	182	U	1	-37.0	0.86	37.94	0.86	0.01
301	NoBP	A	59	-34.59	-0.6	24.91	-35.49	-0.3
301	288	U	10	-32.2	0.78	34.1	7.83	0.07
301	337	U	50	-28.61	-1.71	18.2	-85.55	-0.71

i-nuc	BP(j)	Nuc	#BP_Win	avgMFE	avgZ	avgED	SumZ	SumZ/#TotalWindows	BPs= 0
nt-302	-	A	120	-	-	-	-	-
302	NoBP	A	120	-31.77	-0.96	22.77	-114.66	-0.96

i-nuc	BP(j)	Nuc	#BP_Win	avgMFE	avgZ	avgED	SumZ	SumZ/#TotalWindows	BPs= 0
nt-303	-	A	120	-	-	-	-	-
303	NoBP	A	120	-31.62	-0.98	22.54	-117.57	-0.98

i-nuc	BP(j)	Nuc	#BP_Win	avgMFE	avgZ	avgED	SumZ	SumZ/#TotalWindows	BPs= 0
nt-304	-	A	120	-	-	-	-	-
304	NoBP	A	120	-31.49	-1.0	22.32	-120.55	-1.0

i-nuc	BP(j)	Nuc	#BP_Win	avgMFE	avgZ	avgED	SumZ	SumZ/#TotalWindows	BPs= 0
nt-305	-	A	120	-	-	-	-	-
305	NoBP	A	120	-31.35	-1.02	22.13	-122.54	-1.02

i-nuc	BP(j)	Nuc	#BP_Win	avgMFE	avgZ	avgED	SumZ	SumZ/#TotalWindows	BPs= 2
nt-306	-	U	120	-	-	-	-	-
306	NoBP	U	66	-33.76	-0.5	25.15	-33.13	-0.28
306	332	A	53	-28.26	-1.69	18.18	-89.63	-0.75
306	331	G	1	-19.7	-2.02	11.78	-2.02	-0.02

i-nuc	BP(j)	Nuc	#BP_Win	avgMFE	avgZ	avgED	SumZ	SumZ/#TotalWindows	BPs= 2
nt-307	-	U	120	-	-	-	-	-
307	NoBP	U	40	-35.1	0.08	27.24	3.34	0.03
307	330	A	27	-30.68	-1.5	20.85	-40.6	-0.34
307	331	G	53	-28.26	-1.69	18.18	-89.63	-0.75

i-nuc	BP(j)	Nuc	#BP_Win	avgMFE	avgZ	avgED	SumZ	SumZ/#TotalWindows	BPs= 2
nt-308	-	U	120	-	-	-	-	-
308	NoBP	U	40	-34.78	0.03	26.62	1.33	0.01
308	329	G	27	-30.68	-1.5	20.85	-40.6	-0.34
308	330	A	53	-28.26	-1.69	18.18	-89.63	-0.75

i-nuc	BP(j)	Nuc	#BP_Win	avgMFE	avgZ	avgED	SumZ	SumZ/#TotalWindows	BPs= 2
nt-309	-	U	120	-	-	-	-	-
309	NoBP	U	40	-34.48	-0.03	25.99	-1.03	-0.01
309	328	G	27	-30.68	-1.5	20.85	-40.6	-0.34
309	329	G	53	-28.26	-1.69	18.18	-89.63	-0.75

i-nuc	BP(j)	Nuc	#BP_Win	avgMFE	avgZ	avgED	SumZ	SumZ/#TotalWindows	BPs= 0
nt-310	-	G	120	-	-	-	-	-
310	NoBP	G	120	-30.78	-1.11	21.17	-133.25	-1.11

i-nuc	BP(j)	Nuc	#BP_Win	avgMFE	avgZ	avgED	SumZ	SumZ/#TotalWindows	BPs= 0
nt-311	-	A	120	-	-	-	-	-
311	NoBP	A	120	-30.68	-1.13	20.94	-135.71	-1.13

i-nuc	BP(j)	Nuc	#BP_Win	avgMFE	avgZ	avgED	SumZ	SumZ/#TotalWindows	BPs= 1
nt-312	-	C	120	-	-	-	-	-
312	NoBP	C	13	-30.89	1.33	39.29	17.3	0.14
312	325	G	107	-30.54	-1.46	18.44	-155.87	-1.3

i-nuc	BP(j)	Nuc	#BP_Win	avgMFE	avgZ	avgED	SumZ	SumZ/#TotalWindows	BPs= 1
nt-313	-	U	120	-	-	-	-	-
313	NoBP	U	11	-30.65	1.39	39.55	15.34	0.13
313	324	A	109	-30.43	-1.43	18.53	-156.12	-1.3

i-nuc	BP(j)	Nuc	#BP_Win	avgMFE	avgZ	avgED	SumZ	SumZ/#TotalWindows	BPs= 1
nt-314	-	A	120	-	-	-	-	-
314	NoBP	A	9	-30.43	1.46	39.56	13.13	0.11
314	323	U	111	-30.31	-1.4	18.68	-155.52	-1.3

i-nuc	BP(j)	Nuc	#BP_Win	avgMFE	avgZ	avgED	SumZ	SumZ/#TotalWindows	BPs= 1
nt-315	-	G	120	-	-	-	-	-
315	NoBP	G	8	-28.28	1.24	36.3	9.93	0.08
315	322	C	112	-30.31	-1.37	18.88	-153.56	-1.28

i-nuc	BP(j)	Nuc	#BP_Win	avgMFE	avgZ	avgED	SumZ	SumZ/#TotalWindows	BPs= 1
nt-316	-	C	120	-	-	-	-	-
316	NoBP	C	8	-26.25	0.99	33.11	7.9	0.07
316	321	G	112	-30.31	-1.37	18.88	-153.56	-1.28

i-nuc	BP(j)	Nuc	#BP_Win	avgMFE	avgZ	avgED	SumZ	SumZ/#TotalWindows	BPs= 0
nt-317	-	G	120	-	-	-	-	-
317	NoBP	G	120	-29.9	-1.23	19.62	-147.42	-1.23

i-nuc	BP(j)	Nuc	#BP_Win	avgMFE	avgZ	avgED	SumZ	SumZ/#TotalWindows	BPs= 1
nt-318	-	G	120	-	-	-	-	-
318	NoBP	G	116	-30.31	-1.27	19.62	-147.36	-1.23
318	352	C	4	-14.12	-0.82	12.15	-3.3	-0.03

i-nuc	BP(j)	Nuc	#BP_Win	avgMFE	avgZ	avgED	SumZ	SumZ/#TotalWindows	BPs= 1
nt-319	-	A	120	-	-	-	-	-
319	NoBP	A	116	-30.16	-1.29	19.39	-149.91	-1.25
319	351	U	4	-14.12	-0.82	12.15	-3.3	-0.03

i-nuc	BP(j)	Nuc	#BP_Win	avgMFE	avgZ	avgED	SumZ	SumZ/#TotalWindows	BPs= 1
nt-320	-	G	120	-	-	-	-	-
320	NoBP	G	118	-29.76	-1.31	19.0	-154.42	-1.29
320	403	C	2	-13.1	-0.46	16.36	-0.91	-0.01

i-nuc	BP(j)	Nuc	#BP_Win	avgMFE	avgZ	avgED	SumZ	SumZ/#TotalWindows	BPs= 3
nt-321	-	G	120	-	-	-	-	-
321	NoBP	G	2	-21.4	0.66	27.57	1.31	0.01
321	316	C	112	-30.31	-1.37	18.88	-153.56	-1.28
321	349	C	4	-14.12	-0.82	12.15	-3.3	-0.03
321	402	C	2	-13.1	-0.46	16.36	-0.91	-0.01

i-nuc	BP(j)	Nuc	#BP_Win	avgMFE	avgZ	avgED	SumZ	SumZ/#TotalWindows	BPs= 3
nt-322	-	C	120	-	-	-	-	-
322	315	G	112	-30.31	-1.37	18.88	-153.56	-1.28
322	348	G	4	-14.12	-0.82	12.15	-3.3	-0.03
322	401	G	2	-13.1	-0.46	16.36	-0.91	-0.01
322	NoBP	C	2	-12.5	-0.12	14.26	-0.25	-0.0

i-nuc	BP(j)	Nuc	#BP_Win	avgMFE	avgZ	avgED	SumZ	SumZ/#TotalWindows	BPs= 3
nt-323	-	U	120	-	-	-	-	-
323	314	A	111	-30.31	-1.4	18.68	-155.52	-1.3
323	347	A	4	-14.12	-0.82	12.15	-3.3	-0.03
323	400	G	2	-13.1	-0.46	16.36	-0.91	-0.01
323	NoBP	U	3	-12.5	-0.4	13.63	-1.21	-0.01

i-nuc	BP(j)	Nuc	#BP_Win	avgMFE	avgZ	avgED	SumZ	SumZ/#TotalWindows	BPs= 1
nt-324	-	A	120	-	-	-	-	-
324	313	U	109	-30.43	-1.43	18.53	-156.12	-1.3
324	NoBP	A	11	-13.39	-0.6	13.54	-6.63	-0.06

i-nuc	BP(j)	Nuc	#BP_Win	avgMFE	avgZ	avgED	SumZ	SumZ/#TotalWindows	BPs= 1
nt-325	-	G	120	-	-	-	-	-
325	312	C	107	-30.54	-1.46	18.44	-155.87	-1.3
325	NoBP	G	13	-13.52	-0.66	13.29	-8.64	-0.07

i-nuc	BP(j)	Nuc	#BP_Win	avgMFE	avgZ	avgED	SumZ	SumZ/#TotalWindows	BPs= 0
nt-326	-	A	120	-	-	-	-	-
326	NoBP	A	120	-28.49	-1.38	17.86	-165.32	-1.38

i-nuc	BP(j)	Nuc	#BP_Win	avgMFE	avgZ	avgED	SumZ	SumZ/#TotalWindows	BPs= 0
nt-327	-	A	120	-	-	-	-	-
327	NoBP	A	120	-28.31	-1.38	17.75	-165.9	-1.38

i-nuc	BP(j)	Nuc	#BP_Win	avgMFE	avgZ	avgED	SumZ	SumZ/#TotalWindows	BPs= 4
nt-328	-	G	120	-	-	-	-	-
328	NoBP	G	75	-25.75	-1.38	17.36	-103.55	-0.86
328	219	C	3	-35.0	0.57	26.19	1.7	0.01
328	236	C	11	-41.3	-1.83	11.39	-20.15	-0.17
328	309	U	27	-30.68	-1.5	20.85	-40.6	-0.34
328	343	C	4	-14.12	-0.82	12.15	-3.3	-0.03

i-nuc	BP(j)	Nuc	#BP_Win	avgMFE	avgZ	avgED	SumZ	SumZ/#TotalWindows	BPs= 4
nt-329	-	G	120	-	-	-	-	-
329	NoBP	G	34	-23.8	-1.09	13.07	-37.15	-0.31
329	218	C	3	-35.0	0.57	26.19	1.7	0.01
329	233	C	3	-37.57	-0.32	18.55	-0.96	-0.01
329	308	U	27	-30.68	-1.5	20.85	-40.6	-0.34
329	309	U	53	-28.26	-1.69	18.18	-89.63	-0.75

i-nuc	BP(j)	Nuc	#BP_Win	avgMFE	avgZ	avgED	SumZ	SumZ/#TotalWindows	BPs= 4
nt-330	-	A	120	-	-	-	-	-
330	NoBP	A	33	-25.32	-1.0	14.01	-32.89	-0.27
330	232	U	3	-37.57	-0.32	18.55	-0.96	-0.01
330	307	U	27	-30.68	-1.5	20.85	-40.6	-0.34
330	308	U	53	-28.26	-1.69	18.18	-89.63	-0.75
330	341	U	4	-14.12	-0.82	12.15	-3.3	-0.03

i-nuc	BP(j)	Nuc	#BP_Win	avgMFE	avgZ	avgED	SumZ	SumZ/#TotalWindows	BPs= 5
nt-331	-	G	120	-	-	-	-	-
331	NoBP	G	47	-21.77	-1.02	17.18	-47.97	-0.4
331	231	C	3	-37.57	-0.32	18.55	-0.96	-0.01
331	233	C	11	-41.3	-1.83	11.39	-20.15	-0.17
331	245	C	5	-40.2	-1.46	24.4	-7.32	-0.06
331	307	U	53	-28.26	-1.69	18.18	-89.63	-0.75
331	306	U	1	-19.7	-2.02	11.78	-2.02	-0.02

i-nuc	BP(j)	Nuc	#BP_Win	avgMFE	avgZ	avgED	SumZ	SumZ/#TotalWindows	BPs= 4
nt-332	-	A	120	-	-	-	-	-
332	NoBP	A	48	-21.25	-1.05	16.94	-50.39	-0.42
332	230	U	3	-37.57	-0.32	18.55	-0.96	-0.01
332	232	U	11	-41.3	-1.83	11.39	-20.15	-0.17
332	244	U	5	-40.2	-1.46	24.4	-7.32	-0.06
332	306	U	53	-28.26	-1.69	18.18	-89.63	-0.75

i-nuc	BP(j)	Nuc	#BP_Win	avgMFE	avgZ	avgED	SumZ	SumZ/#TotalWindows	BPs= 3
nt-333	-	G	120	-	-	-	-	-
333	229	C	3	-37.57	-0.32	18.55	-0.96	-0.01
333	231	C	11	-41.3	-1.83	11.39	-20.15	-0.17
333	243	C	5	-40.2	-1.46	24.4	-7.32	-0.06
333	NoBP	G	101	-24.71	-1.39	17.55	-139.98	-1.17

i-nuc	BP(j)	Nuc	#BP_Win	avgMFE	avgZ	avgED	SumZ	SumZ/#TotalWindows	BPs= 2
nt-334	-	A	120	-	-	-	-	-
334	228	U	2	-38.35	-0.53	15.38	-1.06	-0.01
334	230	U	11	-41.3	-1.83	11.39	-20.15	-0.17
334	NoBP	A	107	-25.32	-1.37	17.89	-146.93	-1.22

i-nuc	BP(j)	Nuc	#BP_Win	avgMFE	avgZ	avgED	SumZ	SumZ/#TotalWindows	BPs= 1
nt-335	-	G	120	-	-	-	-	-
335	NoBP	G	109	-25.32	-1.35	17.89	-147.26	-1.23
335	229	C	11	-41.3	-1.83	11.39	-20.15	-0.17

i-nuc	BP(j)	Nuc	#BP_Win	avgMFE	avgZ	avgED	SumZ	SumZ/#TotalWindows	BPs= 2
nt-336	-	A	120	-	-	-	-	-
336	228	U	11	-41.3	-1.83	11.39	-20.15	-0.17
336	NoBP	A	104	-25.16	-1.36	17.63	-141.67	-1.18
336	355	U	5	-23.5	-1.0	24.25	-5.01	-0.04

i-nuc	BP(j)	Nuc	#BP_Win	avgMFE	avgZ	avgED	SumZ	SumZ/#TotalWindows	BPs= 5
nt-337	-	U	120	-	-	-	-	-
337	227	A	10	-41.47	-1.94	11.0	-19.4	-0.16
337	239	A	5	-40.2	-1.46	24.4	-7.32	-0.06
337	246	G	2	-38.6	-1.48	29.4	-2.95	-0.02
337	301	A	50	-28.61	-1.71	18.2	-85.55	-0.71
337	NoBP	U	48	-19.18	-0.96	15.9	-45.91	-0.38
337	354	G	5	-23.5	-1.0	24.25	-5.01	-0.04

i-nuc	BP(j)	Nuc	#BP_Win	avgMFE	avgZ	avgED	SumZ	SumZ/#TotalWindows	BPs= 3
nt-338	-	G	120	-	-	-	-	-
338	NoBP	G	63	-22.63	-1.08	15.93	-67.77	-0.56
338	238	C	5	-40.2	-1.46	24.4	-7.32	-0.06
338	245	C	2	-38.6	-1.48	29.4	-2.95	-0.02
338	300	C	50	-28.61	-1.71	18.2	-85.55	-0.71

i-nuc	BP(j)	Nuc	#BP_Win	avgMFE	avgZ	avgED	SumZ	SumZ/#TotalWindows	BPs= 4
nt-339	-	G	120	-	-	-	-	-
339	NoBP	G	26	-34.39	-1.4	17.57	-36.38	-0.3
339	244	U	2	-38.6	-1.48	29.4	-2.95	-0.02
339	299	C	50	-28.61	-1.71	18.2	-85.55	-0.71
339	352	C	39	-16.35	-0.83	15.97	-32.26	-0.27
339	300	C	3	-22.47	-1.36	17.85	-4.08	-0.03

i-nuc	BP(j)	Nuc	#BP_Win	avgMFE	avgZ	avgED	SumZ	SumZ/#TotalWindows	BPs= 8
nt-340	-	G	120	-	-	-	-	-
340	NoBP	G	11	-31.56	-1.47	11.38	-16.12	-0.13
340	236	C	5	-40.2	-1.46	24.4	-7.32	-0.06
340	243	C	2	-38.6	-1.48	29.4	-2.95	-0.02
340	297	C	48	-28.92	-1.71	18.34	-82.18	-0.68
340	264	C	9	-33.81	-1.21	22.12	-10.85	-0.09
340	351	U	39	-16.35	-0.83	15.97	-32.26	-0.27
340	299	C	3	-22.47	-1.36	17.85	-4.08	-0.03
340	352	C	1	-21.0	-1.84	15.54	-1.84	-0.02
340	417	C	2	-17.2	-0.63	18.2	-1.26	-0.01

i-nuc	BP(j)	Nuc	#BP_Win	avgMFE	avgZ	avgED	SumZ	SumZ/#TotalWindows	BPs= 9
nt-341	-	U	120	-	-	-	-	-
341	NoBP	U	6	-41.52	-1.74	11.0	-10.44	-0.09
341	235	A	5	-40.2	-1.46	24.4	-7.32	-0.06
341	242	A	2	-38.6	-1.48	29.4	-2.95	-0.02
341	296	A	48	-28.92	-1.71	18.34	-82.18	-0.68
341	263	A	9	-33.81	-1.21	22.12	-10.85	-0.09
341	350	G	40	-16.47	-0.85	15.96	-34.1	-0.28
341	298	G	3	-22.47	-1.36	17.85	-4.08	-0.03
341	416	A	2	-17.2	-0.63	18.2	-1.26	-0.01
341	330	A	4	-14.12	-0.82	12.15	-3.3	-0.03
341	446	A	1	-13.2	0.28	22.84	0.28	0.0

i-nuc	BP(j)	Nuc	#BP_Win	avgMFE	avgZ	avgED	SumZ	SumZ/#TotalWindows	BPs= 5
nt-342	-	G	120	-	-	-	-	-
342	NoBP	G	18	-32.03	-1.27	17.84	-22.91	-0.19
342	295	U	48	-28.92	-1.71	18.34	-82.18	-0.68
342	262	C	9	-33.81	-1.21	22.12	-10.85	-0.09
342	349	C	41	-16.39	-0.82	16.16	-33.62	-0.28
342	297	C	3	-22.47	-1.36	17.85	-4.08	-0.03
342	445	C	1	-13.2	0.28	22.84	0.28	0.0

i-nuc	BP(j)	Nuc	#BP_Win	avgMFE	avgZ	avgED	SumZ	SumZ/#TotalWindows	BPs= 7
nt-343	-	C	120	-	-	-	-	-
343	NoBP	C	10	-28.03	-1.22	15.3	-12.18	-0.1
343	234	G	5	-40.2	-1.46	24.4	-7.32	-0.06
343	240	G	2	-38.6	-1.48	29.4	-2.95	-0.02
343	294	G	48	-28.92	-1.71	18.34	-82.18	-0.68
343	261	G	9	-33.81	-1.21	22.12	-10.85	-0.09
343	348	G	41	-16.39	-0.82	16.16	-33.62	-0.28
343	328	G	4	-14.12	-0.82	12.15	-3.3	-0.03
343	444	G	1	-13.2	0.28	22.84	0.28	0.0

i-nuc	BP(j)	Nuc	#BP_Win	avgMFE	avgZ	avgED	SumZ	SumZ/#TotalWindows	BPs= 2
nt-344	-	G	120	-	-	-	-	-
344	NoBP	G	106	-23.21	-1.25	17.25	-132.51	-1.1
344	233	C	5	-40.2	-1.46	24.4	-7.32	-0.06
344	260	C	9	-33.81	-1.21	22.12	-10.85	-0.09

i-nuc	BP(j)	Nuc	#BP_Win	avgMFE	avgZ	avgED	SumZ	SumZ/#TotalWindows	BPs= 1
nt-345	-	A	120	-	-	-	-	-
345	NoBP	A	115	-23.8	-1.24	17.65	-142.2	-1.18
345	232	U	5	-40.2	-1.46	24.4	-7.32	-0.06

i-nuc	BP(j)	Nuc	#BP_Win	avgMFE	avgZ	avgED	SumZ	SumZ/#TotalWindows	BPs= 1
nt-346	-	G	120	-	-	-	-	-
346	NoBP	G	116	-23.67	-1.22	17.84	-142.0	-1.18
346	231	C	4	-41.08	-1.74	21.31	-6.94	-0.06

i-nuc	BP(j)	Nuc	#BP_Win	avgMFE	avgZ	avgED	SumZ	SumZ/#TotalWindows	BPs= 4
nt-347	-	A	120	-	-	-	-	-
347	230	U	3	-41.57	-1.86	21.51	-5.59	-0.05
347	NoBP	A	74	-20.89	-1.04	17.47	-76.68	-0.64
347	291	U	5	-31.16	-1.35	11.96	-6.74	-0.06
347	288	U	34	-29.43	-1.64	20.27	-55.67	-0.46
347	323	U	4	-14.12	-0.82	12.15	-3.3	-0.03

i-nuc	BP(j)	Nuc	#BP_Win	avgMFE	avgZ	avgED	SumZ	SumZ/#TotalWindows	BPs= 7
nt-348	-	G	120	-	-	-	-	-
348	229	C	1	-43.0	-2.51	18.91	-2.51	-0.02
348	NoBP	G	29	-24.51	-1.33	16.78	-38.45	-0.32
348	238	C	2	-38.6	-1.48	29.4	-2.95	-0.02
348	287	C	34	-29.43	-1.64	20.27	-55.67	-0.46
348	258	C	7	-35.21	-1.06	20.76	-7.44	-0.06
348	343	C	41	-16.39	-0.82	16.16	-33.62	-0.28
348	291	U	2	-25.2	-1.8	15.81	-3.61	-0.03
348	322	C	4	-14.12	-0.82	12.15	-3.3	-0.03

i-nuc	BP(j)	Nuc	#BP_Win	avgMFE	avgZ	avgED	SumZ	SumZ/#TotalWindows	BPs= 9
nt-349	-	C	120	-	-	-	-	-
349	NoBP	C	3	-39.17	-1.25	25.5	-3.75	-0.03
349	237	G	2	-38.6	-1.48	29.4	-2.95	-0.02
349	289	G	5	-31.16	-1.35	11.96	-6.74	-0.06
349	285	G	34	-29.43	-1.64	20.27	-55.67	-0.46
349	257	G	7	-35.21	-1.06	20.76	-7.44	-0.06
349	342	G	41	-16.39	-0.82	16.16	-33.62	-0.28
349	366	G	4	-27.5	-1.9	26.0	-7.59	-0.06
349	290	G	2	-25.2	-1.8	15.81	-3.61	-0.03
349	408	G	18	-18.97	-1.14	14.56	-20.49	-0.17
349	321	G	4	-14.12	-0.82	12.15	-3.3	-0.03

i-nuc	BP(j)	Nuc	#BP_Win	avgMFE	avgZ	avgED	SumZ	SumZ/#TotalWindows	BPs= 5
nt-350	-	G	120	-	-	-	-	-
350	NoBP	G	38	-23.52	-1.16	17.57	-43.91	-0.37
350	236	C	2	-38.6	-1.48	29.4	-2.95	-0.02
350	287	C	5	-31.16	-1.35	11.96	-6.74	-0.06
350	284	C	34	-29.43	-1.64	20.27	-55.67	-0.46
350	341	U	40	-16.47	-0.85	15.96	-34.1	-0.28
350	445	C	1	-13.3	0.48	23.93	0.48	0.0

i-nuc	BP(j)	Nuc	#BP_Win	avgMFE	avgZ	avgED	SumZ	SumZ/#TotalWindows	BPs= 9
nt-351	-	U	120	-	-	-	-	-
351	NoBP	U	6	-22.35	-0.97	19.57	-5.8	-0.05
351	235	A	2	-38.6	-1.48	29.4	-2.95	-0.02
351	286	A	5	-31.16	-1.35	11.96	-6.74	-0.06
351	283	G	34	-29.43	-1.64	20.27	-55.67	-0.46
351	255	A	7	-35.21	-1.06	20.76	-7.44	-0.06
351	340	G	39	-16.35	-0.83	15.97	-32.26	-0.27
351	364	G	4	-27.5	-1.9	26.0	-7.59	-0.06
351	406	G	18	-18.97	-1.14	14.56	-20.49	-0.17
351	319	A	4	-14.12	-0.82	12.15	-3.3	-0.03
351	444	G	1	-13.3	0.48	23.93	0.48	0.0

i-nuc	BP(j)	Nuc	#BP_Win	avgMFE	avgZ	avgED	SumZ	SumZ/#TotalWindows	BPs= 10
nt-352	-	C	120	-	-	-	-	-
352	234	G	2	-38.6	-1.48	29.4	-2.95	-0.02
352	285	G	5	-31.16	-1.35	11.96	-6.74	-0.06
352	282	G	34	-29.43	-1.64	20.27	-55.67	-0.46
352	254	G	7	-35.21	-1.06	20.76	-7.44	-0.06
352	339	G	39	-16.35	-0.83	15.97	-32.26	-0.27
352	363	G	4	-27.5	-1.9	26.0	-7.59	-0.06
352	NoBP	C	5	-17.94	-0.77	15.96	-3.86	-0.03
352	405	G	18	-18.97	-1.14	14.56	-20.49	-0.17
352	340	G	1	-21.0	-1.84	15.54	-1.84	-0.02
352	318	G	4	-14.12	-0.82	12.15	-3.3	-0.03
352	443	G	1	-13.3	0.48	23.93	0.48	0.0

i-nuc	BP(j)	Nuc	#BP_Win	avgMFE	avgZ	avgED	SumZ	SumZ/#TotalWindows	BPs= 5
nt-353	-	G	120	-	-	-	-	-
353	NoBP	G	6	-26.13	-1.08	25.09	-6.5	-0.05
353	284	C	3	-33.87	-0.93	13.25	-2.8	-0.02
353	281	C	34	-29.43	-1.64	20.27	-55.67	-0.46
353	253	U	7	-35.21	-1.06	20.76	-7.44	-0.06
353	362	C	4	-27.5	-1.9	26.0	-7.59	-0.06
353	403	C	66	-16.82	-0.92	14.63	-60.61	-0.51

i-nuc	BP(j)	Nuc	#BP_Win	avgMFE	avgZ	avgED	SumZ	SumZ/#TotalWindows	BPs= 3
nt-354	-	G	120	-	-	-	-	-
354	NoBP	G	41	-29.22	-1.56	20.58	-64.01	-0.53
354	252	C	7	-35.21	-1.06	20.76	-7.44	-0.06
354	337	U	5	-23.5	-1.0	24.25	-5.01	-0.04
354	402	C	67	-16.94	-0.93	14.59	-62.13	-0.52

i-nuc	BP(j)	Nuc	#BP_Win	avgMFE	avgZ	avgED	SumZ	SumZ/#TotalWindows	BPs= 4
nt-355	-	U	120	-	-	-	-	-
355	NoBP	U	9	-24.9	-1.22	21.67	-10.96	-0.09
355	279	G	32	-29.57	-1.62	20.6	-51.71	-0.43
355	251	G	7	-35.21	-1.06	20.76	-7.44	-0.06
355	336	A	5	-23.5	-1.0	24.25	-5.01	-0.04
355	401	G	67	-16.94	-0.93	14.59	-62.13	-0.52

i-nuc	BP(j)	Nuc	#BP_Win	avgMFE	avgZ	avgED	SumZ	SumZ/#TotalWindows	BPs= 1
nt-356	-	A	120	-	-	-	-	-
356	NoBP	A	114	-21.3	-1.14	17.45	-129.68	-1.08
356	250	U	6	-35.62	-1.08	19.48	-6.45	-0.05

i-nuc	BP(j)	Nuc	#BP_Win	avgMFE	avgZ	avgED	SumZ	SumZ/#TotalWindows	BPs= 1
nt-357	-	U	120	-	-	-	-	-
357	NoBP	U	48	-28.62	-1.37	21.65	-65.75	-0.55
357	399	A	72	-17.24	-0.96	14.78	-69.43	-0.58

i-nuc	BP(j)	Nuc	#BP_Win	avgMFE	avgZ	avgED	SumZ	SumZ/#TotalWindows	BPs= 1
nt-358	-	U	120	-	-	-	-	-
358	NoBP	U	47	-28.1	-1.32	21.78	-62.2	-0.52
358	398	A	73	-17.36	-0.97	14.85	-70.75	-0.59

i-nuc	BP(j)	Nuc	#BP_Win	avgMFE	avgZ	avgED	SumZ	SumZ/#TotalWindows	BPs= 1
nt-359	-	A	120	-	-	-	-	-
359	NoBP	A	47	-27.53	-1.27	21.88	-59.71	-0.5
359	397	U	73	-17.36	-0.97	14.85	-70.75	-0.59

i-nuc	BP(j)	Nuc	#BP_Win	avgMFE	avgZ	avgED	SumZ	SumZ/#TotalWindows	BPs= 3
nt-360	-	A	120	-	-	-	-	-
360	NoBP	A	42	-25.86	-1.24	22.39	-51.89	-0.43
360	249	U	4	-36.52	-0.98	16.74	-3.92	-0.03
360	253	U	1	-34.9	-0.85	31.25	-0.85	-0.01
360	396	U	73	-17.36	-0.97	14.85	-70.75	-0.59

i-nuc	BP(j)	Nuc	#BP_Win	avgMFE	avgZ	avgED	SumZ	SumZ/#TotalWindows	BPs= 6
nt-361	-	G	120	-	-	-	-	-
361	NoBP	G	88	-19.18	-1.03	16.25	-90.92	-0.76
361	248	C	4	-36.52	-0.98	16.74	-3.92	-0.03
361	252	C	1	-34.9	-0.85	31.25	-0.85	-0.01
361	258	C	1	-30.8	-0.82	32.84	-0.82	-0.01
361	262	C	6	-30.48	-1.15	33.07	-6.89	-0.06
361	274	C	13	-27.01	-2.13	15.7	-27.64	-0.23
361	469	C	7	-10.7	0.9	24.49	6.28	0.05

i-nuc	BP(j)	Nuc	#BP_Win	avgMFE	avgZ	avgED	SumZ	SumZ/#TotalWindows	BPs= 9
nt-362	-	C	120	-	-	-	-	-
362	NoBP	C	9	-29.09	-1.46	21.36	-13.17	-0.11
362	247	G	4	-36.52	-0.98	16.74	-3.92	-0.03
362	251	G	1	-34.9	-0.85	31.25	-0.85	-0.01
362	257	G	1	-30.8	-0.82	32.84	-0.82	-0.01
362	261	G	6	-30.48	-1.15	33.07	-6.89	-0.06
362	353	G	4	-27.5	-1.9	26.0	-7.59	-0.06
362	273	G	13	-27.01	-2.13	15.7	-27.64	-0.23
362	394	G	73	-17.36	-0.97	14.85	-70.75	-0.59
362	468	G	7	-10.7	0.9	24.49	6.28	0.05
362	480	G	2	-11.95	1.35	31.5	2.7	0.02

i-nuc	BP(j)	Nuc	#BP_Win	avgMFE	avgZ	avgED	SumZ	SumZ/#TotalWindows	BPs= 6
nt-363	-	G	120	-	-	-	-	-
363	NoBP	G	27	-28.43	-1.66	18.22	-44.85	-0.37
363	250	U	1	-34.9	-0.85	31.25	-0.85	-0.01
363	260	C	6	-30.48	-1.15	33.07	-6.89	-0.06
363	352	C	4	-27.5	-1.9	26.0	-7.59	-0.06
363	393	C	73	-17.36	-0.97	14.85	-70.75	-0.59
363	467	C	7	-10.7	0.9	24.49	6.28	0.05
363	479	U	2	-11.95	1.35	31.5	2.7	0.02

i-nuc	BP(j)	Nuc	#BP_Win	avgMFE	avgZ	avgED	SumZ	SumZ/#TotalWindows	BPs= 5
nt-364	-	G	120	-	-	-	-	-
364	NoBP	G	33	-28.25	-1.57	20.97	-51.83	-0.43
364	249	U	1	-34.9	-0.85	31.25	-0.85	-0.01
364	351	U	4	-27.5	-1.9	26.0	-7.59	-0.06
364	392	U	73	-17.36	-0.97	14.85	-70.75	-0.59
364	466	U	7	-10.7	0.9	24.49	6.28	0.05
364	478	C	2	-11.95	1.35	31.5	2.7	0.02

i-nuc	BP(j)	Nuc	#BP_Win	avgMFE	avgZ	avgED	SumZ	SumZ/#TotalWindows	BPs= 5
nt-365	-	G	120	-	-	-	-	-
365	NoBP	G	31	-27.2	-1.69	19.43	-52.39	-0.44
365	248	C	1	-34.9	-0.85	31.25	-0.85	-0.01
365	258	C	6	-30.48	-1.15	33.07	-6.89	-0.06
365	391	U	73	-17.36	-0.97	14.85	-70.75	-0.59
365	465	U	7	-10.7	0.9	24.49	6.28	0.05
365	477	C	2	-11.95	1.35	31.5	2.7	0.02

i-nuc	BP(j)	Nuc	#BP_Win	avgMFE	avgZ	avgED	SumZ	SumZ/#TotalWindows	BPs= 3
nt-366	-	G	120	-	-	-	-	-
366	NoBP	G	113	-19.88	-1.03	17.29	-115.96	-0.97
366	253	U	1	-30.8	-0.82	32.84	-0.82	-0.01
366	349	C	4	-27.5	-1.9	26.0	-7.59	-0.06
366	476	U	2	-11.95	1.35	31.5	2.7	0.02

i-nuc	BP(j)	Nuc	#BP_Win	avgMFE	avgZ	avgED	SumZ	SumZ/#TotalWindows	BPs= 1
nt-367	-	G	120	-	-	-	-	-
367	NoBP	G	119	-19.88	-1.02	17.79	-120.8	-1.01
367	252	C	1	-30.8	-0.82	32.84	-0.82	-0.01

i-nuc	BP(j)	Nuc	#BP_Win	avgMFE	avgZ	avgED	SumZ	SumZ/#TotalWindows	BPs= 0
nt-368	-	A	120	-	-	-	-	-
368	NoBP	A	120	-19.86	-1.01	17.8	-121.61	-1.01

i-nuc	BP(j)	Nuc	#BP_Win	avgMFE	avgZ	avgED	SumZ	SumZ/#TotalWindows	BPs= 2
nt-369	-	G	120	-	-	-	-	-
369	NoBP	G	108	-20.34	-1.17	17.03	-126.02	-1.05
369	393	C	10	-14.93	0.18	22.62	1.77	0.01
369	467	C	2	-11.95	1.35	31.5	2.7	0.02

i-nuc	BP(j)	Nuc	#BP_Win	avgMFE	avgZ	avgED	SumZ	SumZ/#TotalWindows	BPs= 2
nt-370	-	A	120	-	-	-	-	-
370	NoBP	A	108	-20.22	-1.16	16.97	-125.78	-1.05
370	392	U	10	-14.93	0.18	22.62	1.77	0.01
370	466	U	2	-11.95	1.35	31.5	2.7	0.02

i-nuc	BP(j)	Nuc	#BP_Win	avgMFE	avgZ	avgED	SumZ	SumZ/#TotalWindows	BPs= 2
nt-371	-	A	120	-	-	-	-	-
371	NoBP	A	108	-20.12	-1.16	16.87	-125.5	-1.05
371	391	U	10	-14.93	0.18	22.62	1.77	0.01
371	465	U	2	-11.95	1.35	31.5	2.7	0.02

i-nuc	BP(j)	Nuc	#BP_Win	avgMFE	avgZ	avgED	SumZ	SumZ/#TotalWindows	BPs= 3
nt-372	-	U	120	-	-	-	-	-
372	NoBP	U	35	-25.58	-1.57	20.67	-54.89	-0.46
372	390	A	10	-14.93	0.18	22.62	1.77	0.01
372	383	G	73	-17.36	-0.97	14.85	-70.75	-0.59
372	464	A	2	-11.95	1.35	31.5	2.7	0.02

i-nuc	BP(j)	Nuc	#BP_Win	avgMFE	avgZ	avgED	SumZ	SumZ/#TotalWindows	BPs= 3
nt-373	-	U	120	-	-	-	-	-
373	NoBP	U	35	-25.32	-1.55	20.26	-54.24	-0.45
373	389	A	10	-14.93	0.18	22.62	1.77	0.01
373	382	G	73	-17.36	-0.97	14.85	-70.75	-0.59
373	463	G	2	-11.95	1.35	31.5	2.7	0.02

i-nuc	BP(j)	Nuc	#BP_Win	avgMFE	avgZ	avgED	SumZ	SumZ/#TotalWindows	BPs= 1
nt-374	-	A	120	-	-	-	-	-
374	NoBP	A	47	-22.34	-1.07	20.94	-50.46	-0.42
374	381	U	73	-17.36	-0.97	14.85	-70.75	-0.59

i-nuc	BP(j)	Nuc	#BP_Win	avgMFE	avgZ	avgED	SumZ	SumZ/#TotalWindows	BPs= 0
nt-375	-	G	120	-	-	-	-	-
375	NoBP	G	120	-19.24	-1.01	17.12	-121.41	-1.01

i-nuc	BP(j)	Nuc	#BP_Win	avgMFE	avgZ	avgED	SumZ	SumZ/#TotalWindows	BPs= 0
nt-376	-	A	120	-	-	-	-	-
376	NoBP	A	120	-19.16	-1.01	17.0	-121.53	-1.01

i-nuc	BP(j)	Nuc	#BP_Win	avgMFE	avgZ	avgED	SumZ	SumZ/#TotalWindows	BPs= 0
nt-377	-	U	120	-	-	-	-	-
377	NoBP	U	120	-19.08	-1.02	16.89	-121.82	-1.02

i-nuc	BP(j)	Nuc	#BP_Win	avgMFE	avgZ	avgED	SumZ	SumZ/#TotalWindows	BPs= 0
nt-378	-	A	120	-	-	-	-	-
378	NoBP	A	120	-19.0	-1.01	16.78	-121.17	-1.01

i-nuc	BP(j)	Nuc	#BP_Win	avgMFE	avgZ	avgED	SumZ	SumZ/#TotalWindows	BPs= 1
nt-379	-	A	120	-	-	-	-	-
379	NoBP	A	98	-18.58	-1.03	15.86	-100.9	-0.84
379	397	U	22	-20.5	-0.9	20.42	-19.72	-0.16

i-nuc	BP(j)	Nuc	#BP_Win	avgMFE	avgZ	avgED	SumZ	SumZ/#TotalWindows	BPs= 1
nt-380	-	A	120	-	-	-	-	-
380	NoBP	A	98	-18.5	-1.01	15.81	-99.46	-0.83
380	396	U	22	-20.5	-0.9	20.42	-19.72	-0.16

i-nuc	BP(j)	Nuc	#BP_Win	avgMFE	avgZ	avgED	SumZ	SumZ/#TotalWindows	BPs= 2
nt-381	-	U	120	-	-	-	-	-
381	NoBP	U	25	-21.57	-1.12	18.21	-27.96	-0.23
381	395	G	22	-20.5	-0.9	20.42	-19.72	-0.16
381	374	A	73	-17.36	-0.97	14.85	-70.75	-0.59

i-nuc	BP(j)	Nuc	#BP_Win	avgMFE	avgZ	avgED	SumZ	SumZ/#TotalWindows	BPs= 1
nt-382	-	G	120	-	-	-	-	-
382	NoBP	G	47	-20.94	-0.99	19.05	-46.76	-0.39
382	373	U	73	-17.36	-0.97	14.85	-70.75	-0.59

i-nuc	BP(j)	Nuc	#BP_Win	avgMFE	avgZ	avgED	SumZ	SumZ/#TotalWindows	BPs= 2
nt-383	-	G	120	-	-	-	-	-
383	NoBP	G	25	-21.07	-1.04	17.53	-26.12	-0.22
383	393	C	22	-20.5	-0.9	20.42	-19.72	-0.16
383	372	U	73	-17.36	-0.97	14.85	-70.75	-0.59

i-nuc	BP(j)	Nuc	#BP_Win	avgMFE	avgZ	avgED	SumZ	SumZ/#TotalWindows	BPs= 1
nt-384	-	G	120	-	-	-	-	-
384	NoBP	G	98	-18.24	-0.98	15.47	-96.33	-0.8
384	392	U	22	-20.5	-0.9	20.42	-19.72	-0.16

i-nuc	BP(j)	Nuc	#BP_Win	avgMFE	avgZ	avgED	SumZ	SumZ/#TotalWindows	BPs= 1
nt-385	-	A	120	-	-	-	-	-
385	NoBP	A	98	-18.18	-0.97	15.49	-94.93	-0.79
385	391	U	22	-20.5	-0.9	20.42	-19.72	-0.16

i-nuc	BP(j)	Nuc	#BP_Win	avgMFE	avgZ	avgED	SumZ	SumZ/#TotalWindows	BPs= 0
nt-386	-	A	120	-	-	-	-	-
386	NoBP	A	120	-18.55	-0.95	16.43	-113.48	-0.95

i-nuc	BP(j)	Nuc	#BP_Win	avgMFE	avgZ	avgED	SumZ	SumZ/#TotalWindows	BPs= 0
nt-387	-	A	120	-	-	-	-	-
387	NoBP	A	120	-18.51	-0.93	16.52	-111.84	-0.93

i-nuc	BP(j)	Nuc	#BP_Win	avgMFE	avgZ	avgED	SumZ	SumZ/#TotalWindows	BPs= 0
nt-388	-	A	120	-	-	-	-	-
388	NoBP	A	120	-18.46	-0.91	16.61	-109.26	-0.91

i-nuc	BP(j)	Nuc	#BP_Win	avgMFE	avgZ	avgED	SumZ	SumZ/#TotalWindows	BPs= 1
nt-389	-	A	120	-	-	-	-	-
389	NoBP	A	110	-18.73	-0.99	16.18	-108.56	-0.9
389	373	U	10	-14.93	0.18	22.62	1.77	0.01

i-nuc	BP(j)	Nuc	#BP_Win	avgMFE	avgZ	avgED	SumZ	SumZ/#TotalWindows	BPs= 1
nt-390	-	A	120	-	-	-	-	-
390	NoBP	A	110	-18.68	-0.96	16.29	-106.07	-0.88
390	372	U	10	-14.93	0.18	22.62	1.77	0.01

i-nuc	BP(j)	Nuc	#BP_Win	avgMFE	avgZ	avgED	SumZ	SumZ/#TotalWindows	BPs= 4
nt-391	-	U	120	-	-	-	-	-
391	NoBP	U	14	-22.05	-0.94	17.81	-13.21	-0.11
391	371	A	10	-14.93	0.18	22.62	1.77	0.01
391	385	A	22	-20.5	-0.9	20.42	-19.72	-0.16
391	365	G	73	-17.36	-0.97	14.85	-70.75	-0.59
391	491	G	1	-21.7	-0.41	21.74	-0.41	-0.0

i-nuc	BP(j)	Nuc	#BP_Win	avgMFE	avgZ	avgED	SumZ	SumZ/#TotalWindows	BPs= 4
nt-392	-	U	120	-	-	-	-	-
392	NoBP	U	2	-25.8	-2.5	12.71	-5.0	-0.04
392	370	A	10	-14.93	0.18	22.62	1.77	0.01
392	384	G	22	-20.5	-0.9	20.42	-19.72	-0.16
392	364	G	73	-17.36	-0.97	14.85	-70.75	-0.59
392	490	A	13	-20.99	-0.46	19.95	-6.0	-0.05

i-nuc	BP(j)	Nuc	#BP_Win	avgMFE	avgZ	avgED	SumZ	SumZ/#TotalWindows	BPs= 4
nt-393	-	C	120	-	-	-	-	-
393	NoBP	C	2	-22.55	-1.2	19.82	-2.4	-0.02
393	369	G	10	-14.93	0.18	22.62	1.77	0.01
393	383	G	22	-20.5	-0.9	20.42	-19.72	-0.16
393	363	G	73	-17.36	-0.97	14.85	-70.75	-0.59
393	489	G	13	-20.99	-0.46	19.95	-6.0	-0.05

i-nuc	BP(j)	Nuc	#BP_Win	avgMFE	avgZ	avgED	SumZ	SumZ/#TotalWindows	BPs= 2
nt-394	-	G	120	-	-	-	-	-
394	NoBP	G	40	-20.99	-0.77	20.23	-30.79	-0.26
394	362	C	73	-17.36	-0.97	14.85	-70.75	-0.59
394	403	C	7	-10.7	0.9	24.49	6.28	0.05

i-nuc	BP(j)	Nuc	#BP_Win	avgMFE	avgZ	avgED	SumZ	SumZ/#TotalWindows	BPs= 2
nt-395	-	G	120	-	-	-	-	-
395	NoBP	G	91	-18.15	-0.88	15.92	-80.23	-0.67
395	381	U	22	-20.5	-0.9	20.42	-19.72	-0.16
395	402	C	7	-10.7	0.9	24.49	6.28	0.05

i-nuc	BP(j)	Nuc	#BP_Win	avgMFE	avgZ	avgED	SumZ	SumZ/#TotalWindows	BPs= 3
nt-396	-	U	120	-	-	-	-	-
396	NoBP	U	18	-21.12	-0.48	20.39	-8.58	-0.07
396	380	A	22	-20.5	-0.9	20.42	-19.72	-0.16
396	360	A	73	-17.36	-0.97	14.85	-70.75	-0.59
396	401	G	7	-10.7	0.9	24.49	6.28	0.05

i-nuc	BP(j)	Nuc	#BP_Win	avgMFE	avgZ	avgED	SumZ	SumZ/#TotalWindows	BPs= 2
nt-397	-	U	120	-	-	-	-	-
397	379	A	22	-20.5	-0.9	20.42	-19.72	-0.16
397	359	A	73	-17.36	-0.97	14.85	-70.75	-0.59
397	NoBP	U	25	-18.03	-0.07	21.6	-1.81	-0.02

i-nuc	BP(j)	Nuc	#BP_Win	avgMFE	avgZ	avgED	SumZ	SumZ/#TotalWindows	BPs= 2
nt-398	-	A	120	-	-	-	-	-
398	358	U	73	-17.36	-0.97	14.85	-70.75	-0.59
398	NoBP	A	20	-16.4	0.04	23.54	0.78	0.01
398	485	U	27	-21.08	-0.77	19.27	-20.72	-0.17

i-nuc	BP(j)	Nuc	#BP_Win	avgMFE	avgZ	avgED	SumZ	SumZ/#TotalWindows	BPs= 2
nt-399	-	A	120	-	-	-	-	-
399	357	U	72	-17.24	-0.96	14.78	-69.43	-0.58
399	NoBP	A	13	-14.18	0.33	24.72	4.26	0.04
399	484	U	35	-20.94	-0.68	19.87	-23.96	-0.2

i-nuc	BP(j)	Nuc	#BP_Win	avgMFE	avgZ	avgED	SumZ	SumZ/#TotalWindows	BPs= 2
nt-400	-	G	120	-	-	-	-	-
400	NoBP	G	82	-16.76	-0.76	16.51	-62.09	-0.52
400	323	U	2	-13.1	-0.46	16.36	-0.91	-0.01
400	483	C	36	-20.87	-0.68	19.82	-24.5	-0.2

i-nuc	BP(j)	Nuc	#BP_Win	avgMFE	avgZ	avgED	SumZ	SumZ/#TotalWindows	BPs= 5
nt-401	-	G	120	-	-	-	-	-
401	NoBP	G	5	-18.22	-0.07	28.18	-0.34	-0.0
401	355	U	67	-16.94	-0.93	14.59	-62.13	-0.52
401	291	U	2	-26.1	-2.09	25.14	-4.18	-0.03
401	322	C	2	-13.1	-0.46	16.36	-0.91	-0.01
401	396	U	7	-10.7	0.9	24.49	6.28	0.05
401	482	C	37	-20.71	-0.66	19.78	-24.5	-0.2

i-nuc	BP(j)	Nuc	#BP_Win	avgMFE	avgZ	avgED	SumZ	SumZ/#TotalWindows	BPs= 7
nt-402	-	C	120	-	-	-	-	-
402	354	G	67	-16.94	-0.93	14.59	-62.13	-0.52
402	290	G	2	-26.1	-2.09	25.14	-4.18	-0.03
402	321	G	2	-13.1	-0.46	16.36	-0.91	-0.01
402	395	G	7	-10.7	0.9	24.49	6.28	0.05
402	409	G	2	-11.95	1.35	31.5	2.7	0.02
402	481	G	37	-20.71	-0.66	19.78	-24.5	-0.2
402	519	G	3	-20.97	-0.38	24.66	-1.14	-0.01

i-nuc	BP(j)	Nuc	#BP_Win	avgMFE	avgZ	avgED	SumZ	SumZ/#TotalWindows	BPs= 7
nt-403	-	C	120	-	-	-	-	-
403	353	G	66	-16.82	-0.92	14.63	-60.61	-0.51
403	289	G	2	-26.1	-2.09	25.14	-4.18	-0.03
403	320	G	2	-13.1	-0.46	16.36	-0.91	-0.01
403	394	G	7	-10.7	0.9	24.49	6.28	0.05
403	408	G	2	-11.95	1.35	31.5	2.7	0.02
403	480	G	37	-20.71	-0.66	19.78	-24.5	-0.2
403	518	G	3	-20.97	-0.38	24.66	-1.14	-0.01
403	NoBP	C	1	-20.1	-0.83	17.83	-0.83	-0.01

i-nuc	BP(j)	Nuc	#BP_Win	avgMFE	avgZ	avgED	SumZ	SumZ/#TotalWindows	BPs= 3
nt-404	-	A	120	-	-	-	-	-
404	NoBP	A	78	-16.01	-0.67	16.09	-52.25	-0.44
404	288	U	2	-26.1	-2.09	25.14	-4.18	-0.03
404	479	U	37	-20.71	-0.66	19.78	-24.5	-0.2
404	517	U	3	-20.97	-0.38	24.66	-1.14	-0.01

i-nuc	BP(j)	Nuc	#BP_Win	avgMFE	avgZ	avgED	SumZ	SumZ/#TotalWindows	BPs= 4
nt-405	-	G	120	-	-	-	-	-
405	287	C	2	-26.1	-2.09	25.14	-4.18	-0.03
405	NoBP	G	60	-14.99	-0.5	16.65	-30.27	-0.25
405	352	C	18	-18.97	-1.14	14.56	-20.49	-0.17
405	478	C	37	-20.71	-0.66	19.78	-24.5	-0.2
405	516	C	3	-20.97	-0.38	24.66	-1.14	-0.01

i-nuc	BP(j)	Nuc	#BP_Win	avgMFE	avgZ	avgED	SumZ	SumZ/#TotalWindows	BPs= 2
nt-406	-	G	120	-	-	-	-	-
406	NoBP	G	65	-15.52	-0.53	17.11	-34.52	-0.29
406	351	U	18	-18.97	-1.14	14.56	-20.49	-0.17
406	477	C	37	-20.71	-0.66	19.78	-24.5	-0.2

i-nuc	BP(j)	Nuc	#BP_Win	avgMFE	avgZ	avgED	SumZ	SumZ/#TotalWindows	BPs= 2
nt-407	-	G	120	-	-	-	-	-
407	NoBP	G	80	-16.3	-0.65	16.66	-52.33	-0.44
407	469	C	3	-13.37	-0.3	14.64	-0.91	-0.01
407	476	U	37	-20.71	-0.66	19.78	-24.5	-0.2

i-nuc	BP(j)	Nuc	#BP_Win	avgMFE	avgZ	avgED	SumZ	SumZ/#TotalWindows	BPs= 2
nt-408	-	G	120	-	-	-	-	-
408	NoBP	G	100	-17.4	-0.58	17.95	-58.42	-0.49
408	349	C	18	-18.97	-1.14	14.56	-20.49	-0.17
408	403	C	2	-11.95	1.35	31.5	2.7	0.02

i-nuc	BP(j)	Nuc	#BP_Win	avgMFE	avgZ	avgED	SumZ	SumZ/#TotalWindows	BPs= 2
nt-409	-	G	120	-	-	-	-	-
409	NoBP	G	115	-17.7	-0.67	17.65	-76.98	-0.64
409	467	C	3	-13.37	-0.3	14.64	-0.91	-0.01
409	402	C	2	-11.95	1.35	31.5	2.7	0.02

i-nuc	BP(j)	Nuc	#BP_Win	avgMFE	avgZ	avgED	SumZ	SumZ/#TotalWindows	BPs= 1
nt-410	-	A	120	-	-	-	-	-
410	NoBP	A	117	-17.56	-0.62	18.06	-72.71	-0.61
410	466	U	3	-13.37	-0.3	14.64	-0.91	-0.01

i-nuc	BP(j)	Nuc	#BP_Win	avgMFE	avgZ	avgED	SumZ	SumZ/#TotalWindows	BPs= 1
nt-411	-	A	120	-	-	-	-	-
411	NoBP	A	117	-17.51	-0.61	18.23	-70.8	-0.59
411	465	U	3	-13.37	-0.3	14.64	-0.91	-0.01

i-nuc	BP(j)	Nuc	#BP_Win	avgMFE	avgZ	avgED	SumZ	SumZ/#TotalWindows	BPs= 0
nt-412	-	A	120	-	-	-	-	-
412	NoBP	A	120	-17.36	-0.58	18.32	-69.56	-0.58

i-nuc	BP(j)	Nuc	#BP_Win	avgMFE	avgZ	avgED	SumZ	SumZ/#TotalWindows	BPs= 1
nt-413	-	G	120	-	-	-	-	-
413	NoBP	G	83	-15.8	-0.52	17.91	-43.05	-0.36
413	467	C	37	-20.71	-0.66	19.78	-24.5	-0.2

i-nuc	BP(j)	Nuc	#BP_Win	avgMFE	avgZ	avgED	SumZ	SumZ/#TotalWindows	BPs= 1
nt-414	-	A	120	-	-	-	-	-
414	NoBP	A	83	-15.72	-0.49	18.16	-40.56	-0.34
414	466	U	37	-20.71	-0.66	19.78	-24.5	-0.2

i-nuc	BP(j)	Nuc	#BP_Win	avgMFE	avgZ	avgED	SumZ	SumZ/#TotalWindows	BPs= 1
nt-415	-	A	120	-	-	-	-	-
415	NoBP	A	83	-15.71	-0.49	18.24	-40.28	-0.34
415	465	U	37	-20.71	-0.66	19.78	-24.5	-0.2

i-nuc	BP(j)	Nuc	#BP_Win	avgMFE	avgZ	avgED	SumZ	SumZ/#TotalWindows	BPs= 1
nt-416	-	A	120	-	-	-	-	-
416	NoBP	A	118	-17.24	-0.53	18.78	-62.73	-0.52
416	341	U	2	-17.2	-0.63	18.2	-1.26	-0.01

i-nuc	BP(j)	Nuc	#BP_Win	avgMFE	avgZ	avgED	SumZ	SumZ/#TotalWindows	BPs= 2
nt-417	-	C	120	-	-	-	-	-
417	NoBP	C	81	-15.65	-0.46	18.39	-36.99	-0.31
417	340	G	2	-17.2	-0.63	18.2	-1.26	-0.01
417	463	G	37	-20.71	-0.66	19.78	-24.5	-0.2

i-nuc	BP(j)	Nuc	#BP_Win	avgMFE	avgZ	avgED	SumZ	SumZ/#TotalWindows	BPs= 0
nt-418	-	A	120	-	-	-	-	-
418	NoBP	A	120	-17.24	-0.51	18.93	-61.03	-0.51

i-nuc	BP(j)	Nuc	#BP_Win	avgMFE	avgZ	avgED	SumZ	SumZ/#TotalWindows	BPs= 0
nt-419	-	A	120	-	-	-	-	-
419	NoBP	A	120	-17.25	-0.5	19.03	-59.51	-0.5

i-nuc	BP(j)	Nuc	#BP_Win	avgMFE	avgZ	avgED	SumZ	SumZ/#TotalWindows	BPs= 0
nt-420	-	U	120	-	-	-	-	-
420	NoBP	U	120	-17.28	-0.48	19.12	-57.72	-0.48

i-nuc	BP(j)	Nuc	#BP_Win	avgMFE	avgZ	avgED	SumZ	SumZ/#TotalWindows	BPs= 0
nt-421	-	A	120	-	-	-	-	-
421	NoBP	A	120	-17.32	-0.47	19.22	-56.33	-0.47

i-nuc	BP(j)	Nuc	#BP_Win	avgMFE	avgZ	avgED	SumZ	SumZ/#TotalWindows	BPs= 0
nt-422	-	U	120	-	-	-	-	-
422	NoBP	U	120	-17.35	-0.46	19.29	-55.38	-0.46

i-nuc	BP(j)	Nuc	#BP_Win	avgMFE	avgZ	avgED	SumZ	SumZ/#TotalWindows	BPs= 0
nt-423	-	A	120	-	-	-	-	-
423	NoBP	A	120	-17.39	-0.44	19.37	-53.32	-0.44

i-nuc	BP(j)	Nuc	#BP_Win	avgMFE	avgZ	avgED	SumZ	SumZ/#TotalWindows	BPs= 0
nt-424	-	A	120	-	-	-	-	-
424	NoBP	A	120	-17.42	-0.43	19.44	-51.35	-0.43

i-nuc	BP(j)	Nuc	#BP_Win	avgMFE	avgZ	avgED	SumZ	SumZ/#TotalWindows	BPs= 1
nt-425	-	A	120	-	-	-	-	-
425	NoBP	A	16	-16.86	-1.13	12.19	-18.01	-0.15
425	439	U	104	-17.54	-0.31	20.64	-31.94	-0.27

i-nuc	BP(j)	Nuc	#BP_Win	avgMFE	avgZ	avgED	SumZ	SumZ/#TotalWindows	BPs= 1
nt-426	-	C	120	-	-	-	-	-
426	NoBP	C	16	-17.08	-0.99	12.77	-15.85	-0.13
426	438	G	104	-17.54	-0.31	20.64	-31.94	-0.27

i-nuc	BP(j)	Nuc	#BP_Win	avgMFE	avgZ	avgED	SumZ	SumZ/#TotalWindows	BPs= 1
nt-427	-	U	120	-	-	-	-	-
427	NoBP	U	16	-17.34	-0.87	13.44	-13.89	-0.12
427	437	A	104	-17.54	-0.31	20.64	-31.94	-0.27

i-nuc	BP(j)	Nuc	#BP_Win	avgMFE	avgZ	avgED	SumZ	SumZ/#TotalWindows	BPs= 1
nt-428	-	A	120	-	-	-	-	-
428	NoBP	A	16	-17.61	-0.79	14.27	-12.67	-0.11
428	436	U	104	-17.54	-0.31	20.64	-31.94	-0.27

i-nuc	BP(j)	Nuc	#BP_Win	avgMFE	avgZ	avgED	SumZ	SumZ/#TotalWindows	BPs= 0
nt-429	-	A	120	-	-	-	-	-
429	NoBP	A	120	-17.59	-0.36	19.96	-42.76	-0.36

i-nuc	BP(j)	Nuc	#BP_Win	avgMFE	avgZ	avgED	SumZ	SumZ/#TotalWindows	BPs= 0
nt-430	-	A	120	-	-	-	-	-
430	NoBP	A	120	-17.63	-0.34	20.14	-41.2	-0.34

i-nuc	BP(j)	Nuc	#BP_Win	avgMFE	avgZ	avgED	SumZ	SumZ/#TotalWindows	BPs= 0
nt-431	-	A	120	-	-	-	-	-
431	NoBP	A	120	-17.67	-0.33	20.32	-39.44	-0.33

i-nuc	BP(j)	Nuc	#BP_Win	avgMFE	avgZ	avgED	SumZ	SumZ/#TotalWindows	BPs= 1
nt-432	-	C	120	-	-	-	-	-
432	NoBP	C	115	-17.48	-0.33	20.39	-37.51	-0.31
432	442	G	5	-23.2	0.03	23.02	0.15	0.0

i-nuc	BP(j)	Nuc	#BP_Win	avgMFE	avgZ	avgED	SumZ	SumZ/#TotalWindows	BPs= 1
nt-433	-	A	120	-	-	-	-	-
433	NoBP	A	115	-17.55	-0.31	20.57	-35.69	-0.3
433	441	U	5	-23.2	0.03	23.02	0.15	0.0

i-nuc	BP(j)	Nuc	#BP_Win	avgMFE	avgZ	avgED	SumZ	SumZ/#TotalWindows	BPs= 1
nt-434	-	U	120	-	-	-	-	-
434	NoBP	U	115	-17.63	-0.3	20.72	-34.8	-0.29
434	440	A	5	-23.2	0.03	23.02	0.15	0.0

i-nuc	BP(j)	Nuc	#BP_Win	avgMFE	avgZ	avgED	SumZ	SumZ/#TotalWindows	BPs= 1
nt-435	-	A	120	-	-	-	-	-
435	NoBP	A	115	-17.72	-0.3	20.86	-34.38	-0.29
435	439	U	5	-23.2	0.03	23.02	0.15	0.0

i-nuc	BP(j)	Nuc	#BP_Win	avgMFE	avgZ	avgED	SumZ	SumZ/#TotalWindows	BPs= 1
nt-436	-	U	120	-	-	-	-	-
436	NoBP	U	16	-21.22	-0.07	24.32	-1.17	-0.01
436	428	A	104	-17.54	-0.31	20.64	-31.94	-0.27

i-nuc	BP(j)	Nuc	#BP_Win	avgMFE	avgZ	avgED	SumZ	SumZ/#TotalWindows	BPs= 1
nt-437	-	A	120	-	-	-	-	-
437	NoBP	A	16	-21.85	0.01	25.55	0.09	0.0
437	427	U	104	-17.54	-0.31	20.64	-31.94	-0.27

i-nuc	BP(j)	Nuc	#BP_Win	avgMFE	avgZ	avgED	SumZ	SumZ/#TotalWindows	BPs= 1
nt-438	-	G	120	-	-	-	-	-
438	NoBP	G	16	-22.48	0.14	26.91	2.24	0.02
438	426	C	104	-17.54	-0.31	20.64	-31.94	-0.27

i-nuc	BP(j)	Nuc	#BP_Win	avgMFE	avgZ	avgED	SumZ	SumZ/#TotalWindows	BPs= 2
nt-439	-	U	120	-	-	-	-	-
439	NoBP	U	11	-23.16	0.24	30.31	2.66	0.02
439	425	A	104	-17.54	-0.31	20.64	-31.94	-0.27
439	435	A	5	-23.2	0.03	23.02	0.15	0.0

i-nuc	BP(j)	Nuc	#BP_Win	avgMFE	avgZ	avgED	SumZ	SumZ/#TotalWindows	BPs= 2
nt-440	-	A	120	-	-	-	-	-
440	NoBP	A	111	-18.06	-0.24	21.55	-26.94	-0.22
440	534	U	4	-21.42	-0.47	25.5	-1.89	-0.02
440	434	U	5	-23.2	0.03	23.02	0.15	0.0

i-nuc	BP(j)	Nuc	#BP_Win	avgMFE	avgZ	avgED	SumZ	SumZ/#TotalWindows	BPs= 3
nt-441	-	U	120	-	-	-	-	-
441	NoBP	U	109	-18.09	-0.25	21.53	-26.81	-0.22
441	533	A	5	-21.18	-0.42	26.33	-2.11	-0.02
441	433	A	5	-23.2	0.03	23.02	0.15	0.0
441	463	G	1	-24.4	0.17	30.29	0.17	0.0

i-nuc	BP(j)	Nuc	#BP_Win	avgMFE	avgZ	avgED	SumZ	SumZ/#TotalWindows	BPs= 3
nt-442	-	G	120	-	-	-	-	-
442	NoBP	G	29	-15.78	-0.13	20.22	-3.76	-0.03
442	462	C	81	-19.14	-0.28	22.33	-22.43	-0.19
442	532	C	5	-21.18	-0.42	26.33	-2.11	-0.02
442	432	C	5	-23.2	0.03	23.02	0.15	0.0

i-nuc	BP(j)	Nuc	#BP_Win	avgMFE	avgZ	avgED	SumZ	SumZ/#TotalWindows	BPs= 2
nt-443	-	G	120	-	-	-	-	-
443	NoBP	G	114	-18.61	-0.22	21.94	-25.23	-0.21
443	352	C	1	-13.3	0.48	23.93	0.48	0.0
443	531	C	5	-21.18	-0.42	26.33	-2.11	-0.02

i-nuc	BP(j)	Nuc	#BP_Win	avgMFE	avgZ	avgED	SumZ	SumZ/#TotalWindows	BPs= 2
nt-444	-	G	120	-	-	-	-	-
444	NoBP	G	118	-18.86	-0.23	22.23	-26.67	-0.22
444	343	C	1	-13.2	0.28	22.84	0.28	0.0
444	351	U	1	-13.3	0.48	23.93	0.48	0.0

i-nuc	BP(j)	Nuc	#BP_Win	avgMFE	avgZ	avgED	SumZ	SumZ/#TotalWindows	BPs= 3
nt-445	-	C	120	-	-	-	-	-
445	NoBP	C	37	-18.53	-0.12	22.34	-4.26	-0.04
445	342	G	1	-13.2	0.28	22.84	0.28	0.0
445	350	G	1	-13.3	0.48	23.93	0.48	0.0
445	459	G	81	-19.14	-0.28	22.33	-22.43	-0.19

i-nuc	BP(j)	Nuc	#BP_Win	avgMFE	avgZ	avgED	SumZ	SumZ/#TotalWindows	BPs= 1
nt-446	-	A	120	-	-	-	-	-
446	NoBP	A	119	-19.0	-0.22	22.39	-25.67	-0.21
446	341	U	1	-13.2	0.28	22.84	0.28	0.0

i-nuc	BP(j)	Nuc	#BP_Win	avgMFE	avgZ	avgED	SumZ	SumZ/#TotalWindows	BPs= 2
nt-447	-	A	120	-	-	-	-	-
447	NoBP	A	31	-19.3	-0.14	22.12	-4.42	-0.04
447	457	U	86	-18.82	-0.24	22.3	-20.97	-0.17
447	473	U	3	-23.3	0.01	26.48	0.02	0.0

i-nuc	BP(j)	Nuc	#BP_Win	avgMFE	avgZ	avgED	SumZ	SumZ/#TotalWindows	BPs= 3
nt-448	-	G	120	-	-	-	-	-
448	NoBP	G	20	-17.53	-0.16	22.85	-3.3	-0.03
448	456	C	86	-18.82	-0.24	22.3	-20.97	-0.17
448	540	C	11	-23.69	-0.16	20.2	-1.79	-0.01
448	472	U	3	-23.3	0.01	26.48	0.02	0.0

i-nuc	BP(j)	Nuc	#BP_Win	avgMFE	avgZ	avgED	SumZ	SumZ/#TotalWindows	BPs= 3
nt-449	-	C	120	-	-	-	-	-
449	NoBP	C	23	-19.78	-0.11	20.36	-2.42	-0.02
449	455	G	86	-18.82	-0.24	22.3	-20.97	-0.17
449	480	G	8	-21.1	-0.41	25.7	-3.25	-0.03
449	471	G	3	-23.3	0.01	26.48	0.02	0.0

i-nuc	BP(j)	Nuc	#BP_Win	avgMFE	avgZ	avgED	SumZ	SumZ/#TotalWindows	BPs= 2
nt-450	-	A	120	-	-	-	-	-
450	NoBP	A	96	-18.5	-0.21	22.27	-19.72	-0.16
450	479	U	8	-21.1	-0.41	25.7	-3.25	-0.03
450	538	U	16	-23.71	-0.24	20.06	-3.92	-0.03

i-nuc	BP(j)	Nuc	#BP_Win	avgMFE	avgZ	avgED	SumZ	SumZ/#TotalWindows	BPs= 3
nt-451	-	G	120	-	-	-	-	-
451	NoBP	G	92	-18.41	-0.22	22.16	-19.84	-0.17
451	478	C	8	-21.1	-0.41	25.7	-3.25	-0.03
451	537	C	17	-23.73	-0.24	19.78	-4.16	-0.03
451	469	C	3	-23.3	0.01	26.48	0.02	0.0

i-nuc	BP(j)	Nuc	#BP_Win	avgMFE	avgZ	avgED	SumZ	SumZ/#TotalWindows	BPs= 2
nt-452	-	G	120	-	-	-	-	-
452	NoBP	G	95	-18.66	-0.21	22.37	-20.19	-0.17
452	477	C	8	-21.1	-0.41	25.7	-3.25	-0.03
452	536	C	17	-23.73	-0.24	19.78	-4.16	-0.03

i-nuc	BP(j)	Nuc	#BP_Win	avgMFE	avgZ	avgED	SumZ	SumZ/#TotalWindows	BPs= 4
nt-453	-	G	120	-	-	-	-	-
453	NoBP	G	91	-18.57	-0.23	22.26	-20.53	-0.17
453	476	U	8	-21.1	-0.41	25.7	-3.25	-0.03
453	535	C	17	-23.73	-0.24	19.78	-4.16	-0.03
453	467	C	3	-23.3	0.01	26.48	0.02	0.0
453	565	C	1	-22.2	-0.66	19.98	-0.66	-0.01

i-nuc	BP(j)	Nuc	#BP_Win	avgMFE	avgZ	avgED	SumZ	SumZ/#TotalWindows	BPs= 4
nt-454	-	A	120	-	-	-	-	-
454	NoBP	A	89	-18.6	-0.23	22.23	-20.78	-0.17
454	473	U	10	-21.24	-0.38	25.15	-3.83	-0.03
454	534	U	17	-23.73	-0.24	19.78	-4.16	-0.03
454	466	U	3	-23.3	0.01	26.48	0.02	0.0
454	564	U	1	-22.2	-0.66	19.98	-0.66	-0.01

i-nuc	BP(j)	Nuc	#BP_Win	avgMFE	avgZ	avgED	SumZ	SumZ/#TotalWindows	BPs= 3
nt-455	-	G	120	-	-	-	-	-
455	NoBP	G	21	-22.48	-0.26	19.68	-5.54	-0.05
455	449	C	86	-18.82	-0.24	22.3	-20.97	-0.17
455	472	U	10	-21.24	-0.38	25.15	-3.83	-0.03
455	465	U	3	-23.3	0.01	26.48	0.02	0.0

i-nuc	BP(j)	Nuc	#BP_Win	avgMFE	avgZ	avgED	SumZ	SumZ/#TotalWindows	BPs= 4
nt-456	-	C	120	-	-	-	-	-
456	NoBP	C	20	-22.94	-0.26	19.44	-5.29	-0.04
456	448	G	86	-18.82	-0.24	22.3	-20.97	-0.17
456	471	G	10	-21.24	-0.38	25.15	-3.83	-0.03
456	463	G	3	-23.3	0.01	26.48	0.02	0.0
456	562	G	1	-22.2	-0.66	19.98	-0.66	-0.01

i-nuc	BP(j)	Nuc	#BP_Win	avgMFE	avgZ	avgED	SumZ	SumZ/#TotalWindows	BPs= 3
nt-457	-	U	120	-	-	-	-	-
457	447	A	86	-18.82	-0.24	22.3	-20.97	-0.17
457	470	A	10	-21.24	-0.38	25.15	-3.83	-0.03
457	NoBP	U	23	-23.38	-0.26	20.1	-5.88	-0.05
457	561	A	1	-22.2	-0.66	19.98	-0.66	-0.01

i-nuc	BP(j)	Nuc	#BP_Win	avgMFE	avgZ	avgED	SumZ	SumZ/#TotalWindows	BPs= 1
nt-458	-	A	120	-	-	-	-	-
458	NoBP	A	119	-19.97	-0.27	22.05	-32.45	-0.27
458	560	U	1	-22.2	-0.66	19.98	-0.66	-0.01

i-nuc	BP(j)	Nuc	#BP_Win	avgMFE	avgZ	avgED	SumZ	SumZ/#TotalWindows	BPs= 3
nt-459	-	G	120	-	-	-	-	-
459	NoBP	G	28	-22.16	-0.26	19.99	-7.31	-0.06
459	445	C	81	-19.14	-0.28	22.33	-22.43	-0.19
459	467	C	10	-21.24	-0.38	25.15	-3.83	-0.03
459	559	U	1	-22.2	-0.66	19.98	-0.66	-0.01

i-nuc	BP(j)	Nuc	#BP_Win	avgMFE	avgZ	avgED	SumZ	SumZ/#TotalWindows	BPs= 1
nt-460	-	A	120	-	-	-	-	-
460	NoBP	A	110	-20.01	-0.29	21.64	-32.32	-0.27
460	466	U	10	-21.24	-0.38	25.15	-3.83	-0.03

i-nuc	BP(j)	Nuc	#BP_Win	avgMFE	avgZ	avgED	SumZ	SumZ/#TotalWindows	BPs= 1
nt-461	-	A	120	-	-	-	-	-
461	NoBP	A	110	-20.09	-0.31	21.55	-34.11	-0.28
461	465	U	10	-21.24	-0.38	25.15	-3.83	-0.03

i-nuc	BP(j)	Nuc	#BP_Win	avgMFE	avgZ	avgED	SumZ	SumZ/#TotalWindows	BPs= 1
nt-462	-	C	120	-	-	-	-	-
462	442	G	81	-19.14	-0.28	22.33	-22.43	-0.19
462	NoBP	C	39	-22.56	-0.44	20.57	-17.25	-0.14

i-nuc	BP(j)	Nuc	#BP_Win	avgMFE	avgZ	avgED	SumZ	SumZ/#TotalWindows	BPs= 5
nt-463	-	G	120	-	-	-	-	-
463	NoBP	G	68	-20.02	-0.13	23.13	-9.04	-0.08
463	373	U	2	-11.95	1.35	31.5	2.7	0.02
463	417	C	37	-20.71	-0.66	19.78	-24.5	-0.2
463	441	U	1	-24.4	0.17	30.29	0.17	0.0
463	456	C	3	-23.3	0.01	26.48	0.02	0.0
463	565	C	9	-21.52	-1.09	14.24	-9.78	-0.08

i-nuc	BP(j)	Nuc	#BP_Win	avgMFE	avgZ	avgED	SumZ	SumZ/#TotalWindows	BPs= 2
nt-464	-	A	120	-	-	-	-	-
464	NoBP	A	109	-20.44	-0.31	22.17	-33.32	-0.28
464	372	U	2	-11.95	1.35	31.5	2.7	0.02
464	564	U	9	-21.52	-1.09	14.24	-9.78	-0.08

i-nuc	BP(j)	Nuc	#BP_Win	avgMFE	avgZ	avgED	SumZ	SumZ/#TotalWindows	BPs= 8
nt-465	-	U	120	-	-	-	-	-
465	NoBP	U	48	-21.86	-0.21	23.49	-9.87	-0.08
465	411	A	3	-13.37	-0.3	14.64	-0.91	-0.01
465	365	G	7	-10.7	0.9	24.49	6.28	0.05
465	371	A	2	-11.95	1.35	31.5	2.7	0.02
465	415	A	37	-20.71	-0.66	19.78	-24.5	-0.2
465	461	A	10	-21.24	-0.38	25.15	-3.83	-0.03
465	455	G	3	-23.3	0.01	26.48	0.02	0.0
465	554	A	1	-22.2	-0.66	19.98	-0.66	-0.01
465	563	A	9	-21.52	-1.09	14.24	-9.78	-0.08

i-nuc	BP(j)	Nuc	#BP_Win	avgMFE	avgZ	avgED	SumZ	SumZ/#TotalWindows	BPs= 9
nt-466	-	U	120	-	-	-	-	-
466	NoBP	U	20	-21.58	0.01	26.43	0.21	0.0
466	410	A	3	-13.37	-0.3	14.64	-0.91	-0.01
466	364	G	7	-10.7	0.9	24.49	6.28	0.05
466	370	A	2	-11.95	1.35	31.5	2.7	0.02
466	414	A	37	-20.71	-0.66	19.78	-24.5	-0.2
466	460	A	10	-21.24	-0.38	25.15	-3.83	-0.03
466	521	A	28	-22.3	-0.37	21.71	-10.35	-0.09
466	454	A	3	-23.3	0.01	26.48	0.02	0.0
466	553	A	1	-22.2	-0.66	19.98	-0.66	-0.01
466	562	G	9	-21.52	-1.09	14.24	-9.78	-0.08

i-nuc	BP(j)	Nuc	#BP_Win	avgMFE	avgZ	avgED	SumZ	SumZ/#TotalWindows	BPs= 8
nt-467	-	C	120	-	-	-	-	-
467	NoBP	C	29	-21.79	-0.34	22.78	-9.83	-0.08
467	409	G	3	-13.37	-0.3	14.64	-0.91	-0.01
467	363	G	7	-10.7	0.9	24.49	6.28	0.05
467	369	G	2	-11.95	1.35	31.5	2.7	0.02
467	413	G	37	-20.71	-0.66	19.78	-24.5	-0.2
467	459	G	10	-21.24	-0.38	25.15	-3.83	-0.03
467	520	G	28	-22.3	-0.37	21.71	-10.35	-0.09
467	453	G	3	-23.3	0.01	26.48	0.02	0.0
467	552	G	1	-22.2	-0.66	19.98	-0.66	-0.01

i-nuc	BP(j)	Nuc	#BP_Win	avgMFE	avgZ	avgED	SumZ	SumZ/#TotalWindows	BPs= 1
nt-468	-	G	120	-	-	-	-	-
468	NoBP	G	113	-21.22	-0.42	21.79	-47.31	-0.39
468	362	C	7	-10.7	0.9	24.49	6.28	0.05

i-nuc	BP(j)	Nuc	#BP_Win	avgMFE	avgZ	avgED	SumZ	SumZ/#TotalWindows	BPs= 4
nt-469	-	C	120	-	-	-	-	-
469	NoBP	C	78	-21.14	-0.46	21.99	-35.95	-0.3
469	407	G	3	-13.37	-0.3	14.64	-0.91	-0.01
469	361	G	7	-10.7	0.9	24.49	6.28	0.05
469	518	G	29	-22.26	-0.37	21.61	-10.7	-0.09
469	451	G	3	-23.3	0.01	26.48	0.02	0.0

i-nuc	BP(j)	Nuc	#BP_Win	avgMFE	avgZ	avgED	SumZ	SumZ/#TotalWindows	BPs= 3
nt-470	-	A	120	-	-	-	-	-
470	NoBP	A	72	-19.95	-0.24	22.67	-17.43	-0.15
470	457	U	10	-21.24	-0.38	25.15	-3.83	-0.03
470	517	U	29	-22.26	-0.37	21.61	-10.7	-0.09
470	559	U	9	-21.52	-1.09	14.24	-9.78	-0.08

i-nuc	BP(j)	Nuc	#BP_Win	avgMFE	avgZ	avgED	SumZ	SumZ/#TotalWindows	BPs= 4
nt-471	-	G	120	-	-	-	-	-
471	NoBP	G	69	-19.92	-0.26	22.56	-17.79	-0.15
471	456	C	10	-21.24	-0.38	25.15	-3.83	-0.03
471	516	C	29	-22.26	-0.37	21.61	-10.7	-0.09
471	449	C	3	-23.3	0.01	26.48	0.02	0.0
471	558	C	9	-21.52	-1.09	14.24	-9.78	-0.08

i-nuc	BP(j)	Nuc	#BP_Win	avgMFE	avgZ	avgED	SumZ	SumZ/#TotalWindows	BPs= 4
nt-472	-	U	120	-	-	-	-	-
472	NoBP	U	69	-20.03	-0.26	22.64	-18.01	-0.15
472	455	G	10	-21.24	-0.38	25.15	-3.83	-0.03
472	515	A	29	-22.26	-0.37	21.61	-10.7	-0.09
472	448	G	3	-23.3	0.01	26.48	0.02	0.0
472	557	A	9	-21.52	-1.09	14.24	-9.78	-0.08

i-nuc	BP(j)	Nuc	#BP_Win	avgMFE	avgZ	avgED	SumZ	SumZ/#TotalWindows	BPs= 3
nt-473	-	U	120	-	-	-	-	-
473	NoBP	U	98	-20.77	-0.29	22.42	-28.69	-0.24
473	454	A	10	-21.24	-0.38	25.15	-3.83	-0.03
473	447	A	3	-23.3	0.01	26.48	0.02	0.0
473	556	A	9	-21.52	-1.09	14.24	-9.78	-0.08

i-nuc	BP(j)	Nuc	#BP_Win	avgMFE	avgZ	avgED	SumZ	SumZ/#TotalWindows	BPs= 0
nt-474	-	A	120	-	-	-	-	-
474	NoBP	A	120	-21.02	-0.36	22.14	-43.25	-0.36

i-nuc	BP(j)	Nuc	#BP_Win	avgMFE	avgZ	avgED	SumZ	SumZ/#TotalWindows	BPs= 1
nt-475	-	A	120	-	-	-	-	-
475	NoBP	A	87	-20.52	-0.38	21.6	-33.12	-0.28
475	549	U	33	-22.65	-0.34	23.5	-11.13	-0.09

i-nuc	BP(j)	Nuc	#BP_Win	avgMFE	avgZ	avgED	SumZ	SumZ/#TotalWindows	BPs= 4
nt-476	-	U	120	-	-	-	-	-
476	NoBP	U	39	-20.92	-0.22	21.91	-8.71	-0.07
476	366	G	2	-11.95	1.35	31.5	2.7	0.02
476	407	G	37	-20.71	-0.66	19.78	-24.5	-0.2
476	453	G	8	-21.1	-0.41	25.7	-3.25	-0.03
476	548	A	34	-22.63	-0.34	23.49	-11.65	-0.1

i-nuc	BP(j)	Nuc	#BP_Win	avgMFE	avgZ	avgED	SumZ	SumZ/#TotalWindows	BPs= 4
nt-477	-	C	120	-	-	-	-	-
477	NoBP	C	38	-21.19	-0.24	21.86	-9.12	-0.08
477	365	G	2	-11.95	1.35	31.5	2.7	0.02
477	406	G	37	-20.71	-0.66	19.78	-24.5	-0.2
477	452	G	8	-21.1	-0.41	25.7	-3.25	-0.03
477	547	G	35	-22.61	-0.34	23.53	-11.86	-0.1

i-nuc	BP(j)	Nuc	#BP_Win	avgMFE	avgZ	avgED	SumZ	SumZ/#TotalWindows	BPs= 5
nt-478	-	C	120	-	-	-	-	-
478	NoBP	C	9	-19.01	0.07	22.97	0.63	0.01
478	364	G	2	-11.95	1.35	31.5	2.7	0.02
478	405	G	37	-20.71	-0.66	19.78	-24.5	-0.2
478	451	G	8	-21.1	-0.41	25.7	-3.25	-0.03
478	508	G	29	-22.26	-0.37	21.61	-10.7	-0.09
478	546	G	35	-22.61	-0.34	23.53	-11.86	-0.1

i-nuc	BP(j)	Nuc	#BP_Win	avgMFE	avgZ	avgED	SumZ	SumZ/#TotalWindows	BPs= 5
nt-479	-	U	120	-	-	-	-	-
479	NoBP	U	9	-20.44	-0.2	23.13	-1.76	-0.01
479	363	G	2	-11.95	1.35	31.5	2.7	0.02
479	404	A	37	-20.71	-0.66	19.78	-24.5	-0.2
479	450	A	8	-21.1	-0.41	25.7	-3.25	-0.03
479	507	A	29	-22.26	-0.37	21.61	-10.7	-0.09
479	545	A	35	-22.61	-0.34	23.53	-11.86	-0.1

i-nuc	BP(j)	Nuc	#BP_Win	avgMFE	avgZ	avgED	SumZ	SumZ/#TotalWindows	BPs= 5
nt-480	-	G	120	-	-	-	-	-
480	362	C	2	-11.95	1.35	31.5	2.7	0.02
480	403	C	37	-20.71	-0.66	19.78	-24.5	-0.2
480	449	C	8	-21.1	-0.41	25.7	-3.25	-0.03
480	504	U	38	-22.19	-0.4	21.85	-15.26	-0.13
480	544	C	35	-22.61	-0.34	23.53	-11.86	-0.1

i-nuc	BP(j)	Nuc	#BP_Win	avgMFE	avgZ	avgED	SumZ	SumZ/#TotalWindows	BPs= 2
nt-481	-	G	120	-	-	-	-	-
481	NoBP	G	1	-12.5	0.93	31.16	0.93	0.01
481	402	C	37	-20.71	-0.66	19.78	-24.5	-0.2
481	503	C	82	-22.29	-0.38	22.89	-31.45	-0.26

i-nuc	BP(j)	Nuc	#BP_Win	avgMFE	avgZ	avgED	SumZ	SumZ/#TotalWindows	BPs= 2
nt-482	-	C	120	-	-	-	-	-
482	401	G	37	-20.71	-0.66	19.78	-24.5	-0.2
482	502	G	83	-22.28	-0.39	22.82	-32.11	-0.27

i-nuc	BP(j)	Nuc	#BP_Win	avgMFE	avgZ	avgED	SumZ	SumZ/#TotalWindows	BPs= 2
nt-483	-	C	120	-	-	-	-	-
483	400	G	36	-20.87	-0.68	19.82	-24.5	-0.2
483	501	G	84	-22.25	-0.38	22.81	-31.87	-0.27

i-nuc	BP(j)	Nuc	#BP_Win	avgMFE	avgZ	avgED	SumZ	SumZ/#TotalWindows	BPs= 2
nt-484	-	U	120	-	-	-	-	-
484	399	A	35	-20.94	-0.68	19.87	-23.96	-0.2
484	500	A	84	-22.25	-0.38	22.81	-31.87	-0.27
484	NoBP	U	1	-18.3	0.56	35.57	0.56	0.0

i-nuc	BP(j)	Nuc	#BP_Win	avgMFE	avgZ	avgED	SumZ	SumZ/#TotalWindows	BPs= 3
nt-485	-	U	120	-	-	-	-	-
485	398	A	27	-21.08	-0.77	19.27	-20.72	-0.17
485	509	A	7	-20.51	-0.35	22.4	-2.44	-0.02
485	499	A	84	-22.25	-0.38	22.81	-31.87	-0.27
485	NoBP	U	2	-18.3	0.66	34.2	1.33	0.01

i-nuc	BP(j)	Nuc	#BP_Win	avgMFE	avgZ	avgED	SumZ	SumZ/#TotalWindows	BPs= 2
nt-486	-	U	120	-	-	-	-	-
486	NoBP	U	29	-20.8	-0.62	20.81	-17.91	-0.15
486	508	G	7	-20.51	-0.35	22.4	-2.44	-0.02
486	498	G	84	-22.25	-0.38	22.81	-31.87	-0.27

i-nuc	BP(j)	Nuc	#BP_Win	avgMFE	avgZ	avgED	SumZ	SumZ/#TotalWindows	BPs= 2
nt-487	-	U	120	-	-	-	-	-
487	NoBP	U	29	-20.7	-0.56	21.33	-16.12	-0.13
487	507	A	7	-20.51	-0.35	22.4	-2.44	-0.02
487	497	A	84	-22.25	-0.38	22.81	-31.87	-0.27

i-nuc	BP(j)	Nuc	#BP_Win	avgMFE	avgZ	avgED	SumZ	SumZ/#TotalWindows	BPs= 1
nt-488	-	A	120	-	-	-	-	-
488	NoBP	A	113	-21.83	-0.41	22.57	-46.74	-0.39
488	506	U	7	-20.51	-0.35	22.4	-2.44	-0.02

i-nuc	BP(j)	Nuc	#BP_Win	avgMFE	avgZ	avgED	SumZ	SumZ/#TotalWindows	BPs= 2
nt-489	-	G	120	-	-	-	-	-
489	NoBP	G	23	-20.22	-0.42	23.93	-9.72	-0.08
489	393	C	13	-20.99	-0.46	19.95	-6.0	-0.05
489	496	C	84	-22.25	-0.38	22.81	-31.87	-0.27

i-nuc	BP(j)	Nuc	#BP_Win	avgMFE	avgZ	avgED	SumZ	SumZ/#TotalWindows	BPs= 4
nt-490	-	A	120	-	-	-	-	-
490	NoBP	A	10	-20.9	-0.87	20.76	-8.71	-0.07
490	392	U	13	-20.99	-0.46	19.95	-6.0	-0.05
490	504	U	7	-20.51	-0.35	22.4	-2.44	-0.02
490	495	U	84	-22.25	-0.38	22.81	-31.87	-0.27
490	598	U	6	-18.3	0.54	34.17	3.25	0.03

i-nuc	BP(j)	Nuc	#BP_Win	avgMFE	avgZ	avgED	SumZ	SumZ/#TotalWindows	BPs= 2
nt-491	-	G	120	-	-	-	-	-
491	NoBP	G	112	-21.76	-0.37	23.07	-41.72	-0.35
491	391	U	1	-21.7	-0.41	21.74	-0.41	-0.0
491	503	C	7	-20.51	-0.35	22.4	-2.44	-0.02

i-nuc	BP(j)	Nuc	#BP_Win	avgMFE	avgZ	avgED	SumZ	SumZ/#TotalWindows	BPs= 1
nt-492	-	A	120	-	-	-	-	-
492	NoBP	A	114	-21.84	-0.41	22.56	-46.69	-0.39
492	596	U	6	-18.3	0.54	34.17	3.25	0.03

i-nuc	BP(j)	Nuc	#BP_Win	avgMFE	avgZ	avgED	SumZ	SumZ/#TotalWindows	BPs= 2
nt-493	-	C	120	-	-	-	-	-
493	NoBP	C	107	-21.91	-0.4	22.72	-43.11	-0.36
493	502	G	7	-20.51	-0.35	22.4	-2.44	-0.02
493	595	G	6	-18.3	0.54	34.17	3.25	0.03

i-nuc	BP(j)	Nuc	#BP_Win	avgMFE	avgZ	avgED	SumZ	SumZ/#TotalWindows	BPs= 1
nt-494	-	A	120	-	-	-	-	-
494	NoBP	A	114	-21.81	-0.38	22.84	-43.75	-0.36
494	594	U	6	-18.3	0.54	34.17	3.25	0.03

i-nuc	BP(j)	Nuc	#BP_Win	avgMFE	avgZ	avgED	SumZ	SumZ/#TotalWindows	BPs= 1
nt-495	-	U	120	-	-	-	-	-
495	NoBP	U	36	-20.13	-0.2	25.23	-7.1	-0.06
495	490	A	84	-22.25	-0.38	22.81	-31.87	-0.27

i-nuc	BP(j)	Nuc	#BP_Win	avgMFE	avgZ	avgED	SumZ	SumZ/#TotalWindows	BPs= 2
nt-496	-	C	120	-	-	-	-	-
496	NoBP	C	30	-19.84	-0.16	26.27	-4.79	-0.04
496	505	G	6	-21.33	-0.15	21.57	-0.89	-0.01
496	489	G	84	-22.25	-0.38	22.81	-31.87	-0.27

i-nuc	BP(j)	Nuc	#BP_Win	avgMFE	avgZ	avgED	SumZ	SumZ/#TotalWindows	BPs= 3
nt-497	-	A	120	-	-	-	-	-
497	NoBP	A	24	-20.24	-0.28	24.47	-6.77	-0.06
497	504	U	6	-21.33	-0.15	21.57	-0.89	-0.01
497	487	U	84	-22.25	-0.38	22.81	-31.87	-0.27
497	591	U	6	-18.3	0.54	34.17	3.25	0.03

i-nuc	BP(j)	Nuc	#BP_Win	avgMFE	avgZ	avgED	SumZ	SumZ/#TotalWindows	BPs= 3
nt-498	-	G	120	-	-	-	-	-
498	NoBP	G	24	-20.28	-0.26	24.58	-6.28	-0.05
498	503	C	6	-21.33	-0.15	21.57	-0.89	-0.01
498	486	U	84	-22.25	-0.38	22.81	-31.87	-0.27
498	590	C	6	-18.3	0.54	34.17	3.25	0.03

i-nuc	BP(j)	Nuc	#BP_Win	avgMFE	avgZ	avgED	SumZ	SumZ/#TotalWindows	BPs= 2
nt-499	-	A	120	-	-	-	-	-
499	NoBP	A	30	-20.53	-0.22	23.98	-6.65	-0.06
499	485	U	84	-22.25	-0.38	22.81	-31.87	-0.27
499	589	U	6	-18.3	0.54	34.17	3.25	0.03

i-nuc	BP(j)	Nuc	#BP_Win	avgMFE	avgZ	avgED	SumZ	SumZ/#TotalWindows	BPs= 1
nt-500	-	A	120	-	-	-	-	-
500	NoBP	A	36	-20.2	-0.08	25.73	-3.01	-0.03
500	484	U	84	-22.25	-0.38	22.81	-31.87	-0.27

i-nuc	BP(j)	Nuc	#BP_Win	avgMFE	avgZ	avgED	SumZ	SumZ/#TotalWindows	BPs= 3
nt-501	-	G	120	-	-	-	-	-
501	NoBP	G	18	-20.84	-0.41	21.06	-7.4	-0.06
501	483	C	84	-22.25	-0.38	22.81	-31.87	-0.27
501	587	C	6	-18.3	0.54	34.17	3.25	0.03
501	526	U	12	-20.27	0.1	28.81	1.17	0.01

i-nuc	BP(j)	Nuc	#BP_Win	avgMFE	avgZ	avgED	SumZ	SumZ/#TotalWindows	BPs= 4
nt-502	-	G	120	-	-	-	-	-
502	NoBP	G	11	-20.97	-0.31	20.6	-3.41	-0.03
502	493	C	7	-20.51	-0.35	22.4	-2.44	-0.02
502	482	C	83	-22.28	-0.39	22.82	-32.11	-0.27
502	586	U	6	-18.3	0.54	34.17	3.25	0.03
502	525	C	13	-20.35	0.04	28.21	0.57	0.0

i-nuc	BP(j)	Nuc	#BP_Win	avgMFE	avgZ	avgED	SumZ	SumZ/#TotalWindows	BPs= 6
nt-503	-	C	120	-	-	-	-	-
503	NoBP	C	5	-20.72	-0.46	19.13	-2.3	-0.02
503	498	G	6	-21.33	-0.15	21.57	-0.89	-0.01
503	491	G	7	-20.51	-0.35	22.4	-2.44	-0.02
503	481	G	82	-22.29	-0.38	22.89	-31.45	-0.26
503	585	G	6	-18.3	0.54	34.17	3.25	0.03
503	524	G	13	-20.35	0.04	28.21	0.57	0.0
503	546	G	1	-19.2	0.13	26.3	0.13	0.0

i-nuc	BP(j)	Nuc	#BP_Win	avgMFE	avgZ	avgED	SumZ	SumZ/#TotalWindows	BPs= 8
nt-504	-	U	120	-	-	-	-	-
504	NoBP	U	42	-22.34	-0.36	23.43	-15.05	-0.13
504	497	A	6	-21.33	-0.15	21.57	-0.89	-0.01
504	490	A	7	-20.51	-0.35	22.4	-2.44	-0.02
504	480	G	38	-22.19	-0.4	21.85	-15.26	-0.13
504	529	A	5	-21.18	-0.42	26.33	-2.11	-0.02
504	601	A	2	-20.75	-0.21	19.47	-0.42	-0.0
504	584	A	6	-18.3	0.54	34.17	3.25	0.03
504	523	A	13	-20.35	0.04	28.21	0.57	0.0
504	545	A	1	-19.2	0.13	26.3	0.13	0.0

i-nuc	BP(j)	Nuc	#BP_Win	avgMFE	avgZ	avgED	SumZ	SumZ/#TotalWindows	BPs= 7
nt-505	-	G	120	-	-	-	-	-
505	NoBP	G	40	-21.82	-0.37	21.94	-14.7	-0.12
505	496	C	6	-21.33	-0.15	21.57	-0.89	-0.01
505	528	C	5	-21.18	-0.42	26.33	-2.11	-0.02
505	516	C	46	-22.31	-0.36	23.65	-16.44	-0.14
505	600	C	3	-21.87	-0.5	18.82	-1.5	-0.01
505	583	C	6	-18.3	0.54	34.17	3.25	0.03
505	522	C	13	-20.35	0.04	28.21	0.57	0.0
505	544	C	1	-19.2	0.13	26.3	0.13	0.0

i-nuc	BP(j)	Nuc	#BP_Win	avgMFE	avgZ	avgED	SumZ	SumZ/#TotalWindows	BPs= 7
nt-506	-	U	120	-	-	-	-	-
506	NoBP	U	39	-21.91	-0.33	21.96	-12.97	-0.11
506	488	A	7	-20.51	-0.35	22.4	-2.44	-0.02
506	527	A	5	-21.18	-0.42	26.33	-2.11	-0.02
506	515	A	46	-22.31	-0.36	23.65	-16.44	-0.14
506	599	G	3	-21.87	-0.5	18.82	-1.5	-0.01
506	582	G	6	-18.3	0.54	34.17	3.25	0.03
506	521	A	13	-20.35	0.04	28.21	0.57	0.0
506	543	A	1	-19.2	0.13	26.3	0.13	0.0

i-nuc	BP(j)	Nuc	#BP_Win	avgMFE	avgZ	avgED	SumZ	SumZ/#TotalWindows	BPs= 5
nt-507	-	A	120	-	-	-	-	-
507	NoBP	A	30	-19.97	0.05	27.78	1.52	0.01
507	487	U	7	-20.51	-0.35	22.4	-2.44	-0.02
507	479	U	29	-22.26	-0.37	21.61	-10.7	-0.09
507	526	U	5	-21.18	-0.42	26.33	-2.11	-0.02
507	514	U	46	-22.31	-0.36	23.65	-16.44	-0.14
507	598	U	3	-21.87	-0.5	18.82	-1.5	-0.01

i-nuc	BP(j)	Nuc	#BP_Win	avgMFE	avgZ	avgED	SumZ	SumZ/#TotalWindows	BPs= 3
nt-508	-	G	120	-	-	-	-	-
508	NoBP	G	79	-21.36	-0.21	25.12	-16.41	-0.14
508	486	U	7	-20.51	-0.35	22.4	-2.44	-0.02
508	478	C	29	-22.26	-0.37	21.61	-10.7	-0.09
508	525	C	5	-21.18	-0.42	26.33	-2.11	-0.02

i-nuc	BP(j)	Nuc	#BP_Win	avgMFE	avgZ	avgED	SumZ	SumZ/#TotalWindows	BPs= 2
nt-509	-	A	120	-	-	-	-	-
509	NoBP	A	110	-21.55	-0.25	24.5	-27.93	-0.23
509	485	U	7	-20.51	-0.35	22.4	-2.44	-0.02
509	596	U	3	-21.87	-0.5	18.82	-1.5	-0.01

i-nuc	BP(j)	Nuc	#BP_Win	avgMFE	avgZ	avgED	SumZ	SumZ/#TotalWindows	BPs= 2
nt-510	-	C	120	-	-	-	-	-
510	NoBP	C	104	-21.6	-0.3	23.98	-31.02	-0.26
510	595	G	3	-21.87	-0.5	18.82	-1.5	-0.01
510	518	G	13	-20.35	0.04	28.21	0.57	0.0

i-nuc	BP(j)	Nuc	#BP_Win	avgMFE	avgZ	avgED	SumZ	SumZ/#TotalWindows	BPs= 2
nt-511	-	A	120	-	-	-	-	-
511	NoBP	A	104	-21.56	-0.29	24.06	-30.59	-0.25
511	594	U	3	-21.87	-0.5	18.82	-1.5	-0.01
511	517	U	13	-20.35	0.04	28.21	0.57	0.0

i-nuc	BP(j)	Nuc	#BP_Win	avgMFE	avgZ	avgED	SumZ	SumZ/#TotalWindows	BPs= 1
nt-512	-	A	120	-	-	-	-	-
512	NoBP	A	117	-21.4	-0.26	24.59	-29.97	-0.25
512	593	U	3	-21.87	-0.5	18.82	-1.5	-0.01

i-nuc	BP(j)	Nuc	#BP_Win	avgMFE	avgZ	avgED	SumZ	SumZ/#TotalWindows	BPs= 0
nt-513	-	A	120	-	-	-	-	-
513	NoBP	A	120	-21.39	-0.26	24.5	-31.01	-0.26

i-nuc	BP(j)	Nuc	#BP_Win	avgMFE	avgZ	avgED	SumZ	SumZ/#TotalWindows	BPs= 1
nt-514	-	U	120	-	-	-	-	-
514	NoBP	U	74	-20.78	-0.19	25.14	-13.9	-0.12
514	507	A	46	-22.31	-0.36	23.65	-16.44	-0.14

i-nuc	BP(j)	Nuc	#BP_Win	avgMFE	avgZ	avgED	SumZ	SumZ/#TotalWindows	BPs= 2
nt-515	-	A	120	-	-	-	-	-
515	NoBP	A	45	-19.77	-0.06	27.58	-2.72	-0.02
515	472	U	29	-22.26	-0.37	21.61	-10.7	-0.09
515	506	U	46	-22.31	-0.36	23.65	-16.44	-0.14

i-nuc	BP(j)	Nuc	#BP_Win	avgMFE	avgZ	avgED	SumZ	SumZ/#TotalWindows	BPs= 3
nt-516	-	C	120	-	-	-	-	-
516	NoBP	C	42	-19.62	-0.01	28.01	-0.47	-0.0
516	405	G	3	-20.97	-0.38	24.66	-1.14	-0.01
516	471	G	29	-22.26	-0.37	21.61	-10.7	-0.09
516	505	G	46	-22.31	-0.36	23.65	-16.44	-0.14

i-nuc	BP(j)	Nuc	#BP_Win	avgMFE	avgZ	avgED	SumZ	SumZ/#TotalWindows	BPs= 3
nt-517	-	U	120	-	-	-	-	-
517	NoBP	U	75	-21.11	-0.22	25.43	-16.29	-0.14
517	404	A	3	-20.97	-0.38	24.66	-1.14	-0.01
517	470	A	29	-22.26	-0.37	21.61	-10.7	-0.09
517	511	A	13	-20.35	0.04	28.21	0.57	0.0

i-nuc	BP(j)	Nuc	#BP_Win	avgMFE	avgZ	avgED	SumZ	SumZ/#TotalWindows	BPs= 5
nt-518	-	G	120	-	-	-	-	-
518	NoBP	G	6	-20.98	-0.31	26.19	-1.87	-0.02
518	403	C	3	-20.97	-0.38	24.66	-1.14	-0.01
518	469	C	29	-22.26	-0.37	21.61	-10.7	-0.09
518	537	C	60	-21.04	-0.16	26.22	-9.85	-0.08
518	589	U	9	-21.46	-0.45	20.23	-4.08	-0.03
518	510	C	13	-20.35	0.04	28.21	0.57	0.0

i-nuc	BP(j)	Nuc	#BP_Win	avgMFE	avgZ	avgED	SumZ	SumZ/#TotalWindows	BPs= 3
nt-519	-	G	120	-	-	-	-	-
519	402	C	3	-20.97	-0.38	24.66	-1.14	-0.01
519	NoBP	G	46	-21.63	-0.26	24.05	-11.89	-0.1
519	536	C	60	-21.04	-0.16	26.22	-9.85	-0.08
519	588	C	11	-21.06	-0.38	20.7	-4.14	-0.03

i-nuc	BP(j)	Nuc	#BP_Win	avgMFE	avgZ	avgED	SumZ	SumZ/#TotalWindows	BPs= 3
nt-520	-	G	120	-	-	-	-	-
520	NoBP	G	21	-20.45	-0.11	26.7	-2.32	-0.02
520	467	C	28	-22.3	-0.37	21.71	-10.35	-0.09
520	535	C	60	-21.04	-0.16	26.22	-9.85	-0.08
520	587	C	11	-21.06	-0.38	20.7	-4.14	-0.03

i-nuc	BP(j)	Nuc	#BP_Win	avgMFE	avgZ	avgED	SumZ	SumZ/#TotalWindows	BPs= 4
nt-521	-	A	120	-	-	-	-	-
521	NoBP	A	8	-19.98	-0.25	24.74	-2.0	-0.02
521	466	U	28	-22.3	-0.37	21.71	-10.35	-0.09
521	534	U	60	-21.04	-0.16	26.22	-9.85	-0.08
521	586	U	11	-21.06	-0.38	20.7	-4.14	-0.03
521	506	U	13	-20.35	0.04	28.21	0.57	0.0

i-nuc	BP(j)	Nuc	#BP_Win	avgMFE	avgZ	avgED	SumZ	SumZ/#TotalWindows	BPs= 2
nt-522	-	C	120	-	-	-	-	-
522	NoBP	C	96	-21.27	-0.23	24.81	-21.65	-0.18
522	585	G	11	-21.06	-0.38	20.7	-4.14	-0.03
522	505	G	13	-20.35	0.04	28.21	0.57	0.0

i-nuc	BP(j)	Nuc	#BP_Win	avgMFE	avgZ	avgED	SumZ	SumZ/#TotalWindows	BPs= 1
nt-523	-	A	120	-	-	-	-	-
523	NoBP	A	107	-21.21	-0.23	24.43	-24.7	-0.21
523	504	U	13	-20.35	0.04	28.21	0.57	0.0

i-nuc	BP(j)	Nuc	#BP_Win	avgMFE	avgZ	avgED	SumZ	SumZ/#TotalWindows	BPs= 4
nt-524	-	G	120	-	-	-	-	-
524	NoBP	G	31	-22.26	-0.35	22.79	-10.99	-0.09
524	531	C	60	-21.04	-0.16	26.22	-9.85	-0.08
524	583	C	11	-21.06	-0.38	20.7	-4.14	-0.03
524	503	C	13	-20.35	0.04	28.21	0.57	0.0
524	634	C	5	-16.26	0.22	22.8	1.12	0.01

i-nuc	BP(j)	Nuc	#BP_Win	avgMFE	avgZ	avgED	SumZ	SumZ/#TotalWindows	BPs= 4
nt-525	-	C	120	-	-	-	-	-
525	NoBP	C	86	-21.43	-0.21	25.07	-18.24	-0.15
525	508	G	5	-21.18	-0.42	26.33	-2.11	-0.02
525	582	G	11	-21.06	-0.38	20.7	-4.14	-0.03
525	502	G	13	-20.35	0.04	28.21	0.57	0.0
525	633	G	5	-16.26	0.22	22.8	1.12	0.01

i-nuc	BP(j)	Nuc	#BP_Win	avgMFE	avgZ	avgED	SumZ	SumZ/#TotalWindows	BPs= 5
nt-526	-	U	120	-	-	-	-	-
526	NoBP	U	85	-21.44	-0.2	25.16	-17.05	-0.14
526	507	A	5	-21.18	-0.42	26.33	-2.11	-0.02
526	581	A	11	-21.06	-0.38	20.7	-4.14	-0.03
526	501	G	12	-20.27	0.1	28.81	1.17	0.01
526	617	A	2	-18.65	-0.4	21.84	-0.8	-0.01
526	632	A	5	-16.26	0.22	22.8	1.12	0.01

i-nuc	BP(j)	Nuc	#BP_Win	avgMFE	avgZ	avgED	SumZ	SumZ/#TotalWindows	BPs= 3
nt-527	-	A	120	-	-	-	-	-
527	NoBP	A	102	-21.01	-0.14	25.41	-13.99	-0.12
527	506	U	5	-21.18	-0.42	26.33	-2.11	-0.02
527	580	U	11	-21.06	-0.38	20.7	-4.14	-0.03
527	616	U	2	-18.65	-0.4	21.84	-0.8	-0.01

i-nuc	BP(j)	Nuc	#BP_Win	avgMFE	avgZ	avgED	SumZ	SumZ/#TotalWindows	BPs= 2
nt-528	-	C	120	-	-	-	-	-
528	NoBP	C	113	-20.98	-0.15	24.86	-17.4	-0.14
528	505	G	5	-21.18	-0.42	26.33	-2.11	-0.02
528	615	G	2	-18.65	-0.4	21.84	-0.8	-0.01

i-nuc	BP(j)	Nuc	#BP_Win	avgMFE	avgZ	avgED	SumZ	SumZ/#TotalWindows	BPs= 2
nt-529	-	A	120	-	-	-	-	-
529	NoBP	A	113	-20.95	-0.15	24.77	-16.67	-0.14
529	504	U	5	-21.18	-0.42	26.33	-2.11	-0.02
529	614	U	2	-18.65	-0.4	21.84	-0.8	-0.01

i-nuc	BP(j)	Nuc	#BP_Win	avgMFE	avgZ	avgED	SumZ	SumZ/#TotalWindows	BPs= 0
nt-530	-	A	120	-	-	-	-	-
530	NoBP	A	120	-20.88	-0.16	24.69	-18.64	-0.16

i-nuc	BP(j)	Nuc	#BP_Win	avgMFE	avgZ	avgED	SumZ	SumZ/#TotalWindows	BPs= 3
nt-531	-	C	120	-	-	-	-	-
531	NoBP	C	53	-20.71	-0.1	22.72	-5.23	-0.04
531	443	G	5	-21.18	-0.42	26.33	-2.11	-0.02
531	524	G	60	-21.04	-0.16	26.22	-9.85	-0.08
531	612	G	2	-18.65	-0.4	21.84	-0.8	-0.01

i-nuc	BP(j)	Nuc	#BP_Win	avgMFE	avgZ	avgED	SumZ	SumZ/#TotalWindows	BPs= 2
nt-532	-	C	120	-	-	-	-	-
532	NoBP	C	114	-20.84	-0.14	24.46	-15.42	-0.13
532	442	G	5	-21.18	-0.42	26.33	-2.11	-0.02
532	615	G	1	-19.7	0.37	28.31	0.37	0.0

i-nuc	BP(j)	Nuc	#BP_Win	avgMFE	avgZ	avgED	SumZ	SumZ/#TotalWindows	BPs= 3
nt-533	-	A	120	-	-	-	-	-
533	441	U	5	-21.18	-0.42	26.33	-2.11	-0.02
533	NoBP	A	107	-20.95	-0.15	23.99	-16.36	-0.14
533	610	U	7	-18.97	0.09	30.92	0.63	0.01
533	614	U	1	-19.7	0.37	28.31	0.37	0.0

i-nuc	BP(j)	Nuc	#BP_Win	avgMFE	avgZ	avgED	SumZ	SumZ/#TotalWindows	BPs= 6
nt-534	-	U	120	-	-	-	-	-
534	440	A	4	-21.42	-0.47	25.5	-1.89	-0.02
534	454	A	17	-23.73	-0.24	19.78	-4.16	-0.03
534	521	A	60	-21.04	-0.16	26.22	-9.85	-0.08
534	NoBP	U	26	-19.8	-0.16	21.79	-4.03	-0.03
534	609	A	7	-18.97	0.09	30.92	0.63	0.01
534	613	A	1	-19.7	0.37	28.31	0.37	0.0
534	631	A	5	-16.26	0.22	22.8	1.12	0.01

i-nuc	BP(j)	Nuc	#BP_Win	avgMFE	avgZ	avgED	SumZ	SumZ/#TotalWindows	BPs= 5
nt-535	-	C	120	-	-	-	-	-
535	NoBP	C	30	-19.98	-0.2	22.15	-5.9	-0.05
535	453	G	17	-23.73	-0.24	19.78	-4.16	-0.03
535	520	G	60	-21.04	-0.16	26.22	-9.85	-0.08
535	608	G	7	-18.97	0.09	30.92	0.63	0.01
535	612	G	1	-19.7	0.37	28.31	0.37	0.0
535	630	G	5	-16.26	0.22	22.8	1.12	0.01

i-nuc	BP(j)	Nuc	#BP_Win	avgMFE	avgZ	avgED	SumZ	SumZ/#TotalWindows	BPs= 6
nt-536	-	C	120	-	-	-	-	-
536	NoBP	C	27	-20.28	-0.26	21.63	-7.08	-0.06
536	452	G	17	-23.73	-0.24	19.78	-4.16	-0.03
536	519	G	60	-21.04	-0.16	26.22	-9.85	-0.08
536	608	G	2	-19.1	0.53	32.14	1.06	0.01
536	607	G	7	-18.97	0.09	30.92	0.63	0.01
536	629	G	5	-16.26	0.22	22.8	1.12	0.01
536	630	G	2	-16.0	0.21	20.64	0.42	0.0

i-nuc	BP(j)	Nuc	#BP_Win	avgMFE	avgZ	avgED	SumZ	SumZ/#TotalWindows	BPs= 5
nt-537	-	C	120	-	-	-	-	-
537	NoBP	C	12	-21.1	-0.36	21.4	-4.26	-0.04
537	451	G	17	-23.73	-0.24	19.78	-4.16	-0.03
537	518	G	60	-21.04	-0.16	26.22	-9.85	-0.08
537	607	G	2	-19.1	0.53	32.14	1.06	0.01
537	555	G	27	-18.77	-0.06	24.17	-1.65	-0.01
537	629	G	2	-16.0	0.21	20.64	0.42	0.0

i-nuc	BP(j)	Nuc	#BP_Win	avgMFE	avgZ	avgED	SumZ	SumZ/#TotalWindows	BPs= 4
nt-538	-	U	120	-	-	-	-	-
538	450	A	16	-23.71	-0.24	20.06	-3.92	-0.03
538	NoBP	U	73	-21.06	-0.21	25.05	-15.25	-0.13
538	606	A	2	-19.1	0.53	32.14	1.06	0.01
538	554	A	27	-18.77	-0.06	24.17	-1.65	-0.01
538	628	A	2	-16.0	0.21	20.64	0.42	0.0

i-nuc	BP(j)	Nuc	#BP_Win	avgMFE	avgZ	avgED	SumZ	SumZ/#TotalWindows	BPs= 3
nt-539	-	U	120	-	-	-	-	-
539	NoBP	U	89	-21.51	-0.23	23.99	-20.22	-0.17
539	605	A	2	-19.1	0.53	32.14	1.06	0.01
539	553	A	27	-18.77	-0.06	24.17	-1.65	-0.01
539	627	A	2	-16.0	0.21	20.64	0.42	0.0

i-nuc	BP(j)	Nuc	#BP_Win	avgMFE	avgZ	avgED	SumZ	SumZ/#TotalWindows	BPs= 2
nt-540	-	C	120	-	-	-	-	-
540	NoBP	C	82	-21.0	-0.22	24.46	-18.17	-0.15
540	448	G	11	-23.69	-0.16	20.2	-1.79	-0.01
540	552	G	27	-18.77	-0.06	24.17	-1.65	-0.01

i-nuc	BP(j)	Nuc	#BP_Win	avgMFE	avgZ	avgED	SumZ	SumZ/#TotalWindows	BPs= 0
nt-541	-	A	120	-	-	-	-	-
541	NoBP	A	120	-20.72	-0.19	23.9	-22.59	-0.19

i-nuc	BP(j)	Nuc	#BP_Win	avgMFE	avgZ	avgED	SumZ	SumZ/#TotalWindows	BPs= 2
nt-542	-	G	120	-	-	-	-	-
542	NoBP	G	82	-21.29	-0.22	24.13	-18.36	-0.15
542	565	C	11	-21.06	-0.38	20.7	-4.14	-0.03
542	550	C	27	-18.77	-0.06	24.17	-1.65	-0.01

i-nuc	BP(j)	Nuc	#BP_Win	avgMFE	avgZ	avgED	SumZ	SumZ/#TotalWindows	BPs= 3
nt-543	-	A	120	-	-	-	-	-
543	NoBP	A	81	-21.29	-0.25	23.97	-20.63	-0.17
543	564	U	11	-21.06	-0.38	20.7	-4.14	-0.03
543	549	U	27	-18.77	-0.06	24.17	-1.65	-0.01
543	506	U	1	-19.2	0.13	26.3	0.13	0.0

i-nuc	BP(j)	Nuc	#BP_Win	avgMFE	avgZ	avgED	SumZ	SumZ/#TotalWindows	BPs= 3
nt-544	-	C	120	-	-	-	-	-
544	NoBP	C	73	-19.68	-0.17	24.11	-12.51	-0.1
544	480	G	35	-22.61	-0.34	23.53	-11.86	-0.1
544	562	G	11	-21.06	-0.38	20.7	-4.14	-0.03
544	505	G	1	-19.2	0.13	26.3	0.13	0.0

i-nuc	BP(j)	Nuc	#BP_Win	avgMFE	avgZ	avgED	SumZ	SumZ/#TotalWindows	BPs= 3
nt-545	-	A	120	-	-	-	-	-
545	NoBP	A	73	-19.65	-0.19	23.97	-14.05	-0.12
545	479	U	35	-22.61	-0.34	23.53	-11.86	-0.1
545	560	U	11	-21.06	-0.38	20.7	-4.14	-0.03
545	504	U	1	-19.2	0.13	26.3	0.13	0.0

i-nuc	BP(j)	Nuc	#BP_Win	avgMFE	avgZ	avgED	SumZ	SumZ/#TotalWindows	BPs= 3
nt-546	-	G	120	-	-	-	-	-
546	NoBP	G	73	-19.62	-0.22	23.81	-16.26	-0.14
546	478	C	35	-22.61	-0.34	23.53	-11.86	-0.1
546	559	U	11	-21.06	-0.38	20.7	-4.14	-0.03
546	503	C	1	-19.2	0.13	26.3	0.13	0.0

i-nuc	BP(j)	Nuc	#BP_Win	avgMFE	avgZ	avgED	SumZ	SumZ/#TotalWindows	BPs= 3
nt-547	-	G	120	-	-	-	-	-
547	NoBP	G	29	-19.07	-0.04	24.29	-1.26	-0.01
547	477	C	35	-22.61	-0.34	23.53	-11.86	-0.1
547	565	C	45	-19.91	-0.38	23.31	-17.16	-0.14
547	558	C	11	-21.06	-0.38	20.7	-4.14	-0.03

i-nuc	BP(j)	Nuc	#BP_Win	avgMFE	avgZ	avgED	SumZ	SumZ/#TotalWindows	BPs= 2
nt-548	-	A	120	-	-	-	-	-
548	NoBP	A	41	-19.57	-0.18	23.03	-7.37	-0.06
548	476	U	34	-22.63	-0.34	23.49	-11.65	-0.1
548	564	U	45	-19.91	-0.38	23.31	-17.16	-0.14

i-nuc	BP(j)	Nuc	#BP_Win	avgMFE	avgZ	avgED	SumZ	SumZ/#TotalWindows	BPs= 4
nt-549	-	U	120	-	-	-	-	-
549	475	A	33	-22.65	-0.34	23.5	-11.13	-0.09
549	563	A	45	-19.91	-0.38	23.31	-17.16	-0.14
549	556	A	11	-21.06	-0.38	20.7	-4.14	-0.03
549	NoBP	U	4	-20.3	-1.11	17.07	-4.45	-0.04
549	543	A	27	-18.77	-0.06	24.17	-1.65	-0.01

i-nuc	BP(j)	Nuc	#BP_Win	avgMFE	avgZ	avgED	SumZ	SumZ/#TotalWindows	BPs= 3
nt-550	-	C	120	-	-	-	-	-
550	NoBP	C	37	-22.26	-0.47	22.23	-17.33	-0.14
550	562	G	45	-19.91	-0.38	23.31	-17.16	-0.14
550	555	G	11	-21.06	-0.38	20.7	-4.14	-0.03
550	542	G	27	-18.77	-0.06	24.17	-1.65	-0.01

i-nuc	BP(j)	Nuc	#BP_Win	avgMFE	avgZ	avgED	SumZ	SumZ/#TotalWindows	BPs= 0
nt-551	-	A	120	-	-	-	-	-
551	NoBP	A	120	-20.44	-0.35	22.76	-42.31	-0.35

i-nuc	BP(j)	Nuc	#BP_Win	avgMFE	avgZ	avgED	SumZ	SumZ/#TotalWindows	BPs= 2
nt-552	-	G	120	-	-	-	-	-
552	NoBP	G	92	-20.84	-0.46	22.15	-42.08	-0.35
552	467	C	1	-22.2	-0.66	19.98	-0.66	-0.01
552	540	C	27	-18.77	-0.06	24.17	-1.65	-0.01

i-nuc	BP(j)	Nuc	#BP_Win	avgMFE	avgZ	avgED	SumZ	SumZ/#TotalWindows	BPs= 2
nt-553	-	A	120	-	-	-	-	-
553	NoBP	A	92	-20.78	-0.48	21.94	-43.73	-0.36
553	466	U	1	-22.2	-0.66	19.98	-0.66	-0.01
553	539	U	27	-18.77	-0.06	24.17	-1.65	-0.01

i-nuc	BP(j)	Nuc	#BP_Win	avgMFE	avgZ	avgED	SumZ	SumZ/#TotalWindows	BPs= 2
nt-554	-	A	120	-	-	-	-	-
554	NoBP	A	92	-20.72	-0.51	21.73	-46.51	-0.39
554	465	U	1	-22.2	-0.66	19.98	-0.66	-0.01
554	538	U	27	-18.77	-0.06	24.17	-1.65	-0.01

i-nuc	BP(j)	Nuc	#BP_Win	avgMFE	avgZ	avgED	SumZ	SumZ/#TotalWindows	BPs= 2
nt-555	-	G	120	-	-	-	-	-
555	NoBP	G	82	-20.63	-0.55	21.61	-44.82	-0.37
555	550	C	11	-21.06	-0.38	20.7	-4.14	-0.03
555	537	C	27	-18.77	-0.06	24.17	-1.65	-0.01

i-nuc	BP(j)	Nuc	#BP_Win	avgMFE	avgZ	avgED	SumZ	SumZ/#TotalWindows	BPs= 2
nt-556	-	A	120	-	-	-	-	-
556	NoBP	A	100	-19.99	-0.39	22.74	-38.89	-0.32
556	473	U	9	-21.52	-1.09	14.24	-9.78	-0.08
556	549	U	11	-21.06	-0.38	20.7	-4.14	-0.03

i-nuc	BP(j)	Nuc	#BP_Win	avgMFE	avgZ	avgED	SumZ	SumZ/#TotalWindows	BPs= 1
nt-557	-	A	120	-	-	-	-	-
557	NoBP	A	111	-20.04	-0.41	22.36	-45.53	-0.38
557	472	U	9	-21.52	-1.09	14.24	-9.78	-0.08

i-nuc	BP(j)	Nuc	#BP_Win	avgMFE	avgZ	avgED	SumZ	SumZ/#TotalWindows	BPs= 3
nt-558	-	C	120	-	-	-	-	-
558	NoBP	C	98	-19.93	-0.45	22.31	-44.49	-0.37
558	471	G	9	-21.52	-1.09	14.24	-9.78	-0.08
558	547	G	11	-21.06	-0.38	20.7	-4.14	-0.03
558	650	G	2	-17.45	0.2	22.98	0.41	0.0

i-nuc	BP(j)	Nuc	#BP_Win	avgMFE	avgZ	avgED	SumZ	SumZ/#TotalWindows	BPs= 4
nt-559	-	U	120	-	-	-	-	-
559	NoBP	U	97	-19.84	-0.48	22.1	-46.38	-0.39
559	459	G	1	-22.2	-0.66	19.98	-0.66	-0.01
559	470	A	9	-21.52	-1.09	14.24	-9.78	-0.08
559	546	G	11	-21.06	-0.38	20.7	-4.14	-0.03
559	649	A	2	-17.45	0.2	22.98	0.41	0.0

i-nuc	BP(j)	Nuc	#BP_Win	avgMFE	avgZ	avgED	SumZ	SumZ/#TotalWindows	BPs= 3
nt-560	-	U	120	-	-	-	-	-
560	NoBP	U	106	-19.93	-0.55	21.22	-58.34	-0.49
560	458	A	1	-22.2	-0.66	19.98	-0.66	-0.01
560	545	A	11	-21.06	-0.38	20.7	-4.14	-0.03
560	648	G	2	-17.45	0.2	22.98	0.41	0.0

i-nuc	BP(j)	Nuc	#BP_Win	avgMFE	avgZ	avgED	SumZ	SumZ/#TotalWindows	BPs= 1
nt-561	-	A	120	-	-	-	-	-
561	NoBP	A	119	-19.95	-0.54	21.03	-64.54	-0.54
561	457	U	1	-22.2	-0.66	19.98	-0.66	-0.01

i-nuc	BP(j)	Nuc	#BP_Win	avgMFE	avgZ	avgED	SumZ	SumZ/#TotalWindows	BPs= 4
nt-562	-	G	120	-	-	-	-	-
562	NoBP	G	54	-19.38	-0.66	19.95	-35.79	-0.3
562	550	C	45	-19.91	-0.38	23.31	-17.16	-0.14
562	456	C	1	-22.2	-0.66	19.98	-0.66	-0.01
562	466	U	9	-21.52	-1.09	14.24	-9.78	-0.08
562	544	C	11	-21.06	-0.38	20.7	-4.14	-0.03

i-nuc	BP(j)	Nuc	#BP_Win	avgMFE	avgZ	avgED	SumZ	SumZ/#TotalWindows	BPs= 3
nt-563	-	A	120	-	-	-	-	-
563	NoBP	A	61	-19.88	-0.72	19.73	-43.9	-0.37
563	549	U	45	-19.91	-0.38	23.31	-17.16	-0.14
563	465	U	9	-21.52	-1.09	14.24	-9.78	-0.08
563	646	U	5	-16.7	0.25	20.7	1.23	0.01

i-nuc	BP(j)	Nuc	#BP_Win	avgMFE	avgZ	avgED	SumZ	SumZ/#TotalWindows	BPs= 5
nt-564	-	U	120	-	-	-	-	-
564	NoBP	U	49	-19.47	-0.84	19.19	-41.18	-0.34
564	548	A	45	-19.91	-0.38	23.31	-17.16	-0.14
564	454	A	1	-22.2	-0.66	19.98	-0.66	-0.01
564	464	A	9	-21.52	-1.09	14.24	-9.78	-0.08
564	543	A	11	-21.06	-0.38	20.7	-4.14	-0.03
564	645	A	5	-16.7	0.25	20.7	1.23	0.01

i-nuc	BP(j)	Nuc	#BP_Win	avgMFE	avgZ	avgED	SumZ	SumZ/#TotalWindows	BPs= 5
nt-565	-	C	120	-	-	-	-	-
565	547	G	45	-19.91	-0.38	23.31	-17.16	-0.14
565	NoBP	C	49	-19.37	-0.88	18.86	-43.02	-0.36
565	453	G	1	-22.2	-0.66	19.98	-0.66	-0.01
565	463	G	9	-21.52	-1.09	14.24	-9.78	-0.08
565	542	G	11	-21.06	-0.38	20.7	-4.14	-0.03
565	644	G	5	-16.7	0.25	20.7	1.23	0.01

i-nuc	BP(j)	Nuc	#BP_Win	avgMFE	avgZ	avgED	SumZ	SumZ/#TotalWindows	BPs= 0
nt-566	-	A	120	-	-	-	-	-
566	NoBP	A	120	-19.76	-0.63	20.36	-75.28	-0.63

i-nuc	BP(j)	Nuc	#BP_Win	avgMFE	avgZ	avgED	SumZ	SumZ/#TotalWindows	BPs= 1
nt-567	-	U	120	-	-	-	-	-
567	NoBP	U	115	-19.83	-0.68	20.32	-78.21	-0.65
567	643	A	5	-16.7	0.25	20.7	1.23	0.01

i-nuc	BP(j)	Nuc	#BP_Win	avgMFE	avgZ	avgED	SumZ	SumZ/#TotalWindows	BPs= 1
nt-568	-	U	120	-	-	-	-	-
568	NoBP	U	115	-19.77	-0.69	20.3	-79.7	-0.66
568	642	A	5	-16.7	0.25	20.7	1.23	0.01

i-nuc	BP(j)	Nuc	#BP_Win	avgMFE	avgZ	avgED	SumZ	SumZ/#TotalWindows	BPs= 1
nt-569	-	A	120	-	-	-	-	-
569	NoBP	A	115	-19.72	-0.71	20.27	-81.16	-0.68
569	641	U	5	-16.7	0.25	20.7	1.23	0.01

i-nuc	BP(j)	Nuc	#BP_Win	avgMFE	avgZ	avgED	SumZ	SumZ/#TotalWindows	BPs= 1
nt-570	-	U	120	-	-	-	-	-
570	NoBP	U	115	-19.67	-0.72	20.26	-82.84	-0.69
570	640	A	5	-16.7	0.25	20.7	1.23	0.01

i-nuc	BP(j)	Nuc	#BP_Win	avgMFE	avgZ	avgED	SumZ	SumZ/#TotalWindows	BPs= 0
nt-571	-	A	120	-	-	-	-	-
571	NoBP	A	120	-19.5	-0.69	20.23	-83.15	-0.69

i-nuc	BP(j)	Nuc	#BP_Win	avgMFE	avgZ	avgED	SumZ	SumZ/#TotalWindows	BPs= 0
nt-572	-	U	120	-	-	-	-	-
572	NoBP	U	120	-19.48	-0.71	20.09	-85.09	-0.71

i-nuc	BP(j)	Nuc	#BP_Win	avgMFE	avgZ	avgED	SumZ	SumZ/#TotalWindows	BPs= 0
nt-573	-	A	120	-	-	-	-	-
573	NoBP	A	120	-19.45	-0.72	20.02	-85.97	-0.72

i-nuc	BP(j)	Nuc	#BP_Win	avgMFE	avgZ	avgED	SumZ	SumZ/#TotalWindows	BPs= 1
nt-574	-	A	120	-	-	-	-	-
574	NoBP	A	76	-19.95	-1.18	16.15	-89.54	-0.75
574	598	U	44	-18.55	0.05	26.52	2.29	0.02

i-nuc	BP(j)	Nuc	#BP_Win	avgMFE	avgZ	avgED	SumZ	SumZ/#TotalWindows	BPs= 1
nt-575	-	U	120	-	-	-	-	-
575	NoBP	U	75	-19.89	-1.2	15.96	-90.04	-0.75
575	597	G	45	-18.63	0.04	26.51	1.9	0.02

i-nuc	BP(j)	Nuc	#BP_Win	avgMFE	avgZ	avgED	SumZ	SumZ/#TotalWindows	BPs= 1
nt-576	-	A	120	-	-	-	-	-
576	NoBP	A	74	-19.85	-1.23	15.8	-91.23	-0.76
576	596	U	46	-18.7	0.04	26.47	1.69	0.01

i-nuc	BP(j)	Nuc	#BP_Win	avgMFE	avgZ	avgED	SumZ	SumZ/#TotalWindows	BPs= 1
nt-577	-	C	120	-	-	-	-	-
577	NoBP	C	73	-19.84	-1.27	15.64	-92.41	-0.77
577	595	G	47	-18.77	0.02	26.4	1.17	0.01

i-nuc	BP(j)	Nuc	#BP_Win	avgMFE	avgZ	avgED	SumZ	SumZ/#TotalWindows	BPs= 1
nt-578	-	A	120	-	-	-	-	-
578	NoBP	A	73	-19.86	-1.28	15.58	-93.18	-0.78
578	594	U	47	-18.77	0.02	26.4	1.17	0.01

i-nuc	BP(j)	Nuc	#BP_Win	avgMFE	avgZ	avgED	SumZ	SumZ/#TotalWindows	BPs= 1
nt-579	-	A	120	-	-	-	-	-
579	NoBP	A	73	-19.88	-1.29	15.51	-93.84	-0.78
579	593	U	47	-18.77	0.02	26.4	1.17	0.01

i-nuc	BP(j)	Nuc	#BP_Win	avgMFE	avgZ	avgED	SumZ	SumZ/#TotalWindows	BPs= 2
nt-580	-	U	120	-	-	-	-	-
580	NoBP	U	62	-19.7	-1.45	14.53	-90.07	-0.75
580	527	A	11	-21.06	-0.38	20.7	-4.14	-0.03
580	592	A	47	-18.77	0.02	26.4	1.17	0.01

i-nuc	BP(j)	Nuc	#BP_Win	avgMFE	avgZ	avgED	SumZ	SumZ/#TotalWindows	BPs= 2
nt-581	-	A	120	-	-	-	-	-
581	NoBP	A	62	-19.73	-1.46	14.47	-90.23	-0.75
581	526	U	11	-21.06	-0.38	20.7	-4.14	-0.03
581	591	U	47	-18.77	0.02	26.4	1.17	0.01

i-nuc	BP(j)	Nuc	#BP_Win	avgMFE	avgZ	avgED	SumZ	SumZ/#TotalWindows	BPs= 4
nt-582	-	G	120	-	-	-	-	-
582	NoBP	G	12	-20.35	-0.75	19.05	-9.01	-0.08
582	525	C	11	-21.06	-0.38	20.7	-4.14	-0.03
582	590	C	47	-18.77	0.02	26.4	1.17	0.01
582	506	U	6	-18.3	0.54	34.17	3.25	0.03
582	657	C	44	-19.81	-1.94	10.45	-85.35	-0.71

i-nuc	BP(j)	Nuc	#BP_Win	avgMFE	avgZ	avgED	SumZ	SumZ/#TotalWindows	BPs= 3
nt-583	-	C	120	-	-	-	-	-
583	NoBP	C	59	-19.1	-0.14	24.85	-8.44	-0.07
583	524	G	11	-21.06	-0.38	20.7	-4.14	-0.03
583	505	G	6	-18.3	0.54	34.17	3.25	0.03
583	656	G	44	-19.81	-1.94	10.45	-85.35	-0.71

i-nuc	BP(j)	Nuc	#BP_Win	avgMFE	avgZ	avgED	SumZ	SumZ/#TotalWindows	BPs= 1
nt-584	-	A	120	-	-	-	-	-
584	NoBP	A	114	-19.57	-0.87	18.83	-99.38	-0.83
584	504	U	6	-18.3	0.54	34.17	3.25	0.03

i-nuc	BP(j)	Nuc	#BP_Win	avgMFE	avgZ	avgED	SumZ	SumZ/#TotalWindows	BPs= 2
nt-585	-	G	120	-	-	-	-	-
585	NoBP	G	103	-19.43	-0.93	18.51	-95.79	-0.8
585	522	C	11	-21.06	-0.38	20.7	-4.14	-0.03
585	503	C	6	-18.3	0.54	34.17	3.25	0.03

i-nuc	BP(j)	Nuc	#BP_Win	avgMFE	avgZ	avgED	SumZ	SumZ/#TotalWindows	BPs= 3
nt-586	-	U	120	-	-	-	-	-
586	NoBP	U	49	-18.85	-0.0	26.01	-0.16	-0.0
586	521	A	11	-21.06	-0.38	20.7	-4.14	-0.03
586	502	G	6	-18.3	0.54	34.17	3.25	0.03
586	652	A	54	-19.97	-1.79	11.47	-96.63	-0.81

i-nuc	BP(j)	Nuc	#BP_Win	avgMFE	avgZ	avgED	SumZ	SumZ/#TotalWindows	BPs= 3
nt-587	-	C	120	-	-	-	-	-
587	NoBP	C	48	-18.81	0.01	26.21	0.59	0.0
587	520	G	11	-21.06	-0.38	20.7	-4.14	-0.03
587	501	G	6	-18.3	0.54	34.17	3.25	0.03
587	651	G	55	-19.98	-1.8	11.43	-98.82	-0.82

i-nuc	BP(j)	Nuc	#BP_Win	avgMFE	avgZ	avgED	SumZ	SumZ/#TotalWindows	BPs= 2
nt-588	-	C	120	-	-	-	-	-
588	519	G	11	-21.06	-0.38	20.7	-4.14	-0.03
588	NoBP	C	54	-18.7	0.06	27.12	3.38	0.03
588	650	G	55	-19.98	-1.8	11.43	-98.82	-0.82

i-nuc	BP(j)	Nuc	#BP_Win	avgMFE	avgZ	avgED	SumZ	SumZ/#TotalWindows	BPs= 5
nt-589	-	U	120	-	-	-	-	-
589	518	G	9	-21.46	-0.45	20.23	-4.08	-0.03
589	NoBP	U	47	-18.77	0.02	26.4	1.17	0.01
589	499	A	6	-18.3	0.54	34.17	3.25	0.03
589	631	A	1	-17.5	0.29	26.53	0.29	0.0
589	649	A	55	-19.98	-1.8	11.43	-98.82	-0.82
589	704	A	2	-17.58	-1.08	15.08	-2.16	-0.02

i-nuc	BP(j)	Nuc	#BP_Win	avgMFE	avgZ	avgED	SumZ	SumZ/#TotalWindows	BPs= 5
nt-590	-	C	120	-	-	-	-	-
590	NoBP	C	9	-21.03	-0.59	19.02	-5.33	-0.04
590	582	G	47	-18.77	0.02	26.4	1.17	0.01
590	498	G	6	-18.3	0.54	34.17	3.25	0.03
590	630	G	1	-17.5	0.29	26.53	0.29	0.0
590	648	G	55	-19.98	-1.8	11.43	-98.82	-0.82
590	703	G	2	-17.58	-1.08	15.08	-2.16	-0.02

i-nuc	BP(j)	Nuc	#BP_Win	avgMFE	avgZ	avgED	SumZ	SumZ/#TotalWindows	BPs= 5
nt-591	-	U	120	-	-	-	-	-
591	NoBP	U	9	-20.57	-0.77	17.88	-6.9	-0.06
591	581	A	47	-18.77	0.02	26.4	1.17	0.01
591	497	A	6	-18.3	0.54	34.17	3.25	0.03
591	629	G	1	-17.5	0.29	26.53	0.29	0.0
591	647	A	55	-19.98	-1.8	11.43	-98.82	-0.82
591	702	G	2	-17.58	-1.08	15.08	-2.16	-0.02

i-nuc	BP(j)	Nuc	#BP_Win	avgMFE	avgZ	avgED	SumZ	SumZ/#TotalWindows	BPs= 2
nt-592	-	A	120	-	-	-	-	-
592	NoBP	A	18	-19.08	-0.38	22.87	-6.85	-0.06
592	580	U	47	-18.77	0.02	26.4	1.17	0.01
592	646	U	55	-19.98	-1.8	11.43	-98.82	-0.82

i-nuc	BP(j)	Nuc	#BP_Win	avgMFE	avgZ	avgED	SumZ	SumZ/#TotalWindows	BPs= 4
nt-593	-	U	120	-	-	-	-	-
593	NoBP	U	11	-18.64	0.04	27.81	0.48	0.0
593	579	A	47	-18.77	0.02	26.4	1.17	0.01
593	512	A	3	-21.87	-0.5	18.82	-1.5	-0.01
593	645	A	55	-19.98	-1.8	11.43	-98.82	-0.82
593	702	G	4	-17.23	-1.82	9.0	-7.27	-0.06

i-nuc	BP(j)	Nuc	#BP_Win	avgMFE	avgZ	avgED	SumZ	SumZ/#TotalWindows	BPs= 5
nt-594	-	U	120	-	-	-	-	-
594	NoBP	U	2	-19.4	-0.09	23.76	-0.17	-0.0
594	578	A	47	-18.77	0.02	26.4	1.17	0.01
594	511	A	3	-21.87	-0.5	18.82	-1.5	-0.01
594	494	A	6	-18.3	0.54	34.17	3.25	0.03
594	644	G	55	-19.98	-1.8	11.43	-98.82	-0.82
594	701	A	7	-17.27	-1.57	10.71	-10.96	-0.09

i-nuc	BP(j)	Nuc	#BP_Win	avgMFE	avgZ	avgED	SumZ	SumZ/#TotalWindows	BPs= 5
nt-595	-	G	120	-	-	-	-	-
595	577	C	47	-18.77	0.02	26.4	1.17	0.01
595	510	C	3	-21.87	-0.5	18.82	-1.5	-0.01
595	493	C	6	-18.3	0.54	34.17	3.25	0.03
595	625	C	56	-19.94	-1.76	11.7	-98.53	-0.82
595	700	C	8	-17.12	-1.55	10.73	-12.4	-0.1

i-nuc	BP(j)	Nuc	#BP_Win	avgMFE	avgZ	avgED	SumZ	SumZ/#TotalWindows	BPs= 5
nt-596	-	U	120	-	-	-	-	-
596	576	A	46	-18.7	0.04	26.47	1.69	0.01
596	509	A	3	-21.87	-0.5	18.82	-1.5	-0.01
596	492	A	6	-18.3	0.54	34.17	3.25	0.03
596	624	A	56	-19.94	-1.76	11.7	-98.53	-0.82
596	699	A	8	-17.12	-1.55	10.73	-12.4	-0.1
596	NoBP	U	1	-13.88	-0.59	15.44	-0.59	-0.0

i-nuc	BP(j)	Nuc	#BP_Win	avgMFE	avgZ	avgED	SumZ	SumZ/#TotalWindows	BPs= 3
nt-597	-	G	120	-	-	-	-	-
597	575	U	45	-18.63	0.04	26.51	1.9	0.02
597	NoBP	G	11	-18.47	0.0	26.44	0.0	0.0
597	623	C	56	-19.94	-1.76	11.7	-98.53	-0.82
597	698	C	8	-17.12	-1.55	10.73	-12.4	-0.1

i-nuc	BP(j)	Nuc	#BP_Win	avgMFE	avgZ	avgED	SumZ	SumZ/#TotalWindows	BPs= 6
nt-598	-	U	120	-	-	-	-	-
598	574	A	44	-18.55	0.05	26.52	2.29	0.02
598	507	A	3	-21.87	-0.5	18.82	-1.5	-0.01
598	490	A	6	-18.3	0.54	34.17	3.25	0.03
598	622	A	56	-19.94	-1.76	11.7	-98.53	-0.82
598	697	A	8	-17.12	-1.55	10.73	-12.4	-0.1
598	617	A	3	-13.88	-0.78	14.42	-2.33	-0.02

i-nuc	BP(j)	Nuc	#BP_Win	avgMFE	avgZ	avgED	SumZ	SumZ/#TotalWindows	BPs= 2
nt-599	-	G	120	-	-	-	-	-
599	NoBP	G	16	-19.07	0.26	31.97	4.13	0.03
599	506	U	3	-21.87	-0.5	18.82	-1.5	-0.01
599	616	U	101	-18.87	-1.11	16.16	-111.97	-0.93

i-nuc	BP(j)	Nuc	#BP_Win	avgMFE	avgZ	avgED	SumZ	SumZ/#TotalWindows	BPs= 2
nt-600	-	C	120	-	-	-	-	-
600	505	G	3	-21.87	-0.5	18.82	-1.5	-0.01
600	NoBP	C	15	-18.72	0.33	32.39	4.94	0.04
600	615	G	102	-18.8	-1.11	16.17	-113.21	-0.94

i-nuc	BP(j)	Nuc	#BP_Win	avgMFE	avgZ	avgED	SumZ	SumZ/#TotalWindows	BPs= 2
nt-601	-	A	120	-	-	-	-	-
601	504	U	2	-20.75	-0.21	19.47	-0.42	-0.0
601	NoBP	A	16	-18.17	0.33	31.74	5.31	0.04
601	614	U	102	-18.8	-1.11	16.17	-113.21	-0.94

i-nuc	BP(j)	Nuc	#BP_Win	avgMFE	avgZ	avgED	SumZ	SumZ/#TotalWindows	BPs= 1
nt-602	-	U	120	-	-	-	-	-
602	NoBP	U	18	-17.83	0.33	30.69	5.87	0.05
602	613	A	102	-18.8	-1.11	16.17	-113.21	-0.94

i-nuc	BP(j)	Nuc	#BP_Win	avgMFE	avgZ	avgED	SumZ	SumZ/#TotalWindows	BPs= 1
nt-603	-	C	120	-	-	-	-	-
603	NoBP	C	18	-17.49	0.24	30.02	4.36	0.04
603	612	G	102	-18.8	-1.11	16.17	-113.21	-0.94

i-nuc	BP(j)	Nuc	#BP_Win	avgMFE	avgZ	avgED	SumZ	SumZ/#TotalWindows	BPs= 0
nt-604	-	A	120	-	-	-	-	-
604	NoBP	A	120	-18.57	-0.92	18.03	-110.42	-0.92

i-nuc	BP(j)	Nuc	#BP_Win	avgMFE	avgZ	avgED	SumZ	SumZ/#TotalWindows	BPs= 1
nt-605	-	A	120	-	-	-	-	-
605	NoBP	A	118	-18.53	-0.96	17.61	-113.17	-0.94
605	539	U	2	-19.1	0.53	32.14	1.06	0.01

i-nuc	BP(j)	Nuc	#BP_Win	avgMFE	avgZ	avgED	SumZ	SumZ/#TotalWindows	BPs= 1
nt-606	-	A	120	-	-	-	-	-
606	NoBP	A	118	-18.5	-0.97	17.42	-114.1	-0.95
606	538	U	2	-19.1	0.53	32.14	1.06	0.01

i-nuc	BP(j)	Nuc	#BP_Win	avgMFE	avgZ	avgED	SumZ	SumZ/#TotalWindows	BPs= 2
nt-607	-	G	120	-	-	-	-	-
607	NoBP	G	111	-18.44	-1.05	16.36	-116.06	-0.97
607	537	C	2	-19.1	0.53	32.14	1.06	0.01
607	536	C	7	-18.97	0.09	30.92	0.63	0.01

i-nuc	BP(j)	Nuc	#BP_Win	avgMFE	avgZ	avgED	SumZ	SumZ/#TotalWindows	BPs= 2
nt-608	-	G	120	-	-	-	-	-
608	NoBP	G	111	-18.4	-1.06	16.15	-117.81	-0.98
608	536	C	2	-19.1	0.53	32.14	1.06	0.01
608	535	C	7	-18.97	0.09	30.92	0.63	0.01

i-nuc	BP(j)	Nuc	#BP_Win	avgMFE	avgZ	avgED	SumZ	SumZ/#TotalWindows	BPs= 1
nt-609	-	A	120	-	-	-	-	-
609	NoBP	A	113	-18.38	-1.05	16.19	-118.31	-0.99
609	534	U	7	-18.97	0.09	30.92	0.63	0.01

i-nuc	BP(j)	Nuc	#BP_Win	avgMFE	avgZ	avgED	SumZ	SumZ/#TotalWindows	BPs= 1
nt-610	-	U	120	-	-	-	-	-
610	533	A	7	-18.97	0.09	30.92	0.63	0.01
610	NoBP	U	113	-18.35	-1.06	15.96	-120.26	-1.0

i-nuc	BP(j)	Nuc	#BP_Win	avgMFE	avgZ	avgED	SumZ	SumZ/#TotalWindows	BPs= 0
nt-611	-	A	120	-	-	-	-	-
611	NoBP	A	120	-18.35	-1.01	16.62	-121.25	-1.01

i-nuc	BP(j)	Nuc	#BP_Win	avgMFE	avgZ	avgED	SumZ	SumZ/#TotalWindows	BPs= 3
nt-612	-	G	120	-	-	-	-	-
612	NoBP	G	15	-14.79	-0.59	16.73	-8.83	-0.07
612	535	C	1	-19.7	0.37	28.31	0.37	0.0
612	603	C	102	-18.8	-1.11	16.17	-113.21	-0.94
612	531	C	2	-18.65	-0.4	21.84	-0.8	-0.01

i-nuc	BP(j)	Nuc	#BP_Win	avgMFE	avgZ	avgED	SumZ	SumZ/#TotalWindows	BPs= 2
nt-613	-	A	120	-	-	-	-	-
613	NoBP	A	17	-14.97	-0.63	16.02	-10.68	-0.09
613	534	U	1	-19.7	0.37	28.31	0.37	0.0
613	602	U	102	-18.8	-1.11	16.17	-113.21	-0.94

i-nuc	BP(j)	Nuc	#BP_Win	avgMFE	avgZ	avgED	SumZ	SumZ/#TotalWindows	BPs= 3
nt-614	-	U	120	-	-	-	-	-
614	NoBP	U	15	-14.16	-0.72	13.67	-10.74	-0.09
614	533	A	1	-19.7	0.37	28.31	0.37	0.0
614	601	A	102	-18.8	-1.11	16.17	-113.21	-0.94
614	529	A	2	-18.65	-0.4	21.84	-0.8	-0.01

i-nuc	BP(j)	Nuc	#BP_Win	avgMFE	avgZ	avgED	SumZ	SumZ/#TotalWindows	BPs= 3
nt-615	-	G	120	-	-	-	-	-
615	532	C	1	-19.7	0.37	28.31	0.37	0.0
615	600	C	102	-18.8	-1.11	16.17	-113.21	-0.94
615	528	C	2	-18.65	-0.4	21.84	-0.8	-0.01
615	NoBP	G	15	-13.91	-0.83	12.12	-12.42	-0.1

i-nuc	BP(j)	Nuc	#BP_Win	avgMFE	avgZ	avgED	SumZ	SumZ/#TotalWindows	BPs= 2
nt-616	-	U	120	-	-	-	-	-
616	599	G	101	-18.87	-1.11	16.16	-111.97	-0.93
616	527	A	2	-18.65	-0.4	21.84	-0.8	-0.01
616	NoBP	U	17	-13.93	-0.89	12.21	-15.09	-0.13

i-nuc	BP(j)	Nuc	#BP_Win	avgMFE	avgZ	avgED	SumZ	SumZ/#TotalWindows	BPs= 2
nt-617	-	A	120	-	-	-	-	-
617	NoBP	A	115	-18.23	-1.1	15.52	-126.7	-1.06
617	526	U	2	-18.65	-0.4	21.84	-0.8	-0.01
617	598	U	3	-13.88	-0.78	14.42	-2.33	-0.02

i-nuc	BP(j)	Nuc	#BP_Win	avgMFE	avgZ	avgED	SumZ	SumZ/#TotalWindows	BPs= 0
nt-618	-	A	120	-	-	-	-	-
618	NoBP	A	120	-18.07	-1.09	15.53	-130.87	-1.09

i-nuc	BP(j)	Nuc	#BP_Win	avgMFE	avgZ	avgED	SumZ	SumZ/#TotalWindows	BPs= 0
nt-619	-	A	120	-	-	-	-	-
619	NoBP	A	120	-18.03	-1.1	15.47	-131.97	-1.1

i-nuc	BP(j)	Nuc	#BP_Win	avgMFE	avgZ	avgED	SumZ	SumZ/#TotalWindows	BPs= 0
nt-620	-	A	120	-	-	-	-	-
620	NoBP	A	120	-17.98	-1.11	15.42	-133.07	-1.11

i-nuc	BP(j)	Nuc	#BP_Win	avgMFE	avgZ	avgED	SumZ	SumZ/#TotalWindows	BPs= 1
nt-621	-	G	120	-	-	-	-	-
621	NoBP	G	119	-18.0	-1.13	15.27	-134.4	-1.12
621	719	C	1	-9.98	0.37	22.13	0.37	0.0

i-nuc	BP(j)	Nuc	#BP_Win	avgMFE	avgZ	avgED	SumZ	SumZ/#TotalWindows	BPs= 2
nt-622	-	A	120	-	-	-	-	-
622	NoBP	A	63	-16.23	-0.58	18.28	-36.25	-0.3
622	598	U	56	-19.94	-1.76	11.7	-98.53	-0.82
622	718	U	1	-9.98	0.37	22.13	0.37	0.0

i-nuc	BP(j)	Nuc	#BP_Win	avgMFE	avgZ	avgED	SumZ	SumZ/#TotalWindows	BPs= 3
nt-623	-	C	120	-	-	-	-	-
623	NoBP	C	60	-16.14	-0.57	18.4	-34.01	-0.28
623	597	G	56	-19.94	-1.76	11.7	-98.53	-0.82
623	717	G	1	-9.98	0.37	22.13	0.37	0.0
623	740	G	3	-17.35	-0.98	12.45	-2.93	-0.02

i-nuc	BP(j)	Nuc	#BP_Win	avgMFE	avgZ	avgED	SumZ	SumZ/#TotalWindows	BPs= 3
nt-624	-	A	120	-	-	-	-	-
624	NoBP	A	59	-16.12	-0.55	18.3	-32.26	-0.27
624	596	U	56	-19.94	-1.76	11.7	-98.53	-0.82
624	718	U	2	-12.88	-1.07	15.16	-2.14	-0.02
624	739	U	3	-17.35	-0.98	12.45	-2.93	-0.02

i-nuc	BP(j)	Nuc	#BP_Win	avgMFE	avgZ	avgED	SumZ	SumZ/#TotalWindows	BPs= 3
nt-625	-	C	120	-	-	-	-	-
625	NoBP	C	59	-16.09	-0.56	18.05	-32.83	-0.27
625	595	G	56	-19.94	-1.76	11.7	-98.53	-0.82
625	717	G	2	-12.88	-1.07	15.16	-2.14	-0.02
625	738	G	3	-17.35	-0.98	12.45	-2.93	-0.02

i-nuc	BP(j)	Nuc	#BP_Win	avgMFE	avgZ	avgED	SumZ	SumZ/#TotalWindows	BPs= 1
nt-626	-	C	120	-	-	-	-	-
626	NoBP	C	118	-17.93	-1.14	14.8	-134.75	-1.12
626	716	G	2	-12.88	-1.07	15.16	-2.14	-0.02

i-nuc	BP(j)	Nuc	#BP_Win	avgMFE	avgZ	avgED	SumZ	SumZ/#TotalWindows	BPs= 2
nt-627	-	A	120	-	-	-	-	-
627	NoBP	A	56	-15.92	-0.71	16.8	-39.86	-0.33
627	637	U	62	-19.63	-1.58	12.62	-97.89	-0.82
627	539	U	2	-16.0	0.21	20.64	0.42	0.0

i-nuc	BP(j)	Nuc	#BP_Win	avgMFE	avgZ	avgED	SumZ	SumZ/#TotalWindows	BPs= 3
nt-628	-	A	120	-	-	-	-	-
628	NoBP	A	47	-15.78	-0.62	17.34	-28.91	-0.24
628	636	U	62	-19.63	-1.58	12.62	-97.89	-0.82
628	538	U	2	-16.0	0.21	20.64	0.42	0.0
628	734	U	9	-16.49	-1.31	12.35	-11.81	-0.1

i-nuc	BP(j)	Nuc	#BP_Win	avgMFE	avgZ	avgED	SumZ	SumZ/#TotalWindows	BPs= 6
nt-629	-	G	120	-	-	-	-	-
629	NoBP	G	39	-15.79	-0.73	16.06	-28.39	-0.24
629	635	C	62	-19.63	-1.58	12.62	-97.89	-0.82
629	591	U	1	-17.5	0.29	26.53	0.29	0.0
629	536	C	5	-16.26	0.22	22.8	1.12	0.01
629	537	C	2	-16.0	0.21	20.64	0.42	0.0
629	714	C	2	-12.88	-1.07	15.16	-2.14	-0.02
629	733	C	9	-16.49	-1.31	12.35	-11.81	-0.1

i-nuc	BP(j)	Nuc	#BP_Win	avgMFE	avgZ	avgED	SumZ	SumZ/#TotalWindows	BPs= 6
nt-630	-	G	120	-	-	-	-	-
630	NoBP	G	39	-15.76	-0.73	15.71	-28.57	-0.24
630	634	C	62	-19.63	-1.58	12.62	-97.89	-0.82
630	590	C	1	-17.5	0.29	26.53	0.29	0.0
630	535	C	5	-16.26	0.22	22.8	1.12	0.01
630	536	C	2	-16.0	0.21	20.64	0.42	0.0
630	713	C	2	-12.88	-1.07	15.16	-2.14	-0.02
630	732	C	9	-16.49	-1.31	12.35	-11.81	-0.1

i-nuc	BP(j)	Nuc	#BP_Win	avgMFE	avgZ	avgED	SumZ	SumZ/#TotalWindows	BPs= 2
nt-631	-	A	120	-	-	-	-	-
631	NoBP	A	114	-17.87	-1.23	13.69	-140.71	-1.17
631	589	U	1	-17.5	0.29	26.53	0.29	0.0
631	534	U	5	-16.26	0.22	22.8	1.12	0.01

i-nuc	BP(j)	Nuc	#BP_Win	avgMFE	avgZ	avgED	SumZ	SumZ/#TotalWindows	BPs= 1
nt-632	-	A	120	-	-	-	-	-
632	NoBP	A	115	-17.86	-1.23	13.66	-141.4	-1.18
632	526	U	5	-16.26	0.22	22.8	1.12	0.01

i-nuc	BP(j)	Nuc	#BP_Win	avgMFE	avgZ	avgED	SumZ	SumZ/#TotalWindows	BPs= 2
nt-633	-	G	120	-	-	-	-	-
633	NoBP	G	79	-19.09	-1.3	14.1	-102.69	-0.86
633	525	C	5	-16.26	0.22	22.8	1.12	0.01
633	679	C	36	-15.17	-1.1	12.26	-39.75	-0.33

i-nuc	BP(j)	Nuc	#BP_Win	avgMFE	avgZ	avgED	SumZ	SumZ/#TotalWindows	BPs= 4
nt-634	-	C	120	-	-	-	-	-
634	NoBP	C	10	-17.31	-0.1	21.49	-0.95	-0.01
634	630	G	62	-19.63	-1.58	12.62	-97.89	-0.82
634	524	G	5	-16.26	0.22	22.8	1.12	0.01
634	678	G	36	-15.17	-1.1	12.26	-39.75	-0.33
634	651	G	7	-16.7	-0.68	14.4	-4.77	-0.04

i-nuc	BP(j)	Nuc	#BP_Win	avgMFE	avgZ	avgED	SumZ	SumZ/#TotalWindows	BPs= 3
nt-635	-	C	120	-	-	-	-	-
635	NoBP	C	15	-16.92	-0.04	20.79	-0.53	-0.0
635	629	G	62	-19.63	-1.58	12.62	-97.89	-0.82
635	677	G	36	-15.17	-1.1	12.26	-39.75	-0.33
635	650	G	7	-16.7	-0.68	14.4	-4.77	-0.04

i-nuc	BP(j)	Nuc	#BP_Win	avgMFE	avgZ	avgED	SumZ	SumZ/#TotalWindows	BPs= 3
nt-636	-	U	120	-	-	-	-	-
636	NoBP	U	15	-16.88	-0.1	19.76	-1.44	-0.01
636	628	A	62	-19.63	-1.58	12.62	-97.89	-0.82
636	676	A	36	-15.17	-1.1	12.26	-39.75	-0.33
636	649	A	7	-16.7	-0.68	14.4	-4.77	-0.04

i-nuc	BP(j)	Nuc	#BP_Win	avgMFE	avgZ	avgED	SumZ	SumZ/#TotalWindows	BPs= 3
nt-637	-	U	120	-	-	-	-	-
637	627	A	62	-19.63	-1.58	12.62	-97.89	-0.82
637	NoBP	U	15	-16.84	-0.14	18.77	-2.13	-0.02
637	675	A	36	-15.17	-1.1	12.26	-39.75	-0.33
637	648	G	7	-16.7	-0.68	14.4	-4.77	-0.04

i-nuc	BP(j)	Nuc	#BP_Win	avgMFE	avgZ	avgED	SumZ	SumZ/#TotalWindows	BPs= 0
nt-638	-	A	120	-	-	-	-	-
638	NoBP	A	120	-17.76	-1.2	13.3	-144.43	-1.2

i-nuc	BP(j)	Nuc	#BP_Win	avgMFE	avgZ	avgED	SumZ	SumZ/#TotalWindows	BPs= 0
nt-639	-	G	120	-	-	-	-	-
639	NoBP	G	120	-17.76	-1.21	13.23	-145.11	-1.21

i-nuc	BP(j)	Nuc	#BP_Win	avgMFE	avgZ	avgED	SumZ	SumZ/#TotalWindows	BPs= 1
nt-640	-	A	120	-	-	-	-	-
640	NoBP	A	115	-17.82	-1.28	12.86	-147.03	-1.23
640	570	U	5	-16.7	0.25	20.7	1.23	0.01

i-nuc	BP(j)	Nuc	#BP_Win	avgMFE	avgZ	avgED	SumZ	SumZ/#TotalWindows	BPs= 1
nt-641	-	U	120	-	-	-	-	-
641	NoBP	U	115	-17.83	-1.28	12.81	-147.59	-1.23
641	569	A	5	-16.7	0.25	20.7	1.23	0.01

i-nuc	BP(j)	Nuc	#BP_Win	avgMFE	avgZ	avgED	SumZ	SumZ/#TotalWindows	BPs= 1
nt-642	-	A	120	-	-	-	-	-
642	NoBP	A	115	-17.84	-1.28	12.77	-147.63	-1.23
642	568	U	5	-16.7	0.25	20.7	1.23	0.01

i-nuc	BP(j)	Nuc	#BP_Win	avgMFE	avgZ	avgED	SumZ	SumZ/#TotalWindows	BPs= 1
nt-643	-	A	120	-	-	-	-	-
643	NoBP	A	115	-17.85	-1.28	12.73	-147.45	-1.23
643	567	U	5	-16.7	0.25	20.7	1.23	0.01

i-nuc	BP(j)	Nuc	#BP_Win	avgMFE	avgZ	avgED	SumZ	SumZ/#TotalWindows	BPs= 2
nt-644	-	G	120	-	-	-	-	-
644	NoBP	G	60	-15.91	-0.81	13.85	-48.39	-0.4
644	565	C	5	-16.7	0.25	20.7	1.23	0.01
644	594	U	55	-19.98	-1.8	11.43	-98.82	-0.82

i-nuc	BP(j)	Nuc	#BP_Win	avgMFE	avgZ	avgED	SumZ	SumZ/#TotalWindows	BPs= 2
nt-645	-	A	120	-	-	-	-	-
645	NoBP	A	60	-15.93	-0.79	13.8	-47.44	-0.4
645	564	U	5	-16.7	0.25	20.7	1.23	0.01
645	593	U	55	-19.98	-1.8	11.43	-98.82	-0.82

i-nuc	BP(j)	Nuc	#BP_Win	avgMFE	avgZ	avgED	SumZ	SumZ/#TotalWindows	BPs= 2
nt-646	-	U	120	-	-	-	-	-
646	NoBP	U	60	-15.95	-0.78	13.76	-47.1	-0.39
646	563	A	5	-16.7	0.25	20.7	1.23	0.01
646	592	A	55	-19.98	-1.8	11.43	-98.82	-0.82

i-nuc	BP(j)	Nuc	#BP_Win	avgMFE	avgZ	avgED	SumZ	SumZ/#TotalWindows	BPs= 1
nt-647	-	A	120	-	-	-	-	-
647	NoBP	A	65	-16.03	-0.7	14.32	-45.33	-0.38
647	591	U	55	-19.98	-1.8	11.43	-98.82	-0.82

i-nuc	BP(j)	Nuc	#BP_Win	avgMFE	avgZ	avgED	SumZ	SumZ/#TotalWindows	BPs= 4
nt-648	-	G	120	-	-	-	-	-
648	NoBP	G	38	-15.22	-1.03	12.62	-39.23	-0.33
648	560	U	2	-17.45	0.2	22.98	0.41	0.0
648	590	C	55	-19.98	-1.8	11.43	-98.82	-0.82
648	637	U	7	-16.7	-0.68	14.4	-4.77	-0.04
648	749	C	18	-17.39	-0.07	16.99	-1.33	-0.01

i-nuc	BP(j)	Nuc	#BP_Win	avgMFE	avgZ	avgED	SumZ	SumZ/#TotalWindows	BPs= 4
nt-649	-	A	120	-	-	-	-	-
649	NoBP	A	38	-15.24	-1.01	12.62	-38.51	-0.32
649	559	U	2	-17.45	0.2	22.98	0.41	0.0
649	589	U	55	-19.98	-1.8	11.43	-98.82	-0.82
649	636	U	7	-16.7	-0.68	14.4	-4.77	-0.04
649	748	U	18	-17.39	-0.07	16.99	-1.33	-0.01

i-nuc	BP(j)	Nuc	#BP_Win	avgMFE	avgZ	avgED	SumZ	SumZ/#TotalWindows	BPs= 4
nt-650	-	G	120	-	-	-	-	-
650	558	C	2	-17.45	0.2	22.98	0.41	0.0
650	588	C	55	-19.98	-1.8	11.43	-98.82	-0.82
650	NoBP	G	38	-15.27	-1.0	12.68	-38.04	-0.32
650	635	C	7	-16.7	-0.68	14.4	-4.77	-0.04
650	747	C	18	-17.39	-0.07	16.99	-1.33	-0.01

i-nuc	BP(j)	Nuc	#BP_Win	avgMFE	avgZ	avgED	SumZ	SumZ/#TotalWindows	BPs= 3
nt-651	-	G	120	-	-	-	-	-
651	NoBP	G	40	-15.39	-0.94	13.22	-37.46	-0.31
651	587	C	55	-19.98	-1.8	11.43	-98.82	-0.82
651	634	C	7	-16.7	-0.68	14.4	-4.77	-0.04
651	746	C	18	-17.39	-0.07	16.99	-1.33	-0.01

i-nuc	BP(j)	Nuc	#BP_Win	avgMFE	avgZ	avgED	SumZ	SumZ/#TotalWindows	BPs= 1
nt-652	-	A	120	-	-	-	-	-
652	586	U	54	-19.97	-1.79	11.47	-96.63	-0.81
652	NoBP	A	66	-16.14	-0.69	14.29	-45.28	-0.38

i-nuc	BP(j)	Nuc	#BP_Win	avgMFE	avgZ	avgED	SumZ	SumZ/#TotalWindows	BPs= 0
nt-653	-	A	120	-	-	-	-	-
653	NoBP	A	120	-17.87	-1.18	12.9	-141.2	-1.18

i-nuc	BP(j)	Nuc	#BP_Win	avgMFE	avgZ	avgED	SumZ	SumZ/#TotalWindows	BPs= 0
nt-654	-	G	120	-	-	-	-	-
654	NoBP	G	120	-17.87	-1.17	12.83	-140.83	-1.17

i-nuc	BP(j)	Nuc	#BP_Win	avgMFE	avgZ	avgED	SumZ	SumZ/#TotalWindows	BPs= 0
nt-655	-	A	120	-	-	-	-	-
655	NoBP	A	120	-17.88	-1.16	12.85	-139.7	-1.16

i-nuc	BP(j)	Nuc	#BP_Win	avgMFE	avgZ	avgED	SumZ	SumZ/#TotalWindows	BPs= 2
nt-656	-	G	120	-	-	-	-	-
656	NoBP	G	58	-16.58	-0.9	13.42	-52.1	-0.43
656	583	C	44	-19.81	-1.94	10.45	-85.35	-0.71
656	741	C	18	-17.39	-0.07	16.99	-1.33	-0.01

i-nuc	BP(j)	Nuc	#BP_Win	avgMFE	avgZ	avgED	SumZ	SumZ/#TotalWindows	BPs= 2
nt-657	-	C	120	-	-	-	-	-
657	NoBP	C	58	-16.6	-0.89	13.49	-51.6	-0.43
657	582	G	44	-19.81	-1.94	10.45	-85.35	-0.71
657	740	G	18	-17.39	-0.07	16.99	-1.33	-0.01

i-nuc	BP(j)	Nuc	#BP_Win	avgMFE	avgZ	avgED	SumZ	SumZ/#TotalWindows	BPs= 1
nt-658	-	A	120	-	-	-	-	-
658	NoBP	A	102	-18.0	-1.33	12.28	-135.92	-1.13
658	739	U	18	-17.39	-0.07	16.99	-1.33	-0.01

i-nuc	BP(j)	Nuc	#BP_Win	avgMFE	avgZ	avgED	SumZ	SumZ/#TotalWindows	BPs= 0
nt-659	-	A	120	-	-	-	-	-
659	NoBP	A	120	-17.91	-1.14	13.08	-136.47	-1.14

i-nuc	BP(j)	Nuc	#BP_Win	avgMFE	avgZ	avgED	SumZ	SumZ/#TotalWindows	BPs= 0
nt-660	-	A	120	-	-	-	-	-
660	NoBP	A	120	-17.91	-1.12	13.18	-134.79	-1.12

i-nuc	BP(j)	Nuc	#BP_Win	avgMFE	avgZ	avgED	SumZ	SumZ/#TotalWindows	BPs= 0
nt-661	-	A	120	-	-	-	-	-
661	NoBP	A	120	-17.91	-1.11	13.27	-133.56	-1.11

i-nuc	BP(j)	Nuc	#BP_Win	avgMFE	avgZ	avgED	SumZ	SumZ/#TotalWindows	BPs= 0
nt-662	-	C	120	-	-	-	-	-
662	NoBP	C	120	-17.91	-1.1	13.37	-131.41	-1.1

i-nuc	BP(j)	Nuc	#BP_Win	avgMFE	avgZ	avgED	SumZ	SumZ/#TotalWindows	BPs= 0
nt-663	-	A	120	-	-	-	-	-
663	NoBP	A	120	-17.92	-1.08	13.48	-129.33	-1.08

i-nuc	BP(j)	Nuc	#BP_Win	avgMFE	avgZ	avgED	SumZ	SumZ/#TotalWindows	BPs= 0
nt-664	-	A	120	-	-	-	-	-
664	NoBP	A	120	-17.93	-1.06	13.6	-127.23	-1.06

i-nuc	BP(j)	Nuc	#BP_Win	avgMFE	avgZ	avgED	SumZ	SumZ/#TotalWindows	BPs= 0
nt-665	-	A	120	-	-	-	-	-
665	NoBP	A	120	-17.94	-1.05	13.71	-125.64	-1.05

i-nuc	BP(j)	Nuc	#BP_Win	avgMFE	avgZ	avgED	SumZ	SumZ/#TotalWindows	BPs= 0
nt-666	-	A	120	-	-	-	-	-
666	NoBP	A	120	-17.96	-1.03	13.83	-123.36	-1.03

i-nuc	BP(j)	Nuc	#BP_Win	avgMFE	avgZ	avgED	SumZ	SumZ/#TotalWindows	BPs= 2
nt-667	-	G	120	-	-	-	-	-
667	NoBP	G	101	-18.08	-1.19	13.33	-120.2	-1.0
667	731	C	18	-17.39	-0.07	16.99	-1.33	-0.01
667	765	C	1	-17.0	0.82	18.94	0.82	0.01

i-nuc	BP(j)	Nuc	#BP_Win	avgMFE	avgZ	avgED	SumZ	SumZ/#TotalWindows	BPs= 2
nt-668	-	U	120	-	-	-	-	-
668	NoBP	U	101	-18.13	-1.18	13.45	-118.96	-0.99
668	730	A	18	-17.39	-0.07	16.99	-1.33	-0.01
668	764	A	1	-17.0	0.82	18.94	0.82	0.01

i-nuc	BP(j)	Nuc	#BP_Win	avgMFE	avgZ	avgED	SumZ	SumZ/#TotalWindows	BPs= 2
nt-669	-	A	120	-	-	-	-	-
669	NoBP	A	101	-18.17	-1.16	13.56	-117.06	-0.98
669	729	U	18	-17.39	-0.07	16.99	-1.33	-0.01
669	763	U	1	-17.0	0.82	18.94	0.82	0.01

i-nuc	BP(j)	Nuc	#BP_Win	avgMFE	avgZ	avgED	SumZ	SumZ/#TotalWindows	BPs= 1
nt-670	-	A	120	-	-	-	-	-
670	NoBP	A	102	-18.19	-1.13	13.73	-114.86	-0.96
670	728	U	18	-17.39	-0.07	16.99	-1.33	-0.01

i-nuc	BP(j)	Nuc	#BP_Win	avgMFE	avgZ	avgED	SumZ	SumZ/#TotalWindows	BPs= 0
nt-671	-	G	120	-	-	-	-	-
671	NoBP	G	120	-18.11	-0.95	14.32	-114.3	-0.95

i-nuc	BP(j)	Nuc	#BP_Win	avgMFE	avgZ	avgED	SumZ	SumZ/#TotalWindows	BPs= 0
nt-672	-	A	120	-	-	-	-	-
672	NoBP	A	120	-18.14	-0.94	14.41	-112.45	-0.94

i-nuc	BP(j)	Nuc	#BP_Win	avgMFE	avgZ	avgED	SumZ	SumZ/#TotalWindows	BPs= 0
nt-673	-	A	120	-	-	-	-	-
673	NoBP	A	120	-18.18	-0.92	14.51	-110.99	-0.92

i-nuc	BP(j)	Nuc	#BP_Win	avgMFE	avgZ	avgED	SumZ	SumZ/#TotalWindows	BPs= 0
nt-674	-	A	120	-	-	-	-	-
674	NoBP	A	120	-18.21	-0.91	14.6	-108.69	-0.91

i-nuc	BP(j)	Nuc	#BP_Win	avgMFE	avgZ	avgED	SumZ	SumZ/#TotalWindows	BPs= 1
nt-675	-	A	120	-	-	-	-	-
675	NoBP	A	84	-19.56	-0.8	15.72	-67.02	-0.56
675	637	U	36	-15.17	-1.1	12.26	-39.75	-0.33

i-nuc	BP(j)	Nuc	#BP_Win	avgMFE	avgZ	avgED	SumZ	SumZ/#TotalWindows	BPs= 2
nt-676	-	A	120	-	-	-	-	-
676	NoBP	A	80	-19.48	-0.81	15.41	-64.63	-0.54
676	636	U	36	-15.17	-1.1	12.26	-39.75	-0.33
676	782	U	4	-22.22	-0.04	24.12	-0.17	-0.0

i-nuc	BP(j)	Nuc	#BP_Win	avgMFE	avgZ	avgED	SumZ	SumZ/#TotalWindows	BPs= 3
nt-677	-	G	120	-	-	-	-	-
677	NoBP	G	79	-19.52	-0.77	15.58	-60.53	-0.5
677	695	U	1	-20.8	-1.85	12.83	-1.85	-0.02
677	635	C	36	-15.17	-1.1	12.26	-39.75	-0.33
677	781	C	4	-22.22	-0.04	24.12	-0.17	-0.0

i-nuc	BP(j)	Nuc	#BP_Win	avgMFE	avgZ	avgED	SumZ	SumZ/#TotalWindows	BPs= 6
nt-678	-	G	120	-	-	-	-	-
678	NoBP	G	47	-19.27	-1.07	13.35	-50.45	-0.42
678	688	C	3	-18.9	-2.0	10.35	-5.99	-0.05
678	694	C	1	-20.8	-1.85	12.83	-1.85	-0.02
678	634	C	36	-15.17	-1.1	12.26	-39.75	-0.33
678	741	C	28	-20.25	-0.1	20.27	-2.73	-0.02
678	756	C	1	-17.0	0.82	18.94	0.82	0.01
678	780	C	4	-22.22	-0.04	24.12	-0.17	-0.0

i-nuc	BP(j)	Nuc	#BP_Win	avgMFE	avgZ	avgED	SumZ	SumZ/#TotalWindows	BPs= 5
nt-679	-	C	120	-	-	-	-	-
679	NoBP	C	51	-19.58	-0.94	14.41	-48.17	-0.4
679	687	G	3	-18.9	-2.0	10.35	-5.99	-0.05
679	693	G	1	-20.8	-1.85	12.83	-1.85	-0.02
679	633	G	36	-15.17	-1.1	12.26	-39.75	-0.33
679	740	G	28	-20.25	-0.1	20.27	-2.73	-0.02
679	755	G	1	-17.0	0.82	18.94	0.82	0.01

i-nuc	BP(j)	Nuc	#BP_Win	avgMFE	avgZ	avgED	SumZ	SumZ/#TotalWindows	BPs= 1
nt-680	-	A	120	-	-	-	-	-
680	NoBP	A	92	-17.86	-1.01	13.58	-92.48	-0.77
680	739	U	28	-20.25	-0.1	20.27	-2.73	-0.02

i-nuc	BP(j)	Nuc	#BP_Win	avgMFE	avgZ	avgED	SumZ	SumZ/#TotalWindows	BPs= 2
nt-681	-	C	120	-	-	-	-	-
681	NoBP	C	63	-17.51	-0.83	14.29	-52.57	-0.44
681	696	G	29	-18.78	-1.28	12.39	-37.18	-0.31
681	738	G	28	-20.25	-0.1	20.27	-2.73	-0.02

i-nuc	BP(j)	Nuc	#BP_Win	avgMFE	avgZ	avgED	SumZ	SumZ/#TotalWindows	BPs= 1
nt-682	-	A	120	-	-	-	-	-
682	NoBP	A	91	-18.43	-0.58	16.13	-53.08	-0.44
682	695	U	29	-18.78	-1.28	12.39	-37.18	-0.31

i-nuc	BP(j)	Nuc	#BP_Win	avgMFE	avgZ	avgED	SumZ	SumZ/#TotalWindows	BPs= 2
nt-683	-	G	120	-	-	-	-	-
683	NoBP	G	9	-18.7	-2.08	10.14	-18.75	-0.16
683	691	C	82	-18.51	-0.41	16.78	-33.23	-0.28
683	694	C	29	-18.78	-1.28	12.39	-37.18	-0.31

i-nuc	BP(j)	Nuc	#BP_Win	avgMFE	avgZ	avgED	SumZ	SumZ/#TotalWindows	BPs= 2
nt-684	-	C	120	-	-	-	-	-
684	NoBP	C	9	-19.72	-1.97	9.93	-17.77	-0.15
684	690	G	82	-18.51	-0.41	16.78	-33.23	-0.28
684	693	G	29	-18.78	-1.28	12.39	-37.18	-0.31

i-nuc	BP(j)	Nuc	#BP_Win	avgMFE	avgZ	avgED	SumZ	SumZ/#TotalWindows	BPs= 0
nt-685	-	A	120	-	-	-	-	-
685	NoBP	A	120	-18.75	-0.72	15.19	-86.62	-0.72

i-nuc	BP(j)	Nuc	#BP_Win	avgMFE	avgZ	avgED	SumZ	SumZ/#TotalWindows	BPs= 0
nt-686	-	A	120	-	-	-	-	-
686	NoBP	A	120	-18.84	-0.71	15.17	-85.62	-0.71

i-nuc	BP(j)	Nuc	#BP_Win	avgMFE	avgZ	avgED	SumZ	SumZ/#TotalWindows	BPs= 1
nt-687	-	G	120	-	-	-	-	-
687	NoBP	G	117	-18.93	-0.67	15.28	-78.71	-0.66
687	679	C	3	-18.9	-2.0	10.35	-5.99	-0.05

i-nuc	BP(j)	Nuc	#BP_Win	avgMFE	avgZ	avgED	SumZ	SumZ/#TotalWindows	BPs= 1
nt-688	-	C	120	-	-	-	-	-
688	NoBP	C	117	-19.02	-0.67	15.26	-78.29	-0.65
688	678	G	3	-18.9	-2.0	10.35	-5.99	-0.05

i-nuc	BP(j)	Nuc	#BP_Win	avgMFE	avgZ	avgED	SumZ	SumZ/#TotalWindows	BPs= 0
nt-689	-	A	120	-	-	-	-	-
689	NoBP	A	120	-19.1	-0.69	15.12	-82.8	-0.69

i-nuc	BP(j)	Nuc	#BP_Win	avgMFE	avgZ	avgED	SumZ	SumZ/#TotalWindows	BPs= 1
nt-690	-	G	120	-	-	-	-	-
690	NoBP	G	38	-20.67	-1.28	11.49	-48.59	-0.4
690	684	C	82	-18.51	-0.41	16.78	-33.23	-0.28

i-nuc	BP(j)	Nuc	#BP_Win	avgMFE	avgZ	avgED	SumZ	SumZ/#TotalWindows	BPs= 1
nt-691	-	C	120	-	-	-	-	-
691	NoBP	C	38	-20.94	-1.28	11.43	-48.46	-0.4
691	683	G	82	-18.51	-0.41	16.78	-33.23	-0.28

i-nuc	BP(j)	Nuc	#BP_Win	avgMFE	avgZ	avgED	SumZ	SumZ/#TotalWindows	BPs= 0
nt-692	-	A	120	-	-	-	-	-
692	NoBP	A	120	-19.36	-0.68	15.06	-81.22	-0.68

i-nuc	BP(j)	Nuc	#BP_Win	avgMFE	avgZ	avgED	SumZ	SumZ/#TotalWindows	BPs= 3
nt-693	-	G	120	-	-	-	-	-
693	NoBP	G	3	-16.29	-0.98	14.99	-2.93	-0.02
693	679	C	1	-20.8	-1.85	12.83	-1.85	-0.02
693	684	C	29	-18.78	-1.28	12.39	-37.18	-0.31
693	722	C	87	-19.76	-0.44	15.95	-38.62	-0.32

i-nuc	BP(j)	Nuc	#BP_Win	avgMFE	avgZ	avgED	SumZ	SumZ/#TotalWindows	BPs= 3
nt-694	-	C	120	-	-	-	-	-
694	NoBP	C	1	-19.3	-1.51	11.75	-1.51	-0.01
694	678	G	1	-20.8	-1.85	12.83	-1.85	-0.02
694	683	G	29	-18.78	-1.28	12.39	-37.18	-0.31
694	721	G	89	-19.72	-0.43	15.93	-38.59	-0.32

i-nuc	BP(j)	Nuc	#BP_Win	avgMFE	avgZ	avgED	SumZ	SumZ/#TotalWindows	BPs= 3
nt-695	-	U	120	-	-	-	-	-
695	677	G	1	-20.8	-1.85	12.83	-1.85	-0.02
695	682	A	29	-18.78	-1.28	12.39	-37.18	-0.31
695	720	A	90	-19.76	-0.43	15.87	-38.48	-0.32

i-nuc	BP(j)	Nuc	#BP_Win	avgMFE	avgZ	avgED	SumZ	SumZ/#TotalWindows	BPs= 2
nt-696	-	G	120	-	-	-	-	-
696	681	C	29	-18.78	-1.28	12.39	-37.18	-0.31
696	719	C	91	-19.79	-0.42	15.84	-38.17	-0.32

i-nuc	BP(j)	Nuc	#BP_Win	avgMFE	avgZ	avgED	SumZ	SumZ/#TotalWindows	BPs= 2
nt-697	-	A	120	-	-	-	-	-
697	NoBP	A	21	-19.34	-1.05	14.06	-22.03	-0.18
697	598	U	8	-17.12	-1.55	10.73	-12.4	-0.1
697	718	U	91	-19.79	-0.42	15.84	-38.17	-0.32

i-nuc	BP(j)	Nuc	#BP_Win	avgMFE	avgZ	avgED	SumZ	SumZ/#TotalWindows	BPs= 2
nt-698	-	C	120	-	-	-	-	-
698	NoBP	C	21	-19.24	-0.92	15.06	-19.38	-0.16
698	597	G	8	-17.12	-1.55	10.73	-12.4	-0.1
698	717	G	91	-19.79	-0.42	15.84	-38.17	-0.32

i-nuc	BP(j)	Nuc	#BP_Win	avgMFE	avgZ	avgED	SumZ	SumZ/#TotalWindows	BPs= 1
nt-699	-	A	120	-	-	-	-	-
699	NoBP	A	112	-19.67	-0.5	15.85	-55.56	-0.46
699	596	U	8	-17.12	-1.55	10.73	-12.4	-0.1

i-nuc	BP(j)	Nuc	#BP_Win	avgMFE	avgZ	avgED	SumZ	SumZ/#TotalWindows	BPs= 2
nt-700	-	C	120	-	-	-	-	-
700	NoBP	C	21	-19.06	-0.72	16.76	-15.1	-0.13
700	595	G	8	-17.12	-1.55	10.73	-12.4	-0.1
700	716	G	91	-19.79	-0.42	15.84	-38.17	-0.32

i-nuc	BP(j)	Nuc	#BP_Win	avgMFE	avgZ	avgED	SumZ	SumZ/#TotalWindows	BPs= 1
nt-701	-	A	120	-	-	-	-	-
701	NoBP	A	113	-19.6	-0.46	16.11	-52.51	-0.44
701	594	U	7	-17.27	-1.57	10.71	-10.96	-0.09

i-nuc	BP(j)	Nuc	#BP_Win	avgMFE	avgZ	avgED	SumZ	SumZ/#TotalWindows	BPs= 3
nt-702	-	G	120	-	-	-	-	-
702	NoBP	G	22	-19.05	-0.63	17.46	-13.77	-0.11
702	591	U	2	-17.58	-1.08	15.08	-2.16	-0.02
702	593	U	4	-17.23	-1.82	9.0	-7.27	-0.06
702	714	C	92	-19.68	-0.41	15.9	-37.8	-0.32

i-nuc	BP(j)	Nuc	#BP_Win	avgMFE	avgZ	avgED	SumZ	SumZ/#TotalWindows	BPs= 2
nt-703	-	G	120	-	-	-	-	-
703	NoBP	G	26	-18.75	-0.74	16.62	-19.15	-0.16
703	590	C	2	-17.58	-1.08	15.08	-2.16	-0.02
703	713	C	92	-19.68	-0.41	15.9	-37.8	-0.32

i-nuc	BP(j)	Nuc	#BP_Win	avgMFE	avgZ	avgED	SumZ	SumZ/#TotalWindows	BPs= 1
nt-704	-	A	120	-	-	-	-	-
704	NoBP	A	118	-19.47	-0.46	16.21	-54.49	-0.45
704	589	U	2	-17.58	-1.08	15.08	-2.16	-0.02

i-nuc	BP(j)	Nuc	#BP_Win	avgMFE	avgZ	avgED	SumZ	SumZ/#TotalWindows	BPs= 0
nt-705	-	A	120	-	-	-	-	-
705	NoBP	A	120	-19.45	-0.46	16.27	-55.14	-0.46

i-nuc	BP(j)	Nuc	#BP_Win	avgMFE	avgZ	avgED	SumZ	SumZ/#TotalWindows	BPs= 0
nt-706	-	A	120	-	-	-	-	-
706	NoBP	A	120	-19.46	-0.44	16.38	-53.0	-0.44

i-nuc	BP(j)	Nuc	#BP_Win	avgMFE	avgZ	avgED	SumZ	SumZ/#TotalWindows	BPs= 0
nt-707	-	C	120	-	-	-	-	-
707	NoBP	C	120	-19.48	-0.42	16.5	-50.66	-0.42

i-nuc	BP(j)	Nuc	#BP_Win	avgMFE	avgZ	avgED	SumZ	SumZ/#TotalWindows	BPs= 0
nt-708	-	A	120	-	-	-	-	-
708	NoBP	A	120	-19.53	-0.41	16.55	-49.12	-0.41

i-nuc	BP(j)	Nuc	#BP_Win	avgMFE	avgZ	avgED	SumZ	SumZ/#TotalWindows	BPs= 0
nt-709	-	A	120	-	-	-	-	-
709	NoBP	A	120	-19.58	-0.4	16.67	-47.46	-0.4

i-nuc	BP(j)	Nuc	#BP_Win	avgMFE	avgZ	avgED	SumZ	SumZ/#TotalWindows	BPs= 0
nt-710	-	C	120	-	-	-	-	-
710	NoBP	C	120	-19.64	-0.38	16.8	-45.52	-0.38

i-nuc	BP(j)	Nuc	#BP_Win	avgMFE	avgZ	avgED	SumZ	SumZ/#TotalWindows	BPs= 1
nt-711	-	A	120	-	-	-	-	-
711	NoBP	A	118	-19.63	-0.37	16.94	-43.12	-0.36
711	824	U	2	-23.25	0.2	20.16	0.41	0.0

i-nuc	BP(j)	Nuc	#BP_Win	avgMFE	avgZ	avgED	SumZ	SumZ/#TotalWindows	BPs= 2
nt-712	-	G	120	-	-	-	-	-
712	NoBP	G	105	-19.49	-0.43	16.16	-44.74	-0.37
712	772	C	13	-21.35	0.28	25.03	3.63	0.03
712	823	C	2	-23.25	0.2	20.16	0.41	0.0

i-nuc	BP(j)	Nuc	#BP_Win	avgMFE	avgZ	avgED	SumZ	SumZ/#TotalWindows	BPs= 4
nt-713	-	C	120	-	-	-	-	-
713	NoBP	C	11	-19.65	-0.2	20.31	-2.19	-0.02
713	630	G	2	-12.88	-1.07	15.16	-2.14	-0.02
713	703	G	92	-19.68	-0.41	15.9	-37.8	-0.32
713	771	G	13	-21.35	0.28	25.03	3.63	0.03
713	822	G	2	-23.25	0.2	20.16	0.41	0.0

i-nuc	BP(j)	Nuc	#BP_Win	avgMFE	avgZ	avgED	SumZ	SumZ/#TotalWindows	BPs= 4
nt-714	-	C	120	-	-	-	-	-
714	NoBP	C	11	-20.27	-0.03	22.21	-0.28	-0.0
714	629	G	2	-12.88	-1.07	15.16	-2.14	-0.02
714	702	G	92	-19.68	-0.41	15.9	-37.8	-0.32
714	770	G	13	-21.35	0.28	25.03	3.63	0.03
714	821	G	2	-23.25	0.2	20.16	0.41	0.0

i-nuc	BP(j)	Nuc	#BP_Win	avgMFE	avgZ	avgED	SumZ	SumZ/#TotalWindows	BPs= 0
nt-715	-	A	120	-	-	-	-	-
715	NoBP	A	120	-19.92	-0.28	17.69	-34.15	-0.28

i-nuc	BP(j)	Nuc	#BP_Win	avgMFE	avgZ	avgED	SumZ	SumZ/#TotalWindows	BPs= 3
nt-716	-	G	120	-	-	-	-	-
716	NoBP	G	5	-16.85	-0.19	18.05	-0.96	-0.01
716	626	C	2	-12.88	-1.07	15.16	-2.14	-0.02
716	700	C	91	-19.79	-0.42	15.84	-38.17	-0.32
716	768	C	22	-22.28	0.37	26.16	8.18	0.07

i-nuc	BP(j)	Nuc	#BP_Win	avgMFE	avgZ	avgED	SumZ	SumZ/#TotalWindows	BPs= 4
nt-717	-	G	120	-	-	-	-	-
717	NoBP	G	4	-20.9	0.08	17.92	0.33	0.0
717	625	C	2	-12.88	-1.07	15.16	-2.14	-0.02
717	623	C	1	-9.98	0.37	22.13	0.37	0.0
717	698	C	91	-19.79	-0.42	15.84	-38.17	-0.32
717	767	U	22	-22.28	0.37	26.16	8.18	0.07

i-nuc	BP(j)	Nuc	#BP_Win	avgMFE	avgZ	avgED	SumZ	SumZ/#TotalWindows	BPs= 5
nt-718	-	U	120	-	-	-	-	-
718	624	A	2	-12.88	-1.07	15.16	-2.14	-0.02
718	622	A	1	-9.98	0.37	22.13	0.37	0.0
718	697	A	91	-19.79	-0.42	15.84	-38.17	-0.32
718	766	A	22	-22.28	0.37	26.16	8.18	0.07
718	817	A	2	-23.25	0.2	20.16	0.41	0.0
718	NoBP	U	2	-23.2	0.4	16.58	0.8	0.01

i-nuc	BP(j)	Nuc	#BP_Win	avgMFE	avgZ	avgED	SumZ	SumZ/#TotalWindows	BPs= 3
nt-719	-	C	120	-	-	-	-	-
719	NoBP	C	26	-21.99	0.31	24.71	8.03	0.07
719	621	G	1	-9.98	0.37	22.13	0.37	0.0
719	696	G	91	-19.79	-0.42	15.84	-38.17	-0.32
719	816	G	2	-23.25	0.2	20.16	0.41	0.0

i-nuc	BP(j)	Nuc	#BP_Win	avgMFE	avgZ	avgED	SumZ	SumZ/#TotalWindows	BPs= 1
nt-720	-	A	120	-	-	-	-	-
720	NoBP	A	30	-22.06	0.36	23.98	10.72	0.09
720	695	U	90	-19.76	-0.43	15.87	-38.48	-0.32

i-nuc	BP(j)	Nuc	#BP_Win	avgMFE	avgZ	avgED	SumZ	SumZ/#TotalWindows	BPs= 3
nt-721	-	G	120	-	-	-	-	-
721	694	C	89	-19.72	-0.43	15.93	-38.59	-0.32
721	763	U	22	-22.28	0.37	26.16	8.18	0.07
721	NoBP	G	7	-23.07	0.33	15.56	2.29	0.02
721	811	U	2	-23.25	0.2	20.16	0.41	0.0

i-nuc	BP(j)	Nuc	#BP_Win	avgMFE	avgZ	avgED	SumZ	SumZ/#TotalWindows	BPs= 3
nt-722	-	C	120	-	-	-	-	-
722	693	G	87	-19.76	-0.44	15.95	-38.62	-0.32
722	762	G	22	-22.28	0.37	26.16	8.18	0.07
722	NoBP	C	9	-23.33	0.21	14.29	1.89	0.02
722	810	G	2	-23.25	0.2	20.16	0.41	0.0

i-nuc	BP(j)	Nuc	#BP_Win	avgMFE	avgZ	avgED	SumZ	SumZ/#TotalWindows	BPs= 1
nt-723	-	C	120	-	-	-	-	-
723	NoBP	C	98	-20.26	-0.36	15.89	-35.21	-0.29
723	761	G	22	-22.28	0.37	26.16	8.18	0.07

i-nuc	BP(j)	Nuc	#BP_Win	avgMFE	avgZ	avgED	SumZ	SumZ/#TotalWindows	BPs= 1
nt-724	-	A	120	-	-	-	-	-
724	NoBP	A	98	-20.35	-0.35	15.91	-34.36	-0.29
724	760	U	22	-22.28	0.37	26.16	8.18	0.07

i-nuc	BP(j)	Nuc	#BP_Win	avgMFE	avgZ	avgED	SumZ	SumZ/#TotalWindows	BPs= 0
nt-725	-	A	120	-	-	-	-	-
725	NoBP	A	120	-20.78	-0.21	17.8	-25.23	-0.21

i-nuc	BP(j)	Nuc	#BP_Win	avgMFE	avgZ	avgED	SumZ	SumZ/#TotalWindows	BPs= 0
nt-726	-	A	120	-	-	-	-	-
726	NoBP	A	120	-20.85	-0.2	17.81	-24.56	-0.2

i-nuc	BP(j)	Nuc	#BP_Win	avgMFE	avgZ	avgED	SumZ	SumZ/#TotalWindows	BPs= 0
nt-727	-	A	120	-	-	-	-	-
727	NoBP	A	120	-20.92	-0.2	17.82	-23.49	-0.2

i-nuc	BP(j)	Nuc	#BP_Win	avgMFE	avgZ	avgED	SumZ	SumZ/#TotalWindows	BPs= 2
nt-728	-	U	120	-	-	-	-	-
728	NoBP	U	76	-20.36	-0.16	20.03	-12.53	-0.1
728	670	A	18	-17.39	-0.07	16.99	-1.33	-0.01
728	804	A	26	-25.35	-0.31	12.04	-8.09	-0.07

i-nuc	BP(j)	Nuc	#BP_Win	avgMFE	avgZ	avgED	SumZ	SumZ/#TotalWindows	BPs= 2
nt-729	-	U	120	-	-	-	-	-
729	NoBP	U	74	-20.34	-0.14	20.33	-10.55	-0.09
729	669	A	18	-17.39	-0.07	16.99	-1.33	-0.01
729	803	A	28	-25.33	-0.3	12.12	-8.52	-0.07

i-nuc	BP(j)	Nuc	#BP_Win	avgMFE	avgZ	avgED	SumZ	SumZ/#TotalWindows	BPs= 2
nt-730	-	A	120	-	-	-	-	-
730	NoBP	A	73	-20.36	-0.11	20.63	-8.07	-0.07
730	668	U	18	-17.39	-0.07	16.99	-1.33	-0.01
730	802	U	29	-25.4	-0.32	12.01	-9.17	-0.08

i-nuc	BP(j)	Nuc	#BP_Win	avgMFE	avgZ	avgED	SumZ	SumZ/#TotalWindows	BPs= 3
nt-731	-	C	120	-	-	-	-	-
731	NoBP	C	43	-19.23	-0.38	18.0	-16.34	-0.14
731	667	G	18	-17.39	-0.07	16.99	-1.33	-0.01
731	754	G	29	-22.12	0.35	25.16	10.22	0.09
731	801	G	30	-25.42	-0.31	11.96	-9.17	-0.08

i-nuc	BP(j)	Nuc	#BP_Win	avgMFE	avgZ	avgED	SumZ	SumZ/#TotalWindows	BPs= 3
nt-732	-	C	120	-	-	-	-	-
732	NoBP	C	52	-19.2	-0.07	18.75	-3.69	-0.03
732	630	G	9	-16.49	-1.31	12.35	-11.81	-0.1
732	753	G	29	-22.12	0.35	25.16	10.22	0.09
732	800	G	30	-25.42	-0.31	11.96	-9.17	-0.08

i-nuc	BP(j)	Nuc	#BP_Win	avgMFE	avgZ	avgED	SumZ	SumZ/#TotalWindows	BPs= 3
nt-733	-	C	120	-	-	-	-	-
733	NoBP	C	52	-19.34	-0.03	18.85	-1.79	-0.01
733	629	G	9	-16.49	-1.31	12.35	-11.81	-0.1
733	752	G	29	-22.12	0.35	25.16	10.22	0.09
733	799	G	30	-25.42	-0.31	11.96	-9.17	-0.08

i-nuc	BP(j)	Nuc	#BP_Win	avgMFE	avgZ	avgED	SumZ	SumZ/#TotalWindows	BPs= 2
nt-734	-	U	120	-	-	-	-	-
734	628	A	9	-16.49	-1.31	12.35	-11.81	-0.1
734	NoBP	U	82	-21.65	-0.12	16.39	-9.83	-0.08
734	751	A	29	-22.12	0.35	25.16	10.22	0.09

i-nuc	BP(j)	Nuc	#BP_Win	avgMFE	avgZ	avgED	SumZ	SumZ/#TotalWindows	BPs= 0
nt-735	-	A	120	-	-	-	-	-
735	NoBP	A	120	-21.43	-0.08	18.26	-9.42	-0.08

i-nuc	BP(j)	Nuc	#BP_Win	avgMFE	avgZ	avgED	SumZ	SumZ/#TotalWindows	BPs= 0
nt-736	-	U	120	-	-	-	-	-
736	NoBP	U	120	-21.47	-0.06	18.33	-7.57	-0.06

i-nuc	BP(j)	Nuc	#BP_Win	avgMFE	avgZ	avgED	SumZ	SumZ/#TotalWindows	BPs= 1
nt-737	-	A	120	-	-	-	-	-
737	NoBP	A	91	-21.33	-0.16	16.23	-14.89	-0.12
737	748	U	29	-22.12	0.35	25.16	10.22	0.09

i-nuc	BP(j)	Nuc	#BP_Win	avgMFE	avgZ	avgED	SumZ	SumZ/#TotalWindows	BPs= 4
nt-738	-	G	120	-	-	-	-	-
738	NoBP	G	27	-18.44	0.04	16.94	0.97	0.01
738	625	C	3	-17.35	-0.98	12.45	-2.93	-0.02
738	681	C	28	-20.25	-0.1	20.27	-2.73	-0.02
738	747	C	29	-22.12	0.35	25.16	10.22	0.09
738	798	U	33	-25.17	-0.26	12.72	-8.45	-0.07

i-nuc	BP(j)	Nuc	#BP_Win	avgMFE	avgZ	avgED	SumZ	SumZ/#TotalWindows	BPs= 5
nt-739	-	U	120	-	-	-	-	-
739	NoBP	U	36	-21.87	0.38	23.57	13.64	0.11
739	624	A	3	-17.35	-0.98	12.45	-2.93	-0.02
739	680	A	28	-20.25	-0.1	20.27	-2.73	-0.02
739	658	A	18	-17.39	-0.07	16.99	-1.33	-0.01
739	797	A	33	-25.17	-0.26	12.72	-8.45	-0.07
739	857	A	2	-23.0	0.22	18.26	0.45	0.0

i-nuc	BP(j)	Nuc	#BP_Win	avgMFE	avgZ	avgED	SumZ	SumZ/#TotalWindows	BPs= 5
nt-740	-	G	120	-	-	-	-	-
740	623	C	3	-17.35	-0.98	12.45	-2.93	-0.02
740	679	C	28	-20.25	-0.1	20.27	-2.73	-0.02
740	657	C	18	-17.39	-0.07	16.99	-1.33	-0.01
740	NoBP	G	35	-22.03	0.43	23.84	14.93	0.12
740	796	C	33	-25.17	-0.26	12.72	-8.45	-0.07
740	856	C	3	-22.9	0.33	18.17	0.99	0.01

i-nuc	BP(j)	Nuc	#BP_Win	avgMFE	avgZ	avgED	SumZ	SumZ/#TotalWindows	BPs= 4
nt-741	-	C	120	-	-	-	-	-
741	NoBP	C	38	-21.78	0.37	23.09	14.13	0.12
741	678	G	28	-20.25	-0.1	20.27	-2.73	-0.02
741	656	G	18	-17.39	-0.07	16.99	-1.33	-0.01
741	795	G	33	-25.17	-0.26	12.72	-8.45	-0.07
741	855	G	3	-22.9	0.33	18.17	0.99	0.01

i-nuc	BP(j)	Nuc	#BP_Win	avgMFE	avgZ	avgED	SumZ	SumZ/#TotalWindows	BPs= 1
nt-742	-	A	120	-	-	-	-	-
742	NoBP	A	87	-20.46	0.14	20.83	12.49	0.1
742	794	U	33	-25.17	-0.26	12.72	-8.45	-0.07

i-nuc	BP(j)	Nuc	#BP_Win	avgMFE	avgZ	avgED	SumZ	SumZ/#TotalWindows	BPs= 4
nt-743	-	G	120	-	-	-	-	-
743	NoBP	G	75	-20.51	0.14	20.76	10.72	0.09
743	768	C	3	-17.3	0.65	22.2	1.94	0.02
743	756	C	6	-20.9	-0.07	22.57	-0.41	-0.0
743	790	U	33	-25.17	-0.26	12.72	-8.45	-0.07
743	853	C	3	-22.9	0.33	18.17	0.99	0.01

i-nuc	BP(j)	Nuc	#BP_Win	avgMFE	avgZ	avgED	SumZ	SumZ/#TotalWindows	BPs= 3
nt-744	-	A	120	-	-	-	-	-
744	NoBP	A	81	-20.6	0.14	20.91	11.57	0.1
744	767	U	3	-17.3	0.65	22.2	1.94	0.02
744	789	U	33	-25.17	-0.26	12.72	-8.45	-0.07
744	852	U	3	-22.9	0.33	18.17	0.99	0.01

i-nuc	BP(j)	Nuc	#BP_Win	avgMFE	avgZ	avgED	SumZ	SumZ/#TotalWindows	BPs= 2
nt-745	-	A	120	-	-	-	-	-
745	NoBP	A	84	-20.54	0.17	20.98	14.15	0.12
745	788	U	33	-25.17	-0.26	12.72	-8.45	-0.07
745	851	U	3	-22.9	0.33	18.17	0.99	0.01

i-nuc	BP(j)	Nuc	#BP_Win	avgMFE	avgZ	avgED	SumZ	SumZ/#TotalWindows	BPs= 2
nt-746	-	C	120	-	-	-	-	-
746	NoBP	C	96	-22.83	0.1	18.72	9.8	0.08
746	651	G	18	-17.39	-0.07	16.99	-1.33	-0.01
746	753	G	6	-20.9	-0.07	22.57	-0.41	-0.0

i-nuc	BP(j)	Nuc	#BP_Win	avgMFE	avgZ	avgED	SumZ	SumZ/#TotalWindows	BPs= 3
nt-747	-	C	120	-	-	-	-	-
747	NoBP	C	67	-23.21	0.01	15.96	0.67	0.01
747	650	G	18	-17.39	-0.07	16.99	-1.33	-0.01
747	738	G	29	-22.12	0.35	25.16	10.22	0.09
747	752	G	6	-20.9	-0.07	22.57	-0.41	-0.0

i-nuc	BP(j)	Nuc	#BP_Win	avgMFE	avgZ	avgED	SumZ	SumZ/#TotalWindows	BPs= 3
nt-748	-	U	120	-	-	-	-	-
748	NoBP	U	11	-19.15	0.06	21.0	0.66	0.01
748	649	A	18	-17.39	-0.07	16.99	-1.33	-0.01
748	737	A	29	-22.12	0.35	25.16	10.22	0.09
748	785	A	62	-23.78	0.01	15.78	0.46	0.0

i-nuc	BP(j)	Nuc	#BP_Win	avgMFE	avgZ	avgED	SumZ	SumZ/#TotalWindows	BPs= 3
nt-749	-	C	120	-	-	-	-	-
749	NoBP	C	37	-21.75	0.26	24.35	9.73	0.08
749	648	G	18	-17.39	-0.07	16.99	-1.33	-0.01
749	762	G	3	-17.3	0.65	22.2	1.94	0.02
749	784	G	62	-23.78	0.01	15.78	0.46	0.0

i-nuc	BP(j)	Nuc	#BP_Win	avgMFE	avgZ	avgED	SumZ	SumZ/#TotalWindows	BPs= 1
nt-750	-	C	120	-	-	-	-	-
750	NoBP	C	117	-22.19	0.08	18.7	9.62	0.08
750	761	G	3	-17.3	0.65	22.2	1.94	0.02

i-nuc	BP(j)	Nuc	#BP_Win	avgMFE	avgZ	avgED	SumZ	SumZ/#TotalWindows	BPs= 3
nt-751	-	A	120	-	-	-	-	-
751	NoBP	A	26	-18.63	0.0	18.63	0.04	0.0
751	734	U	29	-22.12	0.35	25.16	10.22	0.09
751	760	U	3	-17.3	0.65	22.2	1.94	0.02
751	782	U	62	-23.78	0.01	15.78	0.46	0.0

i-nuc	BP(j)	Nuc	#BP_Win	avgMFE	avgZ	avgED	SumZ	SumZ/#TotalWindows	BPs= 4
nt-752	-	G	120	-	-	-	-	-
752	NoBP	G	19	-17.37	0.11	18.1	2.13	0.02
752	733	C	29	-22.12	0.35	25.16	10.22	0.09
752	747	C	6	-20.9	-0.07	22.57	-0.41	-0.0
752	781	C	62	-23.78	0.01	15.78	0.46	0.0
752	782	U	4	-21.02	0.37	19.37	1.48	0.01

i-nuc	BP(j)	Nuc	#BP_Win	avgMFE	avgZ	avgED	SumZ	SumZ/#TotalWindows	BPs= 4
nt-753	-	G	120	-	-	-	-	-
753	NoBP	G	19	-17.51	0.18	18.66	3.45	0.03
753	732	C	29	-22.12	0.35	25.16	10.22	0.09
753	746	C	6	-20.9	-0.07	22.57	-0.41	-0.0
753	780	C	62	-23.78	0.01	15.78	0.46	0.0
753	781	C	4	-21.02	0.37	19.37	1.48	0.01

i-nuc	BP(j)	Nuc	#BP_Win	avgMFE	avgZ	avgED	SumZ	SumZ/#TotalWindows	BPs= 4
nt-754	-	G	120	-	-	-	-	-
754	NoBP	G	23	-18.29	0.14	19.61	3.11	0.03
754	731	C	29	-22.12	0.35	25.16	10.22	0.09
754	778	C	62	-23.78	0.01	15.78	0.46	0.0
754	780	C	4	-21.02	0.37	19.37	1.48	0.01
754	872	C	2	-20.75	0.32	21.22	0.65	0.01

i-nuc	BP(j)	Nuc	#BP_Win	avgMFE	avgZ	avgED	SumZ	SumZ/#TotalWindows	BPs= 3
nt-755	-	G	120	-	-	-	-	-
755	NoBP	G	55	-20.55	0.27	22.73	15.04	0.13
755	679	C	1	-17.0	0.82	18.94	0.82	0.01
755	777	U	62	-23.78	0.01	15.78	0.46	0.0
755	871	C	2	-20.75	0.32	21.22	0.65	0.01

i-nuc	BP(j)	Nuc	#BP_Win	avgMFE	avgZ	avgED	SumZ	SumZ/#TotalWindows	BPs= 3
nt-756	-	C	120	-	-	-	-	-
756	NoBP	C	111	-22.34	0.15	18.94	17.12	0.14
756	678	G	1	-17.0	0.82	18.94	0.82	0.01
756	743	G	6	-20.9	-0.07	22.57	-0.41	-0.0
756	870	G	2	-20.75	0.32	21.22	0.65	0.01

i-nuc	BP(j)	Nuc	#BP_Win	avgMFE	avgZ	avgED	SumZ	SumZ/#TotalWindows	BPs= 0
nt-757	-	A	120	-	-	-	-	-
757	NoBP	A	120	-22.21	0.16	19.23	19.28	0.16

i-nuc	BP(j)	Nuc	#BP_Win	avgMFE	avgZ	avgED	SumZ	SumZ/#TotalWindows	BPs= 0
nt-758	-	A	120	-	-	-	-	-
758	NoBP	A	120	-22.22	0.17	19.28	19.94	0.17

i-nuc	BP(j)	Nuc	#BP_Win	avgMFE	avgZ	avgED	SumZ	SumZ/#TotalWindows	BPs= 1
nt-759	-	A	120	-	-	-	-	-
759	NoBP	A	35	-20.44	0.4	23.76	13.95	0.12
759	775	U	85	-22.95	0.09	17.52	7.57	0.06

i-nuc	BP(j)	Nuc	#BP_Win	avgMFE	avgZ	avgED	SumZ	SumZ/#TotalWindows	BPs= 4
nt-760	-	U	120	-	-	-	-	-
760	NoBP	U	9	-17.33	0.46	19.12	4.13	0.03
760	751	A	3	-17.3	0.65	22.2	1.94	0.02
760	724	A	22	-22.28	0.37	26.16	8.18	0.07
760	774	A	85	-22.95	0.09	17.52	7.57	0.06
760	873	A	1	-17.7	1.24	24.83	1.24	0.01

i-nuc	BP(j)	Nuc	#BP_Win	avgMFE	avgZ	avgED	SumZ	SumZ/#TotalWindows	BPs= 4
nt-761	-	G	120	-	-	-	-	-
761	NoBP	G	8	-17.32	0.55	19.31	4.44	0.04
761	750	C	3	-17.3	0.65	22.2	1.94	0.02
761	723	C	22	-22.28	0.37	26.16	8.18	0.07
761	773	C	85	-22.95	0.09	17.52	7.57	0.06
761	872	C	2	-17.5	1.11	24.77	2.22	0.02

i-nuc	BP(j)	Nuc	#BP_Win	avgMFE	avgZ	avgED	SumZ	SumZ/#TotalWindows	BPs= 4
nt-762	-	G	120	-	-	-	-	-
762	NoBP	G	8	-17.17	0.67	19.61	5.35	0.04
762	749	C	3	-17.3	0.65	22.2	1.94	0.02
762	722	C	22	-22.28	0.37	26.16	8.18	0.07
762	772	C	85	-22.95	0.09	17.52	7.57	0.06
762	871	C	2	-17.5	1.11	24.77	2.22	0.02

i-nuc	BP(j)	Nuc	#BP_Win	avgMFE	avgZ	avgED	SumZ	SumZ/#TotalWindows	BPs= 4
nt-763	-	U	120	-	-	-	-	-
763	NoBP	U	10	-17.11	0.63	20.59	6.32	0.05
763	669	A	1	-17.0	0.82	18.94	0.82	0.01
763	721	G	22	-22.28	0.37	26.16	8.18	0.07
763	771	G	85	-22.95	0.09	17.52	7.57	0.06
763	870	G	2	-17.5	1.11	24.77	2.22	0.02

i-nuc	BP(j)	Nuc	#BP_Win	avgMFE	avgZ	avgED	SumZ	SumZ/#TotalWindows	BPs= 1
nt-764	-	A	120	-	-	-	-	-
764	NoBP	A	119	-22.24	0.21	19.5	24.97	0.21
764	668	U	1	-17.0	0.82	18.94	0.82	0.01

i-nuc	BP(j)	Nuc	#BP_Win	avgMFE	avgZ	avgED	SumZ	SumZ/#TotalWindows	BPs= 1
nt-765	-	C	120	-	-	-	-	-
765	NoBP	C	119	-22.23	0.21	19.51	24.97	0.21
765	667	G	1	-17.0	0.82	18.94	0.82	0.01

i-nuc	BP(j)	Nuc	#BP_Win	avgMFE	avgZ	avgED	SumZ	SumZ/#TotalWindows	BPs= 1
nt-766	-	A	120	-	-	-	-	-
766	NoBP	A	98	-22.15	0.18	18.01	17.71	0.15
766	718	U	22	-22.28	0.37	26.16	8.18	0.07

i-nuc	BP(j)	Nuc	#BP_Win	avgMFE	avgZ	avgED	SumZ	SumZ/#TotalWindows	BPs= 3
nt-767	-	U	120	-	-	-	-	-
767	NoBP	U	93	-22.39	0.15	17.73	13.63	0.11
767	744	A	3	-17.3	0.65	22.2	1.94	0.02
767	717	G	22	-22.28	0.37	26.16	8.18	0.07
767	785	A	2	-17.5	1.11	24.77	2.22	0.02

i-nuc	BP(j)	Nuc	#BP_Win	avgMFE	avgZ	avgED	SumZ	SumZ/#TotalWindows	BPs= 3
nt-768	-	C	120	-	-	-	-	-
768	NoBP	C	93	-22.38	0.15	17.7	14.0	0.12
768	743	G	3	-17.3	0.65	22.2	1.94	0.02
768	716	G	22	-22.28	0.37	26.16	8.18	0.07
768	784	G	2	-17.5	1.11	24.77	2.22	0.02

i-nuc	BP(j)	Nuc	#BP_Win	avgMFE	avgZ	avgED	SumZ	SumZ/#TotalWindows	BPs= 2
nt-769	-	A	120	-	-	-	-	-
769	NoBP	A	109	-22.11	0.18	18.69	19.64	0.16
769	825	U	9	-23.62	0.51	27.79	4.55	0.04
769	782	U	2	-17.5	1.11	24.77	2.22	0.02

i-nuc	BP(j)	Nuc	#BP_Win	avgMFE	avgZ	avgED	SumZ	SumZ/#TotalWindows	BPs= 4
nt-770	-	G	120	-	-	-	-	-
770	NoBP	G	87	-22.82	0.1	17.63	8.62	0.07
770	714	C	13	-21.35	0.28	25.03	3.63	0.03
770	824	U	9	-23.62	0.51	27.79	4.55	0.04
770	781	C	2	-17.5	1.11	24.77	2.22	0.02
770	872	C	9	-16.22	0.81	19.22	7.32	0.06

i-nuc	BP(j)	Nuc	#BP_Win	avgMFE	avgZ	avgED	SumZ	SumZ/#TotalWindows	BPs= 5
nt-771	-	G	120	-	-	-	-	-
771	NoBP	G	2	-15.85	0.68	22.4	1.37	0.01
771	713	C	13	-21.35	0.28	25.03	3.63	0.03
771	763	U	85	-22.95	0.09	17.52	7.57	0.06
771	823	C	9	-23.62	0.51	27.79	4.55	0.04
771	780	C	2	-17.5	1.11	24.77	2.22	0.02
771	871	C	9	-16.22	0.81	19.22	7.32	0.06

i-nuc	BP(j)	Nuc	#BP_Win	avgMFE	avgZ	avgED	SumZ	SumZ/#TotalWindows	BPs= 4
nt-772	-	C	120	-	-	-	-	-
772	712	G	13	-21.35	0.28	25.03	3.63	0.03
772	762	G	85	-22.95	0.09	17.52	7.57	0.06
772	822	G	9	-23.62	0.51	27.79	4.55	0.04
772	NoBP	C	4	-15.95	0.85	22.36	3.4	0.03
772	870	G	9	-16.22	0.81	19.22	7.32	0.06

i-nuc	BP(j)	Nuc	#BP_Win	avgMFE	avgZ	avgED	SumZ	SumZ/#TotalWindows	BPs= 2
nt-773	-	C	120	-	-	-	-	-
773	NoBP	C	26	-18.53	0.57	22.88	14.87	0.12
773	761	G	85	-22.95	0.09	17.52	7.57	0.06
773	821	G	9	-23.62	0.51	27.79	4.55	0.04

i-nuc	BP(j)	Nuc	#BP_Win	avgMFE	avgZ	avgED	SumZ	SumZ/#TotalWindows	BPs= 1
nt-774	-	A	120	-	-	-	-	-
774	NoBP	A	35	-19.65	0.58	24.26	20.22	0.17
774	760	U	85	-22.95	0.09	17.52	7.57	0.06

i-nuc	BP(j)	Nuc	#BP_Win	avgMFE	avgZ	avgED	SumZ	SumZ/#TotalWindows	BPs= 1
nt-775	-	U	120	-	-	-	-	-
775	NoBP	U	35	-19.47	0.59	24.13	20.56	0.17
775	759	A	85	-22.95	0.09	17.52	7.57	0.06

i-nuc	BP(j)	Nuc	#BP_Win	avgMFE	avgZ	avgED	SumZ	SumZ/#TotalWindows	BPs= 0
nt-776	-	A	120	-	-	-	-	-
776	NoBP	A	120	-21.88	0.24	19.41	28.84	0.24

i-nuc	BP(j)	Nuc	#BP_Win	avgMFE	avgZ	avgED	SumZ	SumZ/#TotalWindows	BPs= 3
nt-777	-	U	120	-	-	-	-	-
777	NoBP	U	33	-19.21	0.46	22.25	15.2	0.13
777	755	G	62	-23.78	0.01	15.78	0.46	0.0
777	817	A	16	-22.83	0.42	27.49	6.71	0.06
777	865	A	9	-16.22	0.81	19.22	7.32	0.06

i-nuc	BP(j)	Nuc	#BP_Win	avgMFE	avgZ	avgED	SumZ	SumZ/#TotalWindows	BPs= 3
nt-778	-	C	120	-	-	-	-	-
778	NoBP	C	33	-19.02	0.49	22.27	16.12	0.13
778	754	G	62	-23.78	0.01	15.78	0.46	0.0
778	816	G	16	-22.83	0.42	27.49	6.71	0.06
778	864	G	9	-16.22	0.81	19.22	7.32	0.06

i-nuc	BP(j)	Nuc	#BP_Win	avgMFE	avgZ	avgED	SumZ	SumZ/#TotalWindows	BPs= 0
nt-779	-	A	120	-	-	-	-	-
779	NoBP	A	120	-21.73	0.26	19.4	31.7	0.26

i-nuc	BP(j)	Nuc	#BP_Win	avgMFE	avgZ	avgED	SumZ	SumZ/#TotalWindows	BPs= 5
nt-780	-	C	120	-	-	-	-	-
780	NoBP	C	41	-19.2	0.57	23.5	23.54	0.2
780	678	G	4	-22.22	-0.04	24.12	-0.17	-0.0
780	753	G	62	-23.78	0.01	15.78	0.46	0.0
780	754	G	4	-21.02	0.37	19.37	1.48	0.01
780	868	G	7	-18.96	0.69	23.23	4.82	0.04
780	771	G	2	-17.5	1.11	24.77	2.22	0.02

i-nuc	BP(j)	Nuc	#BP_Win	avgMFE	avgZ	avgED	SumZ	SumZ/#TotalWindows	BPs= 6
nt-781	-	C	120	-	-	-	-	-
781	NoBP	C	23	-16.27	0.73	20.04	16.8	0.14
781	677	G	4	-22.22	-0.04	24.12	-0.17	-0.0
781	752	G	62	-23.78	0.01	15.78	0.46	0.0
781	813	G	18	-22.65	0.42	27.9	7.63	0.06
781	753	G	4	-21.02	0.37	19.37	1.48	0.01
781	867	G	7	-18.96	0.69	23.23	4.82	0.04
781	770	G	2	-17.5	1.11	24.77	2.22	0.02

i-nuc	BP(j)	Nuc	#BP_Win	avgMFE	avgZ	avgED	SumZ	SumZ/#TotalWindows	BPs= 6
nt-782	-	U	120	-	-	-	-	-
782	676	A	4	-22.22	-0.04	24.12	-0.17	-0.0
782	751	A	62	-23.78	0.01	15.78	0.46	0.0
782	812	A	18	-22.65	0.42	27.9	7.63	0.06
782	NoBP	U	23	-16.05	0.75	20.0	17.33	0.14
782	752	G	4	-21.02	0.37	19.37	1.48	0.01
782	866	A	7	-18.96	0.69	23.23	4.82	0.04
782	769	A	2	-17.5	1.11	24.77	2.22	0.02

i-nuc	BP(j)	Nuc	#BP_Win	avgMFE	avgZ	avgED	SumZ	SumZ/#TotalWindows	BPs= 1
nt-783	-	A	120	-	-	-	-	-
783	NoBP	A	102	-21.35	0.26	17.85	26.74	0.22
783	811	U	18	-22.65	0.42	27.9	7.63	0.06

i-nuc	BP(j)	Nuc	#BP_Win	avgMFE	avgZ	avgED	SumZ	SumZ/#TotalWindows	BPs= 3
nt-784	-	G	120	-	-	-	-	-
784	NoBP	G	49	-19.12	0.56	23.08	27.5	0.23
784	749	C	62	-23.78	0.01	15.78	0.46	0.0
784	862	C	7	-18.96	0.69	23.23	4.82	0.04
784	768	C	2	-17.5	1.11	24.77	2.22	0.02

i-nuc	BP(j)	Nuc	#BP_Win	avgMFE	avgZ	avgED	SumZ	SumZ/#TotalWindows	BPs= 3
nt-785	-	A	120	-	-	-	-	-
785	NoBP	A	49	-18.99	0.58	23.04	28.26	0.24
785	748	U	62	-23.78	0.01	15.78	0.46	0.0
785	861	U	7	-18.96	0.69	23.23	4.82	0.04
785	767	U	2	-17.5	1.11	24.77	2.22	0.02

i-nuc	BP(j)	Nuc	#BP_Win	avgMFE	avgZ	avgED	SumZ	SumZ/#TotalWindows	BPs= 1
nt-786	-	A	120	-	-	-	-	-
786	NoBP	A	102	-21.16	0.28	17.79	28.51	0.24
786	808	U	18	-22.65	0.42	27.9	7.63	0.06

i-nuc	BP(j)	Nuc	#BP_Win	avgMFE	avgZ	avgED	SumZ	SumZ/#TotalWindows	BPs= 1
nt-787	-	C	120	-	-	-	-	-
787	NoBP	C	102	-21.09	0.28	17.79	28.71	0.24
787	807	G	18	-22.65	0.42	27.9	7.63	0.06

i-nuc	BP(j)	Nuc	#BP_Win	avgMFE	avgZ	avgED	SumZ	SumZ/#TotalWindows	BPs= 3
nt-788	-	U	120	-	-	-	-	-
788	NoBP	U	61	-19.64	0.53	20.3	32.04	0.27
788	745	A	33	-25.17	-0.26	12.72	-8.45	-0.07
788	806	A	18	-22.65	0.42	27.9	7.63	0.06
788	889	A	8	-14.4	0.71	19.64	5.65	0.05

i-nuc	BP(j)	Nuc	#BP_Win	avgMFE	avgZ	avgED	SumZ	SumZ/#TotalWindows	BPs= 3
nt-789	-	U	120	-	-	-	-	-
789	NoBP	U	61	-19.53	0.54	20.3	32.75	0.27
789	744	A	33	-25.17	-0.26	12.72	-8.45	-0.07
789	805	A	18	-22.65	0.42	27.9	7.63	0.06
789	888	A	8	-14.4	0.71	19.64	5.65	0.05

i-nuc	BP(j)	Nuc	#BP_Win	avgMFE	avgZ	avgED	SumZ	SumZ/#TotalWindows	BPs= 3
nt-790	-	U	120	-	-	-	-	-
790	NoBP	U	61	-19.41	0.55	20.43	33.67	0.28
790	743	G	33	-25.17	-0.26	12.72	-8.45	-0.07
790	804	A	18	-22.65	0.42	27.9	7.63	0.06
790	887	A	8	-14.4	0.71	19.64	5.65	0.05

i-nuc	BP(j)	Nuc	#BP_Win	avgMFE	avgZ	avgED	SumZ	SumZ/#TotalWindows	BPs= 1
nt-791	-	A	120	-	-	-	-	-
791	NoBP	A	112	-21.6	0.29	19.47	33.02	0.28
791	886	U	8	-14.4	0.71	19.64	5.65	0.05

i-nuc	BP(j)	Nuc	#BP_Win	avgMFE	avgZ	avgED	SumZ	SumZ/#TotalWindows	BPs= 1
nt-792	-	A	120	-	-	-	-	-
792	NoBP	A	112	-21.59	0.29	19.42	32.65	0.27
792	885	U	8	-14.4	0.71	19.64	5.65	0.05

i-nuc	BP(j)	Nuc	#BP_Win	avgMFE	avgZ	avgED	SumZ	SumZ/#TotalWindows	BPs= 1
nt-793	-	A	120	-	-	-	-	-
793	NoBP	A	112	-21.6	0.29	19.34	32.38	0.27
793	884	U	8	-14.4	0.71	19.64	5.65	0.05

i-nuc	BP(j)	Nuc	#BP_Win	avgMFE	avgZ	avgED	SumZ	SumZ/#TotalWindows	BPs= 3
nt-794	-	U	120	-	-	-	-	-
794	NoBP	U	61	-19.39	0.54	20.24	32.81	0.27
794	742	A	33	-25.17	-0.26	12.72	-8.45	-0.07
794	803	A	18	-22.65	0.42	27.9	7.63	0.06
794	883	A	8	-14.4	0.71	19.64	5.65	0.05

i-nuc	BP(j)	Nuc	#BP_Win	avgMFE	avgZ	avgED	SumZ	SumZ/#TotalWindows	BPs= 3
nt-795	-	G	120	-	-	-	-	-
795	NoBP	G	3	-22.8	0.27	22.37	0.81	0.01
795	741	C	33	-25.17	-0.26	12.72	-8.45	-0.07
795	802	U	18	-22.65	0.42	27.9	7.63	0.06
795	849	U	66	-18.68	0.55	19.95	36.39	0.3

i-nuc	BP(j)	Nuc	#BP_Win	avgMFE	avgZ	avgED	SumZ	SumZ/#TotalWindows	BPs= 3
nt-796	-	C	120	-	-	-	-	-
796	NoBP	C	2	-22.85	0.24	23.5	0.47	0.0
796	740	G	33	-25.17	-0.26	12.72	-8.45	-0.07
796	801	G	18	-22.65	0.42	27.9	7.63	0.06
796	848	G	67	-18.76	0.54	19.84	36.01	0.3

i-nuc	BP(j)	Nuc	#BP_Win	avgMFE	avgZ	avgED	SumZ	SumZ/#TotalWindows	BPs= 2
nt-797	-	A	120	-	-	-	-	-
797	NoBP	A	19	-22.67	0.41	27.77	7.77	0.06
797	739	U	33	-25.17	-0.26	12.72	-8.45	-0.07
797	847	U	68	-18.8	0.53	19.88	36.03	0.3

i-nuc	BP(j)	Nuc	#BP_Win	avgMFE	avgZ	avgED	SumZ	SumZ/#TotalWindows	BPs= 3
nt-798	-	U	120	-	-	-	-	-
798	738	G	33	-25.17	-0.26	12.72	-8.45	-0.07
798	NoBP	U	18	-22.65	0.42	27.9	7.63	0.06
798	846	A	68	-18.8	0.53	19.88	36.03	0.3
798	833	A	1	-20.9	0.35	25.49	0.35	0.0

i-nuc	BP(j)	Nuc	#BP_Win	avgMFE	avgZ	avgED	SumZ	SumZ/#TotalWindows	BPs= 3
nt-799	-	G	120	-	-	-	-	-
799	NoBP	G	20	-22.67	0.42	27.12	8.41	0.07
799	733	C	30	-25.42	-0.31	11.96	-9.17	-0.08
799	845	C	69	-18.82	0.53	19.95	36.45	0.3
799	832	C	1	-20.9	0.35	25.49	0.35	0.0

i-nuc	BP(j)	Nuc	#BP_Win	avgMFE	avgZ	avgED	SumZ	SumZ/#TotalWindows	BPs= 3
nt-800	-	G	120	-	-	-	-	-
800	NoBP	G	20	-22.43	0.45	27.47	9.01	0.08
800	732	C	30	-25.42	-0.31	11.96	-9.17	-0.08
800	844	C	69	-18.82	0.53	19.95	36.45	0.3
800	831	C	1	-20.9	0.35	25.49	0.35	0.0

i-nuc	BP(j)	Nuc	#BP_Win	avgMFE	avgZ	avgED	SumZ	SumZ/#TotalWindows	BPs= 4
nt-801	-	G	120	-	-	-	-	-
801	731	C	30	-25.42	-0.31	11.96	-9.17	-0.08
801	796	C	18	-22.65	0.42	27.9	7.63	0.06
801	843	C	69	-18.82	0.53	19.95	36.45	0.3
801	830	C	1	-20.9	0.35	25.49	0.35	0.0
801	NoBP	G	2	-18.0	0.7	25.84	1.41	0.01

i-nuc	BP(j)	Nuc	#BP_Win	avgMFE	avgZ	avgED	SumZ	SumZ/#TotalWindows	BPs= 4
nt-802	-	U	120	-	-	-	-	-
802	730	A	29	-25.4	-0.32	12.01	-9.17	-0.08
802	795	G	18	-22.65	0.42	27.9	7.63	0.06
802	842	A	69	-18.82	0.53	19.95	36.45	0.3
802	829	G	1	-20.9	0.35	25.49	0.35	0.0
802	NoBP	U	3	-18.0	0.45	25.5	1.36	0.01

i-nuc	BP(j)	Nuc	#BP_Win	avgMFE	avgZ	avgED	SumZ	SumZ/#TotalWindows	BPs= 3
nt-803	-	A	120	-	-	-	-	-
803	729	U	28	-25.33	-0.3	12.12	-8.52	-0.07
803	794	U	18	-22.65	0.42	27.9	7.63	0.06
803	841	U	69	-18.82	0.53	19.95	36.45	0.3
803	NoBP	A	5	-18.58	0.43	25.39	2.13	0.02

i-nuc	BP(j)	Nuc	#BP_Win	avgMFE	avgZ	avgED	SumZ	SumZ/#TotalWindows	BPs= 3
nt-804	-	A	120	-	-	-	-	-
804	728	U	26	-25.35	-0.31	12.04	-8.09	-0.07
804	790	U	18	-22.65	0.42	27.9	7.63	0.06
804	NoBP	A	75	-18.82	0.52	20.29	39.05	0.33
804	826	U	1	-20.9	0.35	25.49	0.35	0.0

i-nuc	BP(j)	Nuc	#BP_Win	avgMFE	avgZ	avgED	SumZ	SumZ/#TotalWindows	BPs= 2
nt-805	-	A	120	-	-	-	-	-
805	NoBP	A	101	-20.39	0.32	18.34	32.12	0.27
805	789	U	18	-22.65	0.42	27.9	7.63	0.06
805	825	U	1	-20.9	0.35	25.49	0.35	0.0

i-nuc	BP(j)	Nuc	#BP_Win	avgMFE	avgZ	avgED	SumZ	SumZ/#TotalWindows	BPs= 2
nt-806	-	A	120	-	-	-	-	-
806	NoBP	A	101	-20.28	0.34	18.52	33.97	0.28
806	788	U	18	-22.65	0.42	27.9	7.63	0.06
806	824	U	1	-20.9	0.35	25.49	0.35	0.0

i-nuc	BP(j)	Nuc	#BP_Win	avgMFE	avgZ	avgED	SumZ	SumZ/#TotalWindows	BPs= 3
nt-807	-	G	120	-	-	-	-	-
807	NoBP	G	94	-20.32	0.35	18.2	32.5	0.27
807	787	C	18	-22.65	0.42	27.9	7.63	0.06
807	823	C	1	-20.9	0.35	25.49	0.35	0.0
807	861	U	7	-18.0	0.48	25.53	3.39	0.03

i-nuc	BP(j)	Nuc	#BP_Win	avgMFE	avgZ	avgED	SumZ	SumZ/#TotalWindows	BPs= 3
nt-808	-	U	120	-	-	-	-	-
808	NoBP	U	94	-20.21	0.37	18.45	34.88	0.29
808	786	A	18	-22.65	0.42	27.9	7.63	0.06
808	822	G	1	-20.9	0.35	25.49	0.35	0.0
808	860	A	7	-18.0	0.48	25.53	3.39	0.03

i-nuc	BP(j)	Nuc	#BP_Win	avgMFE	avgZ	avgED	SumZ	SumZ/#TotalWindows	BPs= 1
nt-809	-	A	120	-	-	-	-	-
809	NoBP	A	113	-20.5	0.39	20.21	44.38	0.37
809	859	U	7	-18.0	0.48	25.53	3.39	0.03

i-nuc	BP(j)	Nuc	#BP_Win	avgMFE	avgZ	avgED	SumZ	SumZ/#TotalWindows	BPs= 3
nt-810	-	G	120	-	-	-	-	-
810	NoBP	G	105	-20.25	0.42	20.69	44.03	0.37
810	722	C	2	-23.25	0.2	20.16	0.41	0.0
810	843	C	6	-22.2	0.33	15.72	1.96	0.02
810	858	U	7	-18.0	0.48	25.53	3.39	0.03

i-nuc	BP(j)	Nuc	#BP_Win	avgMFE	avgZ	avgED	SumZ	SumZ/#TotalWindows	BPs= 4
nt-811	-	U	120	-	-	-	-	-
811	NoBP	U	87	-19.63	0.45	19.45	38.74	0.32
811	783	A	18	-22.65	0.42	27.9	7.63	0.06
811	721	G	2	-23.25	0.2	20.16	0.41	0.0
811	842	A	6	-22.2	0.33	15.72	1.96	0.02
811	857	A	7	-18.0	0.48	25.53	3.39	0.03

i-nuc	BP(j)	Nuc	#BP_Win	avgMFE	avgZ	avgED	SumZ	SumZ/#TotalWindows	BPs= 2
nt-812	-	A	120	-	-	-	-	-
812	NoBP	A	96	-19.49	0.47	20.1	44.72	0.37
812	782	U	18	-22.65	0.42	27.9	7.63	0.06
812	841	U	6	-22.2	0.33	15.72	1.96	0.02

i-nuc	BP(j)	Nuc	#BP_Win	avgMFE	avgZ	avgED	SumZ	SumZ/#TotalWindows	BPs= 2
nt-813	-	G	120	-	-	-	-	-
813	NoBP	G	95	-19.68	0.47	19.62	44.63	0.37
813	781	C	18	-22.65	0.42	27.9	7.63	0.06
813	856	C	7	-18.0	0.48	25.53	3.39	0.03

i-nuc	BP(j)	Nuc	#BP_Win	avgMFE	avgZ	avgED	SumZ	SumZ/#TotalWindows	BPs= 0
nt-814	-	A	120	-	-	-	-	-
814	NoBP	A	120	-19.98	0.47	21.35	56.21	0.47

i-nuc	BP(j)	Nuc	#BP_Win	avgMFE	avgZ	avgED	SumZ	SumZ/#TotalWindows	BPs= 0
nt-815	-	A	120	-	-	-	-	-
815	NoBP	A	120	-19.96	0.47	21.48	56.4	0.47

i-nuc	BP(j)	Nuc	#BP_Win	avgMFE	avgZ	avgED	SumZ	SumZ/#TotalWindows	BPs= 3
nt-816	-	G	120	-	-	-	-	-
816	NoBP	G	95	-19.52	0.49	20.34	46.17	0.38
816	778	C	16	-22.83	0.42	27.49	6.71	0.06
816	719	C	2	-23.25	0.2	20.16	0.41	0.0
816	853	C	7	-18.0	0.48	25.53	3.39	0.03

i-nuc	BP(j)	Nuc	#BP_Win	avgMFE	avgZ	avgED	SumZ	SumZ/#TotalWindows	BPs= 3
nt-817	-	A	120	-	-	-	-	-
817	NoBP	A	95	-19.51	0.49	20.27	46.76	0.39
817	777	U	16	-22.83	0.42	27.49	6.71	0.06
817	718	U	2	-23.25	0.2	20.16	0.41	0.0
817	852	U	7	-18.0	0.48	25.53	3.39	0.03

i-nuc	BP(j)	Nuc	#BP_Win	avgMFE	avgZ	avgED	SumZ	SumZ/#TotalWindows	BPs= 1
nt-818	-	G	120	-	-	-	-	-
818	NoBP	G	113	-20.04	0.48	21.27	53.77	0.45
818	851	U	7	-18.0	0.48	25.53	3.39	0.03

i-nuc	BP(j)	Nuc	#BP_Win	avgMFE	avgZ	avgED	SumZ	SumZ/#TotalWindows	BPs= 1
nt-819	-	A	120	-	-	-	-	-
819	NoBP	A	113	-20.04	0.48	21.27	53.9	0.45
819	850	U	7	-18.0	0.48	25.53	3.39	0.03

i-nuc	BP(j)	Nuc	#BP_Win	avgMFE	avgZ	avgED	SumZ	SumZ/#TotalWindows	BPs= 1
nt-820	-	A	120	-	-	-	-	-
820	NoBP	A	113	-20.04	0.48	21.29	54.04	0.45
820	849	U	7	-18.0	0.48	25.53	3.39	0.03

i-nuc	BP(j)	Nuc	#BP_Win	avgMFE	avgZ	avgED	SumZ	SumZ/#TotalWindows	BPs= 4
nt-821	-	G	120	-	-	-	-	-
821	NoBP	G	4	-21.28	0.33	25.33	1.32	0.01
821	714	C	2	-23.25	0.2	20.16	0.41	0.0
821	773	C	9	-23.62	0.51	27.79	4.55	0.04
821	831	C	102	-19.52	0.48	20.61	49.12	0.41
821	926	C	3	-18.2	0.72	30.78	2.17	0.02

i-nuc	BP(j)	Nuc	#BP_Win	avgMFE	avgZ	avgED	SumZ	SumZ/#TotalWindows	BPs= 6
nt-822	-	G	120	-	-	-	-	-
822	NoBP	G	2	-21.4	0.32	24.32	0.64	0.01
822	713	C	2	-23.25	0.2	20.16	0.41	0.0
822	772	C	9	-23.62	0.51	27.79	4.55	0.04
822	830	C	102	-19.52	0.48	20.61	49.12	0.41
822	808	U	1	-20.9	0.35	25.49	0.35	0.0
822	925	C	3	-18.2	0.72	30.78	2.17	0.02
822	838	U	1	-18.3	0.95	30.39	0.95	0.01

i-nuc	BP(j)	Nuc	#BP_Win	avgMFE	avgZ	avgED	SumZ	SumZ/#TotalWindows	BPs= 6
nt-823	-	C	120	-	-	-	-	-
823	NoBP	C	2	-19.5	0.54	27.06	1.08	0.01
823	712	G	2	-23.25	0.2	20.16	0.41	0.0
823	771	G	9	-23.62	0.51	27.79	4.55	0.04
823	829	G	102	-19.52	0.48	20.61	49.12	0.41
823	807	G	1	-20.9	0.35	25.49	0.35	0.0
823	924	G	3	-18.2	0.72	30.78	2.17	0.02
823	837	G	1	-18.3	0.95	30.39	0.95	0.01

i-nuc	BP(j)	Nuc	#BP_Win	avgMFE	avgZ	avgED	SumZ	SumZ/#TotalWindows	BPs= 7
nt-824	-	U	120	-	-	-	-	-
824	711	A	2	-23.25	0.2	20.16	0.41	0.0
824	770	G	9	-23.62	0.51	27.79	4.55	0.04
824	828	A	102	-19.52	0.48	20.61	49.12	0.41
824	806	A	1	-20.9	0.35	25.49	0.35	0.0
824	923	A	3	-18.2	0.72	30.78	2.17	0.02
824	836	A	1	-18.3	0.95	30.39	0.95	0.01
824	837	G	2	-17.65	0.69	25.32	1.38	0.01

i-nuc	BP(j)	Nuc	#BP_Win	avgMFE	avgZ	avgED	SumZ	SumZ/#TotalWindows	BPs= 4
nt-825	-	U	120	-	-	-	-	-
825	NoBP	U	104	-19.54	0.48	20.66	49.58	0.41
825	769	A	9	-23.62	0.51	27.79	4.55	0.04
825	805	A	1	-20.9	0.35	25.49	0.35	0.0
825	836	A	5	-17.98	0.71	28.6	3.55	0.03
825	835	A	1	-18.3	0.95	30.39	0.95	0.01

i-nuc	BP(j)	Nuc	#BP_Win	avgMFE	avgZ	avgED	SumZ	SumZ/#TotalWindows	BPs= 3
nt-826	-	U	120	-	-	-	-	-
826	NoBP	U	113	-19.82	0.48	21.24	54.39	0.45
826	804	A	1	-20.9	0.35	25.49	0.35	0.0
826	835	A	5	-17.98	0.71	28.6	3.55	0.03
826	834	G	1	-18.3	0.95	30.39	0.95	0.01

i-nuc	BP(j)	Nuc	#BP_Win	avgMFE	avgZ	avgED	SumZ	SumZ/#TotalWindows	BPs= 1
nt-827	-	C	120	-	-	-	-	-
827	NoBP	C	115	-19.76	0.49	21.34	55.86	0.47
827	834	G	5	-17.98	0.71	28.6	3.55	0.03

i-nuc	BP(j)	Nuc	#BP_Win	avgMFE	avgZ	avgED	SumZ	SumZ/#TotalWindows	BPs= 1
nt-828	-	A	120	-	-	-	-	-
828	NoBP	A	18	-20.36	0.59	27.37	10.54	0.09
828	824	U	102	-19.52	0.48	20.61	49.12	0.41

i-nuc	BP(j)	Nuc	#BP_Win	avgMFE	avgZ	avgED	SumZ	SumZ/#TotalWindows	BPs= 2
nt-829	-	G	120	-	-	-	-	-
829	NoBP	G	17	-20.0	0.6	27.31	10.15	0.08
829	823	C	102	-19.52	0.48	20.61	49.12	0.41
829	802	U	1	-20.9	0.35	25.49	0.35	0.0

i-nuc	BP(j)	Nuc	#BP_Win	avgMFE	avgZ	avgED	SumZ	SumZ/#TotalWindows	BPs= 2
nt-830	-	C	120	-	-	-	-	-
830	NoBP	C	17	-19.72	0.56	26.93	9.54	0.08
830	822	G	102	-19.52	0.48	20.61	49.12	0.41
830	801	G	1	-20.9	0.35	25.49	0.35	0.0

i-nuc	BP(j)	Nuc	#BP_Win	avgMFE	avgZ	avgED	SumZ	SumZ/#TotalWindows	BPs= 2
nt-831	-	C	120	-	-	-	-	-
831	821	G	102	-19.52	0.48	20.61	49.12	0.41
831	NoBP	C	17	-19.45	0.51	26.1	8.61	0.07
831	800	G	1	-20.9	0.35	25.49	0.35	0.0

i-nuc	BP(j)	Nuc	#BP_Win	avgMFE	avgZ	avgED	SumZ	SumZ/#TotalWindows	BPs= 1
nt-832	-	C	120	-	-	-	-	-
832	NoBP	C	119	-19.46	0.48	21.28	57.31	0.48
832	799	G	1	-20.9	0.35	25.49	0.35	0.0

i-nuc	BP(j)	Nuc	#BP_Win	avgMFE	avgZ	avgED	SumZ	SumZ/#TotalWindows	BPs= 1
nt-833	-	A	120	-	-	-	-	-
833	NoBP	A	119	-19.43	0.47	21.2	56.44	0.47
833	798	U	1	-20.9	0.35	25.49	0.35	0.0

i-nuc	BP(j)	Nuc	#BP_Win	avgMFE	avgZ	avgED	SumZ	SumZ/#TotalWindows	BPs= 2
nt-834	-	G	120	-	-	-	-	-
834	NoBP	G	114	-19.47	0.45	20.74	51.73	0.43
834	827	C	5	-17.98	0.71	28.6	3.55	0.03
834	826	U	1	-18.3	0.95	30.39	0.95	0.01

i-nuc	BP(j)	Nuc	#BP_Win	avgMFE	avgZ	avgED	SumZ	SumZ/#TotalWindows	BPs= 2
nt-835	-	A	120	-	-	-	-	-
835	NoBP	A	114	-19.43	0.45	20.63	51.24	0.43
835	826	U	5	-17.98	0.71	28.6	3.55	0.03
835	825	U	1	-18.3	0.95	30.39	0.95	0.01

i-nuc	BP(j)	Nuc	#BP_Win	avgMFE	avgZ	avgED	SumZ	SumZ/#TotalWindows	BPs= 2
nt-836	-	A	120	-	-	-	-	-
836	NoBP	A	114	-19.39	0.45	20.53	50.91	0.42
836	825	U	5	-17.98	0.71	28.6	3.55	0.03
836	824	U	1	-18.3	0.95	30.39	0.95	0.01

i-nuc	BP(j)	Nuc	#BP_Win	avgMFE	avgZ	avgED	SumZ	SumZ/#TotalWindows	BPs= 2
nt-837	-	G	120	-	-	-	-	-
837	NoBP	G	117	-19.33	0.45	20.81	52.7	0.44
837	823	C	1	-18.3	0.95	30.39	0.95	0.01
837	824	U	2	-17.65	0.69	25.32	1.38	0.01

i-nuc	BP(j)	Nuc	#BP_Win	avgMFE	avgZ	avgED	SumZ	SumZ/#TotalWindows	BPs= 1
nt-838	-	U	120	-	-	-	-	-
838	NoBP	U	119	-19.26	0.45	20.93	54.03	0.45
838	822	G	1	-18.3	0.95	30.39	0.95	0.01

i-nuc	BP(j)	Nuc	#BP_Win	avgMFE	avgZ	avgED	SumZ	SumZ/#TotalWindows	BPs= 0
nt-839	-	A	120	-	-	-	-	-
839	NoBP	A	120	-19.23	0.46	21.04	54.98	0.46

i-nuc	BP(j)	Nuc	#BP_Win	avgMFE	avgZ	avgED	SumZ	SumZ/#TotalWindows	BPs= 0
nt-840	-	A	120	-	-	-	-	-
840	NoBP	A	120	-19.19	0.46	21.07	54.76	0.46

i-nuc	BP(j)	Nuc	#BP_Win	avgMFE	avgZ	avgED	SumZ	SumZ/#TotalWindows	BPs= 2
nt-841	-	U	120	-	-	-	-	-
841	NoBP	U	45	-19.28	0.35	23.67	15.53	0.13
841	812	A	6	-22.2	0.33	15.72	1.96	0.02
841	803	A	69	-18.82	0.53	19.95	36.45	0.3

i-nuc	BP(j)	Nuc	#BP_Win	avgMFE	avgZ	avgED	SumZ	SumZ/#TotalWindows	BPs= 2
nt-842	-	A	120	-	-	-	-	-
842	NoBP	A	45	-19.2	0.36	24.0	15.98	0.13
842	811	U	6	-22.2	0.33	15.72	1.96	0.02
842	802	U	69	-18.82	0.53	19.95	36.45	0.3

i-nuc	BP(j)	Nuc	#BP_Win	avgMFE	avgZ	avgED	SumZ	SumZ/#TotalWindows	BPs= 3
nt-843	-	C	120	-	-	-	-	-
843	NoBP	C	41	-19.1	0.39	24.39	15.92	0.13
843	810	G	6	-22.2	0.33	15.72	1.96	0.02
843	801	G	69	-18.82	0.53	19.95	36.45	0.3
843	957	G	4	-19.6	0.09	23.49	0.37	0.0

i-nuc	BP(j)	Nuc	#BP_Win	avgMFE	avgZ	avgED	SumZ	SumZ/#TotalWindows	BPs= 2
nt-844	-	C	120	-	-	-	-	-
844	NoBP	C	47	-19.47	0.39	23.43	18.17	0.15
844	800	G	69	-18.82	0.53	19.95	36.45	0.3
844	956	G	4	-19.6	0.09	23.49	0.37	0.0

i-nuc	BP(j)	Nuc	#BP_Win	avgMFE	avgZ	avgED	SumZ	SumZ/#TotalWindows	BPs= 2
nt-845	-	C	120	-	-	-	-	-
845	NoBP	C	47	-19.45	0.38	23.56	18.08	0.15
845	799	G	69	-18.82	0.53	19.95	36.45	0.3
845	954	G	4	-19.6	0.09	23.49	0.37	0.0

i-nuc	BP(j)	Nuc	#BP_Win	avgMFE	avgZ	avgED	SumZ	SumZ/#TotalWindows	BPs= 4
nt-846	-	A	120	-	-	-	-	-
846	NoBP	A	26	-19.58	0.44	23.69	11.4	0.09
846	798	U	68	-18.8	0.53	19.88	36.03	0.3
846	858	U	13	-19.45	0.58	27.46	7.54	0.06
846	949	U	9	-19.07	-0.03	18.85	-0.3	-0.0
846	953	U	4	-19.6	0.09	23.49	0.37	0.0

i-nuc	BP(j)	Nuc	#BP_Win	avgMFE	avgZ	avgED	SumZ	SumZ/#TotalWindows	BPs= 5
nt-847	-	U	120	-	-	-	-	-
847	NoBP	U	21	-19.91	0.4	24.2	8.3	0.07
847	797	A	68	-18.8	0.53	19.88	36.03	0.3
847	857	A	13	-19.45	0.58	27.46	7.54	0.06
847	943	A	5	-18.0	0.46	23.06	2.29	0.02
847	948	A	9	-19.07	-0.03	18.85	-0.3	-0.0
847	952	A	4	-19.6	0.09	23.49	0.37	0.0

i-nuc	BP(j)	Nuc	#BP_Win	avgMFE	avgZ	avgED	SumZ	SumZ/#TotalWindows	BPs= 5
nt-848	-	G	120	-	-	-	-	-
848	NoBP	G	26	-19.54	0.39	24.05	10.09	0.08
848	796	C	67	-18.76	0.54	19.84	36.01	0.3
848	856	C	13	-19.45	0.58	27.46	7.54	0.06
848	947	C	9	-19.07	-0.03	18.85	-0.3	-0.0
848	946	C	4	-19.6	0.09	23.49	0.37	0.0
848	961	C	1	-20.7	0.15	25.05	0.15	0.0

i-nuc	BP(j)	Nuc	#BP_Win	avgMFE	avgZ	avgED	SumZ	SumZ/#TotalWindows	BPs= 7
nt-849	-	U	120	-	-	-	-	-
849	795	G	66	-18.68	0.55	19.95	36.39	0.3
849	NoBP	U	22	-20.58	0.05	20.96	1.08	0.01
849	855	G	13	-19.45	0.58	27.46	7.54	0.06
849	820	A	7	-18.0	0.48	25.53	3.39	0.03
849	941	A	6	-17.93	0.48	23.68	2.86	0.02
849	942	G	1	-17.7	0.81	23.83	0.81	0.01
849	945	A	4	-19.6	0.09	23.49	0.37	0.0
849	960	G	1	-20.7	0.15	25.05	0.15	0.0

i-nuc	BP(j)	Nuc	#BP_Win	avgMFE	avgZ	avgED	SumZ	SumZ/#TotalWindows	BPs= 9
nt-850	-	U	120	-	-	-	-	-
850	NoBP	U	75	-19.11	0.48	20.29	35.77	0.3
850	867	G	2	-17.5	1.11	24.77	2.22	0.02
850	854	A	13	-19.45	0.58	27.46	7.54	0.06
850	819	A	7	-18.0	0.48	25.53	3.39	0.03
850	940	A	6	-17.93	0.48	23.68	2.86	0.02
850	941	A	1	-17.7	0.81	23.83	0.81	0.01
850	945	A	9	-19.07	-0.03	18.85	-0.3	-0.0
850	944	G	4	-19.6	0.09	23.49	0.37	0.0
850	959	A	1	-20.7	0.15	25.05	0.15	0.0
850	967	A	2	-22.7	-0.66	15.84	-1.33	-0.01

i-nuc	BP(j)	Nuc	#BP_Win	avgMFE	avgZ	avgED	SumZ	SumZ/#TotalWindows	BPs= 9
nt-851	-	U	120	-	-	-	-	-
851	NoBP	U	85	-19.02	0.48	21.44	40.91	0.34
851	745	A	3	-22.9	0.33	18.17	0.99	0.01
851	866	A	2	-17.5	1.11	24.77	2.22	0.02
851	818	G	7	-18.0	0.48	25.53	3.39	0.03
851	939	A	6	-17.93	0.48	23.68	2.86	0.02
851	940	A	1	-17.7	0.81	23.83	0.81	0.01
851	944	G	9	-19.07	-0.03	18.85	-0.3	-0.0
851	943	A	4	-19.6	0.09	23.49	0.37	0.0
851	958	A	1	-20.7	0.15	25.05	0.15	0.0
851	966	G	2	-22.7	-0.66	15.84	-1.33	-0.01

i-nuc	BP(j)	Nuc	#BP_Win	avgMFE	avgZ	avgED	SumZ	SumZ/#TotalWindows	BPs= 9
nt-852	-	U	120	-	-	-	-	-
852	NoBP	U	85	-19.03	0.46	21.47	39.32	0.33
852	744	A	3	-22.9	0.33	18.17	0.99	0.01
852	865	A	2	-17.5	1.11	24.77	2.22	0.02
852	817	A	7	-18.0	0.48	25.53	3.39	0.03
852	938	A	6	-17.93	0.48	23.68	2.86	0.02
852	939	A	1	-17.7	0.81	23.83	0.81	0.01
852	943	A	9	-19.07	-0.03	18.85	-0.3	-0.0
852	942	G	4	-19.6	0.09	23.49	0.37	0.0
852	957	G	1	-20.7	0.15	25.05	0.15	0.0
852	965	A	2	-22.7	-0.66	15.84	-1.33	-0.01

i-nuc	BP(j)	Nuc	#BP_Win	avgMFE	avgZ	avgED	SumZ	SumZ/#TotalWindows	BPs= 6
nt-853	-	C	120	-	-	-	-	-
853	NoBP	C	88	-18.68	0.5	22.0	43.76	0.36
853	743	G	3	-22.9	0.33	18.17	0.99	0.01
853	864	G	2	-17.5	1.11	24.77	2.22	0.02
853	816	G	7	-18.0	0.48	25.53	3.39	0.03
853	942	G	9	-19.07	-0.03	18.85	-0.3	-0.0
853	956	G	1	-20.7	0.15	25.05	0.15	0.0
853	963	G	10	-22.33	-0.28	18.71	-2.83	-0.02

i-nuc	BP(j)	Nuc	#BP_Win	avgMFE	avgZ	avgED	SumZ	SumZ/#TotalWindows	BPs= 4
nt-854	-	A	120	-	-	-	-	-
854	NoBP	A	59	-19.1	0.49	20.2	28.65	0.24
854	898	U	12	-15.66	0.57	22.82	6.85	0.06
854	850	U	13	-19.45	0.58	27.46	7.54	0.06
854	937	U	26	-19.17	0.26	22.97	6.76	0.06
854	962	U	10	-22.33	-0.28	18.71	-2.83	-0.02

i-nuc	BP(j)	Nuc	#BP_Win	avgMFE	avgZ	avgED	SumZ	SumZ/#TotalWindows	BPs= 6
nt-855	-	G	120	-	-	-	-	-
855	NoBP	G	55	-18.85	0.49	20.36	27.01	0.23
855	741	C	3	-22.9	0.33	18.17	0.99	0.01
855	897	C	12	-15.66	0.57	22.82	6.85	0.06
855	849	U	13	-19.45	0.58	27.46	7.54	0.06
855	936	U	26	-19.17	0.26	22.97	6.76	0.06
855	961	C	10	-22.33	-0.28	18.71	-2.83	-0.02
855	930	C	1	-20.8	0.4	24.32	0.4	0.0

i-nuc	BP(j)	Nuc	#BP_Win	avgMFE	avgZ	avgED	SumZ	SumZ/#TotalWindows	BPs= 8
nt-856	-	C	120	-	-	-	-	-
856	NoBP	C	47	-18.91	0.49	19.63	23.16	0.19
856	740	G	3	-22.9	0.33	18.17	0.99	0.01
856	896	G	12	-15.66	0.57	22.82	6.85	0.06
856	848	G	13	-19.45	0.58	27.46	7.54	0.06
856	813	G	7	-18.0	0.48	25.53	3.39	0.03
856	935	G	26	-19.17	0.26	22.97	6.76	0.06
856	954	G	1	-20.7	0.15	25.05	0.15	0.0
856	960	G	10	-22.33	-0.28	18.71	-2.83	-0.02
856	929	G	1	-20.8	0.4	24.32	0.4	0.0

i-nuc	BP(j)	Nuc	#BP_Win	avgMFE	avgZ	avgED	SumZ	SumZ/#TotalWindows	BPs= 7
nt-857	-	A	120	-	-	-	-	-
857	739	U	2	-23.0	0.22	18.26	0.45	0.0
857	NoBP	A	58	-19.56	0.35	19.51	20.03	0.17
857	895	U	12	-15.66	0.57	22.82	6.85	0.06
857	847	U	13	-19.45	0.58	27.46	7.54	0.06
857	811	U	7	-18.0	0.48	25.53	3.39	0.03
857	934	U	26	-19.17	0.26	22.97	6.76	0.06
857	953	U	1	-20.7	0.15	25.05	0.15	0.0
857	928	U	1	-20.8	0.4	24.32	0.4	0.0

i-nuc	BP(j)	Nuc	#BP_Win	avgMFE	avgZ	avgED	SumZ	SumZ/#TotalWindows	BPs= 8
nt-858	-	U	120	-	-	-	-	-
858	NoBP	U	49	-19.07	0.47	19.64	23.01	0.19
858	894	A	12	-15.66	0.57	22.82	6.85	0.06
858	846	A	13	-19.45	0.58	27.46	7.54	0.06
858	810	G	7	-18.0	0.48	25.53	3.39	0.03
858	933	A	26	-19.17	0.26	22.97	6.76	0.06
858	952	A	1	-20.7	0.15	25.05	0.15	0.0
858	958	A	10	-22.33	-0.28	18.71	-2.83	-0.02
858	927	A	1	-20.8	0.4	24.32	0.4	0.0
858	976	G	1	-21.8	-0.34	22.62	-0.34	-0.0

i-nuc	BP(j)	Nuc	#BP_Win	avgMFE	avgZ	avgED	SumZ	SumZ/#TotalWindows	BPs= 6
nt-859	-	U	120	-	-	-	-	-
859	NoBP	U	60	-19.05	0.51	21.31	30.57	0.25
859	891	A	12	-15.66	0.57	22.82	6.85	0.06
859	809	A	7	-18.0	0.48	25.53	3.39	0.03
859	932	A	26	-19.17	0.26	22.97	6.76	0.06
859	951	A	1	-20.7	0.15	25.05	0.15	0.0
859	957	G	10	-22.33	-0.28	18.71	-2.83	-0.02
859	975	A	4	-21.25	-0.05	23.33	-0.19	-0.0

i-nuc	BP(j)	Nuc	#BP_Win	avgMFE	avgZ	avgED	SumZ	SumZ/#TotalWindows	BPs= 3
nt-860	-	A	120	-	-	-	-	-
860	NoBP	A	97	-19.42	0.36	21.58	34.46	0.29
860	890	U	12	-15.66	0.57	22.82	6.85	0.06
860	808	U	7	-18.0	0.48	25.53	3.39	0.03
860	974	U	4	-21.25	-0.05	23.33	-0.19	-0.0

i-nuc	BP(j)	Nuc	#BP_Win	avgMFE	avgZ	avgED	SumZ	SumZ/#TotalWindows	BPs= 5
nt-861	-	U	120	-	-	-	-	-
861	NoBP	U	80	-19.08	0.4	21.86	32.18	0.27
861	785	A	7	-18.96	0.69	23.23	4.82	0.04
861	889	A	12	-15.66	0.57	22.82	6.85	0.06
861	807	G	7	-18.0	0.48	25.53	3.39	0.03
861	955	A	10	-22.33	-0.28	18.71	-2.83	-0.02
861	973	A	4	-21.25	-0.05	23.33	-0.19	-0.0

i-nuc	BP(j)	Nuc	#BP_Win	avgMFE	avgZ	avgED	SumZ	SumZ/#TotalWindows	BPs= 3
nt-862	-	C	120	-	-	-	-	-
862	NoBP	C	99	-18.58	0.43	22.29	42.56	0.35
862	784	G	7	-18.96	0.69	23.23	4.82	0.04
862	954	G	10	-22.33	-0.28	18.71	-2.83	-0.02
862	972	G	4	-21.25	-0.05	23.33	-0.19	-0.0

i-nuc	BP(j)	Nuc	#BP_Win	avgMFE	avgZ	avgED	SumZ	SumZ/#TotalWindows	BPs= 1
nt-863	-	A	120	-	-	-	-	-
863	NoBP	A	110	-18.69	0.43	22.45	47.59	0.4
863	953	U	10	-22.33	-0.28	18.71	-2.83	-0.02

i-nuc	BP(j)	Nuc	#BP_Win	avgMFE	avgZ	avgED	SumZ	SumZ/#TotalWindows	BPs= 4
nt-864	-	G	120	-	-	-	-	-
864	NoBP	G	86	-19.38	0.36	22.72	30.67	0.26
864	853	C	2	-17.5	1.11	24.77	2.22	0.02
864	778	C	9	-16.22	0.81	19.22	7.32	0.06
864	886	U	12	-15.66	0.57	22.82	6.85	0.06
864	950	C	11	-22.18	-0.24	19.29	-2.68	-0.02

i-nuc	BP(j)	Nuc	#BP_Win	avgMFE	avgZ	avgED	SumZ	SumZ/#TotalWindows	BPs= 4
nt-865	-	A	120	-	-	-	-	-
865	NoBP	A	86	-19.39	0.36	22.79	31.02	0.26
865	852	U	2	-17.5	1.11	24.77	2.22	0.02
865	777	U	9	-16.22	0.81	19.22	7.32	0.06
865	885	U	12	-15.66	0.57	22.82	6.85	0.06
865	949	U	11	-22.18	-0.24	19.29	-2.68	-0.02

i-nuc	BP(j)	Nuc	#BP_Win	avgMFE	avgZ	avgED	SumZ	SumZ/#TotalWindows	BPs= 3
nt-866	-	A	120	-	-	-	-	-
866	NoBP	A	99	-19.46	0.31	22.16	30.48	0.25
866	782	U	7	-18.96	0.69	23.23	4.82	0.04
866	851	U	2	-17.5	1.11	24.77	2.22	0.02
866	884	U	12	-15.66	0.57	22.82	6.85	0.06

i-nuc	BP(j)	Nuc	#BP_Win	avgMFE	avgZ	avgED	SumZ	SumZ/#TotalWindows	BPs= 6
nt-867	-	G	120	-	-	-	-	-
867	NoBP	G	27	-19.96	0.27	19.88	7.2	0.06
867	781	C	7	-18.96	0.69	23.23	4.82	0.04
867	850	U	2	-17.5	1.11	24.77	2.22	0.02
867	876	C	20	-15.15	0.62	21.55	12.5	0.1
867	918	C	52	-19.36	0.39	24.45	20.13	0.17
867	947	C	11	-22.18	-0.24	19.29	-2.68	-0.02
867	985	C	1	-23.9	-0.05	28.19	-0.05	-0.0

i-nuc	BP(j)	Nuc	#BP_Win	avgMFE	avgZ	avgED	SumZ	SumZ/#TotalWindows	BPs= 6
nt-868	-	G	120	-	-	-	-	-
868	NoBP	G	28	-19.73	0.34	20.32	9.5	0.08
868	780	C	7	-18.96	0.69	23.23	4.82	0.04
868	875	C	20	-15.15	0.62	21.55	12.5	0.1
868	917	U	52	-19.36	0.39	24.45	20.13	0.17
868	946	C	11	-22.18	-0.24	19.29	-2.68	-0.02
868	984	C	1	-23.9	-0.05	28.19	-0.05	-0.0
868	918	C	1	-23.0	-0.13	20.62	-0.13	-0.0

i-nuc	BP(j)	Nuc	#BP_Win	avgMFE	avgZ	avgED	SumZ	SumZ/#TotalWindows	BPs= 2
nt-869	-	A	120	-	-	-	-	-
869	NoBP	A	118	-18.99	0.38	22.42	44.42	0.37
869	983	U	1	-23.9	-0.05	28.19	-0.05	-0.0
869	917	U	1	-23.0	-0.13	20.62	-0.13	-0.0

i-nuc	BP(j)	Nuc	#BP_Win	avgMFE	avgZ	avgED	SumZ	SumZ/#TotalWindows	BPs= 5
nt-870	-	G	120	-	-	-	-	-
870	NoBP	G	53	-19.12	0.27	20.92	14.11	0.12
870	756	C	2	-20.75	0.32	21.22	0.65	0.01
870	763	U	2	-17.5	1.11	24.77	2.22	0.02
870	772	C	9	-16.22	0.81	19.22	7.32	0.06
870	915	C	53	-19.42	0.38	24.38	20.0	0.17
870	981	C	1	-23.9	-0.05	28.19	-0.05	-0.0

i-nuc	BP(j)	Nuc	#BP_Win	avgMFE	avgZ	avgED	SumZ	SumZ/#TotalWindows	BPs= 5
nt-871	-	C	120	-	-	-	-	-
871	NoBP	C	29	-16.55	0.58	21.94	16.79	0.14
871	755	G	2	-20.75	0.32	21.22	0.65	0.01
871	762	G	2	-17.5	1.11	24.77	2.22	0.02
871	771	G	9	-16.22	0.81	19.22	7.32	0.06
871	913	G	77	-20.33	0.22	23.02	17.2	0.14
871	980	G	1	-23.9	-0.05	28.19	-0.05	-0.0

i-nuc	BP(j)	Nuc	#BP_Win	avgMFE	avgZ	avgED	SumZ	SumZ/#TotalWindows	BPs= 4
nt-872	-	C	120	-	-	-	-	-
872	754	G	2	-20.75	0.32	21.22	0.65	0.01
872	NoBP	C	30	-16.85	0.56	22.28	16.72	0.14
872	761	G	2	-17.5	1.11	24.77	2.22	0.02
872	770	G	9	-16.22	0.81	19.22	7.32	0.06
872	912	G	77	-20.33	0.22	23.02	17.2	0.14

i-nuc	BP(j)	Nuc	#BP_Win	avgMFE	avgZ	avgED	SumZ	SumZ/#TotalWindows	BPs= 1
nt-873	-	A	120	-	-	-	-	-
873	NoBP	A	119	-19.15	0.36	22.5	42.43	0.35
873	760	U	1	-17.7	1.24	24.83	1.24	0.01

i-nuc	BP(j)	Nuc	#BP_Win	avgMFE	avgZ	avgED	SumZ	SumZ/#TotalWindows	BPs= 1
nt-874	-	C	120	-	-	-	-	-
874	NoBP	C	37	-16.06	0.71	21.86	26.44	0.22
874	911	G	83	-20.52	0.21	22.89	17.47	0.15

i-nuc	BP(j)	Nuc	#BP_Win	avgMFE	avgZ	avgED	SumZ	SumZ/#TotalWindows	BPs= 2
nt-875	-	C	120	-	-	-	-	-
875	NoBP	C	15	-16.93	0.87	21.26	13.01	0.11
875	868	G	20	-15.15	0.62	21.55	12.5	0.1
875	910	G	85	-20.49	0.22	23.13	18.93	0.16

i-nuc	BP(j)	Nuc	#BP_Win	avgMFE	avgZ	avgED	SumZ	SumZ/#TotalWindows	BPs= 2
nt-876	-	C	120	-	-	-	-	-
876	NoBP	C	15	-16.91	0.93	22.04	14.01	0.12
876	867	G	20	-15.15	0.62	21.55	12.5	0.1
876	909	G	85	-20.49	0.22	23.13	18.93	0.16

i-nuc	BP(j)	Nuc	#BP_Win	avgMFE	avgZ	avgED	SumZ	SumZ/#TotalWindows	BPs= 1
nt-877	-	C	120	-	-	-	-	-
877	NoBP	C	35	-15.91	0.77	21.96	27.09	0.23
877	908	G	85	-20.49	0.22	23.13	18.93	0.16

i-nuc	BP(j)	Nuc	#BP_Win	avgMFE	avgZ	avgED	SumZ	SumZ/#TotalWindows	BPs= 1
nt-878	-	A	120	-	-	-	-	-
878	NoBP	A	35	-15.94	0.79	21.93	27.79	0.23
878	907	U	85	-20.49	0.22	23.13	18.93	0.16

i-nuc	BP(j)	Nuc	#BP_Win	avgMFE	avgZ	avgED	SumZ	SumZ/#TotalWindows	BPs= 1
nt-879	-	C	120	-	-	-	-	-
879	NoBP	C	35	-15.99	0.81	22.14	28.26	0.24
879	906	G	85	-20.49	0.22	23.13	18.93	0.16

i-nuc	BP(j)	Nuc	#BP_Win	avgMFE	avgZ	avgED	SumZ	SumZ/#TotalWindows	BPs= 0
nt-880	-	A	120	-	-	-	-	-
880	NoBP	A	120	-19.19	0.4	22.93	47.55	0.4

i-nuc	BP(j)	Nuc	#BP_Win	avgMFE	avgZ	avgED	SumZ	SumZ/#TotalWindows	BPs= 0
nt-881	-	A	120	-	-	-	-	-
881	NoBP	A	120	-19.21	0.4	23.03	48.48	0.4

i-nuc	BP(j)	Nuc	#BP_Win	avgMFE	avgZ	avgED	SumZ	SumZ/#TotalWindows	BPs= 0
nt-882	-	G	120	-	-	-	-	-
882	NoBP	G	120	-19.25	0.42	23.09	49.96	0.42

i-nuc	BP(j)	Nuc	#BP_Win	avgMFE	avgZ	avgED	SumZ	SumZ/#TotalWindows	BPs= 1
nt-883	-	A	120	-	-	-	-	-
883	NoBP	A	112	-19.65	0.41	23.34	45.47	0.38
883	794	U	8	-14.4	0.71	19.64	5.65	0.05

i-nuc	BP(j)	Nuc	#BP_Win	avgMFE	avgZ	avgED	SumZ	SumZ/#TotalWindows	BPs= 3
nt-884	-	U	120	-	-	-	-	-
884	NoBP	U	15	-18.43	1.33	25.22	20.01	0.17
884	793	A	8	-14.4	0.71	19.64	5.65	0.05
884	866	A	12	-15.66	0.57	22.82	6.85	0.06
884	901	A	85	-20.49	0.22	23.13	18.93	0.16

i-nuc	BP(j)	Nuc	#BP_Win	avgMFE	avgZ	avgED	SumZ	SumZ/#TotalWindows	BPs= 3
nt-885	-	U	120	-	-	-	-	-
885	NoBP	U	15	-18.81	1.39	25.79	20.89	0.17
885	792	A	8	-14.4	0.71	19.64	5.65	0.05
885	865	A	12	-15.66	0.57	22.82	6.85	0.06
885	900	A	85	-20.49	0.22	23.13	18.93	0.16

i-nuc	BP(j)	Nuc	#BP_Win	avgMFE	avgZ	avgED	SumZ	SumZ/#TotalWindows	BPs= 3
nt-886	-	U	120	-	-	-	-	-
886	NoBP	U	15	-19.25	1.43	26.04	21.43	0.18
886	791	A	8	-14.4	0.71	19.64	5.65	0.05
886	864	G	12	-15.66	0.57	22.82	6.85	0.06
886	899	A	85	-20.49	0.22	23.13	18.93	0.16

i-nuc	BP(j)	Nuc	#BP_Win	avgMFE	avgZ	avgED	SumZ	SumZ/#TotalWindows	BPs= 2
nt-887	-	A	120	-	-	-	-	-
887	NoBP	A	27	-17.92	1.07	24.71	28.83	0.24
887	790	U	8	-14.4	0.71	19.64	5.65	0.05
887	898	U	85	-20.49	0.22	23.13	18.93	0.16

i-nuc	BP(j)	Nuc	#BP_Win	avgMFE	avgZ	avgED	SumZ	SumZ/#TotalWindows	BPs= 1
nt-888	-	A	120	-	-	-	-	-
888	NoBP	A	112	-19.94	0.43	23.6	48.46	0.4
888	789	U	8	-14.4	0.71	19.64	5.65	0.05

i-nuc	BP(j)	Nuc	#BP_Win	avgMFE	avgZ	avgED	SumZ	SumZ/#TotalWindows	BPs= 2
nt-889	-	A	120	-	-	-	-	-
889	NoBP	A	100	-20.52	0.42	23.82	42.2	0.35
889	788	U	8	-14.4	0.71	19.64	5.65	0.05
889	861	U	12	-15.66	0.57	22.82	6.85	0.06

i-nuc	BP(j)	Nuc	#BP_Win	avgMFE	avgZ	avgED	SumZ	SumZ/#TotalWindows	BPs= 1
nt-890	-	U	120	-	-	-	-	-
890	NoBP	U	108	-20.13	0.45	23.66	48.72	0.41
890	860	A	12	-15.66	0.57	22.82	6.85	0.06

i-nuc	BP(j)	Nuc	#BP_Win	avgMFE	avgZ	avgED	SumZ	SumZ/#TotalWindows	BPs= 1
nt-891	-	A	120	-	-	-	-	-
891	NoBP	A	108	-20.22	0.47	23.8	50.36	0.42
891	859	U	12	-15.66	0.57	22.82	6.85	0.06

i-nuc	BP(j)	Nuc	#BP_Win	avgMFE	avgZ	avgED	SumZ	SumZ/#TotalWindows	BPs= 1
nt-892	-	C	120	-	-	-	-	-
892	NoBP	C	109	-19.79	0.38	23.35	41.13	0.34
892	911	G	11	-20.35	1.62	28.84	17.8	0.15

i-nuc	BP(j)	Nuc	#BP_Win	avgMFE	avgZ	avgED	SumZ	SumZ/#TotalWindows	BPs= 1
nt-893	-	C	120	-	-	-	-	-
893	NoBP	C	109	-19.87	0.39	23.44	42.28	0.35
893	910	G	11	-20.35	1.62	28.84	17.8	0.15

i-nuc	BP(j)	Nuc	#BP_Win	avgMFE	avgZ	avgED	SumZ	SumZ/#TotalWindows	BPs= 1
nt-894	-	A	120	-	-	-	-	-
894	NoBP	A	108	-20.48	0.5	24.05	54.51	0.45
894	858	U	12	-15.66	0.57	22.82	6.85	0.06

i-nuc	BP(j)	Nuc	#BP_Win	avgMFE	avgZ	avgED	SumZ	SumZ/#TotalWindows	BPs= 1
nt-895	-	U	120	-	-	-	-	-
895	NoBP	U	108	-20.58	0.51	24.12	55.39	0.46
895	857	A	12	-15.66	0.57	22.82	6.85	0.06

i-nuc	BP(j)	Nuc	#BP_Win	avgMFE	avgZ	avgED	SumZ	SumZ/#TotalWindows	BPs= 3
nt-896	-	G	120	-	-	-	-	-
896	NoBP	G	95	-20.64	0.37	23.65	35.06	0.29
896	856	C	12	-15.66	0.57	22.82	6.85	0.06
896	907	U	11	-20.35	1.62	28.84	17.8	0.15
896	1013	C	2	-25.0	1.66	22.39	3.33	0.03

i-nuc	BP(j)	Nuc	#BP_Win	avgMFE	avgZ	avgED	SumZ	SumZ/#TotalWindows	BPs= 3
nt-897	-	C	120	-	-	-	-	-
897	NoBP	C	95	-20.76	0.37	23.63	35.62	0.3
897	855	G	12	-15.66	0.57	22.82	6.85	0.06
897	906	G	11	-20.35	1.62	28.84	17.8	0.15
897	1012	G	2	-25.0	1.66	22.39	3.33	0.03

i-nuc	BP(j)	Nuc	#BP_Win	avgMFE	avgZ	avgED	SumZ	SumZ/#TotalWindows	BPs= 4
nt-898	-	U	120	-	-	-	-	-
898	854	A	12	-15.66	0.57	22.82	6.85	0.06
898	887	A	85	-20.49	0.22	23.13	18.93	0.16
898	905	A	11	-20.35	1.62	28.84	17.8	0.15
898	NoBP	U	10	-24.15	1.72	27.26	17.24	0.14
898	1011	G	2	-25.0	1.66	22.39	3.33	0.03

i-nuc	BP(j)	Nuc	#BP_Win	avgMFE	avgZ	avgED	SumZ	SumZ/#TotalWindows	BPs= 1
nt-899	-	A	120	-	-	-	-	-
899	NoBP	A	35	-20.4	1.3	25.71	45.6	0.38
899	886	U	85	-20.49	0.22	23.13	18.93	0.16

i-nuc	BP(j)	Nuc	#BP_Win	avgMFE	avgZ	avgED	SumZ	SumZ/#TotalWindows	BPs= 1
nt-900	-	A	120	-	-	-	-	-
900	NoBP	A	35	-20.69	1.32	25.63	46.13	0.38
900	885	U	85	-20.49	0.22	23.13	18.93	0.16

i-nuc	BP(j)	Nuc	#BP_Win	avgMFE	avgZ	avgED	SumZ	SumZ/#TotalWindows	BPs= 1
nt-901	-	A	120	-	-	-	-	-
901	NoBP	A	35	-20.98	1.34	25.6	46.88	0.39
901	884	U	85	-20.49	0.22	23.13	18.93	0.16

i-nuc	BP(j)	Nuc	#BP_Win	avgMFE	avgZ	avgED	SumZ	SumZ/#TotalWindows	BPs= 0
nt-902	-	C	120	-	-	-	-	-
902	NoBP	C	120	-20.72	0.55	23.84	66.47	0.55

i-nuc	BP(j)	Nuc	#BP_Win	avgMFE	avgZ	avgED	SumZ	SumZ/#TotalWindows	BPs= 0
nt-903	-	A	120	-	-	-	-	-
903	NoBP	A	120	-20.81	0.56	23.83	67.58	0.56

i-nuc	BP(j)	Nuc	#BP_Win	avgMFE	avgZ	avgED	SumZ	SumZ/#TotalWindows	BPs= 1
nt-904	-	C	120	-	-	-	-	-
904	NoBP	C	111	-20.66	0.47	23.38	52.1	0.43
904	1005	G	9	-23.76	1.8	29.05	16.24	0.14

i-nuc	BP(j)	Nuc	#BP_Win	avgMFE	avgZ	avgED	SumZ	SumZ/#TotalWindows	BPs= 2
nt-905	-	A	120	-	-	-	-	-
905	NoBP	A	100	-20.8	0.35	22.73	34.87	0.29
905	898	U	11	-20.35	1.62	28.84	17.8	0.15
905	1004	U	9	-23.76	1.8	29.05	16.24	0.14

i-nuc	BP(j)	Nuc	#BP_Win	avgMFE	avgZ	avgED	SumZ	SumZ/#TotalWindows	BPs= 4
nt-906	-	G	120	-	-	-	-	-
906	NoBP	G	10	-21.88	1.0	21.2	9.98	0.08
906	879	C	85	-20.49	0.22	23.13	18.93	0.16
906	897	C	11	-20.35	1.62	28.84	17.8	0.15
906	1003	U	9	-23.76	1.8	29.05	16.24	0.14
906	949	U	5	-25.9	1.35	18.3	6.76	0.06

i-nuc	BP(j)	Nuc	#BP_Win	avgMFE	avgZ	avgED	SumZ	SumZ/#TotalWindows	BPs= 4
nt-907	-	U	120	-	-	-	-	-
907	NoBP	U	10	-22.91	1.05	20.7	10.54	0.09
907	878	A	85	-20.49	0.22	23.13	18.93	0.16
907	896	G	11	-20.35	1.62	28.84	17.8	0.15
907	1002	A	9	-23.76	1.8	29.05	16.24	0.14
907	948	A	5	-25.9	1.35	18.3	6.76	0.06

i-nuc	BP(j)	Nuc	#BP_Win	avgMFE	avgZ	avgED	SumZ	SumZ/#TotalWindows	BPs= 3
nt-908	-	G	120	-	-	-	-	-
908	NoBP	G	21	-22.06	1.4	24.89	29.4	0.24
908	877	C	85	-20.49	0.22	23.13	18.93	0.16
908	1001	U	9	-23.76	1.8	29.05	16.24	0.14
908	947	C	5	-25.9	1.35	18.3	6.76	0.06

i-nuc	BP(j)	Nuc	#BP_Win	avgMFE	avgZ	avgED	SumZ	SumZ/#TotalWindows	BPs= 4
nt-909	-	G	120	-	-	-	-	-
909	NoBP	G	20	-22.38	1.44	25.04	28.81	0.24
909	876	C	85	-20.49	0.22	23.13	18.93	0.16
909	1000	C	9	-23.76	1.8	29.05	16.24	0.14
909	946	C	5	-25.9	1.35	18.3	6.76	0.06
909	1027	C	1	-26.5	0.76	21.57	0.76	0.01

i-nuc	BP(j)	Nuc	#BP_Win	avgMFE	avgZ	avgED	SumZ	SumZ/#TotalWindows	BPs= 5
nt-910	-	G	120	-	-	-	-	-
910	875	C	85	-20.49	0.22	23.13	18.93	0.16
910	893	C	11	-20.35	1.62	28.84	17.8	0.15
910	999	C	9	-23.76	1.8	29.05	16.24	0.14
910	NoBP	G	13	-25.96	1.31	18.87	17.06	0.14
910	1026	C	1	-26.5	0.76	21.57	0.76	0.01
910	1027	C	1	-26.2	0.41	21.14	0.41	0.0

i-nuc	BP(j)	Nuc	#BP_Win	avgMFE	avgZ	avgED	SumZ	SumZ/#TotalWindows	BPs= 4
nt-911	-	G	120	-	-	-	-	-
911	874	C	83	-20.52	0.21	22.89	17.47	0.15
911	NoBP	G	24	-24.9	1.47	23.3	35.29	0.29
911	892	C	11	-20.35	1.62	28.84	17.8	0.15
911	1026	C	1	-26.2	0.41	21.14	0.41	0.0
911	1027	C	1	-26.2	0.19	20.01	0.19	0.0

i-nuc	BP(j)	Nuc	#BP_Win	avgMFE	avgZ	avgED	SumZ	SumZ/#TotalWindows	BPs= 2
nt-912	-	G	120	-	-	-	-	-
912	NoBP	G	42	-23.55	1.3	24.46	54.43	0.45
912	872	C	77	-20.33	0.22	23.02	17.2	0.14
912	1026	C	1	-26.2	0.19	20.01	0.19	0.0

i-nuc	BP(j)	Nuc	#BP_Win	avgMFE	avgZ	avgED	SumZ	SumZ/#TotalWindows	BPs= 2
nt-913	-	G	120	-	-	-	-	-
913	871	C	77	-20.33	0.22	23.02	17.2	0.14
913	937	U	42	-23.6	1.3	24.53	54.58	0.45
913	NoBP	G	1	-26.5	0.76	21.57	0.76	0.01

i-nuc	BP(j)	Nuc	#BP_Win	avgMFE	avgZ	avgED	SumZ	SumZ/#TotalWindows	BPs= 1
nt-914	-	A	120	-	-	-	-	-
914	NoBP	A	63	-20.05	0.36	23.71	22.38	0.19
914	936	U	57	-23.16	0.91	23.43	51.71	0.43

i-nuc	BP(j)	Nuc	#BP_Win	avgMFE	avgZ	avgED	SumZ	SumZ/#TotalWindows	BPs= 4
nt-915	-	C	120	-	-	-	-	-
915	NoBP	C	5	-22.06	0.14	22.37	0.69	0.01
915	870	G	53	-19.42	0.38	24.38	20.0	0.17
915	935	G	57	-23.16	0.91	23.43	51.71	0.43
915	970	G	2	-22.9	0.42	18.74	0.84	0.01
915	1019	G	3	-25.77	0.99	19.09	2.97	0.02

i-nuc	BP(j)	Nuc	#BP_Win	avgMFE	avgZ	avgED	SumZ	SumZ/#TotalWindows	BPs= 3
nt-916	-	A	120	-	-	-	-	-
916	NoBP	A	58	-19.64	0.38	24.34	22.26	0.19
916	934	U	57	-23.16	0.91	23.43	51.71	0.43
916	969	U	2	-22.9	0.42	18.74	0.84	0.01
916	1018	U	3	-25.77	0.99	19.09	2.97	0.02

i-nuc	BP(j)	Nuc	#BP_Win	avgMFE	avgZ	avgED	SumZ	SumZ/#TotalWindows	BPs= 5
nt-917	-	U	120	-	-	-	-	-
917	NoBP	U	5	-22.4	0.69	23.68	3.47	0.03
917	868	G	52	-19.36	0.39	24.45	20.13	0.17
917	933	A	57	-23.16	0.91	23.43	51.71	0.43
917	869	A	1	-23.0	-0.13	20.62	-0.13	-0.0
917	968	A	2	-22.9	0.42	18.74	0.84	0.01
917	1017	A	3	-25.77	0.99	19.09	2.97	0.02

i-nuc	BP(j)	Nuc	#BP_Win	avgMFE	avgZ	avgED	SumZ	SumZ/#TotalWindows	BPs= 3
nt-918	-	C	120	-	-	-	-	-
918	NoBP	C	64	-23.14	0.89	23.21	57.18	0.48
918	867	G	52	-19.36	0.39	24.45	20.13	0.17
918	868	G	1	-23.0	-0.13	20.62	-0.13	-0.0
918	1016	G	3	-25.77	0.99	19.09	2.97	0.02

i-nuc	BP(j)	Nuc	#BP_Win	avgMFE	avgZ	avgED	SumZ	SumZ/#TotalWindows	BPs= 0
nt-919	-	A	120	-	-	-	-	-
919	NoBP	A	120	-21.59	0.68	23.58	81.31	0.68

i-nuc	BP(j)	Nuc	#BP_Win	avgMFE	avgZ	avgED	SumZ	SumZ/#TotalWindows	BPs= 0
nt-920	-	A	120	-	-	-	-	-
920	NoBP	A	120	-21.64	0.68	23.52	81.52	0.68

i-nuc	BP(j)	Nuc	#BP_Win	avgMFE	avgZ	avgED	SumZ	SumZ/#TotalWindows	BPs= 3
nt-921	-	G	120	-	-	-	-	-
921	NoBP	G	10	-18.3	0.53	27.14	5.3	0.04
921	930	C	103	-22.0	0.72	23.25	74.6	0.62
921	964	C	6	-21.72	0.35	20.92	2.1	0.02
921	990	C	1	-23.3	0.28	26.45	0.28	0.0

i-nuc	BP(j)	Nuc	#BP_Win	avgMFE	avgZ	avgED	SumZ	SumZ/#TotalWindows	BPs= 3
nt-922	-	C	120	-	-	-	-	-
922	NoBP	C	10	-18.68	0.69	27.42	6.92	0.06
922	929	G	103	-22.0	0.72	23.25	74.6	0.62
922	963	G	6	-21.72	0.35	20.92	2.1	0.02
922	989	G	1	-23.3	0.28	26.45	0.28	0.0

i-nuc	BP(j)	Nuc	#BP_Win	avgMFE	avgZ	avgED	SumZ	SumZ/#TotalWindows	BPs= 4
nt-923	-	A	120	-	-	-	-	-
923	NoBP	A	7	-19.53	0.8	26.1	5.57	0.05
923	824	U	3	-18.2	0.72	30.78	2.17	0.02
923	928	U	103	-22.0	0.72	23.25	74.6	0.62
923	962	U	6	-21.72	0.35	20.92	2.1	0.02
923	988	U	1	-23.3	0.28	26.45	0.28	0.0

i-nuc	BP(j)	Nuc	#BP_Win	avgMFE	avgZ	avgED	SumZ	SumZ/#TotalWindows	BPs= 3
nt-924	-	G	120	-	-	-	-	-
924	NoBP	G	110	-21.9	0.73	23.41	79.88	0.67
924	823	C	3	-18.2	0.72	30.78	2.17	0.02
924	961	C	6	-21.72	0.35	20.92	2.1	0.02
924	994	C	1	-21.8	1.57	27.61	1.57	0.01

i-nuc	BP(j)	Nuc	#BP_Win	avgMFE	avgZ	avgED	SumZ	SumZ/#TotalWindows	BPs= 3
nt-925	-	C	120	-	-	-	-	-
925	NoBP	C	110	-21.95	0.73	23.34	80.39	0.67
925	822	G	3	-18.2	0.72	30.78	2.17	0.02
925	960	G	6	-21.72	0.35	20.92	2.1	0.02
925	993	G	1	-21.8	1.57	27.61	1.57	0.01

i-nuc	BP(j)	Nuc	#BP_Win	avgMFE	avgZ	avgED	SumZ	SumZ/#TotalWindows	BPs= 2
nt-926	-	C	120	-	-	-	-	-
926	NoBP	C	111	-21.99	0.74	23.29	81.85	0.68
926	821	G	3	-18.2	0.72	30.78	2.17	0.02
926	954	G	6	-21.72	0.35	20.92	2.1	0.02

i-nuc	BP(j)	Nuc	#BP_Win	avgMFE	avgZ	avgED	SumZ	SumZ/#TotalWindows	BPs= 4
nt-927	-	A	120	-	-	-	-	-
927	NoBP	A	111	-21.96	0.73	23.29	81.5	0.68
927	858	U	1	-20.8	0.4	24.32	0.4	0.0
927	953	U	6	-21.72	0.35	20.92	2.1	0.02
927	983	U	1	-23.3	0.28	26.45	0.28	0.0
927	992	U	1	-21.8	1.57	27.61	1.57	0.01

i-nuc	BP(j)	Nuc	#BP_Win	avgMFE	avgZ	avgED	SumZ	SumZ/#TotalWindows	BPs= 6
nt-928	-	U	120	-	-	-	-	-
928	NoBP	U	6	-21.42	0.95	24.33	5.7	0.05
928	923	A	103	-22.0	0.72	23.25	74.6	0.62
928	857	A	1	-20.8	0.4	24.32	0.4	0.0
928	952	A	6	-21.72	0.35	20.92	2.1	0.02
928	982	A	1	-23.3	0.28	26.45	0.28	0.0
928	991	A	1	-21.8	1.57	27.61	1.57	0.01
928	1046	A	2	-25.25	0.14	13.41	0.28	0.0

i-nuc	BP(j)	Nuc	#BP_Win	avgMFE	avgZ	avgED	SumZ	SumZ/#TotalWindows	BPs= 5
nt-929	-	G	120	-	-	-	-	-
929	NoBP	G	11	-21.87	0.65	21.89	7.2	0.06
929	922	C	103	-22.0	0.72	23.25	74.6	0.62
929	856	C	1	-20.8	0.4	24.32	0.4	0.0
929	981	C	1	-23.3	0.28	26.45	0.28	0.0
929	990	C	1	-21.8	1.57	27.61	1.57	0.01
929	1045	C	3	-25.1	0.25	13.41	0.75	0.01

i-nuc	BP(j)	Nuc	#BP_Win	avgMFE	avgZ	avgED	SumZ	SumZ/#TotalWindows	BPs= 5
nt-930	-	C	120	-	-	-	-	-
930	921	G	103	-22.0	0.72	23.25	74.6	0.62
930	855	G	1	-20.8	0.4	24.32	0.4	0.0
930	NoBP	C	11	-22.33	0.65	20.53	7.17	0.06
930	980	G	1	-23.3	0.28	26.45	0.28	0.0
930	989	G	1	-21.8	1.57	27.61	1.57	0.01
930	1044	G	3	-25.1	0.25	13.41	0.75	0.01

i-nuc	BP(j)	Nuc	#BP_Win	avgMFE	avgZ	avgED	SumZ	SumZ/#TotalWindows	BPs= 2
nt-931	-	A	120	-	-	-	-	-
931	NoBP	A	118	-22.13	0.7	22.63	82.63	0.69
931	979	U	1	-23.3	0.28	26.45	0.28	0.0
931	988	U	1	-21.8	1.57	27.61	1.57	0.01

i-nuc	BP(j)	Nuc	#BP_Win	avgMFE	avgZ	avgED	SumZ	SumZ/#TotalWindows	BPs= 2
nt-932	-	A	120	-	-	-	-	-
932	NoBP	A	93	-22.99	0.83	22.48	77.3	0.64
932	859	U	26	-19.17	0.26	22.97	6.76	0.06
932	978	U	1	-23.3	0.28	26.45	0.28	0.0

i-nuc	BP(j)	Nuc	#BP_Win	avgMFE	avgZ	avgED	SumZ	SumZ/#TotalWindows	BPs= 4
nt-933	-	A	120	-	-	-	-	-
933	NoBP	A	22	-22.52	0.74	21.88	16.36	0.14
933	858	U	26	-19.17	0.26	22.97	6.76	0.06
933	917	U	57	-23.16	0.91	23.43	51.71	0.43
933	983	U	4	-22.22	0.6	25.24	2.4	0.02
933	1042	U	11	-23.63	0.71	17.33	7.86	0.07

i-nuc	BP(j)	Nuc	#BP_Win	avgMFE	avgZ	avgED	SumZ	SumZ/#TotalWindows	BPs= 5
nt-934	-	U	120	-	-	-	-	-
934	NoBP	U	20	-22.7	0.81	21.17	16.23	0.14
934	857	A	26	-19.17	0.26	22.97	6.76	0.06
934	916	A	57	-23.16	0.91	23.43	51.71	0.43
934	982	A	5	-21.98	0.6	24.94	2.99	0.02
934	975	A	1	-23.3	0.28	26.45	0.28	0.0
934	1041	A	11	-23.63	0.71	17.33	7.86	0.07

i-nuc	BP(j)	Nuc	#BP_Win	avgMFE	avgZ	avgED	SumZ	SumZ/#TotalWindows	BPs= 6
nt-935	-	G	120	-	-	-	-	-
935	NoBP	G	14	-23.32	1.05	20.53	14.65	0.12
935	856	C	26	-19.17	0.26	22.97	6.76	0.06
935	915	C	57	-23.16	0.91	23.43	51.71	0.43
935	946	C	6	-21.72	0.35	20.92	2.1	0.02
935	981	C	5	-21.98	0.6	24.94	2.99	0.02
935	974	U	1	-23.3	0.28	26.45	0.28	0.0
935	1040	C	11	-23.63	0.71	17.33	7.86	0.07

i-nuc	BP(j)	Nuc	#BP_Win	avgMFE	avgZ	avgED	SumZ	SumZ/#TotalWindows	BPs= 6
nt-936	-	U	120	-	-	-	-	-
936	NoBP	U	14	-23.53	1.05	19.55	14.71	0.12
936	855	G	26	-19.17	0.26	22.97	6.76	0.06
936	914	A	57	-23.16	0.91	23.43	51.71	0.43
936	945	A	6	-21.72	0.35	20.92	2.1	0.02
936	980	G	5	-21.98	0.6	24.94	2.99	0.02
936	973	A	1	-23.3	0.28	26.45	0.28	0.0
936	1039	A	11	-23.63	0.71	17.33	7.86	0.07

i-nuc	BP(j)	Nuc	#BP_Win	avgMFE	avgZ	avgED	SumZ	SumZ/#TotalWindows	BPs= 5
nt-937	-	U	120	-	-	-	-	-
937	854	A	26	-19.17	0.26	22.97	6.76	0.06
937	NoBP	U	34	-22.7	0.42	20.29	14.3	0.12
937	944	G	6	-21.72	0.35	20.92	2.1	0.02
937	913	G	42	-23.6	1.3	24.53	54.58	0.45
937	972	G	1	-23.3	0.28	26.45	0.28	0.0
937	1038	G	11	-23.63	0.71	17.33	7.86	0.07

i-nuc	BP(j)	Nuc	#BP_Win	avgMFE	avgZ	avgED	SumZ	SumZ/#TotalWindows	BPs= 2
nt-938	-	A	120	-	-	-	-	-
938	NoBP	A	103	-22.43	0.73	22.44	75.52	0.63
938	852	U	6	-17.93	0.48	23.68	2.86	0.02
938	1037	U	11	-23.63	0.71	17.33	7.86	0.07

i-nuc	BP(j)	Nuc	#BP_Win	avgMFE	avgZ	avgED	SumZ	SumZ/#TotalWindows	BPs= 2
nt-939	-	A	120	-	-	-	-	-
939	NoBP	A	113	-22.62	0.73	21.79	82.84	0.69
939	851	U	6	-17.93	0.48	23.68	2.86	0.02
939	852	U	1	-17.7	0.81	23.83	0.81	0.01

i-nuc	BP(j)	Nuc	#BP_Win	avgMFE	avgZ	avgED	SumZ	SumZ/#TotalWindows	BPs= 2
nt-940	-	A	120	-	-	-	-	-
940	NoBP	A	113	-22.64	0.74	21.65	83.47	0.7
940	850	U	6	-17.93	0.48	23.68	2.86	0.02
940	851	U	1	-17.7	0.81	23.83	0.81	0.01

i-nuc	BP(j)	Nuc	#BP_Win	avgMFE	avgZ	avgED	SumZ	SumZ/#TotalWindows	BPs= 2
nt-941	-	A	120	-	-	-	-	-
941	NoBP	A	113	-22.67	0.74	21.51	83.49	0.7
941	849	U	6	-17.93	0.48	23.68	2.86	0.02
941	850	U	1	-17.7	0.81	23.83	0.81	0.01

i-nuc	BP(j)	Nuc	#BP_Win	avgMFE	avgZ	avgED	SumZ	SumZ/#TotalWindows	BPs= 3
nt-942	-	G	120	-	-	-	-	-
942	NoBP	G	106	-22.87	0.81	21.64	86.32	0.72
942	849	U	1	-17.7	0.81	23.83	0.81	0.01
942	853	C	9	-19.07	-0.03	18.85	-0.3	-0.0
942	852	U	4	-19.6	0.09	23.49	0.37	0.0

i-nuc	BP(j)	Nuc	#BP_Win	avgMFE	avgZ	avgED	SumZ	SumZ/#TotalWindows	BPs= 4
nt-943	-	A	120	-	-	-	-	-
943	NoBP	A	91	-23.28	0.86	20.92	78.53	0.65
943	847	U	5	-18.0	0.46	23.06	2.29	0.02
943	852	U	9	-19.07	-0.03	18.85	-0.3	-0.0
943	851	U	4	-19.6	0.09	23.49	0.37	0.0
943	974	U	11	-21.82	0.62	26.28	6.82	0.06

i-nuc	BP(j)	Nuc	#BP_Win	avgMFE	avgZ	avgED	SumZ	SumZ/#TotalWindows	BPs= 3
nt-944	-	G	120	-	-	-	-	-
944	NoBP	G	101	-23.03	0.85	21.54	85.56	0.71
944	851	U	9	-19.07	-0.03	18.85	-0.3	-0.0
944	850	U	4	-19.6	0.09	23.49	0.37	0.0
944	937	U	6	-21.72	0.35	20.92	2.1	0.02

i-nuc	BP(j)	Nuc	#BP_Win	avgMFE	avgZ	avgED	SumZ	SumZ/#TotalWindows	BPs= 3
nt-945	-	A	120	-	-	-	-	-
945	NoBP	A	101	-23.11	0.85	21.46	86.18	0.72
945	850	U	9	-19.07	-0.03	18.85	-0.3	-0.0
945	849	U	4	-19.6	0.09	23.49	0.37	0.0
945	936	U	6	-21.72	0.35	20.92	2.1	0.02

i-nuc	BP(j)	Nuc	#BP_Win	avgMFE	avgZ	avgED	SumZ	SumZ/#TotalWindows	BPs= 6
nt-946	-	C	120	-	-	-	-	-
946	NoBP	C	46	-22.84	0.85	18.73	39.27	0.33
946	848	G	4	-19.6	0.09	23.49	0.37	0.0
946	868	G	11	-22.18	-0.24	19.29	-2.68	-0.02
946	971	G	18	-21.71	0.42	25.36	7.53	0.06
946	935	G	6	-21.72	0.35	20.92	2.1	0.02
946	957	G	30	-23.32	1.19	23.62	35.58	0.3
946	909	G	5	-25.9	1.35	18.3	6.76	0.06

i-nuc	BP(j)	Nuc	#BP_Win	avgMFE	avgZ	avgED	SumZ	SumZ/#TotalWindows	BPs= 6
nt-947	-	C	120	-	-	-	-	-
947	NoBP	C	17	-20.83	0.69	22.83	11.79	0.1
947	848	G	9	-19.07	-0.03	18.85	-0.3	-0.0
947	867	G	11	-22.18	-0.24	19.29	-2.68	-0.02
947	970	G	18	-21.71	0.42	25.36	7.53	0.06
947	956	G	30	-23.32	1.19	23.62	35.58	0.3
947	908	G	5	-25.9	1.35	18.3	6.76	0.06
947	1019	G	30	-24.74	1.03	17.33	30.94	0.26

i-nuc	BP(j)	Nuc	#BP_Win	avgMFE	avgZ	avgED	SumZ	SumZ/#TotalWindows	BPs= 4
nt-948	-	A	120	-	-	-	-	-
948	NoBP	A	58	-22.5	0.78	22.55	45.13	0.38
948	847	U	9	-19.07	-0.03	18.85	-0.3	-0.0
948	969	U	18	-21.71	0.42	25.36	7.53	0.06
948	907	U	5	-25.9	1.35	18.3	6.76	0.06
948	1018	U	30	-24.74	1.03	17.33	30.94	0.26

i-nuc	BP(j)	Nuc	#BP_Win	avgMFE	avgZ	avgED	SumZ	SumZ/#TotalWindows	BPs= 5
nt-949	-	U	120	-	-	-	-	-
949	846	A	9	-19.07	-0.03	18.85	-0.3	-0.0
949	NoBP	U	47	-22.73	1.03	23.31	48.37	0.4
949	865	A	11	-22.18	-0.24	19.29	-2.68	-0.02
949	968	A	18	-21.71	0.42	25.36	7.53	0.06
949	906	G	5	-25.9	1.35	18.3	6.76	0.06
949	1017	A	30	-24.74	1.03	17.33	30.94	0.26

i-nuc	BP(j)	Nuc	#BP_Win	avgMFE	avgZ	avgED	SumZ	SumZ/#TotalWindows	BPs= 3
nt-950	-	C	120	-	-	-	-	-
950	NoBP	C	78	-22.36	0.8	22.97	62.27	0.52
950	864	G	11	-22.18	-0.24	19.29	-2.68	-0.02
950	1005	G	1	-22.9	1.18	24.13	1.18	0.01
950	1016	G	30	-24.74	1.03	17.33	30.94	0.26

i-nuc	BP(j)	Nuc	#BP_Win	avgMFE	avgZ	avgED	SumZ	SumZ/#TotalWindows	BPs= 2
nt-951	-	A	120	-	-	-	-	-
951	NoBP	A	118	-23.02	0.77	21.21	91.44	0.76
951	859	U	1	-20.7	0.15	25.05	0.15	0.0
951	1004	U	1	-22.9	1.18	24.13	1.18	0.01

i-nuc	BP(j)	Nuc	#BP_Win	avgMFE	avgZ	avgED	SumZ	SumZ/#TotalWindows	BPs= 4
nt-952	-	A	120	-	-	-	-	-
952	NoBP	A	108	-23.28	0.84	21.16	90.21	0.75
952	847	U	4	-19.6	0.09	23.49	0.37	0.0
952	858	U	1	-20.7	0.15	25.05	0.15	0.0
952	928	U	6	-21.72	0.35	20.92	2.1	0.02
952	1003	U	1	-22.9	1.18	24.13	1.18	0.01

i-nuc	BP(j)	Nuc	#BP_Win	avgMFE	avgZ	avgED	SumZ	SumZ/#TotalWindows	BPs= 7
nt-953	-	U	120	-	-	-	-	-
953	NoBP	U	78	-23.8	1.08	20.52	84.28	0.7
953	846	A	4	-19.6	0.09	23.49	0.37	0.0
953	857	A	1	-20.7	0.15	25.05	0.15	0.0
953	863	A	10	-22.33	-0.28	18.71	-2.83	-0.02
953	965	A	18	-21.71	0.42	25.36	7.53	0.06
953	927	A	6	-21.72	0.35	20.92	2.1	0.02
953	1002	A	1	-22.9	1.18	24.13	1.18	0.01
953	1066	A	2	-25.2	1.12	21.89	2.25	0.02

i-nuc	BP(j)	Nuc	#BP_Win	avgMFE	avgZ	avgED	SumZ	SumZ/#TotalWindows	BPs= 6
nt-954	-	G	120	-	-	-	-	-
954	NoBP	G	79	-23.88	1.09	20.56	86.44	0.72
954	845	C	4	-19.6	0.09	23.49	0.37	0.0
954	856	C	1	-20.7	0.15	25.05	0.15	0.0
954	862	C	10	-22.33	-0.28	18.71	-2.83	-0.02
954	964	C	18	-21.71	0.42	25.36	7.53	0.06
954	926	C	6	-21.72	0.35	20.92	2.1	0.02
954	1065	C	2	-25.2	1.12	21.89	2.25	0.02

i-nuc	BP(j)	Nuc	#BP_Win	avgMFE	avgZ	avgED	SumZ	SumZ/#TotalWindows	BPs= 4
nt-955	-	A	120	-	-	-	-	-
955	NoBP	A	85	-23.68	0.96	20.52	81.81	0.68
955	861	U	10	-22.33	-0.28	18.71	-2.83	-0.02
955	962	U	18	-21.71	0.42	25.36	7.53	0.06
955	1001	U	5	-21.88	1.61	24.69	8.07	0.07
955	1064	U	2	-25.2	1.12	21.89	2.25	0.02

i-nuc	BP(j)	Nuc	#BP_Win	avgMFE	avgZ	avgED	SumZ	SumZ/#TotalWindows	BPs= 6
nt-956	-	G	120	-	-	-	-	-
956	NoBP	G	60	-24.07	0.72	18.37	43.41	0.36
956	844	C	4	-19.6	0.09	23.49	0.37	0.0
956	853	C	1	-20.7	0.15	25.05	0.15	0.0
956	961	C	18	-21.71	0.42	25.36	7.53	0.06
956	947	C	30	-23.32	1.19	23.62	35.58	0.3
956	1000	C	5	-21.88	1.61	24.69	8.07	0.07
956	1063	U	2	-25.2	1.12	21.89	2.25	0.02

i-nuc	BP(j)	Nuc	#BP_Win	avgMFE	avgZ	avgED	SumZ	SumZ/#TotalWindows	BPs= 6
nt-957	-	G	120	-	-	-	-	-
957	NoBP	G	68	-23.8	0.8	20.14	54.21	0.45
957	843	C	4	-19.6	0.09	23.49	0.37	0.0
957	852	U	1	-20.7	0.15	25.05	0.15	0.0
957	859	U	10	-22.33	-0.28	18.71	-2.83	-0.02
957	946	C	30	-23.32	1.19	23.62	35.58	0.3
957	999	C	5	-21.88	1.61	24.69	8.07	0.07
957	1062	C	2	-25.2	1.12	21.89	2.25	0.02

i-nuc	BP(j)	Nuc	#BP_Win	avgMFE	avgZ	avgED	SumZ	SumZ/#TotalWindows	BPs= 2
nt-958	-	A	120	-	-	-	-	-
958	NoBP	A	109	-23.51	0.92	21.42	100.77	0.84
958	851	U	1	-20.7	0.15	25.05	0.15	0.0
958	858	U	10	-22.33	-0.28	18.71	-2.83	-0.02

i-nuc	BP(j)	Nuc	#BP_Win	avgMFE	avgZ	avgED	SumZ	SumZ/#TotalWindows	BPs= 1
nt-959	-	A	120	-	-	-	-	-
959	NoBP	A	119	-23.46	0.83	21.15	98.5	0.82
959	850	U	1	-20.7	0.15	25.05	0.15	0.0

i-nuc	BP(j)	Nuc	#BP_Win	avgMFE	avgZ	avgED	SumZ	SumZ/#TotalWindows	BPs= 3
nt-960	-	G	120	-	-	-	-	-
960	NoBP	G	103	-23.74	0.97	21.34	99.84	0.83
960	849	U	1	-20.7	0.15	25.05	0.15	0.0
960	856	C	10	-22.33	-0.28	18.71	-2.83	-0.02
960	925	C	6	-21.72	0.35	20.92	2.1	0.02

i-nuc	BP(j)	Nuc	#BP_Win	avgMFE	avgZ	avgED	SumZ	SumZ/#TotalWindows	BPs= 5
nt-961	-	C	120	-	-	-	-	-
961	NoBP	C	1	-19.6	0.34	26.03	0.34	0.0
961	848	G	1	-20.7	0.15	25.05	0.15	0.0
961	855	G	10	-22.33	-0.28	18.71	-2.83	-0.02
961	956	G	18	-21.71	0.42	25.36	7.53	0.06
961	924	G	6	-21.72	0.35	20.92	2.1	0.02
961	996	G	84	-24.29	1.11	20.32	92.83	0.77

i-nuc	BP(j)	Nuc	#BP_Win	avgMFE	avgZ	avgED	SumZ	SumZ/#TotalWindows	BPs= 4
nt-962	-	U	120	-	-	-	-	-
962	NoBP	U	1	-20.7	0.15	25.05	0.15	0.0
962	854	A	10	-22.33	-0.28	18.71	-2.83	-0.02
962	955	A	18	-21.71	0.42	25.36	7.53	0.06
962	923	A	6	-21.72	0.35	20.92	2.1	0.02
962	995	A	85	-24.27	1.11	20.33	94.33	0.79

i-nuc	BP(j)	Nuc	#BP_Win	avgMFE	avgZ	avgED	SumZ	SumZ/#TotalWindows	BPs= 3
nt-963	-	G	120	-	-	-	-	-
963	853	C	10	-22.33	-0.28	18.71	-2.83	-0.02
963	NoBP	G	18	-21.71	0.42	25.36	7.53	0.06
963	922	C	6	-21.72	0.35	20.92	2.1	0.02
963	994	C	86	-24.25	1.11	20.5	95.8	0.8

i-nuc	BP(j)	Nuc	#BP_Win	avgMFE	avgZ	avgED	SumZ	SumZ/#TotalWindows	BPs= 3
nt-964	-	C	120	-	-	-	-	-
964	NoBP	C	10	-22.28	-0.15	19.93	-1.48	-0.01
964	954	G	18	-21.71	0.42	25.36	7.53	0.06
964	921	G	6	-21.72	0.35	20.92	2.1	0.02
964	993	G	86	-24.25	1.11	20.5	95.8	0.8

i-nuc	BP(j)	Nuc	#BP_Win	avgMFE	avgZ	avgED	SumZ	SumZ/#TotalWindows	BPs= 3
nt-965	-	A	120	-	-	-	-	-
965	NoBP	A	14	-21.94	0.23	21.65	3.16	0.03
965	852	U	2	-22.7	-0.66	15.84	-1.33	-0.01
965	953	U	18	-21.71	0.42	25.36	7.53	0.06
965	992	U	86	-24.25	1.11	20.5	95.8	0.8

i-nuc	BP(j)	Nuc	#BP_Win	avgMFE	avgZ	avgED	SumZ	SumZ/#TotalWindows	BPs= 1
nt-966	-	G	120	-	-	-	-	-
966	NoBP	G	118	-23.58	0.91	21.44	107.83	0.9
966	851	U	2	-22.7	-0.66	15.84	-1.33	-0.01

i-nuc	BP(j)	Nuc	#BP_Win	avgMFE	avgZ	avgED	SumZ	SumZ/#TotalWindows	BPs= 1
nt-967	-	A	120	-	-	-	-	-
967	NoBP	A	118	-23.58	0.93	21.5	109.92	0.92
967	850	U	2	-22.7	-0.66	15.84	-1.33	-0.01

i-nuc	BP(j)	Nuc	#BP_Win	avgMFE	avgZ	avgED	SumZ	SumZ/#TotalWindows	BPs= 3
nt-968	-	A	120	-	-	-	-	-
968	NoBP	A	14	-21.85	0.41	22.75	5.71	0.05
968	949	U	18	-21.71	0.42	25.36	7.53	0.06
968	917	U	2	-22.9	0.42	18.74	0.84	0.01
968	988	U	86	-24.25	1.11	20.5	95.8	0.8

i-nuc	BP(j)	Nuc	#BP_Win	avgMFE	avgZ	avgED	SumZ	SumZ/#TotalWindows	BPs= 3
nt-969	-	U	120	-	-	-	-	-
969	NoBP	U	14	-21.81	0.54	23.23	7.61	0.06
969	948	A	18	-21.71	0.42	25.36	7.53	0.06
969	916	A	2	-22.9	0.42	18.74	0.84	0.01
969	987	G	86	-24.25	1.11	20.5	95.8	0.8

i-nuc	BP(j)	Nuc	#BP_Win	avgMFE	avgZ	avgED	SumZ	SumZ/#TotalWindows	BPs= 2
nt-970	-	G	120	-	-	-	-	-
970	NoBP	G	100	-23.91	1.05	20.97	105.33	0.88
970	947	C	18	-21.71	0.42	25.36	7.53	0.06
970	915	C	2	-22.9	0.42	18.74	0.84	0.01

i-nuc	BP(j)	Nuc	#BP_Win	avgMFE	avgZ	avgED	SumZ	SumZ/#TotalWindows	BPs= 2
nt-971	-	G	120	-	-	-	-	-
971	NoBP	G	12	-21.69	0.85	24.76	10.25	0.09
971	946	C	18	-21.71	0.42	25.36	7.53	0.06
971	985	C	90	-24.2	1.08	20.53	97.18	0.81

i-nuc	BP(j)	Nuc	#BP_Win	avgMFE	avgZ	avgED	SumZ	SumZ/#TotalWindows	BPs= 3
nt-972	-	G	120	-	-	-	-	-
972	NoBP	G	25	-21.73	0.76	25.43	18.9	0.16
972	862	C	4	-21.25	-0.05	23.33	-0.19	-0.0
972	984	C	90	-24.2	1.08	20.53	97.18	0.81
972	937	U	1	-23.3	0.28	26.45	0.28	0.0

i-nuc	BP(j)	Nuc	#BP_Win	avgMFE	avgZ	avgED	SumZ	SumZ/#TotalWindows	BPs= 3
nt-973	-	A	120	-	-	-	-	-
973	NoBP	A	25	-21.75	0.79	25.34	19.84	0.17
973	861	U	4	-21.25	-0.05	23.33	-0.19	-0.0
973	983	U	90	-24.2	1.08	20.53	97.18	0.81
973	936	U	1	-23.3	0.28	26.45	0.28	0.0

i-nuc	BP(j)	Nuc	#BP_Win	avgMFE	avgZ	avgED	SumZ	SumZ/#TotalWindows	BPs= 4
nt-974	-	U	120	-	-	-	-	-
974	NoBP	U	14	-21.79	0.95	24.45	13.24	0.11
974	860	A	4	-21.25	-0.05	23.33	-0.19	-0.0
974	943	A	11	-21.82	0.62	26.28	6.82	0.06
974	982	A	90	-24.2	1.08	20.53	97.18	0.81
974	935	G	1	-23.3	0.28	26.45	0.28	0.0

i-nuc	BP(j)	Nuc	#BP_Win	avgMFE	avgZ	avgED	SumZ	SumZ/#TotalWindows	BPs= 2
nt-975	-	A	120	-	-	-	-	-
975	859	U	4	-21.25	-0.05	23.33	-0.19	-0.0
975	NoBP	A	115	-23.69	1.02	21.53	117.62	0.98
975	934	U	1	-23.3	0.28	26.45	0.28	0.0

i-nuc	BP(j)	Nuc	#BP_Win	avgMFE	avgZ	avgED	SumZ	SumZ/#TotalWindows	BPs= 2
nt-976	-	G	120	-	-	-	-	-
976	NoBP	G	117	-23.72	0.99	21.41	116.18	0.97
976	858	U	1	-21.8	-0.34	22.62	-0.34	-0.0
976	994	C	2	-18.9	1.52	33.25	3.05	0.03

i-nuc	BP(j)	Nuc	#BP_Win	avgMFE	avgZ	avgED	SumZ	SumZ/#TotalWindows	BPs= 0
nt-977	-	A	120	-	-	-	-	-
977	NoBP	A	120	-23.64	1.0	21.63	119.77	1.0

i-nuc	BP(j)	Nuc	#BP_Win	avgMFE	avgZ	avgED	SumZ	SumZ/#TotalWindows	BPs= 2
nt-978	-	U	120	-	-	-	-	-
978	NoBP	U	118	-23.66	1.02	21.58	119.83	1.0
978	932	A	1	-23.3	0.28	26.45	0.28	0.0
978	996	G	1	-23.6	0.91	25.54	0.91	0.01

i-nuc	BP(j)	Nuc	#BP_Win	avgMFE	avgZ	avgED	SumZ	SumZ/#TotalWindows	BPs= 5
nt-979	-	U	120	-	-	-	-	-
979	NoBP	U	102	-23.91	1.04	21.07	105.79	0.88
979	931	A	1	-23.3	0.28	26.45	0.28	0.0
979	991	A	6	-21.6	0.77	27.0	4.61	0.04
979	1083	A	2	-21.7	1.36	29.18	2.73	0.02
979	1088	A	8	-22.74	0.94	22.38	7.51	0.06
979	995	A	1	-23.6	0.91	25.54	0.91	0.01

i-nuc	BP(j)	Nuc	#BP_Win	avgMFE	avgZ	avgED	SumZ	SumZ/#TotalWindows	BPs= 6
nt-980	-	G	120	-	-	-	-	-
980	NoBP	G	97	-24.0	1.08	20.95	105.23	0.88
980	936	U	5	-21.98	0.6	24.94	2.99	0.02
980	871	C	1	-23.9	-0.05	28.19	-0.05	-0.0
980	930	C	1	-23.3	0.28	26.45	0.28	0.0
980	990	C	7	-22.04	0.71	26.09	4.96	0.04
980	1087	C	8	-22.74	0.94	22.38	7.51	0.06
980	994	C	1	-23.6	0.91	25.54	0.91	0.01

i-nuc	BP(j)	Nuc	#BP_Win	avgMFE	avgZ	avgED	SumZ	SumZ/#TotalWindows	BPs= 7
nt-981	-	C	120	-	-	-	-	-
981	NoBP	C	92	-24.16	1.07	20.57	98.38	0.82
981	935	G	5	-21.98	0.6	24.94	2.99	0.02
981	870	G	1	-23.9	-0.05	28.19	-0.05	-0.0
981	929	G	1	-23.3	0.28	26.45	0.28	0.0
981	989	G	7	-22.04	0.71	26.09	4.96	0.04
981	1081	G	3	-21.6	1.4	29.75	4.21	0.04
981	1085	G	10	-22.63	1.03	22.94	10.31	0.09
981	993	G	1	-23.6	0.91	25.54	0.91	0.01

i-nuc	BP(j)	Nuc	#BP_Win	avgMFE	avgZ	avgED	SumZ	SumZ/#TotalWindows	BPs= 7
nt-982	-	A	120	-	-	-	-	-
982	934	U	5	-21.98	0.6	24.94	2.99	0.02
982	NoBP	A	3	-24.83	0.16	22.89	0.49	0.0
982	974	U	90	-24.2	1.08	20.53	97.18	0.81
982	928	U	1	-23.3	0.28	26.45	0.28	0.0
982	988	U	7	-22.04	0.71	26.09	4.96	0.04
982	1080	U	3	-21.6	1.4	29.75	4.21	0.04
982	1084	U	10	-22.63	1.03	22.94	10.31	0.09
982	992	U	1	-23.6	0.91	25.54	0.91	0.01

i-nuc	BP(j)	Nuc	#BP_Win	avgMFE	avgZ	avgED	SumZ	SumZ/#TotalWindows	BPs= 8
nt-983	-	U	120	-	-	-	-	-
983	933	A	4	-22.22	0.6	25.24	2.4	0.02
983	869	A	1	-23.9	-0.05	28.19	-0.05	-0.0
983	973	A	90	-24.2	1.08	20.53	97.18	0.81
983	927	A	1	-23.3	0.28	26.45	0.28	0.0
983	987	G	7	-22.04	0.71	26.09	4.96	0.04
983	1079	A	3	-21.6	1.4	29.75	4.21	0.04
983	1083	A	10	-22.63	1.03	22.94	10.31	0.09
983	991	A	1	-23.6	0.91	25.54	0.91	0.01
983	NoBP	U	3	-25.9	0.02	19.59	0.06	0.0

i-nuc	BP(j)	Nuc	#BP_Win	avgMFE	avgZ	avgED	SumZ	SumZ/#TotalWindows	BPs= 4
nt-984	-	C	120	-	-	-	-	-
984	NoBP	C	16	-23.33	0.5	24.2	7.99	0.07
984	868	G	1	-23.9	-0.05	28.19	-0.05	-0.0
984	972	G	90	-24.2	1.08	20.53	97.18	0.81
984	1078	G	3	-21.6	1.4	29.75	4.21	0.04
984	1082	G	10	-22.63	1.03	22.94	10.31	0.09

i-nuc	BP(j)	Nuc	#BP_Win	avgMFE	avgZ	avgED	SumZ	SumZ/#TotalWindows	BPs= 4
nt-985	-	C	120	-	-	-	-	-
985	NoBP	C	16	-23.64	0.45	23.78	7.23	0.06
985	867	G	1	-23.9	-0.05	28.19	-0.05	-0.0
985	971	G	90	-24.2	1.08	20.53	97.18	0.81
985	1077	G	3	-21.6	1.4	29.75	4.21	0.04
985	1081	G	10	-22.63	1.03	22.94	10.31	0.09

i-nuc	BP(j)	Nuc	#BP_Win	avgMFE	avgZ	avgED	SumZ	SumZ/#TotalWindows	BPs= 1
nt-986	-	A	120	-	-	-	-	-
986	NoBP	A	110	-24.09	0.98	21.23	107.91	0.9
986	1080	U	10	-22.63	1.03	22.94	10.31	0.09

i-nuc	BP(j)	Nuc	#BP_Win	avgMFE	avgZ	avgED	SumZ	SumZ/#TotalWindows	BPs= 3
nt-987	-	G	120	-	-	-	-	-
987	NoBP	G	26	-23.72	0.63	22.51	16.45	0.14
987	983	U	7	-22.04	0.71	26.09	4.96	0.04
987	969	U	86	-24.25	1.11	20.5	95.8	0.8
987	1089	C	1	-23.8	0.67	27.12	0.67	0.01

i-nuc	BP(j)	Nuc	#BP_Win	avgMFE	avgZ	avgED	SumZ	SumZ/#TotalWindows	BPs= 5
nt-988	-	U	120	-	-	-	-	-
988	NoBP	U	24	-24.01	0.57	22.12	13.61	0.11
988	923	A	1	-23.3	0.28	26.45	0.28	0.0
988	982	A	7	-22.04	0.71	26.09	4.96	0.04
988	968	A	86	-24.25	1.11	20.5	95.8	0.8
988	931	A	1	-21.8	1.57	27.61	1.57	0.01
988	1088	A	1	-23.8	0.67	27.12	0.67	0.01

i-nuc	BP(j)	Nuc	#BP_Win	avgMFE	avgZ	avgED	SumZ	SumZ/#TotalWindows	BPs= 4
nt-989	-	G	120	-	-	-	-	-
989	NoBP	G	110	-24.24	0.99	20.87	108.38	0.9
989	922	C	1	-23.3	0.28	26.45	0.28	0.0
989	981	C	7	-22.04	0.71	26.09	4.96	0.04
989	930	C	1	-21.8	1.57	27.61	1.57	0.01
989	1087	C	1	-23.8	0.67	27.12	0.67	0.01

i-nuc	BP(j)	Nuc	#BP_Win	avgMFE	avgZ	avgED	SumZ	SumZ/#TotalWindows	BPs= 5
nt-990	-	C	120	-	-	-	-	-
990	921	G	1	-23.3	0.28	26.45	0.28	0.0
990	980	G	7	-22.04	0.71	26.09	4.96	0.04
990	NoBP	C	87	-24.24	1.11	20.55	96.71	0.81
990	929	G	1	-21.8	1.57	27.61	1.57	0.01
990	1019	G	23	-24.45	0.47	22.12	10.74	0.09
990	1085	G	1	-23.8	0.67	27.12	0.67	0.01

i-nuc	BP(j)	Nuc	#BP_Win	avgMFE	avgZ	avgED	SumZ	SumZ/#TotalWindows	BPs= 5
nt-991	-	A	120	-	-	-	-	-
991	979	U	6	-21.6	0.77	27.0	4.61	0.04
991	NoBP	A	88	-24.28	1.09	20.5	95.66	0.8
991	928	U	1	-21.8	1.57	27.61	1.57	0.01
991	1018	U	23	-24.45	0.47	22.12	10.74	0.09
991	1084	U	1	-23.8	0.67	27.12	0.67	0.01
991	983	U	1	-23.6	0.91	25.54	0.91	0.01

i-nuc	BP(j)	Nuc	#BP_Win	avgMFE	avgZ	avgED	SumZ	SumZ/#TotalWindows	BPs= 5
nt-992	-	U	120	-	-	-	-	-
992	NoBP	U	8	-23.17	0.5	25.14	4.04	0.03
992	965	A	86	-24.25	1.11	20.5	95.8	0.8
992	927	A	1	-21.8	1.57	27.61	1.57	0.01
992	1017	A	23	-24.45	0.47	22.12	10.74	0.09
992	1083	A	1	-23.8	0.67	27.12	0.67	0.01
992	982	A	1	-23.6	0.91	25.54	0.91	0.01

i-nuc	BP(j)	Nuc	#BP_Win	avgMFE	avgZ	avgED	SumZ	SumZ/#TotalWindows	BPs= 3
nt-993	-	G	120	-	-	-	-	-
993	NoBP	G	32	-24.24	0.46	23.05	14.75	0.12
993	964	C	86	-24.25	1.11	20.5	95.8	0.8
993	925	C	1	-21.8	1.57	27.61	1.57	0.01
993	981	C	1	-23.6	0.91	25.54	0.91	0.01

i-nuc	BP(j)	Nuc	#BP_Win	avgMFE	avgZ	avgED	SumZ	SumZ/#TotalWindows	BPs= 5
nt-994	-	C	120	-	-	-	-	-
994	976	G	2	-18.9	1.52	33.25	3.05	0.03
994	963	G	86	-24.25	1.11	20.5	95.8	0.8
994	924	G	1	-21.8	1.57	27.61	1.57	0.01
994	NoBP	C	29	-24.79	0.36	22.1	10.4	0.09
994	1081	G	1	-23.8	0.67	27.12	0.67	0.01
994	980	G	1	-23.6	0.91	25.54	0.91	0.01

i-nuc	BP(j)	Nuc	#BP_Win	avgMFE	avgZ	avgED	SumZ	SumZ/#TotalWindows	BPs= 3
nt-995	-	A	120	-	-	-	-	-
995	NoBP	A	33	-24.48	0.44	23.02	14.66	0.12
995	962	U	85	-24.27	1.11	20.33	94.33	0.79
995	1080	U	1	-23.8	0.67	27.12	0.67	0.01
995	979	U	1	-23.6	0.91	25.54	0.91	0.01

i-nuc	BP(j)	Nuc	#BP_Win	avgMFE	avgZ	avgED	SumZ	SumZ/#TotalWindows	BPs= 2
nt-996	-	G	120	-	-	-	-	-
996	961	C	84	-24.29	1.11	20.32	92.83	0.77
996	NoBP	G	35	-24.68	0.41	22.66	14.46	0.12
996	978	U	1	-23.6	0.91	25.54	0.91	0.01

i-nuc	BP(j)	Nuc	#BP_Win	avgMFE	avgZ	avgED	SumZ	SumZ/#TotalWindows	BPs= 1
nt-997	-	G	120	-	-	-	-	-
997	NoBP	G	18	-22.29	1.71	28.44	30.85	0.26
997	1014	C	102	-24.86	0.74	19.63	75.0	0.62

i-nuc	BP(j)	Nuc	#BP_Win	avgMFE	avgZ	avgED	SumZ	SumZ/#TotalWindows	BPs= 1
nt-998	-	G	120	-	-	-	-	-
998	NoBP	G	18	-22.56	1.6	28.46	28.85	0.24
998	1013	C	102	-24.86	0.74	19.63	75.0	0.62

i-nuc	BP(j)	Nuc	#BP_Win	avgMFE	avgZ	avgED	SumZ	SumZ/#TotalWindows	BPs= 4
nt-999	-	C	120	-	-	-	-	-
999	NoBP	C	2	-19.5	1.76	36.33	3.51	0.03
999	957	G	5	-21.88	1.61	24.69	8.07	0.07
999	910	G	9	-23.76	1.8	29.05	16.24	0.14
999	1012	G	102	-24.86	0.74	19.63	75.0	0.62
999	1111	G	2	-24.3	-0.59	21.66	-1.18	-0.01

i-nuc	BP(j)	Nuc	#BP_Win	avgMFE	avgZ	avgED	SumZ	SumZ/#TotalWindows	BPs= 4
nt-1000	-	C	120	-	-	-	-	-
1000	NoBP	C	1	-19.5	1.91	36.66	1.91	0.02
1000	956	G	5	-21.88	1.61	24.69	8.07	0.07
1000	909	G	9	-23.76	1.8	29.05	16.24	0.14
1000	1011	G	102	-24.86	0.74	19.63	75.0	0.62
1000	1110	G	3	-23.23	-0.24	23.53	-0.73	-0.01

i-nuc	BP(j)	Nuc	#BP_Win	avgMFE	avgZ	avgED	SumZ	SumZ/#TotalWindows	BPs= 4
nt-1001	-	U	120	-	-	-	-	-
1001	955	A	5	-21.88	1.61	24.69	8.07	0.07
1001	908	G	9	-23.76	1.8	29.05	16.24	0.14
1001	1010	A	102	-24.86	0.74	19.63	75.0	0.62
1001	1109	A	3	-23.23	-0.24	23.53	-0.73	-0.01
1001	NoBP	U	1	-19.9	0.76	28.93	0.76	0.01

i-nuc	BP(j)	Nuc	#BP_Win	avgMFE	avgZ	avgED	SumZ	SumZ/#TotalWindows	BPs= 3
nt-1002	-	A	120	-	-	-	-	-
1002	NoBP	A	107	-24.69	0.76	19.93	81.08	0.68
1002	953	U	1	-22.9	1.18	24.13	1.18	0.01
1002	907	U	9	-23.76	1.8	29.05	16.24	0.14
1002	1108	U	3	-23.23	-0.24	23.53	-0.73	-0.01

i-nuc	BP(j)	Nuc	#BP_Win	avgMFE	avgZ	avgED	SumZ	SumZ/#TotalWindows	BPs= 3
nt-1003	-	U	120	-	-	-	-	-
1003	NoBP	U	107	-24.67	0.75	20.01	80.51	0.67
1003	952	A	1	-22.9	1.18	24.13	1.18	0.01
1003	906	G	9	-23.76	1.8	29.05	16.24	0.14
1003	1107	G	3	-23.23	-0.24	23.53	-0.73	-0.01

i-nuc	BP(j)	Nuc	#BP_Win	avgMFE	avgZ	avgED	SumZ	SumZ/#TotalWindows	BPs= 3
nt-1004	-	U	120	-	-	-	-	-
1004	NoBP	U	107	-24.65	0.74	20.06	79.49	0.66
1004	951	A	1	-22.9	1.18	24.13	1.18	0.01
1004	905	A	9	-23.76	1.8	29.05	16.24	0.14
1004	1106	A	3	-23.23	-0.24	23.53	-0.73	-0.01

i-nuc	BP(j)	Nuc	#BP_Win	avgMFE	avgZ	avgED	SumZ	SumZ/#TotalWindows	BPs= 3
nt-1005	-	G	120	-	-	-	-	-
1005	950	C	1	-22.9	1.18	24.13	1.18	0.01
1005	904	C	9	-23.76	1.8	29.05	16.24	0.14
1005	NoBP	G	107	-24.63	0.73	20.05	78.63	0.66
1005	1105	C	3	-23.23	-0.24	23.53	-0.73	-0.01

i-nuc	BP(j)	Nuc	#BP_Win	avgMFE	avgZ	avgED	SumZ	SumZ/#TotalWindows	BPs= 0
nt-1006	-	C	120	-	-	-	-	-
1006	NoBP	C	120	-24.49	0.79	20.87	94.39	0.79

i-nuc	BP(j)	Nuc	#BP_Win	avgMFE	avgZ	avgED	SumZ	SumZ/#TotalWindows	BPs= 0
nt-1007	-	A	120	-	-	-	-	-
1007	NoBP	A	120	-24.46	0.78	20.9	93.38	0.78

i-nuc	BP(j)	Nuc	#BP_Win	avgMFE	avgZ	avgED	SumZ	SumZ/#TotalWindows	BPs= 0
nt-1008	-	C	120	-	-	-	-	-
1008	NoBP	C	120	-24.43	0.77	20.89	92.13	0.77

i-nuc	BP(j)	Nuc	#BP_Win	avgMFE	avgZ	avgED	SumZ	SumZ/#TotalWindows	BPs= 0
nt-1009	-	C	120	-	-	-	-	-
1009	NoBP	C	120	-24.4	0.76	20.86	90.74	0.76

i-nuc	BP(j)	Nuc	#BP_Win	avgMFE	avgZ	avgED	SumZ	SumZ/#TotalWindows	BPs= 1
nt-1010	-	A	120	-	-	-	-	-
1010	NoBP	A	18	-21.62	0.79	27.48	14.3	0.12
1010	1001	U	102	-24.86	0.74	19.63	75.0	0.62

i-nuc	BP(j)	Nuc	#BP_Win	avgMFE	avgZ	avgED	SumZ	SumZ/#TotalWindows	BPs= 2
nt-1011	-	G	120	-	-	-	-	-
1011	NoBP	G	16	-20.99	0.57	27.57	9.09	0.08
1011	898	U	2	-25.0	1.66	22.39	3.33	0.03
1011	1000	C	102	-24.86	0.74	19.63	75.0	0.62

i-nuc	BP(j)	Nuc	#BP_Win	avgMFE	avgZ	avgED	SumZ	SumZ/#TotalWindows	BPs= 2
nt-1012	-	G	120	-	-	-	-	-
1012	NoBP	G	16	-20.86	0.42	26.96	6.66	0.06
1012	897	C	2	-25.0	1.66	22.39	3.33	0.03
1012	999	C	102	-24.86	0.74	19.63	75.0	0.62

i-nuc	BP(j)	Nuc	#BP_Win	avgMFE	avgZ	avgED	SumZ	SumZ/#TotalWindows	BPs= 3
nt-1013	-	C	120	-	-	-	-	-
1013	896	G	2	-25.0	1.66	22.39	3.33	0.03
1013	998	G	102	-24.86	0.74	19.63	75.0	0.62
1013	NoBP	C	14	-20.74	0.29	26.9	4.12	0.03
1013	1130	G	2	-20.75	0.12	27.14	0.23	0.0

i-nuc	BP(j)	Nuc	#BP_Win	avgMFE	avgZ	avgED	SumZ	SumZ/#TotalWindows	BPs= 2
nt-1014	-	C	120	-	-	-	-	-
1014	NoBP	C	16	-21.11	0.32	26.65	5.17	0.04
1014	997	G	102	-24.86	0.74	19.63	75.0	0.62
1014	1129	G	2	-20.75	0.12	27.14	0.23	0.0

i-nuc	BP(j)	Nuc	#BP_Win	avgMFE	avgZ	avgED	SumZ	SumZ/#TotalWindows	BPs= 1
nt-1015	-	A	120	-	-	-	-	-
1015	NoBP	A	118	-24.33	0.66	20.56	78.08	0.65
1015	1128	U	2	-20.75	0.12	27.14	0.23	0.0

i-nuc	BP(j)	Nuc	#BP_Win	avgMFE	avgZ	avgED	SumZ	SumZ/#TotalWindows	BPs= 2
nt-1016	-	G	120	-	-	-	-	-
1016	NoBP	G	87	-24.01	0.48	21.89	41.85	0.35
1016	950	C	30	-24.74	1.03	17.33	30.94	0.26
1016	918	C	3	-25.77	0.99	19.09	2.97	0.02

i-nuc	BP(j)	Nuc	#BP_Win	avgMFE	avgZ	avgED	SumZ	SumZ/#TotalWindows	BPs= 3
nt-1017	-	A	120	-	-	-	-	-
1017	NoBP	A	64	-23.79	0.46	21.91	29.23	0.24
1017	949	U	30	-24.74	1.03	17.33	30.94	0.26
1017	917	U	3	-25.77	0.99	19.09	2.97	0.02
1017	992	U	23	-24.45	0.47	22.12	10.74	0.09

i-nuc	BP(j)	Nuc	#BP_Win	avgMFE	avgZ	avgED	SumZ	SumZ/#TotalWindows	BPs= 4
nt-1018	-	U	120	-	-	-	-	-
1018	NoBP	U	62	-23.86	0.43	21.83	26.74	0.22
1018	948	A	30	-24.74	1.03	17.33	30.94	0.26
1018	916	A	3	-25.77	0.99	19.09	2.97	0.02
1018	991	A	23	-24.45	0.47	22.12	10.74	0.09
1018	1125	A	2	-20.75	0.12	27.14	0.23	0.0

i-nuc	BP(j)	Nuc	#BP_Win	avgMFE	avgZ	avgED	SumZ	SumZ/#TotalWindows	BPs= 3
nt-1019	-	G	120	-	-	-	-	-
1019	NoBP	G	64	-23.76	0.39	22.06	24.65	0.21
1019	947	C	30	-24.74	1.03	17.33	30.94	0.26
1019	915	C	3	-25.77	0.99	19.09	2.97	0.02
1019	990	C	23	-24.45	0.47	22.12	10.74	0.09

i-nuc	BP(j)	Nuc	#BP_Win	avgMFE	avgZ	avgED	SumZ	SumZ/#TotalWindows	BPs= 1
nt-1020	-	A	120	-	-	-	-	-
1020	NoBP	A	111	-24.54	0.55	20.27	61.35	0.51
1020	1119	U	9	-19.9	0.54	27.87	4.88	0.04

i-nuc	BP(j)	Nuc	#BP_Win	avgMFE	avgZ	avgED	SumZ	SumZ/#TotalWindows	BPs= 1
nt-1021	-	G	120	-	-	-	-	-
1021	NoBP	G	111	-24.55	0.53	20.29	58.44	0.49
1021	1118	C	9	-19.9	0.54	27.87	4.88	0.04

i-nuc	BP(j)	Nuc	#BP_Win	avgMFE	avgZ	avgED	SumZ	SumZ/#TotalWindows	BPs= 2
nt-1022	-	A	120	-	-	-	-	-
1022	NoBP	A	109	-24.64	0.51	20.15	55.39	0.46
1022	1117	U	9	-19.9	0.54	27.87	4.88	0.04
1022	1119	U	2	-20.75	0.12	27.14	0.23	0.0

i-nuc	BP(j)	Nuc	#BP_Win	avgMFE	avgZ	avgED	SumZ	SumZ/#TotalWindows	BPs= 1
nt-1023	-	G	120	-	-	-	-	-
1023	NoBP	G	118	-24.32	0.48	20.71	56.98	0.47
1023	1118	C	2	-20.75	0.12	27.14	0.23	0.0

i-nuc	BP(j)	Nuc	#BP_Win	avgMFE	avgZ	avgED	SumZ	SumZ/#TotalWindows	BPs= 1
nt-1024	-	A	120	-	-	-	-	-
1024	NoBP	A	118	-24.35	0.45	20.69	53.58	0.45
1024	1117	U	2	-20.75	0.12	27.14	0.23	0.0

i-nuc	BP(j)	Nuc	#BP_Win	avgMFE	avgZ	avgED	SumZ	SumZ/#TotalWindows	BPs= 0
nt-1025	-	A	120	-	-	-	-	-
1025	NoBP	A	120	-24.32	0.42	20.8	50.6	0.42

i-nuc	BP(j)	Nuc	#BP_Win	avgMFE	avgZ	avgED	SumZ	SumZ/#TotalWindows	BPs= 6
nt-1026	-	C	120	-	-	-	-	-
1026	NoBP	C	27	-25.6	0.21	17.8	5.8	0.05
1026	910	G	1	-26.5	0.76	21.57	0.76	0.01
1026	911	G	1	-26.2	0.41	21.14	0.41	0.0
1026	912	G	1	-26.2	0.19	20.01	0.19	0.0
1026	1033	G	23	-23.73	0.98	18.86	22.49	0.19
1026	1068	G	47	-24.69	0.39	21.56	18.52	0.15
1026	1111	G	20	-22.32	-0.04	25.24	-0.78	-0.01

i-nuc	BP(j)	Nuc	#BP_Win	avgMFE	avgZ	avgED	SumZ	SumZ/#TotalWindows	BPs= 6
nt-1027	-	C	120	-	-	-	-	-
1027	NoBP	C	27	-25.71	0.12	17.82	3.12	0.03
1027	909	G	1	-26.5	0.76	21.57	0.76	0.01
1027	910	G	1	-26.2	0.41	21.14	0.41	0.0
1027	911	G	1	-26.2	0.19	20.01	0.19	0.0
1027	1032	G	23	-23.73	0.98	18.86	22.49	0.19
1027	1067	G	47	-24.69	0.39	21.56	18.52	0.15
1027	1110	G	20	-22.32	-0.04	25.24	-0.78	-0.01

i-nuc	BP(j)	Nuc	#BP_Win	avgMFE	avgZ	avgED	SumZ	SumZ/#TotalWindows	BPs= 1
nt-1028	-	A	120	-	-	-	-	-
1028	NoBP	A	69	-24.04	0.32	20.45	22.11	0.18
1028	1064	U	51	-24.89	0.39	21.24	19.64	0.16

i-nuc	BP(j)	Nuc	#BP_Win	avgMFE	avgZ	avgED	SumZ	SumZ/#TotalWindows	BPs= 2
nt-1029	-	A	120	-	-	-	-	-
1029	NoBP	A	67	-23.98	0.31	20.52	20.76	0.17
1029	1063	U	52	-24.9	0.39	21.15	20.47	0.17
1029	1064	U	1	-28.5	-1.83	18.62	-1.83	-0.02

i-nuc	BP(j)	Nuc	#BP_Win	avgMFE	avgZ	avgED	SumZ	SumZ/#TotalWindows	BPs= 3
nt-1030	-	G	120	-	-	-	-	-
1030	NoBP	G	54	-23.34	0.54	20.43	29.1	0.24
1030	1062	C	53	-24.88	0.41	21.06	21.55	0.18
1030	1105	C	11	-26.85	-0.86	21.37	-9.41	-0.08
1030	1063	U	2	-28.2	-1.71	19.56	-3.42	-0.03

i-nuc	BP(j)	Nuc	#BP_Win	avgMFE	avgZ	avgED	SumZ	SumZ/#TotalWindows	BPs= 4
nt-1031	-	G	120	-	-	-	-	-
1031	NoBP	G	34	-23.98	0.83	17.61	28.14	0.23
1031	1061	C	53	-24.88	0.41	21.06	21.55	0.18
1031	1104	C	11	-26.85	-0.86	21.37	-9.41	-0.08
1031	1105	C	20	-22.32	-0.04	25.24	-0.78	-0.01
1031	1062	C	2	-28.2	-1.71	19.56	-3.42	-0.03

i-nuc	BP(j)	Nuc	#BP_Win	avgMFE	avgZ	avgED	SumZ	SumZ/#TotalWindows	BPs= 6
nt-1032	-	G	120	-	-	-	-	-
1032	NoBP	G	4	-26.38	-0.42	18.26	-1.68	-0.01
1032	1027	C	23	-23.73	0.98	18.86	22.49	0.19
1032	1055	U	7	-23.6	0.74	12.87	5.21	0.04
1032	1060	C	53	-24.88	0.41	21.06	21.55	0.18
1032	1103	C	11	-26.85	-0.86	21.37	-9.41	-0.08
1032	1104	C	20	-22.32	-0.04	25.24	-0.78	-0.01
1032	1061	C	2	-28.2	-1.71	19.56	-3.42	-0.03

i-nuc	BP(j)	Nuc	#BP_Win	avgMFE	avgZ	avgED	SumZ	SumZ/#TotalWindows	BPs= 5
nt-1033	-	G	120	-	-	-	-	-
1033	NoBP	G	54	-24.89	0.42	21.01	22.67	0.19
1033	1026	C	23	-23.73	0.98	18.86	22.49	0.19
1033	1054	C	7	-23.6	0.74	12.87	5.21	0.04
1033	1065	C	14	-26.97	-1.06	20.35	-14.82	-0.12
1033	1103	C	20	-22.32	-0.04	25.24	-0.78	-0.01
1033	1060	C	2	-28.2	-1.71	19.56	-3.42	-0.03

i-nuc	BP(j)	Nuc	#BP_Win	avgMFE	avgZ	avgED	SumZ	SumZ/#TotalWindows	BPs= 2
nt-1034	-	A	120	-	-	-	-	-
1034	NoBP	A	86	-24.56	0.51	19.73	43.65	0.36
1034	1064	U	14	-26.97	-1.06	20.35	-14.82	-0.12
1034	1102	U	20	-22.32	-0.04	25.24	-0.78	-0.01

i-nuc	BP(j)	Nuc	#BP_Win	avgMFE	avgZ	avgED	SumZ	SumZ/#TotalWindows	BPs= 3
nt-1035	-	A	120	-	-	-	-	-
1035	NoBP	A	20	-23.72	0.98	19.12	19.57	0.16
1035	1052	U	84	-24.14	0.28	21.2	23.84	0.2
1035	1063	U	14	-26.97	-1.06	20.35	-14.82	-0.12
1035	1058	U	2	-28.2	-1.71	19.56	-3.42	-0.03

i-nuc	BP(j)	Nuc	#BP_Win	avgMFE	avgZ	avgED	SumZ	SumZ/#TotalWindows	BPs= 4
nt-1036	-	G	120	-	-	-	-	-
1036	NoBP	G	19	-24.04	0.67	18.78	12.71	0.11
1036	1051	C	84	-24.14	0.28	21.2	23.84	0.2
1036	1045	C	2	-25.2	1.12	21.89	2.25	0.02
1036	1062	C	14	-26.97	-1.06	20.35	-14.82	-0.12
1036	1071	C	1	-25.2	-1.56	16.43	-1.56	-0.01

i-nuc	BP(j)	Nuc	#BP_Win	avgMFE	avgZ	avgED	SumZ	SumZ/#TotalWindows	BPs= 5
nt-1037	-	U	120	-	-	-	-	-
1037	NoBP	U	20	-25.95	-0.48	20.43	-9.57	-0.08
1037	938	A	11	-23.63	0.71	17.33	7.86	0.07
1037	1050	A	84	-24.14	0.28	21.2	23.84	0.2
1037	1044	G	2	-25.2	1.12	21.89	2.25	0.02
1037	1056	A	2	-28.2	-1.71	19.56	-3.42	-0.03
1037	1070	A	1	-25.2	-1.56	16.43	-1.56	-0.01

i-nuc	BP(j)	Nuc	#BP_Win	avgMFE	avgZ	avgED	SumZ	SumZ/#TotalWindows	BPs= 3
nt-1038	-	G	120	-	-	-	-	-
1038	NoBP	G	93	-24.15	0.28	21.1	26.3	0.22
1038	937	U	11	-23.63	0.71	17.33	7.86	0.07
1038	1060	C	14	-26.97	-1.06	20.35	-14.82	-0.12
1038	1055	U	2	-28.2	-1.71	19.56	-3.42	-0.03

i-nuc	BP(j)	Nuc	#BP_Win	avgMFE	avgZ	avgED	SumZ	SumZ/#TotalWindows	BPs= 2
nt-1039	-	A	120	-	-	-	-	-
1039	NoBP	A	95	-24.27	0.2	21.01	18.96	0.16
1039	936	U	11	-23.63	0.71	17.33	7.86	0.07
1039	1058	U	14	-26.97	-1.06	20.35	-14.82	-0.12

i-nuc	BP(j)	Nuc	#BP_Win	avgMFE	avgZ	avgED	SumZ	SumZ/#TotalWindows	BPs= 4
nt-1040	-	C	120	-	-	-	-	-
1040	NoBP	C	10	-25.48	-0.66	19.19	-6.56	-0.05
1040	935	G	11	-23.63	0.71	17.33	7.86	0.07
1040	1047	G	84	-24.14	0.28	21.2	23.84	0.2
1040	1057	G	14	-26.97	-1.06	20.35	-14.82	-0.12
1040	1067	G	1	-25.2	-1.56	16.43	-1.56	-0.01

i-nuc	BP(j)	Nuc	#BP_Win	avgMFE	avgZ	avgED	SumZ	SumZ/#TotalWindows	BPs= 1
nt-1041	-	A	120	-	-	-	-	-
1041	NoBP	A	109	-24.66	-0.02	20.8	-2.29	-0.02
1041	934	U	11	-23.63	0.71	17.33	7.86	0.07

i-nuc	BP(j)	Nuc	#BP_Win	avgMFE	avgZ	avgED	SumZ	SumZ/#TotalWindows	BPs= 3
nt-1042	-	U	120	-	-	-	-	-
1042	933	A	11	-23.63	0.71	17.33	7.86	0.07
1042	NoBP	U	93	-24.28	0.13	20.75	11.86	0.1
1042	1056	A	14	-26.97	-1.06	20.35	-14.82	-0.12
1042	1053	A	2	-28.2	-1.71	19.56	-3.42	-0.03

i-nuc	BP(j)	Nuc	#BP_Win	avgMFE	avgZ	avgED	SumZ	SumZ/#TotalWindows	BPs= 2
nt-1043	-	A	120	-	-	-	-	-
1043	NoBP	A	104	-24.25	0.16	20.26	16.47	0.14
1043	1055	U	14	-26.97	-1.06	20.35	-14.82	-0.12
1043	1052	U	2	-28.2	-1.71	19.56	-3.42	-0.03

i-nuc	BP(j)	Nuc	#BP_Win	avgMFE	avgZ	avgED	SumZ	SumZ/#TotalWindows	BPs= 5
nt-1044	-	G	120	-	-	-	-	-
1044	NoBP	G	98	-24.22	0.12	20.36	11.31	0.09
1044	930	C	3	-25.1	0.25	13.41	0.75	0.01
1044	1037	U	2	-25.2	1.12	21.89	2.25	0.02
1044	1054	C	14	-26.97	-1.06	20.35	-14.82	-0.12
1044	1051	C	2	-28.2	-1.71	19.56	-3.42	-0.03
1044	1065	C	1	-25.2	-1.56	16.43	-1.56	-0.01

i-nuc	BP(j)	Nuc	#BP_Win	avgMFE	avgZ	avgED	SumZ	SumZ/#TotalWindows	BPs= 2
nt-1045	-	C	120	-	-	-	-	-
1045	NoBP	C	115	-24.66	-0.1	20.26	-11.27	-0.09
1045	929	G	3	-25.1	0.25	13.41	0.75	0.01
1045	1036	G	2	-25.2	1.12	21.89	2.25	0.02

i-nuc	BP(j)	Nuc	#BP_Win	avgMFE	avgZ	avgED	SumZ	SumZ/#TotalWindows	BPs= 3
nt-1046	-	A	120	-	-	-	-	-
1046	928	U	2	-25.25	0.14	13.41	0.28	0.0
1046	NoBP	A	103	-24.38	0.05	20.22	5.5	0.05
1046	1052	U	14	-26.97	-1.06	20.35	-14.82	-0.12
1046	1063	U	1	-25.2	-1.56	16.43	-1.56	-0.01

i-nuc	BP(j)	Nuc	#BP_Win	avgMFE	avgZ	avgED	SumZ	SumZ/#TotalWindows	BPs= 4
nt-1047	-	G	120	-	-	-	-	-
1047	NoBP	G	18	-25.57	-1.16	14.79	-20.88	-0.17
1047	1040	C	84	-24.14	0.28	21.2	23.84	0.2
1047	1061	C	3	-25.0	0.15	20.37	0.46	0.0
1047	1051	C	14	-26.97	-1.06	20.35	-14.82	-0.12
1047	1062	C	1	-25.2	-1.56	16.43	-1.56	-0.01

i-nuc	BP(j)	Nuc	#BP_Win	avgMFE	avgZ	avgED	SumZ	SumZ/#TotalWindows	BPs= 2
nt-1048	-	G	120	-	-	-	-	-
1048	NoBP	G	116	-24.71	-0.12	20.09	-13.44	-0.11
1048	1060	C	3	-25.0	0.15	20.37	0.46	0.0
1048	1061	C	1	-25.2	-1.56	16.43	-1.56	-0.01

i-nuc	BP(j)	Nuc	#BP_Win	avgMFE	avgZ	avgED	SumZ	SumZ/#TotalWindows	BPs= 0
nt-1049	-	A	120	-	-	-	-	-
1049	NoBP	A	120	-24.73	-0.15	20.05	-17.62	-0.15

i-nuc	BP(j)	Nuc	#BP_Win	avgMFE	avgZ	avgED	SumZ	SumZ/#TotalWindows	BPs= 2
nt-1050	-	A	120	-	-	-	-	-
1050	NoBP	A	32	-26.34	-1.36	17.0	-43.57	-0.36
1050	1037	U	84	-24.14	0.28	21.2	23.84	0.2
1050	1058	U	4	-25.05	-0.28	19.39	-1.1	-0.01

i-nuc	BP(j)	Nuc	#BP_Win	avgMFE	avgZ	avgED	SumZ	SumZ/#TotalWindows	BPs= 4
nt-1051	-	C	120	-	-	-	-	-
1051	NoBP	C	16	-25.75	-1.74	13.5	-27.89	-0.23
1051	1036	G	84	-24.14	0.28	21.2	23.84	0.2
1051	1057	G	4	-25.05	-0.28	19.39	-1.1	-0.01
1051	1047	G	14	-26.97	-1.06	20.35	-14.82	-0.12
1051	1044	G	2	-28.2	-1.71	19.56	-3.42	-0.03

i-nuc	BP(j)	Nuc	#BP_Win	avgMFE	avgZ	avgED	SumZ	SumZ/#TotalWindows	BPs= 5
nt-1052	-	U	120	-	-	-	-	-
1052	NoBP	U	1	-22.9	1.19	18.13	1.19	0.01
1052	1035	A	84	-24.14	0.28	21.2	23.84	0.2
1052	1056	A	4	-25.05	-0.28	19.39	-1.1	-0.01
1052	1046	A	14	-26.97	-1.06	20.35	-14.82	-0.12
1052	1043	A	2	-28.2	-1.71	19.56	-3.42	-0.03
1052	1157	A	15	-26.13	-2.09	12.95	-31.39	-0.26

i-nuc	BP(j)	Nuc	#BP_Win	avgMFE	avgZ	avgED	SumZ	SumZ/#TotalWindows	BPs= 2
nt-1053	-	A	120	-	-	-	-	-
1053	NoBP	A	102	-24.56	0.08	21.01	7.92	0.07
1053	1042	U	2	-28.2	-1.71	19.56	-3.42	-0.03
1053	1156	U	16	-26.03	-2.04	13.15	-32.66	-0.27

i-nuc	BP(j)	Nuc	#BP_Win	avgMFE	avgZ	avgED	SumZ	SumZ/#TotalWindows	BPs= 3
nt-1054	-	C	120	-	-	-	-	-
1054	NoBP	C	83	-24.34	0.14	21.74	11.97	0.1
1054	1033	G	7	-23.6	0.74	12.87	5.21	0.04
1054	1044	G	14	-26.97	-1.06	20.35	-14.82	-0.12
1054	1155	G	16	-26.03	-2.04	13.15	-32.66	-0.27

i-nuc	BP(j)	Nuc	#BP_Win	avgMFE	avgZ	avgED	SumZ	SumZ/#TotalWindows	BPs= 4
nt-1055	-	U	120	-	-	-	-	-
1055	1032	G	7	-23.6	0.74	12.87	5.21	0.04
1055	NoBP	U	81	-24.26	0.16	21.8	13.26	0.11
1055	1043	A	14	-26.97	-1.06	20.35	-14.82	-0.12
1055	1038	G	2	-28.2	-1.71	19.56	-3.42	-0.03
1055	1154	A	16	-26.03	-2.04	13.15	-32.66	-0.27

i-nuc	BP(j)	Nuc	#BP_Win	avgMFE	avgZ	avgED	SumZ	SumZ/#TotalWindows	BPs= 4
nt-1056	-	A	120	-	-	-	-	-
1056	NoBP	A	84	-24.19	0.21	21.2	17.8	0.15
1056	1052	U	4	-25.05	-0.28	19.39	-1.1	-0.01
1056	1042	U	14	-26.97	-1.06	20.35	-14.82	-0.12
1056	1037	U	2	-28.2	-1.71	19.56	-3.42	-0.03
1056	1153	U	16	-26.03	-2.04	13.15	-32.66	-0.27

i-nuc	BP(j)	Nuc	#BP_Win	avgMFE	avgZ	avgED	SumZ	SumZ/#TotalWindows	BPs= 3
nt-1057	-	G	120	-	-	-	-	-
1057	NoBP	G	60	-24.9	0.37	20.36	22.25	0.19
1057	1051	C	4	-25.05	-0.28	19.39	-1.1	-0.01
1057	1040	C	14	-26.97	-1.06	20.35	-14.82	-0.12
1057	1071	C	42	-24.08	-1.01	19.32	-42.39	-0.35

i-nuc	BP(j)	Nuc	#BP_Win	avgMFE	avgZ	avgED	SumZ	SumZ/#TotalWindows	BPs= 4
nt-1058	-	U	120	-	-	-	-	-
1058	NoBP	U	58	-24.78	0.4	20.41	23.42	0.2
1058	1050	A	4	-25.05	-0.28	19.39	-1.1	-0.01
1058	1039	A	14	-26.97	-1.06	20.35	-14.82	-0.12
1058	1070	A	42	-24.08	-1.01	19.32	-42.39	-0.35
1058	1035	A	2	-28.2	-1.71	19.56	-3.42	-0.03

i-nuc	BP(j)	Nuc	#BP_Win	avgMFE	avgZ	avgED	SumZ	SumZ/#TotalWindows	BPs= 0
nt-1059	-	A	120	-	-	-	-	-
1059	NoBP	A	120	-24.86	-0.33	19.98	-39.94	-0.33

i-nuc	BP(j)	Nuc	#BP_Win	avgMFE	avgZ	avgED	SumZ	SumZ/#TotalWindows	BPs= 5
nt-1060	-	C	120	-	-	-	-	-
1060	NoBP	C	6	-23.95	-0.58	14.31	-3.49	-0.03
1060	1032	G	53	-24.88	0.41	21.06	21.55	0.18
1060	1048	G	3	-25.0	0.15	20.37	0.46	0.0
1060	1038	G	14	-26.97	-1.06	20.35	-14.82	-0.12
1060	1068	G	42	-24.08	-1.01	19.32	-42.39	-0.35
1060	1033	G	2	-28.2	-1.71	19.56	-3.42	-0.03

i-nuc	BP(j)	Nuc	#BP_Win	avgMFE	avgZ	avgED	SumZ	SumZ/#TotalWindows	BPs= 5
nt-1061	-	C	120	-	-	-	-	-
1061	NoBP	C	19	-26.11	-1.0	18.67	-19.04	-0.16
1061	1031	G	53	-24.88	0.41	21.06	21.55	0.18
1061	1047	G	3	-25.0	0.15	20.37	0.46	0.0
1061	1067	G	42	-24.08	-1.01	19.32	-42.39	-0.35
1061	1032	G	2	-28.2	-1.71	19.56	-3.42	-0.03
1061	1048	G	1	-25.2	-1.56	16.43	-1.56	-0.01

i-nuc	BP(j)	Nuc	#BP_Win	avgMFE	avgZ	avgED	SumZ	SumZ/#TotalWindows	BPs= 5
nt-1062	-	C	120	-	-	-	-	-
1062	1030	G	53	-24.88	0.41	21.06	21.55	0.18
1062	957	G	2	-25.2	1.12	21.89	2.25	0.02
1062	1036	G	14	-26.97	-1.06	20.35	-14.82	-0.12
1062	NoBP	C	48	-24.05	-1.05	18.71	-50.52	-0.42
1062	1031	G	2	-28.2	-1.71	19.56	-3.42	-0.03
1062	1047	G	1	-25.2	-1.56	16.43	-1.56	-0.01

i-nuc	BP(j)	Nuc	#BP_Win	avgMFE	avgZ	avgED	SumZ	SumZ/#TotalWindows	BPs= 5
nt-1063	-	U	120	-	-	-	-	-
1063	1029	A	52	-24.9	0.39	21.15	20.47	0.17
1063	956	G	2	-25.2	1.12	21.89	2.25	0.02
1063	1035	A	14	-26.97	-1.06	20.35	-14.82	-0.12
1063	NoBP	U	49	-24.1	-1.08	18.53	-52.77	-0.44
1063	1030	G	2	-28.2	-1.71	19.56	-3.42	-0.03
1063	1046	A	1	-25.2	-1.56	16.43	-1.56	-0.01

i-nuc	BP(j)	Nuc	#BP_Win	avgMFE	avgZ	avgED	SumZ	SumZ/#TotalWindows	BPs= 4
nt-1064	-	U	120	-	-	-	-	-
1064	1028	A	51	-24.89	0.39	21.24	19.64	0.16
1064	955	A	2	-25.2	1.12	21.89	2.25	0.02
1064	1034	A	14	-26.97	-1.06	20.35	-14.82	-0.12
1064	NoBP	U	52	-24.26	-1.12	18.33	-58.16	-0.48
1064	1029	A	1	-28.5	-1.83	18.62	-1.83	-0.02

i-nuc	BP(j)	Nuc	#BP_Win	avgMFE	avgZ	avgED	SumZ	SumZ/#TotalWindows	BPs= 3
nt-1065	-	C	120	-	-	-	-	-
1065	NoBP	C	103	-24.62	-0.41	19.7	-42.7	-0.36
1065	954	G	2	-25.2	1.12	21.89	2.25	0.02
1065	1033	G	14	-26.97	-1.06	20.35	-14.82	-0.12
1065	1044	G	1	-25.2	-1.56	16.43	-1.56	-0.01

i-nuc	BP(j)	Nuc	#BP_Win	avgMFE	avgZ	avgED	SumZ	SumZ/#TotalWindows	BPs= 2
nt-1066	-	A	120	-	-	-	-	-
1066	NoBP	A	113	-24.98	-0.5	19.95	-56.24	-0.47
1066	953	U	2	-25.2	1.12	21.89	2.25	0.02
1066	1172	U	5	-23.7	-1.27	13.8	-6.34	-0.05

i-nuc	BP(j)	Nuc	#BP_Win	avgMFE	avgZ	avgED	SumZ	SumZ/#TotalWindows	BPs= 4
nt-1067	-	G	120	-	-	-	-	-
1067	NoBP	G	25	-27.11	-1.28	17.83	-32.12	-0.27
1067	1027	C	47	-24.69	0.39	21.56	18.52	0.15
1067	1061	C	42	-24.08	-1.01	19.32	-42.39	-0.35
1067	1040	C	1	-25.2	-1.56	16.43	-1.56	-0.01
1067	1171	C	5	-23.7	-1.27	13.8	-6.34	-0.05

i-nuc	BP(j)	Nuc	#BP_Win	avgMFE	avgZ	avgED	SumZ	SumZ/#TotalWindows	BPs= 3
nt-1068	-	G	120	-	-	-	-	-
1068	NoBP	G	26	-27.17	-1.43	17.26	-37.24	-0.31
1068	1026	C	47	-24.69	0.39	21.56	18.52	0.15
1068	1060	C	42	-24.08	-1.01	19.32	-42.39	-0.35
1068	1170	C	5	-23.7	-1.27	13.8	-6.34	-0.05

i-nuc	BP(j)	Nuc	#BP_Win	avgMFE	avgZ	avgED	SumZ	SumZ/#TotalWindows	BPs= 0
nt-1069	-	A	120	-	-	-	-	-
1069	NoBP	A	120	-25.01	-0.6	19.4	-71.71	-0.6

i-nuc	BP(j)	Nuc	#BP_Win	avgMFE	avgZ	avgED	SumZ	SumZ/#TotalWindows	BPs= 2
nt-1070	-	A	120	-	-	-	-	-
1070	NoBP	A	77	-25.55	-0.4	19.3	-31.09	-0.26
1070	1058	U	42	-24.08	-1.01	19.32	-42.39	-0.35
1070	1037	U	1	-25.2	-1.56	16.43	-1.56	-0.01

i-nuc	BP(j)	Nuc	#BP_Win	avgMFE	avgZ	avgED	SumZ	SumZ/#TotalWindows	BPs= 2
nt-1071	-	C	120	-	-	-	-	-
1071	NoBP	C	77	-25.59	-0.45	19.13	-34.47	-0.29
1071	1057	G	42	-24.08	-1.01	19.32	-42.39	-0.35
1071	1036	G	1	-25.2	-1.56	16.43	-1.56	-0.01

i-nuc	BP(j)	Nuc	#BP_Win	avgMFE	avgZ	avgED	SumZ	SumZ/#TotalWindows	BPs= 0
nt-1072	-	A	120	-	-	-	-	-
1072	NoBP	A	120	-25.09	-0.68	19.07	-81.83	-0.68

i-nuc	BP(j)	Nuc	#BP_Win	avgMFE	avgZ	avgED	SumZ	SumZ/#TotalWindows	BPs= 0
nt-1073	-	A	120	-	-	-	-	-
1073	NoBP	A	120	-25.12	-0.71	18.96	-85.6	-0.71

i-nuc	BP(j)	Nuc	#BP_Win	avgMFE	avgZ	avgED	SumZ	SumZ/#TotalWindows	BPs= 1
nt-1074	-	A	120	-	-	-	-	-
1074	NoBP	A	49	-23.21	0.45	23.31	21.99	0.18
1074	1102	U	71	-26.47	-1.56	15.8	-111.06	-0.93

i-nuc	BP(j)	Nuc	#BP_Win	avgMFE	avgZ	avgED	SumZ	SumZ/#TotalWindows	BPs= 1
nt-1075	-	U	120	-	-	-	-	-
1075	NoBP	U	26	-23.48	0.95	22.85	24.59	0.2
1075	1101	A	94	-25.64	-1.24	17.66	-116.94	-0.97

i-nuc	BP(j)	Nuc	#BP_Win	avgMFE	avgZ	avgED	SumZ	SumZ/#TotalWindows	BPs= 1
nt-1076	-	A	120	-	-	-	-	-
1076	NoBP	A	24	-23.33	0.97	23.12	23.31	0.19
1076	1100	U	96	-25.66	-1.24	17.6	-118.95	-0.99

i-nuc	BP(j)	Nuc	#BP_Win	avgMFE	avgZ	avgED	SumZ	SumZ/#TotalWindows	BPs= 2
nt-1077	-	G	120	-	-	-	-	-
1077	NoBP	G	19	-23.41	0.96	22.53	18.19	0.15
1077	985	C	3	-21.6	1.4	29.75	4.21	0.04
1077	1099	C	98	-25.67	-1.23	17.52	-120.35	-1.0

i-nuc	BP(j)	Nuc	#BP_Win	avgMFE	avgZ	avgED	SumZ	SumZ/#TotalWindows	BPs= 2
nt-1078	-	G	120	-	-	-	-	-
1078	NoBP	G	19	-23.35	0.83	22.1	15.78	0.13
1078	984	C	3	-21.6	1.4	29.75	4.21	0.04
1078	1098	C	98	-25.67	-1.23	17.52	-120.35	-1.0

i-nuc	BP(j)	Nuc	#BP_Win	avgMFE	avgZ	avgED	SumZ	SumZ/#TotalWindows	BPs= 1
nt-1079	-	A	120	-	-	-	-	-
1079	NoBP	A	117	-25.28	-0.91	18.21	-106.95	-0.89
1079	983	U	3	-21.6	1.4	29.75	4.21	0.04

i-nuc	BP(j)	Nuc	#BP_Win	avgMFE	avgZ	avgED	SumZ	SumZ/#TotalWindows	BPs= 4
nt-1080	-	U	120	-	-	-	-	-
1080	NoBP	U	3	-23.4	1.14	23.69	3.43	0.03
1080	982	A	3	-21.6	1.4	29.75	4.21	0.04
1080	986	A	10	-22.63	1.03	22.94	10.31	0.09
1080	995	A	1	-23.8	0.67	27.12	0.67	0.01
1080	1097	A	103	-25.6	-1.2	17.42	-123.99	-1.03

i-nuc	BP(j)	Nuc	#BP_Win	avgMFE	avgZ	avgED	SumZ	SumZ/#TotalWindows	BPs= 4
nt-1081	-	G	120	-	-	-	-	-
1081	NoBP	G	2	-22.25	1.48	27.91	2.97	0.02
1081	981	C	3	-21.6	1.4	29.75	4.21	0.04
1081	985	C	10	-22.63	1.03	22.94	10.31	0.09
1081	994	C	1	-23.8	0.67	27.12	0.67	0.01
1081	1096	C	104	-25.59	-1.21	17.34	-126.02	-1.05

i-nuc	BP(j)	Nuc	#BP_Win	avgMFE	avgZ	avgED	SumZ	SumZ/#TotalWindows	BPs= 2
nt-1082	-	G	120	-	-	-	-	-
1082	NoBP	G	5	-22.1	1.27	30.21	6.35	0.05
1082	984	C	10	-22.63	1.03	22.94	10.31	0.09
1082	1095	C	105	-25.55	-1.21	17.29	-126.94	-1.06

i-nuc	BP(j)	Nuc	#BP_Win	avgMFE	avgZ	avgED	SumZ	SumZ/#TotalWindows	BPs= 4
nt-1083	-	A	120	-	-	-	-	-
1083	NoBP	A	2	-20.95	0.21	21.18	0.42	0.0
1083	979	U	2	-21.7	1.36	29.18	2.73	0.02
1083	983	U	10	-22.63	1.03	22.94	10.31	0.09
1083	992	U	1	-23.8	0.67	27.12	0.67	0.01
1083	1094	U	105	-25.55	-1.21	17.29	-126.94	-1.06

i-nuc	BP(j)	Nuc	#BP_Win	avgMFE	avgZ	avgED	SumZ	SumZ/#TotalWindows	BPs= 3
nt-1084	-	U	120	-	-	-	-	-
1084	NoBP	U	4	-21.1	0.21	20.29	0.85	0.01
1084	982	A	10	-22.63	1.03	22.94	10.31	0.09
1084	991	A	1	-23.8	0.67	27.12	0.67	0.01
1084	1093	A	105	-25.55	-1.21	17.29	-126.94	-1.06

i-nuc	BP(j)	Nuc	#BP_Win	avgMFE	avgZ	avgED	SumZ	SumZ/#TotalWindows	BPs= 2
nt-1085	-	G	120	-	-	-	-	-
1085	NoBP	G	109	-25.37	-1.18	17.25	-128.57	-1.07
1085	981	C	10	-22.63	1.03	22.94	10.31	0.09
1085	990	C	1	-23.8	0.67	27.12	0.67	0.01

i-nuc	BP(j)	Nuc	#BP_Win	avgMFE	avgZ	avgED	SumZ	SumZ/#TotalWindows	BPs= 0
nt-1086	-	A	120	-	-	-	-	-
1086	NoBP	A	120	-25.12	-1.01	17.65	-120.73	-1.01

i-nuc	BP(j)	Nuc	#BP_Win	avgMFE	avgZ	avgED	SumZ	SumZ/#TotalWindows	BPs= 2
nt-1087	-	C	120	-	-	-	-	-
1087	NoBP	C	111	-25.29	-1.18	17.09	-131.44	-1.1
1087	980	G	8	-22.74	0.94	22.38	7.51	0.06
1087	989	G	1	-23.8	0.67	27.12	0.67	0.01

i-nuc	BP(j)	Nuc	#BP_Win	avgMFE	avgZ	avgED	SumZ	SumZ/#TotalWindows	BPs= 2
nt-1088	-	A	120	-	-	-	-	-
1088	979	U	8	-22.74	0.94	22.38	7.51	0.06
1088	988	U	1	-23.8	0.67	27.12	0.67	0.01
1088	NoBP	A	111	-25.27	-1.2	16.99	-133.55	-1.11

i-nuc	BP(j)	Nuc	#BP_Win	avgMFE	avgZ	avgED	SumZ	SumZ/#TotalWindows	BPs= 1
nt-1089	-	C	120	-	-	-	-	-
1089	NoBP	C	119	-25.09	-1.07	17.28	-127.58	-1.06
1089	987	G	1	-23.8	0.67	27.12	0.67	0.01

i-nuc	BP(j)	Nuc	#BP_Win	avgMFE	avgZ	avgED	SumZ	SumZ/#TotalWindows	BPs= 0
nt-1090	-	A	120	-	-	-	-	-
1090	NoBP	A	120	-25.06	-1.08	17.27	-129.0	-1.08

i-nuc	BP(j)	Nuc	#BP_Win	avgMFE	avgZ	avgED	SumZ	SumZ/#TotalWindows	BPs= 0
nt-1091	-	U	120	-	-	-	-	-
1091	NoBP	U	120	-25.04	-1.09	17.15	-130.34	-1.09

i-nuc	BP(j)	Nuc	#BP_Win	avgMFE	avgZ	avgED	SumZ	SumZ/#TotalWindows	BPs= 0
nt-1092	-	A	120	-	-	-	-	-
1092	NoBP	A	120	-25.02	-1.1	17.09	-131.73	-1.1

i-nuc	BP(j)	Nuc	#BP_Win	avgMFE	avgZ	avgED	SumZ	SumZ/#TotalWindows	BPs= 1
nt-1093	-	A	120	-	-	-	-	-
1093	NoBP	A	15	-21.19	-0.39	15.26	-5.89	-0.05
1093	1084	U	105	-25.55	-1.21	17.29	-126.94	-1.06

i-nuc	BP(j)	Nuc	#BP_Win	avgMFE	avgZ	avgED	SumZ	SumZ/#TotalWindows	BPs= 4
nt-1094	-	U	120	-	-	-	-	-
1094	NoBP	U	3	-22.8	1.02	22.7	3.07	0.03
1094	1083	A	105	-25.55	-1.21	17.29	-126.94	-1.06
1094	1199	A	6	-20.5	-1.1	11.76	-6.61	-0.06
1094	1207	A	4	-20.7	-0.62	13.54	-2.46	-0.02
1094	1186	A	2	-21.2	-0.34	15.1	-0.68	-0.01

i-nuc	BP(j)	Nuc	#BP_Win	avgMFE	avgZ	avgED	SumZ	SumZ/#TotalWindows	BPs= 4
nt-1095	-	C	120	-	-	-	-	-
1095	NoBP	C	3	-22.47	0.45	20.5	1.35	0.01
1095	1082	G	105	-25.55	-1.21	17.29	-126.94	-1.06
1095	1198	G	6	-20.5	-1.1	11.76	-6.61	-0.06
1095	1206	G	4	-20.7	-0.62	13.54	-2.46	-0.02
1095	1185	G	2	-21.2	-0.34	15.1	-0.68	-0.01

i-nuc	BP(j)	Nuc	#BP_Win	avgMFE	avgZ	avgED	SumZ	SumZ/#TotalWindows	BPs= 4
nt-1096	-	C	120	-	-	-	-	-
1096	NoBP	C	4	-21.85	-0.47	16.35	-1.89	-0.02
1096	1081	G	104	-25.59	-1.21	17.34	-126.02	-1.05
1096	1197	G	6	-20.5	-1.1	11.76	-6.61	-0.06
1096	1205	G	4	-20.7	-0.62	13.54	-2.46	-0.02
1096	1184	G	2	-21.2	-0.34	15.1	-0.68	-0.01

i-nuc	BP(j)	Nuc	#BP_Win	avgMFE	avgZ	avgED	SumZ	SumZ/#TotalWindows	BPs= 1
nt-1097	-	A	120	-	-	-	-	-
1097	1080	U	103	-25.6	-1.2	17.42	-123.99	-1.03
1097	NoBP	A	17	-21.16	-0.91	12.83	-15.55	-0.13

i-nuc	BP(j)	Nuc	#BP_Win	avgMFE	avgZ	avgED	SumZ	SumZ/#TotalWindows	BPs= 2
nt-1098	-	C	120	-	-	-	-	-
1098	NoBP	C	16	-21.44	-0.84	13.27	-13.36	-0.11
1098	1078	G	98	-25.67	-1.23	17.52	-120.35	-1.0
1098	1198	G	6	-22.87	-1.22	11.88	-7.33	-0.06

i-nuc	BP(j)	Nuc	#BP_Win	avgMFE	avgZ	avgED	SumZ	SumZ/#TotalWindows	BPs= 2
nt-1099	-	C	120	-	-	-	-	-
1099	1077	G	98	-25.67	-1.23	17.52	-120.35	-1.0
1099	NoBP	C	16	-21.34	-0.96	12.5	-15.32	-0.13
1099	1197	G	6	-22.87	-1.22	11.88	-7.33	-0.06

i-nuc	BP(j)	Nuc	#BP_Win	avgMFE	avgZ	avgED	SumZ	SumZ/#TotalWindows	BPs= 2
nt-1100	-	U	120	-	-	-	-	-
1100	1076	A	96	-25.66	-1.24	17.6	-118.95	-0.99
1100	NoBP	U	18	-21.72	-0.99	12.24	-17.85	-0.15
1100	1196	A	6	-22.87	-1.22	11.88	-7.33	-0.06

i-nuc	BP(j)	Nuc	#BP_Win	avgMFE	avgZ	avgED	SumZ	SumZ/#TotalWindows	BPs= 2
nt-1101	-	A	120	-	-	-	-	-
1101	1075	U	94	-25.64	-1.24	17.66	-116.94	-0.97
1101	1143	U	26	-22.25	-1.1	11.99	-28.49	-0.24

i-nuc	BP(j)	Nuc	#BP_Win	avgMFE	avgZ	avgED	SumZ	SumZ/#TotalWindows	BPs= 3
nt-1102	-	U	120	-	-	-	-	-
1102	1074	A	71	-26.47	-1.56	15.8	-111.06	-0.93
1102	1034	A	20	-22.32	-0.04	25.24	-0.78	-0.01
1102	1142	A	29	-22.66	-1.19	11.74	-34.52	-0.29

i-nuc	BP(j)	Nuc	#BP_Win	avgMFE	avgZ	avgED	SumZ	SumZ/#TotalWindows	BPs= 3
nt-1103	-	C	120	-	-	-	-	-
1103	NoBP	C	8	-24.21	-0.21	21.77	-1.71	-0.01
1103	1032	G	11	-26.85	-0.86	21.37	-9.41	-0.08
1103	1033	G	20	-22.32	-0.04	25.24	-0.78	-0.01
1103	1141	G	81	-25.19	-1.66	12.96	-134.42	-1.12

i-nuc	BP(j)	Nuc	#BP_Win	avgMFE	avgZ	avgED	SumZ	SumZ/#TotalWindows	BPs= 5
nt-1104	-	C	120	-	-	-	-	-
1104	NoBP	C	5	-24.94	-0.29	20.83	-1.46	-0.01
1104	1031	G	11	-26.85	-0.86	21.37	-9.41	-0.08
1104	1032	G	20	-22.32	-0.04	25.24	-0.78	-0.01
1104	1111	G	2	-20.75	0.12	27.14	0.23	0.0
1104	1140	G	81	-25.19	-1.66	12.96	-134.42	-1.12
1104	1141	G	1	-17.6	0.1	17.71	0.1	0.0

i-nuc	BP(j)	Nuc	#BP_Win	avgMFE	avgZ	avgED	SumZ	SumZ/#TotalWindows	BPs= 6
nt-1105	-	C	120	-	-	-	-	-
1105	NoBP	C	2	-22.55	-0.12	17.89	-0.24	-0.0
1105	1030	G	11	-26.85	-0.86	21.37	-9.41	-0.08
1105	1031	G	20	-22.32	-0.04	25.24	-0.78	-0.01
1105	1005	G	3	-23.23	-0.24	23.53	-0.73	-0.01
1105	1110	G	2	-20.75	0.12	27.14	0.23	0.0
1105	1139	G	81	-25.19	-1.66	12.96	-134.42	-1.12
1105	1140	G	1	-17.6	0.1	17.71	0.1	0.0

i-nuc	BP(j)	Nuc	#BP_Win	avgMFE	avgZ	avgED	SumZ	SumZ/#TotalWindows	BPs= 2
nt-1106	-	A	120	-	-	-	-	-
1106	NoBP	A	36	-23.23	-0.26	23.63	-9.4	-0.08
1106	1004	U	3	-23.23	-0.24	23.53	-0.73	-0.01
1106	1138	U	81	-25.19	-1.66	12.96	-134.42	-1.12

i-nuc	BP(j)	Nuc	#BP_Win	avgMFE	avgZ	avgED	SumZ	SumZ/#TotalWindows	BPs= 1
nt-1107	-	G	120	-	-	-	-	-
1107	NoBP	G	117	-24.51	-1.23	16.24	-143.58	-1.2
1107	1003	U	3	-23.23	-0.24	23.53	-0.73	-0.01

i-nuc	BP(j)	Nuc	#BP_Win	avgMFE	avgZ	avgED	SumZ	SumZ/#TotalWindows	BPs= 2
nt-1108	-	U	120	-	-	-	-	-
1108	NoBP	U	109	-24.65	-1.27	15.92	-138.54	-1.15
1108	1002	A	3	-23.23	-0.24	23.53	-0.73	-0.01
1108	1139	G	8	-21.44	-0.54	20.71	-4.28	-0.04

i-nuc	BP(j)	Nuc	#BP_Win	avgMFE	avgZ	avgED	SumZ	SumZ/#TotalWindows	BPs= 2
nt-1109	-	A	120	-	-	-	-	-
1109	NoBP	A	107	-24.61	-1.28	15.83	-136.82	-1.14
1109	1001	U	3	-23.23	-0.24	23.53	-0.73	-0.01
1109	1138	U	10	-21.46	-0.55	21.1	-5.48	-0.05

i-nuc	BP(j)	Nuc	#BP_Win	avgMFE	avgZ	avgED	SumZ	SumZ/#TotalWindows	BPs= 4
nt-1110	-	G	120	-	-	-	-	-
1110	NoBP	G	2	-26.8	-0.27	21.44	-0.54	-0.0
1110	1027	C	20	-22.32	-0.04	25.24	-0.78	-0.01
1110	1000	C	3	-23.23	-0.24	23.53	-0.73	-0.01
1110	1105	C	2	-20.75	0.12	27.14	0.23	0.0
1110	1137	C	93	-24.68	-1.51	14.07	-140.32	-1.17

i-nuc	BP(j)	Nuc	#BP_Win	avgMFE	avgZ	avgED	SumZ	SumZ/#TotalWindows	BPs= 4
nt-1111	-	G	120	-	-	-	-	-
1111	NoBP	G	3	-20.47	0.56	28.02	1.67	0.01
1111	1026	C	20	-22.32	-0.04	25.24	-0.78	-0.01
1111	999	C	2	-24.3	-0.59	21.66	-1.18	-0.01
1111	1104	C	2	-20.75	0.12	27.14	0.23	0.0
1111	1136	C	93	-24.68	-1.51	14.07	-140.32	-1.17

i-nuc	BP(j)	Nuc	#BP_Win	avgMFE	avgZ	avgED	SumZ	SumZ/#TotalWindows	BPs= 1
nt-1112	-	A	120	-	-	-	-	-
1112	NoBP	A	27	-21.65	0.04	25.89	1.01	0.01
1112	1135	U	93	-24.68	-1.51	14.07	-140.32	-1.17

i-nuc	BP(j)	Nuc	#BP_Win	avgMFE	avgZ	avgED	SumZ	SumZ/#TotalWindows	BPs= 0
nt-1113	-	G	120	-	-	-	-	-
1113	NoBP	G	120	-23.88	-1.15	16.84	-137.66	-1.15

i-nuc	BP(j)	Nuc	#BP_Win	avgMFE	avgZ	avgED	SumZ	SumZ/#TotalWindows	BPs= 0
nt-1114	-	A	120	-	-	-	-	-
1114	NoBP	A	120	-23.76	-1.14	16.95	-136.36	-1.14

i-nuc	BP(j)	Nuc	#BP_Win	avgMFE	avgZ	avgED	SumZ	SumZ/#TotalWindows	BPs= 0
nt-1115	-	A	120	-	-	-	-	-
1115	NoBP	A	120	-23.65	-1.12	17.07	-134.58	-1.12

i-nuc	BP(j)	Nuc	#BP_Win	avgMFE	avgZ	avgED	SumZ	SumZ/#TotalWindows	BPs= 2
nt-1116	-	A	120	-	-	-	-	-
1116	NoBP	A	15	-21.2	0.23	26.42	3.4	0.03
1116	1128	U	1	-20.1	0.25	26.82	0.25	0.0
1116	1132	U	104	-23.9	-1.31	15.76	-136.25	-1.14

i-nuc	BP(j)	Nuc	#BP_Win	avgMFE	avgZ	avgED	SumZ	SumZ/#TotalWindows	BPs= 4
nt-1117	-	U	120	-	-	-	-	-
1117	NoBP	U	3	-23.23	-0.24	23.53	-0.73	-0.01
1117	1022	A	9	-19.9	0.54	27.87	4.88	0.04
1117	1127	A	1	-20.1	0.25	26.82	0.25	0.0
1117	1024	A	2	-20.75	0.12	27.14	0.23	0.0
1117	1131	A	105	-23.8	-1.28	15.94	-134.42	-1.12

i-nuc	BP(j)	Nuc	#BP_Win	avgMFE	avgZ	avgED	SumZ	SumZ/#TotalWindows	BPs= 4
nt-1118	-	C	120	-	-	-	-	-
1118	NoBP	C	3	-19.73	0.47	24.01	1.41	0.01
1118	1021	G	9	-19.9	0.54	27.87	4.88	0.04
1118	1126	G	1	-20.1	0.25	26.82	0.25	0.0
1118	1023	G	2	-20.75	0.12	27.14	0.23	0.0
1118	1130	G	105	-23.8	-1.28	15.94	-134.42	-1.12

i-nuc	BP(j)	Nuc	#BP_Win	avgMFE	avgZ	avgED	SumZ	SumZ/#TotalWindows	BPs= 4
nt-1119	-	U	120	-	-	-	-	-
1119	NoBP	U	3	-16.53	0.95	24.52	2.86	0.02
1119	1020	A	9	-19.9	0.54	27.87	4.88	0.04
1119	1125	A	1	-20.1	0.25	26.82	0.25	0.0
1119	1022	A	2	-20.75	0.12	27.14	0.23	0.0
1119	1129	G	105	-23.8	-1.28	15.94	-134.42	-1.12

i-nuc	BP(j)	Nuc	#BP_Win	avgMFE	avgZ	avgED	SumZ	SumZ/#TotalWindows	BPs= 1
nt-1120	-	A	120	-	-	-	-	-
1120	NoBP	A	15	-18.92	0.59	27.15	8.78	0.07
1120	1128	U	105	-23.8	-1.28	15.94	-134.42	-1.12

i-nuc	BP(j)	Nuc	#BP_Win	avgMFE	avgZ	avgED	SumZ	SumZ/#TotalWindows	BPs= 1
nt-1121	-	U	120	-	-	-	-	-
1121	NoBP	U	15	-18.57	0.59	27.27	8.87	0.07
1121	1127	A	105	-23.8	-1.28	15.94	-134.42	-1.12

i-nuc	BP(j)	Nuc	#BP_Win	avgMFE	avgZ	avgED	SumZ	SumZ/#TotalWindows	BPs= 0
nt-1122	-	A	120	-	-	-	-	-
1122	NoBP	A	120	-23.1	-1.05	17.38	-125.55	-1.05

i-nuc	BP(j)	Nuc	#BP_Win	avgMFE	avgZ	avgED	SumZ	SumZ/#TotalWindows	BPs= 0
nt-1123	-	A	120	-	-	-	-	-
1123	NoBP	A	120	-23.06	-1.05	17.39	-125.42	-1.05

i-nuc	BP(j)	Nuc	#BP_Win	avgMFE	avgZ	avgED	SumZ	SumZ/#TotalWindows	BPs= 0
nt-1124	-	A	120	-	-	-	-	-
1124	NoBP	A	120	-23.01	-1.04	17.41	-124.87	-1.04

i-nuc	BP(j)	Nuc	#BP_Win	avgMFE	avgZ	avgED	SumZ	SumZ/#TotalWindows	BPs= 2
nt-1125	-	A	120	-	-	-	-	-
1125	NoBP	A	117	-23.03	-1.07	17.18	-125.07	-1.04
1125	1119	U	1	-20.1	0.25	26.82	0.25	0.0
1125	1018	U	2	-20.75	0.12	27.14	0.23	0.0

i-nuc	BP(j)	Nuc	#BP_Win	avgMFE	avgZ	avgED	SumZ	SumZ/#TotalWindows	BPs= 1
nt-1126	-	G	120	-	-	-	-	-
1126	NoBP	G	119	-22.95	-1.04	17.37	-124.05	-1.03
1126	1118	C	1	-20.1	0.25	26.82	0.25	0.0

i-nuc	BP(j)	Nuc	#BP_Win	avgMFE	avgZ	avgED	SumZ	SumZ/#TotalWindows	BPs= 2
nt-1127	-	A	120	-	-	-	-	-
1127	NoBP	A	14	-16.37	0.75	27.81	10.52	0.09
1127	1117	U	1	-20.1	0.25	26.82	0.25	0.0
1127	1121	U	105	-23.8	-1.28	15.94	-134.42	-1.12

i-nuc	BP(j)	Nuc	#BP_Win	avgMFE	avgZ	avgED	SumZ	SumZ/#TotalWindows	BPs= 4
nt-1128	-	U	120	-	-	-	-	-
1128	NoBP	U	11	-15.25	0.89	28.0	9.76	0.08
1128	1116	A	1	-20.1	0.25	26.82	0.25	0.0
1128	1015	A	2	-20.75	0.12	27.14	0.23	0.0
1128	1120	A	105	-23.8	-1.28	15.94	-134.42	-1.12
1128	1202	A	1	-17.9	0.28	22.16	0.28	0.0

i-nuc	BP(j)	Nuc	#BP_Win	avgMFE	avgZ	avgED	SumZ	SumZ/#TotalWindows	BPs= 5
nt-1129	-	G	120	-	-	-	-	-
1129	NoBP	G	1	-20.1	0.25	26.82	0.25	0.0
1129	1014	C	2	-20.75	0.12	27.14	0.23	0.0
1129	1119	U	105	-23.8	-1.28	15.94	-134.42	-1.12
1129	1137	C	8	-14.51	1.01	28.51	8.1	0.07
1129	1201	C	3	-16.57	0.62	25.0	1.85	0.02
1129	1211	C	1	-18.6	-0.04	18.26	-0.04	-0.0

i-nuc	BP(j)	Nuc	#BP_Win	avgMFE	avgZ	avgED	SumZ	SumZ/#TotalWindows	BPs= 5
nt-1130	-	G	120	-	-	-	-	-
1130	1013	C	2	-20.75	0.12	27.14	0.23	0.0
1130	1118	C	105	-23.8	-1.28	15.94	-134.42	-1.12
1130	1136	C	8	-14.51	1.01	28.51	8.1	0.07
1130	1200	C	3	-16.57	0.62	25.0	1.85	0.02
1130	1210	C	1	-18.6	-0.04	18.26	-0.04	-0.0
1130	NoBP	G	1	-19.1	-0.38	12.99	-0.38	-0.0

i-nuc	BP(j)	Nuc	#BP_Win	avgMFE	avgZ	avgED	SumZ	SumZ/#TotalWindows	BPs= 2
nt-1131	-	A	120	-	-	-	-	-
1131	NoBP	A	7	-18.34	0.07	20.74	0.48	0.0
1131	1117	U	105	-23.8	-1.28	15.94	-134.42	-1.12
1131	1135	U	8	-14.51	1.01	28.51	8.1	0.07

i-nuc	BP(j)	Nuc	#BP_Win	avgMFE	avgZ	avgED	SumZ	SumZ/#TotalWindows	BPs= 1
nt-1132	-	U	120	-	-	-	-	-
1132	1116	A	104	-23.9	-1.31	15.76	-136.25	-1.14
1132	NoBP	U	16	-16.02	0.61	24.63	9.81	0.08

i-nuc	BP(j)	Nuc	#BP_Win	avgMFE	avgZ	avgED	SumZ	SumZ/#TotalWindows	BPs= 0
nt-1133	-	A	120	-	-	-	-	-
1133	NoBP	A	120	-22.84	-1.06	16.82	-126.73	-1.06

i-nuc	BP(j)	Nuc	#BP_Win	avgMFE	avgZ	avgED	SumZ	SumZ/#TotalWindows	BPs= 0
nt-1134	-	A	120	-	-	-	-	-
1134	NoBP	A	120	-22.82	-1.06	16.73	-126.73	-1.06

i-nuc	BP(j)	Nuc	#BP_Win	avgMFE	avgZ	avgED	SumZ	SumZ/#TotalWindows	BPs= 4
nt-1135	-	U	120	-	-	-	-	-
1135	NoBP	U	3	-19.23	0.08	27.23	0.25	0.0
1135	1112	A	93	-24.68	-1.51	14.07	-140.32	-1.17
1135	1207	A	13	-16.68	0.25	23.49	3.3	0.03
1135	1131	A	8	-14.51	1.01	28.51	8.1	0.07
1135	1199	A	3	-16.57	0.62	25.0	1.85	0.02

i-nuc	BP(j)	Nuc	#BP_Win	avgMFE	avgZ	avgED	SumZ	SumZ/#TotalWindows	BPs= 4
nt-1136	-	C	120	-	-	-	-	-
1136	NoBP	C	2	-17.8	0.57	29.22	1.13	0.01
1136	1111	G	93	-24.68	-1.51	14.07	-140.32	-1.17
1136	1206	G	14	-16.79	0.22	23.08	3.04	0.03
1136	1130	G	8	-14.51	1.01	28.51	8.1	0.07
1136	1198	G	3	-16.57	0.62	25.0	1.85	0.02

i-nuc	BP(j)	Nuc	#BP_Win	avgMFE	avgZ	avgED	SumZ	SumZ/#TotalWindows	BPs= 5
nt-1137	-	C	120	-	-	-	-	-
1137	1110	G	93	-24.68	-1.51	14.07	-140.32	-1.17
1137	1205	G	14	-16.79	0.22	23.08	3.04	0.03
1137	NoBP	C	1	-13.5	1.83	34.55	1.83	0.02
1137	1129	G	8	-14.51	1.01	28.51	8.1	0.07
1137	1197	G	3	-16.57	0.62	25.0	1.85	0.02
1137	1256	G	1	-18.2	-0.13	16.24	-0.13	-0.0

i-nuc	BP(j)	Nuc	#BP_Win	avgMFE	avgZ	avgED	SumZ	SumZ/#TotalWindows	BPs= 7
nt-1138	-	U	120	-	-	-	-	-
1138	1109	A	10	-21.46	-0.55	21.1	-5.48	-0.05
1138	1106	A	81	-25.19	-1.66	12.96	-134.42	-1.12
1138	NoBP	U	2	-14.95	1.1	30.48	2.19	0.02
1138	1204	A	14	-16.79	0.22	23.08	3.04	0.03
1138	1237	A	8	-14.51	1.01	28.51	8.1	0.07
1138	1196	A	3	-16.57	0.62	25.0	1.85	0.02
1138	1255	A	1	-18.2	-0.13	16.24	-0.13	-0.0
1138	1202	A	1	-16.7	0.24	19.02	0.24	0.0

i-nuc	BP(j)	Nuc	#BP_Win	avgMFE	avgZ	avgED	SumZ	SumZ/#TotalWindows	BPs= 6
nt-1139	-	G	120	-	-	-	-	-
1139	1108	U	8	-21.44	-0.54	20.71	-4.28	-0.04
1139	1105	C	81	-25.19	-1.66	12.96	-134.42	-1.12
1139	1171	C	2	-16.95	0.14	25.63	0.29	0.0
1139	NoBP	G	18	-16.83	0.26	23.02	4.76	0.04
1139	1236	U	9	-14.4	1.1	29.18	9.93	0.08
1139	1201	C	1	-16.7	0.24	19.02	0.24	0.0
1139	1211	C	1	-16.5	0.28	19.55	0.28	0.0

i-nuc	BP(j)	Nuc	#BP_Win	avgMFE	avgZ	avgED	SumZ	SumZ/#TotalWindows	BPs= 9
nt-1140	-	G	120	-	-	-	-	-
1140	NoBP	G	6	-21.22	-0.42	21.02	-2.55	-0.02
1140	1104	C	81	-25.19	-1.66	12.96	-134.42	-1.12
1140	1105	C	1	-17.6	0.1	17.71	0.1	0.0
1140	1170	C	2	-16.95	0.14	25.63	0.29	0.0
1140	1201	C	14	-16.79	0.22	23.08	3.04	0.03
1140	1235	C	9	-14.4	1.1	29.18	9.93	0.08
1140	1194	C	3	-16.57	0.62	25.0	1.85	0.02
1140	1253	C	2	-17.3	-0.16	16.11	-0.32	-0.0
1140	1200	C	1	-16.7	0.24	19.02	0.24	0.0
1140	1210	C	1	-16.5	0.28	19.55	0.28	0.0

i-nuc	BP(j)	Nuc	#BP_Win	avgMFE	avgZ	avgED	SumZ	SumZ/#TotalWindows	BPs= 7
nt-1141	-	G	120	-	-	-	-	-
1141	1103	C	81	-25.19	-1.66	12.96	-134.42	-1.12
1141	NoBP	G	10	-18.23	0.05	21.23	0.49	0.0
1141	1104	C	1	-17.6	0.1	17.71	0.1	0.0
1141	1169	C	2	-16.95	0.14	25.63	0.29	0.0
1141	1200	C	14	-16.79	0.22	23.08	3.04	0.03
1141	1234	U	9	-14.4	1.1	29.18	9.93	0.08
1141	1252	C	2	-17.3	-0.16	16.11	-0.32	-0.0
1141	1209	C	1	-16.5	0.28	19.55	0.28	0.0

i-nuc	BP(j)	Nuc	#BP_Win	avgMFE	avgZ	avgED	SumZ	SumZ/#TotalWindows	BPs= 2
nt-1142	-	A	120	-	-	-	-	-
1142	NoBP	A	82	-23.05	-1.16	16.62	-94.73	-0.79
1142	1102	U	29	-22.66	-1.19	11.74	-34.52	-0.29
1142	1233	U	9	-14.4	1.1	29.18	9.93	0.08

i-nuc	BP(j)	Nuc	#BP_Win	avgMFE	avgZ	avgED	SumZ	SumZ/#TotalWindows	BPs= 6
nt-1143	-	U	120	-	-	-	-	-
1143	NoBP	U	65	-24.92	-1.61	14.24	-104.68	-0.87
1143	1101	A	26	-22.25	-1.1	11.99	-28.49	-0.24
1143	1168	G	2	-16.95	0.14	25.63	0.29	0.0
1143	1199	A	14	-16.79	0.22	23.08	3.04	0.03
1143	1232	A	9	-14.4	1.1	29.18	9.93	0.08
1143	1191	A	3	-16.57	0.62	25.0	1.85	0.02
1143	1197	G	1	-16.7	0.24	19.02	0.24	0.0

i-nuc	BP(j)	Nuc	#BP_Win	avgMFE	avgZ	avgED	SumZ	SumZ/#TotalWindows	BPs= 5
nt-1144	-	U	120	-	-	-	-	-
1144	NoBP	U	91	-24.02	-1.45	13.63	-131.68	-1.1
1144	1167	A	2	-16.95	0.14	25.63	0.29	0.0
1144	1198	G	14	-16.79	0.22	23.08	3.04	0.03
1144	1231	G	9	-14.4	1.1	29.18	9.93	0.08
1144	1190	A	3	-16.57	0.62	25.0	1.85	0.02
1144	1196	A	1	-16.7	0.24	19.02	0.24	0.0

i-nuc	BP(j)	Nuc	#BP_Win	avgMFE	avgZ	avgED	SumZ	SumZ/#TotalWindows	BPs= 2
nt-1145	-	A	120	-	-	-	-	-
1145	NoBP	A	115	-22.21	-1.02	16.06	-117.05	-0.98
1145	1166	U	2	-16.95	0.14	25.63	0.29	0.0
1145	1189	U	3	-16.57	0.62	25.0	1.85	0.02

i-nuc	BP(j)	Nuc	#BP_Win	avgMFE	avgZ	avgED	SumZ	SumZ/#TotalWindows	BPs= 0
nt-1146	-	A	120	-	-	-	-	-
1146	NoBP	A	120	-21.88	-0.95	16.48	-113.79	-0.95

i-nuc	BP(j)	Nuc	#BP_Win	avgMFE	avgZ	avgED	SumZ	SumZ/#TotalWindows	BPs= 1
nt-1147	-	A	120	-	-	-	-	-
1147	NoBP	A	118	-21.87	-0.95	16.37	-112.55	-0.94
1147	1164	U	2	-16.95	0.14	25.63	0.29	0.0

i-nuc	BP(j)	Nuc	#BP_Win	avgMFE	avgZ	avgED	SumZ	SumZ/#TotalWindows	BPs= 1
nt-1148	-	U	120	-	-	-	-	-
1148	NoBP	U	118	-21.79	-0.94	16.41	-111.37	-0.93
1148	1163	G	2	-16.95	0.14	25.63	0.29	0.0

i-nuc	BP(j)	Nuc	#BP_Win	avgMFE	avgZ	avgED	SumZ	SumZ/#TotalWindows	BPs= 1
nt-1149	-	A	120	-	-	-	-	-
1149	NoBP	A	118	-21.71	-0.94	16.43	-110.65	-0.92
1149	1162	U	2	-16.95	0.14	25.63	0.29	0.0

i-nuc	BP(j)	Nuc	#BP_Win	avgMFE	avgZ	avgED	SumZ	SumZ/#TotalWindows	BPs= 0
nt-1150	-	A	120	-	-	-	-	-
1150	NoBP	A	120	-21.56	-0.92	16.59	-110.07	-0.92

i-nuc	BP(j)	Nuc	#BP_Win	avgMFE	avgZ	avgED	SumZ	SumZ/#TotalWindows	BPs= 0
nt-1151	-	A	120	-	-	-	-	-
1151	NoBP	A	120	-21.49	-0.91	16.61	-109.3	-0.91

i-nuc	BP(j)	Nuc	#BP_Win	avgMFE	avgZ	avgED	SumZ	SumZ/#TotalWindows	BPs= 1
nt-1152	-	A	120	-	-	-	-	-
1152	NoBP	A	110	-22.02	-1.07	15.64	-118.05	-0.98
1152	1223	U	10	-14.72	1.0	28.05	10.04	0.08

i-nuc	BP(j)	Nuc	#BP_Win	avgMFE	avgZ	avgED	SumZ	SumZ/#TotalWindows	BPs= 2
nt-1153	-	U	120	-	-	-	-	-
1153	NoBP	U	94	-21.24	-0.89	16.21	-83.4	-0.7
1153	1056	A	16	-26.03	-2.04	13.15	-32.66	-0.27
1153	1222	A	10	-14.72	1.0	28.05	10.04	0.08

i-nuc	BP(j)	Nuc	#BP_Win	avgMFE	avgZ	avgED	SumZ	SumZ/#TotalWindows	BPs= 2
nt-1154	-	A	120	-	-	-	-	-
1154	NoBP	A	94	-21.17	-0.86	16.24	-81.23	-0.68
1154	1055	U	16	-26.03	-2.04	13.15	-32.66	-0.27
1154	1221	U	10	-14.72	1.0	28.05	10.04	0.08

i-nuc	BP(j)	Nuc	#BP_Win	avgMFE	avgZ	avgED	SumZ	SumZ/#TotalWindows	BPs= 4
nt-1155	-	G	120	-	-	-	-	-
1155	NoBP	G	26	-22.79	-1.08	15.74	-28.11	-0.23
1155	1054	C	16	-26.03	-2.04	13.15	-32.66	-0.27
1155	1187	C	62	-20.65	-0.77	15.75	-47.65	-0.4
1155	1220	C	10	-14.72	1.0	28.05	10.04	0.08
1155	1266	C	6	-18.6	-0.63	23.68	-3.76	-0.03

i-nuc	BP(j)	Nuc	#BP_Win	avgMFE	avgZ	avgED	SumZ	SumZ/#TotalWindows	BPs= 4
nt-1156	-	U	120	-	-	-	-	-
1156	NoBP	U	26	-22.57	-1.04	15.92	-27.01	-0.23
1156	1053	A	16	-26.03	-2.04	13.15	-32.66	-0.27
1156	1186	A	62	-20.65	-0.77	15.75	-47.65	-0.4
1156	1219	A	10	-14.72	1.0	28.05	10.04	0.08
1156	1265	A	6	-18.6	-0.63	23.68	-3.76	-0.03

i-nuc	BP(j)	Nuc	#BP_Win	avgMFE	avgZ	avgED	SumZ	SumZ/#TotalWindows	BPs= 2
nt-1157	-	A	120	-	-	-	-	-
1157	1052	U	15	-26.13	-2.09	12.95	-31.39	-0.26
1157	NoBP	A	99	-20.54	-0.65	17.07	-64.73	-0.54
1157	1263	U	6	-18.6	-0.63	23.68	-3.76	-0.03

i-nuc	BP(j)	Nuc	#BP_Win	avgMFE	avgZ	avgED	SumZ	SumZ/#TotalWindows	BPs= 2
nt-1158	-	A	120	-	-	-	-	-
1158	NoBP	A	30	-24.16	-1.52	14.96	-45.63	-0.38
1158	1183	U	83	-20.22	-0.59	17.13	-48.85	-0.41
1158	1262	U	7	-18.27	-0.57	23.04	-4.0	-0.03

i-nuc	BP(j)	Nuc	#BP_Win	avgMFE	avgZ	avgED	SumZ	SumZ/#TotalWindows	BPs= 2
nt-1159	-	G	120	-	-	-	-	-
1159	NoBP	G	29	-23.86	-1.45	15.4	-41.91	-0.35
1159	1182	C	84	-20.29	-0.61	17.05	-51.1	-0.43
1159	1261	C	7	-18.27	-0.57	23.04	-4.0	-0.03

i-nuc	BP(j)	Nuc	#BP_Win	avgMFE	avgZ	avgED	SumZ	SumZ/#TotalWindows	BPs= 1
nt-1160	-	A	120	-	-	-	-	-
1160	NoBP	A	36	-22.59	-1.23	17.02	-44.15	-0.37
1160	1181	U	84	-20.29	-0.61	17.05	-51.1	-0.43

i-nuc	BP(j)	Nuc	#BP_Win	avgMFE	avgZ	avgED	SumZ	SumZ/#TotalWindows	BPs= 1
nt-1161	-	A	120	-	-	-	-	-
1161	NoBP	A	36	-22.4	-1.19	17.16	-42.92	-0.36
1161	1180	U	84	-20.29	-0.61	17.05	-51.1	-0.43

i-nuc	BP(j)	Nuc	#BP_Win	avgMFE	avgZ	avgED	SumZ	SumZ/#TotalWindows	BPs= 3
nt-1162	-	U	120	-	-	-	-	-
1162	NoBP	U	20	-25.1	-1.66	13.44	-33.1	-0.28
1162	1179	A	84	-20.29	-0.61	17.05	-51.1	-0.43
1162	1149	A	2	-16.95	0.14	25.63	0.29	0.0
1162	1258	A	14	-18.84	-0.61	21.6	-8.48	-0.07

i-nuc	BP(j)	Nuc	#BP_Win	avgMFE	avgZ	avgED	SumZ	SumZ/#TotalWindows	BPs= 3
nt-1163	-	G	120	-	-	-	-	-
1163	NoBP	G	20	-24.73	-1.58	13.72	-31.58	-0.26
1163	1178	C	84	-20.29	-0.61	17.05	-51.1	-0.43
1163	1148	U	2	-16.95	0.14	25.63	0.29	0.0
1163	1257	C	14	-18.84	-0.61	21.6	-8.48	-0.07

i-nuc	BP(j)	Nuc	#BP_Win	avgMFE	avgZ	avgED	SumZ	SumZ/#TotalWindows	BPs= 3
nt-1164	-	U	120	-	-	-	-	-
1164	NoBP	U	20	-24.36	-1.48	14.05	-29.63	-0.25
1164	1177	G	84	-20.29	-0.61	17.05	-51.1	-0.43
1164	1147	A	2	-16.95	0.14	25.63	0.29	0.0
1164	1256	G	14	-18.84	-0.61	21.6	-8.48	-0.07

i-nuc	BP(j)	Nuc	#BP_Win	avgMFE	avgZ	avgED	SumZ	SumZ/#TotalWindows	BPs= 0
nt-1165	-	A	120	-	-	-	-	-
1165	NoBP	A	120	-20.69	-0.73	17.26	-87.62	-0.73

i-nuc	BP(j)	Nuc	#BP_Win	avgMFE	avgZ	avgED	SumZ	SumZ/#TotalWindows	BPs= 1
nt-1166	-	U	120	-	-	-	-	-
1166	NoBP	U	118	-20.7	-0.74	17.15	-86.88	-0.72
1166	1145	A	2	-16.95	0.14	25.63	0.29	0.0

i-nuc	BP(j)	Nuc	#BP_Win	avgMFE	avgZ	avgED	SumZ	SumZ/#TotalWindows	BPs= 1
nt-1167	-	A	120	-	-	-	-	-
1167	NoBP	A	118	-20.65	-0.72	17.19	-85.38	-0.71
1167	1144	U	2	-16.95	0.14	25.63	0.29	0.0

i-nuc	BP(j)	Nuc	#BP_Win	avgMFE	avgZ	avgED	SumZ	SumZ/#TotalWindows	BPs= 3
nt-1168	-	G	120	-	-	-	-	-
1168	NoBP	G	102	-20.87	-0.73	16.59	-74.57	-0.62
1168	1143	U	2	-16.95	0.14	25.63	0.29	0.0
1168	1252	C	14	-18.84	-0.61	21.6	-8.48	-0.07
1168	1273	U	2	-18.9	-0.46	19.26	-0.92	-0.01

i-nuc	BP(j)	Nuc	#BP_Win	avgMFE	avgZ	avgED	SumZ	SumZ/#TotalWindows	BPs= 3
nt-1169	-	C	120	-	-	-	-	-
1169	NoBP	C	102	-20.81	-0.71	16.62	-72.53	-0.6
1169	1141	G	2	-16.95	0.14	25.63	0.29	0.0
1169	1251	G	14	-18.84	-0.61	21.6	-8.48	-0.07
1169	1272	G	2	-18.9	-0.46	19.26	-0.92	-0.01

i-nuc	BP(j)	Nuc	#BP_Win	avgMFE	avgZ	avgED	SumZ	SumZ/#TotalWindows	BPs= 3
nt-1170	-	C	120	-	-	-	-	-
1170	NoBP	C	111	-20.38	-0.66	17.41	-73.1	-0.61
1170	1068	G	5	-23.7	-1.27	13.8	-6.34	-0.05
1170	1140	G	2	-16.95	0.14	25.63	0.29	0.0
1170	1271	G	2	-18.9	-0.46	19.26	-0.92	-0.01

i-nuc	BP(j)	Nuc	#BP_Win	avgMFE	avgZ	avgED	SumZ	SumZ/#TotalWindows	BPs= 4
nt-1171	-	C	120	-	-	-	-	-
1171	NoBP	C	97	-20.54	-0.65	16.83	-63.33	-0.53
1171	1067	G	5	-23.7	-1.27	13.8	-6.34	-0.05
1171	1139	G	2	-16.95	0.14	25.63	0.29	0.0
1171	1249	G	14	-18.84	-0.61	21.6	-8.48	-0.07
1171	1269	G	2	-18.9	-0.46	19.26	-0.92	-0.01

i-nuc	BP(j)	Nuc	#BP_Win	avgMFE	avgZ	avgED	SumZ	SumZ/#TotalWindows	BPs= 3
nt-1172	-	U	120	-	-	-	-	-
1172	NoBP	U	99	-20.4	-0.62	17.06	-61.76	-0.51
1172	1066	A	5	-23.7	-1.27	13.8	-6.34	-0.05
1172	1248	A	14	-18.84	-0.61	21.6	-8.48	-0.07
1172	1268	A	2	-18.9	-0.46	19.26	-0.92	-0.01

i-nuc	BP(j)	Nuc	#BP_Win	avgMFE	avgZ	avgED	SumZ	SumZ/#TotalWindows	BPs= 0
nt-1173	-	A	120	-	-	-	-	-
1173	NoBP	A	120	-20.3	-0.64	17.47	-77.18	-0.64

i-nuc	BP(j)	Nuc	#BP_Win	avgMFE	avgZ	avgED	SumZ	SumZ/#TotalWindows	BPs= 1
nt-1174	-	C	120	-	-	-	-	-
1174	NoBP	C	94	-20.61	-0.67	16.74	-63.33	-0.53
1174	1185	G	26	-19.05	-0.53	20.02	-13.81	-0.12

i-nuc	BP(j)	Nuc	#BP_Win	avgMFE	avgZ	avgED	SumZ	SumZ/#TotalWindows	BPs= 1
nt-1175	-	C	120	-	-	-	-	-
1175	NoBP	C	94	-20.58	-0.67	16.7	-63.44	-0.53
1175	1184	G	26	-19.05	-0.53	20.02	-13.81	-0.12

i-nuc	BP(j)	Nuc	#BP_Win	avgMFE	avgZ	avgED	SumZ	SumZ/#TotalWindows	BPs= 1
nt-1176	-	A	120	-	-	-	-	-
1176	NoBP	A	94	-20.55	-0.68	16.66	-63.93	-0.53
1176	1183	U	26	-19.05	-0.53	20.02	-13.81	-0.12

i-nuc	BP(j)	Nuc	#BP_Win	avgMFE	avgZ	avgED	SumZ	SumZ/#TotalWindows	BPs= 2
nt-1177	-	G	120	-	-	-	-	-
1177	NoBP	G	10	-22.45	-1.29	13.04	-12.93	-0.11
1177	1164	U	84	-20.29	-0.61	17.05	-51.1	-0.43
1177	1182	C	26	-19.05	-0.53	20.02	-13.81	-0.12

i-nuc	BP(j)	Nuc	#BP_Win	avgMFE	avgZ	avgED	SumZ	SumZ/#TotalWindows	BPs= 1
nt-1178	-	C	120	-	-	-	-	-
1178	NoBP	C	36	-19.93	-0.73	18.02	-26.21	-0.22
1178	1163	G	84	-20.29	-0.61	17.05	-51.1	-0.43

i-nuc	BP(j)	Nuc	#BP_Win	avgMFE	avgZ	avgED	SumZ	SumZ/#TotalWindows	BPs= 1
nt-1179	-	A	120	-	-	-	-	-
1179	NoBP	A	36	-19.86	-0.74	18.04	-26.61	-0.22
1179	1162	U	84	-20.29	-0.61	17.05	-51.1	-0.43

i-nuc	BP(j)	Nuc	#BP_Win	avgMFE	avgZ	avgED	SumZ	SumZ/#TotalWindows	BPs= 2
nt-1180	-	U	120	-	-	-	-	-
1180	NoBP	U	29	-19.46	-0.61	19.53	-17.72	-0.15
1180	1161	A	84	-20.29	-0.61	17.05	-51.1	-0.43
1180	1292	A	7	-21.23	-1.28	12.41	-8.94	-0.07

i-nuc	BP(j)	Nuc	#BP_Win	avgMFE	avgZ	avgED	SumZ	SumZ/#TotalWindows	BPs= 2
nt-1181	-	U	120	-	-	-	-	-
1181	NoBP	U	29	-19.42	-0.61	19.41	-17.75	-0.15
1181	1160	A	84	-20.29	-0.61	17.05	-51.1	-0.43
1181	1291	A	7	-21.23	-1.28	12.41	-8.94	-0.07

i-nuc	BP(j)	Nuc	#BP_Win	avgMFE	avgZ	avgED	SumZ	SumZ/#TotalWindows	BPs= 3
nt-1182	-	C	120	-	-	-	-	-
1182	1159	G	84	-20.29	-0.61	17.05	-51.1	-0.43
1182	1177	G	26	-19.05	-0.53	20.02	-13.81	-0.12
1182	1290	G	7	-21.23	-1.28	12.41	-8.94	-0.07
1182	NoBP	C	3	-22.27	-1.47	12.55	-4.42	-0.04

i-nuc	BP(j)	Nuc	#BP_Win	avgMFE	avgZ	avgED	SumZ	SumZ/#TotalWindows	BPs= 3
nt-1183	-	U	120	-	-	-	-	-
1183	1158	A	83	-20.22	-0.59	17.13	-48.85	-0.41
1183	1176	A	26	-19.05	-0.53	20.02	-13.81	-0.12
1183	1289	A	7	-21.23	-1.28	12.41	-8.94	-0.07
1183	NoBP	U	4	-22.4	-1.54	11.82	-6.18	-0.05

i-nuc	BP(j)	Nuc	#BP_Win	avgMFE	avgZ	avgED	SumZ	SumZ/#TotalWindows	BPs= 3
nt-1184	-	G	120	-	-	-	-	-
1184	NoBP	G	85	-20.24	-0.63	16.96	-53.2	-0.44
1184	1096	C	2	-21.2	-0.34	15.1	-0.68	-0.01
1184	1175	C	26	-19.05	-0.53	20.02	-13.81	-0.12
1184	1288	C	7	-21.23	-1.28	12.41	-8.94	-0.07

i-nuc	BP(j)	Nuc	#BP_Win	avgMFE	avgZ	avgED	SumZ	SumZ/#TotalWindows	BPs= 2
nt-1185	-	G	120	-	-	-	-	-
1185	NoBP	G	92	-20.25	-0.66	16.73	-60.47	-0.5
1185	1095	C	2	-21.2	-0.34	15.1	-0.68	-0.01
1185	1174	C	26	-19.05	-0.53	20.02	-13.81	-0.12

i-nuc	BP(j)	Nuc	#BP_Win	avgMFE	avgZ	avgED	SumZ	SumZ/#TotalWindows	BPs= 2
nt-1186	-	A	120	-	-	-	-	-
1186	NoBP	A	56	-19.22	-0.47	19.36	-26.05	-0.22
1186	1156	U	62	-20.65	-0.77	15.75	-47.65	-0.4
1186	1094	U	2	-21.2	-0.34	15.1	-0.68	-0.01

i-nuc	BP(j)	Nuc	#BP_Win	avgMFE	avgZ	avgED	SumZ	SumZ/#TotalWindows	BPs= 2
nt-1187	-	C	120	-	-	-	-	-
1187	NoBP	C	51	-19.01	-0.36	20.17	-18.22	-0.15
1187	1155	G	62	-20.65	-0.77	15.75	-47.65	-0.4
1187	1286	G	7	-21.23	-1.28	12.41	-8.94	-0.07

i-nuc	BP(j)	Nuc	#BP_Win	avgMFE	avgZ	avgED	SumZ	SumZ/#TotalWindows	BPs= 1
nt-1188	-	A	120	-	-	-	-	-
1188	NoBP	A	113	-19.9	-0.58	17.76	-65.58	-0.55
1188	1285	U	7	-21.23	-1.28	12.41	-8.94	-0.07

i-nuc	BP(j)	Nuc	#BP_Win	avgMFE	avgZ	avgED	SumZ	SumZ/#TotalWindows	BPs= 2
nt-1189	-	U	120	-	-	-	-	-
1189	NoBP	U	110	-19.98	-0.61	17.58	-67.37	-0.56
1189	1145	A	3	-16.57	0.62	25.0	1.85	0.02
1189	1284	A	7	-21.23	-1.28	12.41	-8.94	-0.07

i-nuc	BP(j)	Nuc	#BP_Win	avgMFE	avgZ	avgED	SumZ	SumZ/#TotalWindows	BPs= 1
nt-1190	-	A	120	-	-	-	-	-
1190	NoBP	A	117	-20.04	-0.66	17.28	-76.74	-0.64
1190	1144	U	3	-16.57	0.62	25.0	1.85	0.02

i-nuc	BP(j)	Nuc	#BP_Win	avgMFE	avgZ	avgED	SumZ	SumZ/#TotalWindows	BPs= 1
nt-1191	-	A	120	-	-	-	-	-
1191	NoBP	A	117	-20.03	-0.66	17.3	-77.01	-0.64
1191	1143	U	3	-16.57	0.62	25.0	1.85	0.02

i-nuc	BP(j)	Nuc	#BP_Win	avgMFE	avgZ	avgED	SumZ	SumZ/#TotalWindows	BPs= 1
nt-1192	-	G	120	-	-	-	-	-
1192	NoBP	G	116	-19.83	-0.6	17.76	-69.45	-0.58
1192	1300	U	4	-22.75	-1.52	10.1	-6.09	-0.05

i-nuc	BP(j)	Nuc	#BP_Win	avgMFE	avgZ	avgED	SumZ	SumZ/#TotalWindows	BPs= 2
nt-1193	-	A	120	-	-	-	-	-
1193	NoBP	A	110	-19.9	-0.62	17.55	-68.37	-0.57
1193	1225	U	5	-17.8	0.03	22.7	0.13	0.0
1193	1299	U	5	-22.48	-1.45	11.59	-7.27	-0.06

i-nuc	BP(j)	Nuc	#BP_Win	avgMFE	avgZ	avgED	SumZ	SumZ/#TotalWindows	BPs= 3
nt-1194	-	C	120	-	-	-	-	-
1194	NoBP	C	107	-19.98	-0.66	17.36	-70.28	-0.59
1194	1224	G	5	-17.8	0.03	22.7	0.13	0.0
1194	1140	G	3	-16.57	0.62	25.0	1.85	0.02
1194	1298	G	5	-22.48	-1.45	11.59	-7.27	-0.06

i-nuc	BP(j)	Nuc	#BP_Win	avgMFE	avgZ	avgED	SumZ	SumZ/#TotalWindows	BPs= 3
nt-1195	-	A	120	-	-	-	-	-
1195	NoBP	A	94	-19.99	-0.63	17.05	-59.05	-0.49
1195	1213	U	16	-19.19	-0.61	20.77	-9.77	-0.08
1195	1223	U	5	-17.8	0.03	22.7	0.13	0.0
1195	1297	U	5	-22.48	-1.45	11.59	-7.27	-0.06

i-nuc	BP(j)	Nuc	#BP_Win	avgMFE	avgZ	avgED	SumZ	SumZ/#TotalWindows	BPs= 5
nt-1196	-	A	120	-	-	-	-	-
1196	NoBP	A	61	-20.0	-0.58	17.97	-35.48	-0.3
1196	1100	U	6	-22.87	-1.22	11.88	-7.33	-0.06
1196	1212	U	44	-19.33	-0.63	17.95	-27.88	-0.23
1196	1138	U	3	-16.57	0.62	25.0	1.85	0.02
1196	1144	U	1	-16.7	0.24	19.02	0.24	0.0
1196	1296	U	5	-22.48	-1.45	11.59	-7.27	-0.06

i-nuc	BP(j)	Nuc	#BP_Win	avgMFE	avgZ	avgED	SumZ	SumZ/#TotalWindows	BPs= 8
nt-1197	-	G	120	-	-	-	-	-
1197	NoBP	G	38	-17.82	0.06	20.99	2.14	0.02
1197	1099	C	6	-22.87	-1.22	11.88	-7.33	-0.06
1197	1096	C	6	-20.5	-1.1	11.76	-6.61	-0.06
1197	1211	C	44	-19.33	-0.63	17.95	-27.88	-0.23
1197	1221	U	5	-17.8	0.03	22.7	0.13	0.0
1197	1137	C	3	-16.57	0.62	25.0	1.85	0.02
1197	1143	U	1	-16.7	0.24	19.02	0.24	0.0
1197	1295	C	5	-22.48	-1.45	11.59	-7.27	-0.06
1197	1305	C	12	-27.61	-2.69	9.72	-32.3	-0.27

i-nuc	BP(j)	Nuc	#BP_Win	avgMFE	avgZ	avgED	SumZ	SumZ/#TotalWindows	BPs= 8
nt-1198	-	G	120	-	-	-	-	-
1198	NoBP	G	23	-17.88	0.11	20.35	2.53	0.02
1198	1098	C	6	-22.87	-1.22	11.88	-7.33	-0.06
1198	1095	C	6	-20.5	-1.1	11.76	-6.61	-0.06
1198	1210	C	44	-19.33	-0.63	17.95	-27.88	-0.23
1198	1220	C	5	-17.8	0.03	22.7	0.13	0.0
1198	1144	U	14	-16.79	0.22	23.08	3.04	0.03
1198	1136	C	3	-16.57	0.62	25.0	1.85	0.02
1198	1294	C	5	-22.48	-1.45	11.59	-7.27	-0.06
1198	1304	C	14	-26.99	-2.55	10.84	-35.75	-0.3

i-nuc	BP(j)	Nuc	#BP_Win	avgMFE	avgZ	avgED	SumZ	SumZ/#TotalWindows	BPs= 4
nt-1199	-	A	120	-	-	-	-	-
1199	NoBP	A	83	-19.24	-0.47	18.15	-39.27	-0.33
1199	1094	U	6	-20.5	-1.1	11.76	-6.61	-0.06
1199	1143	U	14	-16.79	0.22	23.08	3.04	0.03
1199	1135	U	3	-16.57	0.62	25.0	1.85	0.02
1199	1303	U	14	-26.99	-2.55	10.84	-35.75	-0.3

i-nuc	BP(j)	Nuc	#BP_Win	avgMFE	avgZ	avgED	SumZ	SumZ/#TotalWindows	BPs= 6
nt-1200	-	C	120	-	-	-	-	-
1200	NoBP	C	38	-19.58	-0.47	16.88	-17.7	-0.15
1200	1206	G	45	-19.26	-0.61	17.98	-27.6	-0.23
1200	1218	G	5	-17.8	0.03	22.7	0.13	0.0
1200	1141	G	14	-16.79	0.22	23.08	3.04	0.03
1200	1130	G	3	-16.57	0.62	25.0	1.85	0.02
1200	1140	G	1	-16.7	0.24	19.02	0.24	0.0
1200	1302	G	14	-26.99	-2.55	10.84	-35.75	-0.3

i-nuc	BP(j)	Nuc	#BP_Win	avgMFE	avgZ	avgED	SumZ	SumZ/#TotalWindows	BPs= 6
nt-1201	-	C	120	-	-	-	-	-
1201	NoBP	C	38	-19.51	-0.44	17.04	-16.66	-0.14
1201	1205	G	45	-19.26	-0.61	17.98	-27.6	-0.23
1201	1216	G	5	-17.8	0.03	22.7	0.13	0.0
1201	1140	G	14	-16.79	0.22	23.08	3.04	0.03
1201	1129	G	3	-16.57	0.62	25.0	1.85	0.02
1201	1139	G	1	-16.7	0.24	19.02	0.24	0.0
1201	1301	G	14	-26.99	-2.55	10.84	-35.75	-0.3

i-nuc	BP(j)	Nuc	#BP_Win	avgMFE	avgZ	avgED	SumZ	SumZ/#TotalWindows	BPs= 4
nt-1202	-	A	120	-	-	-	-	-
1202	NoBP	A	78	-19.32	-0.58	17.62	-44.87	-0.37
1202	1214	U	26	-17.62	0.2	22.07	5.2	0.04
1202	1128	U	1	-17.9	0.28	22.16	0.28	0.0
1202	1138	U	1	-16.7	0.24	19.02	0.24	0.0
1202	1300	U	14	-26.99	-2.55	10.84	-35.75	-0.3

i-nuc	BP(j)	Nuc	#BP_Win	avgMFE	avgZ	avgED	SumZ	SumZ/#TotalWindows	BPs= 2
nt-1203	-	A	120	-	-	-	-	-
1203	NoBP	A	79	-19.3	-0.57	17.68	-44.68	-0.37
1203	1213	U	27	-17.63	0.2	22.07	5.48	0.05
1203	1299	U	14	-26.99	-2.55	10.84	-35.75	-0.3

i-nuc	BP(j)	Nuc	#BP_Win	avgMFE	avgZ	avgED	SumZ	SumZ/#TotalWindows	BPs= 3
nt-1204	-	A	120	-	-	-	-	-
1204	NoBP	A	60	-19.64	-0.68	16.97	-41.02	-0.34
1204	1212	U	32	-18.39	-0.06	20.43	-1.79	-0.01
1204	1138	U	14	-16.79	0.22	23.08	3.04	0.03
1204	1296	U	14	-26.99	-2.55	10.84	-35.75	-0.3

i-nuc	BP(j)	Nuc	#BP_Win	avgMFE	avgZ	avgED	SumZ	SumZ/#TotalWindows	BPs= 6
nt-1205	-	G	120	-	-	-	-	-
1205	NoBP	G	3	-20.5	-1.13	12.2	-3.4	-0.03
1205	1096	C	4	-20.7	-0.62	13.54	-2.46	-0.02
1205	1201	C	45	-19.26	-0.61	17.98	-27.6	-0.23
1205	1211	C	32	-18.39	-0.06	20.43	-1.79	-0.01
1205	1137	C	14	-16.79	0.22	23.08	3.04	0.03
1205	1253	C	8	-21.11	-0.92	15.15	-7.34	-0.06
1205	1295	C	14	-26.99	-2.55	10.84	-35.75	-0.3

i-nuc	BP(j)	Nuc	#BP_Win	avgMFE	avgZ	avgED	SumZ	SumZ/#TotalWindows	BPs= 6
nt-1206	-	G	120	-	-	-	-	-
1206	NoBP	G	3	-20.77	-0.86	13.96	-2.58	-0.02
1206	1095	C	4	-20.7	-0.62	13.54	-2.46	-0.02
1206	1200	C	45	-19.26	-0.61	17.98	-27.6	-0.23
1206	1210	C	32	-18.39	-0.06	20.43	-1.79	-0.01
1206	1136	C	14	-16.79	0.22	23.08	3.04	0.03
1206	1252	C	8	-21.11	-0.92	15.15	-7.34	-0.06
1206	1294	C	14	-26.99	-2.55	10.84	-35.75	-0.3

i-nuc	BP(j)	Nuc	#BP_Win	avgMFE	avgZ	avgED	SumZ	SumZ/#TotalWindows	BPs= 2
nt-1207	-	A	120	-	-	-	-	-
1207	NoBP	A	103	-20.23	-0.74	17.49	-75.76	-0.63
1207	1094	U	4	-20.7	-0.62	13.54	-2.46	-0.02
1207	1135	U	13	-16.68	0.25	23.49	3.3	0.03

i-nuc	BP(j)	Nuc	#BP_Win	avgMFE	avgZ	avgED	SumZ	SumZ/#TotalWindows	BPs= 0
nt-1208	-	A	120	-	-	-	-	-
1208	NoBP	A	120	-19.87	-0.62	18.05	-74.77	-0.62

i-nuc	BP(j)	Nuc	#BP_Win	avgMFE	avgZ	avgED	SumZ	SumZ/#TotalWindows	BPs= 1
nt-1209	-	C	120	-	-	-	-	-
1209	NoBP	C	119	-19.9	-0.64	18.07	-76.04	-0.63
1209	1141	G	1	-16.5	0.28	19.55	0.28	0.0

i-nuc	BP(j)	Nuc	#BP_Win	avgMFE	avgZ	avgED	SumZ	SumZ/#TotalWindows	BPs= 4
nt-1210	-	C	120	-	-	-	-	-
1210	NoBP	C	42	-21.71	-1.11	16.54	-46.52	-0.39
1210	1198	G	44	-19.33	-0.63	17.95	-27.88	-0.23
1210	1206	G	32	-18.39	-0.06	20.43	-1.79	-0.01
1210	1130	G	1	-18.6	-0.04	18.26	-0.04	-0.0
1210	1140	G	1	-16.5	0.28	19.55	0.28	0.0

i-nuc	BP(j)	Nuc	#BP_Win	avgMFE	avgZ	avgED	SumZ	SumZ/#TotalWindows	BPs= 4
nt-1211	-	C	120	-	-	-	-	-
1211	NoBP	C	42	-21.73	-1.12	16.68	-47.17	-0.39
1211	1197	G	44	-19.33	-0.63	17.95	-27.88	-0.23
1211	1205	G	32	-18.39	-0.06	20.43	-1.79	-0.01
1211	1129	G	1	-18.6	-0.04	18.26	-0.04	-0.0
1211	1139	G	1	-16.5	0.28	19.55	0.28	0.0

i-nuc	BP(j)	Nuc	#BP_Win	avgMFE	avgZ	avgED	SumZ	SumZ/#TotalWindows	BPs= 3
nt-1212	-	U	120	-	-	-	-	-
1212	1196	A	44	-19.33	-0.63	17.95	-27.88	-0.23
1212	1204	A	32	-18.39	-0.06	20.43	-1.79	-0.01
1212	NoBP	U	8	-14.8	0.82	29.92	6.55	0.05
1212	1249	G	36	-23.05	-1.5	14.01	-54.07	-0.45

i-nuc	BP(j)	Nuc	#BP_Win	avgMFE	avgZ	avgED	SumZ	SumZ/#TotalWindows	BPs= 3
nt-1213	-	U	120	-	-	-	-	-
1213	1195	A	16	-19.19	-0.61	20.77	-9.77	-0.08
1213	1203	A	27	-17.63	0.2	22.07	5.48	0.05
1213	NoBP	U	6	-13.45	1.16	34.69	6.97	0.06
1213	1248	A	71	-21.46	-1.14	14.87	-81.0	-0.68

i-nuc	BP(j)	Nuc	#BP_Win	avgMFE	avgZ	avgED	SumZ	SumZ/#TotalWindows	BPs= 2
nt-1214	-	U	120	-	-	-	-	-
1214	NoBP	U	7	-14.64	0.86	31.81	6.03	0.05
1214	1202	A	26	-17.62	0.2	22.07	5.2	0.04
1214	1247	A	87	-20.99	-1.04	16.09	-90.7	-0.76

i-nuc	BP(j)	Nuc	#BP_Win	avgMFE	avgZ	avgED	SumZ	SumZ/#TotalWindows	BPs= 1
nt-1215	-	A	120	-	-	-	-	-
1215	NoBP	A	31	-16.85	0.38	24.48	11.64	0.1
1215	1246	U	89	-20.91	-1.02	16.22	-90.58	-0.75

i-nuc	BP(j)	Nuc	#BP_Win	avgMFE	avgZ	avgED	SumZ	SumZ/#TotalWindows	BPs= 2
nt-1216	-	G	120	-	-	-	-	-
1216	NoBP	G	24	-16.49	0.48	25.07	11.5	0.1
1216	1201	C	5	-17.8	0.03	22.7	0.13	0.0
1216	1245	C	91	-20.82	-0.98	16.46	-89.5	-0.75

i-nuc	BP(j)	Nuc	#BP_Win	avgMFE	avgZ	avgED	SumZ	SumZ/#TotalWindows	BPs= 1
nt-1217	-	A	120	-	-	-	-	-
1217	NoBP	A	29	-16.55	0.44	25.05	12.87	0.11
1217	1244	U	91	-20.82	-0.98	16.46	-89.5	-0.75

i-nuc	BP(j)	Nuc	#BP_Win	avgMFE	avgZ	avgED	SumZ	SumZ/#TotalWindows	BPs= 2
nt-1218	-	G	120	-	-	-	-	-
1218	NoBP	G	24	-16.08	0.56	26.0	13.55	0.11
1218	1200	C	5	-17.8	0.03	22.7	0.13	0.0
1218	1243	C	91	-20.82	-0.98	16.46	-89.5	-0.75

i-nuc	BP(j)	Nuc	#BP_Win	avgMFE	avgZ	avgED	SumZ	SumZ/#TotalWindows	BPs= 1
nt-1219	-	A	120	-	-	-	-	-
1219	NoBP	A	110	-20.16	-0.77	17.88	-84.47	-0.7
1219	1156	U	10	-14.72	1.0	28.05	10.04	0.08

i-nuc	BP(j)	Nuc	#BP_Win	avgMFE	avgZ	avgED	SumZ	SumZ/#TotalWindows	BPs= 2
nt-1220	-	C	120	-	-	-	-	-
1220	NoBP	C	105	-20.23	-0.8	17.76	-83.92	-0.7
1220	1155	G	10	-14.72	1.0	28.05	10.04	0.08
1220	1198	G	5	-17.8	0.03	22.7	0.13	0.0

i-nuc	BP(j)	Nuc	#BP_Win	avgMFE	avgZ	avgED	SumZ	SumZ/#TotalWindows	BPs= 2
nt-1221	-	U	120	-	-	-	-	-
1221	NoBP	U	105	-20.19	-0.8	17.87	-83.64	-0.7
1221	1154	A	10	-14.72	1.0	28.05	10.04	0.08
1221	1197	G	5	-17.8	0.03	22.7	0.13	0.0

i-nuc	BP(j)	Nuc	#BP_Win	avgMFE	avgZ	avgED	SumZ	SumZ/#TotalWindows	BPs= 1
nt-1222	-	A	120	-	-	-	-	-
1222	NoBP	A	110	-20.05	-0.75	18.19	-82.6	-0.69
1222	1153	U	10	-14.72	1.0	28.05	10.04	0.08

i-nuc	BP(j)	Nuc	#BP_Win	avgMFE	avgZ	avgED	SumZ	SumZ/#TotalWindows	BPs= 3
nt-1223	-	U	120	-	-	-	-	-
1223	NoBP	U	7	-14.04	1.01	32.26	7.07	0.06
1223	1152	A	10	-14.72	1.0	28.05	10.04	0.08
1223	1195	A	5	-17.8	0.03	22.7	0.13	0.0
1223	1239	A	98	-20.57	-0.91	17.06	-89.44	-0.75

i-nuc	BP(j)	Nuc	#BP_Win	avgMFE	avgZ	avgED	SumZ	SumZ/#TotalWindows	BPs= 2
nt-1224	-	G	120	-	-	-	-	-
1224	NoBP	G	16	-14.24	1.06	30.54	17.01	0.14
1224	1194	C	5	-17.8	0.03	22.7	0.13	0.0
1224	1238	U	99	-20.53	-0.9	17.19	-89.02	-0.74

i-nuc	BP(j)	Nuc	#BP_Win	avgMFE	avgZ	avgED	SumZ	SumZ/#TotalWindows	BPs= 2
nt-1225	-	U	120	-	-	-	-	-
1225	1193	A	5	-17.8	0.03	22.7	0.13	0.0
1225	NoBP	U	16	-14.14	1.07	31.38	17.09	0.14
1225	1237	A	99	-20.53	-0.9	17.19	-89.02	-0.74

i-nuc	BP(j)	Nuc	#BP_Win	avgMFE	avgZ	avgED	SumZ	SumZ/#TotalWindows	BPs= 1
nt-1226	-	A	120	-	-	-	-	-
1226	NoBP	A	21	-14.96	0.81	29.59	16.94	0.14
1226	1236	U	99	-20.53	-0.9	17.19	-89.02	-0.74

i-nuc	BP(j)	Nuc	#BP_Win	avgMFE	avgZ	avgED	SumZ	SumZ/#TotalWindows	BPs= 2
nt-1227	-	G	120	-	-	-	-	-
1227	NoBP	G	18	-14.6	0.94	30.14	16.83	0.14
1227	1235	C	99	-20.53	-0.9	17.19	-89.02	-0.74
1227	1304	C	3	-16.7	0.15	27.07	0.44	0.0

i-nuc	BP(j)	Nuc	#BP_Win	avgMFE	avgZ	avgED	SumZ	SumZ/#TotalWindows	BPs= 2
nt-1228	-	A	120	-	-	-	-	-
1228	NoBP	A	18	-14.57	0.96	30.44	17.32	0.14
1228	1234	U	99	-20.53	-0.9	17.19	-89.02	-0.74
1228	1303	U	3	-16.7	0.15	27.07	0.44	0.0

i-nuc	BP(j)	Nuc	#BP_Win	avgMFE	avgZ	avgED	SumZ	SumZ/#TotalWindows	BPs= 2
nt-1229	-	C	120	-	-	-	-	-
1229	NoBP	C	115	-19.65	-0.62	19.12	-71.76	-0.6
1229	1302	G	3	-16.7	0.15	27.07	0.44	0.0
1229	1347	G	2	-18.4	0.14	28.18	0.27	0.0

i-nuc	BP(j)	Nuc	#BP_Win	avgMFE	avgZ	avgED	SumZ	SumZ/#TotalWindows	BPs= 3
nt-1230	-	C	120	-	-	-	-	-
1230	NoBP	C	114	-19.67	-0.63	19.06	-72.12	-0.6
1230	1301	G	3	-16.7	0.15	27.07	0.44	0.0
1230	1346	G	2	-18.4	0.14	28.18	0.27	0.0
1230	1254	G	1	-18.2	0.22	24.51	0.22	0.0

i-nuc	BP(j)	Nuc	#BP_Win	avgMFE	avgZ	avgED	SumZ	SumZ/#TotalWindows	BPs= 4
nt-1231	-	G	120	-	-	-	-	-
1231	NoBP	G	105	-20.17	-0.79	18.13	-83.03	-0.69
1231	1144	U	9	-14.4	1.1	29.18	9.93	0.08
1231	1300	U	3	-16.7	0.15	27.07	0.44	0.0
1231	1345	U	2	-18.4	0.14	28.18	0.27	0.0
1231	1253	C	1	-18.2	0.22	24.51	0.22	0.0

i-nuc	BP(j)	Nuc	#BP_Win	avgMFE	avgZ	avgED	SumZ	SumZ/#TotalWindows	BPs= 3
nt-1232	-	A	120	-	-	-	-	-
1232	NoBP	A	106	-20.21	-0.79	18.08	-84.07	-0.7
1232	1143	U	9	-14.4	1.1	29.18	9.93	0.08
1232	1299	U	3	-16.7	0.15	27.07	0.44	0.0
1232	1344	U	2	-18.4	0.14	28.18	0.27	0.0

i-nuc	BP(j)	Nuc	#BP_Win	avgMFE	avgZ	avgED	SumZ	SumZ/#TotalWindows	BPs= 4
nt-1233	-	U	120	-	-	-	-	-
1233	NoBP	U	105	-20.31	-0.82	17.84	-85.75	-0.71
1233	1142	A	9	-14.4	1.1	29.18	9.93	0.08
1233	1298	G	3	-16.7	0.15	27.07	0.44	0.0
1233	1343	A	2	-18.4	0.14	28.18	0.27	0.0
1233	1251	G	1	-18.2	0.22	24.51	0.22	0.0

i-nuc	BP(j)	Nuc	#BP_Win	avgMFE	avgZ	avgED	SumZ	SumZ/#TotalWindows	BPs= 3
nt-1234	-	U	120	-	-	-	-	-
1234	NoBP	U	11	-17.82	0.2	26.23	2.25	0.02
1234	1141	G	9	-14.4	1.1	29.18	9.93	0.08
1234	1228	A	99	-20.53	-0.9	17.19	-89.02	-0.74
1234	1250	A	1	-18.2	0.22	24.51	0.22	0.0

i-nuc	BP(j)	Nuc	#BP_Win	avgMFE	avgZ	avgED	SumZ	SumZ/#TotalWindows	BPs= 4
nt-1235	-	C	120	-	-	-	-	-
1235	NoBP	C	9	-18.74	-0.01	23.32	-0.06	-0.0
1235	1140	G	9	-14.4	1.1	29.18	9.93	0.08
1235	1227	G	99	-20.53	-0.9	17.19	-89.02	-0.74
1235	1341	G	2	-18.4	0.14	28.18	0.27	0.0
1235	1249	G	1	-18.2	0.22	24.51	0.22	0.0

i-nuc	BP(j)	Nuc	#BP_Win	avgMFE	avgZ	avgED	SumZ	SumZ/#TotalWindows	BPs= 4
nt-1236	-	U	120	-	-	-	-	-
1236	1139	G	9	-14.4	1.1	29.18	9.93	0.08
1236	1226	A	99	-20.53	-0.9	17.19	-89.02	-0.74
1236	NoBP	U	9	-19.84	-0.31	20.76	-2.82	-0.02
1236	1340	A	2	-18.4	0.14	28.18	0.27	0.0
1236	1248	A	1	-18.2	0.22	24.51	0.22	0.0

i-nuc	BP(j)	Nuc	#BP_Win	avgMFE	avgZ	avgED	SumZ	SumZ/#TotalWindows	BPs= 2
nt-1237	-	A	120	-	-	-	-	-
1237	1138	U	8	-14.51	1.01	28.51	8.1	0.07
1237	1225	U	99	-20.53	-0.9	17.19	-89.02	-0.74
1237	NoBP	A	13	-19.81	-0.27	21.76	-3.46	-0.03

i-nuc	BP(j)	Nuc	#BP_Win	avgMFE	avgZ	avgED	SumZ	SumZ/#TotalWindows	BPs= 1
nt-1238	-	U	120	-	-	-	-	-
1238	NoBP	U	21	-18.28	0.07	23.98	1.45	0.01
1238	1224	G	99	-20.53	-0.9	17.19	-89.02	-0.74

i-nuc	BP(j)	Nuc	#BP_Win	avgMFE	avgZ	avgED	SumZ	SumZ/#TotalWindows	BPs= 1
nt-1239	-	A	120	-	-	-	-	-
1239	NoBP	A	22	-18.63	0.0	24.16	0.07	0.0
1239	1223	U	98	-20.57	-0.91	17.06	-89.44	-0.75

i-nuc	BP(j)	Nuc	#BP_Win	avgMFE	avgZ	avgED	SumZ	SumZ/#TotalWindows	BPs= 0
nt-1240	-	A	120	-	-	-	-	-
1240	NoBP	A	120	-20.3	-0.76	18.28	-91.21	-0.76

i-nuc	BP(j)	Nuc	#BP_Win	avgMFE	avgZ	avgED	SumZ	SumZ/#TotalWindows	BPs= 0
nt-1241	-	A	120	-	-	-	-	-
1241	NoBP	A	120	-20.38	-0.78	18.18	-93.27	-0.78

i-nuc	BP(j)	Nuc	#BP_Win	avgMFE	avgZ	avgED	SumZ	SumZ/#TotalWindows	BPs= 0
nt-1242	-	A	120	-	-	-	-	-
1242	NoBP	A	120	-20.46	-0.79	18.09	-95.29	-0.79

i-nuc	BP(j)	Nuc	#BP_Win	avgMFE	avgZ	avgED	SumZ	SumZ/#TotalWindows	BPs= 3
nt-1243	-	C	120	-	-	-	-	-
1243	NoBP	C	17	-21.01	-0.5	20.31	-8.57	-0.07
1243	1218	G	91	-20.82	-0.98	16.46	-89.5	-0.75
1243	1256	G	11	-17.52	0.09	26.24	1.04	0.01
1243	1251	G	1	-20.2	-0.24	22.82	-0.24	-0.0

i-nuc	BP(j)	Nuc	#BP_Win	avgMFE	avgZ	avgED	SumZ	SumZ/#TotalWindows	BPs= 4
nt-1244	-	U	120	-	-	-	-	-
1244	NoBP	U	2	-16.4	0.64	27.45	1.27	0.01
1244	1217	A	91	-20.82	-0.98	16.46	-89.5	-0.75
1244	1255	A	11	-17.52	0.09	26.24	1.04	0.01
1244	1291	A	15	-22.25	-0.76	18.11	-11.46	-0.1
1244	1250	A	1	-20.2	-0.24	22.82	-0.24	-0.0

i-nuc	BP(j)	Nuc	#BP_Win	avgMFE	avgZ	avgED	SumZ	SumZ/#TotalWindows	BPs= 4
nt-1245	-	C	120	-	-	-	-	-
1245	1216	G	91	-20.82	-0.98	16.46	-89.5	-0.75
1245	1254	G	11	-17.52	0.09	26.24	1.04	0.01
1245	1290	G	15	-22.25	-0.76	18.11	-11.46	-0.1
1245	NoBP	C	2	-20.55	-0.03	20.19	-0.06	-0.0
1245	1249	G	1	-20.2	-0.24	22.82	-0.24	-0.0

i-nuc	BP(j)	Nuc	#BP_Win	avgMFE	avgZ	avgED	SumZ	SumZ/#TotalWindows	BPs= 2
nt-1246	-	U	120	-	-	-	-	-
1246	1215	A	89	-20.91	-1.02	16.22	-90.58	-0.75
1246	NoBP	U	16	-18.42	-0.01	24.56	-0.15	-0.0
1246	1289	A	15	-22.25	-0.76	18.11	-11.46	-0.1

i-nuc	BP(j)	Nuc	#BP_Win	avgMFE	avgZ	avgED	SumZ	SumZ/#TotalWindows	BPs= 1
nt-1247	-	A	120	-	-	-	-	-
1247	1214	U	87	-20.99	-1.04	16.09	-90.7	-0.76
1247	NoBP	A	33	-20.32	-0.39	21.31	-12.72	-0.11

i-nuc	BP(j)	Nuc	#BP_Win	avgMFE	avgZ	avgED	SumZ	SumZ/#TotalWindows	BPs= 3
nt-1248	-	A	120	-	-	-	-	-
1248	1213	U	71	-21.46	-1.14	14.87	-81.0	-0.68
1248	1172	U	14	-18.84	-0.61	21.6	-8.48	-0.07
1248	NoBP	A	34	-20.46	-0.45	21.06	-15.18	-0.13
1248	1236	U	1	-18.2	0.22	24.51	0.22	0.0

i-nuc	BP(j)	Nuc	#BP_Win	avgMFE	avgZ	avgED	SumZ	SumZ/#TotalWindows	BPs= 5
nt-1249	-	G	120	-	-	-	-	-
1249	NoBP	G	62	-20.4	-0.63	18.08	-39.35	-0.33
1249	1212	U	36	-23.05	-1.5	14.01	-54.07	-0.45
1249	1171	C	14	-18.84	-0.61	21.6	-8.48	-0.07
1249	1263	U	6	-18.1	-0.52	20.37	-3.1	-0.03
1249	1235	C	1	-18.2	0.22	24.51	0.22	0.0
1249	1245	C	1	-20.2	-0.24	22.82	-0.24	-0.0

i-nuc	BP(j)	Nuc	#BP_Win	avgMFE	avgZ	avgED	SumZ	SumZ/#TotalWindows	BPs= 3
nt-1250	-	A	120	-	-	-	-	-
1250	NoBP	A	112	-21.09	-0.91	17.25	-102.0	-0.85
1250	1262	U	6	-18.1	-0.52	20.37	-3.1	-0.03
1250	1234	U	1	-18.2	0.22	24.51	0.22	0.0
1250	1244	U	1	-20.2	-0.24	22.82	-0.24	-0.0

i-nuc	BP(j)	Nuc	#BP_Win	avgMFE	avgZ	avgED	SumZ	SumZ/#TotalWindows	BPs= 4
nt-1251	-	G	120	-	-	-	-	-
1251	NoBP	G	98	-21.45	-0.95	16.69	-93.54	-0.78
1251	1169	C	14	-18.84	-0.61	21.6	-8.48	-0.07
1251	1261	C	6	-18.1	-0.52	20.37	-3.1	-0.03
1251	1233	U	1	-18.2	0.22	24.51	0.22	0.0
1251	1243	C	1	-20.2	-0.24	22.82	-0.24	-0.0

i-nuc	BP(j)	Nuc	#BP_Win	avgMFE	avgZ	avgED	SumZ	SumZ/#TotalWindows	BPs= 5
nt-1252	-	C	120	-	-	-	-	-
1252	NoBP	C	32	-18.87	-0.38	21.15	-12.22	-0.1
1252	1141	G	2	-17.3	-0.16	16.11	-0.32	-0.0
1252	1206	G	8	-21.11	-0.92	15.15	-7.34	-0.06
1252	1168	G	14	-18.84	-0.61	21.6	-8.48	-0.07
1252	1260	G	6	-18.1	-0.52	20.37	-3.1	-0.03
1252	1283	G	58	-23.03	-1.27	14.78	-73.69	-0.61

i-nuc	BP(j)	Nuc	#BP_Win	avgMFE	avgZ	avgED	SumZ	SumZ/#TotalWindows	BPs= 4
nt-1253	-	C	120	-	-	-	-	-
1253	NoBP	C	51	-18.82	-0.48	21.21	-24.39	-0.2
1253	1140	G	2	-17.3	-0.16	16.11	-0.32	-0.0
1253	1205	G	8	-21.11	-0.92	15.15	-7.34	-0.06
1253	1282	G	58	-23.03	-1.27	14.78	-73.69	-0.61
1253	1231	G	1	-18.2	0.22	24.51	0.22	0.0

i-nuc	BP(j)	Nuc	#BP_Win	avgMFE	avgZ	avgED	SumZ	SumZ/#TotalWindows	BPs= 3
nt-1254	-	G	120	-	-	-	-	-
1254	NoBP	G	50	-19.45	-0.68	19.01	-33.76	-0.28
1254	1281	U	58	-23.03	-1.27	14.78	-73.69	-0.61
1254	1245	C	11	-17.52	0.09	26.24	1.04	0.01
1254	1230	C	1	-18.2	0.22	24.51	0.22	0.0

i-nuc	BP(j)	Nuc	#BP_Win	avgMFE	avgZ	avgED	SumZ	SumZ/#TotalWindows	BPs= 3
nt-1255	-	A	120	-	-	-	-	-
1255	NoBP	A	50	-19.48	-0.67	19.24	-33.37	-0.28
1255	1138	U	1	-18.2	-0.13	16.24	-0.13	-0.0
1255	1280	U	58	-23.03	-1.27	14.78	-73.69	-0.61
1255	1244	U	11	-17.52	0.09	26.24	1.04	0.01

i-nuc	BP(j)	Nuc	#BP_Win	avgMFE	avgZ	avgED	SumZ	SumZ/#TotalWindows	BPs= 4
nt-1256	-	G	120	-	-	-	-	-
1256	1137	C	1	-18.2	-0.13	16.24	-0.13	-0.0
1256	NoBP	G	84	-21.86	-1.07	16.14	-89.5	-0.75
1256	1164	U	14	-18.84	-0.61	21.6	-8.48	-0.07
1256	1312	C	10	-21.3	-0.94	16.13	-9.39	-0.08
1256	1243	C	11	-17.52	0.09	26.24	1.04	0.01

i-nuc	BP(j)	Nuc	#BP_Win	avgMFE	avgZ	avgED	SumZ	SumZ/#TotalWindows	BPs= 2
nt-1257	-	C	120	-	-	-	-	-
1257	NoBP	C	96	-21.36	-0.93	17.31	-89.54	-0.75
1257	1163	G	14	-18.84	-0.61	21.6	-8.48	-0.07
1257	1311	G	10	-21.3	-0.94	16.13	-9.39	-0.08

i-nuc	BP(j)	Nuc	#BP_Win	avgMFE	avgZ	avgED	SumZ	SumZ/#TotalWindows	BPs= 2
nt-1258	-	A	120	-	-	-	-	-
1258	NoBP	A	96	-21.41	-0.95	17.29	-90.88	-0.76
1258	1162	U	14	-18.84	-0.61	21.6	-8.48	-0.07
1258	1310	U	10	-21.3	-0.94	16.13	-9.39	-0.08

i-nuc	BP(j)	Nuc	#BP_Win	avgMFE	avgZ	avgED	SumZ	SumZ/#TotalWindows	BPs= 1
nt-1259	-	A	120	-	-	-	-	-
1259	NoBP	A	108	-21.49	-0.99	16.96	-107.11	-0.89
1259	1331	U	12	-18.06	-0.24	24.05	-2.85	-0.02

i-nuc	BP(j)	Nuc	#BP_Win	avgMFE	avgZ	avgED	SumZ	SumZ/#TotalWindows	BPs= 4
nt-1260	-	G	120	-	-	-	-	-
1260	NoBP	G	9	-17.72	-0.51	21.54	-4.63	-0.04
1260	1252	C	6	-18.1	-0.52	20.37	-3.1	-0.03
1260	1273	U	85	-22.18	-1.09	16.21	-92.81	-0.77
1260	1330	C	12	-18.06	-0.24	24.05	-2.85	-0.02
1260	1357	C	8	-21.54	-0.89	17.05	-7.09	-0.06

i-nuc	BP(j)	Nuc	#BP_Win	avgMFE	avgZ	avgED	SumZ	SumZ/#TotalWindows	BPs= 6
nt-1261	-	C	120	-	-	-	-	-
1261	NoBP	C	1	-15.8	-0.25	16.41	-0.25	-0.0
1261	1159	G	7	-18.27	-0.57	23.04	-4.0	-0.03
1261	1251	G	6	-18.1	-0.52	20.37	-3.1	-0.03
1261	1272	G	85	-22.18	-1.09	16.21	-92.81	-0.77
1261	1328	G	12	-18.06	-0.24	24.05	-2.85	-0.02
1261	1356	G	8	-21.54	-0.89	17.05	-7.09	-0.06
1261	1368	G	1	-18.7	-0.04	18.15	-0.04	-0.0

i-nuc	BP(j)	Nuc	#BP_Win	avgMFE	avgZ	avgED	SumZ	SumZ/#TotalWindows	BPs= 6
nt-1262	-	U	120	-	-	-	-	-
1262	1158	A	7	-18.27	-0.57	23.04	-4.0	-0.03
1262	1250	A	6	-18.1	-0.52	20.37	-3.1	-0.03
1262	1271	G	85	-22.18	-1.09	16.21	-92.81	-0.77
1262	1327	A	12	-18.06	-0.24	24.05	-2.85	-0.02
1262	1355	A	8	-21.54	-0.89	17.05	-7.09	-0.06
1262	1367	A	1	-18.7	-0.04	18.15	-0.04	-0.0
1262	NoBP	U	1	-17.3	0.49	17.6	0.49	0.0

i-nuc	BP(j)	Nuc	#BP_Win	avgMFE	avgZ	avgED	SumZ	SumZ/#TotalWindows	BPs= 6
nt-1263	-	U	120	-	-	-	-	-
1263	1249	G	6	-18.1	-0.52	20.37	-3.1	-0.03
1263	1157	A	6	-18.6	-0.63	23.68	-3.76	-0.03
1263	1270	A	85	-22.18	-1.09	16.21	-92.81	-0.77
1263	1326	A	12	-18.06	-0.24	24.05	-2.85	-0.02
1263	1354	G	8	-21.54	-0.89	17.05	-7.09	-0.06
1263	1366	A	1	-18.7	-0.04	18.15	-0.04	-0.0
1263	NoBP	U	2	-17.3	0.35	17.23	0.7	0.01

i-nuc	BP(j)	Nuc	#BP_Win	avgMFE	avgZ	avgED	SumZ	SumZ/#TotalWindows	BPs= 3
nt-1264	-	C	120	-	-	-	-	-
1264	NoBP	C	26	-18.13	-0.33	22.44	-8.63	-0.07
1264	1269	G	85	-22.18	-1.09	16.21	-92.81	-0.77
1264	1353	G	8	-21.54	-0.89	17.05	-7.09	-0.06
1264	1365	G	1	-18.7	-0.04	18.15	-0.04	-0.0

i-nuc	BP(j)	Nuc	#BP_Win	avgMFE	avgZ	avgED	SumZ	SumZ/#TotalWindows	BPs= 2
nt-1265	-	A	120	-	-	-	-	-
1265	NoBP	A	102	-21.76	-1.0	16.5	-101.58	-0.85
1265	1156	U	6	-18.6	-0.63	23.68	-3.76	-0.03
1265	1325	U	12	-18.06	-0.24	24.05	-2.85	-0.02

i-nuc	BP(j)	Nuc	#BP_Win	avgMFE	avgZ	avgED	SumZ	SumZ/#TotalWindows	BPs= 2
nt-1266	-	C	120	-	-	-	-	-
1266	NoBP	C	102	-21.75	-0.99	16.44	-100.7	-0.84
1266	1155	G	6	-18.6	-0.63	23.68	-3.76	-0.03
1266	1324	G	12	-18.06	-0.24	24.05	-2.85	-0.02

i-nuc	BP(j)	Nuc	#BP_Win	avgMFE	avgZ	avgED	SumZ	SumZ/#TotalWindows	BPs= 1
nt-1267	-	A	120	-	-	-	-	-
1267	NoBP	A	108	-21.58	-0.96	16.8	-104.15	-0.87
1267	1323	U	12	-18.06	-0.24	24.05	-2.85	-0.02

i-nuc	BP(j)	Nuc	#BP_Win	avgMFE	avgZ	avgED	SumZ	SumZ/#TotalWindows	BPs= 2
nt-1268	-	A	120	-	-	-	-	-
1268	NoBP	A	106	-21.64	-0.97	16.69	-102.66	-0.86
1268	1172	U	2	-18.9	-0.46	19.26	-0.92	-0.01
1268	1322	U	12	-18.06	-0.24	24.05	-2.85	-0.02

i-nuc	BP(j)	Nuc	#BP_Win	avgMFE	avgZ	avgED	SumZ	SumZ/#TotalWindows	BPs= 3
nt-1269	-	G	120	-	-	-	-	-
1269	NoBP	G	16	-18.19	-0.32	24.05	-5.09	-0.04
1269	1264	C	85	-22.18	-1.09	16.21	-92.81	-0.77
1269	1171	C	2	-18.9	-0.46	19.26	-0.92	-0.01
1269	1297	U	17	-19.78	-0.44	16.82	-7.41	-0.06

i-nuc	BP(j)	Nuc	#BP_Win	avgMFE	avgZ	avgED	SumZ	SumZ/#TotalWindows	BPs= 2
nt-1270	-	A	120	-	-	-	-	-
1270	NoBP	A	17	-18.25	-0.3	23.54	-5.13	-0.04
1270	1263	U	85	-22.18	-1.09	16.21	-92.81	-0.77
1270	1296	U	18	-19.78	-0.4	16.82	-7.19	-0.06

i-nuc	BP(j)	Nuc	#BP_Win	avgMFE	avgZ	avgED	SumZ	SumZ/#TotalWindows	BPs= 4
nt-1271	-	G	120	-	-	-	-	-
1271	NoBP	G	2	-18.6	-0.29	24.92	-0.58	-0.0
1271	1262	U	85	-22.18	-1.09	16.21	-92.81	-0.77
1271	1170	C	2	-18.9	-0.46	19.26	-0.92	-0.01
1271	1317	C	12	-18.06	-0.24	24.05	-2.85	-0.02
1271	1295	C	19	-19.76	-0.37	16.85	-6.94	-0.06

i-nuc	BP(j)	Nuc	#BP_Win	avgMFE	avgZ	avgED	SumZ	SumZ/#TotalWindows	BPs= 4
nt-1272	-	G	120	-	-	-	-	-
1272	NoBP	G	2	-19.0	-0.05	21.77	-0.09	-0.0
1272	1261	C	85	-22.18	-1.09	16.21	-92.81	-0.77
1272	1169	C	2	-18.9	-0.46	19.26	-0.92	-0.01
1272	1316	C	12	-18.06	-0.24	24.05	-2.85	-0.02
1272	1294	C	19	-19.76	-0.37	16.85	-6.94	-0.06

i-nuc	BP(j)	Nuc	#BP_Win	avgMFE	avgZ	avgED	SumZ	SumZ/#TotalWindows	BPs= 4
nt-1273	-	U	120	-	-	-	-	-
1273	1260	G	85	-22.18	-1.09	16.21	-92.81	-0.77
1273	1168	G	2	-18.9	-0.46	19.26	-0.92	-0.01
1273	1315	A	12	-18.06	-0.24	24.05	-2.85	-0.02
1273	1293	A	19	-19.76	-0.37	16.85	-6.94	-0.06
1273	NoBP	U	2	-19.4	-0.06	17.55	-0.13	-0.0

i-nuc	BP(j)	Nuc	#BP_Win	avgMFE	avgZ	avgED	SumZ	SumZ/#TotalWindows	BPs= 0
nt-1274	-	A	120	-	-	-	-	-
1274	NoBP	A	120	-21.29	-0.86	17.15	-103.39	-0.86

i-nuc	BP(j)	Nuc	#BP_Win	avgMFE	avgZ	avgED	SumZ	SumZ/#TotalWindows	BPs= 0
nt-1275	-	A	120	-	-	-	-	-
1275	NoBP	A	120	-21.29	-0.86	17.16	-103.38	-0.86

i-nuc	BP(j)	Nuc	#BP_Win	avgMFE	avgZ	avgED	SumZ	SumZ/#TotalWindows	BPs= 0
nt-1276	-	A	120	-	-	-	-	-
1276	NoBP	A	120	-21.31	-0.86	17.12	-103.17	-0.86

i-nuc	BP(j)	Nuc	#BP_Win	avgMFE	avgZ	avgED	SumZ	SumZ/#TotalWindows	BPs= 0
nt-1277	-	A	120	-	-	-	-	-
1277	NoBP	A	120	-21.33	-0.85	17.09	-102.36	-0.85

i-nuc	BP(j)	Nuc	#BP_Win	avgMFE	avgZ	avgED	SumZ	SumZ/#TotalWindows	BPs= 0
nt-1278	-	A	120	-	-	-	-	-
1278	NoBP	A	120	-21.35	-0.85	17.04	-101.47	-0.85

i-nuc	BP(j)	Nuc	#BP_Win	avgMFE	avgZ	avgED	SumZ	SumZ/#TotalWindows	BPs= 0
nt-1279	-	A	120	-	-	-	-	-
1279	NoBP	A	120	-21.37	-0.84	17.0	-100.29	-0.84

i-nuc	BP(j)	Nuc	#BP_Win	avgMFE	avgZ	avgED	SumZ	SumZ/#TotalWindows	BPs= 3
nt-1280	-	U	120	-	-	-	-	-
1280	NoBP	U	13	-20.36	-0.11	17.9	-1.46	-0.01
1280	1255	A	58	-23.03	-1.27	14.78	-73.69	-0.61
1280	1307	A	30	-19.72	-0.58	20.94	-17.4	-0.15
1280	1290	G	19	-19.76	-0.37	16.85	-6.94	-0.06

i-nuc	BP(j)	Nuc	#BP_Win	avgMFE	avgZ	avgED	SumZ	SumZ/#TotalWindows	BPs= 3
nt-1281	-	U	120	-	-	-	-	-
1281	NoBP	U	13	-20.58	-0.02	17.75	-0.23	-0.0
1281	1254	G	58	-23.03	-1.27	14.78	-73.69	-0.61
1281	1306	A	30	-19.72	-0.58	20.94	-17.4	-0.15
1281	1289	A	19	-19.76	-0.37	16.85	-6.94	-0.06

i-nuc	BP(j)	Nuc	#BP_Win	avgMFE	avgZ	avgED	SumZ	SumZ/#TotalWindows	BPs= 3
nt-1282	-	G	120	-	-	-	-	-
1282	NoBP	G	13	-20.81	0.07	17.57	0.9	0.01
1282	1253	C	58	-23.03	-1.27	14.78	-73.69	-0.61
1282	1305	C	30	-19.72	-0.58	20.94	-17.4	-0.15
1282	1288	C	19	-19.76	-0.37	16.85	-6.94	-0.06

i-nuc	BP(j)	Nuc	#BP_Win	avgMFE	avgZ	avgED	SumZ	SumZ/#TotalWindows	BPs= 2
nt-1283	-	G	120	-	-	-	-	-
1283	NoBP	G	32	-20.29	-0.16	17.1	-5.2	-0.04
1283	1252	C	58	-23.03	-1.27	14.78	-73.69	-0.61
1283	1304	C	30	-19.72	-0.58	20.94	-17.4	-0.15

i-nuc	BP(j)	Nuc	#BP_Win	avgMFE	avgZ	avgED	SumZ	SumZ/#TotalWindows	BPs= 2
nt-1284	-	A	120	-	-	-	-	-
1284	NoBP	A	83	-22.18	-0.83	15.88	-69.0	-0.58
1284	1189	U	7	-21.23	-1.28	12.41	-8.94	-0.07
1284	1303	U	30	-19.72	-0.58	20.94	-17.4	-0.15

i-nuc	BP(j)	Nuc	#BP_Win	avgMFE	avgZ	avgED	SumZ	SumZ/#TotalWindows	BPs= 2
nt-1285	-	U	120	-	-	-	-	-
1285	NoBP	U	83	-22.23	-0.82	15.92	-68.38	-0.57
1285	1188	A	7	-21.23	-1.28	12.41	-8.94	-0.07
1285	1302	G	30	-19.72	-0.58	20.94	-17.4	-0.15

i-nuc	BP(j)	Nuc	#BP_Win	avgMFE	avgZ	avgED	SumZ	SumZ/#TotalWindows	BPs= 2
nt-1286	-	G	120	-	-	-	-	-
1286	NoBP	G	112	-21.62	-0.76	17.22	-84.82	-0.71
1286	1187	C	7	-21.23	-1.28	12.41	-8.94	-0.07
1286	1300	U	1	-20.2	-0.24	22.82	-0.24	-0.0

i-nuc	BP(j)	Nuc	#BP_Win	avgMFE	avgZ	avgED	SumZ	SumZ/#TotalWindows	BPs= 1
nt-1287	-	A	120	-	-	-	-	-
1287	NoBP	A	89	-22.28	-0.85	15.62	-75.79	-0.63
1287	1299	U	31	-19.74	-0.57	21.0	-17.64	-0.15

i-nuc	BP(j)	Nuc	#BP_Win	avgMFE	avgZ	avgED	SumZ	SumZ/#TotalWindows	BPs= 3
nt-1288	-	C	120	-	-	-	-	-
1288	NoBP	C	63	-23.24	-0.94	15.65	-59.18	-0.49
1288	1184	G	7	-21.23	-1.28	12.41	-8.94	-0.07
1288	1298	G	31	-19.74	-0.57	21.0	-17.64	-0.15
1288	1282	G	19	-19.76	-0.37	16.85	-6.94	-0.06

i-nuc	BP(j)	Nuc	#BP_Win	avgMFE	avgZ	avgED	SumZ	SumZ/#TotalWindows	BPs= 4
nt-1289	-	A	120	-	-	-	-	-
1289	NoBP	A	48	-23.7	-0.98	14.9	-46.92	-0.39
1289	1183	U	7	-21.23	-1.28	12.41	-8.94	-0.07
1289	1297	U	31	-19.74	-0.57	21.0	-17.64	-0.15
1289	1246	U	15	-22.25	-0.76	18.11	-11.46	-0.1
1289	1281	U	19	-19.76	-0.37	16.85	-6.94	-0.06

i-nuc	BP(j)	Nuc	#BP_Win	avgMFE	avgZ	avgED	SumZ	SumZ/#TotalWindows	BPs= 4
nt-1290	-	G	120	-	-	-	-	-
1290	NoBP	G	48	-23.85	-0.97	14.91	-46.41	-0.39
1290	1182	C	7	-21.23	-1.28	12.41	-8.94	-0.07
1290	1296	U	31	-19.74	-0.57	21.0	-17.64	-0.15
1290	1245	C	15	-22.25	-0.76	18.11	-11.46	-0.1
1290	1280	U	19	-19.76	-0.37	16.85	-6.94	-0.06

i-nuc	BP(j)	Nuc	#BP_Win	avgMFE	avgZ	avgED	SumZ	SumZ/#TotalWindows	BPs= 2
nt-1291	-	A	120	-	-	-	-	-
1291	NoBP	A	98	-21.83	-0.72	17.22	-70.31	-0.59
1291	1181	U	7	-21.23	-1.28	12.41	-8.94	-0.07
1291	1244	U	15	-22.25	-0.76	18.11	-11.46	-0.1

i-nuc	BP(j)	Nuc	#BP_Win	avgMFE	avgZ	avgED	SumZ	SumZ/#TotalWindows	BPs= 1
nt-1292	-	A	120	-	-	-	-	-
1292	1180	U	7	-21.23	-1.28	12.41	-8.94	-0.07
1292	NoBP	A	113	-21.95	-0.72	17.33	-81.35	-0.68

i-nuc	BP(j)	Nuc	#BP_Win	avgMFE	avgZ	avgED	SumZ	SumZ/#TotalWindows	BPs= 1
nt-1293	-	A	120	-	-	-	-	-
1293	NoBP	A	101	-22.37	-0.82	17.1	-82.5	-0.69
1293	1273	U	19	-19.76	-0.37	16.85	-6.94	-0.06

i-nuc	BP(j)	Nuc	#BP_Win	avgMFE	avgZ	avgED	SumZ	SumZ/#TotalWindows	BPs= 3
nt-1294	-	C	120	-	-	-	-	-
1294	NoBP	C	82	-21.65	-0.47	18.53	-38.57	-0.32
1294	1198	G	5	-22.48	-1.45	11.59	-7.27	-0.06
1294	1206	G	14	-26.99	-2.55	10.84	-35.75	-0.3
1294	1272	G	19	-19.76	-0.37	16.85	-6.94	-0.06

i-nuc	BP(j)	Nuc	#BP_Win	avgMFE	avgZ	avgED	SumZ	SumZ/#TotalWindows	BPs= 3
nt-1295	-	C	120	-	-	-	-	-
1295	NoBP	C	82	-21.72	-0.46	18.57	-37.86	-0.32
1295	1197	G	5	-22.48	-1.45	11.59	-7.27	-0.06
1295	1205	G	14	-26.99	-2.55	10.84	-35.75	-0.3
1295	1271	G	19	-19.76	-0.37	16.85	-6.94	-0.06

i-nuc	BP(j)	Nuc	#BP_Win	avgMFE	avgZ	avgED	SumZ	SumZ/#TotalWindows	BPs= 5
nt-1296	-	U	120	-	-	-	-	-
1296	NoBP	U	11	-20.76	-0.72	17.06	-7.87	-0.07
1296	1196	A	5	-22.48	-1.45	11.59	-7.27	-0.06
1296	1204	A	14	-26.99	-2.55	10.84	-35.75	-0.3
1296	1290	G	31	-19.74	-0.57	21.0	-17.64	-0.15
1296	1356	G	41	-23.55	-0.27	17.2	-11.15	-0.09
1296	1270	A	18	-19.78	-0.4	16.82	-7.19	-0.06

i-nuc	BP(j)	Nuc	#BP_Win	avgMFE	avgZ	avgED	SumZ	SumZ/#TotalWindows	BPs= 4
nt-1297	-	U	120	-	-	-	-	-
1297	NoBP	U	22	-24.45	-1.8	13.67	-39.64	-0.33
1297	1195	A	5	-22.48	-1.45	11.59	-7.27	-0.06
1297	1289	A	31	-19.74	-0.57	21.0	-17.64	-0.15
1297	1355	A	45	-23.53	-0.3	16.99	-13.71	-0.11
1297	1269	G	17	-19.78	-0.44	16.82	-7.41	-0.06

i-nuc	BP(j)	Nuc	#BP_Win	avgMFE	avgZ	avgED	SumZ	SumZ/#TotalWindows	BPs= 3
nt-1298	-	G	120	-	-	-	-	-
1298	NoBP	G	81	-23.3	-0.75	15.72	-60.52	-0.5
1298	1194	C	5	-22.48	-1.45	11.59	-7.27	-0.06
1298	1288	C	31	-19.74	-0.57	21.0	-17.64	-0.15
1298	1233	U	3	-16.7	0.15	27.07	0.44	0.0

i-nuc	BP(j)	Nuc	#BP_Win	avgMFE	avgZ	avgED	SumZ	SumZ/#TotalWindows	BPs= 5
nt-1299	-	U	120	-	-	-	-	-
1299	1193	A	5	-22.48	-1.45	11.59	-7.27	-0.06
1299	1203	A	14	-26.99	-2.55	10.84	-35.75	-0.3
1299	1287	A	31	-19.74	-0.57	21.0	-17.64	-0.15
1299	1232	A	3	-16.7	0.15	27.07	0.44	0.0
1299	NoBP	U	10	-21.67	-0.82	16.63	-8.21	-0.07
1299	1353	G	57	-22.77	-0.28	16.74	-15.7	-0.13

i-nuc	BP(j)	Nuc	#BP_Win	avgMFE	avgZ	avgED	SumZ	SumZ/#TotalWindows	BPs= 5
nt-1300	-	U	120	-	-	-	-	-
1300	1192	G	4	-22.75	-1.52	10.1	-6.09	-0.05
1300	1202	A	14	-26.99	-2.55	10.84	-35.75	-0.3
1300	NoBP	U	30	-19.72	-0.58	20.94	-17.4	-0.15
1300	1231	G	3	-16.7	0.15	27.07	0.44	0.0
1300	1286	G	1	-20.2	-0.24	22.82	-0.24	-0.0
1300	1352	A	68	-22.64	-0.36	16.67	-24.18	-0.2

i-nuc	BP(j)	Nuc	#BP_Win	avgMFE	avgZ	avgED	SumZ	SumZ/#TotalWindows	BPs= 3
nt-1301	-	G	120	-	-	-	-	-
1301	NoBP	G	33	-20.0	-0.66	19.94	-21.86	-0.18
1301	1201	C	14	-26.99	-2.55	10.84	-35.75	-0.3
1301	1230	C	3	-16.7	0.15	27.07	0.44	0.0
1301	1351	C	70	-22.64	-0.35	16.71	-24.55	-0.2

i-nuc	BP(j)	Nuc	#BP_Win	avgMFE	avgZ	avgED	SumZ	SumZ/#TotalWindows	BPs= 4
nt-1302	-	G	120	-	-	-	-	-
1302	NoBP	G	2	-22.8	-1.42	10.14	-2.85	-0.02
1302	1200	C	14	-26.99	-2.55	10.84	-35.75	-0.3
1302	1285	U	30	-19.72	-0.58	20.94	-17.4	-0.15
1302	1229	C	3	-16.7	0.15	27.07	0.44	0.0
1302	1350	C	71	-22.6	-0.33	16.72	-23.12	-0.19

i-nuc	BP(j)	Nuc	#BP_Win	avgMFE	avgZ	avgED	SumZ	SumZ/#TotalWindows	BPs= 4
nt-1303	-	U	120	-	-	-	-	-
1303	NoBP	U	2	-20.15	0.25	21.4	0.5	0.0
1303	1199	A	14	-26.99	-2.55	10.84	-35.75	-0.3
1303	1284	A	30	-19.72	-0.58	20.94	-17.4	-0.15
1303	1228	A	3	-16.7	0.15	27.07	0.44	0.0
1303	1349	A	71	-22.6	-0.33	16.72	-23.12	-0.19

i-nuc	BP(j)	Nuc	#BP_Win	avgMFE	avgZ	avgED	SumZ	SumZ/#TotalWindows	BPs= 4
nt-1304	-	C	120	-	-	-	-	-
1304	1198	G	14	-26.99	-2.55	10.84	-35.75	-0.3
1304	1283	G	30	-19.72	-0.58	20.94	-17.4	-0.15
1304	1227	G	3	-16.7	0.15	27.07	0.44	0.0
1304	1348	G	71	-22.6	-0.33	16.72	-23.12	-0.19
1304	NoBP	C	2	-17.5	1.61	33.28	3.22	0.03

i-nuc	BP(j)	Nuc	#BP_Win	avgMFE	avgZ	avgED	SumZ	SumZ/#TotalWindows	BPs= 3
nt-1305	-	C	120	-	-	-	-	-
1305	1197	G	12	-27.61	-2.69	9.72	-32.3	-0.27
1305	NoBP	C	7	-18.2	0.42	28.75	2.94	0.02
1305	1282	G	30	-19.72	-0.58	20.94	-17.4	-0.15
1305	1347	G	71	-22.6	-0.33	16.72	-23.12	-0.19

i-nuc	BP(j)	Nuc	#BP_Win	avgMFE	avgZ	avgED	SumZ	SumZ/#TotalWindows	BPs= 1
nt-1306	-	A	120	-	-	-	-	-
1306	NoBP	A	90	-22.85	-0.55	17.01	-49.19	-0.41
1306	1281	U	30	-19.72	-0.58	20.94	-17.4	-0.15

i-nuc	BP(j)	Nuc	#BP_Win	avgMFE	avgZ	avgED	SumZ	SumZ/#TotalWindows	BPs= 1
nt-1307	-	A	120	-	-	-	-	-
1307	NoBP	A	90	-22.76	-0.5	17.3	-45.06	-0.38
1307	1280	U	30	-19.72	-0.58	20.94	-17.4	-0.15

i-nuc	BP(j)	Nuc	#BP_Win	avgMFE	avgZ	avgED	SumZ	SumZ/#TotalWindows	BPs= 1
nt-1308	-	A	120	-	-	-	-	-
1308	NoBP	A	43	-21.3	-0.96	19.32	-41.44	-0.35
1308	1345	U	77	-22.3	-0.23	17.89	-17.53	-0.15

i-nuc	BP(j)	Nuc	#BP_Win	avgMFE	avgZ	avgED	SumZ	SumZ/#TotalWindows	BPs= 1
nt-1309	-	A	120	-	-	-	-	-
1309	NoBP	A	42	-21.27	-0.88	19.53	-37.12	-0.31
1309	1344	U	78	-22.22	-0.22	18.06	-17.34	-0.14

i-nuc	BP(j)	Nuc	#BP_Win	avgMFE	avgZ	avgED	SumZ	SumZ/#TotalWindows	BPs= 4
nt-1310	-	U	120	-	-	-	-	-
1310	NoBP	U	23	-21.55	-0.94	19.94	-21.53	-0.18
1310	1258	A	10	-21.3	-0.94	16.13	-9.39	-0.08
1310	1326	A	7	-20.59	-0.78	21.42	-5.45	-0.05
1310	1343	A	78	-22.22	-0.22	18.06	-17.34	-0.14
1310	1415	A	2	-17.5	1.61	33.28	3.22	0.03

i-nuc	BP(j)	Nuc	#BP_Win	avgMFE	avgZ	avgED	SumZ	SumZ/#TotalWindows	BPs= 4
nt-1311	-	G	120	-	-	-	-	-
1311	NoBP	G	23	-21.32	-0.77	20.57	-17.65	-0.15
1311	1257	C	10	-21.3	-0.94	16.13	-9.39	-0.08
1311	1325	U	7	-20.59	-0.78	21.42	-5.45	-0.05
1311	1342	C	78	-22.22	-0.22	18.06	-17.34	-0.14
1311	1414	C	2	-17.5	1.61	33.28	3.22	0.03

i-nuc	BP(j)	Nuc	#BP_Win	avgMFE	avgZ	avgED	SumZ	SumZ/#TotalWindows	BPs= 4
nt-1312	-	C	120	-	-	-	-	-
1312	NoBP	C	23	-21.08	-0.63	21.13	-14.4	-0.12
1312	1256	G	10	-21.3	-0.94	16.13	-9.39	-0.08
1312	1324	G	7	-20.59	-0.78	21.42	-5.45	-0.05
1312	1341	G	78	-22.22	-0.22	18.06	-17.34	-0.14
1312	1413	G	2	-17.5	1.61	33.28	3.22	0.03

i-nuc	BP(j)	Nuc	#BP_Win	avgMFE	avgZ	avgED	SumZ	SumZ/#TotalWindows	BPs= 1
nt-1313	-	G	120	-	-	-	-	-
1313	NoBP	G	113	-21.78	-0.31	18.89	-34.53	-0.29
1313	1323	U	7	-20.59	-0.78	21.42	-5.45	-0.05

i-nuc	BP(j)	Nuc	#BP_Win	avgMFE	avgZ	avgED	SumZ	SumZ/#TotalWindows	BPs= 1
nt-1314	-	A	120	-	-	-	-	-
1314	NoBP	A	113	-21.73	-0.28	19.03	-31.24	-0.26
1314	1322	U	7	-20.59	-0.78	21.42	-5.45	-0.05

i-nuc	BP(j)	Nuc	#BP_Win	avgMFE	avgZ	avgED	SumZ	SumZ/#TotalWindows	BPs= 1
nt-1315	-	A	120	-	-	-	-	-
1315	NoBP	A	108	-22.01	-0.28	18.77	-30.23	-0.25
1315	1273	U	12	-18.06	-0.24	24.05	-2.85	-0.02

i-nuc	BP(j)	Nuc	#BP_Win	avgMFE	avgZ	avgED	SumZ	SumZ/#TotalWindows	BPs= 2
nt-1316	-	C	120	-	-	-	-	-
1316	NoBP	C	96	-22.12	-0.39	17.94	-37.44	-0.31
1316	1272	G	12	-18.06	-0.24	24.05	-2.85	-0.02
1316	1348	G	12	-20.68	0.86	26.65	10.34	0.09

i-nuc	BP(j)	Nuc	#BP_Win	avgMFE	avgZ	avgED	SumZ	SumZ/#TotalWindows	BPs= 2
nt-1317	-	C	120	-	-	-	-	-
1317	NoBP	C	96	-22.06	-0.35	18.14	-33.72	-0.28
1317	1271	G	12	-18.06	-0.24	24.05	-2.85	-0.02
1317	1347	G	12	-20.68	0.86	26.65	10.34	0.09

i-nuc	BP(j)	Nuc	#BP_Win	avgMFE	avgZ	avgED	SumZ	SumZ/#TotalWindows	BPs= 1
nt-1318	-	C	120	-	-	-	-	-
1318	NoBP	C	108	-21.59	-0.31	18.89	-33.92	-0.28
1318	1346	G	12	-20.68	0.86	26.65	10.34	0.09

i-nuc	BP(j)	Nuc	#BP_Win	avgMFE	avgZ	avgED	SumZ	SumZ/#TotalWindows	BPs= 2
nt-1319	-	A	120	-	-	-	-	-
1319	NoBP	A	30	-19.95	-0.5	21.47	-14.87	-0.12
1319	1335	U	78	-22.22	-0.22	18.06	-17.34	-0.14
1319	1345	U	12	-20.68	0.86	26.65	10.34	0.09

i-nuc	BP(j)	Nuc	#BP_Win	avgMFE	avgZ	avgED	SumZ	SumZ/#TotalWindows	BPs= 2
nt-1320	-	G	120	-	-	-	-	-
1320	NoBP	G	30	-19.94	-0.45	21.9	-13.64	-0.11
1320	1334	U	78	-22.22	-0.22	18.06	-17.34	-0.14
1320	1344	U	12	-20.68	0.86	26.65	10.34	0.09

i-nuc	BP(j)	Nuc	#BP_Win	avgMFE	avgZ	avgED	SumZ	SumZ/#TotalWindows	BPs= 2
nt-1321	-	A	120	-	-	-	-	-
1321	NoBP	A	37	-19.96	-0.13	22.98	-4.67	-0.04
1321	1333	U	78	-22.22	-0.22	18.06	-17.34	-0.14
1321	1435	U	5	-21.4	0.69	29.87	3.45	0.03

i-nuc	BP(j)	Nuc	#BP_Win	avgMFE	avgZ	avgED	SumZ	SumZ/#TotalWindows	BPs= 4
nt-1322	-	U	120	-	-	-	-	-
1322	NoBP	U	18	-21.02	0.32	23.45	5.85	0.05
1322	1314	A	7	-20.59	-0.78	21.42	-5.45	-0.05
1322	1268	A	12	-18.06	-0.24	24.05	-2.85	-0.02
1322	1332	A	78	-22.22	-0.22	18.06	-17.34	-0.14
1322	1434	A	5	-21.4	0.69	29.87	3.45	0.03

i-nuc	BP(j)	Nuc	#BP_Win	avgMFE	avgZ	avgED	SumZ	SumZ/#TotalWindows	BPs= 4
nt-1323	-	U	120	-	-	-	-	-
1323	NoBP	U	84	-22.2	-0.24	18.08	-20.04	-0.17
1323	1313	G	7	-20.59	-0.78	21.42	-5.45	-0.05
1323	1267	A	12	-18.06	-0.24	24.05	-2.85	-0.02
1323	1343	A	12	-20.68	0.86	26.65	10.34	0.09
1323	1433	A	5	-21.4	0.69	29.87	3.45	0.03

i-nuc	BP(j)	Nuc	#BP_Win	avgMFE	avgZ	avgED	SumZ	SumZ/#TotalWindows	BPs= 5
nt-1324	-	G	120	-	-	-	-	-
1324	NoBP	G	6	-22.27	-0.19	19.24	-1.13	-0.01
1324	1312	C	7	-20.59	-0.78	21.42	-5.45	-0.05
1324	1266	C	12	-18.06	-0.24	24.05	-2.85	-0.02
1324	1330	C	78	-22.22	-0.22	18.06	-17.34	-0.14
1324	1342	C	12	-20.68	0.86	26.65	10.34	0.09
1324	1432	C	5	-21.4	0.69	29.87	3.45	0.03

i-nuc	BP(j)	Nuc	#BP_Win	avgMFE	avgZ	avgED	SumZ	SumZ/#TotalWindows	BPs= 5
nt-1325	-	U	120	-	-	-	-	-
1325	NoBP	U	6	-22.6	-0.01	20.1	-0.05	-0.0
1325	1311	G	7	-20.59	-0.78	21.42	-5.45	-0.05
1325	1265	A	12	-18.06	-0.24	24.05	-2.85	-0.02
1325	1329	A	78	-22.22	-0.22	18.06	-17.34	-0.14
1325	1341	G	12	-20.68	0.86	26.65	10.34	0.09
1325	1431	G	5	-21.4	0.69	29.87	3.45	0.03

i-nuc	BP(j)	Nuc	#BP_Win	avgMFE	avgZ	avgED	SumZ	SumZ/#TotalWindows	BPs= 3
nt-1326	-	A	120	-	-	-	-	-
1326	NoBP	A	100	-22.04	-0.04	19.77	-3.88	-0.03
1326	1310	U	7	-20.59	-0.78	21.42	-5.45	-0.05
1326	1263	U	12	-18.06	-0.24	24.05	-2.85	-0.02
1326	1423	U	1	-22.2	1.15	25.23	1.15	0.01

i-nuc	BP(j)	Nuc	#BP_Win	avgMFE	avgZ	avgED	SumZ	SumZ/#TotalWindows	BPs= 2
nt-1327	-	A	120	-	-	-	-	-
1327	NoBP	A	107	-21.97	-0.07	19.88	-7.86	-0.07
1327	1262	U	12	-18.06	-0.24	24.05	-2.85	-0.02
1327	1422	U	1	-22.2	1.15	25.23	1.15	0.01

i-nuc	BP(j)	Nuc	#BP_Win	avgMFE	avgZ	avgED	SumZ	SumZ/#TotalWindows	BPs= 2
nt-1328	-	G	120	-	-	-	-	-
1328	NoBP	G	107	-22.0	-0.07	19.88	-7.1	-0.06
1328	1261	C	12	-18.06	-0.24	24.05	-2.85	-0.02
1328	1421	U	1	-22.2	1.15	25.23	1.15	0.01

i-nuc	BP(j)	Nuc	#BP_Win	avgMFE	avgZ	avgED	SumZ	SumZ/#TotalWindows	BPs= 2
nt-1329	-	A	120	-	-	-	-	-
1329	NoBP	A	41	-20.49	0.22	24.51	8.87	0.07
1329	1325	U	78	-22.22	-0.22	18.06	-17.34	-0.14
1329	1420	U	1	-22.2	1.15	25.23	1.15	0.01

i-nuc	BP(j)	Nuc	#BP_Win	avgMFE	avgZ	avgED	SumZ	SumZ/#TotalWindows	BPs= 3
nt-1330	-	C	120	-	-	-	-	-
1330	NoBP	C	29	-21.58	0.43	24.57	12.49	0.1
1330	1260	G	12	-18.06	-0.24	24.05	-2.85	-0.02
1330	1324	G	78	-22.22	-0.22	18.06	-17.34	-0.14
1330	1419	G	1	-22.2	1.15	25.23	1.15	0.01

i-nuc	BP(j)	Nuc	#BP_Win	avgMFE	avgZ	avgED	SumZ	SumZ/#TotalWindows	BPs= 2
nt-1331	-	U	120	-	-	-	-	-
1331	NoBP	U	107	-22.07	-0.04	19.79	-3.8	-0.03
1331	1259	A	12	-18.06	-0.24	24.05	-2.85	-0.02
1331	1418	A	1	-22.2	1.15	25.23	1.15	0.01

i-nuc	BP(j)	Nuc	#BP_Win	avgMFE	avgZ	avgED	SumZ	SumZ/#TotalWindows	BPs= 1
nt-1332	-	A	120	-	-	-	-	-
1332	NoBP	A	42	-20.72	0.3	24.27	12.43	0.1
1332	1322	U	78	-22.22	-0.22	18.06	-17.34	-0.14

i-nuc	BP(j)	Nuc	#BP_Win	avgMFE	avgZ	avgED	SumZ	SumZ/#TotalWindows	BPs= 2
nt-1333	-	U	120	-	-	-	-	-
1333	NoBP	U	41	-20.75	0.3	24.16	12.27	0.1
1333	1321	A	78	-22.22	-0.22	18.06	-17.34	-0.14
1333	1417	G	1	-22.2	1.15	25.23	1.15	0.01

i-nuc	BP(j)	Nuc	#BP_Win	avgMFE	avgZ	avgED	SumZ	SumZ/#TotalWindows	BPs= 2
nt-1334	-	U	120	-	-	-	-	-
1334	NoBP	U	41	-20.84	0.34	24.06	13.84	0.12
1334	1320	G	78	-22.22	-0.22	18.06	-17.34	-0.14
1334	1416	A	1	-22.2	1.15	25.23	1.15	0.01

i-nuc	BP(j)	Nuc	#BP_Win	avgMFE	avgZ	avgED	SumZ	SumZ/#TotalWindows	BPs= 2
nt-1335	-	U	120	-	-	-	-	-
1335	NoBP	U	41	-20.96	0.36	23.98	14.56	0.12
1335	1319	A	78	-22.22	-0.22	18.06	-17.34	-0.14
1335	1415	A	1	-22.2	1.15	25.23	1.15	0.01

i-nuc	BP(j)	Nuc	#BP_Win	avgMFE	avgZ	avgED	SumZ	SumZ/#TotalWindows	BPs= 0
nt-1336	-	U	120	-	-	-	-	-
1336	NoBP	U	120	-21.84	-0.02	20.1	-1.83	-0.02

i-nuc	BP(j)	Nuc	#BP_Win	avgMFE	avgZ	avgED	SumZ	SumZ/#TotalWindows	BPs= 0
nt-1337	-	A	120	-	-	-	-	-
1337	NoBP	A	120	-21.9	-0.02	20.07	-1.89	-0.02

i-nuc	BP(j)	Nuc	#BP_Win	avgMFE	avgZ	avgED	SumZ	SumZ/#TotalWindows	BPs= 0
nt-1338	-	A	120	-	-	-	-	-
1338	NoBP	A	120	-21.95	-0.01	20.1	-1.21	-0.01

i-nuc	BP(j)	Nuc	#BP_Win	avgMFE	avgZ	avgED	SumZ	SumZ/#TotalWindows	BPs= 0
nt-1339	-	A	120	-	-	-	-	-
1339	NoBP	A	120	-22.01	-0.01	20.14	-0.68	-0.01

i-nuc	BP(j)	Nuc	#BP_Win	avgMFE	avgZ	avgED	SumZ	SumZ/#TotalWindows	BPs= 1
nt-1340	-	A	120	-	-	-	-	-
1340	NoBP	A	118	-22.13	-0.0	20.05	-0.17	-0.0
1340	1236	U	2	-18.4	0.14	28.18	0.27	0.0

i-nuc	BP(j)	Nuc	#BP_Win	avgMFE	avgZ	avgED	SumZ	SumZ/#TotalWindows	BPs= 4
nt-1341	-	G	120	-	-	-	-	-
1341	NoBP	G	8	-19.76	0.46	28.65	3.7	0.03
1341	1312	C	78	-22.22	-0.22	18.06	-17.34	-0.14
1341	1235	C	2	-18.4	0.14	28.18	0.27	0.0
1341	1325	U	12	-20.68	0.86	26.65	10.34	0.09
1341	1414	C	20	-23.93	0.21	20.48	4.27	0.04

i-nuc	BP(j)	Nuc	#BP_Win	avgMFE	avgZ	avgED	SumZ	SumZ/#TotalWindows	BPs= 3
nt-1342	-	C	120	-	-	-	-	-
1342	NoBP	C	10	-20.12	0.52	28.88	5.16	0.04
1342	1311	G	78	-22.22	-0.22	18.06	-17.34	-0.14
1342	1324	G	12	-20.68	0.86	26.65	10.34	0.09
1342	1413	G	20	-23.93	0.21	20.48	4.27	0.04

i-nuc	BP(j)	Nuc	#BP_Win	avgMFE	avgZ	avgED	SumZ	SumZ/#TotalWindows	BPs= 3
nt-1343	-	A	120	-	-	-	-	-
1343	NoBP	A	28	-23.2	0.36	22.96	9.95	0.08
1343	1310	U	78	-22.22	-0.22	18.06	-17.34	-0.14
1343	1233	U	2	-18.4	0.14	28.18	0.27	0.0
1343	1323	U	12	-20.68	0.86	26.65	10.34	0.09

i-nuc	BP(j)	Nuc	#BP_Win	avgMFE	avgZ	avgED	SumZ	SumZ/#TotalWindows	BPs= 4
nt-1344	-	U	120	-	-	-	-	-
1344	1309	A	78	-22.22	-0.22	18.06	-17.34	-0.14
1344	1232	A	2	-18.4	0.14	28.18	0.27	0.0
1344	1320	G	12	-20.68	0.86	26.65	10.34	0.09
1344	NoBP	U	8	-22.34	0.76	28.68	6.04	0.05
1344	1411	A	20	-23.93	0.21	20.48	4.27	0.04

i-nuc	BP(j)	Nuc	#BP_Win	avgMFE	avgZ	avgED	SumZ	SumZ/#TotalWindows	BPs= 5
nt-1345	-	U	120	-	-	-	-	-
1345	1308	A	77	-22.3	-0.23	17.89	-17.53	-0.15
1345	1231	G	2	-18.4	0.14	28.18	0.27	0.0
1345	1319	A	12	-20.68	0.86	26.65	10.34	0.09
1345	NoBP	U	6	-21.78	0.76	29.56	4.55	0.04
1345	1410	A	20	-23.93	0.21	20.48	4.27	0.04
1345	1461	A	3	-23.93	0.79	25.84	2.38	0.02

i-nuc	BP(j)	Nuc	#BP_Win	avgMFE	avgZ	avgED	SumZ	SumZ/#TotalWindows	BPs= 6
nt-1346	-	G	120	-	-	-	-	-
1346	NoBP	G	76	-22.46	-0.24	17.58	-18.57	-0.15
1346	1230	C	2	-18.4	0.14	28.18	0.27	0.0
1346	1318	C	12	-20.68	0.86	26.65	10.34	0.09
1346	1403	C	2	-20.35	1.28	34.47	2.56	0.02
1346	1402	C	5	-21.4	0.69	29.87	3.45	0.03
1346	1409	U	20	-23.93	0.21	20.48	4.27	0.04
1346	1460	C	3	-23.93	0.79	25.84	2.38	0.02

i-nuc	BP(j)	Nuc	#BP_Win	avgMFE	avgZ	avgED	SumZ	SumZ/#TotalWindows	BPs= 7
nt-1347	-	G	120	-	-	-	-	-
1347	1229	C	2	-18.4	0.14	28.18	0.27	0.0
1347	1317	C	12	-20.68	0.86	26.65	10.34	0.09
1347	1305	C	71	-22.6	-0.33	16.72	-23.12	-0.19
1347	1407	C	25	-23.5	0.37	22.46	9.25	0.08
1347	1402	C	2	-20.35	1.28	34.47	2.56	0.02
1347	1401	C	5	-21.4	0.69	29.87	3.45	0.03
1347	1459	C	3	-23.93	0.79	25.84	2.38	0.02

i-nuc	BP(j)	Nuc	#BP_Win	avgMFE	avgZ	avgED	SumZ	SumZ/#TotalWindows	BPs= 4
nt-1348	-	G	120	-	-	-	-	-
1348	NoBP	G	10	-22.1	0.66	27.4	6.59	0.05
1348	1316	C	12	-20.68	0.86	26.65	10.34	0.09
1348	1304	C	71	-22.6	-0.33	16.72	-23.12	-0.19
1348	1406	C	25	-23.5	0.37	22.46	9.25	0.08
1348	1401	C	2	-20.35	1.28	34.47	2.56	0.02

i-nuc	BP(j)	Nuc	#BP_Win	avgMFE	avgZ	avgED	SumZ	SumZ/#TotalWindows	BPs= 1
nt-1349	-	A	120	-	-	-	-	-
1349	NoBP	A	49	-22.49	0.59	24.69	28.9	0.24
1349	1303	U	71	-22.6	-0.33	16.72	-23.12	-0.19

i-nuc	BP(j)	Nuc	#BP_Win	avgMFE	avgZ	avgED	SumZ	SumZ/#TotalWindows	BPs= 4
nt-1350	-	C	120	-	-	-	-	-
1350	NoBP	C	17	-21.88	0.81	24.84	13.74	0.11
1350	1302	G	71	-22.6	-0.33	16.72	-23.12	-0.19
1350	1405	G	25	-23.5	0.37	22.46	9.25	0.08
1350	1399	G	2	-20.35	1.28	34.47	2.56	0.02
1350	1398	G	5	-21.4	0.69	29.87	3.45	0.03

i-nuc	BP(j)	Nuc	#BP_Win	avgMFE	avgZ	avgED	SumZ	SumZ/#TotalWindows	BPs= 4
nt-1351	-	C	120	-	-	-	-	-
1351	1301	G	70	-22.64	-0.35	16.71	-24.55	-0.2
1351	NoBP	C	18	-22.11	0.82	23.73	14.75	0.12
1351	1404	G	25	-23.5	0.37	22.46	9.25	0.08
1351	1398	G	2	-20.35	1.28	34.47	2.56	0.02
1351	1397	G	5	-21.4	0.69	29.87	3.45	0.03

i-nuc	BP(j)	Nuc	#BP_Win	avgMFE	avgZ	avgED	SumZ	SumZ/#TotalWindows	BPs= 2
nt-1352	-	A	120	-	-	-	-	-
1352	1300	U	68	-22.64	-0.36	16.67	-24.18	-0.2
1352	NoBP	A	50	-22.92	0.54	23.39	26.93	0.22
1352	1363	U	2	-17.5	1.61	33.28	3.22	0.03

i-nuc	BP(j)	Nuc	#BP_Win	avgMFE	avgZ	avgED	SumZ	SumZ/#TotalWindows	BPs= 6
nt-1353	-	G	120	-	-	-	-	-
1353	NoBP	G	11	-21.87	0.57	25.06	6.27	0.05
1353	1299	U	57	-22.77	-0.28	16.74	-15.7	-0.13
1353	1264	C	8	-21.54	-0.89	17.05	-7.09	-0.06
1353	1362	C	2	-17.5	1.61	33.28	3.22	0.03
1353	1402	C	33	-23.17	0.48	23.08	15.86	0.13
1353	1453	C	3	-23.93	0.79	25.84	2.38	0.02
1353	1460	C	6	-23.43	0.24	16.29	1.42	0.01

i-nuc	BP(j)	Nuc	#BP_Win	avgMFE	avgZ	avgED	SumZ	SumZ/#TotalWindows	BPs= 4
nt-1354	-	G	120	-	-	-	-	-
1354	NoBP	G	70	-22.45	-0.07	18.64	-4.64	-0.04
1354	1263	U	8	-21.54	-0.89	17.05	-7.09	-0.06
1354	1401	C	33	-23.17	0.48	23.08	15.86	0.13
1354	1452	C	3	-23.93	0.79	25.84	2.38	0.02
1354	1459	C	6	-23.43	0.24	16.29	1.42	0.01

i-nuc	BP(j)	Nuc	#BP_Win	avgMFE	avgZ	avgED	SumZ	SumZ/#TotalWindows	BPs= 4
nt-1355	-	A	120	-	-	-	-	-
1355	1297	U	45	-23.53	-0.3	16.99	-13.71	-0.11
1355	1262	U	8	-21.54	-0.89	17.05	-7.09	-0.06
1355	NoBP	A	58	-21.99	0.45	22.64	26.29	0.22
1355	1451	U	3	-23.93	0.79	25.84	2.38	0.02
1355	1457	U	6	-23.43	0.24	16.29	1.42	0.01

i-nuc	BP(j)	Nuc	#BP_Win	avgMFE	avgZ	avgED	SumZ	SumZ/#TotalWindows	BPs= 4
nt-1356	-	G	120	-	-	-	-	-
1356	NoBP	G	58	-22.25	0.38	21.44	22.07	0.18
1356	1296	U	41	-23.55	-0.27	17.2	-11.15	-0.09
1356	1261	C	8	-21.54	-0.89	17.05	-7.09	-0.06
1356	1393	U	7	-21.1	0.86	31.18	6.01	0.05
1356	1456	C	6	-23.43	0.24	16.29	1.42	0.01

i-nuc	BP(j)	Nuc	#BP_Win	avgMFE	avgZ	avgED	SumZ	SumZ/#TotalWindows	BPs= 5
nt-1357	-	C	120	-	-	-	-	-
1357	NoBP	C	61	-22.57	-0.09	18.2	-5.48	-0.05
1357	1260	G	8	-21.54	-0.89	17.05	-7.09	-0.06
1357	1397	G	5	-22.3	0.37	16.62	1.87	0.02
1357	1398	G	33	-23.17	0.48	23.08	15.86	0.13
1357	1392	G	7	-21.1	0.86	31.18	6.01	0.05
1357	1455	G	6	-23.43	0.24	16.29	1.42	0.01

i-nuc	BP(j)	Nuc	#BP_Win	avgMFE	avgZ	avgED	SumZ	SumZ/#TotalWindows	BPs= 0
nt-1358	-	G	120	-	-	-	-	-
1358	NoBP	G	120	-22.59	0.12	20.1	14.6	0.12

i-nuc	BP(j)	Nuc	#BP_Win	avgMFE	avgZ	avgED	SumZ	SumZ/#TotalWindows	BPs= 0
nt-1359	-	A	120	-	-	-	-	-
1359	NoBP	A	120	-22.56	0.14	20.11	16.25	0.14

i-nuc	BP(j)	Nuc	#BP_Win	avgMFE	avgZ	avgED	SumZ	SumZ/#TotalWindows	BPs= 2
nt-1360	-	C	120	-	-	-	-	-
1360	NoBP	C	70	-22.43	-0.09	18.04	-6.23	-0.05
1360	1394	G	43	-22.93	0.42	21.74	17.94	0.15
1360	1389	G	7	-21.1	0.86	31.18	6.01	0.05

i-nuc	BP(j)	Nuc	#BP_Win	avgMFE	avgZ	avgED	SumZ	SumZ/#TotalWindows	BPs= 2
nt-1361	-	A	120	-	-	-	-	-
1361	NoBP	A	74	-22.2	-0.01	19.0	-0.67	-0.01
1361	1393	U	43	-22.93	0.42	21.74	17.94	0.15
1361	1444	U	3	-23.93	0.79	25.84	2.38	0.02

i-nuc	BP(j)	Nuc	#BP_Win	avgMFE	avgZ	avgED	SumZ	SumZ/#TotalWindows	BPs= 4
nt-1362	-	C	120	-	-	-	-	-
1362	NoBP	C	65	-22.41	-0.12	17.29	-8.12	-0.07
1362	1392	G	43	-22.93	0.42	21.74	17.94	0.15
1362	1353	G	2	-17.5	1.61	33.28	3.22	0.03
1362	1388	G	7	-21.1	0.86	31.18	6.01	0.05
1362	1443	G	3	-23.93	0.79	25.84	2.38	0.02

i-nuc	BP(j)	Nuc	#BP_Win	avgMFE	avgZ	avgED	SumZ	SumZ/#TotalWindows	BPs= 4
nt-1363	-	U	120	-	-	-	-	-
1363	NoBP	U	65	-22.36	-0.1	17.39	-6.69	-0.06
1363	1391	A	43	-22.93	0.42	21.74	17.94	0.15
1363	1352	A	2	-17.5	1.61	33.28	3.22	0.03
1363	1387	A	7	-21.1	0.86	31.18	6.01	0.05
1363	1442	A	3	-23.93	0.79	25.84	2.38	0.02

i-nuc	BP(j)	Nuc	#BP_Win	avgMFE	avgZ	avgED	SumZ	SumZ/#TotalWindows	BPs= 0
nt-1364	-	A	120	-	-	-	-	-
1364	NoBP	A	120	-22.42	0.2	20.31	24.12	0.2

i-nuc	BP(j)	Nuc	#BP_Win	avgMFE	avgZ	avgED	SumZ	SumZ/#TotalWindows	BPs= 2
nt-1365	-	G	120	-	-	-	-	-
1365	NoBP	G	112	-22.52	0.17	19.72	19.03	0.16
1365	1264	C	1	-18.7	-0.04	18.15	-0.04	-0.0
1365	1386	C	7	-21.1	0.86	31.18	6.01	0.05

i-nuc	BP(j)	Nuc	#BP_Win	avgMFE	avgZ	avgED	SumZ	SumZ/#TotalWindows	BPs= 2
nt-1366	-	A	120	-	-	-	-	-
1366	NoBP	A	112	-22.5	0.19	19.8	20.83	0.17
1366	1263	U	1	-18.7	-0.04	18.15	-0.04	-0.0
1366	1385	U	7	-21.1	0.86	31.18	6.01	0.05

i-nuc	BP(j)	Nuc	#BP_Win	avgMFE	avgZ	avgED	SumZ	SumZ/#TotalWindows	BPs= 1
nt-1367	-	A	120	-	-	-	-	-
1367	NoBP	A	119	-22.4	0.24	20.53	28.24	0.24
1367	1262	U	1	-18.7	-0.04	18.15	-0.04	-0.0

i-nuc	BP(j)	Nuc	#BP_Win	avgMFE	avgZ	avgED	SumZ	SumZ/#TotalWindows	BPs= 1
nt-1368	-	G	120	-	-	-	-	-
1368	NoBP	G	119	-22.39	0.25	20.59	30.09	0.25
1368	1261	C	1	-18.7	-0.04	18.15	-0.04	-0.0

i-nuc	BP(j)	Nuc	#BP_Win	avgMFE	avgZ	avgED	SumZ	SumZ/#TotalWindows	BPs= 0
nt-1369	-	A	120	-	-	-	-	-
1369	NoBP	A	120	-22.34	0.27	20.62	31.9	0.27

i-nuc	BP(j)	Nuc	#BP_Win	avgMFE	avgZ	avgED	SumZ	SumZ/#TotalWindows	BPs= 0
nt-1370	-	A	120	-	-	-	-	-
1370	NoBP	A	120	-22.32	0.28	20.67	33.51	0.28

i-nuc	BP(j)	Nuc	#BP_Win	avgMFE	avgZ	avgED	SumZ	SumZ/#TotalWindows	BPs= 0
nt-1371	-	A	120	-	-	-	-	-
1371	NoBP	A	120	-22.31	0.29	20.71	35.3	0.29

i-nuc	BP(j)	Nuc	#BP_Win	avgMFE	avgZ	avgED	SumZ	SumZ/#TotalWindows	BPs= 1
nt-1372	-	U	120	-	-	-	-	-
1372	NoBP	U	113	-22.36	0.28	20.12	31.16	0.26
1372	1379	A	7	-21.1	0.86	31.18	6.01	0.05

i-nuc	BP(j)	Nuc	#BP_Win	avgMFE	avgZ	avgED	SumZ	SumZ/#TotalWindows	BPs= 1
nt-1373	-	G	120	-	-	-	-	-
1373	NoBP	G	113	-22.36	0.29	20.19	33.19	0.28
1373	1378	C	7	-21.1	0.86	31.18	6.01	0.05

i-nuc	BP(j)	Nuc	#BP_Win	avgMFE	avgZ	avgED	SumZ	SumZ/#TotalWindows	BPs= 0
nt-1374	-	A	120	-	-	-	-	-
1374	NoBP	A	120	-22.28	0.35	20.89	41.61	0.35

i-nuc	BP(j)	Nuc	#BP_Win	avgMFE	avgZ	avgED	SumZ	SumZ/#TotalWindows	BPs= 1
nt-1375	-	U	120	-	-	-	-	-
1375	NoBP	U	19	-19.94	0.11	22.16	2.05	0.02
1375	1387	A	101	-22.72	0.41	20.73	41.18	0.34

i-nuc	BP(j)	Nuc	#BP_Win	avgMFE	avgZ	avgED	SumZ	SumZ/#TotalWindows	BPs= 1
nt-1376	-	G	120	-	-	-	-	-
1376	NoBP	G	17	-19.95	0.15	22.69	2.59	0.02
1376	1386	C	103	-22.65	0.41	20.75	42.38	0.35

i-nuc	BP(j)	Nuc	#BP_Win	avgMFE	avgZ	avgED	SumZ	SumZ/#TotalWindows	BPs= 1
nt-1377	-	A	120	-	-	-	-	-
1377	NoBP	A	17	-19.81	0.33	23.53	5.55	0.05
1377	1385	U	103	-22.65	0.41	20.75	42.38	0.35

i-nuc	BP(j)	Nuc	#BP_Win	avgMFE	avgZ	avgED	SumZ	SumZ/#TotalWindows	BPs= 2
nt-1378	-	C	120	-	-	-	-	-
1378	NoBP	C	10	-18.65	0.25	19.64	2.52	0.02
1378	1384	G	103	-22.65	0.41	20.75	42.38	0.35
1378	1373	G	7	-21.1	0.86	31.18	6.01	0.05

i-nuc	BP(j)	Nuc	#BP_Win	avgMFE	avgZ	avgED	SumZ	SumZ/#TotalWindows	BPs= 2
nt-1379	-	A	120	-	-	-	-	-
1379	NoBP	A	10	-18.4	0.51	21.1	5.08	0.04
1379	1383	U	103	-22.65	0.41	20.75	42.38	0.35
1379	1372	U	7	-21.1	0.86	31.18	6.01	0.05

i-nuc	BP(j)	Nuc	#BP_Win	avgMFE	avgZ	avgED	SumZ	SumZ/#TotalWindows	BPs= 0
nt-1380	-	G	120	-	-	-	-	-
1380	NoBP	G	120	-22.18	0.46	21.52	55.49	0.46

i-nuc	BP(j)	Nuc	#BP_Win	avgMFE	avgZ	avgED	SumZ	SumZ/#TotalWindows	BPs= 0
nt-1381	-	C	120	-	-	-	-	-
1381	NoBP	C	120	-22.18	0.47	21.64	56.46	0.47

i-nuc	BP(j)	Nuc	#BP_Win	avgMFE	avgZ	avgED	SumZ	SumZ/#TotalWindows	BPs= 0
nt-1382	-	A	120	-	-	-	-	-
1382	NoBP	A	120	-22.2	0.47	21.75	56.98	0.47

i-nuc	BP(j)	Nuc	#BP_Win	avgMFE	avgZ	avgED	SumZ	SumZ/#TotalWindows	BPs= 3
nt-1383	-	U	120	-	-	-	-	-
1383	NoBP	U	10	-19.96	0.57	26.75	5.75	0.05
1383	1379	A	103	-22.65	0.41	20.75	42.38	0.35
1383	1469	A	6	-19.0	1.44	31.51	8.64	0.07
1383	1479	A	1	-19.0	1.02	29.46	1.02	0.01

i-nuc	BP(j)	Nuc	#BP_Win	avgMFE	avgZ	avgED	SumZ	SumZ/#TotalWindows	BPs= 4
nt-1384	-	G	120	-	-	-	-	-
1384	NoBP	G	9	-20.26	0.67	27.92	6.03	0.05
1384	1378	C	103	-22.65	0.41	20.75	42.38	0.35
1384	1468	U	6	-19.0	1.44	31.51	8.64	0.07
1384	1478	C	1	-19.0	1.02	29.46	1.02	0.01
1384	1501	C	1	-18.5	1.78	25.81	1.78	0.01

i-nuc	BP(j)	Nuc	#BP_Win	avgMFE	avgZ	avgED	SumZ	SumZ/#TotalWindows	BPs= 5
nt-1385	-	U	120	-	-	-	-	-
1385	NoBP	U	2	-17.5	0.9	21.32	1.8	0.02
1385	1377	A	103	-22.65	0.41	20.75	42.38	0.35
1385	1366	A	7	-21.1	0.86	31.18	6.01	0.05
1385	1467	A	6	-19.0	1.44	31.51	8.64	0.07
1385	1477	G	1	-19.0	1.02	29.46	1.02	0.01
1385	1500	A	1	-18.5	1.78	25.81	1.78	0.01

i-nuc	BP(j)	Nuc	#BP_Win	avgMFE	avgZ	avgED	SumZ	SumZ/#TotalWindows	BPs= 5
nt-1386	-	C	120	-	-	-	-	-
1386	1376	G	103	-22.65	0.41	20.75	42.38	0.35
1386	1365	G	7	-21.1	0.86	31.18	6.01	0.05
1386	1466	G	6	-19.0	1.44	31.51	8.64	0.07
1386	1476	G	1	-19.0	1.02	29.46	1.02	0.01
1386	1499	G	1	-18.5	1.78	25.81	1.78	0.01
1386	NoBP	C	2	-17.7	1.6	26.51	3.2	0.03

i-nuc	BP(j)	Nuc	#BP_Win	avgMFE	avgZ	avgED	SumZ	SumZ/#TotalWindows	BPs= 3
nt-1387	-	A	120	-	-	-	-	-
1387	1375	U	101	-22.72	0.41	20.73	41.18	0.34
1387	1363	U	7	-21.1	0.86	31.18	6.01	0.05
1387	NoBP	A	6	-18.52	1.48	27.2	8.9	0.07
1387	1465	U	6	-19.0	1.44	31.51	8.64	0.07

i-nuc	BP(j)	Nuc	#BP_Win	avgMFE	avgZ	avgED	SumZ	SumZ/#TotalWindows	BPs= 1
nt-1388	-	G	120	-	-	-	-	-
1388	NoBP	G	113	-22.28	0.54	21.76	60.71	0.51
1388	1362	C	7	-21.1	0.86	31.18	6.01	0.05

i-nuc	BP(j)	Nuc	#BP_Win	avgMFE	avgZ	avgED	SumZ	SumZ/#TotalWindows	BPs= 2
nt-1389	-	G	120	-	-	-	-	-
1389	NoBP	G	57	-22.27	0.49	22.29	28.08	0.23
1389	1407	C	56	-22.24	0.62	21.42	34.44	0.29
1389	1360	C	7	-21.1	0.86	31.18	6.01	0.05

i-nuc	BP(j)	Nuc	#BP_Win	avgMFE	avgZ	avgED	SumZ	SumZ/#TotalWindows	BPs= 3
nt-1390	-	G	120	-	-	-	-	-
1390	NoBP	G	57	-22.52	0.44	22.51	25.23	0.21
1390	1406	C	56	-22.24	0.62	21.42	34.44	0.29
1390	1460	C	6	-19.0	1.44	31.51	8.64	0.07
1390	1407	C	1	-16.6	1.2	28.29	1.2	0.01

i-nuc	BP(j)	Nuc	#BP_Win	avgMFE	avgZ	avgED	SumZ	SumZ/#TotalWindows	BPs= 1
nt-1391	-	A	120	-	-	-	-	-
1391	NoBP	A	77	-21.71	0.69	23.06	52.78	0.44
1391	1363	U	43	-22.93	0.42	21.74	17.94	0.15

i-nuc	BP(j)	Nuc	#BP_Win	avgMFE	avgZ	avgED	SumZ	SumZ/#TotalWindows	BPs= 4
nt-1392	-	G	120	-	-	-	-	-
1392	NoBP	G	60	-22.2	0.59	21.25	35.3	0.29
1392	1362	C	43	-22.93	0.42	21.74	17.94	0.15
1392	1406	C	4	-18.77	1.17	26.24	4.68	0.04
1392	1357	C	7	-21.1	0.86	31.18	6.01	0.05
1392	1459	C	6	-19.0	1.44	31.51	8.64	0.07

i-nuc	BP(j)	Nuc	#BP_Win	avgMFE	avgZ	avgED	SumZ	SumZ/#TotalWindows	BPs= 5
nt-1393	-	U	120	-	-	-	-	-
1393	NoBP	U	2	-21.15	0.38	19.75	0.77	0.01
1393	1361	A	43	-22.93	0.42	21.74	17.94	0.15
1393	1404	G	58	-22.2	0.62	21.42	36.11	0.3
1393	1405	G	4	-18.77	1.17	26.24	4.68	0.04
1393	1356	G	7	-21.1	0.86	31.18	6.01	0.05
1393	1458	A	6	-19.0	1.44	31.51	8.64	0.07

i-nuc	BP(j)	Nuc	#BP_Win	avgMFE	avgZ	avgED	SumZ	SumZ/#TotalWindows	BPs= 3
nt-1394	-	G	120	-	-	-	-	-
1394	1360	C	43	-22.93	0.42	21.74	17.94	0.15
1394	1403	C	60	-22.15	0.63	21.43	37.93	0.32
1394	NoBP	G	11	-20.25	0.97	29.38	10.69	0.09
1394	1457	U	6	-19.0	1.44	31.51	8.64	0.07

i-nuc	BP(j)	Nuc	#BP_Win	avgMFE	avgZ	avgED	SumZ	SumZ/#TotalWindows	BPs= 3
nt-1395	-	G	120	-	-	-	-	-
1395	NoBP	G	49	-22.63	0.49	23.29	24.24	0.2
1395	1402	C	60	-22.15	0.63	21.43	37.93	0.32
1395	1403	C	5	-19.9	0.94	24.97	4.71	0.04
1395	1456	C	6	-19.0	1.44	31.51	8.64	0.07

i-nuc	BP(j)	Nuc	#BP_Win	avgMFE	avgZ	avgED	SumZ	SumZ/#TotalWindows	BPs= 2
nt-1396	-	G	120	-	-	-	-	-
1396	NoBP	G	55	-22.23	0.6	24.3	33.19	0.28
1396	1401	C	60	-22.15	0.63	21.43	37.93	0.32
1396	1402	C	5	-19.9	0.94	24.97	4.71	0.04

i-nuc	BP(j)	Nuc	#BP_Win	avgMFE	avgZ	avgED	SumZ	SumZ/#TotalWindows	BPs= 4
nt-1397	-	G	120	-	-	-	-	-
1397	NoBP	G	102	-22.25	0.64	22.77	65.31	0.54
1397	1357	C	5	-22.3	0.37	16.62	1.87	0.02
1397	1401	C	5	-19.9	0.94	24.97	4.71	0.04
1397	1351	C	5	-21.4	0.69	29.87	3.45	0.03
1397	1491	C	3	-21.07	0.01	23.57	0.04	0.0

i-nuc	BP(j)	Nuc	#BP_Win	avgMFE	avgZ	avgED	SumZ	SumZ/#TotalWindows	BPs= 6
nt-1398	-	G	120	-	-	-	-	-
1398	NoBP	G	70	-22.0	0.64	21.34	44.51	0.37
1398	1357	C	33	-23.17	0.48	23.08	15.86	0.13
1398	1351	C	2	-20.35	1.28	34.47	2.56	0.02
1398	1350	C	5	-21.4	0.69	29.87	3.45	0.03
1398	1453	C	6	-19.0	1.44	31.51	8.64	0.07
1398	1490	C	3	-21.07	0.01	23.57	0.04	0.0
1398	1491	C	1	-18.9	-0.08	26.61	-0.08	-0.0

i-nuc	BP(j)	Nuc	#BP_Win	avgMFE	avgZ	avgED	SumZ	SumZ/#TotalWindows	BPs= 3
nt-1399	-	G	120	-	-	-	-	-
1399	NoBP	G	111	-22.26	0.57	22.38	63.27	0.53
1399	1350	C	2	-20.35	1.28	34.47	2.56	0.02
1399	1452	C	6	-19.0	1.44	31.51	8.64	0.07
1399	1490	C	1	-18.9	-0.08	26.61	-0.08	-0.0

i-nuc	BP(j)	Nuc	#BP_Win	avgMFE	avgZ	avgED	SumZ	SumZ/#TotalWindows	BPs= 1
nt-1400	-	A	120	-	-	-	-	-
1400	NoBP	A	114	-22.17	0.57	22.69	65.11	0.54
1400	1451	U	6	-19.0	1.44	31.51	8.64	0.07

i-nuc	BP(j)	Nuc	#BP_Win	avgMFE	avgZ	avgED	SumZ	SumZ/#TotalWindows	BPs= 6
nt-1401	-	C	120	-	-	-	-	-
1401	NoBP	C	11	-19.5	0.8	27.06	8.82	0.07
1401	1396	G	60	-22.15	0.63	21.43	37.93	0.32
1401	1397	G	5	-19.9	0.94	24.97	4.71	0.04
1401	1354	G	33	-23.17	0.48	23.08	15.86	0.13
1401	1348	G	2	-20.35	1.28	34.47	2.56	0.02
1401	1347	G	5	-21.4	0.69	29.87	3.45	0.03
1401	1487	G	4	-20.52	-0.01	24.33	-0.04	-0.0

i-nuc	BP(j)	Nuc	#BP_Win	avgMFE	avgZ	avgED	SumZ	SumZ/#TotalWindows	BPs= 6
nt-1402	-	C	120	-	-	-	-	-
1402	NoBP	C	11	-19.21	0.79	28.39	8.74	0.07
1402	1395	G	60	-22.15	0.63	21.43	37.93	0.32
1402	1396	G	5	-19.9	0.94	24.97	4.71	0.04
1402	1353	G	33	-23.17	0.48	23.08	15.86	0.13
1402	1347	G	2	-20.35	1.28	34.47	2.56	0.02
1402	1346	G	5	-21.4	0.69	29.87	3.45	0.03
1402	1486	G	4	-20.52	-0.01	24.33	-0.04	-0.0

i-nuc	BP(j)	Nuc	#BP_Win	avgMFE	avgZ	avgED	SumZ	SumZ/#TotalWindows	BPs= 4
nt-1403	-	C	120	-	-	-	-	-
1403	1394	G	60	-22.15	0.63	21.43	37.93	0.32
1403	1395	G	5	-19.9	0.94	24.97	4.71	0.04
1403	NoBP	C	26	-23.38	0.36	22.93	9.24	0.08
1403	1346	G	2	-20.35	1.28	34.47	2.56	0.02
1403	1428	G	27	-20.57	0.68	27.49	18.41	0.15

i-nuc	BP(j)	Nuc	#BP_Win	avgMFE	avgZ	avgED	SumZ	SumZ/#TotalWindows	BPs= 3
nt-1404	-	G	120	-	-	-	-	-
1404	NoBP	G	9	-20.07	0.77	26.09	6.89	0.06
1404	1393	U	58	-22.2	0.62	21.42	36.11	0.3
1404	1351	C	25	-23.5	0.37	22.46	9.25	0.08
1404	1427	U	28	-20.59	0.71	27.68	19.82	0.17

i-nuc	BP(j)	Nuc	#BP_Win	avgMFE	avgZ	avgED	SumZ	SumZ/#TotalWindows	BPs= 5
nt-1405	-	G	120	-	-	-	-	-
1405	NoBP	G	58	-22.25	0.6	21.6	34.63	0.29
1405	1393	U	4	-18.77	1.17	26.24	4.68	0.04
1405	1350	C	25	-23.5	0.37	22.46	9.25	0.08
1405	1426	C	29	-20.55	0.72	27.97	20.97	0.17
1405	1478	C	2	-18.0	1.38	23.7	2.77	0.02
1405	1523	C	2	-23.35	-0.68	15.06	-1.36	-0.01

i-nuc	BP(j)	Nuc	#BP_Win	avgMFE	avgZ	avgED	SumZ	SumZ/#TotalWindows	BPs= 6
nt-1406	-	C	120	-	-	-	-	-
1406	1392	G	4	-18.77	1.17	26.24	4.68	0.04
1406	1390	G	56	-22.24	0.62	21.42	34.44	0.29
1406	1348	G	25	-23.5	0.37	22.46	9.25	0.08
1406	1425	G	29	-20.55	0.72	27.97	20.97	0.17
1406	1477	G	2	-18.0	1.38	23.7	2.77	0.02
1406	NoBP	C	2	-20.8	-0.36	29.36	-0.72	-0.01
1406	1522	G	2	-23.35	-0.68	15.06	-1.36	-0.01

i-nuc	BP(j)	Nuc	#BP_Win	avgMFE	avgZ	avgED	SumZ	SumZ/#TotalWindows	BPs= 6
nt-1407	-	C	120	-	-	-	-	-
1407	1389	G	56	-22.24	0.62	21.42	34.44	0.29
1407	1347	G	25	-23.5	0.37	22.46	9.25	0.08
1407	1424	G	29	-20.55	0.72	27.97	20.97	0.17
1407	1390	G	1	-16.6	1.2	28.29	1.2	0.01
1407	NoBP	C	5	-19.3	0.39	27.22	1.93	0.02
1407	1476	G	2	-18.0	1.38	23.7	2.77	0.02
1407	1521	G	2	-23.35	-0.68	15.06	-1.36	-0.01

i-nuc	BP(j)	Nuc	#BP_Win	avgMFE	avgZ	avgED	SumZ	SumZ/#TotalWindows	BPs= 2
nt-1408	-	A	120	-	-	-	-	-
1408	NoBP	A	89	-22.22	0.55	22.18	48.58	0.4
1408	1423	U	29	-20.55	0.72	27.97	20.97	0.17
1408	1520	U	2	-23.35	-0.68	15.06	-1.36	-0.01

i-nuc	BP(j)	Nuc	#BP_Win	avgMFE	avgZ	avgED	SumZ	SumZ/#TotalWindows	BPs= 3
nt-1409	-	U	120	-	-	-	-	-
1409	NoBP	U	96	-21.37	0.64	24.04	61.83	0.52
1409	1424	G	2	-18.75	1.39	35.88	2.78	0.02
1409	1346	G	20	-23.93	0.21	20.48	4.27	0.04
1409	1519	G	2	-23.35	-0.68	15.06	-1.36	-0.01

i-nuc	BP(j)	Nuc	#BP_Win	avgMFE	avgZ	avgED	SumZ	SumZ/#TotalWindows	BPs= 3
nt-1410	-	A	120	-	-	-	-	-
1410	NoBP	A	96	-21.31	0.64	24.09	61.77	0.51
1410	1423	U	2	-18.75	1.39	35.88	2.78	0.02
1410	1345	U	20	-23.93	0.21	20.48	4.27	0.04
1410	1518	U	2	-23.35	-0.68	15.06	-1.36	-0.01

i-nuc	BP(j)	Nuc	#BP_Win	avgMFE	avgZ	avgED	SumZ	SumZ/#TotalWindows	BPs= 3
nt-1411	-	A	120	-	-	-	-	-
1411	NoBP	A	64	-21.43	0.6	22.31	38.33	0.32
1411	1422	U	34	-20.74	0.77	28.24	26.13	0.22
1411	1344	U	20	-23.93	0.21	20.48	4.27	0.04
1411	1517	U	2	-23.35	-0.68	15.06	-1.36	-0.01

i-nuc	BP(j)	Nuc	#BP_Win	avgMFE	avgZ	avgED	SumZ	SumZ/#TotalWindows	BPs= 2
nt-1412	-	A	120	-	-	-	-	-
1412	NoBP	A	38	-23.97	0.19	18.98	7.16	0.06
1412	1421	U	34	-20.74	0.77	28.24	26.13	0.22
1412	1457	U	48	-20.41	0.71	24.02	33.95	0.28

i-nuc	BP(j)	Nuc	#BP_Win	avgMFE	avgZ	avgED	SumZ	SumZ/#TotalWindows	BPs= 4
nt-1413	-	G	120	-	-	-	-	-
1413	NoBP	G	16	-24.49	-0.04	15.54	-0.63	-0.01
1413	1312	C	2	-17.5	1.61	33.28	3.22	0.03
1413	1420	U	34	-20.74	0.77	28.24	26.13	0.22
1413	1342	C	20	-23.93	0.21	20.48	4.27	0.04
1413	1456	C	48	-20.41	0.71	24.02	33.95	0.28

i-nuc	BP(j)	Nuc	#BP_Win	avgMFE	avgZ	avgED	SumZ	SumZ/#TotalWindows	BPs= 4
nt-1414	-	C	120	-	-	-	-	-
1414	NoBP	C	16	-24.14	-0.06	15.73	-1.0	-0.01
1414	1311	G	2	-17.5	1.61	33.28	3.22	0.03
1414	1419	G	34	-20.74	0.77	28.24	26.13	0.22
1414	1341	G	20	-23.93	0.21	20.48	4.27	0.04
1414	1455	G	48	-20.41	0.71	24.02	33.95	0.28

i-nuc	BP(j)	Nuc	#BP_Win	avgMFE	avgZ	avgED	SumZ	SumZ/#TotalWindows	BPs= 2
nt-1415	-	A	120	-	-	-	-	-
1415	NoBP	A	117	-21.55	0.54	23.54	62.85	0.52
1415	1310	U	2	-17.5	1.61	33.28	3.22	0.03
1415	1335	U	1	-22.2	1.15	25.23	1.15	0.01

i-nuc	BP(j)	Nuc	#BP_Win	avgMFE	avgZ	avgED	SumZ	SumZ/#TotalWindows	BPs= 1
nt-1416	-	A	120	-	-	-	-	-
1416	NoBP	A	119	-21.44	0.56	23.74	66.24	0.55
1416	1334	U	1	-22.2	1.15	25.23	1.15	0.01

i-nuc	BP(j)	Nuc	#BP_Win	avgMFE	avgZ	avgED	SumZ	SumZ/#TotalWindows	BPs= 2
nt-1417	-	G	120	-	-	-	-	-
1417	NoBP	G	71	-22.07	0.46	23.62	32.6	0.27
1417	1333	U	1	-22.2	1.15	25.23	1.15	0.01
1417	1452	C	48	-20.41	0.71	24.02	33.95	0.28

i-nuc	BP(j)	Nuc	#BP_Win	avgMFE	avgZ	avgED	SumZ	SumZ/#TotalWindows	BPs= 2
nt-1418	-	A	120	-	-	-	-	-
1418	NoBP	A	71	-22.0	0.46	23.7	32.66	0.27
1418	1331	U	1	-22.2	1.15	25.23	1.15	0.01
1418	1451	U	48	-20.41	0.71	24.02	33.95	0.28

i-nuc	BP(j)	Nuc	#BP_Win	avgMFE	avgZ	avgED	SumZ	SumZ/#TotalWindows	BPs= 3
nt-1419	-	G	120	-	-	-	-	-
1419	NoBP	G	11	-22.55	0.48	20.69	5.31	0.04
1419	1414	C	34	-20.74	0.77	28.24	26.13	0.22
1419	1330	C	1	-22.2	1.15	25.23	1.15	0.01
1419	1447	C	74	-21.41	0.48	22.36	35.62	0.3

i-nuc	BP(j)	Nuc	#BP_Win	avgMFE	avgZ	avgED	SumZ	SumZ/#TotalWindows	BPs= 3
nt-1420	-	U	120	-	-	-	-	-
1420	NoBP	U	11	-22.2	0.48	21.22	5.23	0.04
1420	1413	G	34	-20.74	0.77	28.24	26.13	0.22
1420	1329	A	1	-22.2	1.15	25.23	1.15	0.01
1420	1446	A	74	-21.41	0.48	22.36	35.62	0.3

i-nuc	BP(j)	Nuc	#BP_Win	avgMFE	avgZ	avgED	SumZ	SumZ/#TotalWindows	BPs= 4
nt-1421	-	U	120	-	-	-	-	-
1421	NoBP	U	5	-20.44	1.1	25.02	5.51	0.05
1421	1412	A	34	-20.74	0.77	28.24	26.13	0.22
1421	1328	G	1	-22.2	1.15	25.23	1.15	0.01
1421	1443	G	6	-23.13	-0.08	19.35	-0.46	-0.0
1421	1445	A	74	-21.41	0.48	22.36	35.62	0.3

i-nuc	BP(j)	Nuc	#BP_Win	avgMFE	avgZ	avgED	SumZ	SumZ/#TotalWindows	BPs= 3
nt-1422	-	U	120	-	-	-	-	-
1422	NoBP	U	2	-17.5	1.61	33.28	3.22	0.03
1422	1411	A	34	-20.74	0.77	28.24	26.13	0.22
1422	1327	A	1	-22.2	1.15	25.23	1.15	0.01
1422	1442	A	83	-21.58	0.44	22.15	36.32	0.3

i-nuc	BP(j)	Nuc	#BP_Win	avgMFE	avgZ	avgED	SumZ	SumZ/#TotalWindows	BPs= 4
nt-1423	-	U	120	-	-	-	-	-
1423	NoBP	U	1	-17.5	1.63	34.4	1.63	0.01
1423	1410	A	2	-18.75	1.39	35.88	2.78	0.02
1423	1408	A	29	-20.55	0.72	27.97	20.97	0.17
1423	1326	A	1	-22.2	1.15	25.23	1.15	0.01
1423	1441	A	87	-21.66	0.44	22.33	38.35	0.32

i-nuc	BP(j)	Nuc	#BP_Win	avgMFE	avgZ	avgED	SumZ	SumZ/#TotalWindows	BPs= 3
nt-1424	-	G	120	-	-	-	-	-
1424	1409	U	2	-18.75	1.39	35.88	2.78	0.02
1424	1407	C	29	-20.55	0.72	27.97	20.97	0.17
1424	1440	C	89	-21.66	0.44	22.43	39.35	0.33

i-nuc	BP(j)	Nuc	#BP_Win	avgMFE	avgZ	avgED	SumZ	SumZ/#TotalWindows	BPs= 3
nt-1425	-	G	120	-	-	-	-	-
1425	NoBP	G	1	-18.9	1.37	35.82	1.37	0.01
1425	1406	C	29	-20.55	0.72	27.97	20.97	0.17
1425	1439	C	89	-21.66	0.44	22.43	39.35	0.33
1425	1456	C	1	-17.9	0.38	31.18	0.38	0.0

i-nuc	BP(j)	Nuc	#BP_Win	avgMFE	avgZ	avgED	SumZ	SumZ/#TotalWindows	BPs= 3
nt-1426	-	C	120	-	-	-	-	-
1426	1405	G	29	-20.55	0.72	27.97	20.97	0.17
1426	1438	G	89	-21.66	0.44	22.43	39.35	0.33
1426	1455	G	1	-17.9	0.38	31.18	0.38	0.0
1426	NoBP	C	1	-17.2	0.47	29.68	0.47	0.0

i-nuc	BP(j)	Nuc	#BP_Win	avgMFE	avgZ	avgED	SumZ	SumZ/#TotalWindows	BPs= 3
nt-1427	-	U	120	-	-	-	-	-
1427	1404	G	28	-20.59	0.71	27.68	19.82	0.17
1427	1437	A	89	-21.66	0.44	22.43	39.35	0.33
1427	1454	A	1	-17.9	0.38	31.18	0.38	0.0
1427	NoBP	U	2	-17.2	0.34	28.54	0.69	0.01

i-nuc	BP(j)	Nuc	#BP_Win	avgMFE	avgZ	avgED	SumZ	SumZ/#TotalWindows	BPs= 2
nt-1428	-	G	120	-	-	-	-	-
1428	1403	C	27	-20.57	0.68	27.49	18.41	0.15
1428	NoBP	G	92	-21.51	0.43	22.61	40.02	0.33
1428	1453	C	1	-17.9	0.38	31.18	0.38	0.0

i-nuc	BP(j)	Nuc	#BP_Win	avgMFE	avgZ	avgED	SumZ	SumZ/#TotalWindows	BPs= 1
nt-1429	-	A	120	-	-	-	-	-
1429	NoBP	A	31	-20.03	0.6	27.48	18.48	0.15
1429	1435	U	89	-21.66	0.44	22.43	39.35	0.33

i-nuc	BP(j)	Nuc	#BP_Win	avgMFE	avgZ	avgED	SumZ	SumZ/#TotalWindows	BPs= 0
nt-1430	-	A	120	-	-	-	-	-
1430	NoBP	A	120	-21.19	0.48	23.76	57.01	0.48

i-nuc	BP(j)	Nuc	#BP_Win	avgMFE	avgZ	avgED	SumZ	SumZ/#TotalWindows	BPs= 4
nt-1431	-	G	120	-	-	-	-	-
1431	NoBP	G	102	-21.51	0.42	22.82	42.36	0.35
1431	1325	U	5	-21.4	0.69	29.87	3.45	0.03
1431	1439	C	6	-19.0	1.44	31.51	8.64	0.07
1431	1520	U	2	-19.0	0.1	28.3	0.19	0.0
1431	1540	C	5	-17.2	0.28	27.47	1.39	0.01

i-nuc	BP(j)	Nuc	#BP_Win	avgMFE	avgZ	avgED	SumZ	SumZ/#TotalWindows	BPs= 4
nt-1432	-	C	120	-	-	-	-	-
1432	NoBP	C	102	-21.48	0.41	22.73	41.35	0.34
1432	1324	G	5	-21.4	0.69	29.87	3.45	0.03
1432	1438	G	6	-19.0	1.44	31.51	8.64	0.07
1432	1519	G	2	-19.0	0.1	28.3	0.19	0.0
1432	1539	G	5	-17.2	0.28	27.47	1.39	0.01

i-nuc	BP(j)	Nuc	#BP_Win	avgMFE	avgZ	avgED	SumZ	SumZ/#TotalWindows	BPs= 2
nt-1433	-	A	120	-	-	-	-	-
1433	NoBP	A	113	-21.14	0.44	23.33	50.11	0.42
1433	1323	U	5	-21.4	0.69	29.87	3.45	0.03
1433	1518	U	2	-19.0	0.1	28.3	0.19	0.0

i-nuc	BP(j)	Nuc	#BP_Win	avgMFE	avgZ	avgED	SumZ	SumZ/#TotalWindows	BPs= 3
nt-1434	-	A	120	-	-	-	-	-
1434	NoBP	A	108	-21.3	0.44	23.03	47.85	0.4
1434	1322	U	5	-21.4	0.69	29.87	3.45	0.03
1434	1517	U	2	-19.0	0.1	28.3	0.19	0.0
1434	1537	U	5	-17.2	0.28	27.47	1.39	0.01

i-nuc	BP(j)	Nuc	#BP_Win	avgMFE	avgZ	avgED	SumZ	SumZ/#TotalWindows	BPs= 4
nt-1435	-	U	120	-	-	-	-	-
1435	NoBP	U	19	-19.47	0.4	25.38	7.52	0.06
1435	1321	A	5	-21.4	0.69	29.87	3.45	0.03
1435	1429	A	89	-21.66	0.44	22.43	39.35	0.33
1435	1516	A	2	-19.0	0.1	28.3	0.19	0.0
1435	1536	A	5	-17.2	0.28	27.47	1.39	0.01

i-nuc	BP(j)	Nuc	#BP_Win	avgMFE	avgZ	avgED	SumZ	SumZ/#TotalWindows	BPs= 1
nt-1436	-	G	120	-	-	-	-	-
1436	NoBP	G	115	-21.22	0.43	23.4	49.53	0.41
1436	1535	C	5	-17.2	0.28	27.47	1.39	0.01

i-nuc	BP(j)	Nuc	#BP_Win	avgMFE	avgZ	avgED	SumZ	SumZ/#TotalWindows	BPs= 2
nt-1437	-	A	120	-	-	-	-	-
1437	NoBP	A	26	-19.3	0.48	28.64	12.43	0.1
1437	1427	U	89	-21.66	0.44	22.43	39.35	0.33
1437	1457	U	5	-19.32	-0.32	17.98	-1.62	-0.01

i-nuc	BP(j)	Nuc	#BP_Win	avgMFE	avgZ	avgED	SumZ	SumZ/#TotalWindows	BPs= 6
nt-1438	-	G	120	-	-	-	-	-
1438	NoBP	G	4	-20.48	0.62	31.01	2.5	0.02
1438	1426	C	89	-21.66	0.44	22.43	39.35	0.33
1438	1432	C	6	-19.0	1.44	31.51	8.64	0.07
1438	1478	C	8	-19.64	-0.04	25.41	-0.29	-0.0
1438	1533	C	5	-17.2	0.28	27.47	1.39	0.01
1438	1456	C	5	-19.32	-0.32	17.98	-1.62	-0.01
1438	1555	C	3	-20.77	-0.09	31.87	-0.27	-0.0

i-nuc	BP(j)	Nuc	#BP_Win	avgMFE	avgZ	avgED	SumZ	SumZ/#TotalWindows	BPs= 6
nt-1439	-	C	120	-	-	-	-	-
1439	NoBP	C	4	-19.95	0.55	32.44	2.2	0.02
1439	1425	G	89	-21.66	0.44	22.43	39.35	0.33
1439	1431	G	6	-19.0	1.44	31.51	8.64	0.07
1439	1477	G	8	-19.64	-0.04	25.41	-0.29	-0.0
1439	1532	G	5	-17.2	0.28	27.47	1.39	0.01
1439	1455	G	5	-19.32	-0.32	17.98	-1.62	-0.01
1439	1554	G	3	-20.77	-0.09	31.87	-0.27	-0.0

i-nuc	BP(j)	Nuc	#BP_Win	avgMFE	avgZ	avgED	SumZ	SumZ/#TotalWindows	BPs= 4
nt-1440	-	C	120	-	-	-	-	-
1440	NoBP	C	15	-19.22	0.63	27.6	9.43	0.08
1440	1424	G	89	-21.66	0.44	22.43	39.35	0.33
1440	1476	G	8	-19.64	-0.04	25.41	-0.29	-0.0
1440	1531	G	5	-17.2	0.28	27.47	1.39	0.01
1440	1553	G	3	-20.77	-0.09	31.87	-0.27	-0.0

i-nuc	BP(j)	Nuc	#BP_Win	avgMFE	avgZ	avgED	SumZ	SumZ/#TotalWindows	BPs= 1
nt-1441	-	A	120	-	-	-	-	-
1441	NoBP	A	33	-19.25	0.32	27.27	10.59	0.09
1441	1423	U	87	-21.66	0.44	22.33	38.35	0.32

i-nuc	BP(j)	Nuc	#BP_Win	avgMFE	avgZ	avgED	SumZ	SumZ/#TotalWindows	BPs= 3
nt-1442	-	A	120	-	-	-	-	-
1442	1422	U	83	-21.58	0.44	22.15	36.32	0.3
1442	1363	U	3	-23.93	0.79	25.84	2.38	0.02
1442	NoBP	A	29	-19.6	0.28	27.52	8.19	0.07
1442	1457	U	5	-17.2	0.28	27.47	1.39	0.01

i-nuc	BP(j)	Nuc	#BP_Win	avgMFE	avgZ	avgED	SumZ	SumZ/#TotalWindows	BPs= 4
nt-1443	-	G	120	-	-	-	-	-
1443	NoBP	G	95	-21.03	0.48	23.49	45.61	0.38
1443	1421	U	6	-23.13	-0.08	19.35	-0.46	-0.0
1443	1362	C	3	-23.93	0.79	25.84	2.38	0.02
1443	1470	C	11	-19.95	-0.05	27.18	-0.56	-0.0
1443	1456	C	5	-17.2	0.28	27.47	1.39	0.01

i-nuc	BP(j)	Nuc	#BP_Win	avgMFE	avgZ	avgED	SumZ	SumZ/#TotalWindows	BPs= 3
nt-1444	-	U	120	-	-	-	-	-
1444	NoBP	U	101	-21.13	0.44	23.38	44.94	0.37
1444	1361	A	3	-23.93	0.79	25.84	2.38	0.02
1444	1469	A	11	-19.95	-0.05	27.18	-0.56	-0.0
1444	1455	G	5	-17.2	0.28	27.47	1.39	0.01

i-nuc	BP(j)	Nuc	#BP_Win	avgMFE	avgZ	avgED	SumZ	SumZ/#TotalWindows	BPs= 2
nt-1445	-	A	120	-	-	-	-	-
1445	NoBP	A	35	-20.15	0.37	26.72	13.03	0.11
1445	1421	U	74	-21.41	0.48	22.36	35.62	0.3
1445	1468	U	11	-19.95	-0.05	27.18	-0.56	-0.0

i-nuc	BP(j)	Nuc	#BP_Win	avgMFE	avgZ	avgED	SumZ	SumZ/#TotalWindows	BPs= 1
nt-1446	-	A	120	-	-	-	-	-
1446	NoBP	A	46	-20.04	0.26	27.11	11.99	0.1
1446	1420	U	74	-21.41	0.48	22.36	35.62	0.3

i-nuc	BP(j)	Nuc	#BP_Win	avgMFE	avgZ	avgED	SumZ	SumZ/#TotalWindows	BPs= 2
nt-1447	-	C	120	-	-	-	-	-
1447	NoBP	C	35	-20.0	0.34	27.49	12.01	0.1
1447	1419	G	74	-21.41	0.48	22.36	35.62	0.3
1447	1466	G	11	-19.95	-0.05	27.18	-0.56	-0.0

i-nuc	BP(j)	Nuc	#BP_Win	avgMFE	avgZ	avgED	SumZ	SumZ/#TotalWindows	BPs= 1
nt-1448	-	A	120	-	-	-	-	-
1448	NoBP	A	109	-20.93	0.44	24.14	47.69	0.4
1448	1465	U	11	-19.95	-0.05	27.18	-0.56	-0.0

i-nuc	BP(j)	Nuc	#BP_Win	avgMFE	avgZ	avgED	SumZ	SumZ/#TotalWindows	BPs= 0
nt-1449	-	A	120	-	-	-	-	-
1449	NoBP	A	120	-20.82	0.39	24.57	46.96	0.39

i-nuc	BP(j)	Nuc	#BP_Win	avgMFE	avgZ	avgED	SumZ	SumZ/#TotalWindows	BPs= 0
nt-1450	-	A	120	-	-	-	-	-
1450	NoBP	A	120	-20.8	0.39	24.71	47.17	0.39

i-nuc	BP(j)	Nuc	#BP_Win	avgMFE	avgZ	avgED	SumZ	SumZ/#TotalWindows	BPs= 4
nt-1451	-	U	120	-	-	-	-	-
1451	NoBP	U	55	-21.05	0.07	25.4	4.11	0.03
1451	1418	A	48	-20.41	0.71	24.02	33.95	0.28
1451	1355	A	3	-23.93	0.79	25.84	2.38	0.02
1451	1400	A	6	-19.0	1.44	31.51	8.64	0.07
1451	1532	G	8	-21.5	-0.26	19.68	-2.07	-0.02

i-nuc	BP(j)	Nuc	#BP_Win	avgMFE	avgZ	avgED	SumZ	SumZ/#TotalWindows	BPs= 4
nt-1452	-	C	120	-	-	-	-	-
1452	NoBP	C	53	-21.03	0.09	25.56	4.64	0.04
1452	1417	G	48	-20.41	0.71	24.02	33.95	0.28
1452	1354	G	3	-23.93	0.79	25.84	2.38	0.02
1452	1399	G	6	-19.0	1.44	31.51	8.64	0.07
1452	1531	G	10	-21.45	-0.22	20.29	-2.17	-0.02

i-nuc	BP(j)	Nuc	#BP_Win	avgMFE	avgZ	avgED	SumZ	SumZ/#TotalWindows	BPs= 4
nt-1453	-	C	120	-	-	-	-	-
1453	NoBP	C	100	-20.78	0.38	24.72	37.92	0.32
1453	1353	G	3	-23.93	0.79	25.84	2.38	0.02
1453	1398	G	6	-19.0	1.44	31.51	8.64	0.07
1453	1530	G	10	-21.45	-0.22	20.29	-2.17	-0.02
1453	1428	G	1	-17.9	0.38	31.18	0.38	0.0

i-nuc	BP(j)	Nuc	#BP_Win	avgMFE	avgZ	avgED	SumZ	SumZ/#TotalWindows	BPs= 1
nt-1454	-	A	120	-	-	-	-	-
1454	NoBP	A	119	-20.85	0.39	24.69	46.11	0.38
1454	1427	U	1	-17.9	0.38	31.18	0.38	0.0

i-nuc	BP(j)	Nuc	#BP_Win	avgMFE	avgZ	avgED	SumZ	SumZ/#TotalWindows	BPs= 6
nt-1455	-	G	120	-	-	-	-	-
1455	NoBP	G	47	-21.5	0.22	25.34	10.17	0.08
1455	1414	C	48	-20.41	0.71	24.02	33.95	0.28
1455	1357	C	6	-23.43	0.24	16.29	1.42	0.01
1455	1426	C	1	-17.9	0.38	31.18	0.38	0.0
1455	1444	U	5	-17.2	0.28	27.47	1.39	0.01
1455	1439	C	5	-19.32	-0.32	17.98	-1.62	-0.01
1455	1478	C	8	-21.24	-0.02	32.83	-0.12	-0.0

i-nuc	BP(j)	Nuc	#BP_Win	avgMFE	avgZ	avgED	SumZ	SumZ/#TotalWindows	BPs= 8
nt-1456	-	C	120	-	-	-	-	-
1456	NoBP	C	31	-22.09	0.1	25.51	3.04	0.03
1456	1413	G	48	-20.41	0.71	24.02	33.95	0.28
1456	1356	G	6	-23.43	0.24	16.29	1.42	0.01
1456	1395	G	6	-19.0	1.44	31.51	8.64	0.07
1456	1527	G	10	-21.45	-0.22	20.29	-2.17	-0.02
1456	1425	G	1	-17.9	0.38	31.18	0.38	0.0
1456	1443	G	5	-17.2	0.28	27.47	1.39	0.01
1456	1438	G	5	-19.32	-0.32	17.98	-1.62	-0.01
1456	1477	G	8	-21.24	-0.02	32.83	-0.12	-0.0

i-nuc	BP(j)	Nuc	#BP_Win	avgMFE	avgZ	avgED	SumZ	SumZ/#TotalWindows	BPs= 7
nt-1457	-	U	120	-	-	-	-	-
1457	NoBP	U	32	-22.04	0.05	25.39	1.68	0.01
1457	1412	A	48	-20.41	0.71	24.02	33.95	0.28
1457	1355	A	6	-23.43	0.24	16.29	1.42	0.01
1457	1394	G	6	-19.0	1.44	31.51	8.64	0.07
1457	1526	A	10	-21.45	-0.22	20.29	-2.17	-0.02
1457	1442	A	5	-17.2	0.28	27.47	1.39	0.01
1457	1437	A	5	-19.32	-0.32	17.98	-1.62	-0.01
1457	1476	G	8	-21.24	-0.02	32.83	-0.12	-0.0

i-nuc	BP(j)	Nuc	#BP_Win	avgMFE	avgZ	avgED	SumZ	SumZ/#TotalWindows	BPs= 1
nt-1458	-	A	120	-	-	-	-	-
1458	NoBP	A	114	-21.01	0.29	24.04	33.24	0.28
1458	1393	U	6	-19.0	1.44	31.51	8.64	0.07

i-nuc	BP(j)	Nuc	#BP_Win	avgMFE	avgZ	avgED	SumZ	SumZ/#TotalWindows	BPs= 5
nt-1459	-	C	120	-	-	-	-	-
1459	NoBP	C	78	-20.9	0.42	24.7	33.04	0.28
1459	1347	G	3	-23.93	0.79	25.84	2.38	0.02
1459	1354	G	6	-23.43	0.24	16.29	1.42	0.01
1459	1392	G	6	-19.0	1.44	31.51	8.64	0.07
1459	1522	G	26	-20.33	-0.16	23.44	-4.29	-0.04
1459	1577	G	1	-27.0	-0.65	12.65	-0.65	-0.01

i-nuc	BP(j)	Nuc	#BP_Win	avgMFE	avgZ	avgED	SumZ	SumZ/#TotalWindows	BPs= 6
nt-1460	-	C	120	-	-	-	-	-
1460	NoBP	C	76	-21.01	0.37	24.47	27.74	0.23
1460	1346	G	3	-23.93	0.79	25.84	2.38	0.02
1460	1353	G	6	-23.43	0.24	16.29	1.42	0.01
1460	1390	G	6	-19.0	1.44	31.51	8.64	0.07
1460	1466	G	2	-18.0	1.38	23.7	2.77	0.02
1460	1521	G	26	-20.33	-0.16	23.44	-4.29	-0.04
1460	1576	G	1	-27.0	-0.65	12.65	-0.65	-0.01

i-nuc	BP(j)	Nuc	#BP_Win	avgMFE	avgZ	avgED	SumZ	SumZ/#TotalWindows	BPs= 4
nt-1461	-	A	120	-	-	-	-	-
1461	NoBP	A	88	-21.07	0.41	24.22	36.01	0.3
1461	1345	U	3	-23.93	0.79	25.84	2.38	0.02
1461	1465	U	2	-18.0	1.38	23.7	2.77	0.02
1461	1520	U	26	-20.33	-0.16	23.44	-4.29	-0.04
1461	1575	U	1	-27.0	-0.65	12.65	-0.65	-0.01

i-nuc	BP(j)	Nuc	#BP_Win	avgMFE	avgZ	avgED	SumZ	SumZ/#TotalWindows	BPs= 1
nt-1462	-	U	120	-	-	-	-	-
1462	NoBP	U	94	-21.19	0.41	23.95	38.09	0.32
1462	1519	G	26	-20.33	-0.16	23.44	-4.29	-0.04

i-nuc	BP(j)	Nuc	#BP_Win	avgMFE	avgZ	avgED	SumZ	SumZ/#TotalWindows	BPs= 1
nt-1463	-	A	120	-	-	-	-	-
1463	NoBP	A	94	-21.22	0.39	23.79	36.29	0.3
1463	1518	U	26	-20.33	-0.16	23.44	-4.29	-0.04

i-nuc	BP(j)	Nuc	#BP_Win	avgMFE	avgZ	avgED	SumZ	SumZ/#TotalWindows	BPs= 1
nt-1464	-	A	120	-	-	-	-	-
1464	NoBP	A	94	-21.25	0.37	23.63	34.43	0.29
1464	1517	U	26	-20.33	-0.16	23.44	-4.29	-0.04

i-nuc	BP(j)	Nuc	#BP_Win	avgMFE	avgZ	avgED	SumZ	SumZ/#TotalWindows	BPs= 4
nt-1465	-	U	120	-	-	-	-	-
1465	NoBP	U	75	-21.75	0.29	22.3	21.78	0.18
1465	1387	A	6	-19.0	1.44	31.51	8.64	0.07
1465	1461	A	2	-18.0	1.38	23.7	2.77	0.02
1465	1448	A	11	-19.95	-0.05	27.18	-0.56	-0.0
1465	1516	A	26	-20.33	-0.16	23.44	-4.29	-0.04

i-nuc	BP(j)	Nuc	#BP_Win	avgMFE	avgZ	avgED	SumZ	SumZ/#TotalWindows	BPs= 4
nt-1466	-	G	120	-	-	-	-	-
1466	NoBP	G	75	-21.79	0.27	22.12	20.53	0.17
1466	1386	C	6	-19.0	1.44	31.51	8.64	0.07
1466	1460	C	2	-18.0	1.38	23.7	2.77	0.02
1466	1447	C	11	-19.95	-0.05	27.18	-0.56	-0.0
1466	1514	C	26	-20.33	-0.16	23.44	-4.29	-0.04

i-nuc	BP(j)	Nuc	#BP_Win	avgMFE	avgZ	avgED	SumZ	SumZ/#TotalWindows	BPs= 2
nt-1467	-	A	120	-	-	-	-	-
1467	NoBP	A	88	-21.5	0.25	22.65	21.57	0.18
1467	1385	U	6	-19.0	1.44	31.51	8.64	0.07
1467	1513	U	26	-20.33	-0.16	23.44	-4.29	-0.04

i-nuc	BP(j)	Nuc	#BP_Win	avgMFE	avgZ	avgED	SumZ	SumZ/#TotalWindows	BPs= 2
nt-1468	-	U	120	-	-	-	-	-
1468	NoBP	U	103	-21.41	0.16	22.34	16.33	0.14
1468	1384	G	6	-19.0	1.44	31.51	8.64	0.07
1468	1445	A	11	-19.95	-0.05	27.18	-0.56	-0.0

i-nuc	BP(j)	Nuc	#BP_Win	avgMFE	avgZ	avgED	SumZ	SumZ/#TotalWindows	BPs= 3
nt-1469	-	A	120	-	-	-	-	-
1469	NoBP	A	77	-21.81	0.26	21.93	19.67	0.16
1469	1383	U	6	-19.0	1.44	31.51	8.64	0.07
1469	1444	U	11	-19.95	-0.05	27.18	-0.56	-0.0
1469	1511	U	26	-20.33	-0.16	23.44	-4.29	-0.04

i-nuc	BP(j)	Nuc	#BP_Win	avgMFE	avgZ	avgED	SumZ	SumZ/#TotalWindows	BPs= 2
nt-1470	-	C	120	-	-	-	-	-
1470	NoBP	C	83	-21.65	0.33	22.58	27.14	0.23
1470	1443	G	11	-19.95	-0.05	27.18	-0.56	-0.0
1470	1510	G	26	-20.33	-0.16	23.44	-4.29	-0.04

i-nuc	BP(j)	Nuc	#BP_Win	avgMFE	avgZ	avgED	SumZ	SumZ/#TotalWindows	BPs= 1
nt-1471	-	A	120	-	-	-	-	-
1471	NoBP	A	94	-21.49	0.27	23.07	25.85	0.22
1471	1509	U	26	-20.33	-0.16	23.44	-4.29	-0.04

i-nuc	BP(j)	Nuc	#BP_Win	avgMFE	avgZ	avgED	SumZ	SumZ/#TotalWindows	BPs= 0
nt-1472	-	G	120	-	-	-	-	-
1472	NoBP	G	120	-21.27	0.17	23.13	20.16	0.17

i-nuc	BP(j)	Nuc	#BP_Win	avgMFE	avgZ	avgED	SumZ	SumZ/#TotalWindows	BPs= 0
nt-1473	-	A	120	-	-	-	-	-
1473	NoBP	A	120	-21.29	0.16	23.1	19.51	0.16

i-nuc	BP(j)	Nuc	#BP_Win	avgMFE	avgZ	avgED	SumZ	SumZ/#TotalWindows	BPs= 0
nt-1474	-	A	120	-	-	-	-	-
1474	NoBP	A	120	-21.34	0.15	23.02	17.72	0.15

i-nuc	BP(j)	Nuc	#BP_Win	avgMFE	avgZ	avgED	SumZ	SumZ/#TotalWindows	BPs= 0
nt-1475	-	A	120	-	-	-	-	-
1475	NoBP	A	120	-21.39	0.14	22.93	16.57	0.14

i-nuc	BP(j)	Nuc	#BP_Win	avgMFE	avgZ	avgED	SumZ	SumZ/#TotalWindows	BPs= 6
nt-1476	-	G	120	-	-	-	-	-
1476	NoBP	G	68	-22.44	0.14	20.9	9.56	0.08
1476	1386	C	1	-19.0	1.02	29.46	1.02	0.01
1476	1491	C	3	-21.73	0.14	18.64	0.42	0.0
1476	1505	U	30	-19.98	0.06	24.04	1.69	0.01
1476	1407	C	2	-18.0	1.38	23.7	2.77	0.02
1476	1440	C	8	-19.64	-0.04	25.41	-0.29	-0.0
1476	1457	U	8	-21.24	-0.02	32.83	-0.12	-0.0

i-nuc	BP(j)	Nuc	#BP_Win	avgMFE	avgZ	avgED	SumZ	SumZ/#TotalWindows	BPs= 7
nt-1477	-	G	120	-	-	-	-	-
1477	NoBP	G	29	-19.99	1.08	25.66	31.45	0.26
1477	1385	U	1	-19.0	1.02	29.46	1.02	0.01
1477	1490	C	3	-21.73	0.14	18.64	0.42	0.0
1477	1504	U	30	-19.98	0.06	24.04	1.69	0.01
1477	1406	C	2	-18.0	1.38	23.7	2.77	0.02
1477	1439	C	8	-19.64	-0.04	25.41	-0.29	-0.0
1477	1550	C	39	-24.43	-0.59	17.1	-23.07	-0.19
1477	1456	C	8	-21.24	-0.02	32.83	-0.12	-0.0

i-nuc	BP(j)	Nuc	#BP_Win	avgMFE	avgZ	avgED	SumZ	SumZ/#TotalWindows	BPs= 6
nt-1478	-	C	120	-	-	-	-	-
1478	NoBP	C	32	-20.24	0.98	25.1	31.41	0.26
1478	1384	G	1	-19.0	1.02	29.46	1.02	0.01
1478	1503	G	30	-19.98	0.06	24.04	1.69	0.01
1478	1405	G	2	-18.0	1.38	23.7	2.77	0.02
1478	1438	G	8	-19.64	-0.04	25.41	-0.29	-0.0
1478	1549	G	39	-24.43	-0.59	17.1	-23.07	-0.19
1478	1455	G	8	-21.24	-0.02	32.83	-0.12	-0.0

i-nuc	BP(j)	Nuc	#BP_Win	avgMFE	avgZ	avgED	SumZ	SumZ/#TotalWindows	BPs= 3
nt-1479	-	A	120	-	-	-	-	-
1479	NoBP	A	50	-20.27	0.66	26.39	33.05	0.28
1479	1383	U	1	-19.0	1.02	29.46	1.02	0.01
1479	1502	U	30	-19.98	0.06	24.04	1.69	0.01
1479	1548	U	39	-24.43	-0.59	17.1	-23.07	-0.19

i-nuc	BP(j)	Nuc	#BP_Win	avgMFE	avgZ	avgED	SumZ	SumZ/#TotalWindows	BPs= 1
nt-1480	-	A	120	-	-	-	-	-
1480	NoBP	A	81	-20.19	0.44	25.59	35.38	0.29
1480	1547	U	39	-24.43	-0.59	17.1	-23.07	-0.19

i-nuc	BP(j)	Nuc	#BP_Win	avgMFE	avgZ	avgED	SumZ	SumZ/#TotalWindows	BPs= 4
nt-1481	-	U	120	-	-	-	-	-
1481	NoBP	U	42	-20.05	0.81	25.66	34.21	0.29
1481	1500	A	30	-19.98	0.06	24.04	1.69	0.01
1481	1546	A	39	-24.43	-0.59	17.1	-23.07	-0.19
1481	1563	A	7	-21.43	-0.13	32.91	-0.88	-0.01
1481	1587	A	2	-23.7	-0.05	24.3	-0.1	-0.0

i-nuc	BP(j)	Nuc	#BP_Win	avgMFE	avgZ	avgED	SumZ	SumZ/#TotalWindows	BPs= 4
nt-1482	-	U	120	-	-	-	-	-
1482	NoBP	U	42	-20.13	0.81	25.74	33.83	0.28
1482	1499	G	30	-19.98	0.06	24.04	1.69	0.01
1482	1545	A	39	-24.43	-0.59	17.1	-23.07	-0.19
1482	1562	G	7	-21.43	-0.13	32.91	-0.88	-0.01
1482	1586	A	2	-23.7	-0.05	24.3	-0.1	-0.0

i-nuc	BP(j)	Nuc	#BP_Win	avgMFE	avgZ	avgED	SumZ	SumZ/#TotalWindows	BPs= 4
nt-1483	-	U	120	-	-	-	-	-
1483	NoBP	U	41	-20.22	0.8	25.66	32.65	0.27
1483	1498	A	30	-19.98	0.06	24.04	1.69	0.01
1483	1544	A	39	-24.43	-0.59	17.1	-23.07	-0.19
1483	1561	G	8	-21.24	-0.02	32.83	-0.12	-0.0
1483	1585	G	2	-23.7	-0.05	24.3	-0.1	-0.0

i-nuc	BP(j)	Nuc	#BP_Win	avgMFE	avgZ	avgED	SumZ	SumZ/#TotalWindows	BPs= 4
nt-1484	-	U	120	-	-	-	-	-
1484	NoBP	U	41	-20.31	0.77	25.72	31.64	0.26
1484	1497	A	30	-19.98	0.06	24.04	1.69	0.01
1484	1543	A	39	-24.43	-0.59	17.1	-23.07	-0.19
1484	1560	A	8	-21.24	-0.02	32.83	-0.12	-0.0
1484	1584	G	2	-23.7	-0.05	24.3	-0.1	-0.0

i-nuc	BP(j)	Nuc	#BP_Win	avgMFE	avgZ	avgED	SumZ	SumZ/#TotalWindows	BPs= 2
nt-1485	-	A	120	-	-	-	-	-
1485	NoBP	A	110	-21.71	0.09	22.22	9.74	0.08
1485	1559	U	8	-21.24	-0.02	32.83	-0.12	-0.0
1485	1583	U	2	-23.7	-0.05	24.3	-0.1	-0.0

i-nuc	BP(j)	Nuc	#BP_Win	avgMFE	avgZ	avgED	SumZ	SumZ/#TotalWindows	BPs= 3
nt-1486	-	G	120	-	-	-	-	-
1486	NoBP	G	69	-20.35	0.46	25.04	32.06	0.27
1486	1402	C	4	-20.52	-0.01	24.33	-0.04	-0.0
1486	1541	C	39	-24.43	-0.59	17.1	-23.07	-0.19
1486	1558	C	8	-21.24	-0.02	32.83	-0.12	-0.0

i-nuc	BP(j)	Nuc	#BP_Win	avgMFE	avgZ	avgED	SumZ	SumZ/#TotalWindows	BPs= 4
nt-1487	-	G	120	-	-	-	-	-
1487	NoBP	G	67	-20.31	0.47	25.06	31.17	0.26
1487	1401	C	4	-20.52	-0.01	24.33	-0.04	-0.0
1487	1540	C	39	-24.43	-0.59	17.1	-23.07	-0.19
1487	1557	C	8	-21.24	-0.02	32.83	-0.12	-0.0
1487	1581	U	2	-23.7	-0.05	24.3	-0.1	-0.0

i-nuc	BP(j)	Nuc	#BP_Win	avgMFE	avgZ	avgED	SumZ	SumZ/#TotalWindows	BPs= 0
nt-1488	-	A	120	-	-	-	-	-
1488	NoBP	A	120	-21.8	0.05	22.95	6.49	0.05

i-nuc	BP(j)	Nuc	#BP_Win	avgMFE	avgZ	avgED	SumZ	SumZ/#TotalWindows	BPs= 0
nt-1489	-	A	120	-	-	-	-	-
1489	NoBP	A	120	-21.83	0.04	22.95	4.98	0.04

i-nuc	BP(j)	Nuc	#BP_Win	avgMFE	avgZ	avgED	SumZ	SumZ/#TotalWindows	BPs= 5
nt-1490	-	C	120	-	-	-	-	-
1490	NoBP	C	92	-21.63	0.04	21.95	3.9	0.03
1490	1477	G	3	-21.73	0.14	18.64	0.42	0.0
1490	1398	G	3	-21.07	0.01	23.57	0.04	0.0
1490	1399	G	1	-18.9	-0.08	26.61	-0.08	-0.0
1490	1554	G	8	-21.24	-0.02	32.83	-0.12	-0.0
1490	1577	G	13	-24.29	-0.06	24.57	-0.74	-0.01

i-nuc	BP(j)	Nuc	#BP_Win	avgMFE	avgZ	avgED	SumZ	SumZ/#TotalWindows	BPs= 5
nt-1491	-	C	120	-	-	-	-	-
1491	NoBP	C	92	-21.67	0.03	21.96	2.39	0.02
1491	1476	G	3	-21.73	0.14	18.64	0.42	0.0
1491	1397	G	3	-21.07	0.01	23.57	0.04	0.0
1491	1398	G	1	-18.9	-0.08	26.61	-0.08	-0.0
1491	1553	G	8	-21.24	-0.02	32.83	-0.12	-0.0
1491	1576	G	13	-24.29	-0.06	24.57	-0.74	-0.01

i-nuc	BP(j)	Nuc	#BP_Win	avgMFE	avgZ	avgED	SumZ	SumZ/#TotalWindows	BPs= 1
nt-1492	-	A	120	-	-	-	-	-
1492	NoBP	A	107	-21.62	0.01	22.79	0.92	0.01
1492	1575	U	13	-24.29	-0.06	24.57	-0.74	-0.01

i-nuc	BP(j)	Nuc	#BP_Win	avgMFE	avgZ	avgED	SumZ	SumZ/#TotalWindows	BPs= 1
nt-1493	-	A	120	-	-	-	-	-
1493	NoBP	A	107	-21.65	-0.01	22.82	-0.66	-0.01
1493	1574	U	13	-24.29	-0.06	24.57	-0.74	-0.01

i-nuc	BP(j)	Nuc	#BP_Win	avgMFE	avgZ	avgED	SumZ	SumZ/#TotalWindows	BPs= 0
nt-1494	-	A	120	-	-	-	-	-
1494	NoBP	A	120	-21.97	-0.03	23.03	-3.36	-0.03

i-nuc	BP(j)	Nuc	#BP_Win	avgMFE	avgZ	avgED	SumZ	SumZ/#TotalWindows	BPs= 1
nt-1495	-	G	120	-	-	-	-	-
1495	NoBP	G	45	-19.48	0.52	25.54	23.56	0.2
1495	1514	C	75	-23.51	-0.38	21.56	-28.16	-0.23

i-nuc	BP(j)	Nuc	#BP_Win	avgMFE	avgZ	avgED	SumZ	SumZ/#TotalWindows	BPs= 1
nt-1496	-	A	120	-	-	-	-	-
1496	NoBP	A	44	-19.59	0.47	25.32	20.76	0.17
1496	1513	U	76	-23.44	-0.35	21.59	-26.86	-0.22

i-nuc	BP(j)	Nuc	#BP_Win	avgMFE	avgZ	avgED	SumZ	SumZ/#TotalWindows	BPs= 2
nt-1497	-	A	120	-	-	-	-	-
1497	NoBP	A	13	-19.35	1.17	26.9	15.22	0.13
1497	1484	U	30	-19.98	0.06	24.04	1.69	0.01
1497	1512	U	77	-23.36	-0.33	21.62	-25.39	-0.21

i-nuc	BP(j)	Nuc	#BP_Win	avgMFE	avgZ	avgED	SumZ	SumZ/#TotalWindows	BPs= 2
nt-1498	-	A	120	-	-	-	-	-
1498	NoBP	A	13	-19.85	1.0	25.47	13.0	0.11
1498	1483	U	30	-19.98	0.06	24.04	1.69	0.01
1498	1511	U	77	-23.36	-0.33	21.62	-25.39	-0.21

i-nuc	BP(j)	Nuc	#BP_Win	avgMFE	avgZ	avgED	SumZ	SumZ/#TotalWindows	BPs= 2
nt-1499	-	G	120	-	-	-	-	-
1499	NoBP	G	89	-22.98	-0.18	21.93	-15.96	-0.13
1499	1386	C	1	-18.5	1.78	25.81	1.78	0.01
1499	1482	U	30	-19.98	0.06	24.04	1.69	0.01

i-nuc	BP(j)	Nuc	#BP_Win	avgMFE	avgZ	avgED	SumZ	SumZ/#TotalWindows	BPs= 3
nt-1500	-	A	120	-	-	-	-	-
1500	NoBP	A	10	-21.87	0.47	21.12	4.74	0.04
1500	1385	U	1	-18.5	1.78	25.81	1.78	0.01
1500	1481	U	30	-19.98	0.06	24.04	1.69	0.01
1500	1509	U	79	-23.2	-0.28	21.8	-22.1	-0.18

i-nuc	BP(j)	Nuc	#BP_Win	avgMFE	avgZ	avgED	SumZ	SumZ/#TotalWindows	BPs= 2
nt-1501	-	C	120	-	-	-	-	-
1501	NoBP	C	40	-20.62	0.13	22.85	5.07	0.04
1501	1384	G	1	-18.5	1.78	25.81	1.78	0.01
1501	1508	G	79	-23.2	-0.28	21.8	-22.1	-0.18

i-nuc	BP(j)	Nuc	#BP_Win	avgMFE	avgZ	avgED	SumZ	SumZ/#TotalWindows	BPs= 2
nt-1502	-	U	120	-	-	-	-	-
1502	NoBP	U	11	-22.75	0.32	18.14	3.53	0.03
1502	1479	A	30	-19.98	0.06	24.04	1.69	0.01
1502	1507	A	79	-23.2	-0.28	21.8	-22.1	-0.18

i-nuc	BP(j)	Nuc	#BP_Win	avgMFE	avgZ	avgED	SumZ	SumZ/#TotalWindows	BPs= 2
nt-1503	-	G	120	-	-	-	-	-
1503	NoBP	G	82	-23.01	-0.21	21.96	-17.12	-0.14
1503	1478	C	30	-19.98	0.06	24.04	1.69	0.01
1503	1615	C	8	-25.35	-0.38	12.98	-3.05	-0.03

i-nuc	BP(j)	Nuc	#BP_Win	avgMFE	avgZ	avgED	SumZ	SumZ/#TotalWindows	BPs= 2
nt-1504	-	U	120	-	-	-	-	-
1504	NoBP	U	82	-23.07	-0.23	21.85	-18.97	-0.16
1504	1477	G	30	-19.98	0.06	24.04	1.69	0.01
1504	1614	A	8	-25.35	-0.38	12.98	-3.05	-0.03

i-nuc	BP(j)	Nuc	#BP_Win	avgMFE	avgZ	avgED	SumZ	SumZ/#TotalWindows	BPs= 1
nt-1505	-	U	120	-	-	-	-	-
1505	NoBP	U	90	-23.34	-0.27	21.09	-24.08	-0.2
1505	1476	G	30	-19.98	0.06	24.04	1.69	0.01

i-nuc	BP(j)	Nuc	#BP_Win	avgMFE	avgZ	avgED	SumZ	SumZ/#TotalWindows	BPs= 0
nt-1506	-	A	120	-	-	-	-	-
1506	NoBP	A	120	-22.55	-0.2	21.82	-24.28	-0.2

i-nuc	BP(j)	Nuc	#BP_Win	avgMFE	avgZ	avgED	SumZ	SumZ/#TotalWindows	BPs= 2
nt-1507	-	A	120	-	-	-	-	-
1507	NoBP	A	29	-20.05	-0.0	23.88	-0.04	-0.0
1507	1502	U	79	-23.2	-0.28	21.8	-22.1	-0.18
1507	1611	U	12	-24.84	-0.37	16.43	-4.44	-0.04

i-nuc	BP(j)	Nuc	#BP_Win	avgMFE	avgZ	avgED	SumZ	SumZ/#TotalWindows	BPs= 2
nt-1508	-	G	120	-	-	-	-	-
1508	NoBP	G	28	-20.13	-0.07	23.69	-1.95	-0.02
1508	1501	C	79	-23.2	-0.28	21.8	-22.1	-0.18
1508	1610	U	13	-24.72	-0.33	17.85	-4.25	-0.04

i-nuc	BP(j)	Nuc	#BP_Win	avgMFE	avgZ	avgED	SumZ	SumZ/#TotalWindows	BPs= 3
nt-1509	-	U	120	-	-	-	-	-
1509	NoBP	U	1	-16.6	1.2	28.29	1.2	0.01
1509	1500	A	79	-23.2	-0.28	21.8	-22.1	-0.18
1509	1471	A	26	-20.33	-0.16	23.44	-4.29	-0.04
1509	1609	A	14	-24.54	-0.26	18.76	-3.58	-0.03

i-nuc	BP(j)	Nuc	#BP_Win	avgMFE	avgZ	avgED	SumZ	SumZ/#TotalWindows	BPs= 1
nt-1510	-	G	120	-	-	-	-	-
1510	NoBP	G	94	-23.38	-0.26	21.42	-24.69	-0.21
1510	1470	C	26	-20.33	-0.16	23.44	-4.29	-0.04

i-nuc	BP(j)	Nuc	#BP_Win	avgMFE	avgZ	avgED	SumZ	SumZ/#TotalWindows	BPs= 3
nt-1511	-	U	120	-	-	-	-	-
1511	NoBP	U	1	-16.8	1.83	29.48	1.83	0.02
1511	1498	A	77	-23.36	-0.33	21.62	-25.39	-0.21
1511	1469	A	26	-20.33	-0.16	23.44	-4.29	-0.04
1511	1607	A	16	-24.2	-0.1	19.7	-1.61	-0.01

i-nuc	BP(j)	Nuc	#BP_Win	avgMFE	avgZ	avgED	SumZ	SumZ/#TotalWindows	BPs= 2
nt-1512	-	U	120	-	-	-	-	-
1512	1497	A	77	-23.36	-0.33	21.62	-25.39	-0.21
1512	NoBP	U	26	-20.33	-0.16	23.44	-4.29	-0.04
1512	1606	A	17	-24.02	-0.05	20.2	-0.93	-0.01

i-nuc	BP(j)	Nuc	#BP_Win	avgMFE	avgZ	avgED	SumZ	SumZ/#TotalWindows	BPs= 3
nt-1513	-	U	120	-	-	-	-	-
1513	1496	A	76	-23.44	-0.35	21.59	-26.86	-0.22
1513	1467	A	26	-20.33	-0.16	23.44	-4.29	-0.04
1513	1605	A	18	-23.88	-0.03	20.81	-0.54	-0.0

i-nuc	BP(j)	Nuc	#BP_Win	avgMFE	avgZ	avgED	SumZ	SumZ/#TotalWindows	BPs= 3
nt-1514	-	C	120	-	-	-	-	-
1514	1495	G	75	-23.51	-0.38	21.56	-28.16	-0.23
1514	1466	G	26	-20.33	-0.16	23.44	-4.29	-0.04
1514	1604	G	18	-23.88	-0.03	20.81	-0.54	-0.0
1514	NoBP	C	1	-20.8	0.69	33.14	0.69	0.01

i-nuc	BP(j)	Nuc	#BP_Win	avgMFE	avgZ	avgED	SumZ	SumZ/#TotalWindows	BPs= 1
nt-1515	-	A	120	-	-	-	-	-
1515	NoBP	A	102	-22.69	-0.31	22.19	-31.59	-0.26
1515	1603	U	18	-23.88	-0.03	20.81	-0.54	-0.0

i-nuc	BP(j)	Nuc	#BP_Win	avgMFE	avgZ	avgED	SumZ	SumZ/#TotalWindows	BPs= 2
nt-1516	-	A	120	-	-	-	-	-
1516	NoBP	A	92	-23.68	-0.3	21.48	-27.83	-0.23
1516	1435	U	2	-19.0	0.1	28.3	0.19	0.0
1516	1465	U	26	-20.33	-0.16	23.44	-4.29	-0.04

i-nuc	BP(j)	Nuc	#BP_Win	avgMFE	avgZ	avgED	SumZ	SumZ/#TotalWindows	BPs= 4
nt-1517	-	U	120	-	-	-	-	-
1517	NoBP	U	72	-23.67	-0.36	21.88	-25.6	-0.21
1517	1434	A	2	-19.0	0.1	28.3	0.19	0.0
1517	1464	A	26	-20.33	-0.16	23.44	-4.29	-0.04
1517	1411	A	2	-23.35	-0.68	15.06	-1.36	-0.01
1517	1601	A	18	-23.88	-0.03	20.81	-0.54	-0.0

i-nuc	BP(j)	Nuc	#BP_Win	avgMFE	avgZ	avgED	SumZ	SumZ/#TotalWindows	BPs= 5
nt-1518	-	U	120	-	-	-	-	-
1518	NoBP	U	33	-22.95	-0.1	27.41	-3.18	-0.03
1518	1433	A	2	-19.0	0.1	28.3	0.19	0.0
1518	1463	A	26	-20.33	-0.16	23.44	-4.29	-0.04
1518	1410	A	2	-23.35	-0.68	15.06	-1.36	-0.01
1518	1536	A	39	-24.43	-0.59	17.1	-23.07	-0.19
1518	1600	A	18	-23.88	-0.03	20.81	-0.54	-0.0

i-nuc	BP(j)	Nuc	#BP_Win	avgMFE	avgZ	avgED	SumZ	SumZ/#TotalWindows	BPs= 6
nt-1519	-	G	120	-	-	-	-	-
1519	NoBP	G	22	-22.92	-0.05	27.59	-1.02	-0.01
1519	1432	C	2	-19.0	0.1	28.3	0.19	0.0
1519	1462	U	26	-20.33	-0.16	23.44	-4.29	-0.04
1519	1409	U	2	-23.35	-0.68	15.06	-1.36	-0.01
1519	1535	C	39	-24.43	-0.59	17.1	-23.07	-0.19
1519	1598	C	11	-23.64	-0.24	26.68	-2.63	-0.02
1519	1599	C	18	-23.88	-0.03	20.81	-0.54	-0.0

i-nuc	BP(j)	Nuc	#BP_Win	avgMFE	avgZ	avgED	SumZ	SumZ/#TotalWindows	BPs= 5
nt-1520	-	U	120	-	-	-	-	-
1520	1431	G	2	-19.0	0.1	28.3	0.19	0.0
1520	1461	A	26	-20.33	-0.16	23.44	-4.29	-0.04
1520	1408	A	2	-23.35	-0.68	15.06	-1.36	-0.01
1520	1534	A	39	-24.43	-0.59	17.1	-23.07	-0.19
1520	NoBP	U	22	-23.2	-0.07	27.48	-1.58	-0.01
1520	1597	A	29	-23.79	-0.11	23.04	-3.17	-0.03

i-nuc	BP(j)	Nuc	#BP_Win	avgMFE	avgZ	avgED	SumZ	SumZ/#TotalWindows	BPs= 4
nt-1521	-	G	120	-	-	-	-	-
1521	NoBP	G	24	-23.22	-0.13	26.9	-3.2	-0.03
1521	1460	C	26	-20.33	-0.16	23.44	-4.29	-0.04
1521	1407	C	2	-23.35	-0.68	15.06	-1.36	-0.01
1521	1533	C	39	-24.43	-0.59	17.1	-23.07	-0.19
1521	1596	C	29	-23.79	-0.11	23.04	-3.17	-0.03

i-nuc	BP(j)	Nuc	#BP_Win	avgMFE	avgZ	avgED	SumZ	SumZ/#TotalWindows	BPs= 3
nt-1522	-	G	120	-	-	-	-	-
1522	1459	C	26	-20.33	-0.16	23.44	-4.29	-0.04
1522	1406	C	2	-23.35	-0.68	15.06	-1.36	-0.01
1522	NoBP	G	68	-24.16	-0.39	19.63	-26.24	-0.22
1522	1550	C	24	-23.63	-0.24	25.93	-5.78	-0.05

i-nuc	BP(j)	Nuc	#BP_Win	avgMFE	avgZ	avgED	SumZ	SumZ/#TotalWindows	BPs= 3
nt-1523	-	C	120	-	-	-	-	-
1523	1405	G	2	-23.35	-0.68	15.06	-1.36	-0.01
1523	NoBP	C	55	-22.23	-0.15	23.18	-8.38	-0.07
1523	1531	G	39	-24.43	-0.59	17.1	-23.07	-0.19
1523	1549	G	24	-23.63	-0.24	25.93	-5.78	-0.05

i-nuc	BP(j)	Nuc	#BP_Win	avgMFE	avgZ	avgED	SumZ	SumZ/#TotalWindows	BPs= 1
nt-1524	-	A	120	-	-	-	-	-
1524	NoBP	A	96	-23.17	-0.35	20.72	-33.34	-0.28
1524	1548	U	24	-23.63	-0.24	25.93	-5.78	-0.05

i-nuc	BP(j)	Nuc	#BP_Win	avgMFE	avgZ	avgED	SumZ	SumZ/#TotalWindows	BPs= 1
nt-1525	-	A	120	-	-	-	-	-
1525	NoBP	A	96	-23.18	-0.35	20.91	-33.15	-0.28
1525	1547	U	24	-23.63	-0.24	25.93	-5.78	-0.05

i-nuc	BP(j)	Nuc	#BP_Win	avgMFE	avgZ	avgED	SumZ	SumZ/#TotalWindows	BPs= 1
nt-1526	-	A	120	-	-	-	-	-
1526	NoBP	A	110	-23.47	-0.34	22.14	-37.34	-0.31
1526	1457	U	10	-21.45	-0.22	20.29	-2.17	-0.02

i-nuc	BP(j)	Nuc	#BP_Win	avgMFE	avgZ	avgED	SumZ	SumZ/#TotalWindows	BPs= 1
nt-1527	-	G	120	-	-	-	-	-
1527	NoBP	G	110	-23.5	-0.34	22.26	-37.64	-0.31
1527	1456	C	10	-21.45	-0.22	20.29	-2.17	-0.02

i-nuc	BP(j)	Nuc	#BP_Win	avgMFE	avgZ	avgED	SumZ	SumZ/#TotalWindows	BPs= 0
nt-1528	-	A	120	-	-	-	-	-
1528	NoBP	A	120	-23.36	-0.33	22.21	-39.34	-0.33

i-nuc	BP(j)	Nuc	#BP_Win	avgMFE	avgZ	avgED	SumZ	SumZ/#TotalWindows	BPs= 0
nt-1529	-	A	120	-	-	-	-	-
1529	NoBP	A	120	-23.41	-0.33	22.28	-39.86	-0.33

i-nuc	BP(j)	Nuc	#BP_Win	avgMFE	avgZ	avgED	SumZ	SumZ/#TotalWindows	BPs= 1
nt-1530	-	G	120	-	-	-	-	-
1530	NoBP	G	110	-23.64	-0.35	22.39	-38.56	-0.32
1530	1453	C	10	-21.45	-0.22	20.29	-2.17	-0.02

i-nuc	BP(j)	Nuc	#BP_Win	avgMFE	avgZ	avgED	SumZ	SumZ/#TotalWindows	BPs= 4
nt-1531	-	G	120	-	-	-	-	-
1531	NoBP	G	30	-23.69	-0.12	23.03	-3.46	-0.03
1531	1452	C	10	-21.45	-0.22	20.29	-2.17	-0.02
1531	1541	C	36	-23.83	-0.41	26.69	-14.86	-0.12
1531	1440	C	5	-17.2	0.28	27.47	1.39	0.01
1531	1523	C	39	-24.43	-0.59	17.1	-23.07	-0.19

i-nuc	BP(j)	Nuc	#BP_Win	avgMFE	avgZ	avgED	SumZ	SumZ/#TotalWindows	BPs= 3
nt-1532	-	G	120	-	-	-	-	-
1532	NoBP	G	70	-24.17	-0.4	19.5	-28.04	-0.23
1532	1451	U	8	-21.5	-0.26	19.68	-2.07	-0.02
1532	1540	C	37	-23.75	-0.39	26.67	-14.56	-0.12
1532	1439	C	5	-17.2	0.28	27.47	1.39	0.01

i-nuc	BP(j)	Nuc	#BP_Win	avgMFE	avgZ	avgED	SumZ	SumZ/#TotalWindows	BPs= 4
nt-1533	-	C	120	-	-	-	-	-
1533	NoBP	C	8	-21.5	-0.26	19.68	-2.07	-0.02
1533	1539	G	37	-23.75	-0.39	26.67	-14.56	-0.12
1533	1438	G	5	-17.2	0.28	27.47	1.39	0.01
1533	1521	G	39	-24.43	-0.59	17.1	-23.07	-0.19
1533	1584	G	31	-24.12	-0.2	22.23	-6.26	-0.05

i-nuc	BP(j)	Nuc	#BP_Win	avgMFE	avgZ	avgED	SumZ	SumZ/#TotalWindows	BPs= 2
nt-1534	-	A	120	-	-	-	-	-
1534	NoBP	A	49	-22.76	-0.3	25.77	-14.69	-0.12
1534	1520	U	39	-24.43	-0.59	17.1	-23.07	-0.19
1534	1583	U	32	-24.22	-0.22	22.05	-6.96	-0.06

i-nuc	BP(j)	Nuc	#BP_Win	avgMFE	avgZ	avgED	SumZ	SumZ/#TotalWindows	BPs= 3
nt-1535	-	C	120	-	-	-	-	-
1535	NoBP	C	44	-23.54	-0.38	25.41	-16.65	-0.14
1535	1436	G	5	-17.2	0.28	27.47	1.39	0.01
1535	1519	G	39	-24.43	-0.59	17.1	-23.07	-0.19
1535	1582	G	32	-24.22	-0.22	22.05	-6.96	-0.06

i-nuc	BP(j)	Nuc	#BP_Win	avgMFE	avgZ	avgED	SumZ	SumZ/#TotalWindows	BPs= 3
nt-1536	-	A	120	-	-	-	-	-
1536	NoBP	A	44	-23.7	-0.38	25.48	-16.82	-0.14
1536	1435	U	5	-17.2	0.28	27.47	1.39	0.01
1536	1518	U	39	-24.43	-0.59	17.1	-23.07	-0.19
1536	1581	U	32	-24.22	-0.22	22.05	-6.96	-0.06

i-nuc	BP(j)	Nuc	#BP_Win	avgMFE	avgZ	avgED	SumZ	SumZ/#TotalWindows	BPs= 2
nt-1537	-	U	120	-	-	-	-	-
1537	NoBP	U	83	-24.14	-0.49	21.57	-40.37	-0.34
1537	1434	A	5	-17.2	0.28	27.47	1.39	0.01
1537	1580	A	32	-24.22	-0.22	22.05	-6.96	-0.06

i-nuc	BP(j)	Nuc	#BP_Win	avgMFE	avgZ	avgED	SumZ	SumZ/#TotalWindows	BPs= 0
nt-1538	-	A	120	-	-	-	-	-
1538	NoBP	A	120	-23.94	-0.38	21.99	-46.12	-0.38

i-nuc	BP(j)	Nuc	#BP_Win	avgMFE	avgZ	avgED	SumZ	SumZ/#TotalWindows	BPs= 2
nt-1539	-	G	120	-	-	-	-	-
1539	NoBP	G	78	-24.57	-0.43	19.35	-33.51	-0.28
1539	1533	C	37	-23.75	-0.39	26.67	-14.56	-0.12
1539	1432	C	5	-17.2	0.28	27.47	1.39	0.01

i-nuc	BP(j)	Nuc	#BP_Win	avgMFE	avgZ	avgED	SumZ	SumZ/#TotalWindows	BPs= 5
nt-1540	-	C	120	-	-	-	-	-
1540	NoBP	C	3	-28.3	-0.86	15.82	-2.57	-0.02
1540	1532	G	37	-23.75	-0.39	26.67	-14.56	-0.12
1540	1431	G	5	-17.2	0.28	27.47	1.39	0.01
1540	1487	G	39	-24.43	-0.59	17.1	-23.07	-0.19
1540	1577	G	32	-24.22	-0.22	22.05	-6.96	-0.06
1540	1585	G	4	-28.78	-0.54	20.46	-2.15	-0.02

i-nuc	BP(j)	Nuc	#BP_Win	avgMFE	avgZ	avgED	SumZ	SumZ/#TotalWindows	BPs= 4
nt-1541	-	C	120	-	-	-	-	-
1541	NoBP	C	9	-22.64	-0.32	22.12	-2.92	-0.02
1541	1531	G	36	-23.83	-0.41	26.69	-14.86	-0.12
1541	1486	G	39	-24.43	-0.59	17.1	-23.07	-0.19
1541	1576	G	32	-24.22	-0.22	22.05	-6.96	-0.06
1541	1584	G	4	-28.78	-0.54	20.46	-2.15	-0.02

i-nuc	BP(j)	Nuc	#BP_Win	avgMFE	avgZ	avgED	SumZ	SumZ/#TotalWindows	BPs= 2
nt-1542	-	A	120	-	-	-	-	-
1542	NoBP	A	84	-24.12	-0.52	21.55	-43.48	-0.36
1542	1575	U	32	-24.22	-0.22	22.05	-6.96	-0.06
1542	1583	U	4	-28.78	-0.54	20.46	-2.15	-0.02

i-nuc	BP(j)	Nuc	#BP_Win	avgMFE	avgZ	avgED	SumZ	SumZ/#TotalWindows	BPs= 1
nt-1543	-	A	120	-	-	-	-	-
1543	NoBP	A	81	-24.39	-0.38	23.61	-31.07	-0.26
1543	1484	U	39	-24.43	-0.59	17.1	-23.07	-0.19

i-nuc	BP(j)	Nuc	#BP_Win	avgMFE	avgZ	avgED	SumZ	SumZ/#TotalWindows	BPs= 1
nt-1544	-	A	120	-	-	-	-	-
1544	NoBP	A	81	-24.54	-0.4	23.38	-32.47	-0.27
1544	1483	U	39	-24.43	-0.59	17.1	-23.07	-0.19

i-nuc	BP(j)	Nuc	#BP_Win	avgMFE	avgZ	avgED	SumZ	SumZ/#TotalWindows	BPs= 1
nt-1545	-	A	120	-	-	-	-	-
1545	NoBP	A	81	-24.73	-0.42	23.11	-33.86	-0.28
1545	1482	U	39	-24.43	-0.59	17.1	-23.07	-0.19

i-nuc	BP(j)	Nuc	#BP_Win	avgMFE	avgZ	avgED	SumZ	SumZ/#TotalWindows	BPs= 1
nt-1546	-	A	120	-	-	-	-	-
1546	NoBP	A	81	-24.93	-0.44	22.86	-35.59	-0.3
1546	1481	U	39	-24.43	-0.59	17.1	-23.07	-0.19

i-nuc	BP(j)	Nuc	#BP_Win	avgMFE	avgZ	avgED	SumZ	SumZ/#TotalWindows	BPs= 3
nt-1547	-	U	120	-	-	-	-	-
1547	NoBP	U	44	-24.02	-0.35	23.58	-15.22	-0.13
1547	1480	A	39	-24.43	-0.59	17.1	-23.07	-0.19
1547	1525	A	24	-23.63	-0.24	25.93	-5.78	-0.05
1547	1579	A	13	-31.62	-1.23	13.51	-16.02	-0.13

i-nuc	BP(j)	Nuc	#BP_Win	avgMFE	avgZ	avgED	SumZ	SumZ/#TotalWindows	BPs= 3
nt-1548	-	U	120	-	-	-	-	-
1548	NoBP	U	44	-24.43	-0.39	23.41	-16.99	-0.14
1548	1479	A	39	-24.43	-0.59	17.1	-23.07	-0.19
1548	1524	A	24	-23.63	-0.24	25.93	-5.78	-0.05
1548	1578	A	13	-31.62	-1.23	13.51	-16.02	-0.13

i-nuc	BP(j)	Nuc	#BP_Win	avgMFE	avgZ	avgED	SumZ	SumZ/#TotalWindows	BPs= 2
nt-1549	-	G	120	-	-	-	-	-
1549	NoBP	G	57	-26.44	-0.64	20.82	-36.64	-0.31
1549	1478	C	39	-24.43	-0.59	17.1	-23.07	-0.19
1549	1523	C	24	-23.63	-0.24	25.93	-5.78	-0.05

i-nuc	BP(j)	Nuc	#BP_Win	avgMFE	avgZ	avgED	SumZ	SumZ/#TotalWindows	BPs= 4
nt-1550	-	C	120	-	-	-	-	-
1550	1477	G	39	-24.43	-0.59	17.1	-23.07	-0.19
1550	1522	G	24	-23.63	-0.24	25.93	-5.78	-0.05
1550	NoBP	C	38	-24.31	-0.32	23.76	-12.0	-0.1
1550	1648	G	6	-32.32	-2.05	15.08	-12.31	-0.1
1550	1576	G	13	-31.62	-1.23	13.51	-16.02	-0.13

i-nuc	BP(j)	Nuc	#BP_Win	avgMFE	avgZ	avgED	SumZ	SumZ/#TotalWindows	BPs= 4
nt-1551	-	A	120	-	-	-	-	-
1551	NoBP	A	44	-23.52	-0.38	25.3	-16.93	-0.14
1551	1559	U	2	-19.7	0.45	33.64	0.91	0.01
1551	1574	U	55	-25.3	-0.51	17.95	-27.99	-0.23
1551	1647	U	6	-32.32	-2.05	15.08	-12.31	-0.1
1551	1575	U	13	-31.62	-1.23	13.51	-16.02	-0.13

i-nuc	BP(j)	Nuc	#BP_Win	avgMFE	avgZ	avgED	SumZ	SumZ/#TotalWindows	BPs= 2
nt-1552	-	G	120	-	-	-	-	-
1552	NoBP	G	112	-25.55	-0.57	20.26	-63.48	-0.53
1552	1558	C	2	-19.7	0.45	33.64	0.91	0.01
1552	1646	C	6	-32.32	-2.05	15.08	-12.31	-0.1

i-nuc	BP(j)	Nuc	#BP_Win	avgMFE	avgZ	avgED	SumZ	SumZ/#TotalWindows	BPs= 5
nt-1553	-	G	120	-	-	-	-	-
1553	NoBP	G	17	-26.96	-1.14	22.18	-19.38	-0.16
1553	1440	C	3	-20.77	-0.09	31.87	-0.27	-0.0
1553	1557	C	2	-19.7	0.45	33.64	0.91	0.01
1553	1491	C	8	-21.24	-0.02	32.83	-0.12	-0.0
1553	1572	U	84	-26.14	-0.56	18.19	-46.82	-0.39
1553	1645	U	6	-32.32	-2.05	15.08	-12.31	-0.1

i-nuc	BP(j)	Nuc	#BP_Win	avgMFE	avgZ	avgED	SumZ	SumZ/#TotalWindows	BPs= 3
nt-1554	-	G	120	-	-	-	-	-
1554	NoBP	G	24	-28.87	-1.44	21.24	-34.61	-0.29
1554	1439	C	3	-20.77	-0.09	31.87	-0.27	-0.0
1554	1490	C	8	-21.24	-0.02	32.83	-0.12	-0.0
1554	1571	C	85	-26.11	-0.55	18.19	-47.04	-0.39

i-nuc	BP(j)	Nuc	#BP_Win	avgMFE	avgZ	avgED	SumZ	SumZ/#TotalWindows	BPs= 2
nt-1555	-	C	120	-	-	-	-	-
1555	1438	G	3	-20.77	-0.09	31.87	-0.27	-0.0
1555	NoBP	C	32	-27.74	-1.2	23.84	-38.56	-0.32
1555	1570	G	85	-26.11	-0.55	18.19	-47.04	-0.39

i-nuc	BP(j)	Nuc	#BP_Win	avgMFE	avgZ	avgED	SumZ	SumZ/#TotalWindows	BPs= 3
nt-1556	-	C	120	-	-	-	-	-
1556	NoBP	C	14	-20.72	0.13	32.88	1.84	0.02
1556	1570	G	1	-22.9	-0.43	24.91	-0.43	-0.0
1556	1569	G	85	-26.11	-0.55	18.19	-47.04	-0.39
1556	1640	G	20	-33.04	-2.21	17.43	-44.19	-0.37

i-nuc	BP(j)	Nuc	#BP_Win	avgMFE	avgZ	avgED	SumZ	SumZ/#TotalWindows	BPs= 5
nt-1557	-	C	120	-	-	-	-	-
1557	NoBP	C	3	-19.9	0.33	32.88	1.0	0.01
1557	1553	G	2	-19.7	0.45	33.64	0.91	0.01
1557	1487	G	8	-21.24	-0.02	32.83	-0.12	-0.0
1557	1569	G	1	-22.9	-0.43	24.91	-0.43	-0.0
1557	1568	G	85	-26.11	-0.55	18.19	-47.04	-0.39
1557	1639	G	21	-33.43	-2.32	16.93	-48.69	-0.41

i-nuc	BP(j)	Nuc	#BP_Win	avgMFE	avgZ	avgED	SumZ	SumZ/#TotalWindows	BPs= 4
nt-1558	-	C	120	-	-	-	-	-
1558	NoBP	C	87	-25.96	-0.53	18.53	-46.1	-0.38
1558	1552	G	2	-19.7	0.45	33.64	0.91	0.01
1558	1486	G	8	-21.24	-0.02	32.83	-0.12	-0.0
1558	1568	G	1	-22.9	-0.43	24.91	-0.43	-0.0
1558	1638	G	22	-33.63	-2.38	16.53	-52.28	-0.44

i-nuc	BP(j)	Nuc	#BP_Win	avgMFE	avgZ	avgED	SumZ	SumZ/#TotalWindows	BPs= 4
nt-1559	-	U	120	-	-	-	-	-
1559	NoBP	U	86	-26.03	-0.54	18.36	-46.53	-0.39
1559	1551	A	2	-19.7	0.45	33.64	0.91	0.01
1559	1485	A	8	-21.24	-0.02	32.83	-0.12	-0.0
1559	1567	A	1	-22.9	-0.43	24.91	-0.43	-0.0
1559	1637	A	23	-33.68	-2.39	16.93	-54.92	-0.46

i-nuc	BP(j)	Nuc	#BP_Win	avgMFE	avgZ	avgED	SumZ	SumZ/#TotalWindows	BPs= 2
nt-1560	-	A	120	-	-	-	-	-
1560	NoBP	A	89	-26.03	-0.55	18.68	-49.35	-0.41
1560	1484	U	8	-21.24	-0.02	32.83	-0.12	-0.0
1560	1636	U	23	-33.68	-2.39	16.93	-54.92	-0.46

i-nuc	BP(j)	Nuc	#BP_Win	avgMFE	avgZ	avgED	SumZ	SumZ/#TotalWindows	BPs= 2
nt-1561	-	G	120	-	-	-	-	-
1561	NoBP	G	89	-26.23	-0.59	18.54	-52.9	-0.44
1561	1483	U	8	-21.24	-0.02	32.83	-0.12	-0.0
1561	1635	U	23	-33.68	-2.39	16.93	-54.92	-0.46

i-nuc	BP(j)	Nuc	#BP_Win	avgMFE	avgZ	avgED	SumZ	SumZ/#TotalWindows	BPs= 2
nt-1562	-	G	120	-	-	-	-	-
1562	NoBP	G	90	-26.36	-0.62	18.58	-55.93	-0.47
1562	1482	U	7	-21.43	-0.13	32.91	-0.88	-0.01
1562	1634	U	23	-33.68	-2.39	16.93	-54.92	-0.46

i-nuc	BP(j)	Nuc	#BP_Win	avgMFE	avgZ	avgED	SumZ	SumZ/#TotalWindows	BPs= 2
nt-1563	-	A	120	-	-	-	-	-
1563	1481	U	7	-21.43	-0.13	32.91	-0.88	-0.01
1563	NoBP	A	90	-26.56	-0.66	18.41	-59.85	-0.5
1563	1633	U	23	-33.68	-2.39	16.93	-54.92	-0.46

i-nuc	BP(j)	Nuc	#BP_Win	avgMFE	avgZ	avgED	SumZ	SumZ/#TotalWindows	BPs= 1
nt-1564	-	A	120	-	-	-	-	-
1564	NoBP	A	97	-26.37	-0.66	19.29	-63.88	-0.53
1564	1632	U	23	-33.68	-2.39	16.93	-54.92	-0.46

i-nuc	BP(j)	Nuc	#BP_Win	avgMFE	avgZ	avgED	SumZ	SumZ/#TotalWindows	BPs= 1
nt-1565	-	A	120	-	-	-	-	-
1565	NoBP	A	97	-26.54	-0.68	19.12	-66.19	-0.55
1565	1631	U	23	-33.68	-2.39	16.93	-54.92	-0.46

i-nuc	BP(j)	Nuc	#BP_Win	avgMFE	avgZ	avgED	SumZ	SumZ/#TotalWindows	BPs= 0
nt-1566	-	A	120	-	-	-	-	-
1566	NoBP	A	120	-28.05	-1.03	18.6	-123.51	-1.03

i-nuc	BP(j)	Nuc	#BP_Win	avgMFE	avgZ	avgED	SumZ	SumZ/#TotalWindows	BPs= 1
nt-1567	-	A	120	-	-	-	-	-
1567	NoBP	A	119	-28.24	-1.05	18.42	-125.43	-1.05
1567	1559	U	1	-22.9	-0.43	24.91	-0.43	-0.0

i-nuc	BP(j)	Nuc	#BP_Win	avgMFE	avgZ	avgED	SumZ	SumZ/#TotalWindows	BPs= 3
nt-1568	-	G	120	-	-	-	-	-
1568	NoBP	G	11	-34.95	-2.4	22.01	-26.39	-0.22
1568	1558	C	1	-22.9	-0.43	24.91	-0.43	-0.0
1568	1557	C	85	-26.11	-0.55	18.19	-47.04	-0.39
1568	1628	U	23	-33.68	-2.39	16.93	-54.92	-0.46

i-nuc	BP(j)	Nuc	#BP_Win	avgMFE	avgZ	avgED	SumZ	SumZ/#TotalWindows	BPs= 4
nt-1569	-	G	120	-	-	-	-	-
1569	NoBP	G	4	-34.85	-2.1	22.99	-8.41	-0.07
1569	1557	C	1	-22.9	-0.43	24.91	-0.43	-0.0
1569	1556	C	85	-26.11	-0.55	18.19	-47.04	-0.39
1569	1627	C	23	-33.68	-2.39	16.93	-54.92	-0.46
[truncated: 2,145,959 more chars]
