# Supplementary material for: ScanFold: an approach for genome-wide discovery of local RNA structural elements—applications to Zika virus and HIV
Source: PeerJ. 2018 Dec 18;6:e6136. doi: 10.7717/peerj.6136 (PMC6317755; doi:10.7717/peerj.6136)
Supplement: Supplemental Information 15 — All ScanFold analysis files needed to recapitulate results for HIV-1. [file peerj-06-6136-s015.zip › RawData_HIV-1/ScanFold-Fold_HIV-1/LogFiles/DS2seqWatts2008.fasta.forward.win_120.stp_1.rnd_50.shfl_mono.txt.log]

i-nuc	BP(j)	Nuc	#BP_Win	avgMFE	avgZ	avgED	SumZ	SumZ/#TotalWindows	BPs= 1
nt-1	-	G	1	-	-	-	-	-
1	57	C	1	-46.8	-3.72	4.98	-3.72	-3.72

i-nuc	BP(j)	Nuc	#BP_Win	avgMFE	avgZ	avgED	SumZ	SumZ/#TotalWindows	BPs= 1
nt-2	-	G	2	-	-	-	-	-
2	56	C	1	-46.8	-3.72	4.98	-3.72	-1.86
2	NoBP	G	1	-45.1	-3.25	4.89	-3.25	-1.62

i-nuc	BP(j)	Nuc	#BP_Win	avgMFE	avgZ	avgED	SumZ	SumZ/#TotalWindows	BPs= 1
nt-3	-	U	3	-	-	-	-	-
3	55	A	1	-46.8	-3.72	4.98	-3.72	-1.24
3	NoBP	U	2	-45.1	-3.4	4.94	-6.8	-2.27

i-nuc	BP(j)	Nuc	#BP_Win	avgMFE	avgZ	avgED	SumZ	SumZ/#TotalWindows	BPs= 0
nt-4	-	C	4	-	-	-	-	-
4	NoBP	C	4	-45.52	-3.43	5.09	-13.73	-3.43

i-nuc	BP(j)	Nuc	#BP_Win	avgMFE	avgZ	avgED	SumZ	SumZ/#TotalWindows	BPs= 1
nt-5	-	U	5	-	-	-	-	-
5	54	A	5	-45.4	-3.5	5.31	-17.48	-3.5

i-nuc	BP(j)	Nuc	#BP_Win	avgMFE	avgZ	avgED	SumZ	SumZ/#TotalWindows	BPs= 1
nt-6	-	C	6	-	-	-	-	-
6	53	G	6	-45.3	-3.31	5.6	-19.88	-3.31

i-nuc	BP(j)	Nuc	#BP_Win	avgMFE	avgZ	avgED	SumZ	SumZ/#TotalWindows	BPs= 1
nt-7	-	U	7	-	-	-	-	-
7	52	G	6	-45.3	-3.31	5.6	-19.88	-2.84
7	NoBP	U	1	-45.8	-3.53	5.14	-3.53	-0.5

i-nuc	BP(j)	Nuc	#BP_Win	avgMFE	avgZ	avgED	SumZ	SumZ/#TotalWindows	BPs= 1
nt-8	-	C	8	-	-	-	-	-
8	51	G	6	-45.3	-3.31	5.6	-19.88	-2.48
8	NoBP	C	2	-45.8	-3.64	4.98	-7.29	-0.91

i-nuc	BP(j)	Nuc	#BP_Win	avgMFE	avgZ	avgED	SumZ	SumZ/#TotalWindows	BPs= 1
nt-9	-	U	9	-	-	-	-	-
9	50	A	9	-45.44	-3.33	5.22	-30.01	-3.33

i-nuc	BP(j)	Nuc	#BP_Win	avgMFE	avgZ	avgED	SumZ	SumZ/#TotalWindows	BPs= 1
nt-10	-	G	10	-	-	-	-	-
10	49	U	10	-45.35	-3.25	5.02	-32.47	-3.25

i-nuc	BP(j)	Nuc	#BP_Win	avgMFE	avgZ	avgED	SumZ	SumZ/#TotalWindows	BPs= 1
nt-11	-	G	11	-	-	-	-	-
11	48	C	11	-45.17	-3.2	4.88	-35.25	-3.2

i-nuc	BP(j)	Nuc	#BP_Win	avgMFE	avgZ	avgED	SumZ	SumZ/#TotalWindows	BPs= 1
nt-12	-	U	12	-	-	-	-	-
12	47	A	11	-45.17	-3.2	4.88	-35.25	-2.94
12	NoBP	U	1	-41.5	-2.71	9.36	-2.71	-0.23

i-nuc	BP(j)	Nuc	#BP_Win	avgMFE	avgZ	avgED	SumZ	SumZ/#TotalWindows	BPs= 1
nt-13	-	U	13	-	-	-	-	-
13	46	A	11	-45.17	-3.2	4.88	-35.25	-2.71
13	NoBP	U	2	-41.85	-2.58	7.57	-5.15	-0.4

i-nuc	BP(j)	Nuc	#BP_Win	avgMFE	avgZ	avgED	SumZ	SumZ/#TotalWindows	BPs= 1
nt-14	-	A	14	-	-	-	-	-
14	45	U	11	-45.17	-3.2	4.88	-35.25	-2.52
14	NoBP	A	3	-41.97	-2.56	6.68	-7.68	-0.55

i-nuc	BP(j)	Nuc	#BP_Win	avgMFE	avgZ	avgED	SumZ	SumZ/#TotalWindows	BPs= 1
nt-15	-	G	15	-	-	-	-	-
15	44	C	11	-45.17	-3.2	4.88	-35.25	-2.35
15	NoBP	G	4	-42.03	-2.46	6.22	-9.84	-0.66

i-nuc	BP(j)	Nuc	#BP_Win	avgMFE	avgZ	avgED	SumZ	SumZ/#TotalWindows	BPs= 1
nt-16	-	A	16	-	-	-	-	-
16	NoBP	A	11	-45.17	-3.2	4.88	-35.25	-2.2
16	131	U	5	-41.98	-2.42	5.95	-12.09	-0.76

i-nuc	BP(j)	Nuc	#BP_Win	avgMFE	avgZ	avgED	SumZ	SumZ/#TotalWindows	BPs= 2
nt-17	-	C	17	-	-	-	-	-
17	43	G	11	-45.17	-3.2	4.88	-35.25	-2.07
17	130	G	6	-41.65	-2.35	5.81	-14.09	-0.83

i-nuc	BP(j)	Nuc	#BP_Win	avgMFE	avgZ	avgED	SumZ	SumZ/#TotalWindows	BPs= 2
nt-18	-	C	18	-	-	-	-	-
18	42	G	11	-45.17	-3.2	4.88	-35.25	-1.96
18	129	G	7	-41.04	-2.21	6.03	-15.47	-0.86

i-nuc	BP(j)	Nuc	#BP_Win	avgMFE	avgZ	avgED	SumZ	SumZ/#TotalWindows	BPs= 2
nt-19	-	A	19	-	-	-	-	-
19	41	U	11	-45.17	-3.2	4.88	-35.25	-1.86
19	128	U	7	-41.04	-2.21	6.03	-15.47	-0.81
19	NoBP	A	1	-36.7	-1.8	13.29	-1.8	-0.09

i-nuc	BP(j)	Nuc	#BP_Win	avgMFE	avgZ	avgED	SumZ	SumZ/#TotalWindows	BPs= 2
nt-20	-	G	20	-	-	-	-	-
20	40	C	11	-45.17	-3.2	4.88	-35.25	-1.76
20	127	C	7	-41.04	-2.21	6.03	-15.47	-0.77
20	NoBP	G	2	-37.15	-1.54	12.6	-3.08	-0.15

i-nuc	BP(j)	Nuc	#BP_Win	avgMFE	avgZ	avgED	SumZ	SumZ/#TotalWindows	BPs= 2
nt-21	-	A	21	-	-	-	-	-
21	39	U	11	-45.17	-3.2	4.88	-35.25	-1.68
21	126	U	7	-41.04	-2.21	6.03	-15.47	-0.74
21	NoBP	A	3	-37.47	-1.77	12.2	-5.3	-0.25

i-nuc	BP(j)	Nuc	#BP_Win	avgMFE	avgZ	avgED	SumZ	SumZ/#TotalWindows	BPs= 0
nt-22	-	U	22	-	-	-	-	-
22	NoBP	U	22	-42.49	-2.62	6.58	-57.75	-2.62

i-nuc	BP(j)	Nuc	#BP_Win	avgMFE	avgZ	avgED	SumZ	SumZ/#TotalWindows	BPs= 0
nt-23	-	C	23	-	-	-	-	-
23	NoBP	C	23	-42.3	-2.6	6.75	-59.8	-2.6

i-nuc	BP(j)	Nuc	#BP_Win	avgMFE	avgZ	avgED	SumZ	SumZ/#TotalWindows	BPs= 0
nt-24	-	U	24	-	-	-	-	-
24	NoBP	U	24	-42.14	-2.58	6.93	-62.0	-2.58

i-nuc	BP(j)	Nuc	#BP_Win	avgMFE	avgZ	avgED	SumZ	SumZ/#TotalWindows	BPs= 1
nt-25	-	G	25	-	-	-	-	-
25	38	C	11	-45.17	-3.2	4.88	-35.25	-1.41
25	NoBP	G	14	-39.58	-2.03	9.15	-28.46	-1.14

i-nuc	BP(j)	Nuc	#BP_Win	avgMFE	avgZ	avgED	SumZ	SumZ/#TotalWindows	BPs= 2
nt-26	-	A	26	-	-	-	-	-
26	37	U	11	-45.17	-3.2	4.88	-35.25	-1.36
26	45	U	13	-39.58	-2.06	8.66	-26.75	-1.03
26	NoBP	A	2	-40.2	-2.25	12.1	-4.5	-0.17

i-nuc	BP(j)	Nuc	#BP_Win	avgMFE	avgZ	avgED	SumZ	SumZ/#TotalWindows	BPs= 2
nt-27	-	G	27	-	-	-	-	-
27	36	C	11	-45.17	-3.2	4.88	-35.25	-1.31
27	44	C	13	-39.58	-2.06	8.66	-26.75	-0.99
27	NoBP	G	3	-40.4	-2.23	10.76	-6.68	-0.25

i-nuc	BP(j)	Nuc	#BP_Win	avgMFE	avgZ	avgED	SumZ	SumZ/#TotalWindows	BPs= 2
nt-28	-	C	28	-	-	-	-	-
28	35	G	11	-45.17	-3.2	4.88	-35.25	-1.26
28	43	G	13	-39.58	-2.06	8.66	-26.75	-0.96
28	NoBP	C	4	-40.5	-2.4	10.06	-9.62	-0.34

i-nuc	BP(j)	Nuc	#BP_Win	avgMFE	avgZ	avgED	SumZ	SumZ/#TotalWindows	BPs= 1
nt-29	-	C	29	-	-	-	-	-
29	NoBP	C	16	-43.73	-2.96	6.64	-47.43	-1.64
29	42	G	13	-39.58	-2.06	8.66	-26.75	-0.92

i-nuc	BP(j)	Nuc	#BP_Win	avgMFE	avgZ	avgED	SumZ	SumZ/#TotalWindows	BPs= 0
nt-30	-	U	30	-	-	-	-	-
30	NoBP	U	30	-41.83	-2.57	7.59	-77.1	-2.57

i-nuc	BP(j)	Nuc	#BP_Win	avgMFE	avgZ	avgED	SumZ	SumZ/#TotalWindows	BPs= 2
nt-31	-	G	31	-	-	-	-	-
31	NoBP	G	11	-45.17	-3.2	4.88	-35.25	-1.14
31	40	C	13	-39.58	-2.06	8.66	-26.75	-0.86
31	144	C	7	-40.63	-2.52	11.62	-17.65	-0.57

i-nuc	BP(j)	Nuc	#BP_Win	avgMFE	avgZ	avgED	SumZ	SumZ/#TotalWindows	BPs= 3
nt-32	-	G	32	-	-	-	-	-
32	NoBP	G	11	-45.17	-3.2	4.88	-35.25	-1.1
32	39	U	13	-39.58	-2.06	8.66	-26.75	-0.84
32	143	C	7	-40.63	-2.52	11.62	-17.65	-0.55
32	111	C	1	-39.9	-2.67	16.06	-2.67	-0.08

i-nuc	BP(j)	Nuc	#BP_Win	avgMFE	avgZ	avgED	SumZ	SumZ/#TotalWindows	BPs= 3
nt-33	-	G	33	-	-	-	-	-
33	NoBP	G	12	-44.66	-3.12	5.8	-37.45	-1.13
33	38	C	13	-39.58	-2.06	8.66	-26.75	-0.81
33	142	C	7	-40.63	-2.52	11.62	-17.65	-0.53
33	110	C	1	-39.9	-2.67	16.06	-2.67	-0.08

i-nuc	BP(j)	Nuc	#BP_Win	avgMFE	avgZ	avgED	SumZ	SumZ/#TotalWindows	BPs= 2
nt-34	-	A	34	-	-	-	-	-
34	NoBP	A	25	-42.05	-2.59	7.29	-64.67	-1.9
34	141	U	7	-40.63	-2.52	11.62	-17.65	-0.52
34	45	U	2	-38.8	-2.29	12.44	-4.58	-0.13

i-nuc	BP(j)	Nuc	#BP_Win	avgMFE	avgZ	avgED	SumZ	SumZ/#TotalWindows	BPs= 3
nt-35	-	G	35	-	-	-	-	-
35	28	C	11	-45.17	-3.2	4.88	-35.25	-1.01
35	NoBP	G	20	-39.94	-2.22	9.7	-44.4	-1.27
35	109	C	1	-39.9	-2.67	16.06	-2.67	-0.08
35	44	C	3	-38.37	-2.31	12.54	-6.92	-0.2

i-nuc	BP(j)	Nuc	#BP_Win	avgMFE	avgZ	avgED	SumZ	SumZ/#TotalWindows	BPs= 3
nt-36	-	C	36	-	-	-	-	-
36	27	G	11	-45.17	-3.2	4.88	-35.25	-0.98
36	NoBP	C	21	-39.82	-2.25	9.72	-47.23	-1.31
36	108	G	1	-39.9	-2.67	16.06	-2.67	-0.07
36	43	G	3	-38.37	-2.31	12.54	-6.92	-0.19

i-nuc	BP(j)	Nuc	#BP_Win	avgMFE	avgZ	avgED	SumZ	SumZ/#TotalWindows	BPs= 4
nt-37	-	U	37	-	-	-	-	-
37	26	A	11	-45.17	-3.2	4.88	-35.25	-0.95
37	NoBP	U	13	-39.58	-2.06	8.66	-26.75	-0.72
37	140	A	7	-40.63	-2.52	11.62	-17.65	-0.48
37	54	A	3	-38.17	-2.53	12.31	-7.58	-0.2
37	42	G	3	-38.37	-2.31	12.54	-6.92	-0.19

i-nuc	BP(j)	Nuc	#BP_Win	avgMFE	avgZ	avgED	SumZ	SumZ/#TotalWindows	BPs= 4
nt-38	-	C	38	-	-	-	-	-
38	25	G	11	-45.17	-3.2	4.88	-35.25	-0.93
38	33	G	13	-39.58	-2.06	8.66	-26.75	-0.7
38	139	G	7	-40.63	-2.52	11.62	-17.65	-0.46
38	53	G	3	-38.17	-2.53	12.31	-7.58	-0.2
38	NoBP	C	4	-37.88	-2.41	11.79	-9.63	-0.25

i-nuc	BP(j)	Nuc	#BP_Win	avgMFE	avgZ	avgED	SumZ	SumZ/#TotalWindows	BPs= 4
nt-39	-	U	39	-	-	-	-	-
39	21	A	11	-45.17	-3.2	4.88	-35.25	-0.9
39	32	G	13	-39.58	-2.06	8.66	-26.75	-0.69
39	138	A	7	-40.63	-2.52	11.62	-17.65	-0.45
39	52	G	3	-38.17	-2.53	12.31	-7.58	-0.19
39	NoBP	U	5	-37.58	-2.47	11.03	-12.35	-0.32

i-nuc	BP(j)	Nuc	#BP_Win	avgMFE	avgZ	avgED	SumZ	SumZ/#TotalWindows	BPs= 4
nt-40	-	C	40	-	-	-	-	-
40	20	G	11	-45.17	-3.2	4.88	-35.25	-0.88
40	31	G	13	-39.58	-2.06	8.66	-26.75	-0.67
40	137	G	7	-40.63	-2.52	11.62	-17.65	-0.44
40	51	G	3	-38.17	-2.53	12.31	-7.58	-0.19
40	NoBP	C	6	-37.43	-2.49	10.76	-14.94	-0.37

i-nuc	BP(j)	Nuc	#BP_Win	avgMFE	avgZ	avgED	SumZ	SumZ/#TotalWindows	BPs= 3
nt-41	-	U	41	-	-	-	-	-
41	19	A	11	-45.17	-3.2	4.88	-35.25	-0.86
41	NoBP	U	20	-38.87	-2.24	9.21	-44.76	-1.09
41	136	A	7	-40.63	-2.52	11.62	-17.65	-0.43
41	50	A	3	-38.17	-2.53	12.31	-7.58	-0.18

i-nuc	BP(j)	Nuc	#BP_Win	avgMFE	avgZ	avgED	SumZ	SumZ/#TotalWindows	BPs= 6
nt-42	-	G	42	-	-	-	-	-
42	18	C	11	-45.17	-3.2	4.88	-35.25	-0.84
42	29	C	13	-39.58	-2.06	8.66	-26.75	-0.64
42	135	U	7	-40.63	-2.52	11.62	-17.65	-0.42
42	49	U	3	-38.17	-2.53	12.31	-7.58	-0.18
42	37	U	3	-38.37	-2.31	12.54	-6.92	-0.16
42	NoBP	G	3	-36.5	-2.67	8.98	-8.02	-0.19
42	160	C	2	-39.15	-3.13	6.7	-6.26	-0.15

i-nuc	BP(j)	Nuc	#BP_Win	avgMFE	avgZ	avgED	SumZ	SumZ/#TotalWindows	BPs= 6
nt-43	-	G	43	-	-	-	-	-
43	17	C	11	-45.17	-3.2	4.88	-35.25	-0.82
43	28	C	13	-39.58	-2.06	8.66	-26.75	-0.62
43	134	C	7	-40.63	-2.52	11.62	-17.65	-0.41
43	48	C	3	-38.17	-2.53	12.31	-7.58	-0.18
43	36	C	3	-38.37	-2.31	12.54	-6.92	-0.16
43	NoBP	G	3	-36.4	-2.67	9.36	-8.02	-0.19
43	159	U	3	-38.33	-2.95	7.59	-8.85	-0.21

i-nuc	BP(j)	Nuc	#BP_Win	avgMFE	avgZ	avgED	SumZ	SumZ/#TotalWindows	BPs= 5
nt-44	-	C	44	-	-	-	-	-
44	15	G	11	-45.17	-3.2	4.88	-35.25	-0.8
44	27	G	13	-39.58	-2.06	8.66	-26.75	-0.61
44	NoBP	C	13	-39.08	-2.56	11.26	-33.25	-0.76
44	35	G	3	-38.37	-2.31	12.54	-6.92	-0.16
44	158	G	3	-38.33	-2.95	7.59	-8.85	-0.2
44	162	G	1	-36.7	-2.3	8.36	-2.3	-0.05

i-nuc	BP(j)	Nuc	#BP_Win	avgMFE	avgZ	avgED	SumZ	SumZ/#TotalWindows	BPs= 5
nt-45	-	U	45	-	-	-	-	-
45	14	A	11	-45.17	-3.2	4.88	-35.25	-0.78
45	26	A	13	-39.58	-2.06	8.66	-26.75	-0.59
45	NoBP	U	15	-38.8	-2.53	11.12	-37.92	-0.84
45	34	A	2	-38.8	-2.29	12.44	-4.58	-0.1
45	157	A	3	-38.33	-2.95	7.59	-8.85	-0.2
45	161	A	1	-36.7	-2.3	8.36	-2.3	-0.05

i-nuc	BP(j)	Nuc	#BP_Win	avgMFE	avgZ	avgED	SumZ	SumZ/#TotalWindows	BPs= 3
nt-46	-	A	46	-	-	-	-	-
46	13	U	11	-45.17	-3.2	4.88	-35.25	-0.77
46	NoBP	A	28	-39.08	-2.36	9.82	-65.95	-1.43
46	118	U	4	-38.22	-2.05	11.3	-8.2	-0.18
46	156	U	3	-38.33	-2.95	7.59	-8.85	-0.19

i-nuc	BP(j)	Nuc	#BP_Win	avgMFE	avgZ	avgED	SumZ	SumZ/#TotalWindows	BPs= 5
nt-47	-	A	47	-	-	-	-	-
47	12	U	11	-45.17	-3.2	4.88	-35.25	-0.75
47	NoBP	A	21	-38.55	-2.29	9.15	-48.03	-1.02
47	117	U	4	-38.22	-2.05	11.3	-8.2	-0.17
47	131	U	7	-40.63	-2.52	11.62	-17.65	-0.38
47	155	U	3	-38.33	-2.95	7.59	-8.85	-0.19
47	159	U	1	-36.7	-2.3	8.36	-2.3	-0.05

i-nuc	BP(j)	Nuc	#BP_Win	avgMFE	avgZ	avgED	SumZ	SumZ/#TotalWindows	BPs= 5
nt-48	-	C	48	-	-	-	-	-
48	11	G	11	-45.17	-3.2	4.88	-35.25	-0.73
48	NoBP	C	22	-38.48	-2.31	8.37	-50.81	-1.06
48	116	G	4	-38.22	-2.05	11.3	-8.2	-0.17
48	130	G	7	-40.63	-2.52	11.62	-17.65	-0.37
48	43	G	3	-38.17	-2.53	12.31	-7.58	-0.16
48	158	G	1	-36.7	-2.3	8.36	-2.3	-0.05

i-nuc	BP(j)	Nuc	#BP_Win	avgMFE	avgZ	avgED	SumZ	SumZ/#TotalWindows	BPs= 4
nt-49	-	U	49	-	-	-	-	-
49	10	G	10	-45.35	-3.25	5.02	-32.47	-0.66
49	NoBP	U	28	-38.55	-2.29	8.57	-64.14	-1.31
49	129	G	7	-40.63	-2.52	11.62	-17.65	-0.36
49	42	G	3	-38.17	-2.53	12.31	-7.58	-0.15
49	157	A	1	-36.7	-2.3	8.36	-2.3	-0.05

i-nuc	BP(j)	Nuc	#BP_Win	avgMFE	avgZ	avgED	SumZ	SumZ/#TotalWindows	BPs= 4
nt-50	-	A	50	-	-	-	-	-
50	9	U	9	-45.44	-3.33	5.22	-30.01	-0.6
50	NoBP	A	30	-38.68	-2.28	8.36	-68.49	-1.37
50	128	U	7	-40.63	-2.52	11.62	-17.65	-0.35
50	41	U	3	-38.17	-2.53	12.31	-7.58	-0.15
50	156	U	1	-36.7	-2.3	8.36	-2.3	-0.05

i-nuc	BP(j)	Nuc	#BP_Win	avgMFE	avgZ	avgED	SumZ	SumZ/#TotalWindows	BPs= 3
nt-51	-	G	51	-	-	-	-	-
51	8	C	6	-45.3	-3.31	5.6	-19.88	-0.39
51	111	C	42	-39.41	-2.4	8.61	-100.59	-1.97
51	40	C	3	-38.17	-2.53	12.31	-7.58	-0.15

i-nuc	BP(j)	Nuc	#BP_Win	avgMFE	avgZ	avgED	SumZ	SumZ/#TotalWindows	BPs= 4
nt-52	-	G	52	-	-	-	-	-
52	7	U	6	-45.3	-3.31	5.6	-19.88	-0.38
52	110	C	42	-39.41	-2.4	8.61	-100.59	-1.93
52	39	U	3	-38.17	-2.53	12.31	-7.58	-0.15
52	111	C	1	-32.8	-0.81	10.15	-0.81	-0.02

i-nuc	BP(j)	Nuc	#BP_Win	avgMFE	avgZ	avgED	SumZ	SumZ/#TotalWindows	BPs= 4
nt-53	-	G	53	-	-	-	-	-
53	6	C	6	-45.3	-3.31	5.6	-19.88	-0.38
53	109	C	42	-39.41	-2.4	8.61	-100.59	-1.9
53	38	C	3	-38.17	-2.53	12.31	-7.58	-0.14
53	110	C	1	-32.8	-0.81	10.15	-0.81	-0.02
53	NoBP	G	1	-30.3	-0.82	10.51	-0.82	-0.02

i-nuc	BP(j)	Nuc	#BP_Win	avgMFE	avgZ	avgED	SumZ	SumZ/#TotalWindows	BPs= 2
nt-54	-	A	54	-	-	-	-	-
54	5	U	5	-45.4	-3.5	5.31	-17.48	-0.32
54	NoBP	A	46	-38.99	-2.3	8.7	-105.76	-1.96
54	37	U	3	-38.17	-2.53	12.31	-7.58	-0.14

i-nuc	BP(j)	Nuc	#BP_Win	avgMFE	avgZ	avgED	SumZ	SumZ/#TotalWindows	BPs= 2
nt-55	-	A	55	-	-	-	-	-
55	3	U	1	-46.8	-3.72	4.98	-3.72	-0.07
55	107	U	54	-39.23	-2.37	8.72	-128.08	-2.33

i-nuc	BP(j)	Nuc	#BP_Win	avgMFE	avgZ	avgED	SumZ	SumZ/#TotalWindows	BPs= 2
nt-56	-	C	56	-	-	-	-	-
56	2	G	1	-46.8	-3.72	4.98	-3.72	-0.07
56	106	G	54	-39.23	-2.37	8.72	-128.08	-2.29
56	NoBP	C	1	-29.4	-0.73	24.76	-0.73	-0.01

i-nuc	BP(j)	Nuc	#BP_Win	avgMFE	avgZ	avgED	SumZ	SumZ/#TotalWindows	BPs= 1
nt-57	-	C	57	-	-	-	-	-
57	1	G	1	-46.8	-3.72	4.98	-3.72	-0.07
57	NoBP	C	56	-38.9	-2.32	9.09	-130.2	-2.28

i-nuc	BP(j)	Nuc	#BP_Win	avgMFE	avgZ	avgED	SumZ	SumZ/#TotalWindows	BPs= 1
nt-58	-	C	58	-	-	-	-	-
58	104	G	58	-38.92	-2.33	9.05	-135.37	-2.33

i-nuc	BP(j)	Nuc	#BP_Win	avgMFE	avgZ	avgED	SumZ	SumZ/#TotalWindows	BPs= 1
nt-59	-	A	59	-	-	-	-	-
59	103	U	59	-38.81	-2.32	9.06	-137.05	-2.32

i-nuc	BP(j)	Nuc	#BP_Win	avgMFE	avgZ	avgED	SumZ	SumZ/#TotalWindows	BPs= 1
nt-60	-	C	60	-	-	-	-	-
60	102	G	60	-38.68	-2.3	9.07	-138.05	-2.3

i-nuc	BP(j)	Nuc	#BP_Win	avgMFE	avgZ	avgED	SumZ	SumZ/#TotalWindows	BPs= 1
nt-61	-	U	61	-	-	-	-	-
61	101	A	61	-38.51	-2.27	9.15	-138.45	-2.27

i-nuc	BP(j)	Nuc	#BP_Win	avgMFE	avgZ	avgED	SumZ	SumZ/#TotalWindows	BPs= 1
nt-62	-	G	62	-	-	-	-	-
62	100	U	62	-38.34	-2.23	9.42	-138.34	-2.23

i-nuc	BP(j)	Nuc	#BP_Win	avgMFE	avgZ	avgED	SumZ	SumZ/#TotalWindows	BPs= 1
nt-63	-	C	63	-	-	-	-	-
63	99	G	62	-38.34	-2.23	9.42	-138.34	-2.2
63	NoBP	C	1	-25.8	0.32	25.74	0.32	0.01

i-nuc	BP(j)	Nuc	#BP_Win	avgMFE	avgZ	avgED	SumZ	SumZ/#TotalWindows	BPs= 1
nt-64	-	U	64	-	-	-	-	-
64	98	A	62	-38.34	-2.23	9.42	-138.34	-2.16
64	NoBP	U	2	-25.8	0.45	26.6	0.9	0.01

i-nuc	BP(j)	Nuc	#BP_Win	avgMFE	avgZ	avgED	SumZ	SumZ/#TotalWindows	BPs= 1
nt-65	-	U	65	-	-	-	-	-
65	97	A	62	-38.34	-2.23	9.42	-138.34	-2.13
65	NoBP	U	3	-25.8	0.56	28.66	1.67	0.03

i-nuc	BP(j)	Nuc	#BP_Win	avgMFE	avgZ	avgED	SumZ	SumZ/#TotalWindows	BPs= 0
nt-66	-	A	66	-	-	-	-	-
66	NoBP	A	66	-37.59	-2.06	10.81	-136.0	-2.06

i-nuc	BP(j)	Nuc	#BP_Win	avgMFE	avgZ	avgED	SumZ	SumZ/#TotalWindows	BPs= 1
nt-67	-	A	67	-	-	-	-	-
67	94	U	67	-37.44	-2.01	11.22	-134.83	-2.01

i-nuc	BP(j)	Nuc	#BP_Win	avgMFE	avgZ	avgED	SumZ	SumZ/#TotalWindows	BPs= 2
nt-68	-	G	68	-	-	-	-	-
68	93	C	67	-37.44	-2.01	11.22	-134.83	-1.98
68	185	C	1	-27.7	0.73	32.48	0.73	0.01

i-nuc	BP(j)	Nuc	#BP_Win	avgMFE	avgZ	avgED	SumZ	SumZ/#TotalWindows	BPs= 2
nt-69	-	C	69	-	-	-	-	-
69	92	G	67	-37.44	-2.01	11.22	-134.83	-1.95
69	184	G	1	-27.7	0.73	32.48	0.73	0.01
69	NoBP	C	1	-25.8	1.32	42.21	1.32	0.02

i-nuc	BP(j)	Nuc	#BP_Win	avgMFE	avgZ	avgED	SumZ	SumZ/#TotalWindows	BPs= 2
nt-70	-	C	70	-	-	-	-	-
70	90	G	67	-37.44	-2.01	11.22	-134.83	-1.93
70	183	G	1	-27.7	0.73	32.48	0.73	0.01
70	NoBP	C	2	-25.8	1.32	41.71	2.63	0.04

i-nuc	BP(j)	Nuc	#BP_Win	avgMFE	avgZ	avgED	SumZ	SumZ/#TotalWindows	BPs= 1
nt-71	-	U	71	-	-	-	-	-
71	89	A	67	-37.44	-2.01	11.22	-134.83	-1.9
71	NoBP	U	4	-26.28	1.16	38.78	4.65	0.07

i-nuc	BP(j)	Nuc	#BP_Win	avgMFE	avgZ	avgED	SumZ	SumZ/#TotalWindows	BPs= 2
nt-72	-	C	72	-	-	-	-	-
72	88	G	67	-37.44	-2.01	11.22	-134.83	-1.87
72	181	G	1	-27.7	0.73	32.48	0.73	0.01
72	NoBP	C	4	-25.8	1.4	40.42	5.62	0.08

i-nuc	BP(j)	Nuc	#BP_Win	avgMFE	avgZ	avgED	SumZ	SumZ/#TotalWindows	BPs= 1
nt-73	-	A	73	-	-	-	-	-
73	87	U	67	-37.44	-2.01	11.22	-134.83	-1.85
73	NoBP	A	6	-26.12	1.25	38.91	7.49	0.1

i-nuc	BP(j)	Nuc	#BP_Win	avgMFE	avgZ	avgED	SumZ	SumZ/#TotalWindows	BPs= 1
nt-74	-	A	74	-	-	-	-	-
74	86	U	67	-37.44	-2.01	11.22	-134.83	-1.82
74	NoBP	A	7	-26.07	1.25	38.93	8.74	0.12

i-nuc	BP(j)	Nuc	#BP_Win	avgMFE	avgZ	avgED	SumZ	SumZ/#TotalWindows	BPs= 0
nt-75	-	U	75	-	-	-	-	-
75	NoBP	U	75	-36.22	-1.66	14.19	-124.64	-1.66

i-nuc	BP(j)	Nuc	#BP_Win	avgMFE	avgZ	avgED	SumZ	SumZ/#TotalWindows	BPs= 0
nt-76	-	A	76	-	-	-	-	-
76	NoBP	A	76	-36.09	-1.62	14.53	-122.83	-1.62

i-nuc	BP(j)	Nuc	#BP_Win	avgMFE	avgZ	avgED	SumZ	SumZ/#TotalWindows	BPs= 0
nt-77	-	A	77	-	-	-	-	-
77	NoBP	A	77	-35.97	-1.58	14.77	-121.42	-1.58

i-nuc	BP(j)	Nuc	#BP_Win	avgMFE	avgZ	avgED	SumZ	SumZ/#TotalWindows	BPs= 0
nt-78	-	A	78	-	-	-	-	-
78	NoBP	A	78	-35.88	-1.54	15.18	-120.02	-1.54

i-nuc	BP(j)	Nuc	#BP_Win	avgMFE	avgZ	avgED	SumZ	SumZ/#TotalWindows	BPs= 1
nt-79	-	G	79	-	-	-	-	-
79	NoBP	G	67	-37.44	-2.01	11.22	-134.83	-1.71
79	105	U	12	-26.69	1.31	39.89	15.75	0.2

i-nuc	BP(j)	Nuc	#BP_Win	avgMFE	avgZ	avgED	SumZ	SumZ/#TotalWindows	BPs= 1
nt-80	-	C	80	-	-	-	-	-
80	NoBP	C	68	-37.33	-1.97	11.7	-133.76	-1.67
80	104	G	12	-26.69	1.31	39.89	15.75	0.2

i-nuc	BP(j)	Nuc	#BP_Win	avgMFE	avgZ	avgED	SumZ	SumZ/#TotalWindows	BPs= 1
nt-81	-	U	81	-	-	-	-	-
81	NoBP	U	69	-37.22	-1.92	12.18	-132.75	-1.64
81	102	G	12	-26.69	1.31	39.89	15.75	0.19

i-nuc	BP(j)	Nuc	#BP_Win	avgMFE	avgZ	avgED	SumZ	SumZ/#TotalWindows	BPs= 2
nt-82	-	U	82	-	-	-	-	-
82	NoBP	U	68	-37.33	-1.97	11.69	-134.13	-1.64
82	101	A	12	-26.69	1.31	39.89	15.75	0.19
82	186	G	2	-29.9	1.04	44.28	2.08	0.03

i-nuc	BP(j)	Nuc	#BP_Win	avgMFE	avgZ	avgED	SumZ	SumZ/#TotalWindows	BPs= 2
nt-83	-	G	83	-	-	-	-	-
83	NoBP	G	67	-37.44	-2.01	11.22	-134.83	-1.62
83	100	U	12	-26.69	1.31	39.89	15.75	0.19
83	185	C	4	-29.9	1.02	42.91	4.09	0.05

i-nuc	BP(j)	Nuc	#BP_Win	avgMFE	avgZ	avgED	SumZ	SumZ/#TotalWindows	BPs= 2
nt-84	-	C	84	-	-	-	-	-
84	NoBP	C	68	-37.32	-1.97	11.53	-133.95	-1.59
84	99	G	12	-26.69	1.31	39.89	15.75	0.19
84	184	G	4	-29.9	1.02	42.91	4.09	0.05

i-nuc	BP(j)	Nuc	#BP_Win	avgMFE	avgZ	avgED	SumZ	SumZ/#TotalWindows	BPs= 1
nt-85	-	C	85	-	-	-	-	-
85	NoBP	C	81	-35.66	-1.45	15.93	-117.61	-1.38
85	183	G	4	-29.9	1.02	42.91	4.09	0.05

i-nuc	BP(j)	Nuc	#BP_Win	avgMFE	avgZ	avgED	SumZ	SumZ/#TotalWindows	BPs= 4
nt-86	-	U	86	-	-	-	-	-
86	74	A	67	-37.44	-2.01	11.22	-134.83	-1.57
86	97	A	12	-26.69	1.31	39.89	15.75	0.18
86	181	G	4	-29.9	1.02	42.91	4.09	0.05
86	203	A	3	-29.93	0.67	29.02	2.01	0.02

i-nuc	BP(j)	Nuc	#BP_Win	avgMFE	avgZ	avgED	SumZ	SumZ/#TotalWindows	BPs= 4
nt-87	-	U	87	-	-	-	-	-
87	73	A	67	-37.44	-2.01	11.22	-134.83	-1.55
87	96	A	12	-26.69	1.31	39.89	15.75	0.18
87	180	A	4	-29.9	1.02	42.91	4.09	0.05
87	202	G	3	-29.93	0.67	29.02	2.01	0.02
87	NoBP	U	1	-29.5	0.8	23.65	0.8	0.01

i-nuc	BP(j)	Nuc	#BP_Win	avgMFE	avgZ	avgED	SumZ	SumZ/#TotalWindows	BPs= 5
nt-88	-	G	88	-	-	-	-	-
88	72	C	67	-37.44	-2.01	11.22	-134.83	-1.53
88	95	C	12	-26.69	1.31	39.89	15.75	0.18
88	179	C	4	-29.9	1.02	42.91	4.09	0.05
88	201	U	3	-29.93	0.67	29.02	2.01	0.02
88	111	C	2	-29.8	0.81	22.06	1.62	0.02

i-nuc	BP(j)	Nuc	#BP_Win	avgMFE	avgZ	avgED	SumZ	SumZ/#TotalWindows	BPs= 4
nt-89	-	A	89	-	-	-	-	-
89	71	U	67	-37.44	-2.01	11.22	-134.83	-1.51
89	94	U	12	-26.69	1.31	39.89	15.75	0.18
89	103	U	4	-29.9	1.02	42.91	4.09	0.05
89	200	U	3	-29.93	0.67	29.02	2.01	0.02
89	NoBP	A	3	-29.97	0.78	23.16	2.33	0.03

i-nuc	BP(j)	Nuc	#BP_Win	avgMFE	avgZ	avgED	SumZ	SumZ/#TotalWindows	BPs= 3
nt-90	-	G	90	-	-	-	-	-
90	70	C	67	-37.44	-2.01	11.22	-134.83	-1.5
90	NoBP	G	18	-27.82	1.16	38.94	20.97	0.23
90	199	C	3	-29.93	0.67	29.02	2.01	0.02
90	109	C	2	-29.8	0.81	22.06	1.62	0.02

i-nuc	BP(j)	Nuc	#BP_Win	avgMFE	avgZ	avgED	SumZ	SumZ/#TotalWindows	BPs= 4
nt-91	-	U	91	-	-	-	-	-
91	NoBP	U	80	-35.74	-1.48	15.7	-118.37	-1.3
91	101	A	4	-29.9	1.02	42.91	4.09	0.04
91	198	A	3	-29.93	0.67	29.02	2.01	0.02
91	108	G	2	-29.8	0.81	22.06	1.62	0.02
91	208	G	2	-30.5	0.39	23.5	0.78	0.01

i-nuc	BP(j)	Nuc	#BP_Win	avgMFE	avgZ	avgED	SumZ	SumZ/#TotalWindows	BPs= 5
nt-92	-	G	92	-	-	-	-	-
92	69	C	67	-37.44	-2.01	11.22	-134.83	-1.47
92	NoBP	G	12	-26.69	1.31	39.89	15.75	0.17
92	100	U	4	-29.9	1.02	42.91	4.09	0.04
92	109	C	3	-29.93	0.67	29.02	2.01	0.02
92	107	U	2	-29.8	0.81	22.06	1.62	0.02
92	207	C	4	-30.45	0.42	23.47	1.68	0.02

i-nuc	BP(j)	Nuc	#BP_Win	avgMFE	avgZ	avgED	SumZ	SumZ/#TotalWindows	BPs= 5
nt-93	-	C	93	-	-	-	-	-
93	68	G	67	-37.44	-2.01	11.22	-134.83	-1.45
93	NoBP	C	13	-26.76	1.3	38.78	16.88	0.18
93	99	G	4	-29.9	1.02	42.91	4.09	0.04
93	108	G	3	-29.93	0.67	29.02	2.01	0.02
93	106	G	2	-29.8	0.81	22.06	1.62	0.02
93	206	G	4	-30.45	0.42	23.47	1.68	0.02

i-nuc	BP(j)	Nuc	#BP_Win	avgMFE	avgZ	avgED	SumZ	SumZ/#TotalWindows	BPs= 5
nt-94	-	U	94	-	-	-	-	-
94	67	A	67	-37.44	-2.01	11.22	-134.83	-1.43
94	89	A	12	-26.69	1.31	39.89	15.75	0.17
94	98	A	4	-29.9	1.02	42.91	4.09	0.04
94	NoBP	U	5	-29.88	0.73	26.23	3.63	0.04
94	205	A	4	-30.45	0.42	23.47	1.68	0.02
94	203	A	2	-27.5	1.13	26.98	2.26	0.02

i-nuc	BP(j)	Nuc	#BP_Win	avgMFE	avgZ	avgED	SumZ	SumZ/#TotalWindows	BPs= 4
nt-95	-	C	95	-	-	-	-	-
95	NoBP	C	76	-36.55	-1.69	13.83	-128.28	-1.35
95	88	G	12	-26.69	1.31	39.89	15.75	0.17
95	106	G	3	-29.93	0.67	29.02	2.01	0.02
95	104	G	2	-29.8	0.81	22.06	1.62	0.02
95	202	G	2	-27.5	1.13	26.98	2.26	0.02

i-nuc	BP(j)	Nuc	#BP_Win	avgMFE	avgZ	avgED	SumZ	SumZ/#TotalWindows	BPs= 4
nt-96	-	A	96	-	-	-	-	-
96	NoBP	A	77	-36.44	-1.66	14.09	-127.46	-1.33
96	87	U	12	-26.69	1.31	39.89	15.75	0.16
96	105	U	3	-29.93	0.67	29.02	2.01	0.02
96	103	U	2	-29.8	0.81	22.06	1.62	0.02
96	201	U	2	-27.5	1.13	26.98	2.26	0.02

i-nuc	BP(j)	Nuc	#BP_Win	avgMFE	avgZ	avgED	SumZ	SumZ/#TotalWindows	BPs= 4
nt-97	-	A	97	-	-	-	-	-
97	65	U	62	-38.34	-2.23	9.42	-138.34	-1.43
97	NoBP	A	17	-28.49	0.8	33.6	13.6	0.14
97	86	U	12	-26.69	1.31	39.89	15.75	0.16
97	201	U	4	-30.45	0.42	23.47	1.68	0.02
97	200	U	2	-27.5	1.13	26.98	2.26	0.02

i-nuc	BP(j)	Nuc	#BP_Win	avgMFE	avgZ	avgED	SumZ	SumZ/#TotalWindows	BPs= 3
nt-98	-	A	98	-	-	-	-	-
98	64	U	62	-38.34	-2.23	9.42	-138.34	-1.41
98	NoBP	A	28	-27.42	1.01	34.48	28.38	0.29
98	94	U	4	-29.9	1.02	42.91	4.09	0.04
98	200	U	4	-30.45	0.42	23.47	1.68	0.02

i-nuc	BP(j)	Nuc	#BP_Win	avgMFE	avgZ	avgED	SumZ	SumZ/#TotalWindows	BPs= 5
nt-99	-	G	99	-	-	-	-	-
99	63	C	62	-38.34	-2.23	9.42	-138.34	-1.4
99	NoBP	G	15	-28.03	0.76	31.02	11.34	0.11
99	84	C	12	-26.69	1.31	39.89	15.75	0.16
99	93	C	4	-29.9	1.02	42.91	4.09	0.04
99	199	C	4	-30.45	0.42	23.47	1.68	0.02
99	109	C	2	-27.5	1.13	26.98	2.26	0.02

i-nuc	BP(j)	Nuc	#BP_Win	avgMFE	avgZ	avgED	SumZ	SumZ/#TotalWindows	BPs= 5
nt-100	-	U	100	-	-	-	-	-
100	62	G	62	-38.34	-2.23	9.42	-138.34	-1.38
100	NoBP	U	16	-28.05	0.75	31.05	11.95	0.12
100	83	G	12	-26.69	1.31	39.89	15.75	0.16
100	92	G	4	-29.9	1.02	42.91	4.09	0.04
100	198	A	4	-30.45	0.42	23.47	1.68	0.02
100	108	G	2	-27.5	1.13	26.98	2.26	0.02

i-nuc	BP(j)	Nuc	#BP_Win	avgMFE	avgZ	avgED	SumZ	SumZ/#TotalWindows	BPs= 4
nt-101	-	A	101	-	-	-	-	-
101	61	U	61	-38.51	-2.27	9.15	-138.45	-1.37
101	NoBP	A	22	-28.51	0.65	29.62	14.31	0.14
101	82	U	12	-26.69	1.31	39.89	15.75	0.16
101	91	U	4	-29.9	1.02	42.91	4.09	0.04
101	107	U	2	-27.5	1.13	26.98	2.26	0.02

i-nuc	BP(j)	Nuc	#BP_Win	avgMFE	avgZ	avgED	SumZ	SumZ/#TotalWindows	BPs= 2
nt-102	-	G	102	-	-	-	-	-
102	60	C	60	-38.68	-2.3	9.07	-138.05	-1.35
102	NoBP	G	30	-28.67	0.71	30.85	21.24	0.21
102	81	U	12	-26.69	1.31	39.89	15.75	0.15

i-nuc	BP(j)	Nuc	#BP_Win	avgMFE	avgZ	avgED	SumZ	SumZ/#TotalWindows	BPs= 3
nt-103	-	U	103	-	-	-	-	-
103	59	A	59	-38.81	-2.32	9.06	-137.05	-1.33
103	NoBP	U	38	-27.94	0.81	32.44	30.9	0.3
103	89	A	4	-29.9	1.02	42.91	4.09	0.04
103	96	A	2	-29.8	0.81	22.06	1.62	0.02

i-nuc	BP(j)	Nuc	#BP_Win	avgMFE	avgZ	avgED	SumZ	SumZ/#TotalWindows	BPs= 3
nt-104	-	G	104	-	-	-	-	-
104	58	C	58	-38.92	-2.33	9.05	-135.37	-1.3
104	NoBP	G	32	-28.86	0.56	30.13	18.05	0.17
104	80	C	12	-26.69	1.31	39.89	15.75	0.15
104	95	C	2	-29.8	0.81	22.06	1.62	0.02

i-nuc	BP(j)	Nuc	#BP_Win	avgMFE	avgZ	avgED	SumZ	SumZ/#TotalWindows	BPs= 2
nt-105	-	U	105	-	-	-	-	-
105	NoBP	U	90	-35.35	-1.31	16.4	-117.46	-1.12
105	79	G	12	-26.69	1.31	39.89	15.75	0.15
105	96	A	3	-29.93	0.67	29.02	2.01	0.02

i-nuc	BP(j)	Nuc	#BP_Win	avgMFE	avgZ	avgED	SumZ	SumZ/#TotalWindows	BPs= 4
nt-106	-	G	106	-	-	-	-	-
106	NoBP	G	39	-29.44	0.34	29.62	13.4	0.13
106	56	C	54	-39.23	-2.37	8.72	-128.08	-1.21
106	187	C	8	-25.8	1.41	39.97	11.27	0.11
106	95	C	3	-29.93	0.67	29.02	2.01	0.02
106	93	C	2	-29.8	0.81	22.06	1.62	0.02

i-nuc	BP(j)	Nuc	#BP_Win	avgMFE	avgZ	avgED	SumZ	SumZ/#TotalWindows	BPs= 5
nt-107	-	U	107	-	-	-	-	-
107	NoBP	U	23	-29.97	0.49	31.36	11.29	0.11
107	55	A	54	-39.23	-2.37	8.72	-128.08	-1.2
107	132	A	18	-29.16	0.12	27.89	2.12	0.02
107	186	G	8	-25.8	1.41	39.97	11.27	0.11
107	92	G	2	-29.8	0.81	22.06	1.62	0.02
107	101	A	2	-27.5	1.13	26.98	2.26	0.02

i-nuc	BP(j)	Nuc	#BP_Win	avgMFE	avgZ	avgED	SumZ	SumZ/#TotalWindows	BPs= 7
nt-108	-	G	108	-	-	-	-	-
108	NoBP	G	73	-36.72	-1.6	14.96	-116.71	-1.08
108	36	C	1	-39.9	-2.67	16.06	-2.67	-0.02
108	131	U	18	-29.16	0.12	27.89	2.12	0.02
108	185	C	8	-25.8	1.41	39.97	11.27	0.1
108	93	C	3	-29.93	0.67	29.02	2.01	0.02
108	91	U	2	-29.8	0.81	22.06	1.62	0.02
108	100	U	2	-27.5	1.13	26.98	2.26	0.02
108	218	C	1	-28.3	0.61	31.51	0.61	0.01

i-nuc	BP(j)	Nuc	#BP_Win	avgMFE	avgZ	avgED	SumZ	SumZ/#TotalWindows	BPs= 8
nt-109	-	C	109	-	-	-	-	-
109	NoBP	C	32	-33.01	-0.51	23.87	-16.17	-0.15
109	53	G	42	-39.41	-2.4	8.61	-100.59	-0.92
109	35	G	1	-39.9	-2.67	16.06	-2.67	-0.02
109	130	G	18	-29.16	0.12	27.89	2.12	0.02
109	184	G	8	-25.8	1.41	39.97	11.27	0.1
109	92	G	3	-29.93	0.67	29.02	2.01	0.02
109	90	G	2	-29.8	0.81	22.06	1.62	0.01
109	99	G	2	-27.5	1.13	26.98	2.26	0.02
109	217	G	1	-28.3	0.61	31.51	0.61	0.01

i-nuc	BP(j)	Nuc	#BP_Win	avgMFE	avgZ	avgED	SumZ	SumZ/#TotalWindows	BPs= 5
nt-110	-	C	110	-	-	-	-	-
110	NoBP	C	40	-32.18	-0.22	25.11	-8.95	-0.08
110	52	G	42	-39.41	-2.4	8.61	-100.59	-0.91
110	33	G	1	-39.9	-2.67	16.06	-2.67	-0.02
110	53	G	1	-32.8	-0.81	10.15	-0.81	-0.01
110	129	G	18	-29.16	0.12	27.89	2.12	0.02
110	183	G	8	-25.8	1.41	39.97	11.27	0.1

i-nuc	BP(j)	Nuc	#BP_Win	avgMFE	avgZ	avgED	SumZ	SumZ/#TotalWindows	BPs= 4
nt-111	-	C	111	-	-	-	-	-
111	NoBP	C	65	-30.62	0.04	27.96	2.44	0.02
111	51	G	42	-39.41	-2.4	8.61	-100.59	-0.91
111	32	G	1	-39.9	-2.67	16.06	-2.67	-0.02
111	52	G	1	-32.8	-0.81	10.15	-0.81	-0.01
111	88	G	2	-29.8	0.81	22.06	1.62	0.01

i-nuc	BP(j)	Nuc	#BP_Win	avgMFE	avgZ	avgED	SumZ	SumZ/#TotalWindows	BPs= 2
nt-112	-	G	112	-	-	-	-	-
112	NoBP	G	11	-39.76	-2.18	12.23	-24.02	-0.21
112	125	C	50	-34.17	-0.81	21.22	-40.3	-0.36
112	150	C	51	-32.61	-0.7	21.33	-35.9	-0.32

i-nuc	BP(j)	Nuc	#BP_Win	avgMFE	avgZ	avgED	SumZ	SumZ/#TotalWindows	BPs= 2
nt-113	-	U	113	-	-	-	-	-
113	NoBP	U	12	-39.0	-2.03	13.93	-24.31	-0.22
113	124	A	50	-34.17	-0.81	21.22	-40.3	-0.36
113	149	A	51	-32.61	-0.7	21.33	-35.9	-0.32

i-nuc	BP(j)	Nuc	#BP_Win	avgMFE	avgZ	avgED	SumZ	SumZ/#TotalWindows	BPs= 3
nt-114	-	C	114	-	-	-	-	-
114	NoBP	C	12	-39.34	-2.18	13.89	-26.17	-0.23
114	123	G	50	-34.17	-0.81	21.22	-40.3	-0.35
114	148	G	51	-32.61	-0.7	21.33	-35.9	-0.31
114	195	G	1	-26.9	1.41	32.77	1.41	0.01

i-nuc	BP(j)	Nuc	#BP_Win	avgMFE	avgZ	avgED	SumZ	SumZ/#TotalWindows	BPs= 2
nt-115	-	U	115	-	-	-	-	-
115	NoBP	U	63	-35.13	-1.07	19.85	-67.44	-0.59
115	147	A	51	-32.61	-0.7	21.33	-35.9	-0.31
115	194	A	1	-26.9	1.41	32.77	1.41	0.01

i-nuc	BP(j)	Nuc	#BP_Win	avgMFE	avgZ	avgED	SumZ	SumZ/#TotalWindows	BPs= 3
nt-116	-	G	116	-	-	-	-	-
116	NoBP	G	60	-34.88	-1.0	20.49	-60.09	-0.52
116	48	C	4	-38.22	-2.05	11.3	-8.2	-0.07
116	146	C	51	-32.61	-0.7	21.33	-35.9	-0.31
116	193	C	1	-26.9	1.41	32.77	1.41	0.01

i-nuc	BP(j)	Nuc	#BP_Win	avgMFE	avgZ	avgED	SumZ	SumZ/#TotalWindows	BPs= 2
nt-117	-	U	117	-	-	-	-	-
117	NoBP	U	112	-33.83	-0.87	20.89	-97.19	-0.83
117	47	A	4	-38.22	-2.05	11.3	-8.2	-0.07
117	192	A	1	-26.9	1.41	32.77	1.41	0.01

i-nuc	BP(j)	Nuc	#BP_Win	avgMFE	avgZ	avgED	SumZ	SumZ/#TotalWindows	BPs= 2
nt-118	-	U	118	-	-	-	-	-
118	NoBP	U	113	-33.82	-0.87	20.92	-97.8	-0.83
118	46	A	4	-38.22	-2.05	11.3	-8.2	-0.07
118	191	A	1	-26.9	1.41	32.77	1.41	0.01

i-nuc	BP(j)	Nuc	#BP_Win	avgMFE	avgZ	avgED	SumZ	SumZ/#TotalWindows	BPs= 3
nt-119	-	G	119	-	-	-	-	-
119	NoBP	G	66	-35.02	-1.06	20.01	-70.1	-0.59
119	144	C	51	-32.61	-0.7	21.33	-35.9	-0.3
119	189	C	1	-26.9	1.41	32.77	1.41	0.01
119	238	C	1	-32.8	-0.87	24.03	-0.87	-0.01

i-nuc	BP(j)	Nuc	#BP_Win	avgMFE	avgZ	avgED	SumZ	SumZ/#TotalWindows	BPs= 1
nt-120	-	U	120	-	-	-	-	-
120	NoBP	U	119	-33.9	-0.89	20.75	-105.53	-0.88
120	237	G	1	-32.8	-0.87	24.03	-0.87	-0.01

i-nuc	BP(j)	Nuc	#BP_Win	avgMFE	avgZ	avgED	SumZ	SumZ/#TotalWindows	BPs= 3
nt-121	-	G	120	-	-	-	-	-
121	NoBP	G	67	-34.77	-1.02	20.52	-68.1	-0.57
121	143	C	51	-32.61	-0.7	21.33	-35.9	-0.3
121	187	C	1	-26.9	1.41	32.77	1.41	0.01
121	236	C	1	-32.8	-0.87	24.03	-0.87	-0.01

i-nuc	BP(j)	Nuc	#BP_Win	avgMFE	avgZ	avgED	SumZ	SumZ/#TotalWindows	BPs= 2
nt-122	-	U	120	-	-	-	-	-
122	NoBP	U	118	-33.75	-0.86	20.94	-101.84	-0.85
122	186	G	1	-26.9	1.41	32.77	1.41	0.01
122	235	A	1	-32.8	-0.87	24.03	-0.87	-0.01

i-nuc	BP(j)	Nuc	#BP_Win	avgMFE	avgZ	avgED	SumZ	SumZ/#TotalWindows	BPs= 3
nt-123	-	G	120	-	-	-	-	-
123	NoBP	G	17	-34.99	-1.3	20.09	-22.04	-0.18
123	114	C	50	-34.17	-0.81	21.22	-40.3	-0.34
123	142	C	52	-32.73	-0.73	21.14	-38.1	-0.32
123	185	C	1	-26.9	1.41	32.77	1.41	0.01

i-nuc	BP(j)	Nuc	#BP_Win	avgMFE	avgZ	avgED	SumZ	SumZ/#TotalWindows	BPs= 2
nt-124	-	A	120	-	-	-	-	-
124	NoBP	A	18	-33.98	-1.08	21.2	-19.51	-0.16
124	113	U	50	-34.17	-0.81	21.22	-40.3	-0.34
124	141	U	52	-32.73	-0.73	21.14	-38.1	-0.32

i-nuc	BP(j)	Nuc	#BP_Win	avgMFE	avgZ	avgED	SumZ	SumZ/#TotalWindows	BPs= 4
nt-125	-	C	120	-	-	-	-	-
125	112	G	50	-34.17	-0.81	21.22	-40.3	-0.34
125	139	G	55	-33.02	-0.8	20.6	-44.1	-0.37
125	183	G	1	-26.9	1.41	32.77	1.41	0.01
125	223	G	9	-32.0	-0.66	26.62	-5.93	-0.05
125	NoBP	C	5	-34.52	-1.37	16.31	-6.83	-0.06

i-nuc	BP(j)	Nuc	#BP_Win	avgMFE	avgZ	avgED	SumZ	SumZ/#TotalWindows	BPs= 4
nt-126	-	U	120	-	-	-	-	-
126	NoBP	U	42	-32.54	-0.48	24.63	-20.3	-0.17
126	21	A	7	-41.04	-2.21	6.03	-15.47	-0.13
126	138	A	57	-33.17	-0.83	20.32	-47.18	-0.39
126	222	A	10	-31.8	-0.54	26.86	-5.44	-0.05
126	241	G	4	-34.95	-1.57	12.38	-6.29	-0.05

i-nuc	BP(j)	Nuc	#BP_Win	avgMFE	avgZ	avgED	SumZ	SumZ/#TotalWindows	BPs= 5
nt-127	-	C	120	-	-	-	-	-
127	NoBP	C	30	-34.0	-0.92	21.09	-27.58	-0.23
127	20	G	7	-41.04	-2.21	6.03	-15.47	-0.13
127	137	G	57	-33.17	-0.83	20.32	-47.18	-0.39
127	181	G	9	-25.92	1.41	39.17	12.68	0.11
127	221	G	10	-31.8	-0.54	26.86	-5.44	-0.05
127	240	G	7	-34.53	-1.37	14.94	-9.57	-0.08

i-nuc	BP(j)	Nuc	#BP_Win	avgMFE	avgZ	avgED	SumZ	SumZ/#TotalWindows	BPs= 6
nt-128	-	U	120	-	-	-	-	-
128	NoBP	U	23	-31.37	-0.3	24.59	-6.82	-0.06
128	19	A	7	-41.04	-2.21	6.03	-15.47	-0.13
128	136	A	57	-33.17	-0.83	20.32	-47.18	-0.39
128	50	A	7	-40.63	-2.52	11.62	-17.65	-0.15
128	180	A	9	-25.92	1.41	39.17	12.68	0.11
128	220	A	10	-31.8	-0.54	26.86	-5.44	-0.05
128	239	A	7	-34.53	-1.37	14.94	-9.57	-0.08

i-nuc	BP(j)	Nuc	#BP_Win	avgMFE	avgZ	avgED	SumZ	SumZ/#TotalWindows	BPs= 7
nt-129	-	G	120	-	-	-	-	-
129	NoBP	G	5	-36.62	-1.34	15.95	-6.68	-0.06
129	18	C	7	-41.04	-2.21	6.03	-15.47	-0.13
129	135	U	57	-33.17	-0.83	20.32	-47.18	-0.39
129	49	U	7	-40.63	-2.52	11.62	-17.65	-0.15
129	110	C	18	-29.16	0.12	27.89	2.12	0.02
129	179	C	9	-25.92	1.41	39.17	12.68	0.11
129	219	C	10	-31.8	-0.54	26.86	-5.44	-0.05
129	238	C	7	-34.53	-1.37	14.94	-9.57	-0.08

i-nuc	BP(j)	Nuc	#BP_Win	avgMFE	avgZ	avgED	SumZ	SumZ/#TotalWindows	BPs= 6
nt-130	-	G	120	-	-	-	-	-
130	NoBP	G	15	-29.41	0.43	30.02	6.5	0.05
130	17	C	6	-41.65	-2.35	5.81	-14.09	-0.12
130	134	C	57	-33.17	-0.83	20.32	-47.18	-0.39
130	48	C	7	-40.63	-2.52	11.62	-17.65	-0.15
130	109	C	18	-29.16	0.12	27.89	2.12	0.02
130	218	C	10	-31.8	-0.54	26.86	-5.44	-0.05
130	236	C	7	-34.53	-1.37	14.94	-9.57	-0.08

i-nuc	BP(j)	Nuc	#BP_Win	avgMFE	avgZ	avgED	SumZ	SumZ/#TotalWindows	BPs= 5
nt-131	-	U	120	-	-	-	-	-
131	16	A	5	-41.98	-2.42	5.95	-12.09	-0.1
131	NoBP	U	73	-32.33	-0.56	22.25	-40.94	-0.34
131	47	A	7	-40.63	-2.52	11.62	-17.65	-0.15
131	108	G	18	-29.16	0.12	27.89	2.12	0.02
131	217	G	10	-31.8	-0.54	26.86	-5.44	-0.05
131	235	A	7	-34.53	-1.37	14.94	-9.57	-0.08

i-nuc	BP(j)	Nuc	#BP_Win	avgMFE	avgZ	avgED	SumZ	SumZ/#TotalWindows	BPs= 1
nt-132	-	A	120	-	-	-	-	-
132	NoBP	A	102	-33.38	-0.82	20.73	-83.44	-0.7
132	107	U	18	-29.16	0.12	27.89	2.12	0.02

i-nuc	BP(j)	Nuc	#BP_Win	avgMFE	avgZ	avgED	SumZ	SumZ/#TotalWindows	BPs= 0
nt-133	-	A	120	-	-	-	-	-
133	NoBP	A	120	-32.69	-0.67	21.84	-80.28	-0.67

i-nuc	BP(j)	Nuc	#BP_Win	avgMFE	avgZ	avgED	SumZ	SumZ/#TotalWindows	BPs= 3
nt-134	-	C	120	-	-	-	-	-
134	NoBP	C	22	-34.45	-1.26	14.15	-27.69	-0.23
134	130	G	57	-33.17	-0.83	20.32	-47.18	-0.39
134	43	G	7	-40.63	-2.52	11.62	-17.65	-0.15
134	178	G	34	-28.94	0.38	31.59	12.93	0.11

i-nuc	BP(j)	Nuc	#BP_Win	avgMFE	avgZ	avgED	SumZ	SumZ/#TotalWindows	BPs= 3
nt-135	-	U	120	-	-	-	-	-
135	NoBP	U	21	-34.3	-1.19	14.51	-25.08	-0.21
135	129	G	57	-33.17	-0.83	20.32	-47.18	-0.39
135	42	G	7	-40.63	-2.52	11.62	-17.65	-0.15
135	177	A	35	-29.02	0.33	31.01	11.48	0.1

i-nuc	BP(j)	Nuc	#BP_Win	avgMFE	avgZ	avgED	SumZ	SumZ/#TotalWindows	BPs= 4
nt-136	-	A	120	-	-	-	-	-
136	NoBP	A	4	-34.55	-1.08	17.89	-4.32	-0.04
136	128	U	57	-33.17	-0.83	20.32	-47.18	-0.39
136	41	U	7	-40.63	-2.52	11.62	-17.65	-0.15
136	176	U	36	-29.07	0.28	30.51	10.09	0.08
136	232	U	16	-34.08	-1.17	14.05	-18.69	-0.16

i-nuc	BP(j)	Nuc	#BP_Win	avgMFE	avgZ	avgED	SumZ	SumZ/#TotalWindows	BPs= 4
nt-137	-	G	120	-	-	-	-	-
137	NoBP	G	1	-37.4	-1.38	7.35	-1.38	-0.01
137	127	C	57	-33.17	-0.83	20.32	-47.18	-0.39
137	40	C	7	-40.63	-2.52	11.62	-17.65	-0.15
137	175	C	37	-29.08	0.25	30.36	9.36	0.08
137	231	C	18	-34.01	-1.12	14.99	-20.09	-0.17

i-nuc	BP(j)	Nuc	#BP_Win	avgMFE	avgZ	avgED	SumZ	SumZ/#TotalWindows	BPs= 4
nt-138	-	A	120	-	-	-	-	-
138	126	U	57	-33.17	-0.83	20.32	-47.18	-0.39
138	39	U	7	-40.63	-2.52	11.62	-17.65	-0.15
138	174	U	37	-29.08	0.25	30.36	9.36	0.08
138	230	U	19	-33.88	-1.06	15.73	-20.19	-0.17

i-nuc	BP(j)	Nuc	#BP_Win	avgMFE	avgZ	avgED	SumZ	SumZ/#TotalWindows	BPs= 4
nt-139	-	G	120	-	-	-	-	-
139	NoBP	G	1	-37.6	-1.28	11.91	-1.28	-0.01
139	125	C	55	-33.02	-0.8	20.6	-44.1	-0.37
139	38	C	7	-40.63	-2.52	11.62	-17.65	-0.15
139	173	C	37	-29.08	0.25	30.36	9.36	0.08
139	229	C	20	-33.74	-1.0	16.55	-19.98	-0.17

i-nuc	BP(j)	Nuc	#BP_Win	avgMFE	avgZ	avgED	SumZ	SumZ/#TotalWindows	BPs= 3
nt-140	-	A	120	-	-	-	-	-
140	NoBP	A	56	-32.99	-0.79	20.67	-43.99	-0.37
140	37	U	7	-40.63	-2.52	11.62	-17.65	-0.15
140	172	U	37	-29.08	0.25	30.36	9.36	0.08
140	228	U	20	-33.74	-1.0	16.55	-19.98	-0.17

i-nuc	BP(j)	Nuc	#BP_Win	avgMFE	avgZ	avgED	SumZ	SumZ/#TotalWindows	BPs= 4
nt-141	-	U	120	-	-	-	-	-
141	NoBP	U	4	-34.6	-0.8	19.1	-3.2	-0.03
141	124	A	52	-32.73	-0.73	21.14	-38.1	-0.32
141	34	A	7	-40.63	-2.52	11.62	-17.65	-0.15
141	171	A	37	-29.08	0.25	30.36	9.36	0.08
141	227	A	20	-33.74	-1.0	16.55	-19.98	-0.17

i-nuc	BP(j)	Nuc	#BP_Win	avgMFE	avgZ	avgED	SumZ	SumZ/#TotalWindows	BPs= 3
nt-142	-	C	120	-	-	-	-	-
142	NoBP	C	41	-29.46	0.21	29.91	8.45	0.07
142	123	G	52	-32.73	-0.73	21.14	-38.1	-0.32
142	33	G	7	-40.63	-2.52	11.62	-17.65	-0.15
142	226	G	20	-33.74	-1.0	16.55	-19.98	-0.17

i-nuc	BP(j)	Nuc	#BP_Win	avgMFE	avgZ	avgED	SumZ	SumZ/#TotalWindows	BPs= 4
nt-143	-	C	120	-	-	-	-	-
143	NoBP	C	5	-32.84	-0.15	28.26	-0.75	-0.01
143	32	G	7	-40.63	-2.52	11.62	-17.65	-0.15
143	121	G	51	-32.61	-0.7	21.33	-35.9	-0.3
143	167	G	37	-29.08	0.25	30.36	9.36	0.08
143	224	G	20	-33.74	-1.0	16.55	-19.98	-0.17

i-nuc	BP(j)	Nuc	#BP_Win	avgMFE	avgZ	avgED	SumZ	SumZ/#TotalWindows	BPs= 4
nt-144	-	C	120	-	-	-	-	-
144	31	G	7	-40.63	-2.52	11.62	-17.65	-0.15
144	119	G	51	-32.61	-0.7	21.33	-35.9	-0.3
144	166	G	37	-29.08	0.25	30.36	9.36	0.08
144	223	G	20	-33.74	-1.0	16.55	-19.98	-0.17
144	NoBP	C	5	-31.5	0.34	33.73	1.68	0.01

i-nuc	BP(j)	Nuc	#BP_Win	avgMFE	avgZ	avgED	SumZ	SumZ/#TotalWindows	BPs= 1
nt-145	-	U	120	-	-	-	-	-
145	NoBP	U	100	-31.74	-0.41	24.83	-40.75	-0.34
145	222	A	20	-33.74	-1.0	16.55	-19.98	-0.17

i-nuc	BP(j)	Nuc	#BP_Win	avgMFE	avgZ	avgED	SumZ	SumZ/#TotalWindows	BPs= 3
nt-146	-	C	120	-	-	-	-	-
146	NoBP	C	12	-35.44	-0.93	23.87	-11.17	-0.09
146	116	G	51	-32.61	-0.7	21.33	-35.9	-0.3
146	164	G	37	-29.08	0.25	30.36	9.36	0.08
146	221	G	20	-33.74	-1.0	16.55	-19.98	-0.17

i-nuc	BP(j)	Nuc	#BP_Win	avgMFE	avgZ	avgED	SumZ	SumZ/#TotalWindows	BPs= 2
nt-147	-	A	120	-	-	-	-	-
147	NoBP	A	32	-34.14	-0.91	19.44	-28.97	-0.24
147	115	U	51	-32.61	-0.7	21.33	-35.9	-0.3
147	163	U	37	-29.08	0.25	30.36	9.36	0.08

i-nuc	BP(j)	Nuc	#BP_Win	avgMFE	avgZ	avgED	SumZ	SumZ/#TotalWindows	BPs= 2
nt-148	-	G	120	-	-	-	-	-
148	NoBP	G	32	-33.9	-0.8	19.65	-25.65	-0.21
148	114	C	51	-32.61	-0.7	21.33	-35.9	-0.3
148	160	C	37	-29.08	0.25	30.36	9.36	0.08

i-nuc	BP(j)	Nuc	#BP_Win	avgMFE	avgZ	avgED	SumZ	SumZ/#TotalWindows	BPs= 2
nt-149	-	A	120	-	-	-	-	-
149	NoBP	A	32	-33.66	-0.72	19.8	-23.09	-0.19
149	113	U	51	-32.61	-0.7	21.33	-35.9	-0.3
149	159	U	37	-29.08	0.25	30.36	9.36	0.08

i-nuc	BP(j)	Nuc	#BP_Win	avgMFE	avgZ	avgED	SumZ	SumZ/#TotalWindows	BPs= 2
nt-150	-	C	120	-	-	-	-	-
150	NoBP	C	32	-33.42	-0.63	20.05	-20.2	-0.17
150	112	G	51	-32.61	-0.7	21.33	-35.9	-0.3
150	158	G	37	-29.08	0.25	30.36	9.36	0.08

i-nuc	BP(j)	Nuc	#BP_Win	avgMFE	avgZ	avgED	SumZ	SumZ/#TotalWindows	BPs= 2
nt-151	-	C	120	-	-	-	-	-
151	NoBP	C	107	-31.61	-0.32	24.03	-34.25	-0.29
151	167	G	7	-33.3	-1.43	9.47	-10.01	-0.08
151	224	G	6	-31.1	-0.05	34.55	-0.31	-0.0

i-nuc	BP(j)	Nuc	#BP_Win	avgMFE	avgZ	avgED	SumZ	SumZ/#TotalWindows	BPs= 3
nt-152	-	C	120	-	-	-	-	-
152	NoBP	C	105	-31.6	-0.33	23.98	-34.14	-0.28
152	166	G	7	-33.3	-1.43	9.47	-10.01	-0.08
152	206	G	2	-29.8	0.81	22.06	1.62	0.01
152	223	G	6	-31.1	-0.05	34.55	-0.31	-0.0

i-nuc	BP(j)	Nuc	#BP_Win	avgMFE	avgZ	avgED	SumZ	SumZ/#TotalWindows	BPs= 2
nt-153	-	U	120	-	-	-	-	-
153	NoBP	U	112	-31.68	-0.38	23.0	-43.05	-0.36
153	205	A	2	-29.8	0.81	22.06	1.62	0.01
153	222	A	6	-31.1	-0.05	34.55	-0.31	-0.0

i-nuc	BP(j)	Nuc	#BP_Win	avgMFE	avgZ	avgED	SumZ	SumZ/#TotalWindows	BPs= 2
nt-154	-	U	120	-	-	-	-	-
154	NoBP	U	112	-31.64	-0.37	23.0	-41.53	-0.35
154	204	A	2	-29.8	0.81	22.06	1.62	0.01
154	221	G	6	-31.1	-0.05	34.55	-0.31	-0.0

i-nuc	BP(j)	Nuc	#BP_Win	avgMFE	avgZ	avgED	SumZ	SumZ/#TotalWindows	BPs= 3
nt-155	-	U	120	-	-	-	-	-
155	NoBP	U	109	-31.44	-0.29	23.4	-31.33	-0.26
155	47	A	3	-38.33	-2.95	7.59	-8.85	-0.07
155	203	A	2	-29.8	0.81	22.06	1.62	0.01
155	220	A	6	-31.1	-0.05	34.55	-0.31	-0.0

i-nuc	BP(j)	Nuc	#BP_Win	avgMFE	avgZ	avgED	SumZ	SumZ/#TotalWindows	BPs= 3
nt-156	-	U	120	-	-	-	-	-
156	NoBP	U	114	-31.36	-0.24	24.14	-26.85	-0.22
156	46	A	3	-38.33	-2.95	7.59	-8.85	-0.07
156	50	A	1	-36.7	-2.3	8.36	-2.3	-0.02
156	202	G	2	-29.8	0.81	22.06	1.62	0.01

i-nuc	BP(j)	Nuc	#BP_Win	avgMFE	avgZ	avgED	SumZ	SumZ/#TotalWindows	BPs= 4
nt-157	-	A	120	-	-	-	-	-
157	NoBP	A	96	-30.97	-0.23	24.92	-22.49	-0.19
157	45	U	3	-38.33	-2.95	7.59	-8.85	-0.07
157	49	U	1	-36.7	-2.3	8.36	-2.3	-0.02
157	201	U	2	-29.8	0.81	22.06	1.62	0.01
157	244	U	18	-33.29	-0.18	20.02	-3.26	-0.03

i-nuc	BP(j)	Nuc	#BP_Win	avgMFE	avgZ	avgED	SumZ	SumZ/#TotalWindows	BPs= 5
nt-158	-	G	120	-	-	-	-	-
158	NoBP	G	13	-34.73	-1.83	8.71	-23.79	-0.2
158	44	C	3	-38.33	-2.95	7.59	-8.85	-0.07
158	48	C	1	-36.7	-2.3	8.36	-2.3	-0.02
158	150	C	37	-29.08	0.25	30.36	9.36	0.08
158	185	C	47	-31.25	-0.08	25.33	-3.73	-0.03
158	243	C	19	-33.44	-0.23	19.49	-4.29	-0.04

i-nuc	BP(j)	Nuc	#BP_Win	avgMFE	avgZ	avgED	SumZ	SumZ/#TotalWindows	BPs= 5
nt-159	-	U	120	-	-	-	-	-
159	43	G	3	-38.33	-2.95	7.59	-8.85	-0.07
159	NoBP	U	13	-34.7	-1.68	8.7	-21.84	-0.18
159	47	A	1	-36.7	-2.3	8.36	-2.3	-0.02
159	149	A	37	-29.08	0.25	30.36	9.36	0.08
159	184	G	47	-31.25	-0.08	25.33	-3.73	-0.03
159	242	A	19	-33.44	-0.23	19.49	-4.29	-0.04

i-nuc	BP(j)	Nuc	#BP_Win	avgMFE	avgZ	avgED	SumZ	SumZ/#TotalWindows	BPs= 4
nt-160	-	C	120	-	-	-	-	-
160	42	G	2	-39.15	-3.13	6.7	-6.26	-0.05
160	NoBP	C	15	-34.92	-1.68	8.56	-25.19	-0.21
160	148	G	37	-29.08	0.25	30.36	9.36	0.08
160	183	G	47	-31.25	-0.08	25.33	-3.73	-0.03
160	241	G	19	-33.44	-0.23	19.49	-4.29	-0.04

i-nuc	BP(j)	Nuc	#BP_Win	avgMFE	avgZ	avgED	SumZ	SumZ/#TotalWindows	BPs= 2
nt-161	-	A	120	-	-	-	-	-
161	NoBP	A	72	-31.59	-0.3	22.6	-21.66	-0.18
161	45	U	1	-36.7	-2.3	8.36	-2.3	-0.02
161	182	U	47	-31.25	-0.08	25.33	-3.73	-0.03

i-nuc	BP(j)	Nuc	#BP_Win	avgMFE	avgZ	avgED	SumZ	SumZ/#TotalWindows	BPs= 2
nt-162	-	G	120	-	-	-	-	-
162	NoBP	G	96	-30.83	-0.16	25.2	-15.44	-0.13
162	44	C	1	-36.7	-2.3	8.36	-2.3	-0.02
162	238	C	23	-33.89	-0.31	17.38	-7.18	-0.06

i-nuc	BP(j)	Nuc	#BP_Win	avgMFE	avgZ	avgED	SumZ	SumZ/#TotalWindows	BPs= 3
nt-163	-	U	120	-	-	-	-	-
163	NoBP	U	13	-34.57	-1.59	10.92	-20.63	-0.17
163	147	A	37	-29.08	0.25	30.36	9.36	0.08
163	180	A	47	-31.25	-0.08	25.33	-3.73	-0.03
163	237	G	23	-33.89	-0.31	17.38	-7.18	-0.06

i-nuc	BP(j)	Nuc	#BP_Win	avgMFE	avgZ	avgED	SumZ	SumZ/#TotalWindows	BPs= 3
nt-164	-	G	120	-	-	-	-	-
164	NoBP	G	11	-34.43	-1.68	8.6	-18.48	-0.15
164	146	C	37	-29.08	0.25	30.36	9.36	0.08
164	179	C	47	-31.25	-0.08	25.33	-3.73	-0.03
164	236	C	25	-33.91	-0.28	18.88	-6.91	-0.06

i-nuc	BP(j)	Nuc	#BP_Win	avgMFE	avgZ	avgED	SumZ	SumZ/#TotalWindows	BPs= 2
nt-165	-	U	120	-	-	-	-	-
165	NoBP	U	48	-30.25	-0.14	25.97	-6.48	-0.05
165	177	A	47	-31.25	-0.08	25.33	-3.73	-0.03
165	235	A	25	-33.91	-0.28	18.88	-6.91	-0.06

i-nuc	BP(j)	Nuc	#BP_Win	avgMFE	avgZ	avgED	SumZ	SumZ/#TotalWindows	BPs= 4
nt-166	-	G	120	-	-	-	-	-
166	NoBP	G	27	-34.09	-0.39	17.97	-10.45	-0.09
166	152	C	7	-33.3	-1.43	9.47	-10.01	-0.08
166	144	C	37	-29.08	0.25	30.36	9.36	0.08
166	176	U	47	-31.25	-0.08	25.33	-3.73	-0.03
166	232	U	2	-33.8	0.24	37.12	0.48	0.0

i-nuc	BP(j)	Nuc	#BP_Win	avgMFE	avgZ	avgED	SumZ	SumZ/#TotalWindows	BPs= 5
nt-167	-	G	120	-	-	-	-	-
167	NoBP	G	2	-35.95	-0.8	12.0	-1.59	-0.01
167	151	C	7	-33.3	-1.43	9.47	-10.01	-0.08
167	143	C	37	-29.08	0.25	30.36	9.36	0.08
167	175	C	47	-31.25	-0.08	25.33	-3.73	-0.03
167	233	C	25	-33.91	-0.28	18.88	-6.91	-0.06
167	231	C	2	-33.8	0.24	37.12	0.48	0.0

i-nuc	BP(j)	Nuc	#BP_Win	avgMFE	avgZ	avgED	SumZ	SumZ/#TotalWindows	BPs= 3
nt-168	-	A	120	-	-	-	-	-
168	NoBP	A	46	-30.02	-0.03	26.56	-1.31	-0.01
168	174	U	47	-31.25	-0.08	25.33	-3.73	-0.03
168	232	U	25	-33.91	-0.28	18.88	-6.91	-0.06
168	230	U	2	-33.8	0.24	37.12	0.48	0.0

i-nuc	BP(j)	Nuc	#BP_Win	avgMFE	avgZ	avgED	SumZ	SumZ/#TotalWindows	BPs= 0
nt-169	-	A	120	-	-	-	-	-
169	NoBP	A	120	-31.37	-0.08	24.74	-9.7	-0.08

i-nuc	BP(j)	Nuc	#BP_Win	avgMFE	avgZ	avgED	SumZ	SumZ/#TotalWindows	BPs= 0
nt-170	-	A	120	-	-	-	-	-
170	NoBP	A	120	-31.37	-0.06	24.99	-7.73	-0.06

i-nuc	BP(j)	Nuc	#BP_Win	avgMFE	avgZ	avgED	SumZ	SumZ/#TotalWindows	BPs= 2
nt-171	-	A	120	-	-	-	-	-
171	NoBP	A	52	-31.31	-0.14	24.41	-7.08	-0.06
171	141	U	37	-29.08	0.25	30.36	9.36	0.08
171	228	U	31	-34.16	-0.24	20.42	-7.59	-0.06

i-nuc	BP(j)	Nuc	#BP_Win	avgMFE	avgZ	avgED	SumZ	SumZ/#TotalWindows	BPs= 2
nt-172	-	U	120	-	-	-	-	-
172	NoBP	U	52	-31.37	-0.11	24.88	-5.64	-0.05
172	140	A	37	-29.08	0.25	30.36	9.36	0.08
172	227	A	31	-34.16	-0.24	20.42	-7.59	-0.06

i-nuc	BP(j)	Nuc	#BP_Win	avgMFE	avgZ	avgED	SumZ	SumZ/#TotalWindows	BPs= 2
nt-173	-	C	120	-	-	-	-	-
173	NoBP	C	52	-31.49	-0.08	25.32	-4.05	-0.03
173	139	G	37	-29.08	0.25	30.36	9.36	0.08
173	226	G	31	-34.16	-0.24	20.42	-7.59	-0.06

i-nuc	BP(j)	Nuc	#BP_Win	avgMFE	avgZ	avgED	SumZ	SumZ/#TotalWindows	BPs= 3
nt-174	-	U	120	-	-	-	-	-
174	NoBP	U	5	-35.2	0.09	29.74	0.44	0.0
174	138	A	37	-29.08	0.25	30.36	9.36	0.08
174	168	A	47	-31.25	-0.08	25.33	-3.73	-0.03
174	225	A	31	-34.16	-0.24	20.42	-7.59	-0.06

i-nuc	BP(j)	Nuc	#BP_Win	avgMFE	avgZ	avgED	SumZ	SumZ/#TotalWindows	BPs= 3
nt-175	-	C	120	-	-	-	-	-
175	137	G	37	-29.08	0.25	30.36	9.36	0.08
175	167	G	47	-31.25	-0.08	25.33	-3.73	-0.03
175	224	G	31	-34.16	-0.24	20.42	-7.59	-0.06
175	NoBP	C	5	-36.72	0.23	33.79	1.14	0.01

i-nuc	BP(j)	Nuc	#BP_Win	avgMFE	avgZ	avgED	SumZ	SumZ/#TotalWindows	BPs= 4
nt-176	-	U	120	-	-	-	-	-
176	136	A	36	-29.07	0.28	30.51	10.09	0.08
176	166	G	47	-31.25	-0.08	25.33	-3.73	-0.03
176	223	G	31	-34.16	-0.24	20.42	-7.59	-0.06
176	NoBP	U	2	-36.0	0.52	34.88	1.03	0.01
176	292	G	4	-37.22	-0.01	32.9	-0.03	-0.0

i-nuc	BP(j)	Nuc	#BP_Win	avgMFE	avgZ	avgED	SumZ	SumZ/#TotalWindows	BPs= 3
nt-177	-	A	120	-	-	-	-	-
177	135	U	35	-29.02	0.33	31.01	11.48	0.1
177	165	U	47	-31.25	-0.08	25.33	-3.73	-0.03
177	NoBP	A	33	-34.28	-0.2	21.29	-6.56	-0.05
177	291	U	5	-37.02	-0.02	32.81	-0.1	-0.0

i-nuc	BP(j)	Nuc	#BP_Win	avgMFE	avgZ	avgED	SumZ	SumZ/#TotalWindows	BPs= 1
nt-178	-	G	120	-	-	-	-	-
178	134	C	34	-28.94	0.38	31.59	12.93	0.11
178	NoBP	G	86	-32.8	-0.11	24.3	-9.73	-0.08

i-nuc	BP(j)	Nuc	#BP_Win	avgMFE	avgZ	avgED	SumZ	SumZ/#TotalWindows	BPs= 4
nt-179	-	C	120	-	-	-	-	-
179	NoBP	C	51	-32.51	-0.19	23.0	-9.75	-0.08
179	164	G	47	-31.25	-0.08	25.33	-3.73	-0.03
179	129	G	9	-25.92	1.41	39.17	12.68	0.11
179	88	G	4	-29.9	1.02	42.91	4.09	0.03
179	289	G	9	-36.56	0.2	33.14	1.84	0.02

i-nuc	BP(j)	Nuc	#BP_Win	avgMFE	avgZ	avgED	SumZ	SumZ/#TotalWindows	BPs= 4
nt-180	-	A	120	-	-	-	-	-
180	NoBP	A	51	-32.57	-0.16	23.54	-8.09	-0.07
180	163	U	47	-31.25	-0.08	25.33	-3.73	-0.03
180	128	U	9	-25.92	1.41	39.17	12.68	0.11
180	87	U	4	-29.9	1.02	42.91	4.09	0.03
180	288	U	9	-36.56	0.2	33.14	1.84	0.02

i-nuc	BP(j)	Nuc	#BP_Win	avgMFE	avgZ	avgED	SumZ	SumZ/#TotalWindows	BPs= 4
nt-181	-	G	120	-	-	-	-	-
181	NoBP	G	97	-32.05	-0.11	24.58	-10.96	-0.09
181	72	C	1	-27.7	0.73	32.48	0.73	0.01
181	127	C	9	-25.92	1.41	39.17	12.68	0.11
181	86	U	4	-29.9	1.02	42.91	4.09	0.03
181	287	C	9	-36.56	0.2	33.14	1.84	0.02

i-nuc	BP(j)	Nuc	#BP_Win	avgMFE	avgZ	avgED	SumZ	SumZ/#TotalWindows	BPs= 4
nt-182	-	U	120	-	-	-	-	-
182	NoBP	U	27	-28.74	0.51	33.75	13.73	0.11
182	161	A	47	-31.25	-0.08	25.33	-3.73	-0.03
182	220	A	36	-33.81	-0.1	22.6	-3.57	-0.03
182	286	A	9	-36.56	0.2	33.14	1.84	0.02
182	301	A	1	-37.0	0.1	37.94	0.1	0.0

i-nuc	BP(j)	Nuc	#BP_Win	avgMFE	avgZ	avgED	SumZ	SumZ/#TotalWindows	BPs= 7
nt-183	-	G	120	-	-	-	-	-
183	NoBP	G	21	-33.27	-0.11	29.86	-2.25	-0.02
183	160	C	47	-31.25	-0.08	25.33	-3.73	-0.03
183	70	C	1	-27.7	0.73	32.48	0.73	0.01
183	110	C	8	-25.8	1.41	39.97	11.27	0.09
183	125	C	1	-26.9	1.41	32.77	1.41	0.01
183	85	C	4	-29.9	1.02	42.91	4.09	0.03
183	219	C	36	-33.81	-0.1	22.6	-3.57	-0.03
183	300	C	2	-37.05	0.02	38.99	0.05	0.0

i-nuc	BP(j)	Nuc	#BP_Win	avgMFE	avgZ	avgED	SumZ	SumZ/#TotalWindows	BPs= 7
nt-184	-	G	120	-	-	-	-	-
184	NoBP	G	13	-31.26	-0.24	28.66	-3.17	-0.03
184	159	U	47	-31.25	-0.08	25.33	-3.73	-0.03
184	69	C	1	-27.7	0.73	32.48	0.73	0.01
184	109	C	8	-25.8	1.41	39.97	11.27	0.09
184	84	C	4	-29.9	1.02	42.91	4.09	0.03
184	218	C	36	-33.81	-0.1	22.6	-3.57	-0.03
184	284	C	9	-36.56	0.2	33.14	1.84	0.02
184	299	C	2	-37.05	0.02	38.99	0.05	0.0

i-nuc	BP(j)	Nuc	#BP_Win	avgMFE	avgZ	avgED	SumZ	SumZ/#TotalWindows	BPs= 8
nt-185	-	C	120	-	-	-	-	-
185	158	G	47	-31.25	-0.08	25.33	-3.73	-0.03
185	68	G	1	-27.7	0.73	32.48	0.73	0.01
185	108	G	8	-25.8	1.41	39.97	11.27	0.09
185	123	G	1	-26.9	1.41	32.77	1.41	0.01
185	83	G	4	-29.9	1.02	42.91	4.09	0.03
185	217	G	36	-33.81	-0.1	22.6	-3.57	-0.03
185	NoBP	C	12	-32.45	-0.48	28.45	-5.71	-0.05
185	283	G	9	-36.56	0.2	33.14	1.84	0.02
185	298	G	2	-37.05	0.02	38.99	0.05	0.0

i-nuc	BP(j)	Nuc	#BP_Win	avgMFE	avgZ	avgED	SumZ	SumZ/#TotalWindows	BPs= 5
nt-186	-	G	120	-	-	-	-	-
186	NoBP	G	95	-32.26	-0.11	24.69	-10.67	-0.09
186	107	U	8	-25.8	1.41	39.97	11.27	0.09
186	122	U	1	-26.9	1.41	32.77	1.41	0.01
186	82	U	2	-29.9	1.04	44.28	2.08	0.02
186	281	C	12	-36.36	0.06	33.62	0.75	0.01
186	297	C	2	-37.05	0.02	38.99	0.05	0.0

i-nuc	BP(j)	Nuc	#BP_Win	avgMFE	avgZ	avgED	SumZ	SumZ/#TotalWindows	BPs= 4
nt-187	-	C	120	-	-	-	-	-
187	NoBP	C	1	-27.7	0.73	32.48	0.73	0.01
187	106	G	8	-25.8	1.41	39.97	11.27	0.09
187	121	G	1	-26.9	1.41	32.77	1.41	0.01
187	197	G	98	-32.43	-0.11	25.2	-10.91	-0.09
187	280	G	12	-36.36	0.06	33.62	0.75	0.01

i-nuc	BP(j)	Nuc	#BP_Win	avgMFE	avgZ	avgED	SumZ	SumZ/#TotalWindows	BPs= 3
nt-188	-	C	120	-	-	-	-	-
188	NoBP	C	9	-25.92	1.41	39.17	12.68	0.11
188	196	G	98	-32.43	-0.11	25.2	-10.91	-0.09
188	279	G	12	-36.36	0.06	33.62	0.75	0.01
188	197	G	1	-31.7	0.12	34.43	0.12	0.0

i-nuc	BP(j)	Nuc	#BP_Win	avgMFE	avgZ	avgED	SumZ	SumZ/#TotalWindows	BPs= 4
nt-189	-	C	120	-	-	-	-	-
189	NoBP	C	8	-26.45	1.28	39.01	10.24	0.09
189	119	G	1	-26.9	1.41	32.77	1.41	0.01
189	195	G	98	-32.43	-0.11	25.2	-10.91	-0.09
189	278	G	12	-36.36	0.06	33.62	0.75	0.01
189	196	G	1	-31.7	0.12	34.43	0.12	0.0

i-nuc	BP(j)	Nuc	#BP_Win	avgMFE	avgZ	avgED	SumZ	SumZ/#TotalWindows	BPs= 0
nt-190	-	G	120	-	-	-	-	-
190	NoBP	G	120	-32.41	0.0	27.06	0.41	0.0

i-nuc	BP(j)	Nuc	#BP_Win	avgMFE	avgZ	avgED	SumZ	SumZ/#TotalWindows	BPs= 1
nt-191	-	A	120	-	-	-	-	-
191	NoBP	A	119	-32.5	-0.02	26.99	-2.28	-0.02
191	118	U	1	-26.9	1.41	32.77	1.41	0.01

i-nuc	BP(j)	Nuc	#BP_Win	avgMFE	avgZ	avgED	SumZ	SumZ/#TotalWindows	BPs= 1
nt-192	-	A	120	-	-	-	-	-
192	NoBP	A	119	-32.55	-0.03	26.98	-3.8	-0.03
192	117	U	1	-26.9	1.41	32.77	1.41	0.01

i-nuc	BP(j)	Nuc	#BP_Win	avgMFE	avgZ	avgED	SumZ	SumZ/#TotalWindows	BPs= 1
nt-193	-	C	120	-	-	-	-	-
193	NoBP	C	119	-32.59	-0.04	26.98	-4.47	-0.04
193	116	G	1	-26.9	1.41	32.77	1.41	0.01

i-nuc	BP(j)	Nuc	#BP_Win	avgMFE	avgZ	avgED	SumZ	SumZ/#TotalWindows	BPs= 2
nt-194	-	A	120	-	-	-	-	-
194	NoBP	A	114	-32.71	-0.06	26.55	-6.34	-0.05
194	115	U	1	-26.9	1.41	32.77	1.41	0.01
194	232	U	5	-31.0	0.21	36.82	1.06	0.01

i-nuc	BP(j)	Nuc	#BP_Win	avgMFE	avgZ	avgED	SumZ	SumZ/#TotalWindows	BPs= 3
nt-195	-	G	120	-	-	-	-	-
195	NoBP	G	14	-35.27	0.19	34.15	2.68	0.02
195	114	C	1	-26.9	1.41	32.77	1.41	0.01
195	189	C	98	-32.43	-0.11	25.2	-10.91	-0.09
195	231	C	7	-31.0	0.28	37.49	1.94	0.02

i-nuc	BP(j)	Nuc	#BP_Win	avgMFE	avgZ	avgED	SumZ	SumZ/#TotalWindows	BPs= 3
nt-196	-	G	120	-	-	-	-	-
196	NoBP	G	14	-35.25	0.21	33.83	2.94	0.02
196	188	C	98	-32.43	-0.11	25.2	-10.91	-0.09
196	189	C	1	-31.7	0.12	34.43	0.12	0.0
196	230	U	7	-31.0	0.28	37.49	1.94	0.02

i-nuc	BP(j)	Nuc	#BP_Win	avgMFE	avgZ	avgED	SumZ	SumZ/#TotalWindows	BPs= 3
nt-197	-	G	120	-	-	-	-	-
197	187	C	98	-32.43	-0.11	25.2	-10.91	-0.09
197	NoBP	G	14	-35.49	0.15	34.09	2.1	0.02
197	188	C	1	-31.7	0.12	34.43	0.12	0.0
197	229	C	7	-31.0	0.28	37.49	1.94	0.02

i-nuc	BP(j)	Nuc	#BP_Win	avgMFE	avgZ	avgED	SumZ	SumZ/#TotalWindows	BPs= 4
nt-198	-	A	120	-	-	-	-	-
198	NoBP	A	14	-30.12	0.75	35.31	10.52	0.09
198	91	U	3	-29.93	0.67	29.02	2.01	0.02
198	100	U	4	-30.45	0.42	23.47	1.68	0.01
198	213	U	92	-33.42	-0.26	25.0	-23.69	-0.2
198	228	U	7	-31.0	0.28	37.49	1.94	0.02

i-nuc	BP(j)	Nuc	#BP_Win	avgMFE	avgZ	avgED	SumZ	SumZ/#TotalWindows	BPs= 4
nt-199	-	C	120	-	-	-	-	-
199	NoBP	C	14	-30.12	0.76	34.91	10.61	0.09
199	90	G	3	-29.93	0.67	29.02	2.01	0.02
199	99	G	4	-30.45	0.42	23.47	1.68	0.01
199	212	G	92	-33.42	-0.26	25.0	-23.69	-0.2
199	226	G	7	-31.0	0.28	37.49	1.94	0.02

i-nuc	BP(j)	Nuc	#BP_Win	avgMFE	avgZ	avgED	SumZ	SumZ/#TotalWindows	BPs= 5
nt-200	-	U	120	-	-	-	-	-
200	NoBP	U	12	-30.59	0.65	36.02	7.83	0.07
200	89	A	3	-29.93	0.67	29.02	2.01	0.02
200	98	A	4	-30.45	0.42	23.47	1.68	0.01
200	97	A	2	-27.5	1.13	26.98	2.26	0.02
200	211	A	92	-33.42	-0.26	25.0	-23.69	-0.2
200	225	A	7	-31.0	0.28	37.49	1.94	0.02

i-nuc	BP(j)	Nuc	#BP_Win	avgMFE	avgZ	avgED	SumZ	SumZ/#TotalWindows	BPs= 6
nt-201	-	U	120	-	-	-	-	-
201	NoBP	U	10	-30.79	0.59	38.32	5.9	0.05
201	88	G	3	-29.93	0.67	29.02	2.01	0.02
201	157	A	2	-29.8	0.81	22.06	1.62	0.01
201	97	A	4	-30.45	0.42	23.47	1.68	0.01
201	96	A	2	-27.5	1.13	26.98	2.26	0.02
201	210	A	92	-33.42	-0.26	25.0	-23.69	-0.2
201	224	G	7	-31.0	0.28	37.49	1.94	0.02

i-nuc	BP(j)	Nuc	#BP_Win	avgMFE	avgZ	avgED	SumZ	SumZ/#TotalWindows	BPs= 3
nt-202	-	G	120	-	-	-	-	-
202	NoBP	G	113	-32.94	-0.13	26.87	-14.39	-0.12
202	87	U	3	-29.93	0.67	29.02	2.01	0.02
202	156	U	2	-29.8	0.81	22.06	1.62	0.01
202	95	C	2	-27.5	1.13	26.98	2.26	0.02

i-nuc	BP(j)	Nuc	#BP_Win	avgMFE	avgZ	avgED	SumZ	SumZ/#TotalWindows	BPs= 3
nt-203	-	A	120	-	-	-	-	-
203	86	U	3	-29.93	0.67	29.02	2.01	0.02
203	155	U	2	-29.8	0.81	22.06	1.62	0.01
203	NoBP	A	113	-32.94	-0.13	26.87	-15.17	-0.13
203	94	U	2	-27.5	1.13	26.98	2.26	0.02

i-nuc	BP(j)	Nuc	#BP_Win	avgMFE	avgZ	avgED	SumZ	SumZ/#TotalWindows	BPs= 1
nt-204	-	A	120	-	-	-	-	-
204	NoBP	A	118	-32.8	-0.09	27.0	-11.2	-0.09
204	154	U	2	-29.8	0.81	22.06	1.62	0.01

i-nuc	BP(j)	Nuc	#BP_Win	avgMFE	avgZ	avgED	SumZ	SumZ/#TotalWindows	BPs= 2
nt-205	-	A	120	-	-	-	-	-
205	NoBP	A	114	-32.91	-0.12	27.21	-13.36	-0.11
205	153	U	2	-29.8	0.81	22.06	1.62	0.01
205	94	U	4	-30.45	0.42	23.47	1.68	0.01

i-nuc	BP(j)	Nuc	#BP_Win	avgMFE	avgZ	avgED	SumZ	SumZ/#TotalWindows	BPs= 4
nt-206	-	G	120	-	-	-	-	-
206	152	C	2	-29.8	0.81	22.06	1.62	0.01
206	93	C	4	-30.45	0.42	23.47	1.68	0.01
206	NoBP	G	94	-33.29	-0.23	25.04	-21.43	-0.18
206	258	C	13	-31.67	0.4	36.46	5.16	0.04
206	218	C	7	-31.0	0.28	37.49	1.94	0.02

i-nuc	BP(j)	Nuc	#BP_Win	avgMFE	avgZ	avgED	SumZ	SumZ/#TotalWindows	BPs= 3
nt-207	-	C	120	-	-	-	-	-
207	NoBP	C	96	-33.27	-0.22	25.06	-20.73	-0.17
207	92	G	4	-30.45	0.42	23.47	1.68	0.01
207	257	G	13	-31.67	0.4	36.46	5.16	0.04
207	217	G	7	-31.0	0.28	37.49	1.94	0.02

i-nuc	BP(j)	Nuc	#BP_Win	avgMFE	avgZ	avgED	SumZ	SumZ/#TotalWindows	BPs= 1
nt-208	-	G	120	-	-	-	-	-
208	NoBP	G	118	-32.95	-0.12	27.12	-14.14	-0.12
208	91	U	2	-30.5	0.39	23.5	0.78	0.01

i-nuc	BP(j)	Nuc	#BP_Win	avgMFE	avgZ	avgED	SumZ	SumZ/#TotalWindows	BPs= 0
nt-209	-	A	120	-	-	-	-	-
209	NoBP	A	120	-32.94	-0.12	27.1	-14.42	-0.12

i-nuc	BP(j)	Nuc	#BP_Win	avgMFE	avgZ	avgED	SumZ	SumZ/#TotalWindows	BPs= 1
nt-210	-	A	120	-	-	-	-	-
210	NoBP	A	28	-31.52	0.31	34.17	8.66	0.07
210	201	U	92	-33.42	-0.26	25.0	-23.69	-0.2

i-nuc	BP(j)	Nuc	#BP_Win	avgMFE	avgZ	avgED	SumZ	SumZ/#TotalWindows	BPs= 2
nt-211	-	A	120	-	-	-	-	-
211	NoBP	A	15	-31.7	0.18	32.57	2.7	0.02
211	200	U	92	-33.42	-0.26	25.0	-23.69	-0.2
211	253	U	13	-31.67	0.4	36.46	5.16	0.04

i-nuc	BP(j)	Nuc	#BP_Win	avgMFE	avgZ	avgED	SumZ	SumZ/#TotalWindows	BPs= 2
nt-212	-	G	120	-	-	-	-	-
212	NoBP	G	15	-32.0	0.17	32.9	2.53	0.02
212	199	C	92	-33.42	-0.26	25.0	-23.69	-0.2
212	252	C	13	-31.67	0.4	36.46	5.16	0.04

i-nuc	BP(j)	Nuc	#BP_Win	avgMFE	avgZ	avgED	SumZ	SumZ/#TotalWindows	BPs= 2
nt-213	-	U	120	-	-	-	-	-
213	NoBP	U	15	-32.49	0.06	32.84	0.95	0.01
213	198	A	92	-33.42	-0.26	25.0	-23.69	-0.2
213	251	G	13	-31.67	0.4	36.46	5.16	0.04

i-nuc	BP(j)	Nuc	#BP_Win	avgMFE	avgZ	avgED	SumZ	SumZ/#TotalWindows	BPs= 1
nt-214	-	A	120	-	-	-	-	-
214	NoBP	A	107	-33.37	-0.23	26.06	-24.57	-0.2
214	250	U	13	-31.67	0.4	36.46	5.16	0.04

i-nuc	BP(j)	Nuc	#BP_Win	avgMFE	avgZ	avgED	SumZ	SumZ/#TotalWindows	BPs= 1
nt-215	-	A	120	-	-	-	-	-
215	NoBP	A	107	-33.46	-0.25	25.89	-26.51	-0.22
215	249	U	13	-31.67	0.4	36.46	5.16	0.04

i-nuc	BP(j)	Nuc	#BP_Win	avgMFE	avgZ	avgED	SumZ	SumZ/#TotalWindows	BPs= 0
nt-216	-	A	120	-	-	-	-	-
216	NoBP	A	120	-33.36	-0.2	26.89	-23.63	-0.2

i-nuc	BP(j)	Nuc	#BP_Win	avgMFE	avgZ	avgED	SumZ	SumZ/#TotalWindows	BPs= 8
nt-217	-	G	120	-	-	-	-	-
217	NoBP	G	35	-33.55	-0.69	21.53	-24.04	-0.2
217	109	C	1	-28.3	0.61	31.51	0.61	0.01
217	185	C	36	-33.81	-0.1	22.6	-3.57	-0.03
217	131	U	10	-31.8	-0.54	26.86	-5.44	-0.05
217	238	C	12	-36.36	0.06	33.62	0.75	0.01
217	291	U	2	-37.05	0.02	38.99	0.05	0.0
217	248	C	13	-31.67	0.4	36.46	5.16	0.04
217	207	C	7	-31.0	0.28	37.49	1.94	0.02
217	281	C	4	-34.5	-0.31	30.76	-1.25	-0.01

i-nuc	BP(j)	Nuc	#BP_Win	avgMFE	avgZ	avgED	SumZ	SumZ/#TotalWindows	BPs= 9
nt-218	-	C	120	-	-	-	-	-
218	NoBP	C	32	-33.82	-0.81	20.43	-25.77	-0.21
218	108	G	1	-28.3	0.61	31.51	0.61	0.01
218	184	G	36	-33.81	-0.1	22.6	-3.57	-0.03
218	130	G	10	-31.8	-0.54	26.86	-5.44	-0.05
218	237	G	12	-36.36	0.06	33.62	0.75	0.01
218	290	G	2	-37.05	0.02	38.99	0.05	0.0
218	247	G	13	-31.67	0.4	36.46	5.16	0.04
218	206	G	7	-31.0	0.28	37.49	1.94	0.02
218	280	G	4	-34.5	-0.31	30.76	-1.25	-0.01
218	329	G	3	-35.0	-0.29	26.19	-0.87	-0.01

i-nuc	BP(j)	Nuc	#BP_Win	avgMFE	avgZ	avgED	SumZ	SumZ/#TotalWindows	BPs= 6
nt-219	-	C	120	-	-	-	-	-
219	NoBP	C	52	-34.18	-0.5	25.56	-25.98	-0.22
219	183	G	36	-33.81	-0.1	22.6	-3.57	-0.03
219	129	G	10	-31.8	-0.54	26.86	-5.44	-0.05
219	289	G	2	-37.05	0.02	38.99	0.05	0.0
219	246	G	13	-31.67	0.4	36.46	5.16	0.04
219	279	G	4	-34.5	-0.31	30.76	-1.25	-0.01
219	328	G	3	-35.0	-0.29	26.19	-0.87	-0.01

i-nuc	BP(j)	Nuc	#BP_Win	avgMFE	avgZ	avgED	SumZ	SumZ/#TotalWindows	BPs= 5
nt-220	-	A	120	-	-	-	-	-
220	182	U	36	-33.81	-0.1	22.6	-3.57	-0.03
220	128	U	10	-31.8	-0.54	26.86	-5.44	-0.05
220	155	U	6	-31.1	-0.05	34.55	-0.31	-0.0
220	NoBP	A	59	-34.17	-0.4	26.7	-23.41	-0.2
220	288	U	2	-37.05	0.02	38.99	0.05	0.0
220	232	U	7	-34.71	-0.3	28.8	-2.12	-0.02

i-nuc	BP(j)	Nuc	#BP_Win	avgMFE	avgZ	avgED	SumZ	SumZ/#TotalWindows	BPs= 7
nt-221	-	G	120	-	-	-	-	-
221	NoBP	G	48	-34.44	-0.36	22.48	-17.12	-0.14
221	127	C	10	-31.8	-0.54	26.86	-5.44	-0.05
221	154	U	6	-31.1	-0.05	34.55	-0.31	-0.0
221	146	C	20	-33.74	-1.0	16.55	-19.98	-0.17
221	233	C	14	-36.14	0.19	34.32	2.6	0.02
221	287	C	2	-37.05	0.02	38.99	0.05	0.0
221	245	C	13	-31.67	0.4	36.46	5.16	0.04
221	231	C	7	-34.71	-0.3	28.8	-2.12	-0.02

i-nuc	BP(j)	Nuc	#BP_Win	avgMFE	avgZ	avgED	SumZ	SumZ/#TotalWindows	BPs= 6
nt-222	-	A	120	-	-	-	-	-
222	NoBP	A	50	-34.79	-0.4	22.67	-20.13	-0.17
222	126	U	10	-31.8	-0.54	26.86	-5.44	-0.05
222	153	U	6	-31.1	-0.05	34.55	-0.31	-0.0
222	145	U	20	-33.74	-1.0	16.55	-19.98	-0.17
222	232	U	14	-36.14	0.19	34.32	2.6	0.02
222	244	U	13	-31.67	0.4	36.46	5.16	0.04
222	230	U	7	-34.71	-0.3	28.8	-2.12	-0.02

i-nuc	BP(j)	Nuc	#BP_Win	avgMFE	avgZ	avgED	SumZ	SumZ/#TotalWindows	BPs= 7
nt-223	-	G	120	-	-	-	-	-
223	NoBP	G	20	-36.11	-0.76	25.29	-15.15	-0.13
223	125	C	9	-32.0	-0.66	26.62	-5.93	-0.05
223	152	C	6	-31.1	-0.05	34.55	-0.31	-0.0
223	144	C	20	-33.74	-1.0	16.55	-19.98	-0.17
223	176	U	31	-34.16	-0.24	20.42	-7.59	-0.06
223	231	C	14	-36.14	0.19	34.32	2.6	0.02
223	243	C	13	-31.67	0.4	36.46	5.16	0.04
223	229	C	7	-34.71	-0.3	28.8	-2.12	-0.02

i-nuc	BP(j)	Nuc	#BP_Win	avgMFE	avgZ	avgED	SumZ	SumZ/#TotalWindows	BPs= 6
nt-224	-	G	120	-	-	-	-	-
224	NoBP	G	22	-37.32	-0.97	22.24	-21.27	-0.18
224	151	C	6	-31.1	-0.05	34.55	-0.31	-0.0
224	143	C	20	-33.74	-1.0	16.55	-19.98	-0.17
224	233	C	20	-31.92	-0.04	32.55	-0.73	-0.01
224	175	C	31	-34.16	-0.24	20.42	-7.59	-0.06
224	230	U	14	-36.14	0.19	34.32	2.6	0.02
224	201	U	7	-31.0	0.28	37.49	1.94	0.02

i-nuc	BP(j)	Nuc	#BP_Win	avgMFE	avgZ	avgED	SumZ	SumZ/#TotalWindows	BPs= 3
nt-225	-	A	120	-	-	-	-	-
225	NoBP	A	62	-35.47	-0.67	24.01	-41.26	-0.34
225	232	U	20	-31.92	-0.04	32.55	-0.73	-0.01
225	174	U	31	-34.16	-0.24	20.42	-7.59	-0.06
225	200	U	7	-31.0	0.28	37.49	1.94	0.02

i-nuc	BP(j)	Nuc	#BP_Win	avgMFE	avgZ	avgED	SumZ	SumZ/#TotalWindows	BPs= 4
nt-226	-	G	120	-	-	-	-	-
226	NoBP	G	42	-36.55	-0.55	26.99	-23.21	-0.19
226	142	C	20	-33.74	-1.0	16.55	-19.98	-0.17
226	231	C	20	-31.92	-0.04	32.55	-0.73	-0.01
226	173	C	31	-34.16	-0.24	20.42	-7.59	-0.06
226	199	C	7	-31.0	0.28	37.49	1.94	0.02

i-nuc	BP(j)	Nuc	#BP_Win	avgMFE	avgZ	avgED	SumZ	SumZ/#TotalWindows	BPs= 3
nt-227	-	A	120	-	-	-	-	-
227	NoBP	A	59	-33.66	-0.06	32.44	-3.75	-0.03
227	141	U	20	-33.74	-1.0	16.55	-19.98	-0.17
227	172	U	31	-34.16	-0.24	20.42	-7.59	-0.06
227	337	U	10	-41.47	-2.02	11.0	-20.22	-0.17

i-nuc	BP(j)	Nuc	#BP_Win	avgMFE	avgZ	avgED	SumZ	SumZ/#TotalWindows	BPs= 5
nt-228	-	U	120	-	-	-	-	-
228	NoBP	U	49	-33.92	-0.07	32.61	-3.64	-0.03
228	140	A	20	-33.74	-1.0	16.55	-19.98	-0.17
228	171	A	31	-34.16	-0.24	20.42	-7.59	-0.06
228	198	A	7	-31.0	0.28	37.49	1.94	0.02
228	334	A	2	-38.35	-1.31	15.38	-2.62	-0.02
228	336	A	11	-41.3	-1.96	11.39	-21.61	-0.18

i-nuc	BP(j)	Nuc	#BP_Win	avgMFE	avgZ	avgED	SumZ	SumZ/#TotalWindows	BPs= 6
nt-229	-	C	120	-	-	-	-	-
229	NoBP	C	71	-33.96	-0.12	27.75	-8.36	-0.07
229	139	G	20	-33.74	-1.0	16.55	-19.98	-0.17
229	197	G	7	-31.0	0.28	37.49	1.94	0.02
229	223	G	7	-34.71	-0.3	28.8	-2.12	-0.02
229	333	G	3	-37.57	-1.11	18.55	-3.32	-0.03
229	335	G	11	-41.3	-1.96	11.39	-21.61	-0.18
229	348	G	1	-43.0	-2.2	18.91	-2.2	-0.02

i-nuc	BP(j)	Nuc	#BP_Win	avgMFE	avgZ	avgED	SumZ	SumZ/#TotalWindows	BPs= 8
nt-230	-	U	120	-	-	-	-	-
230	NoBP	U	54	-33.27	-0.17	25.69	-9.21	-0.08
230	138	A	19	-33.88	-1.06	15.73	-20.19	-0.17
230	168	A	2	-33.8	0.24	37.12	0.48	0.0
230	224	G	14	-36.14	0.19	34.32	2.6	0.02
230	196	G	7	-31.0	0.28	37.49	1.94	0.02
230	222	A	7	-34.71	-0.3	28.8	-2.12	-0.02
230	332	A	3	-37.57	-1.11	18.55	-3.32	-0.03
230	334	A	11	-41.3	-1.96	11.39	-21.61	-0.18
230	347	A	3	-41.57	-2.03	21.51	-6.1	-0.05

i-nuc	BP(j)	Nuc	#BP_Win	avgMFE	avgZ	avgED	SumZ	SumZ/#TotalWindows	BPs= 9
nt-231	-	C	120	-	-	-	-	-
231	137	G	18	-34.01	-1.12	14.99	-20.09	-0.17
231	NoBP	C	34	-34.08	-0.24	21.48	-8.2	-0.07
231	226	G	20	-31.92	-0.04	32.55	-0.73	-0.01
231	167	G	2	-33.8	0.24	37.12	0.48	0.0
231	223	G	14	-36.14	0.19	34.32	2.6	0.02
231	195	G	7	-31.0	0.28	37.49	1.94	0.02
231	221	G	7	-34.71	-0.3	28.8	-2.12	-0.02
231	331	G	3	-37.57	-1.11	18.55	-3.32	-0.03
231	333	G	11	-41.3	-1.96	11.39	-21.61	-0.18
231	346	G	4	-41.08	-1.86	21.31	-7.43	-0.06

i-nuc	BP(j)	Nuc	#BP_Win	avgMFE	avgZ	avgED	SumZ	SumZ/#TotalWindows	BPs= 11
nt-232	-	U	120	-	-	-	-	-
232	NoBP	U	4	-32.15	-0.34	26.08	-1.37	-0.01
232	225	A	20	-31.92	-0.04	32.55	-0.73	-0.01
232	136	A	16	-34.08	-1.17	14.05	-18.69	-0.16
232	168	A	25	-33.91	-0.28	18.88	-6.91	-0.06
232	166	G	2	-33.8	0.24	37.12	0.48	0.0
232	286	A	8	-34.99	-0.03	30.37	-0.23	-0.0
232	222	A	14	-36.14	0.19	34.32	2.6	0.02
232	194	A	5	-31.0	0.21	36.82	1.06	0.01
232	220	A	7	-34.71	-0.3	28.8	-2.12	-0.02
232	330	A	3	-37.57	-1.11	18.55	-3.32	-0.03
232	332	A	11	-41.3	-1.96	11.39	-21.61	-0.18
232	345	A	5	-40.2	-1.68	24.4	-8.38	-0.07

i-nuc	BP(j)	Nuc	#BP_Win	avgMFE	avgZ	avgED	SumZ	SumZ/#TotalWindows	BPs= 8
nt-233	-	C	120	-	-	-	-	-
233	224	G	20	-31.92	-0.04	32.55	-0.73	-0.01
233	NoBP	C	20	-34.67	-0.92	20.19	-18.4	-0.15
233	246	G	5	-31.9	-0.66	16.33	-3.31	-0.03
233	167	G	25	-33.91	-0.28	18.88	-6.91	-0.06
233	285	G	17	-33.75	0.01	31.97	0.13	0.0
233	221	G	14	-36.14	0.19	34.32	2.6	0.02
233	329	G	3	-37.57	-1.11	18.55	-3.32	-0.03
233	331	G	11	-41.3	-1.96	11.39	-21.61	-0.18
233	344	G	5	-40.2	-1.68	24.4	-8.38	-0.07

i-nuc	BP(j)	Nuc	#BP_Win	avgMFE	avgZ	avgED	SumZ	SumZ/#TotalWindows	BPs= 4
nt-234	-	G	120	-	-	-	-	-
234	NoBP	G	91	-34.99	-0.52	23.37	-46.92	-0.39
234	245	C	5	-31.9	-0.66	16.33	-3.31	-0.03
234	284	C	17	-33.75	0.01	31.97	0.13	0.0
234	343	C	5	-40.2	-1.68	24.4	-8.38	-0.07
234	352	C	2	-38.6	-1.15	29.4	-2.3	-0.02

i-nuc	BP(j)	Nuc	#BP_Win	avgMFE	avgZ	avgED	SumZ	SumZ/#TotalWindows	BPs= 6
nt-235	-	A	120	-	-	-	-	-
235	NoBP	A	75	-35.21	-0.4	27.46	-29.8	-0.25
235	122	U	1	-32.8	-0.87	24.03	-0.87	-0.01
235	131	U	7	-34.53	-1.37	14.94	-9.57	-0.08
235	244	U	5	-31.9	-0.66	16.33	-3.31	-0.03
235	165	U	25	-33.91	-0.28	18.88	-6.91	-0.06
235	341	U	5	-40.2	-1.68	24.4	-8.38	-0.07
235	351	U	2	-38.6	-1.15	29.4	-2.3	-0.02

i-nuc	BP(j)	Nuc	#BP_Win	avgMFE	avgZ	avgED	SumZ	SumZ/#TotalWindows	BPs= 7
nt-236	-	C	120	-	-	-	-	-
236	NoBP	C	48	-34.03	-0.22	28.37	-10.42	-0.09
236	121	G	1	-32.8	-0.87	24.03	-0.87	-0.01
236	130	G	7	-34.53	-1.37	14.94	-9.57	-0.08
236	164	G	25	-33.91	-0.28	18.88	-6.91	-0.06
236	282	G	21	-34.2	-0.05	30.7	-1.15	-0.01
236	328	G	11	-41.3	-1.96	11.39	-21.61	-0.18
236	340	G	5	-40.2	-1.68	24.4	-8.38	-0.07
236	350	G	2	-38.6	-1.15	29.4	-2.3	-0.02

i-nuc	BP(j)	Nuc	#BP_Win	avgMFE	avgZ	avgED	SumZ	SumZ/#TotalWindows	BPs= 6
nt-237	-	G	120	-	-	-	-	-
237	NoBP	G	37	-33.91	-0.53	26.58	-19.58	-0.16
237	120	U	1	-32.8	-0.87	24.03	-0.87	-0.01
237	252	C	7	-34.59	-0.98	15.76	-6.89	-0.06
237	163	U	23	-33.89	-0.31	17.38	-7.18	-0.06
237	281	C	38	-36.55	-0.65	24.7	-24.62	-0.21
237	218	C	12	-36.36	0.06	33.62	0.75	0.01
237	349	C	2	-38.6	-1.15	29.4	-2.3	-0.02

i-nuc	BP(j)	Nuc	#BP_Win	avgMFE	avgZ	avgED	SumZ	SumZ/#TotalWindows	BPs= 8
nt-238	-	C	120	-	-	-	-	-
238	119	G	1	-32.8	-0.87	24.03	-0.87	-0.01
238	NoBP	C	25	-32.66	-0.08	30.08	-1.92	-0.02
238	129	G	7	-34.53	-1.37	14.94	-9.57	-0.08
238	251	G	7	-34.59	-0.98	15.76	-6.89	-0.06
238	162	G	23	-33.89	-0.31	17.38	-7.18	-0.06
238	280	G	38	-36.55	-0.65	24.7	-24.62	-0.21
238	217	G	12	-36.36	0.06	33.62	0.75	0.01
238	338	G	5	-40.2	-1.68	24.4	-8.38	-0.07
238	348	G	2	-38.6	-1.15	29.4	-2.3	-0.02

i-nuc	BP(j)	Nuc	#BP_Win	avgMFE	avgZ	avgED	SumZ	SumZ/#TotalWindows	BPs= 3
nt-239	-	A	120	-	-	-	-	-
239	NoBP	A	101	-35.01	-0.36	25.47	-36.85	-0.31
239	128	U	7	-34.53	-1.37	14.94	-9.57	-0.08
239	250	U	7	-34.59	-0.98	15.76	-6.89	-0.06
239	337	U	5	-40.2	-1.68	24.4	-8.38	-0.07

i-nuc	BP(j)	Nuc	#BP_Win	avgMFE	avgZ	avgED	SumZ	SumZ/#TotalWindows	BPs= 3
nt-240	-	G	120	-	-	-	-	-
240	127	C	7	-34.53	-1.37	14.94	-9.57	-0.08
240	NoBP	G	104	-35.24	-0.42	25.27	-43.36	-0.36
240	249	U	7	-34.59	-0.98	15.76	-6.89	-0.06
240	343	C	2	-38.6	-1.15	29.4	-2.3	-0.02

i-nuc	BP(j)	Nuc	#BP_Win	avgMFE	avgZ	avgED	SumZ	SumZ/#TotalWindows	BPs= 3
nt-241	-	G	120	-	-	-	-	-
241	NoBP	G	90	-35.7	-0.51	26.22	-45.56	-0.38
241	126	U	4	-34.95	-1.57	12.38	-6.29	-0.05
241	248	C	7	-34.59	-0.98	15.76	-6.89	-0.06
241	160	C	19	-33.44	-0.23	19.49	-4.29	-0.04

i-nuc	BP(j)	Nuc	#BP_Win	avgMFE	avgZ	avgED	SumZ	SumZ/#TotalWindows	BPs= 2
nt-242	-	A	120	-	-	-	-	-
242	NoBP	A	99	-35.56	-0.57	24.91	-56.81	-0.47
242	159	U	19	-33.44	-0.23	19.49	-4.29	-0.04
242	341	U	2	-38.6	-1.15	29.4	-2.3	-0.02

i-nuc	BP(j)	Nuc	#BP_Win	avgMFE	avgZ	avgED	SumZ	SumZ/#TotalWindows	BPs= 5
nt-243	-	C	120	-	-	-	-	-
243	NoBP	C	16	-33.79	-1.04	15.02	-16.62	-0.14
243	158	G	19	-33.44	-0.23	19.49	-4.29	-0.04
243	277	G	65	-36.44	-0.56	25.23	-36.62	-0.31
243	223	G	13	-31.67	0.4	36.46	5.16	0.04
243	333	G	5	-40.2	-1.68	24.4	-8.38	-0.07
243	340	G	2	-38.6	-1.15	29.4	-2.3	-0.02

i-nuc	BP(j)	Nuc	#BP_Win	avgMFE	avgZ	avgED	SumZ	SumZ/#TotalWindows	BPs= 6
nt-244	-	U	120	-	-	-	-	-
244	NoBP	U	11	-34.79	-1.1	14.77	-12.05	-0.1
244	235	A	5	-31.9	-0.66	16.33	-3.31	-0.03
244	157	A	18	-33.29	-0.18	20.02	-3.26	-0.03
244	276	A	66	-36.44	-0.57	25.0	-37.65	-0.31
244	222	A	13	-31.67	0.4	36.46	5.16	0.04
244	332	A	5	-40.2	-1.68	24.4	-8.38	-0.07
244	339	G	2	-38.6	-1.15	29.4	-2.3	-0.02

i-nuc	BP(j)	Nuc	#BP_Win	avgMFE	avgZ	avgED	SumZ	SumZ/#TotalWindows	BPs= 7
nt-245	-	C	120	-	-	-	-	-
245	NoBP	C	19	-34.55	-0.81	14.49	-15.43	-0.13
245	234	G	5	-31.9	-0.66	16.33	-3.31	-0.03
245	261	G	5	-31.82	0.28	35.12	1.4	0.01
245	265	G	4	-33.2	0.09	15.36	0.35	0.0
245	275	G	67	-36.42	-0.58	24.8	-38.63	-0.32
245	221	G	13	-31.67	0.4	36.46	5.16	0.04
245	331	G	5	-40.2	-1.68	24.4	-8.38	-0.07
245	338	G	2	-38.6	-1.15	29.4	-2.3	-0.02

i-nuc	BP(j)	Nuc	#BP_Win	avgMFE	avgZ	avgED	SumZ	SumZ/#TotalWindows	BPs= 6
nt-246	-	G	120	-	-	-	-	-
246	NoBP	G	24	-35.8	-0.99	16.68	-23.81	-0.2
246	233	C	5	-31.9	-0.66	16.33	-3.31	-0.03
246	260	C	5	-31.82	0.28	35.12	1.4	0.01
246	264	C	4	-33.2	0.09	15.36	0.35	0.0
246	274	C	67	-36.42	-0.58	24.8	-38.63	-0.32
246	219	C	13	-31.67	0.4	36.46	5.16	0.04
246	337	U	2	-38.6	-1.15	29.4	-2.3	-0.02

i-nuc	BP(j)	Nuc	#BP_Win	avgMFE	avgZ	avgED	SumZ	SumZ/#TotalWindows	BPs= 4
nt-247	-	G	120	-	-	-	-	-
247	NoBP	G	85	-35.9	-0.63	22.49	-53.44	-0.45
247	258	C	14	-35.68	-0.62	29.29	-8.7	-0.07
247	262	C	4	-33.2	0.09	15.36	0.35	0.0
247	218	C	13	-31.67	0.4	36.46	5.16	0.04
247	362	C	4	-36.52	-1.21	16.74	-4.84	-0.04

i-nuc	BP(j)	Nuc	#BP_Win	avgMFE	avgZ	avgED	SumZ	SumZ/#TotalWindows	BPs= 7
nt-248	-	C	120	-	-	-	-	-
248	NoBP	C	4	-31.9	-0.66	15.68	-2.66	-0.02
248	241	G	7	-34.59	-0.98	15.76	-6.89	-0.06
248	257	G	14	-35.68	-0.62	29.29	-8.7	-0.07
248	261	G	4	-33.2	0.09	15.36	0.35	0.0
248	270	G	73	-36.3	-0.59	23.56	-43.24	-0.36
248	217	G	13	-31.67	0.4	36.46	5.16	0.04
248	361	G	4	-36.52	-1.21	16.74	-4.84	-0.04
248	365	G	1	-34.9	-0.94	31.25	-0.94	-0.01

i-nuc	BP(j)	Nuc	#BP_Win	avgMFE	avgZ	avgED	SumZ	SumZ/#TotalWindows	BPs= 6
nt-249	-	U	120	-	-	-	-	-
249	NoBP	U	8	-32.8	-0.38	16.36	-3.07	-0.03
249	240	G	7	-34.59	-0.98	15.76	-6.89	-0.06
249	256	A	14	-35.68	-0.62	29.29	-8.7	-0.07
249	269	A	73	-36.3	-0.59	23.56	-43.24	-0.36
249	215	A	13	-31.67	0.4	36.46	5.16	0.04
249	360	A	4	-36.52	-1.21	16.74	-4.84	-0.04
249	364	G	1	-34.9	-0.94	31.25	-0.94	-0.01

i-nuc	BP(j)	Nuc	#BP_Win	avgMFE	avgZ	avgED	SumZ	SumZ/#TotalWindows	BPs= 7
nt-250	-	U	120	-	-	-	-	-
250	NoBP	U	2	-31.9	-0.75	14.52	-1.5	-0.01
250	239	A	7	-34.59	-0.98	15.76	-6.89	-0.06
250	255	A	14	-35.68	-0.62	29.29	-8.7	-0.07
250	259	G	4	-33.2	0.09	15.36	0.35	0.0
250	268	A	73	-36.3	-0.59	23.56	-43.24	-0.36
250	214	A	13	-31.67	0.4	36.46	5.16	0.04
250	356	A	6	-35.62	-1.32	19.48	-7.89	-0.07
250	363	G	1	-34.9	-0.94	31.25	-0.94	-0.01

i-nuc	BP(j)	Nuc	#BP_Win	avgMFE	avgZ	avgED	SumZ	SumZ/#TotalWindows	BPs= 6
nt-251	-	G	120	-	-	-	-	-
251	NoBP	G	15	-35.43	-0.61	28.35	-9.16	-0.08
251	238	C	7	-34.59	-0.98	15.76	-6.89	-0.06
251	258	C	4	-33.2	0.09	15.36	0.35	0.0
251	267	C	73	-36.3	-0.59	23.56	-43.24	-0.36
251	213	U	13	-31.67	0.4	36.46	5.16	0.04
251	355	U	7	-35.21	-1.29	20.76	-9.06	-0.08
251	362	C	1	-34.9	-0.94	31.25	-0.94	-0.01

i-nuc	BP(j)	Nuc	#BP_Win	avgMFE	avgZ	avgED	SumZ	SumZ/#TotalWindows	BPs= 7
nt-252	-	C	120	-	-	-	-	-
252	237	G	7	-34.59	-0.98	15.76	-6.89	-0.06
252	NoBP	C	14	-35.68	-0.62	29.29	-8.7	-0.07
252	257	G	4	-33.2	0.09	15.36	0.35	0.0
252	266	G	73	-36.3	-0.59	23.56	-43.24	-0.36
252	212	G	13	-31.67	0.4	36.46	5.16	0.04
252	354	G	7	-35.21	-1.29	20.76	-9.06	-0.08
252	361	G	1	-34.9	-0.94	31.25	-0.94	-0.01
252	367	G	1	-30.8	-0.99	32.84	-0.99	-0.01

i-nuc	BP(j)	Nuc	#BP_Win	avgMFE	avgZ	avgED	SumZ	SumZ/#TotalWindows	BPs= 5
nt-253	-	U	120	-	-	-	-	-
253	NoBP	U	25	-34.78	-0.6	24.2	-14.95	-0.12
253	265	G	73	-36.3	-0.59	23.56	-43.24	-0.36
253	211	A	13	-31.67	0.4	36.46	5.16	0.04
253	353	G	7	-35.21	-1.29	20.76	-9.06	-0.08
253	360	A	1	-34.9	-0.94	31.25	-0.94	-0.01
253	366	G	1	-30.8	-0.99	32.84	-0.99	-0.01

i-nuc	BP(j)	Nuc	#BP_Win	avgMFE	avgZ	avgED	SumZ	SumZ/#TotalWindows	BPs= 2
nt-254	-	G	120	-	-	-	-	-
254	NoBP	G	40	-33.53	-0.27	29.17	-10.92	-0.09
254	264	C	73	-36.3	-0.59	23.56	-43.24	-0.36
254	352	C	7	-35.21	-1.29	20.76	-9.06	-0.08

i-nuc	BP(j)	Nuc	#BP_Win	avgMFE	avgZ	avgED	SumZ	SumZ/#TotalWindows	BPs= 2
nt-255	-	A	120	-	-	-	-	-
255	NoBP	A	99	-35.21	-0.46	25.25	-45.46	-0.38
255	250	U	14	-35.68	-0.62	29.29	-8.7	-0.07
255	351	U	7	-35.21	-1.29	20.76	-9.06	-0.08

i-nuc	BP(j)	Nuc	#BP_Win	avgMFE	avgZ	avgED	SumZ	SumZ/#TotalWindows	BPs= 1
nt-256	-	A	120	-	-	-	-	-
256	NoBP	A	106	-35.16	-0.51	25.18	-54.09	-0.45
256	249	U	14	-35.68	-0.62	29.29	-8.7	-0.07

i-nuc	BP(j)	Nuc	#BP_Win	avgMFE	avgZ	avgED	SumZ	SumZ/#TotalWindows	BPs= 5
nt-257	-	G	120	-	-	-	-	-
257	NoBP	G	81	-35.8	-0.61	24.41	-49.65	-0.41
257	248	C	14	-35.68	-0.62	29.29	-8.7	-0.07
257	252	C	4	-33.2	0.09	15.36	0.35	0.0
257	207	C	13	-31.67	0.4	36.46	5.16	0.04
257	349	C	7	-35.21	-1.29	20.76	-9.06	-0.08
257	362	C	1	-30.8	-0.99	32.84	-0.99	-0.01

i-nuc	BP(j)	Nuc	#BP_Win	avgMFE	avgZ	avgED	SumZ	SumZ/#TotalWindows	BPs= 6
nt-258	-	C	120	-	-	-	-	-
258	NoBP	C	75	-36.21	-0.59	23.77	-43.97	-0.37
258	247	G	14	-35.68	-0.62	29.29	-8.7	-0.07
258	251	G	4	-33.2	0.09	15.36	0.35	0.0
258	206	G	13	-31.67	0.4	36.46	5.16	0.04
258	348	G	7	-35.21	-1.29	20.76	-9.06	-0.08
258	361	G	1	-30.8	-0.99	32.84	-0.99	-0.01
258	365	G	6	-30.48	-1.1	33.07	-6.63	-0.06

i-nuc	BP(j)	Nuc	#BP_Win	avgMFE	avgZ	avgED	SumZ	SumZ/#TotalWindows	BPs= 2
nt-259	-	G	120	-	-	-	-	-
259	NoBP	G	94	-35.42	-0.62	24.71	-57.83	-0.48
259	250	U	4	-33.2	0.09	15.36	0.35	0.0
259	281	C	22	-34.35	-0.34	32.68	-7.45	-0.06

i-nuc	BP(j)	Nuc	#BP_Win	avgMFE	avgZ	avgED	SumZ	SumZ/#TotalWindows	BPs= 4
nt-260	-	C	120	-	-	-	-	-
260	NoBP	C	78	-36.08	-0.54	23.21	-42.42	-0.35
260	246	G	5	-31.82	0.28	35.12	1.4	0.01
260	280	G	22	-34.35	-0.34	32.68	-7.45	-0.06
260	344	G	9	-33.81	-1.22	22.12	-11.02	-0.09
260	363	G	6	-30.48	-1.1	33.07	-6.63	-0.06

i-nuc	BP(j)	Nuc	#BP_Win	avgMFE	avgZ	avgED	SumZ	SumZ/#TotalWindows	BPs= 4
nt-261	-	G	120	-	-	-	-	-
261	245	C	5	-31.82	0.28	35.12	1.4	0.01
261	248	C	4	-33.2	0.09	15.36	0.35	0.0
261	NoBP	G	96	-35.76	-0.54	25.7	-52.11	-0.43
261	343	C	9	-33.81	-1.22	22.12	-11.02	-0.09
261	362	C	6	-30.48	-1.1	33.07	-6.63	-0.06

i-nuc	BP(j)	Nuc	#BP_Win	avgMFE	avgZ	avgED	SumZ	SumZ/#TotalWindows	BPs= 4
nt-262	-	C	120	-	-	-	-	-
262	NoBP	C	79	-35.84	-0.57	24.2	-44.97	-0.37
262	247	G	4	-33.2	0.09	15.36	0.35	0.0
262	278	G	22	-34.35	-0.34	32.68	-7.45	-0.06
262	342	G	9	-33.81	-1.22	22.12	-11.02	-0.09
262	361	G	6	-30.48	-1.1	33.07	-6.63	-0.06

i-nuc	BP(j)	Nuc	#BP_Win	avgMFE	avgZ	avgED	SumZ	SumZ/#TotalWindows	BPs= 1
nt-263	-	A	120	-	-	-	-	-
263	NoBP	A	111	-35.12	-0.55	25.94	-60.74	-0.51
263	341	U	9	-33.81	-1.22	22.12	-11.02	-0.09

i-nuc	BP(j)	Nuc	#BP_Win	avgMFE	avgZ	avgED	SumZ	SumZ/#TotalWindows	BPs= 4
nt-264	-	C	120	-	-	-	-	-
264	NoBP	C	6	-28.63	-0.86	27.84	-5.17	-0.04
264	246	G	4	-33.2	0.09	15.36	0.35	0.0
264	254	G	73	-36.3	-0.59	23.56	-43.24	-0.36
264	275	G	28	-33.52	-0.5	32.76	-14.08	-0.12
264	340	G	9	-33.81	-1.22	22.12	-11.02	-0.09

i-nuc	BP(j)	Nuc	#BP_Win	avgMFE	avgZ	avgED	SumZ	SumZ/#TotalWindows	BPs= 3
nt-265	-	G	120	-	-	-	-	-
265	NoBP	G	15	-31.41	-1.19	22.96	-17.83	-0.15
265	245	C	4	-33.2	0.09	15.36	0.35	0.0
265	253	U	73	-36.3	-0.59	23.56	-43.24	-0.36
265	274	C	28	-33.52	-0.5	32.76	-14.08	-0.12

i-nuc	BP(j)	Nuc	#BP_Win	avgMFE	avgZ	avgED	SumZ	SumZ/#TotalWindows	BPs= 1
nt-266	-	G	120	-	-	-	-	-
266	NoBP	G	47	-32.71	-0.71	28.0	-33.56	-0.28
266	252	C	73	-36.3	-0.59	23.56	-43.24	-0.36

i-nuc	BP(j)	Nuc	#BP_Win	avgMFE	avgZ	avgED	SumZ	SumZ/#TotalWindows	BPs= 2
nt-267	-	C	120	-	-	-	-	-
267	NoBP	C	19	-31.21	-1.11	20.83	-21.09	-0.18
267	251	G	73	-36.3	-0.59	23.56	-43.24	-0.36
267	272	G	28	-33.52	-0.5	32.76	-14.08	-0.12

i-nuc	BP(j)	Nuc	#BP_Win	avgMFE	avgZ	avgED	SumZ	SumZ/#TotalWindows	BPs= 1
nt-268	-	A	120	-	-	-	-	-
268	NoBP	A	47	-32.45	-0.81	27.82	-38.1	-0.32
268	250	U	73	-36.3	-0.59	23.56	-43.24	-0.36

i-nuc	BP(j)	Nuc	#BP_Win	avgMFE	avgZ	avgED	SumZ	SumZ/#TotalWindows	BPs= 1
nt-269	-	A	120	-	-	-	-	-
269	NoBP	A	47	-32.32	-0.87	27.67	-40.71	-0.34
269	249	U	73	-36.3	-0.59	23.56	-43.24	-0.36

i-nuc	BP(j)	Nuc	#BP_Win	avgMFE	avgZ	avgED	SumZ	SumZ/#TotalWindows	BPs= 1
nt-270	-	G	120	-	-	-	-	-
270	248	C	73	-36.3	-0.59	23.56	-43.24	-0.36
270	NoBP	G	47	-32.19	-0.92	27.51	-43.43	-0.36

i-nuc	BP(j)	Nuc	#BP_Win	avgMFE	avgZ	avgED	SumZ	SumZ/#TotalWindows	BPs= 0
nt-271	-	A	120	-	-	-	-	-
271	NoBP	A	120	-34.63	-0.74	25.08	-88.63	-0.74

i-nuc	BP(j)	Nuc	#BP_Win	avgMFE	avgZ	avgED	SumZ	SumZ/#TotalWindows	BPs= 1
nt-272	-	G	120	-	-	-	-	-
272	NoBP	G	92	-34.88	-0.83	22.77	-76.06	-0.63
272	267	C	28	-33.52	-0.5	32.76	-14.08	-0.12

i-nuc	BP(j)	Nuc	#BP_Win	avgMFE	avgZ	avgED	SumZ	SumZ/#TotalWindows	BPs= 2
nt-273	-	G	120	-	-	-	-	-
273	NoBP	G	98	-35.55	-0.56	26.64	-54.9	-0.46
273	281	C	9	-33.81	-1.22	22.12	-11.02	-0.09
273	362	C	13	-27.01	-1.96	15.7	-25.46	-0.21

i-nuc	BP(j)	Nuc	#BP_Win	avgMFE	avgZ	avgED	SumZ	SumZ/#TotalWindows	BPs= 4
nt-274	-	C	120	-	-	-	-	-
274	NoBP	C	3	-31.63	-0.86	12.92	-2.58	-0.02
274	246	G	67	-36.42	-0.58	24.8	-38.63	-0.32
274	265	G	28	-33.52	-0.5	32.76	-14.08	-0.12
274	280	G	9	-33.81	-1.22	22.12	-11.02	-0.09
274	361	G	13	-27.01	-1.96	15.7	-25.46	-0.21

i-nuc	BP(j)	Nuc	#BP_Win	avgMFE	avgZ	avgED	SumZ	SumZ/#TotalWindows	BPs= 2
nt-275	-	G	120	-	-	-	-	-
275	NoBP	G	25	-29.6	-1.6	17.99	-40.11	-0.33
275	245	C	67	-36.42	-0.58	24.8	-38.63	-0.32
275	264	C	28	-33.52	-0.5	32.76	-14.08	-0.12

i-nuc	BP(j)	Nuc	#BP_Win	avgMFE	avgZ	avgED	SumZ	SumZ/#TotalWindows	BPs= 1
nt-276	-	A	120	-	-	-	-	-
276	NoBP	A	54	-31.54	-1.05	25.63	-56.45	-0.47
276	244	U	66	-36.44	-0.57	25.0	-37.65	-0.31

i-nuc	BP(j)	Nuc	#BP_Win	avgMFE	avgZ	avgED	SumZ	SumZ/#TotalWindows	BPs= 1
nt-277	-	G	120	-	-	-	-	-
277	NoBP	G	55	-31.43	-1.06	25.49	-58.5	-0.49
277	243	C	65	-36.44	-0.56	25.23	-36.62	-0.31

i-nuc	BP(j)	Nuc	#BP_Win	avgMFE	avgZ	avgED	SumZ	SumZ/#TotalWindows	BPs= 2
nt-278	-	G	120	-	-	-	-	-
278	NoBP	G	86	-33.67	-1.03	22.43	-88.86	-0.74
278	189	C	12	-36.36	0.06	33.62	0.75	0.01
278	262	C	22	-34.35	-0.34	32.68	-7.45	-0.06

i-nuc	BP(j)	Nuc	#BP_Win	avgMFE	avgZ	avgED	SumZ	SumZ/#TotalWindows	BPs= 3
nt-279	-	G	120	-	-	-	-	-
279	NoBP	G	72	-35.51	-0.63	26.08	-45.21	-0.38
279	188	C	12	-36.36	0.06	33.62	0.75	0.01
279	219	C	4	-34.5	-0.31	30.76	-1.25	-0.01
279	355	U	32	-29.57	-1.58	20.6	-50.46	-0.42

i-nuc	BP(j)	Nuc	#BP_Win	avgMFE	avgZ	avgED	SumZ	SumZ/#TotalWindows	BPs= 5
nt-280	-	G	120	-	-	-	-	-
280	NoBP	G	35	-29.87	-1.56	19.69	-54.59	-0.45
280	238	C	38	-36.55	-0.65	24.7	-24.62	-0.21
280	187	C	12	-36.36	0.06	33.62	0.75	0.01
280	260	C	22	-34.35	-0.34	32.68	-7.45	-0.06
280	218	C	4	-34.5	-0.31	30.76	-1.25	-0.01
280	274	C	9	-33.81	-1.22	22.12	-11.02	-0.09

i-nuc	BP(j)	Nuc	#BP_Win	avgMFE	avgZ	avgED	SumZ	SumZ/#TotalWindows	BPs= 6
nt-281	-	C	120	-	-	-	-	-
281	NoBP	C	1	-36.2	-0.42	7.43	-0.42	-0.0
281	237	G	38	-36.55	-0.65	24.7	-24.62	-0.21
281	186	G	12	-36.36	0.06	33.62	0.75	0.01
281	259	G	22	-34.35	-0.34	32.68	-7.45	-0.06
281	217	G	4	-34.5	-0.31	30.76	-1.25	-0.01
281	353	G	34	-29.43	-1.65	20.27	-56.18	-0.47
281	273	G	9	-33.81	-1.22	22.12	-11.02	-0.09

i-nuc	BP(j)	Nuc	#BP_Win	avgMFE	avgZ	avgED	SumZ	SumZ/#TotalWindows	BPs= 3
nt-282	-	G	120	-	-	-	-	-
282	NoBP	G	11	-36.11	0.19	33.69	2.11	0.02
282	236	C	21	-34.2	-0.05	30.7	-1.15	-0.01
282	300	C	54	-35.8	-0.87	25.78	-46.75	-0.39
282	352	C	34	-29.43	-1.65	20.27	-56.18	-0.47

i-nuc	BP(j)	Nuc	#BP_Win	avgMFE	avgZ	avgED	SumZ	SumZ/#TotalWindows	BPs= 3
nt-283	-	G	120	-	-	-	-	-
283	NoBP	G	22	-33.79	-0.15	29.68	-3.34	-0.03
283	185	C	9	-36.56	0.2	33.14	1.84	0.02
283	299	C	55	-35.77	-0.84	25.97	-46.09	-0.38
283	351	U	34	-29.43	-1.65	20.27	-56.18	-0.47

i-nuc	BP(j)	Nuc	#BP_Win	avgMFE	avgZ	avgED	SumZ	SumZ/#TotalWindows	BPs= 5
nt-284	-	C	120	-	-	-	-	-
284	NoBP	C	2	-30.1	-0.62	23.52	-1.23	-0.01
284	234	G	17	-33.75	0.01	31.97	0.13	0.0
284	184	G	9	-36.56	0.2	33.14	1.84	0.02
284	298	G	55	-35.77	-0.84	25.97	-46.09	-0.38
284	353	G	3	-33.87	-1.3	13.25	-3.9	-0.03
284	350	G	34	-29.43	-1.65	20.27	-56.18	-0.47

i-nuc	BP(j)	Nuc	#BP_Win	avgMFE	avgZ	avgED	SumZ	SumZ/#TotalWindows	BPs= 4
nt-285	-	G	120	-	-	-	-	-
285	233	C	17	-33.75	0.01	31.97	0.13	0.0
285	NoBP	G	9	-36.56	0.2	33.14	1.84	0.02
285	297	C	55	-35.77	-0.84	25.97	-46.09	-0.38
285	352	C	5	-31.16	-1.59	11.96	-7.95	-0.07
285	349	C	34	-29.43	-1.65	20.27	-56.18	-0.47

i-nuc	BP(j)	Nuc	#BP_Win	avgMFE	avgZ	avgED	SumZ	SumZ/#TotalWindows	BPs= 4
nt-286	-	A	120	-	-	-	-	-
286	232	U	8	-34.99	-0.03	30.37	-0.23	-0.0
286	182	U	9	-36.56	0.2	33.14	1.84	0.02
286	295	U	55	-35.77	-0.84	25.97	-46.09	-0.38
286	NoBP	A	43	-29.92	-1.35	22.78	-58.06	-0.48
286	351	U	5	-31.16	-1.59	11.96	-7.95	-0.07

i-nuc	BP(j)	Nuc	#BP_Win	avgMFE	avgZ	avgED	SumZ	SumZ/#TotalWindows	BPs= 6
nt-287	-	C	120	-	-	-	-	-
287	NoBP	C	13	-33.1	-0.0	31.53	-0.01	-0.0
287	181	G	9	-36.56	0.2	33.14	1.84	0.02
287	294	G	55	-35.77	-0.84	25.97	-46.09	-0.38
287	221	G	2	-37.05	0.02	38.99	0.05	0.0
287	350	G	5	-31.16	-1.59	11.96	-7.95	-0.07
287	348	G	34	-29.43	-1.65	20.27	-56.18	-0.47
287	405	G	2	-26.1	-1.96	25.14	-3.91	-0.03

i-nuc	BP(j)	Nuc	#BP_Win	avgMFE	avgZ	avgED	SumZ	SumZ/#TotalWindows	BPs= 6
nt-288	-	U	120	-	-	-	-	-
288	NoBP	U	8	-31.65	-1.37	16.52	-10.94	-0.09
288	180	A	9	-36.56	0.2	33.14	1.84	0.02
288	293	A	55	-35.77	-0.84	25.97	-46.09	-0.38
288	220	A	2	-37.05	0.02	38.99	0.05	0.0
288	301	A	10	-32.2	0.11	34.1	1.07	0.01
288	347	A	34	-29.43	-1.65	20.27	-56.18	-0.47
288	404	A	2	-26.1	-1.96	25.14	-3.91	-0.03

i-nuc	BP(j)	Nuc	#BP_Win	avgMFE	avgZ	avgED	SumZ	SumZ/#TotalWindows	BPs= 5
nt-289	-	G	120	-	-	-	-	-
289	NoBP	G	92	-33.2	-1.16	23.76	-106.3	-0.89
289	179	C	9	-36.56	0.2	33.14	1.84	0.02
289	219	C	2	-37.05	0.02	38.99	0.05	0.0
289	300	C	10	-32.2	0.11	34.1	1.07	0.01
289	349	C	5	-31.16	-1.59	11.96	-7.95	-0.07
289	403	C	2	-26.1	-1.96	25.14	-3.91	-0.03

i-nuc	BP(j)	Nuc	#BP_Win	avgMFE	avgZ	avgED	SumZ	SumZ/#TotalWindows	BPs= 4
nt-290	-	G	120	-	-	-	-	-
290	NoBP	G	104	-33.45	-1.07	23.91	-110.92	-0.92
290	218	C	2	-37.05	0.02	38.99	0.05	0.0
290	299	C	10	-32.2	0.11	34.1	1.07	0.01
290	402	C	2	-26.1	-1.96	25.14	-3.91	-0.03
290	349	C	2	-25.2	-2.06	15.81	-4.11	-0.03

i-nuc	BP(j)	Nuc	#BP_Win	avgMFE	avgZ	avgED	SumZ	SumZ/#TotalWindows	BPs= 6
nt-291	-	U	120	-	-	-	-	-
291	NoBP	U	94	-33.27	-1.14	23.8	-106.73	-0.89
291	177	A	5	-37.02	-0.02	32.81	-0.1	-0.0
291	217	G	2	-37.05	0.02	38.99	0.05	0.0
291	298	G	10	-32.2	0.11	34.1	1.07	0.01
291	347	A	5	-31.16	-1.59	11.96	-7.95	-0.07
291	401	G	2	-26.1	-1.96	25.14	-3.91	-0.03
291	348	G	2	-25.2	-2.06	15.81	-4.11	-0.03

i-nuc	BP(j)	Nuc	#BP_Win	avgMFE	avgZ	avgED	SumZ	SumZ/#TotalWindows	BPs= 2
nt-292	-	G	120	-	-	-	-	-
292	176	U	4	-37.22	-0.01	32.9	-0.03	-0.0
292	NoBP	G	106	-32.89	-1.19	23.25	-126.36	-1.05
292	297	C	10	-32.2	0.11	34.1	1.07	0.01

i-nuc	BP(j)	Nuc	#BP_Win	avgMFE	avgZ	avgED	SumZ	SumZ/#TotalWindows	BPs= 1
nt-293	-	A	120	-	-	-	-	-
293	NoBP	A	65	-30.44	-1.28	22.84	-82.93	-0.69
293	288	U	55	-35.77	-0.84	25.97	-46.09	-0.38

i-nuc	BP(j)	Nuc	#BP_Win	avgMFE	avgZ	avgED	SumZ	SumZ/#TotalWindows	BPs= 2
nt-294	-	G	120	-	-	-	-	-
294	NoBP	G	17	-34.06	0.09	34.18	1.54	0.01
294	287	C	55	-35.77	-0.84	25.97	-46.09	-0.38
294	343	C	48	-28.92	-1.81	18.34	-86.9	-0.72

i-nuc	BP(j)	Nuc	#BP_Win	avgMFE	avgZ	avgED	SumZ	SumZ/#TotalWindows	BPs= 2
nt-295	-	U	120	-	-	-	-	-
295	NoBP	U	17	-33.19	-0.03	33.32	-0.43	-0.0
295	286	A	55	-35.77	-0.84	25.97	-46.09	-0.38
295	342	G	48	-28.92	-1.81	18.34	-86.9	-0.72

i-nuc	BP(j)	Nuc	#BP_Win	avgMFE	avgZ	avgED	SumZ	SumZ/#TotalWindows	BPs= 1
nt-296	-	A	120	-	-	-	-	-
296	NoBP	A	72	-34.96	-0.67	27.51	-48.59	-0.4
296	341	U	48	-28.92	-1.81	18.34	-86.9	-0.72

i-nuc	BP(j)	Nuc	#BP_Win	avgMFE	avgZ	avgED	SumZ	SumZ/#TotalWindows	BPs= 5
nt-297	-	C	120	-	-	-	-	-
297	NoBP	C	2	-35.95	0.46	32.21	0.91	0.01
297	285	G	55	-35.77	-0.84	25.97	-46.09	-0.38
297	186	G	2	-37.05	0.02	38.99	0.05	0.0
297	292	G	10	-32.2	0.11	34.1	1.07	0.01
297	340	G	48	-28.92	-1.81	18.34	-86.9	-0.72
297	342	G	3	-22.47	-2.08	17.85	-6.23	-0.05

i-nuc	BP(j)	Nuc	#BP_Win	avgMFE	avgZ	avgED	SumZ	SumZ/#TotalWindows	BPs= 4
nt-298	-	G	120	-	-	-	-	-
298	NoBP	G	50	-28.91	-1.76	18.56	-88.12	-0.73
298	284	C	55	-35.77	-0.84	25.97	-46.09	-0.38
298	185	C	2	-37.05	0.02	38.99	0.05	0.0
298	291	U	10	-32.2	0.11	34.1	1.07	0.01
298	341	U	3	-22.47	-2.08	17.85	-6.23	-0.05

i-nuc	BP(j)	Nuc	#BP_Win	avgMFE	avgZ	avgED	SumZ	SumZ/#TotalWindows	BPs= 5
nt-299	-	C	120	-	-	-	-	-
299	283	G	55	-35.77	-0.84	25.97	-46.09	-0.38
299	184	G	2	-37.05	0.02	38.99	0.05	0.0
299	290	G	10	-32.2	0.11	34.1	1.07	0.01
299	339	G	50	-28.61	-1.8	18.2	-90.2	-0.75
299	340	G	3	-22.47	-2.08	17.85	-6.23	-0.05

i-nuc	BP(j)	Nuc	#BP_Win	avgMFE	avgZ	avgED	SumZ	SumZ/#TotalWindows	BPs= 5
nt-300	-	C	120	-	-	-	-	-
300	282	G	54	-35.8	-0.87	25.78	-46.75	-0.39
300	183	G	2	-37.05	0.02	38.99	0.05	0.0
300	289	G	10	-32.2	0.11	34.1	1.07	0.01
300	338	G	50	-28.61	-1.8	18.2	-90.2	-0.75
300	339	G	3	-22.47	-2.08	17.85	-6.23	-0.05
300	NoBP	C	1	-19.3	-1.82	12.54	-1.82	-0.02

i-nuc	BP(j)	Nuc	#BP_Win	avgMFE	avgZ	avgED	SumZ	SumZ/#TotalWindows	BPs= 3
nt-301	-	A	120	-	-	-	-	-
301	182	U	1	-37.0	0.1	37.94	0.1	0.0
301	NoBP	A	59	-34.59	-0.99	24.91	-58.16	-0.48
301	288	U	10	-32.2	0.11	34.1	1.07	0.01
301	337	U	50	-28.61	-1.8	18.2	-90.2	-0.75

i-nuc	BP(j)	Nuc	#BP_Win	avgMFE	avgZ	avgED	SumZ	SumZ/#TotalWindows	BPs= 0
nt-302	-	A	120	-	-	-	-	-
302	NoBP	A	120	-31.77	-1.24	22.77	-149.03	-1.24

i-nuc	BP(j)	Nuc	#BP_Win	avgMFE	avgZ	avgED	SumZ	SumZ/#TotalWindows	BPs= 0
nt-303	-	A	120	-	-	-	-	-
303	NoBP	A	120	-31.62	-1.25	22.54	-150.45	-1.25

i-nuc	BP(j)	Nuc	#BP_Win	avgMFE	avgZ	avgED	SumZ	SumZ/#TotalWindows	BPs= 0
nt-304	-	A	120	-	-	-	-	-
304	NoBP	A	120	-31.49	-1.27	22.32	-152.37	-1.27

i-nuc	BP(j)	Nuc	#BP_Win	avgMFE	avgZ	avgED	SumZ	SumZ/#TotalWindows	BPs= 0
nt-305	-	A	120	-	-	-	-	-
305	NoBP	A	120	-31.35	-1.28	22.13	-153.98	-1.28

i-nuc	BP(j)	Nuc	#BP_Win	avgMFE	avgZ	avgED	SumZ	SumZ/#TotalWindows	BPs= 2
nt-306	-	U	120	-	-	-	-	-
306	NoBP	U	66	-33.76	-0.86	25.15	-56.73	-0.47
306	332	A	53	-28.26	-1.82	18.18	-96.43	-0.8
306	331	G	1	-19.7	-1.93	11.78	-1.93	-0.02

i-nuc	BP(j)	Nuc	#BP_Win	avgMFE	avgZ	avgED	SumZ	SumZ/#TotalWindows	BPs= 2
nt-307	-	U	120	-	-	-	-	-
307	NoBP	U	40	-35.1	-0.49	27.24	-19.48	-0.16
307	330	A	27	-30.68	-1.49	20.85	-40.24	-0.34
307	331	G	53	-28.26	-1.82	18.18	-96.43	-0.8

i-nuc	BP(j)	Nuc	#BP_Win	avgMFE	avgZ	avgED	SumZ	SumZ/#TotalWindows	BPs= 2
nt-308	-	U	120	-	-	-	-	-
308	NoBP	U	40	-34.78	-0.52	26.62	-20.87	-0.17
308	329	G	27	-30.68	-1.49	20.85	-40.24	-0.34
308	330	A	53	-28.26	-1.82	18.18	-96.43	-0.8

i-nuc	BP(j)	Nuc	#BP_Win	avgMFE	avgZ	avgED	SumZ	SumZ/#TotalWindows	BPs= 2
nt-309	-	U	120	-	-	-	-	-
309	NoBP	U	40	-34.48	-0.56	25.99	-22.48	-0.19
309	328	G	27	-30.68	-1.49	20.85	-40.24	-0.34
309	329	G	53	-28.26	-1.82	18.18	-96.43	-0.8

i-nuc	BP(j)	Nuc	#BP_Win	avgMFE	avgZ	avgED	SumZ	SumZ/#TotalWindows	BPs= 0
nt-310	-	G	120	-	-	-	-	-
310	NoBP	G	120	-30.78	-1.34	21.17	-160.85	-1.34

i-nuc	BP(j)	Nuc	#BP_Win	avgMFE	avgZ	avgED	SumZ	SumZ/#TotalWindows	BPs= 0
nt-311	-	A	120	-	-	-	-	-
311	NoBP	A	120	-30.68	-1.36	20.94	-162.71	-1.36

i-nuc	BP(j)	Nuc	#BP_Win	avgMFE	avgZ	avgED	SumZ	SumZ/#TotalWindows	BPs= 1
nt-312	-	C	120	-	-	-	-	-
312	NoBP	C	13	-30.89	0.56	39.29	7.29	0.06
312	325	G	107	-30.54	-1.61	18.44	-171.94	-1.43

i-nuc	BP(j)	Nuc	#BP_Win	avgMFE	avgZ	avgED	SumZ	SumZ/#TotalWindows	BPs= 1
nt-313	-	U	120	-	-	-	-	-
313	NoBP	U	11	-30.65	0.61	39.55	6.71	0.06
313	324	A	109	-30.43	-1.59	18.53	-172.81	-1.44

i-nuc	BP(j)	Nuc	#BP_Win	avgMFE	avgZ	avgED	SumZ	SumZ/#TotalWindows	BPs= 1
nt-314	-	A	120	-	-	-	-	-
314	NoBP	A	9	-30.43	0.63	39.56	5.69	0.05
314	323	U	111	-30.31	-1.56	18.68	-173.37	-1.44

i-nuc	BP(j)	Nuc	#BP_Win	avgMFE	avgZ	avgED	SumZ	SumZ/#TotalWindows	BPs= 1
nt-315	-	G	120	-	-	-	-	-
315	NoBP	G	8	-28.28	0.55	36.3	4.38	0.04
315	322	C	112	-30.31	-1.54	18.88	-172.84	-1.44

i-nuc	BP(j)	Nuc	#BP_Win	avgMFE	avgZ	avgED	SumZ	SumZ/#TotalWindows	BPs= 1
nt-316	-	C	120	-	-	-	-	-
316	NoBP	C	8	-26.25	0.36	33.11	2.89	0.02
316	321	G	112	-30.31	-1.54	18.88	-172.84	-1.44

i-nuc	BP(j)	Nuc	#BP_Win	avgMFE	avgZ	avgED	SumZ	SumZ/#TotalWindows	BPs= 0
nt-317	-	G	120	-	-	-	-	-
317	NoBP	G	120	-29.9	-1.43	19.62	-171.2	-1.43

i-nuc	BP(j)	Nuc	#BP_Win	avgMFE	avgZ	avgED	SumZ	SumZ/#TotalWindows	BPs= 1
nt-318	-	G	120	-	-	-	-	-
318	NoBP	G	116	-30.31	-1.47	19.62	-170.08	-1.42
318	352	C	4	-14.12	-0.58	12.15	-2.34	-0.02

i-nuc	BP(j)	Nuc	#BP_Win	avgMFE	avgZ	avgED	SumZ	SumZ/#TotalWindows	BPs= 1
nt-319	-	A	120	-	-	-	-	-
319	NoBP	A	116	-30.16	-1.48	19.39	-171.37	-1.43
319	351	U	4	-14.12	-0.58	12.15	-2.34	-0.02

i-nuc	BP(j)	Nuc	#BP_Win	avgMFE	avgZ	avgED	SumZ	SumZ/#TotalWindows	BPs= 1
nt-320	-	G	120	-	-	-	-	-
320	NoBP	G	118	-29.76	-1.47	19.0	-174.0	-1.45
320	403	C	2	-13.1	-0.18	16.36	-0.35	-0.0

i-nuc	BP(j)	Nuc	#BP_Win	avgMFE	avgZ	avgED	SumZ	SumZ/#TotalWindows	BPs= 3
nt-321	-	G	120	-	-	-	-	-
321	NoBP	G	2	-21.4	0.2	27.57	0.4	0.0
321	316	C	112	-30.31	-1.54	18.88	-172.84	-1.44
321	349	C	4	-14.12	-0.58	12.15	-2.34	-0.02
321	402	C	2	-13.1	-0.18	16.36	-0.35	-0.0

i-nuc	BP(j)	Nuc	#BP_Win	avgMFE	avgZ	avgED	SumZ	SumZ/#TotalWindows	BPs= 3
nt-322	-	C	120	-	-	-	-	-
322	315	G	112	-30.31	-1.54	18.88	-172.84	-1.44
322	348	G	4	-14.12	-0.58	12.15	-2.34	-0.02
322	401	G	2	-13.1	-0.18	16.36	-0.35	-0.0
322	NoBP	C	2	-12.5	-0.03	14.26	-0.06	-0.0

i-nuc	BP(j)	Nuc	#BP_Win	avgMFE	avgZ	avgED	SumZ	SumZ/#TotalWindows	BPs= 3
nt-323	-	U	120	-	-	-	-	-
323	314	A	111	-30.31	-1.56	18.68	-173.37	-1.44
323	347	A	4	-14.12	-0.58	12.15	-2.34	-0.02
323	400	G	2	-13.1	-0.18	16.36	-0.35	-0.0
323	NoBP	U	3	-12.5	-0.18	13.63	-0.54	-0.0

i-nuc	BP(j)	Nuc	#BP_Win	avgMFE	avgZ	avgED	SumZ	SumZ/#TotalWindows	BPs= 1
nt-324	-	A	120	-	-	-	-	-
324	313	U	109	-30.43	-1.59	18.53	-172.81	-1.44
324	NoBP	A	11	-13.39	-0.44	13.54	-4.89	-0.04

i-nuc	BP(j)	Nuc	#BP_Win	avgMFE	avgZ	avgED	SumZ	SumZ/#TotalWindows	BPs= 1
nt-325	-	G	120	-	-	-	-	-
325	312	C	107	-30.54	-1.61	18.44	-171.94	-1.43
325	NoBP	G	13	-13.52	-0.47	13.29	-6.09	-0.05

i-nuc	BP(j)	Nuc	#BP_Win	avgMFE	avgZ	avgED	SumZ	SumZ/#TotalWindows	BPs= 0
nt-326	-	A	120	-	-	-	-	-
326	NoBP	A	120	-28.49	-1.48	17.86	-177.54	-1.48

i-nuc	BP(j)	Nuc	#BP_Win	avgMFE	avgZ	avgED	SumZ	SumZ/#TotalWindows	BPs= 0
nt-327	-	A	120	-	-	-	-	-
327	NoBP	A	120	-28.31	-1.48	17.75	-177.27	-1.48

i-nuc	BP(j)	Nuc	#BP_Win	avgMFE	avgZ	avgED	SumZ	SumZ/#TotalWindows	BPs= 4
nt-328	-	G	120	-	-	-	-	-
328	NoBP	G	75	-25.75	-1.49	17.36	-111.91	-0.93
328	219	C	3	-35.0	-0.29	26.19	-0.87	-0.01
328	236	C	11	-41.3	-1.96	11.39	-21.61	-0.18
328	309	U	27	-30.68	-1.49	20.85	-40.24	-0.34
328	343	C	4	-14.12	-0.58	12.15	-2.34	-0.02

i-nuc	BP(j)	Nuc	#BP_Win	avgMFE	avgZ	avgED	SumZ	SumZ/#TotalWindows	BPs= 4
nt-329	-	G	120	-	-	-	-	-
329	NoBP	G	34	-23.8	-1.06	13.07	-36.04	-0.3
329	218	C	3	-35.0	-0.29	26.19	-0.87	-0.01
329	233	C	3	-37.57	-1.11	18.55	-3.32	-0.03
329	308	U	27	-30.68	-1.49	20.85	-40.24	-0.34
329	309	U	53	-28.26	-1.82	18.18	-96.43	-0.8

i-nuc	BP(j)	Nuc	#BP_Win	avgMFE	avgZ	avgED	SumZ	SumZ/#TotalWindows	BPs= 4
nt-330	-	A	120	-	-	-	-	-
330	NoBP	A	33	-25.32	-1.03	14.01	-34.01	-0.28
330	232	U	3	-37.57	-1.11	18.55	-3.32	-0.03
330	307	U	27	-30.68	-1.49	20.85	-40.24	-0.34
330	308	U	53	-28.26	-1.82	18.18	-96.43	-0.8
330	341	U	4	-14.12	-0.58	12.15	-2.34	-0.02

i-nuc	BP(j)	Nuc	#BP_Win	avgMFE	avgZ	avgED	SumZ	SumZ/#TotalWindows	BPs= 5
nt-331	-	G	120	-	-	-	-	-
331	NoBP	G	47	-21.77	-0.94	17.18	-44.01	-0.37
331	231	C	3	-37.57	-1.11	18.55	-3.32	-0.03
331	233	C	11	-41.3	-1.96	11.39	-21.61	-0.18
331	245	C	5	-40.2	-1.68	24.4	-8.38	-0.07
331	307	U	53	-28.26	-1.82	18.18	-96.43	-0.8
331	306	U	1	-19.7	-1.93	11.78	-1.93	-0.02

i-nuc	BP(j)	Nuc	#BP_Win	avgMFE	avgZ	avgED	SumZ	SumZ/#TotalWindows	BPs= 4
nt-332	-	A	120	-	-	-	-	-
332	NoBP	A	48	-21.25	-0.95	16.94	-45.68	-0.38
332	230	U	3	-37.57	-1.11	18.55	-3.32	-0.03
332	232	U	11	-41.3	-1.96	11.39	-21.61	-0.18
332	244	U	5	-40.2	-1.68	24.4	-8.38	-0.07
332	306	U	53	-28.26	-1.82	18.18	-96.43	-0.8

i-nuc	BP(j)	Nuc	#BP_Win	avgMFE	avgZ	avgED	SumZ	SumZ/#TotalWindows	BPs= 3
nt-333	-	G	120	-	-	-	-	-
333	229	C	3	-37.57	-1.11	18.55	-3.32	-0.03
333	231	C	11	-41.3	-1.96	11.39	-21.61	-0.18
333	243	C	5	-40.2	-1.68	24.4	-8.38	-0.07
333	NoBP	G	101	-24.71	-1.4	17.55	-141.02	-1.18

i-nuc	BP(j)	Nuc	#BP_Win	avgMFE	avgZ	avgED	SumZ	SumZ/#TotalWindows	BPs= 2
nt-334	-	A	120	-	-	-	-	-
334	228	U	2	-38.35	-1.31	15.38	-2.62	-0.02
334	230	U	11	-41.3	-1.96	11.39	-21.61	-0.18
334	NoBP	A	107	-25.32	-1.39	17.89	-148.9	-1.24

i-nuc	BP(j)	Nuc	#BP_Win	avgMFE	avgZ	avgED	SumZ	SumZ/#TotalWindows	BPs= 1
nt-335	-	G	120	-	-	-	-	-
335	NoBP	G	109	-25.32	-1.38	17.89	-150.02	-1.25
335	229	C	11	-41.3	-1.96	11.39	-21.61	-0.18

i-nuc	BP(j)	Nuc	#BP_Win	avgMFE	avgZ	avgED	SumZ	SumZ/#TotalWindows	BPs= 2
nt-336	-	A	120	-	-	-	-	-
336	228	U	11	-41.3	-1.96	11.39	-21.61	-0.18
336	NoBP	A	104	-25.16	-1.38	17.63	-143.42	-1.2
336	355	U	5	-23.5	-0.9	24.25	-4.48	-0.04

i-nuc	BP(j)	Nuc	#BP_Win	avgMFE	avgZ	avgED	SumZ	SumZ/#TotalWindows	BPs= 5
nt-337	-	U	120	-	-	-	-	-
337	227	A	10	-41.47	-2.02	11.0	-20.22	-0.17
337	239	A	5	-40.2	-1.68	24.4	-8.38	-0.07
337	246	G	2	-38.6	-1.15	29.4	-2.3	-0.02
337	301	A	50	-28.61	-1.8	18.2	-90.2	-0.75
337	NoBP	U	48	-19.18	-0.87	15.9	-41.71	-0.35
337	354	G	5	-23.5	-0.9	24.25	-4.48	-0.04

i-nuc	BP(j)	Nuc	#BP_Win	avgMFE	avgZ	avgED	SumZ	SumZ/#TotalWindows	BPs= 3
nt-338	-	G	120	-	-	-	-	-
338	NoBP	G	63	-22.63	-1.01	15.93	-63.93	-0.53
338	238	C	5	-40.2	-1.68	24.4	-8.38	-0.07
338	245	C	2	-38.6	-1.15	29.4	-2.3	-0.02
338	300	C	50	-28.61	-1.8	18.2	-90.2	-0.75

i-nuc	BP(j)	Nuc	#BP_Win	avgMFE	avgZ	avgED	SumZ	SumZ/#TotalWindows	BPs= 4
nt-339	-	G	120	-	-	-	-	-
339	NoBP	G	26	-34.39	-1.45	17.57	-37.68	-0.31
339	244	U	2	-38.6	-1.15	29.4	-2.3	-0.02
339	299	C	50	-28.61	-1.8	18.2	-90.2	-0.75
339	352	C	39	-16.35	-0.66	15.97	-25.82	-0.22
339	300	C	3	-22.47	-2.08	17.85	-6.23	-0.05

i-nuc	BP(j)	Nuc	#BP_Win	avgMFE	avgZ	avgED	SumZ	SumZ/#TotalWindows	BPs= 8
nt-340	-	G	120	-	-	-	-	-
340	NoBP	G	11	-31.56	-1.45	11.38	-15.99	-0.13
340	236	C	5	-40.2	-1.68	24.4	-8.38	-0.07
340	243	C	2	-38.6	-1.15	29.4	-2.3	-0.02
340	297	C	48	-28.92	-1.81	18.34	-86.9	-0.72
340	264	C	9	-33.81	-1.22	22.12	-11.02	-0.09
340	351	U	39	-16.35	-0.66	15.97	-25.82	-0.22
340	299	C	3	-22.47	-2.08	17.85	-6.23	-0.05
340	352	C	1	-21.0	-1.47	15.54	-1.47	-0.01
340	417	C	2	-17.2	-0.51	18.2	-1.02	-0.01

i-nuc	BP(j)	Nuc	#BP_Win	avgMFE	avgZ	avgED	SumZ	SumZ/#TotalWindows	BPs= 9
nt-341	-	U	120	-	-	-	-	-
341	NoBP	U	6	-41.52	-1.98	11.0	-11.86	-0.1
341	235	A	5	-40.2	-1.68	24.4	-8.38	-0.07
341	242	A	2	-38.6	-1.15	29.4	-2.3	-0.02
341	296	A	48	-28.92	-1.81	18.34	-86.9	-0.72
341	263	A	9	-33.81	-1.22	22.12	-11.02	-0.09
341	350	G	40	-16.47	-0.68	15.96	-27.29	-0.23
341	298	G	3	-22.47	-2.08	17.85	-6.23	-0.05
341	416	A	2	-17.2	-0.51	18.2	-1.02	-0.01
341	330	A	4	-14.12	-0.58	12.15	-2.34	-0.02
341	446	A	1	-13.2	0.55	22.84	0.55	0.0

i-nuc	BP(j)	Nuc	#BP_Win	avgMFE	avgZ	avgED	SumZ	SumZ/#TotalWindows	BPs= 5
nt-342	-	G	120	-	-	-	-	-
342	NoBP	G	18	-32.03	-1.32	17.84	-23.82	-0.2
342	295	U	48	-28.92	-1.81	18.34	-86.9	-0.72
342	262	C	9	-33.81	-1.22	22.12	-11.02	-0.09
342	349	C	41	-16.39	-0.66	16.16	-27.19	-0.23
342	297	C	3	-22.47	-2.08	17.85	-6.23	-0.05
342	445	C	1	-13.2	0.55	22.84	0.55	0.0

i-nuc	BP(j)	Nuc	#BP_Win	avgMFE	avgZ	avgED	SumZ	SumZ/#TotalWindows	BPs= 7
nt-343	-	C	120	-	-	-	-	-
343	NoBP	C	10	-28.03	-1.39	15.3	-13.93	-0.12
343	234	G	5	-40.2	-1.68	24.4	-8.38	-0.07
343	240	G	2	-38.6	-1.15	29.4	-2.3	-0.02
343	294	G	48	-28.92	-1.81	18.34	-86.9	-0.72
343	261	G	9	-33.81	-1.22	22.12	-11.02	-0.09
343	348	G	41	-16.39	-0.66	16.16	-27.19	-0.23
343	328	G	4	-14.12	-0.58	12.15	-2.34	-0.02
343	444	G	1	-13.2	0.55	22.84	0.55	0.0

i-nuc	BP(j)	Nuc	#BP_Win	avgMFE	avgZ	avgED	SumZ	SumZ/#TotalWindows	BPs= 2
nt-344	-	G	120	-	-	-	-	-
344	NoBP	G	106	-23.21	-1.23	17.25	-130.77	-1.09
344	233	C	5	-40.2	-1.68	24.4	-8.38	-0.07
344	260	C	9	-33.81	-1.22	22.12	-11.02	-0.09

i-nuc	BP(j)	Nuc	#BP_Win	avgMFE	avgZ	avgED	SumZ	SumZ/#TotalWindows	BPs= 1
nt-345	-	A	120	-	-	-	-	-
345	NoBP	A	115	-23.8	-1.22	17.65	-140.18	-1.17
345	232	U	5	-40.2	-1.68	24.4	-8.38	-0.07

i-nuc	BP(j)	Nuc	#BP_Win	avgMFE	avgZ	avgED	SumZ	SumZ/#TotalWindows	BPs= 1
nt-346	-	G	120	-	-	-	-	-
346	NoBP	G	116	-23.67	-1.2	17.84	-139.15	-1.16
346	231	C	4	-41.08	-1.86	21.31	-7.43	-0.06

i-nuc	BP(j)	Nuc	#BP_Win	avgMFE	avgZ	avgED	SumZ	SumZ/#TotalWindows	BPs= 4
nt-347	-	A	120	-	-	-	-	-
347	230	U	3	-41.57	-2.03	21.51	-6.1	-0.05
347	NoBP	A	74	-20.89	-0.98	17.47	-72.31	-0.6
347	291	U	5	-31.16	-1.59	11.96	-7.95	-0.07
347	288	U	34	-29.43	-1.65	20.27	-56.18	-0.47
347	323	U	4	-14.12	-0.58	12.15	-2.34	-0.02

i-nuc	BP(j)	Nuc	#BP_Win	avgMFE	avgZ	avgED	SumZ	SumZ/#TotalWindows	BPs= 7
nt-348	-	G	120	-	-	-	-	-
348	229	C	1	-43.0	-2.2	18.91	-2.2	-0.02
348	NoBP	G	29	-24.51	-1.35	16.78	-39.16	-0.33
348	238	C	2	-38.6	-1.15	29.4	-2.3	-0.02
348	287	C	34	-29.43	-1.65	20.27	-56.18	-0.47
348	258	C	7	-35.21	-1.29	20.76	-9.06	-0.08
348	343	C	41	-16.39	-0.66	16.16	-27.19	-0.23
348	291	U	2	-25.2	-2.06	15.81	-4.11	-0.03
348	322	C	4	-14.12	-0.58	12.15	-2.34	-0.02

i-nuc	BP(j)	Nuc	#BP_Win	avgMFE	avgZ	avgED	SumZ	SumZ/#TotalWindows	BPs= 9
nt-349	-	C	120	-	-	-	-	-
349	NoBP	C	3	-39.17	-1.42	25.5	-4.25	-0.04
349	237	G	2	-38.6	-1.15	29.4	-2.3	-0.02
349	289	G	5	-31.16	-1.59	11.96	-7.95	-0.07
349	285	G	34	-29.43	-1.65	20.27	-56.18	-0.47
349	257	G	7	-35.21	-1.29	20.76	-9.06	-0.08
349	342	G	41	-16.39	-0.66	16.16	-27.19	-0.23
349	366	G	4	-27.5	-1.47	26.0	-5.87	-0.05
349	290	G	2	-25.2	-2.06	15.81	-4.11	-0.03
349	408	G	18	-18.97	-1.13	14.56	-20.35	-0.17
349	321	G	4	-14.12	-0.58	12.15	-2.34	-0.02

i-nuc	BP(j)	Nuc	#BP_Win	avgMFE	avgZ	avgED	SumZ	SumZ/#TotalWindows	BPs= 5
nt-350	-	G	120	-	-	-	-	-
350	NoBP	G	38	-23.52	-1.13	17.57	-42.93	-0.36
350	236	C	2	-38.6	-1.15	29.4	-2.3	-0.02
350	287	C	5	-31.16	-1.59	11.96	-7.95	-0.07
350	284	C	34	-29.43	-1.65	20.27	-56.18	-0.47
350	341	U	40	-16.47	-0.68	15.96	-27.29	-0.23
350	445	C	1	-13.3	0.1	23.93	0.1	0.0

i-nuc	BP(j)	Nuc	#BP_Win	avgMFE	avgZ	avgED	SumZ	SumZ/#TotalWindows	BPs= 9
nt-351	-	U	120	-	-	-	-	-
351	NoBP	U	6	-22.35	-0.81	19.57	-4.87	-0.04
351	235	A	2	-38.6	-1.15	29.4	-2.3	-0.02
351	286	A	5	-31.16	-1.59	11.96	-7.95	-0.07
351	283	G	34	-29.43	-1.65	20.27	-56.18	-0.47
351	255	A	7	-35.21	-1.29	20.76	-9.06	-0.08
351	340	G	39	-16.35	-0.66	15.97	-25.82	-0.22
351	364	G	4	-27.5	-1.47	26.0	-5.87	-0.05
351	406	G	18	-18.97	-1.13	14.56	-20.35	-0.17
351	319	A	4	-14.12	-0.58	12.15	-2.34	-0.02
351	444	G	1	-13.3	0.1	23.93	0.1	0.0

i-nuc	BP(j)	Nuc	#BP_Win	avgMFE	avgZ	avgED	SumZ	SumZ/#TotalWindows	BPs= 10
nt-352	-	C	120	-	-	-	-	-
352	234	G	2	-38.6	-1.15	29.4	-2.3	-0.02
352	285	G	5	-31.16	-1.59	11.96	-7.95	-0.07
352	282	G	34	-29.43	-1.65	20.27	-56.18	-0.47
352	254	G	7	-35.21	-1.29	20.76	-9.06	-0.08
352	339	G	39	-16.35	-0.66	15.97	-25.82	-0.22
352	363	G	4	-27.5	-1.47	26.0	-5.87	-0.05
352	NoBP	C	5	-17.94	-0.35	15.96	-1.76	-0.01
352	405	G	18	-18.97	-1.13	14.56	-20.35	-0.17
352	340	G	1	-21.0	-1.47	15.54	-1.47	-0.01
352	318	G	4	-14.12	-0.58	12.15	-2.34	-0.02
352	443	G	1	-13.3	0.1	23.93	0.1	0.0

i-nuc	BP(j)	Nuc	#BP_Win	avgMFE	avgZ	avgED	SumZ	SumZ/#TotalWindows	BPs= 5
nt-353	-	G	120	-	-	-	-	-
353	NoBP	G	6	-26.13	-0.96	25.09	-5.78	-0.05
353	284	C	3	-33.87	-1.3	13.25	-3.9	-0.03
353	281	C	34	-29.43	-1.65	20.27	-56.18	-0.47
353	253	U	7	-35.21	-1.29	20.76	-9.06	-0.08
353	362	C	4	-27.5	-1.47	26.0	-5.87	-0.05
353	403	C	66	-16.82	-0.77	14.63	-50.9	-0.42

i-nuc	BP(j)	Nuc	#BP_Win	avgMFE	avgZ	avgED	SumZ	SumZ/#TotalWindows	BPs= 3
nt-354	-	G	120	-	-	-	-	-
354	NoBP	G	41	-29.22	-1.53	20.58	-62.9	-0.52
354	252	C	7	-35.21	-1.29	20.76	-9.06	-0.08
354	337	U	5	-23.5	-0.9	24.25	-4.48	-0.04
354	402	C	67	-16.94	-0.78	14.59	-52.55	-0.44

i-nuc	BP(j)	Nuc	#BP_Win	avgMFE	avgZ	avgED	SumZ	SumZ/#TotalWindows	BPs= 4
nt-355	-	U	120	-	-	-	-	-
355	NoBP	U	9	-24.9	-1.09	21.67	-9.79	-0.08
355	279	G	32	-29.57	-1.58	20.6	-50.46	-0.42
355	251	G	7	-35.21	-1.29	20.76	-9.06	-0.08
355	336	A	5	-23.5	-0.9	24.25	-4.48	-0.04
355	401	G	67	-16.94	-0.78	14.59	-52.55	-0.44

i-nuc	BP(j)	Nuc	#BP_Win	avgMFE	avgZ	avgED	SumZ	SumZ/#TotalWindows	BPs= 1
nt-356	-	A	120	-	-	-	-	-
356	NoBP	A	114	-21.3	-1.02	17.45	-116.31	-0.97
356	250	U	6	-35.62	-1.32	19.48	-7.89	-0.07

i-nuc	BP(j)	Nuc	#BP_Win	avgMFE	avgZ	avgED	SumZ	SumZ/#TotalWindows	BPs= 1
nt-357	-	U	120	-	-	-	-	-
357	NoBP	U	48	-28.62	-1.28	21.65	-61.5	-0.51
357	399	A	72	-17.24	-0.84	14.78	-60.82	-0.51

i-nuc	BP(j)	Nuc	#BP_Win	avgMFE	avgZ	avgED	SumZ	SumZ/#TotalWindows	BPs= 1
nt-358	-	U	120	-	-	-	-	-
358	NoBP	U	47	-28.1	-1.23	21.78	-57.96	-0.48
358	398	A	73	-17.36	-0.85	14.85	-62.2	-0.52

i-nuc	BP(j)	Nuc	#BP_Win	avgMFE	avgZ	avgED	SumZ	SumZ/#TotalWindows	BPs= 1
nt-359	-	A	120	-	-	-	-	-
359	NoBP	A	47	-27.53	-1.17	21.88	-54.89	-0.46
359	397	U	73	-17.36	-0.85	14.85	-62.2	-0.52

i-nuc	BP(j)	Nuc	#BP_Win	avgMFE	avgZ	avgED	SumZ	SumZ/#TotalWindows	BPs= 3
nt-360	-	A	120	-	-	-	-	-
360	NoBP	A	42	-25.86	-1.1	22.39	-46.13	-0.38
360	249	U	4	-36.52	-1.21	16.74	-4.84	-0.04
360	253	U	1	-34.9	-0.94	31.25	-0.94	-0.01
360	396	U	73	-17.36	-0.85	14.85	-62.2	-0.52

i-nuc	BP(j)	Nuc	#BP_Win	avgMFE	avgZ	avgED	SumZ	SumZ/#TotalWindows	BPs= 6
nt-361	-	G	120	-	-	-	-	-
361	NoBP	G	88	-19.18	-0.93	16.25	-81.45	-0.68
361	248	C	4	-36.52	-1.21	16.74	-4.84	-0.04
361	252	C	1	-34.9	-0.94	31.25	-0.94	-0.01
361	258	C	1	-30.8	-0.99	32.84	-0.99	-0.01
361	262	C	6	-30.48	-1.1	33.07	-6.63	-0.06
361	274	C	13	-27.01	-1.96	15.7	-25.46	-0.21
361	469	C	7	-10.7	1.36	24.49	9.5	0.08

i-nuc	BP(j)	Nuc	#BP_Win	avgMFE	avgZ	avgED	SumZ	SumZ/#TotalWindows	BPs= 9
nt-362	-	C	120	-	-	-	-	-
362	NoBP	C	9	-29.09	-1.5	21.36	-13.53	-0.11
362	247	G	4	-36.52	-1.21	16.74	-4.84	-0.04
362	251	G	1	-34.9	-0.94	31.25	-0.94	-0.01
362	257	G	1	-30.8	-0.99	32.84	-0.99	-0.01
362	261	G	6	-30.48	-1.1	33.07	-6.63	-0.06
362	353	G	4	-27.5	-1.47	26.0	-5.87	-0.05
362	273	G	13	-27.01	-1.96	15.7	-25.46	-0.21
362	394	G	73	-17.36	-0.85	14.85	-62.2	-0.52
362	468	G	7	-10.7	1.36	24.49	9.5	0.08
362	480	G	2	-11.95	1.44	31.5	2.87	0.02

i-nuc	BP(j)	Nuc	#BP_Win	avgMFE	avgZ	avgED	SumZ	SumZ/#TotalWindows	BPs= 6
nt-363	-	G	120	-	-	-	-	-
363	NoBP	G	27	-28.43	-1.61	18.22	-43.59	-0.36
363	250	U	1	-34.9	-0.94	31.25	-0.94	-0.01
363	260	C	6	-30.48	-1.1	33.07	-6.63	-0.06
363	352	C	4	-27.5	-1.47	26.0	-5.87	-0.05
363	393	C	73	-17.36	-0.85	14.85	-62.2	-0.52
363	467	C	7	-10.7	1.36	24.49	9.5	0.08
363	479	U	2	-11.95	1.44	31.5	2.87	0.02

i-nuc	BP(j)	Nuc	#BP_Win	avgMFE	avgZ	avgED	SumZ	SumZ/#TotalWindows	BPs= 5
nt-364	-	G	120	-	-	-	-	-
364	NoBP	G	33	-28.25	-1.52	20.97	-50.02	-0.42
364	249	U	1	-34.9	-0.94	31.25	-0.94	-0.01
364	351	U	4	-27.5	-1.47	26.0	-5.87	-0.05
364	392	U	73	-17.36	-0.85	14.85	-62.2	-0.52
364	466	U	7	-10.7	1.36	24.49	9.5	0.08
364	478	C	2	-11.95	1.44	31.5	2.87	0.02

i-nuc	BP(j)	Nuc	#BP_Win	avgMFE	avgZ	avgED	SumZ	SumZ/#TotalWindows	BPs= 5
nt-365	-	G	120	-	-	-	-	-
365	NoBP	G	31	-27.2	-1.61	19.43	-49.79	-0.41
365	248	C	1	-34.9	-0.94	31.25	-0.94	-0.01
365	258	C	6	-30.48	-1.1	33.07	-6.63	-0.06
365	391	U	73	-17.36	-0.85	14.85	-62.2	-0.52
365	465	U	7	-10.7	1.36	24.49	9.5	0.08
365	477	C	2	-11.95	1.44	31.5	2.87	0.02

i-nuc	BP(j)	Nuc	#BP_Win	avgMFE	avgZ	avgED	SumZ	SumZ/#TotalWindows	BPs= 3
nt-366	-	G	120	-	-	-	-	-
366	NoBP	G	113	-19.88	-0.91	17.29	-102.94	-0.86
366	253	U	1	-30.8	-0.99	32.84	-0.99	-0.01
366	349	C	4	-27.5	-1.47	26.0	-5.87	-0.05
366	476	U	2	-11.95	1.44	31.5	2.87	0.02

i-nuc	BP(j)	Nuc	#BP_Win	avgMFE	avgZ	avgED	SumZ	SumZ/#TotalWindows	BPs= 1
nt-367	-	G	120	-	-	-	-	-
367	NoBP	G	119	-19.88	-0.89	17.79	-105.75	-0.88
367	252	C	1	-30.8	-0.99	32.84	-0.99	-0.01

i-nuc	BP(j)	Nuc	#BP_Win	avgMFE	avgZ	avgED	SumZ	SumZ/#TotalWindows	BPs= 0
nt-368	-	A	120	-	-	-	-	-
368	NoBP	A	120	-19.86	-0.89	17.8	-107.1	-0.89

i-nuc	BP(j)	Nuc	#BP_Win	avgMFE	avgZ	avgED	SumZ	SumZ/#TotalWindows	BPs= 2
nt-369	-	G	120	-	-	-	-	-
369	NoBP	G	108	-20.34	-1.05	17.03	-113.82	-0.95
369	393	C	10	-14.93	0.38	22.62	3.84	0.03
369	467	C	2	-11.95	1.44	31.5	2.87	0.02

i-nuc	BP(j)	Nuc	#BP_Win	avgMFE	avgZ	avgED	SumZ	SumZ/#TotalWindows	BPs= 2
nt-370	-	A	120	-	-	-	-	-
370	NoBP	A	108	-20.22	-1.05	16.97	-113.38	-0.94
370	392	U	10	-14.93	0.38	22.62	3.84	0.03
370	466	U	2	-11.95	1.44	31.5	2.87	0.02

i-nuc	BP(j)	Nuc	#BP_Win	avgMFE	avgZ	avgED	SumZ	SumZ/#TotalWindows	BPs= 2
nt-371	-	A	120	-	-	-	-	-
371	NoBP	A	108	-20.12	-1.05	16.87	-113.25	-0.94
371	391	U	10	-14.93	0.38	22.62	3.84	0.03
371	465	U	2	-11.95	1.44	31.5	2.87	0.02

i-nuc	BP(j)	Nuc	#BP_Win	avgMFE	avgZ	avgED	SumZ	SumZ/#TotalWindows	BPs= 3
nt-372	-	U	120	-	-	-	-	-
372	NoBP	U	35	-25.58	-1.47	20.67	-51.47	-0.43
372	390	A	10	-14.93	0.38	22.62	3.84	0.03
372	383	G	73	-17.36	-0.85	14.85	-62.2	-0.52
372	464	A	2	-11.95	1.44	31.5	2.87	0.02

i-nuc	BP(j)	Nuc	#BP_Win	avgMFE	avgZ	avgED	SumZ	SumZ/#TotalWindows	BPs= 3
nt-373	-	U	120	-	-	-	-	-
373	NoBP	U	35	-25.32	-1.47	20.26	-51.62	-0.43
373	389	A	10	-14.93	0.38	22.62	3.84	0.03
373	382	G	73	-17.36	-0.85	14.85	-62.2	-0.52
373	463	G	2	-11.95	1.44	31.5	2.87	0.02

i-nuc	BP(j)	Nuc	#BP_Win	avgMFE	avgZ	avgED	SumZ	SumZ/#TotalWindows	BPs= 1
nt-374	-	A	120	-	-	-	-	-
374	NoBP	A	47	-22.34	-0.95	20.94	-44.79	-0.37
374	381	U	73	-17.36	-0.85	14.85	-62.2	-0.52

i-nuc	BP(j)	Nuc	#BP_Win	avgMFE	avgZ	avgED	SumZ	SumZ/#TotalWindows	BPs= 0
nt-375	-	G	120	-	-	-	-	-
375	NoBP	G	120	-19.24	-0.89	17.12	-107.19	-0.89

i-nuc	BP(j)	Nuc	#BP_Win	avgMFE	avgZ	avgED	SumZ	SumZ/#TotalWindows	BPs= 0
nt-376	-	A	120	-	-	-	-	-
376	NoBP	A	120	-19.16	-0.9	17.0	-107.46	-0.9

i-nuc	BP(j)	Nuc	#BP_Win	avgMFE	avgZ	avgED	SumZ	SumZ/#TotalWindows	BPs= 0
nt-377	-	U	120	-	-	-	-	-
377	NoBP	U	120	-19.08	-0.89	16.89	-107.12	-0.89

i-nuc	BP(j)	Nuc	#BP_Win	avgMFE	avgZ	avgED	SumZ	SumZ/#TotalWindows	BPs= 0
nt-378	-	A	120	-	-	-	-	-
378	NoBP	A	120	-19.0	-0.9	16.78	-107.41	-0.9

i-nuc	BP(j)	Nuc	#BP_Win	avgMFE	avgZ	avgED	SumZ	SumZ/#TotalWindows	BPs= 1
nt-379	-	A	120	-	-	-	-	-
379	NoBP	A	98	-18.58	-0.88	15.86	-86.15	-0.72
379	397	U	22	-20.5	-0.96	20.42	-21.03	-0.18

i-nuc	BP(j)	Nuc	#BP_Win	avgMFE	avgZ	avgED	SumZ	SumZ/#TotalWindows	BPs= 1
nt-380	-	A	120	-	-	-	-	-
380	NoBP	A	98	-18.5	-0.88	15.81	-86.03	-0.72
380	396	U	22	-20.5	-0.96	20.42	-21.03	-0.18

i-nuc	BP(j)	Nuc	#BP_Win	avgMFE	avgZ	avgED	SumZ	SumZ/#TotalWindows	BPs= 2
nt-381	-	U	120	-	-	-	-	-
381	NoBP	U	25	-21.57	-0.92	18.21	-22.96	-0.19
381	395	G	22	-20.5	-0.96	20.42	-21.03	-0.18
381	374	A	73	-17.36	-0.85	14.85	-62.2	-0.52

i-nuc	BP(j)	Nuc	#BP_Win	avgMFE	avgZ	avgED	SumZ	SumZ/#TotalWindows	BPs= 1
nt-382	-	G	120	-	-	-	-	-
382	NoBP	G	47	-20.94	-0.93	19.05	-43.59	-0.36
382	373	U	73	-17.36	-0.85	14.85	-62.2	-0.52

i-nuc	BP(j)	Nuc	#BP_Win	avgMFE	avgZ	avgED	SumZ	SumZ/#TotalWindows	BPs= 2
nt-383	-	G	120	-	-	-	-	-
383	NoBP	G	25	-21.07	-0.87	17.53	-21.79	-0.18
383	393	C	22	-20.5	-0.96	20.42	-21.03	-0.18
383	372	U	73	-17.36	-0.85	14.85	-62.2	-0.52

i-nuc	BP(j)	Nuc	#BP_Win	avgMFE	avgZ	avgED	SumZ	SumZ/#TotalWindows	BPs= 1
nt-384	-	G	120	-	-	-	-	-
384	NoBP	G	98	-18.24	-0.85	15.47	-83.41	-0.7
384	392	U	22	-20.5	-0.96	20.42	-21.03	-0.18

i-nuc	BP(j)	Nuc	#BP_Win	avgMFE	avgZ	avgED	SumZ	SumZ/#TotalWindows	BPs= 1
nt-385	-	A	120	-	-	-	-	-
385	NoBP	A	98	-18.18	-0.84	15.49	-82.43	-0.69
385	391	U	22	-20.5	-0.96	20.42	-21.03	-0.18

i-nuc	BP(j)	Nuc	#BP_Win	avgMFE	avgZ	avgED	SumZ	SumZ/#TotalWindows	BPs= 0
nt-386	-	A	120	-	-	-	-	-
386	NoBP	A	120	-18.55	-0.85	16.43	-102.24	-0.85

i-nuc	BP(j)	Nuc	#BP_Win	avgMFE	avgZ	avgED	SumZ	SumZ/#TotalWindows	BPs= 0
nt-387	-	A	120	-	-	-	-	-
387	NoBP	A	120	-18.51	-0.84	16.52	-100.84	-0.84

i-nuc	BP(j)	Nuc	#BP_Win	avgMFE	avgZ	avgED	SumZ	SumZ/#TotalWindows	BPs= 0
nt-388	-	A	120	-	-	-	-	-
388	NoBP	A	120	-18.46	-0.82	16.61	-98.74	-0.82

i-nuc	BP(j)	Nuc	#BP_Win	avgMFE	avgZ	avgED	SumZ	SumZ/#TotalWindows	BPs= 1
nt-389	-	A	120	-	-	-	-	-
389	NoBP	A	110	-18.73	-0.91	16.18	-100.26	-0.84
389	373	U	10	-14.93	0.38	22.62	3.84	0.03

i-nuc	BP(j)	Nuc	#BP_Win	avgMFE	avgZ	avgED	SumZ	SumZ/#TotalWindows	BPs= 1
nt-390	-	A	120	-	-	-	-	-
390	NoBP	A	110	-18.68	-0.89	16.29	-97.69	-0.81
390	372	U	10	-14.93	0.38	22.62	3.84	0.03

i-nuc	BP(j)	Nuc	#BP_Win	avgMFE	avgZ	avgED	SumZ	SumZ/#TotalWindows	BPs= 4
nt-391	-	U	120	-	-	-	-	-
391	NoBP	U	14	-22.05	-0.87	17.81	-12.12	-0.1
391	371	A	10	-14.93	0.38	22.62	3.84	0.03
391	385	A	22	-20.5	-0.96	20.42	-21.03	-0.18
391	365	G	73	-17.36	-0.85	14.85	-62.2	-0.52
391	491	G	1	-21.7	0.08	21.74	0.08	0.0

i-nuc	BP(j)	Nuc	#BP_Win	avgMFE	avgZ	avgED	SumZ	SumZ/#TotalWindows	BPs= 4
nt-392	-	U	120	-	-	-	-	-
392	NoBP	U	2	-25.8	-1.8	12.71	-3.59	-0.03
392	370	A	10	-14.93	0.38	22.62	3.84	0.03
392	384	G	22	-20.5	-0.96	20.42	-21.03	-0.18
392	364	G	73	-17.36	-0.85	14.85	-62.2	-0.52
392	490	A	13	-20.99	-0.46	19.95	-6.02	-0.05

i-nuc	BP(j)	Nuc	#BP_Win	avgMFE	avgZ	avgED	SumZ	SumZ/#TotalWindows	BPs= 4
nt-393	-	C	120	-	-	-	-	-
393	NoBP	C	2	-22.55	-0.63	19.82	-1.26	-0.01
393	369	G	10	-14.93	0.38	22.62	3.84	0.03
393	383	G	22	-20.5	-0.96	20.42	-21.03	-0.18
393	363	G	73	-17.36	-0.85	14.85	-62.2	-0.52
393	489	G	13	-20.99	-0.46	19.95	-6.02	-0.05

i-nuc	BP(j)	Nuc	#BP_Win	avgMFE	avgZ	avgED	SumZ	SumZ/#TotalWindows	BPs= 2
nt-394	-	G	120	-	-	-	-	-
394	NoBP	G	40	-20.99	-0.83	20.23	-33.11	-0.28
394	362	C	73	-17.36	-0.85	14.85	-62.2	-0.52
394	403	C	7	-10.7	1.36	24.49	9.5	0.08

i-nuc	BP(j)	Nuc	#BP_Win	avgMFE	avgZ	avgED	SumZ	SumZ/#TotalWindows	BPs= 2
nt-395	-	G	120	-	-	-	-	-
395	NoBP	G	91	-18.15	-0.8	15.92	-72.47	-0.6
395	381	U	22	-20.5	-0.96	20.42	-21.03	-0.18
395	402	C	7	-10.7	1.36	24.49	9.5	0.08

i-nuc	BP(j)	Nuc	#BP_Win	avgMFE	avgZ	avgED	SumZ	SumZ/#TotalWindows	BPs= 3
nt-396	-	U	120	-	-	-	-	-
396	NoBP	U	18	-21.12	-0.49	20.39	-8.78	-0.07
396	380	A	22	-20.5	-0.96	20.42	-21.03	-0.18
396	360	A	73	-17.36	-0.85	14.85	-62.2	-0.52
396	401	G	7	-10.7	1.36	24.49	9.5	0.08

i-nuc	BP(j)	Nuc	#BP_Win	avgMFE	avgZ	avgED	SumZ	SumZ/#TotalWindows	BPs= 2
nt-397	-	U	120	-	-	-	-	-
397	379	A	22	-20.5	-0.96	20.42	-21.03	-0.18
397	359	A	73	-17.36	-0.85	14.85	-62.2	-0.52
397	NoBP	U	25	-18.03	0.1	21.6	2.38	0.02

i-nuc	BP(j)	Nuc	#BP_Win	avgMFE	avgZ	avgED	SumZ	SumZ/#TotalWindows	BPs= 2
nt-398	-	A	120	-	-	-	-	-
398	358	U	73	-17.36	-0.85	14.85	-62.2	-0.52
398	NoBP	A	20	-16.4	0.25	23.54	4.94	0.04
398	485	U	27	-21.08	-0.84	19.27	-22.74	-0.19

i-nuc	BP(j)	Nuc	#BP_Win	avgMFE	avgZ	avgED	SumZ	SumZ/#TotalWindows	BPs= 2
nt-399	-	A	120	-	-	-	-	-
399	357	U	72	-17.24	-0.84	14.78	-60.82	-0.51
399	NoBP	A	13	-14.18	0.63	24.72	8.13	0.07
399	484	U	35	-20.94	-0.74	19.87	-25.89	-0.22

i-nuc	BP(j)	Nuc	#BP_Win	avgMFE	avgZ	avgED	SumZ	SumZ/#TotalWindows	BPs= 2
nt-400	-	G	120	-	-	-	-	-
400	NoBP	G	82	-16.76	-0.59	16.51	-48.48	-0.4
400	323	U	2	-13.1	-0.18	16.36	-0.35	-0.0
400	483	C	36	-20.87	-0.74	19.82	-26.52	-0.22

i-nuc	BP(j)	Nuc	#BP_Win	avgMFE	avgZ	avgED	SumZ	SumZ/#TotalWindows	BPs= 5
nt-401	-	G	120	-	-	-	-	-
401	NoBP	G	5	-18.22	0.14	28.18	0.69	0.01
401	355	U	67	-16.94	-0.78	14.59	-52.55	-0.44
401	291	U	2	-26.1	-1.96	25.14	-3.91	-0.03
401	322	C	2	-13.1	-0.18	16.36	-0.35	-0.0
401	396	U	7	-10.7	1.36	24.49	9.5	0.08
401	482	C	37	-20.71	-0.71	19.78	-26.22	-0.22

i-nuc	BP(j)	Nuc	#BP_Win	avgMFE	avgZ	avgED	SumZ	SumZ/#TotalWindows	BPs= 7
nt-402	-	C	120	-	-	-	-	-
402	354	G	67	-16.94	-0.78	14.59	-52.55	-0.44
402	290	G	2	-26.1	-1.96	25.14	-3.91	-0.03
402	321	G	2	-13.1	-0.18	16.36	-0.35	-0.0
402	395	G	7	-10.7	1.36	24.49	9.5	0.08
402	409	G	2	-11.95	1.44	31.5	2.87	0.02
402	481	G	37	-20.71	-0.71	19.78	-26.22	-0.22
402	519	G	3	-20.97	-0.2	24.66	-0.61	-0.01

i-nuc	BP(j)	Nuc	#BP_Win	avgMFE	avgZ	avgED	SumZ	SumZ/#TotalWindows	BPs= 7
nt-403	-	C	120	-	-	-	-	-
403	353	G	66	-16.82	-0.77	14.63	-50.9	-0.42
403	289	G	2	-26.1	-1.96	25.14	-3.91	-0.03
403	320	G	2	-13.1	-0.18	16.36	-0.35	-0.0
403	394	G	7	-10.7	1.36	24.49	9.5	0.08
403	408	G	2	-11.95	1.44	31.5	2.87	0.02
403	480	G	37	-20.71	-0.71	19.78	-26.22	-0.22
403	518	G	3	-20.97	-0.2	24.66	-0.61	-0.01
403	NoBP	C	1	-20.1	-0.01	17.83	-0.01	-0.0

i-nuc	BP(j)	Nuc	#BP_Win	avgMFE	avgZ	avgED	SumZ	SumZ/#TotalWindows	BPs= 3
nt-404	-	A	120	-	-	-	-	-
404	NoBP	A	78	-16.01	-0.48	16.09	-37.42	-0.31
404	288	U	2	-26.1	-1.96	25.14	-3.91	-0.03
404	479	U	37	-20.71	-0.71	19.78	-26.22	-0.22
404	517	U	3	-20.97	-0.2	24.66	-0.61	-0.01

i-nuc	BP(j)	Nuc	#BP_Win	avgMFE	avgZ	avgED	SumZ	SumZ/#TotalWindows	BPs= 4
nt-405	-	G	120	-	-	-	-	-
405	287	C	2	-26.1	-1.96	25.14	-3.91	-0.03
405	NoBP	G	60	-14.99	-0.24	16.65	-14.59	-0.12
405	352	C	18	-18.97	-1.13	14.56	-20.35	-0.17
405	478	C	37	-20.71	-0.71	19.78	-26.22	-0.22
405	516	C	3	-20.97	-0.2	24.66	-0.61	-0.01

i-nuc	BP(j)	Nuc	#BP_Win	avgMFE	avgZ	avgED	SumZ	SumZ/#TotalWindows	BPs= 2
nt-406	-	G	120	-	-	-	-	-
406	NoBP	G	65	-15.52	-0.26	17.11	-17.08	-0.14
406	351	U	18	-18.97	-1.13	14.56	-20.35	-0.17
406	477	C	37	-20.71	-0.71	19.78	-26.22	-0.22

i-nuc	BP(j)	Nuc	#BP_Win	avgMFE	avgZ	avgED	SumZ	SumZ/#TotalWindows	BPs= 2
nt-407	-	G	120	-	-	-	-	-
407	NoBP	G	80	-16.3	-0.47	16.66	-37.83	-0.32
407	469	C	3	-13.37	0.53	14.64	1.58	0.01
407	476	U	37	-20.71	-0.71	19.78	-26.22	-0.22

i-nuc	BP(j)	Nuc	#BP_Win	avgMFE	avgZ	avgED	SumZ	SumZ/#TotalWindows	BPs= 2
nt-408	-	G	120	-	-	-	-	-
408	NoBP	G	100	-17.4	-0.43	17.95	-42.8	-0.36
408	349	C	18	-18.97	-1.13	14.56	-20.35	-0.17
408	403	C	2	-11.95	1.44	31.5	2.87	0.02

i-nuc	BP(j)	Nuc	#BP_Win	avgMFE	avgZ	avgED	SumZ	SumZ/#TotalWindows	BPs= 2
nt-409	-	G	120	-	-	-	-	-
409	NoBP	G	115	-17.7	-0.55	17.65	-63.66	-0.53
409	467	C	3	-13.37	0.53	14.64	1.58	0.01
409	402	C	2	-11.95	1.44	31.5	2.87	0.02

i-nuc	BP(j)	Nuc	#BP_Win	avgMFE	avgZ	avgED	SumZ	SumZ/#TotalWindows	BPs= 1
nt-410	-	A	120	-	-	-	-	-
410	NoBP	A	117	-17.56	-0.5	18.06	-58.94	-0.49
410	466	U	3	-13.37	0.53	14.64	1.58	0.01

i-nuc	BP(j)	Nuc	#BP_Win	avgMFE	avgZ	avgED	SumZ	SumZ/#TotalWindows	BPs= 1
nt-411	-	A	120	-	-	-	-	-
411	NoBP	A	117	-17.51	-0.48	18.23	-56.14	-0.47
411	465	U	3	-13.37	0.53	14.64	1.58	0.01

i-nuc	BP(j)	Nuc	#BP_Win	avgMFE	avgZ	avgED	SumZ	SumZ/#TotalWindows	BPs= 0
nt-412	-	A	120	-	-	-	-	-
412	NoBP	A	120	-17.36	-0.43	18.32	-52.02	-0.43

i-nuc	BP(j)	Nuc	#BP_Win	avgMFE	avgZ	avgED	SumZ	SumZ/#TotalWindows	BPs= 1
nt-413	-	G	120	-	-	-	-	-
413	NoBP	G	83	-15.8	-0.28	17.91	-23.22	-0.19
413	467	C	37	-20.71	-0.71	19.78	-26.22	-0.22

i-nuc	BP(j)	Nuc	#BP_Win	avgMFE	avgZ	avgED	SumZ	SumZ/#TotalWindows	BPs= 1
nt-414	-	A	120	-	-	-	-	-
414	NoBP	A	83	-15.72	-0.25	18.16	-20.81	-0.17
414	466	U	37	-20.71	-0.71	19.78	-26.22	-0.22

i-nuc	BP(j)	Nuc	#BP_Win	avgMFE	avgZ	avgED	SumZ	SumZ/#TotalWindows	BPs= 1
nt-415	-	A	120	-	-	-	-	-
415	NoBP	A	83	-15.71	-0.23	18.24	-19.33	-0.16
415	465	U	37	-20.71	-0.71	19.78	-26.22	-0.22

i-nuc	BP(j)	Nuc	#BP_Win	avgMFE	avgZ	avgED	SumZ	SumZ/#TotalWindows	BPs= 1
nt-416	-	A	120	-	-	-	-	-
416	NoBP	A	118	-17.24	-0.36	18.78	-42.87	-0.36
416	341	U	2	-17.2	-0.51	18.2	-1.02	-0.01

i-nuc	BP(j)	Nuc	#BP_Win	avgMFE	avgZ	avgED	SumZ	SumZ/#TotalWindows	BPs= 2
nt-417	-	C	120	-	-	-	-	-
417	NoBP	C	81	-15.65	-0.19	18.39	-15.45	-0.13
417	340	G	2	-17.2	-0.51	18.2	-1.02	-0.01
417	463	G	37	-20.71	-0.71	19.78	-26.22	-0.22

i-nuc	BP(j)	Nuc	#BP_Win	avgMFE	avgZ	avgED	SumZ	SumZ/#TotalWindows	BPs= 0
nt-418	-	A	120	-	-	-	-	-
418	NoBP	A	120	-17.24	-0.35	18.93	-41.62	-0.35

i-nuc	BP(j)	Nuc	#BP_Win	avgMFE	avgZ	avgED	SumZ	SumZ/#TotalWindows	BPs= 0
nt-419	-	A	120	-	-	-	-	-
419	NoBP	A	120	-17.25	-0.34	19.03	-40.32	-0.34

i-nuc	BP(j)	Nuc	#BP_Win	avgMFE	avgZ	avgED	SumZ	SumZ/#TotalWindows	BPs= 0
nt-420	-	U	120	-	-	-	-	-
420	NoBP	U	120	-17.28	-0.32	19.12	-38.94	-0.32

i-nuc	BP(j)	Nuc	#BP_Win	avgMFE	avgZ	avgED	SumZ	SumZ/#TotalWindows	BPs= 0
nt-421	-	A	120	-	-	-	-	-
421	NoBP	A	120	-17.32	-0.31	19.22	-37.38	-0.31

i-nuc	BP(j)	Nuc	#BP_Win	avgMFE	avgZ	avgED	SumZ	SumZ/#TotalWindows	BPs= 0
nt-422	-	U	120	-	-	-	-	-
422	NoBP	U	120	-17.35	-0.3	19.29	-36.52	-0.3

i-nuc	BP(j)	Nuc	#BP_Win	avgMFE	avgZ	avgED	SumZ	SumZ/#TotalWindows	BPs= 0
nt-423	-	A	120	-	-	-	-	-
423	NoBP	A	120	-17.39	-0.29	19.37	-35.34	-0.29

i-nuc	BP(j)	Nuc	#BP_Win	avgMFE	avgZ	avgED	SumZ	SumZ/#TotalWindows	BPs= 0
nt-424	-	A	120	-	-	-	-	-
424	NoBP	A	120	-17.42	-0.28	19.44	-34.02	-0.28

i-nuc	BP(j)	Nuc	#BP_Win	avgMFE	avgZ	avgED	SumZ	SumZ/#TotalWindows	BPs= 1
nt-425	-	A	120	-	-	-	-	-
425	NoBP	A	16	-16.86	-1.01	12.19	-16.22	-0.14
425	439	U	104	-17.54	-0.15	20.64	-15.99	-0.13

i-nuc	BP(j)	Nuc	#BP_Win	avgMFE	avgZ	avgED	SumZ	SumZ/#TotalWindows	BPs= 1
nt-426	-	C	120	-	-	-	-	-
426	NoBP	C	16	-17.08	-0.9	12.77	-14.37	-0.12
426	438	G	104	-17.54	-0.15	20.64	-15.99	-0.13

i-nuc	BP(j)	Nuc	#BP_Win	avgMFE	avgZ	avgED	SumZ	SumZ/#TotalWindows	BPs= 1
nt-427	-	U	120	-	-	-	-	-
427	NoBP	U	16	-17.34	-0.8	13.44	-12.85	-0.11
427	437	A	104	-17.54	-0.15	20.64	-15.99	-0.13

i-nuc	BP(j)	Nuc	#BP_Win	avgMFE	avgZ	avgED	SumZ	SumZ/#TotalWindows	BPs= 1
nt-428	-	A	120	-	-	-	-	-
428	NoBP	A	16	-17.61	-0.71	14.27	-11.41	-0.1
428	436	U	104	-17.54	-0.15	20.64	-15.99	-0.13

i-nuc	BP(j)	Nuc	#BP_Win	avgMFE	avgZ	avgED	SumZ	SumZ/#TotalWindows	BPs= 0
nt-429	-	A	120	-	-	-	-	-
429	NoBP	A	120	-17.59	-0.22	19.96	-25.86	-0.22

i-nuc	BP(j)	Nuc	#BP_Win	avgMFE	avgZ	avgED	SumZ	SumZ/#TotalWindows	BPs= 0
nt-430	-	A	120	-	-	-	-	-
430	NoBP	A	120	-17.63	-0.2	20.14	-24.05	-0.2

i-nuc	BP(j)	Nuc	#BP_Win	avgMFE	avgZ	avgED	SumZ	SumZ/#TotalWindows	BPs= 0
nt-431	-	A	120	-	-	-	-	-
431	NoBP	A	120	-17.67	-0.18	20.32	-21.82	-0.18

i-nuc	BP(j)	Nuc	#BP_Win	avgMFE	avgZ	avgED	SumZ	SumZ/#TotalWindows	BPs= 1
nt-432	-	C	120	-	-	-	-	-
432	NoBP	C	115	-17.48	-0.17	20.39	-20.05	-0.17
432	442	G	5	-23.2	0.03	23.02	0.14	0.0

i-nuc	BP(j)	Nuc	#BP_Win	avgMFE	avgZ	avgED	SumZ	SumZ/#TotalWindows	BPs= 1
nt-433	-	A	120	-	-	-	-	-
433	NoBP	A	115	-17.55	-0.16	20.57	-18.86	-0.16
433	441	U	5	-23.2	0.03	23.02	0.14	0.0

i-nuc	BP(j)	Nuc	#BP_Win	avgMFE	avgZ	avgED	SumZ	SumZ/#TotalWindows	BPs= 1
nt-434	-	U	120	-	-	-	-	-
434	NoBP	U	115	-17.63	-0.15	20.72	-17.58	-0.15
434	440	A	5	-23.2	0.03	23.02	0.14	0.0

i-nuc	BP(j)	Nuc	#BP_Win	avgMFE	avgZ	avgED	SumZ	SumZ/#TotalWindows	BPs= 1
nt-435	-	A	120	-	-	-	-	-
435	NoBP	A	115	-17.72	-0.15	20.86	-16.89	-0.14
435	439	U	5	-23.2	0.03	23.02	0.14	0.0

i-nuc	BP(j)	Nuc	#BP_Win	avgMFE	avgZ	avgED	SumZ	SumZ/#TotalWindows	BPs= 1
nt-436	-	U	120	-	-	-	-	-
436	NoBP	U	16	-21.22	0.02	24.32	0.34	0.0
436	428	A	104	-17.54	-0.15	20.64	-15.99	-0.13

i-nuc	BP(j)	Nuc	#BP_Win	avgMFE	avgZ	avgED	SumZ	SumZ/#TotalWindows	BPs= 1
nt-437	-	A	120	-	-	-	-	-
437	NoBP	A	16	-21.85	0.08	25.55	1.32	0.01
437	427	U	104	-17.54	-0.15	20.64	-15.99	-0.13

i-nuc	BP(j)	Nuc	#BP_Win	avgMFE	avgZ	avgED	SumZ	SumZ/#TotalWindows	BPs= 1
nt-438	-	G	120	-	-	-	-	-
438	NoBP	G	16	-22.48	0.14	26.91	2.26	0.02
438	426	C	104	-17.54	-0.15	20.64	-15.99	-0.13

i-nuc	BP(j)	Nuc	#BP_Win	avgMFE	avgZ	avgED	SumZ	SumZ/#TotalWindows	BPs= 2
nt-439	-	U	120	-	-	-	-	-
439	NoBP	U	11	-23.16	0.24	30.31	2.67	0.02
439	425	A	104	-17.54	-0.15	20.64	-15.99	-0.13
439	435	A	5	-23.2	0.03	23.02	0.14	0.0

i-nuc	BP(j)	Nuc	#BP_Win	avgMFE	avgZ	avgED	SumZ	SumZ/#TotalWindows	BPs= 2
nt-440	-	A	120	-	-	-	-	-
440	NoBP	A	111	-18.06	-0.1	21.55	-10.75	-0.09
440	534	U	4	-21.42	-0.57	25.5	-2.29	-0.02
440	434	U	5	-23.2	0.03	23.02	0.14	0.0

i-nuc	BP(j)	Nuc	#BP_Win	avgMFE	avgZ	avgED	SumZ	SumZ/#TotalWindows	BPs= 3
nt-441	-	U	120	-	-	-	-	-
441	NoBP	U	109	-18.09	-0.09	21.53	-10.27	-0.09
441	533	A	5	-21.18	-0.54	26.33	-2.69	-0.02
441	433	A	5	-23.2	0.03	23.02	0.14	0.0
441	463	G	1	-24.4	0.27	30.29	0.27	0.0

i-nuc	BP(j)	Nuc	#BP_Win	avgMFE	avgZ	avgED	SumZ	SumZ/#TotalWindows	BPs= 3
nt-442	-	G	120	-	-	-	-	-
442	NoBP	G	29	-15.78	0.02	20.22	0.68	0.01
442	462	C	81	-19.14	-0.13	22.33	-10.8	-0.09
442	532	C	5	-21.18	-0.54	26.33	-2.69	-0.02
442	432	C	5	-23.2	0.03	23.02	0.14	0.0

i-nuc	BP(j)	Nuc	#BP_Win	avgMFE	avgZ	avgED	SumZ	SumZ/#TotalWindows	BPs= 2
nt-443	-	G	120	-	-	-	-	-
443	NoBP	G	114	-18.61	-0.08	21.94	-9.24	-0.08
443	352	C	1	-13.3	0.1	23.93	0.1	0.0
443	531	C	5	-21.18	-0.54	26.33	-2.69	-0.02

i-nuc	BP(j)	Nuc	#BP_Win	avgMFE	avgZ	avgED	SumZ	SumZ/#TotalWindows	BPs= 2
nt-444	-	G	120	-	-	-	-	-
444	NoBP	G	118	-18.86	-0.1	22.23	-11.83	-0.1
444	343	C	1	-13.2	0.55	22.84	0.55	0.0
444	351	U	1	-13.3	0.1	23.93	0.1	0.0

i-nuc	BP(j)	Nuc	#BP_Win	avgMFE	avgZ	avgED	SumZ	SumZ/#TotalWindows	BPs= 3
nt-445	-	C	120	-	-	-	-	-
445	NoBP	C	37	-18.53	-0.02	22.34	-0.78	-0.01
445	342	G	1	-13.2	0.55	22.84	0.55	0.0
445	350	G	1	-13.3	0.1	23.93	0.1	0.0
445	459	G	81	-19.14	-0.13	22.33	-10.8	-0.09

i-nuc	BP(j)	Nuc	#BP_Win	avgMFE	avgZ	avgED	SumZ	SumZ/#TotalWindows	BPs= 1
nt-446	-	A	120	-	-	-	-	-
446	NoBP	A	119	-19.0	-0.1	22.39	-11.74	-0.1
446	341	U	1	-13.2	0.55	22.84	0.55	0.0

i-nuc	BP(j)	Nuc	#BP_Win	avgMFE	avgZ	avgED	SumZ	SumZ/#TotalWindows	BPs= 2
nt-447	-	A	120	-	-	-	-	-
447	NoBP	A	31	-19.3	-0.12	22.12	-3.87	-0.03
447	457	U	86	-18.82	-0.1	22.3	-8.56	-0.07
447	473	U	3	-23.3	0.17	26.48	0.52	0.0

i-nuc	BP(j)	Nuc	#BP_Win	avgMFE	avgZ	avgED	SumZ	SumZ/#TotalWindows	BPs= 3
nt-448	-	G	120	-	-	-	-	-
448	NoBP	G	20	-17.53	-0.06	22.85	-1.27	-0.01
448	456	C	86	-18.82	-0.1	22.3	-8.56	-0.07
448	540	C	11	-23.69	-0.23	20.2	-2.57	-0.02
448	472	U	3	-23.3	0.17	26.48	0.52	0.0

i-nuc	BP(j)	Nuc	#BP_Win	avgMFE	avgZ	avgED	SumZ	SumZ/#TotalWindows	BPs= 3
nt-449	-	C	120	-	-	-	-	-
449	NoBP	C	23	-19.78	-0.04	20.36	-0.91	-0.01
449	455	G	86	-18.82	-0.1	22.3	-8.56	-0.07
449	480	G	8	-21.1	-0.41	25.7	-3.3	-0.03
449	471	G	3	-23.3	0.17	26.48	0.52	0.0

i-nuc	BP(j)	Nuc	#BP_Win	avgMFE	avgZ	avgED	SumZ	SumZ/#TotalWindows	BPs= 2
nt-450	-	A	120	-	-	-	-	-
450	NoBP	A	96	-18.5	-0.05	22.27	-4.57	-0.04
450	479	U	8	-21.1	-0.41	25.7	-3.3	-0.03
450	538	U	16	-23.71	-0.31	20.06	-5.03	-0.04

i-nuc	BP(j)	Nuc	#BP_Win	avgMFE	avgZ	avgED	SumZ	SumZ/#TotalWindows	BPs= 3
nt-451	-	G	120	-	-	-	-	-
451	NoBP	G	92	-18.41	-0.06	22.16	-5.31	-0.04
451	478	C	8	-21.1	-0.41	25.7	-3.3	-0.03
451	537	C	17	-23.73	-0.31	19.78	-5.22	-0.04
451	469	C	3	-23.3	0.17	26.48	0.52	0.0

i-nuc	BP(j)	Nuc	#BP_Win	avgMFE	avgZ	avgED	SumZ	SumZ/#TotalWindows	BPs= 2
nt-452	-	G	120	-	-	-	-	-
452	NoBP	G	95	-18.66	-0.05	22.37	-5.15	-0.04
452	477	C	8	-21.1	-0.41	25.7	-3.3	-0.03
452	536	C	17	-23.73	-0.31	19.78	-5.22	-0.04

i-nuc	BP(j)	Nuc	#BP_Win	avgMFE	avgZ	avgED	SumZ	SumZ/#TotalWindows	BPs= 4
nt-453	-	G	120	-	-	-	-	-
453	NoBP	G	91	-18.57	-0.07	22.26	-6.31	-0.05
453	476	U	8	-21.1	-0.41	25.7	-3.3	-0.03
453	535	C	17	-23.73	-0.31	19.78	-5.22	-0.04
453	467	C	3	-23.3	0.17	26.48	0.52	0.0
453	565	C	1	-22.2	-0.45	19.98	-0.45	-0.0

i-nuc	BP(j)	Nuc	#BP_Win	avgMFE	avgZ	avgED	SumZ	SumZ/#TotalWindows	BPs= 4
nt-454	-	A	120	-	-	-	-	-
454	NoBP	A	89	-18.6	-0.08	22.23	-6.73	-0.06
454	473	U	10	-21.24	-0.37	25.15	-3.69	-0.03
454	534	U	17	-23.73	-0.31	19.78	-5.22	-0.04
454	466	U	3	-23.3	0.17	26.48	0.52	0.0
454	564	U	1	-22.2	-0.45	19.98	-0.45	-0.0

i-nuc	BP(j)	Nuc	#BP_Win	avgMFE	avgZ	avgED	SumZ	SumZ/#TotalWindows	BPs= 3
nt-455	-	G	120	-	-	-	-	-
455	NoBP	G	21	-22.48	-0.22	19.68	-4.53	-0.04
455	449	C	86	-18.82	-0.1	22.3	-8.56	-0.07
455	472	U	10	-21.24	-0.37	25.15	-3.69	-0.03
455	465	U	3	-23.3	0.17	26.48	0.52	0.0

i-nuc	BP(j)	Nuc	#BP_Win	avgMFE	avgZ	avgED	SumZ	SumZ/#TotalWindows	BPs= 4
nt-456	-	C	120	-	-	-	-	-
456	NoBP	C	20	-22.94	-0.26	19.44	-5.22	-0.04
456	448	G	86	-18.82	-0.1	22.3	-8.56	-0.07
456	471	G	10	-21.24	-0.37	25.15	-3.69	-0.03
456	463	G	3	-23.3	0.17	26.48	0.52	0.0
456	562	G	1	-22.2	-0.45	19.98	-0.45	-0.0

i-nuc	BP(j)	Nuc	#BP_Win	avgMFE	avgZ	avgED	SumZ	SumZ/#TotalWindows	BPs= 3
nt-457	-	U	120	-	-	-	-	-
457	447	A	86	-18.82	-0.1	22.3	-8.56	-0.07
457	470	A	10	-21.24	-0.37	25.15	-3.69	-0.03
457	NoBP	U	23	-23.38	-0.28	20.1	-6.46	-0.05
457	561	A	1	-22.2	-0.45	19.98	-0.45	-0.0

i-nuc	BP(j)	Nuc	#BP_Win	avgMFE	avgZ	avgED	SumZ	SumZ/#TotalWindows	BPs= 1
nt-458	-	A	120	-	-	-	-	-
458	NoBP	A	119	-19.97	-0.17	22.05	-20.48	-0.17
458	560	U	1	-22.2	-0.45	19.98	-0.45	-0.0

i-nuc	BP(j)	Nuc	#BP_Win	avgMFE	avgZ	avgED	SumZ	SumZ/#TotalWindows	BPs= 3
nt-459	-	G	120	-	-	-	-	-
459	NoBP	G	28	-22.16	-0.25	19.99	-6.99	-0.06
459	445	C	81	-19.14	-0.13	22.33	-10.8	-0.09
459	467	C	10	-21.24	-0.37	25.15	-3.69	-0.03
459	559	U	1	-22.2	-0.45	19.98	-0.45	-0.0

i-nuc	BP(j)	Nuc	#BP_Win	avgMFE	avgZ	avgED	SumZ	SumZ/#TotalWindows	BPs= 1
nt-460	-	A	120	-	-	-	-	-
460	NoBP	A	110	-20.01	-0.18	21.64	-20.06	-0.17
460	466	U	10	-21.24	-0.37	25.15	-3.69	-0.03

i-nuc	BP(j)	Nuc	#BP_Win	avgMFE	avgZ	avgED	SumZ	SumZ/#TotalWindows	BPs= 1
nt-461	-	A	120	-	-	-	-	-
461	NoBP	A	110	-20.09	-0.19	21.55	-21.33	-0.18
461	465	U	10	-21.24	-0.37	25.15	-3.69	-0.03

i-nuc	BP(j)	Nuc	#BP_Win	avgMFE	avgZ	avgED	SumZ	SumZ/#TotalWindows	BPs= 1
nt-462	-	C	120	-	-	-	-	-
462	442	G	81	-19.14	-0.13	22.33	-10.8	-0.09
462	NoBP	C	39	-22.56	-0.39	20.57	-15.03	-0.13

i-nuc	BP(j)	Nuc	#BP_Win	avgMFE	avgZ	avgED	SumZ	SumZ/#TotalWindows	BPs= 5
nt-463	-	G	120	-	-	-	-	-
463	NoBP	G	68	-20.02	0.03	23.13	2.3	0.02
463	373	U	2	-11.95	1.44	31.5	2.87	0.02
463	417	C	37	-20.71	-0.71	19.78	-26.22	-0.22
463	441	U	1	-24.4	0.27	30.29	0.27	0.0
463	456	C	3	-23.3	0.17	26.48	0.52	0.0
463	565	C	9	-21.52	-0.75	14.24	-6.73	-0.06

i-nuc	BP(j)	Nuc	#BP_Win	avgMFE	avgZ	avgED	SumZ	SumZ/#TotalWindows	BPs= 2
nt-464	-	A	120	-	-	-	-	-
464	NoBP	A	109	-20.44	-0.22	22.17	-23.45	-0.2
464	372	U	2	-11.95	1.44	31.5	2.87	0.02
464	564	U	9	-21.52	-0.75	14.24	-6.73	-0.06

i-nuc	BP(j)	Nuc	#BP_Win	avgMFE	avgZ	avgED	SumZ	SumZ/#TotalWindows	BPs= 8
nt-465	-	U	120	-	-	-	-	-
465	NoBP	U	48	-21.86	-0.1	23.49	-4.73	-0.04
465	411	A	3	-13.37	0.53	14.64	1.58	0.01
465	365	G	7	-10.7	1.36	24.49	9.5	0.08
465	371	A	2	-11.95	1.44	31.5	2.87	0.02
465	415	A	37	-20.71	-0.71	19.78	-26.22	-0.22
465	461	A	10	-21.24	-0.37	25.15	-3.69	-0.03
465	455	G	3	-23.3	0.17	26.48	0.52	0.0
465	554	A	1	-22.2	-0.45	19.98	-0.45	-0.0
465	563	A	9	-21.52	-0.75	14.24	-6.73	-0.06

i-nuc	BP(j)	Nuc	#BP_Win	avgMFE	avgZ	avgED	SumZ	SumZ/#TotalWindows	BPs= 9
nt-466	-	U	120	-	-	-	-	-
466	NoBP	U	20	-21.58	0.18	26.43	3.64	0.03
466	410	A	3	-13.37	0.53	14.64	1.58	0.01
466	364	G	7	-10.7	1.36	24.49	9.5	0.08
466	370	A	2	-11.95	1.44	31.5	2.87	0.02
466	414	A	37	-20.71	-0.71	19.78	-26.22	-0.22
466	460	A	10	-21.24	-0.37	25.15	-3.69	-0.03
466	521	A	28	-22.3	-0.32	21.71	-9.05	-0.08
466	454	A	3	-23.3	0.17	26.48	0.52	0.0
466	553	A	1	-22.2	-0.45	19.98	-0.45	-0.0
466	562	G	9	-21.52	-0.75	14.24	-6.73	-0.06

i-nuc	BP(j)	Nuc	#BP_Win	avgMFE	avgZ	avgED	SumZ	SumZ/#TotalWindows	BPs= 8
nt-467	-	C	120	-	-	-	-	-
467	NoBP	C	29	-21.79	-0.12	22.78	-3.58	-0.03
467	409	G	3	-13.37	0.53	14.64	1.58	0.01
467	363	G	7	-10.7	1.36	24.49	9.5	0.08
467	369	G	2	-11.95	1.44	31.5	2.87	0.02
467	413	G	37	-20.71	-0.71	19.78	-26.22	-0.22
467	459	G	10	-21.24	-0.37	25.15	-3.69	-0.03
467	520	G	28	-22.3	-0.32	21.71	-9.05	-0.08
467	453	G	3	-23.3	0.17	26.48	0.52	0.0
467	552	G	1	-22.2	-0.45	19.98	-0.45	-0.0

i-nuc	BP(j)	Nuc	#BP_Win	avgMFE	avgZ	avgED	SumZ	SumZ/#TotalWindows	BPs= 1
nt-468	-	G	120	-	-	-	-	-
468	NoBP	G	113	-21.22	-0.34	21.79	-38.74	-0.32
468	362	C	7	-10.7	1.36	24.49	9.5	0.08

i-nuc	BP(j)	Nuc	#BP_Win	avgMFE	avgZ	avgED	SumZ	SumZ/#TotalWindows	BPs= 4
nt-469	-	C	120	-	-	-	-	-
469	NoBP	C	78	-21.14	-0.42	21.99	-32.53	-0.27
469	407	G	3	-13.37	0.53	14.64	1.58	0.01
469	361	G	7	-10.7	1.36	24.49	9.5	0.08
469	518	G	29	-22.26	-0.33	21.61	-9.63	-0.08
469	451	G	3	-23.3	0.17	26.48	0.52	0.0

i-nuc	BP(j)	Nuc	#BP_Win	avgMFE	avgZ	avgED	SumZ	SumZ/#TotalWindows	BPs= 3
nt-470	-	A	120	-	-	-	-	-
470	NoBP	A	72	-19.95	-0.17	22.67	-12.35	-0.1
470	457	U	10	-21.24	-0.37	25.15	-3.69	-0.03
470	517	U	29	-22.26	-0.33	21.61	-9.63	-0.08
470	559	U	9	-21.52	-0.75	14.24	-6.73	-0.06

i-nuc	BP(j)	Nuc	#BP_Win	avgMFE	avgZ	avgED	SumZ	SumZ/#TotalWindows	BPs= 4
nt-471	-	G	120	-	-	-	-	-
471	NoBP	G	69	-19.92	-0.21	22.56	-14.24	-0.12
471	456	C	10	-21.24	-0.37	25.15	-3.69	-0.03
471	516	C	29	-22.26	-0.33	21.61	-9.63	-0.08
471	449	C	3	-23.3	0.17	26.48	0.52	0.0
471	558	C	9	-21.52	-0.75	14.24	-6.73	-0.06

i-nuc	BP(j)	Nuc	#BP_Win	avgMFE	avgZ	avgED	SumZ	SumZ/#TotalWindows	BPs= 4
nt-472	-	U	120	-	-	-	-	-
472	NoBP	U	69	-20.03	-0.23	22.64	-15.79	-0.13
472	455	G	10	-21.24	-0.37	25.15	-3.69	-0.03
472	515	A	29	-22.26	-0.33	21.61	-9.63	-0.08
472	448	G	3	-23.3	0.17	26.48	0.52	0.0
472	557	A	9	-21.52	-0.75	14.24	-6.73	-0.06

i-nuc	BP(j)	Nuc	#BP_Win	avgMFE	avgZ	avgED	SumZ	SumZ/#TotalWindows	BPs= 3
nt-473	-	U	120	-	-	-	-	-
473	NoBP	U	98	-20.77	-0.28	22.42	-27.25	-0.23
473	454	A	10	-21.24	-0.37	25.15	-3.69	-0.03
473	447	A	3	-23.3	0.17	26.48	0.52	0.0
473	556	A	9	-21.52	-0.75	14.24	-6.73	-0.06

i-nuc	BP(j)	Nuc	#BP_Win	avgMFE	avgZ	avgED	SumZ	SumZ/#TotalWindows	BPs= 0
nt-474	-	A	120	-	-	-	-	-
474	NoBP	A	120	-21.02	-0.33	22.14	-39.88	-0.33

i-nuc	BP(j)	Nuc	#BP_Win	avgMFE	avgZ	avgED	SumZ	SumZ/#TotalWindows	BPs= 1
nt-475	-	A	120	-	-	-	-	-
475	NoBP	A	87	-20.52	-0.41	21.6	-35.71	-0.3
475	549	U	33	-22.65	-0.2	23.5	-6.44	-0.05

i-nuc	BP(j)	Nuc	#BP_Win	avgMFE	avgZ	avgED	SumZ	SumZ/#TotalWindows	BPs= 4
nt-476	-	U	120	-	-	-	-	-
476	NoBP	U	39	-20.92	-0.26	21.91	-10.28	-0.09
476	366	G	2	-11.95	1.44	31.5	2.87	0.02
476	407	G	37	-20.71	-0.71	19.78	-26.22	-0.22
476	453	G	8	-21.1	-0.41	25.7	-3.3	-0.03
476	548	A	34	-22.63	-0.21	23.49	-7.12	-0.06

i-nuc	BP(j)	Nuc	#BP_Win	avgMFE	avgZ	avgED	SumZ	SumZ/#TotalWindows	BPs= 4
nt-477	-	C	120	-	-	-	-	-
477	NoBP	C	38	-21.19	-0.3	21.86	-11.48	-0.1
477	365	G	2	-11.95	1.44	31.5	2.87	0.02
477	406	G	37	-20.71	-0.71	19.78	-26.22	-0.22
477	452	G	8	-21.1	-0.41	25.7	-3.3	-0.03
477	547	G	35	-22.61	-0.23	23.53	-7.93	-0.07

i-nuc	BP(j)	Nuc	#BP_Win	avgMFE	avgZ	avgED	SumZ	SumZ/#TotalWindows	BPs= 5
nt-478	-	C	120	-	-	-	-	-
478	NoBP	C	9	-19.01	-0.39	22.97	-3.55	-0.03
478	364	G	2	-11.95	1.44	31.5	2.87	0.02
478	405	G	37	-20.71	-0.71	19.78	-26.22	-0.22
478	451	G	8	-21.1	-0.41	25.7	-3.3	-0.03
478	508	G	29	-22.26	-0.33	21.61	-9.63	-0.08
478	546	G	35	-22.61	-0.23	23.53	-7.93	-0.07

i-nuc	BP(j)	Nuc	#BP_Win	avgMFE	avgZ	avgED	SumZ	SumZ/#TotalWindows	BPs= 5
nt-479	-	U	120	-	-	-	-	-
479	NoBP	U	9	-20.44	-0.72	23.13	-6.52	-0.05
479	363	G	2	-11.95	1.44	31.5	2.87	0.02
479	404	A	37	-20.71	-0.71	19.78	-26.22	-0.22
479	450	A	8	-21.1	-0.41	25.7	-3.3	-0.03
479	507	A	29	-22.26	-0.33	21.61	-9.63	-0.08
479	545	A	35	-22.61	-0.23	23.53	-7.93	-0.07

i-nuc	BP(j)	Nuc	#BP_Win	avgMFE	avgZ	avgED	SumZ	SumZ/#TotalWindows	BPs= 5
nt-480	-	G	120	-	-	-	-	-
480	362	C	2	-11.95	1.44	31.5	2.87	0.02
480	403	C	37	-20.71	-0.71	19.78	-26.22	-0.22
480	449	C	8	-21.1	-0.41	25.7	-3.3	-0.03
480	504	U	38	-22.19	-0.5	21.85	-18.88	-0.16
480	544	C	35	-22.61	-0.23	23.53	-7.93	-0.07

i-nuc	BP(j)	Nuc	#BP_Win	avgMFE	avgZ	avgED	SumZ	SumZ/#TotalWindows	BPs= 2
nt-481	-	G	120	-	-	-	-	-
481	NoBP	G	1	-12.5	1.26	31.16	1.26	0.01
481	402	C	37	-20.71	-0.71	19.78	-26.22	-0.22
481	503	C	82	-22.29	-0.38	22.89	-31.44	-0.26

i-nuc	BP(j)	Nuc	#BP_Win	avgMFE	avgZ	avgED	SumZ	SumZ/#TotalWindows	BPs= 2
nt-482	-	C	120	-	-	-	-	-
482	401	G	37	-20.71	-0.71	19.78	-26.22	-0.22
482	502	G	83	-22.28	-0.39	22.82	-32.52	-0.27

i-nuc	BP(j)	Nuc	#BP_Win	avgMFE	avgZ	avgED	SumZ	SumZ/#TotalWindows	BPs= 2
nt-483	-	C	120	-	-	-	-	-
483	400	G	36	-20.87	-0.74	19.82	-26.52	-0.22
483	501	G	84	-22.25	-0.39	22.81	-32.75	-0.27

i-nuc	BP(j)	Nuc	#BP_Win	avgMFE	avgZ	avgED	SumZ	SumZ/#TotalWindows	BPs= 2
nt-484	-	U	120	-	-	-	-	-
484	399	A	35	-20.94	-0.74	19.87	-25.89	-0.22
484	500	A	84	-22.25	-0.39	22.81	-32.75	-0.27
484	NoBP	U	1	-18.3	0.01	35.57	0.01	0.0

i-nuc	BP(j)	Nuc	#BP_Win	avgMFE	avgZ	avgED	SumZ	SumZ/#TotalWindows	BPs= 3
nt-485	-	U	120	-	-	-	-	-
485	398	A	27	-21.08	-0.84	19.27	-22.74	-0.19
485	509	A	7	-20.51	-0.24	22.4	-1.68	-0.01
485	499	A	84	-22.25	-0.39	22.81	-32.75	-0.27
485	NoBP	U	2	-18.3	-0.11	34.2	-0.22	-0.0

i-nuc	BP(j)	Nuc	#BP_Win	avgMFE	avgZ	avgED	SumZ	SumZ/#TotalWindows	BPs= 2
nt-486	-	U	120	-	-	-	-	-
486	NoBP	U	29	-20.8	-0.75	20.81	-21.7	-0.18
486	508	G	7	-20.51	-0.24	22.4	-1.68	-0.01
486	498	G	84	-22.25	-0.39	22.81	-32.75	-0.27

i-nuc	BP(j)	Nuc	#BP_Win	avgMFE	avgZ	avgED	SumZ	SumZ/#TotalWindows	BPs= 2
nt-487	-	U	120	-	-	-	-	-
487	NoBP	U	29	-20.7	-0.7	21.33	-20.21	-0.17
487	507	A	7	-20.51	-0.24	22.4	-1.68	-0.01
487	497	A	84	-22.25	-0.39	22.81	-32.75	-0.27

i-nuc	BP(j)	Nuc	#BP_Win	avgMFE	avgZ	avgED	SumZ	SumZ/#TotalWindows	BPs= 1
nt-488	-	A	120	-	-	-	-	-
488	NoBP	A	113	-21.83	-0.46	22.57	-51.57	-0.43
488	506	U	7	-20.51	-0.24	22.4	-1.68	-0.01

i-nuc	BP(j)	Nuc	#BP_Win	avgMFE	avgZ	avgED	SumZ	SumZ/#TotalWindows	BPs= 2
nt-489	-	G	120	-	-	-	-	-
489	NoBP	G	23	-20.22	-0.56	23.93	-12.84	-0.11
489	393	C	13	-20.99	-0.46	19.95	-6.02	-0.05
489	496	C	84	-22.25	-0.39	22.81	-32.75	-0.27

i-nuc	BP(j)	Nuc	#BP_Win	avgMFE	avgZ	avgED	SumZ	SumZ/#TotalWindows	BPs= 4
nt-490	-	A	120	-	-	-	-	-
490	NoBP	A	10	-20.9	-1.04	20.76	-10.37	-0.09
490	392	U	13	-20.99	-0.46	19.95	-6.02	-0.05
490	504	U	7	-20.51	-0.24	22.4	-1.68	-0.01
490	495	U	84	-22.25	-0.39	22.81	-32.75	-0.27
490	598	U	6	-18.3	0.05	34.17	0.29	0.0

i-nuc	BP(j)	Nuc	#BP_Win	avgMFE	avgZ	avgED	SumZ	SumZ/#TotalWindows	BPs= 2
nt-491	-	G	120	-	-	-	-	-
491	NoBP	G	112	-21.76	-0.43	23.07	-47.6	-0.4
491	391	U	1	-21.7	0.08	21.74	0.08	0.0
491	503	C	7	-20.51	-0.24	22.4	-1.68	-0.01

i-nuc	BP(j)	Nuc	#BP_Win	avgMFE	avgZ	avgED	SumZ	SumZ/#TotalWindows	BPs= 1
nt-492	-	A	120	-	-	-	-	-
492	NoBP	A	114	-21.84	-0.42	22.56	-48.34	-0.4
492	596	U	6	-18.3	0.05	34.17	0.29	0.0

i-nuc	BP(j)	Nuc	#BP_Win	avgMFE	avgZ	avgED	SumZ	SumZ/#TotalWindows	BPs= 2
nt-493	-	C	120	-	-	-	-	-
493	NoBP	C	107	-21.91	-0.43	22.72	-45.59	-0.38
493	502	G	7	-20.51	-0.24	22.4	-1.68	-0.01
493	595	G	6	-18.3	0.05	34.17	0.29	0.0

i-nuc	BP(j)	Nuc	#BP_Win	avgMFE	avgZ	avgED	SumZ	SumZ/#TotalWindows	BPs= 1
nt-494	-	A	120	-	-	-	-	-
494	NoBP	A	114	-21.81	-0.41	22.84	-46.61	-0.39
494	594	U	6	-18.3	0.05	34.17	0.29	0.0

i-nuc	BP(j)	Nuc	#BP_Win	avgMFE	avgZ	avgED	SumZ	SumZ/#TotalWindows	BPs= 1
nt-495	-	U	120	-	-	-	-	-
495	NoBP	U	36	-20.13	-0.35	25.23	-12.73	-0.11
495	490	A	84	-22.25	-0.39	22.81	-32.75	-0.27

i-nuc	BP(j)	Nuc	#BP_Win	avgMFE	avgZ	avgED	SumZ	SumZ/#TotalWindows	BPs= 2
nt-496	-	C	120	-	-	-	-	-
496	NoBP	C	30	-19.84	-0.34	26.27	-10.1	-0.08
496	505	G	6	-21.33	-0.18	21.57	-1.07	-0.01
496	489	G	84	-22.25	-0.39	22.81	-32.75	-0.27

i-nuc	BP(j)	Nuc	#BP_Win	avgMFE	avgZ	avgED	SumZ	SumZ/#TotalWindows	BPs= 3
nt-497	-	A	120	-	-	-	-	-
497	NoBP	A	24	-20.24	-0.42	24.47	-10.16	-0.08
497	504	U	6	-21.33	-0.18	21.57	-1.07	-0.01
497	487	U	84	-22.25	-0.39	22.81	-32.75	-0.27
497	591	U	6	-18.3	0.05	34.17	0.29	0.0

i-nuc	BP(j)	Nuc	#BP_Win	avgMFE	avgZ	avgED	SumZ	SumZ/#TotalWindows	BPs= 3
nt-498	-	G	120	-	-	-	-	-
498	NoBP	G	24	-20.28	-0.4	24.58	-9.63	-0.08
498	503	C	6	-21.33	-0.18	21.57	-1.07	-0.01
498	486	U	84	-22.25	-0.39	22.81	-32.75	-0.27
498	590	C	6	-18.3	0.05	34.17	0.29	0.0

i-nuc	BP(j)	Nuc	#BP_Win	avgMFE	avgZ	avgED	SumZ	SumZ/#TotalWindows	BPs= 2
nt-499	-	A	120	-	-	-	-	-
499	NoBP	A	30	-20.53	-0.38	23.98	-11.36	-0.09
499	485	U	84	-22.25	-0.39	22.81	-32.75	-0.27
499	589	U	6	-18.3	0.05	34.17	0.29	0.0

i-nuc	BP(j)	Nuc	#BP_Win	avgMFE	avgZ	avgED	SumZ	SumZ/#TotalWindows	BPs= 1
nt-500	-	A	120	-	-	-	-	-
500	NoBP	A	36	-20.2	-0.33	25.73	-11.74	-0.1
500	484	U	84	-22.25	-0.39	22.81	-32.75	-0.27

i-nuc	BP(j)	Nuc	#BP_Win	avgMFE	avgZ	avgED	SumZ	SumZ/#TotalWindows	BPs= 3
nt-501	-	G	120	-	-	-	-	-
501	NoBP	G	18	-20.84	-0.34	21.06	-6.19	-0.05
501	483	C	84	-22.25	-0.39	22.81	-32.75	-0.27
501	587	C	6	-18.3	0.05	34.17	0.29	0.0
501	526	U	12	-20.27	-0.53	28.81	-6.37	-0.05

i-nuc	BP(j)	Nuc	#BP_Win	avgMFE	avgZ	avgED	SumZ	SumZ/#TotalWindows	BPs= 4
nt-502	-	G	120	-	-	-	-	-
502	NoBP	G	11	-20.97	-0.36	20.6	-3.99	-0.03
502	493	C	7	-20.51	-0.24	22.4	-1.68	-0.01
502	482	C	83	-22.28	-0.39	22.82	-32.52	-0.27
502	586	U	6	-18.3	0.05	34.17	0.29	0.0
502	525	C	13	-20.35	-0.55	28.21	-7.13	-0.06

i-nuc	BP(j)	Nuc	#BP_Win	avgMFE	avgZ	avgED	SumZ	SumZ/#TotalWindows	BPs= 6
nt-503	-	C	120	-	-	-	-	-
503	NoBP	C	5	-20.72	-0.61	19.13	-3.04	-0.03
503	498	G	6	-21.33	-0.18	21.57	-1.07	-0.01
503	491	G	7	-20.51	-0.24	22.4	-1.68	-0.01
503	481	G	82	-22.29	-0.38	22.89	-31.44	-0.26
503	585	G	6	-18.3	0.05	34.17	0.29	0.0
503	524	G	13	-20.35	-0.55	28.21	-7.13	-0.06
503	546	G	1	-19.2	-0.6	26.3	-0.6	-0.0

i-nuc	BP(j)	Nuc	#BP_Win	avgMFE	avgZ	avgED	SumZ	SumZ/#TotalWindows	BPs= 8
nt-504	-	U	120	-	-	-	-	-
504	NoBP	U	42	-22.34	-0.27	23.43	-11.37	-0.09
504	497	A	6	-21.33	-0.18	21.57	-1.07	-0.01
504	490	A	7	-20.51	-0.24	22.4	-1.68	-0.01
504	480	G	38	-22.19	-0.5	21.85	-18.88	-0.16
504	529	A	5	-21.18	-0.54	26.33	-2.69	-0.02
504	601	A	2	-20.75	-0.66	19.47	-1.31	-0.01
504	584	A	6	-18.3	0.05	34.17	0.29	0.0
504	523	A	13	-20.35	-0.55	28.21	-7.13	-0.06
504	545	A	1	-19.2	-0.6	26.3	-0.6	-0.0

i-nuc	BP(j)	Nuc	#BP_Win	avgMFE	avgZ	avgED	SumZ	SumZ/#TotalWindows	BPs= 7
nt-505	-	G	120	-	-	-	-	-
505	NoBP	G	40	-21.82	-0.31	21.94	-12.45	-0.1
505	496	C	6	-21.33	-0.18	21.57	-1.07	-0.01
505	528	C	5	-21.18	-0.54	26.33	-2.69	-0.02
505	516	C	46	-22.31	-0.39	23.65	-17.99	-0.15
505	600	C	3	-21.87	-0.88	18.82	-2.64	-0.02
505	583	C	6	-18.3	0.05	34.17	0.29	0.0
505	522	C	13	-20.35	-0.55	28.21	-7.13	-0.06
505	544	C	1	-19.2	-0.6	26.3	-0.6	-0.0

i-nuc	BP(j)	Nuc	#BP_Win	avgMFE	avgZ	avgED	SumZ	SumZ/#TotalWindows	BPs= 7
nt-506	-	U	120	-	-	-	-	-
506	NoBP	U	39	-21.91	-0.3	21.96	-11.77	-0.1
506	488	A	7	-20.51	-0.24	22.4	-1.68	-0.01
506	527	A	5	-21.18	-0.54	26.33	-2.69	-0.02
506	515	A	46	-22.31	-0.39	23.65	-17.99	-0.15
506	599	G	3	-21.87	-0.88	18.82	-2.64	-0.02
506	582	G	6	-18.3	0.05	34.17	0.29	0.0
506	521	A	13	-20.35	-0.55	28.21	-7.13	-0.06
506	543	A	1	-19.2	-0.6	26.3	-0.6	-0.0

i-nuc	BP(j)	Nuc	#BP_Win	avgMFE	avgZ	avgED	SumZ	SumZ/#TotalWindows	BPs= 5
nt-507	-	A	120	-	-	-	-	-
507	NoBP	A	30	-19.97	-0.33	27.78	-9.77	-0.08
507	487	U	7	-20.51	-0.24	22.4	-1.68	-0.01
507	479	U	29	-22.26	-0.33	21.61	-9.63	-0.08
507	526	U	5	-21.18	-0.54	26.33	-2.69	-0.02
507	514	U	46	-22.31	-0.39	23.65	-17.99	-0.15
507	598	U	3	-21.87	-0.88	18.82	-2.64	-0.02

i-nuc	BP(j)	Nuc	#BP_Win	avgMFE	avgZ	avgED	SumZ	SumZ/#TotalWindows	BPs= 3
nt-508	-	G	120	-	-	-	-	-
508	NoBP	G	79	-21.36	-0.39	25.12	-30.77	-0.26
508	486	U	7	-20.51	-0.24	22.4	-1.68	-0.01
508	478	C	29	-22.26	-0.33	21.61	-9.63	-0.08
508	525	C	5	-21.18	-0.54	26.33	-2.69	-0.02

i-nuc	BP(j)	Nuc	#BP_Win	avgMFE	avgZ	avgED	SumZ	SumZ/#TotalWindows	BPs= 2
nt-509	-	A	120	-	-	-	-	-
509	NoBP	A	110	-21.55	-0.38	24.5	-41.33	-0.34
509	485	U	7	-20.51	-0.24	22.4	-1.68	-0.01
509	596	U	3	-21.87	-0.88	18.82	-2.64	-0.02

i-nuc	BP(j)	Nuc	#BP_Win	avgMFE	avgZ	avgED	SumZ	SumZ/#TotalWindows	BPs= 2
nt-510	-	C	120	-	-	-	-	-
510	NoBP	C	104	-21.6	-0.35	23.98	-36.32	-0.3
510	595	G	3	-21.87	-0.88	18.82	-2.64	-0.02
510	518	G	13	-20.35	-0.55	28.21	-7.13	-0.06

i-nuc	BP(j)	Nuc	#BP_Win	avgMFE	avgZ	avgED	SumZ	SumZ/#TotalWindows	BPs= 2
nt-511	-	A	120	-	-	-	-	-
511	NoBP	A	104	-21.56	-0.35	24.06	-36.89	-0.31
511	594	U	3	-21.87	-0.88	18.82	-2.64	-0.02
511	517	U	13	-20.35	-0.55	28.21	-7.13	-0.06

i-nuc	BP(j)	Nuc	#BP_Win	avgMFE	avgZ	avgED	SumZ	SumZ/#TotalWindows	BPs= 1
nt-512	-	A	120	-	-	-	-	-
512	NoBP	A	117	-21.4	-0.38	24.59	-44.17	-0.37
512	593	U	3	-21.87	-0.88	18.82	-2.64	-0.02

i-nuc	BP(j)	Nuc	#BP_Win	avgMFE	avgZ	avgED	SumZ	SumZ/#TotalWindows	BPs= 0
nt-513	-	A	120	-	-	-	-	-
513	NoBP	A	120	-21.39	-0.39	24.5	-47.15	-0.39

i-nuc	BP(j)	Nuc	#BP_Win	avgMFE	avgZ	avgED	SumZ	SumZ/#TotalWindows	BPs= 1
nt-514	-	U	120	-	-	-	-	-
514	NoBP	U	74	-20.78	-0.39	25.14	-28.89	-0.24
514	507	A	46	-22.31	-0.39	23.65	-17.99	-0.15

i-nuc	BP(j)	Nuc	#BP_Win	avgMFE	avgZ	avgED	SumZ	SumZ/#TotalWindows	BPs= 2
nt-515	-	A	120	-	-	-	-	-
515	NoBP	A	45	-19.77	-0.42	27.58	-19.01	-0.16
515	472	U	29	-22.26	-0.33	21.61	-9.63	-0.08
515	506	U	46	-22.31	-0.39	23.65	-17.99	-0.15

i-nuc	BP(j)	Nuc	#BP_Win	avgMFE	avgZ	avgED	SumZ	SumZ/#TotalWindows	BPs= 3
nt-516	-	C	120	-	-	-	-	-
516	NoBP	C	42	-19.62	-0.43	28.01	-18.12	-0.15
516	405	G	3	-20.97	-0.2	24.66	-0.61	-0.01
516	471	G	29	-22.26	-0.33	21.61	-9.63	-0.08
516	505	G	46	-22.31	-0.39	23.65	-17.99	-0.15

i-nuc	BP(j)	Nuc	#BP_Win	avgMFE	avgZ	avgED	SumZ	SumZ/#TotalWindows	BPs= 3
nt-517	-	U	120	-	-	-	-	-
517	NoBP	U	75	-21.11	-0.38	25.43	-28.48	-0.24
517	404	A	3	-20.97	-0.2	24.66	-0.61	-0.01
517	470	A	29	-22.26	-0.33	21.61	-9.63	-0.08
517	511	A	13	-20.35	-0.55	28.21	-7.13	-0.06

i-nuc	BP(j)	Nuc	#BP_Win	avgMFE	avgZ	avgED	SumZ	SumZ/#TotalWindows	BPs= 5
nt-518	-	G	120	-	-	-	-	-
518	NoBP	G	6	-20.98	-0.44	26.19	-2.65	-0.02
518	403	C	3	-20.97	-0.2	24.66	-0.61	-0.01
518	469	C	29	-22.26	-0.33	21.61	-9.63	-0.08
518	537	C	60	-21.04	-0.27	26.22	-16.15	-0.13
518	589	U	9	-21.46	-0.98	20.23	-8.85	-0.07
518	510	C	13	-20.35	-0.55	28.21	-7.13	-0.06

i-nuc	BP(j)	Nuc	#BP_Win	avgMFE	avgZ	avgED	SumZ	SumZ/#TotalWindows	BPs= 3
nt-519	-	G	120	-	-	-	-	-
519	402	C	3	-20.97	-0.2	24.66	-0.61	-0.01
519	NoBP	G	46	-21.63	-0.41	24.05	-18.87	-0.16
519	536	C	60	-21.04	-0.27	26.22	-16.15	-0.13
519	588	C	11	-21.06	-0.87	20.7	-9.53	-0.08

i-nuc	BP(j)	Nuc	#BP_Win	avgMFE	avgZ	avgED	SumZ	SumZ/#TotalWindows	BPs= 3
nt-520	-	G	120	-	-	-	-	-
520	NoBP	G	21	-20.45	-0.49	26.7	-10.24	-0.09
520	467	C	28	-22.3	-0.32	21.71	-9.05	-0.08
520	535	C	60	-21.04	-0.27	26.22	-16.15	-0.13
520	587	C	11	-21.06	-0.87	20.7	-9.53	-0.08

i-nuc	BP(j)	Nuc	#BP_Win	avgMFE	avgZ	avgED	SumZ	SumZ/#TotalWindows	BPs= 4
nt-521	-	A	120	-	-	-	-	-
521	NoBP	A	8	-19.98	-0.36	24.74	-2.89	-0.02
521	466	U	28	-22.3	-0.32	21.71	-9.05	-0.08
521	534	U	60	-21.04	-0.27	26.22	-16.15	-0.13
521	586	U	11	-21.06	-0.87	20.7	-9.53	-0.08
521	506	U	13	-20.35	-0.55	28.21	-7.13	-0.06

i-nuc	BP(j)	Nuc	#BP_Win	avgMFE	avgZ	avgED	SumZ	SumZ/#TotalWindows	BPs= 2
nt-522	-	C	120	-	-	-	-	-
522	NoBP	C	96	-21.27	-0.28	24.81	-27.19	-0.23
522	585	G	11	-21.06	-0.87	20.7	-9.53	-0.08
522	505	G	13	-20.35	-0.55	28.21	-7.13	-0.06

i-nuc	BP(j)	Nuc	#BP_Win	avgMFE	avgZ	avgED	SumZ	SumZ/#TotalWindows	BPs= 1
nt-523	-	A	120	-	-	-	-	-
523	NoBP	A	107	-21.21	-0.34	24.43	-36.76	-0.31
523	504	U	13	-20.35	-0.55	28.21	-7.13	-0.06

i-nuc	BP(j)	Nuc	#BP_Win	avgMFE	avgZ	avgED	SumZ	SumZ/#TotalWindows	BPs= 4
nt-524	-	G	120	-	-	-	-	-
524	NoBP	G	31	-22.26	-0.38	22.79	-11.66	-0.1
524	531	C	60	-21.04	-0.27	26.22	-16.15	-0.13
524	583	C	11	-21.06	-0.87	20.7	-9.53	-0.08
524	503	C	13	-20.35	-0.55	28.21	-7.13	-0.06
524	634	C	5	-16.26	0.18	22.8	0.91	0.01

i-nuc	BP(j)	Nuc	#BP_Win	avgMFE	avgZ	avgED	SumZ	SumZ/#TotalWindows	BPs= 4
nt-525	-	C	120	-	-	-	-	-
525	NoBP	C	86	-21.43	-0.29	25.07	-25.28	-0.21
525	508	G	5	-21.18	-0.54	26.33	-2.69	-0.02
525	582	G	11	-21.06	-0.87	20.7	-9.53	-0.08
525	502	G	13	-20.35	-0.55	28.21	-7.13	-0.06
525	633	G	5	-16.26	0.18	22.8	0.91	0.01

i-nuc	BP(j)	Nuc	#BP_Win	avgMFE	avgZ	avgED	SumZ	SumZ/#TotalWindows	BPs= 5
nt-526	-	U	120	-	-	-	-	-
526	NoBP	U	85	-21.44	-0.3	25.16	-25.08	-0.21
526	507	A	5	-21.18	-0.54	26.33	-2.69	-0.02
526	581	A	11	-21.06	-0.87	20.7	-9.53	-0.08
526	501	G	12	-20.27	-0.53	28.81	-6.37	-0.05
526	617	A	2	-18.65	-0.48	21.84	-0.95	-0.01
526	632	A	5	-16.26	0.18	22.8	0.91	0.01

i-nuc	BP(j)	Nuc	#BP_Win	avgMFE	avgZ	avgED	SumZ	SumZ/#TotalWindows	BPs= 3
nt-527	-	A	120	-	-	-	-	-
527	NoBP	A	102	-21.01	-0.29	25.41	-29.75	-0.25
527	506	U	5	-21.18	-0.54	26.33	-2.69	-0.02
527	580	U	11	-21.06	-0.87	20.7	-9.53	-0.08
527	616	U	2	-18.65	-0.48	21.84	-0.95	-0.01

i-nuc	BP(j)	Nuc	#BP_Win	avgMFE	avgZ	avgED	SumZ	SumZ/#TotalWindows	BPs= 2
nt-528	-	C	120	-	-	-	-	-
528	NoBP	C	113	-20.98	-0.35	24.86	-39.48	-0.33
528	505	G	5	-21.18	-0.54	26.33	-2.69	-0.02
528	615	G	2	-18.65	-0.48	21.84	-0.95	-0.01

i-nuc	BP(j)	Nuc	#BP_Win	avgMFE	avgZ	avgED	SumZ	SumZ/#TotalWindows	BPs= 2
nt-529	-	A	120	-	-	-	-	-
529	NoBP	A	113	-20.95	-0.34	24.77	-38.54	-0.32
529	504	U	5	-21.18	-0.54	26.33	-2.69	-0.02
529	614	U	2	-18.65	-0.48	21.84	-0.95	-0.01

i-nuc	BP(j)	Nuc	#BP_Win	avgMFE	avgZ	avgED	SumZ	SumZ/#TotalWindows	BPs= 0
nt-530	-	A	120	-	-	-	-	-
530	NoBP	A	120	-20.88	-0.34	24.69	-41.2	-0.34

i-nuc	BP(j)	Nuc	#BP_Win	avgMFE	avgZ	avgED	SumZ	SumZ/#TotalWindows	BPs= 3
nt-531	-	C	120	-	-	-	-	-
531	NoBP	C	53	-20.71	-0.39	22.72	-20.67	-0.17
531	443	G	5	-21.18	-0.54	26.33	-2.69	-0.02
531	524	G	60	-21.04	-0.27	26.22	-16.15	-0.13
531	612	G	2	-18.65	-0.48	21.84	-0.95	-0.01

i-nuc	BP(j)	Nuc	#BP_Win	avgMFE	avgZ	avgED	SumZ	SumZ/#TotalWindows	BPs= 2
nt-532	-	C	120	-	-	-	-	-
532	NoBP	C	114	-20.84	-0.33	24.46	-37.5	-0.31
532	442	G	5	-21.18	-0.54	26.33	-2.69	-0.02
532	615	G	1	-19.7	0.15	28.31	0.15	0.0

i-nuc	BP(j)	Nuc	#BP_Win	avgMFE	avgZ	avgED	SumZ	SumZ/#TotalWindows	BPs= 3
nt-533	-	A	120	-	-	-	-	-
533	441	U	5	-21.18	-0.54	26.33	-2.69	-0.02
533	NoBP	A	107	-20.95	-0.34	23.99	-36.2	-0.3
533	610	U	7	-18.97	-0.25	30.92	-1.73	-0.01
533	614	U	1	-19.7	0.15	28.31	0.15	0.0

i-nuc	BP(j)	Nuc	#BP_Win	avgMFE	avgZ	avgED	SumZ	SumZ/#TotalWindows	BPs= 6
nt-534	-	U	120	-	-	-	-	-
534	440	A	4	-21.42	-0.57	25.5	-2.29	-0.02
534	454	A	17	-23.73	-0.31	19.78	-5.22	-0.04
534	521	A	60	-21.04	-0.27	26.22	-16.15	-0.13
534	NoBP	U	26	-19.8	-0.67	21.79	-17.3	-0.14
534	609	A	7	-18.97	-0.25	30.92	-1.73	-0.01
534	613	A	1	-19.7	0.15	28.31	0.15	0.0
534	631	A	5	-16.26	0.18	22.8	0.91	0.01

i-nuc	BP(j)	Nuc	#BP_Win	avgMFE	avgZ	avgED	SumZ	SumZ/#TotalWindows	BPs= 5
nt-535	-	C	120	-	-	-	-	-
535	NoBP	C	30	-19.98	-0.65	22.15	-19.47	-0.16
535	453	G	17	-23.73	-0.31	19.78	-5.22	-0.04
535	520	G	60	-21.04	-0.27	26.22	-16.15	-0.13
535	608	G	7	-18.97	-0.25	30.92	-1.73	-0.01
535	612	G	1	-19.7	0.15	28.31	0.15	0.0
535	630	G	5	-16.26	0.18	22.8	0.91	0.01

i-nuc	BP(j)	Nuc	#BP_Win	avgMFE	avgZ	avgED	SumZ	SumZ/#TotalWindows	BPs= 6
nt-536	-	C	120	-	-	-	-	-
536	NoBP	C	27	-20.28	-0.75	21.63	-20.14	-0.17
536	452	G	17	-23.73	-0.31	19.78	-5.22	-0.04
536	519	G	60	-21.04	-0.27	26.22	-16.15	-0.13
536	608	G	2	-19.1	-0.02	32.14	-0.04	-0.0
536	607	G	7	-18.97	-0.25	30.92	-1.73	-0.01
536	629	G	5	-16.26	0.18	22.8	0.91	0.01
536	630	G	2	-16.0	0.05	20.64	0.1	0.0

i-nuc	BP(j)	Nuc	#BP_Win	avgMFE	avgZ	avgED	SumZ	SumZ/#TotalWindows	BPs= 5
nt-537	-	C	120	-	-	-	-	-
537	NoBP	C	12	-21.1	-0.83	21.4	-9.93	-0.08
537	451	G	17	-23.73	-0.31	19.78	-5.22	-0.04
537	518	G	60	-21.04	-0.27	26.22	-16.15	-0.13
537	607	G	2	-19.1	-0.02	32.14	-0.04	-0.0
537	555	G	27	-18.77	-0.43	24.17	-11.57	-0.1
537	629	G	2	-16.0	0.05	20.64	0.1	0.0

i-nuc	BP(j)	Nuc	#BP_Win	avgMFE	avgZ	avgED	SumZ	SumZ/#TotalWindows	BPs= 4
nt-538	-	U	120	-	-	-	-	-
538	450	A	16	-23.71	-0.31	20.06	-5.03	-0.04
538	NoBP	U	73	-21.06	-0.36	25.05	-26.5	-0.22
538	606	A	2	-19.1	-0.02	32.14	-0.04	-0.0
538	554	A	27	-18.77	-0.43	24.17	-11.57	-0.1
538	628	A	2	-16.0	0.05	20.64	0.1	0.0

i-nuc	BP(j)	Nuc	#BP_Win	avgMFE	avgZ	avgED	SumZ	SumZ/#TotalWindows	BPs= 3
nt-539	-	U	120	-	-	-	-	-
539	NoBP	U	89	-21.51	-0.36	23.99	-32.44	-0.27
539	605	A	2	-19.1	-0.02	32.14	-0.04	-0.0
539	553	A	27	-18.77	-0.43	24.17	-11.57	-0.1
539	627	A	2	-16.0	0.05	20.64	0.1	0.0

i-nuc	BP(j)	Nuc	#BP_Win	avgMFE	avgZ	avgED	SumZ	SumZ/#TotalWindows	BPs= 2
nt-540	-	C	120	-	-	-	-	-
540	NoBP	C	82	-21.0	-0.37	24.46	-30.61	-0.26
540	448	G	11	-23.69	-0.23	20.2	-2.57	-0.02
540	552	G	27	-18.77	-0.43	24.17	-11.57	-0.1

i-nuc	BP(j)	Nuc	#BP_Win	avgMFE	avgZ	avgED	SumZ	SumZ/#TotalWindows	BPs= 0
nt-541	-	A	120	-	-	-	-	-
541	NoBP	A	120	-20.72	-0.38	23.9	-46.12	-0.38

i-nuc	BP(j)	Nuc	#BP_Win	avgMFE	avgZ	avgED	SumZ	SumZ/#TotalWindows	BPs= 2
nt-542	-	G	120	-	-	-	-	-
542	NoBP	G	82	-21.29	-0.32	24.13	-26.0	-0.22
542	565	C	11	-21.06	-0.87	20.7	-9.53	-0.08
542	550	C	27	-18.77	-0.43	24.17	-11.57	-0.1

i-nuc	BP(j)	Nuc	#BP_Win	avgMFE	avgZ	avgED	SumZ	SumZ/#TotalWindows	BPs= 3
nt-543	-	A	120	-	-	-	-	-
543	NoBP	A	81	-21.29	-0.33	23.97	-26.71	-0.22
543	564	U	11	-21.06	-0.87	20.7	-9.53	-0.08
543	549	U	27	-18.77	-0.43	24.17	-11.57	-0.1
543	506	U	1	-19.2	-0.6	26.3	-0.6	-0.0

i-nuc	BP(j)	Nuc	#BP_Win	avgMFE	avgZ	avgED	SumZ	SumZ/#TotalWindows	BPs= 3
nt-544	-	C	120	-	-	-	-	-
544	NoBP	C	73	-19.68	-0.44	24.11	-32.32	-0.27
544	480	G	35	-22.61	-0.23	23.53	-7.93	-0.07
544	562	G	11	-21.06	-0.87	20.7	-9.53	-0.08
544	505	G	1	-19.2	-0.6	26.3	-0.6	-0.0

i-nuc	BP(j)	Nuc	#BP_Win	avgMFE	avgZ	avgED	SumZ	SumZ/#TotalWindows	BPs= 3
nt-545	-	A	120	-	-	-	-	-
545	NoBP	A	73	-19.65	-0.47	23.97	-34.28	-0.29
545	479	U	35	-22.61	-0.23	23.53	-7.93	-0.07
545	560	U	11	-21.06	-0.87	20.7	-9.53	-0.08
545	504	U	1	-19.2	-0.6	26.3	-0.6	-0.0

i-nuc	BP(j)	Nuc	#BP_Win	avgMFE	avgZ	avgED	SumZ	SumZ/#TotalWindows	BPs= 3
nt-546	-	G	120	-	-	-	-	-
546	NoBP	G	73	-19.62	-0.5	23.81	-36.63	-0.31
546	478	C	35	-22.61	-0.23	23.53	-7.93	-0.07
546	559	U	11	-21.06	-0.87	20.7	-9.53	-0.08
546	503	C	1	-19.2	-0.6	26.3	-0.6	-0.0

i-nuc	BP(j)	Nuc	#BP_Win	avgMFE	avgZ	avgED	SumZ	SumZ/#TotalWindows	BPs= 3
nt-547	-	G	120	-	-	-	-	-
547	NoBP	G	29	-19.07	-0.39	24.29	-11.18	-0.09
547	477	C	35	-22.61	-0.23	23.53	-7.93	-0.07
547	565	C	45	-19.91	-0.63	23.31	-28.57	-0.24
547	558	C	11	-21.06	-0.87	20.7	-9.53	-0.08

i-nuc	BP(j)	Nuc	#BP_Win	avgMFE	avgZ	avgED	SumZ	SumZ/#TotalWindows	BPs= 2
nt-548	-	A	120	-	-	-	-	-
548	NoBP	A	41	-19.57	-0.57	23.03	-23.28	-0.19
548	476	U	34	-22.63	-0.21	23.49	-7.12	-0.06
548	564	U	45	-19.91	-0.63	23.31	-28.57	-0.24

i-nuc	BP(j)	Nuc	#BP_Win	avgMFE	avgZ	avgED	SumZ	SumZ/#TotalWindows	BPs= 4
nt-549	-	U	120	-	-	-	-	-
549	475	A	33	-22.65	-0.2	23.5	-6.44	-0.05
549	563	A	45	-19.91	-0.63	23.31	-28.57	-0.24
549	556	A	11	-21.06	-0.87	20.7	-9.53	-0.08
549	NoBP	U	4	-20.3	-1.2	17.07	-4.79	-0.04
549	543	A	27	-18.77	-0.43	24.17	-11.57	-0.1

i-nuc	BP(j)	Nuc	#BP_Win	avgMFE	avgZ	avgED	SumZ	SumZ/#TotalWindows	BPs= 3
nt-550	-	C	120	-	-	-	-	-
550	NoBP	C	37	-22.26	-0.36	22.23	-13.37	-0.11
550	562	G	45	-19.91	-0.63	23.31	-28.57	-0.24
550	555	G	11	-21.06	-0.87	20.7	-9.53	-0.08
550	542	G	27	-18.77	-0.43	24.17	-11.57	-0.1

i-nuc	BP(j)	Nuc	#BP_Win	avgMFE	avgZ	avgED	SumZ	SumZ/#TotalWindows	BPs= 0
nt-551	-	A	120	-	-	-	-	-
551	NoBP	A	120	-20.44	-0.55	22.76	-65.95	-0.55

i-nuc	BP(j)	Nuc	#BP_Win	avgMFE	avgZ	avgED	SumZ	SumZ/#TotalWindows	BPs= 2
nt-552	-	G	120	-	-	-	-	-
552	NoBP	G	92	-20.84	-0.61	22.15	-56.26	-0.47
552	467	C	1	-22.2	-0.45	19.98	-0.45	-0.0
552	540	C	27	-18.77	-0.43	24.17	-11.57	-0.1

i-nuc	BP(j)	Nuc	#BP_Win	avgMFE	avgZ	avgED	SumZ	SumZ/#TotalWindows	BPs= 2
nt-553	-	A	120	-	-	-	-	-
553	NoBP	A	92	-20.78	-0.64	21.94	-58.78	-0.49
553	466	U	1	-22.2	-0.45	19.98	-0.45	-0.0
553	539	U	27	-18.77	-0.43	24.17	-11.57	-0.1

i-nuc	BP(j)	Nuc	#BP_Win	avgMFE	avgZ	avgED	SumZ	SumZ/#TotalWindows	BPs= 2
nt-554	-	A	120	-	-	-	-	-
554	NoBP	A	92	-20.72	-0.66	21.73	-60.59	-0.5
554	465	U	1	-22.2	-0.45	19.98	-0.45	-0.0
554	538	U	27	-18.77	-0.43	24.17	-11.57	-0.1

i-nuc	BP(j)	Nuc	#BP_Win	avgMFE	avgZ	avgED	SumZ	SumZ/#TotalWindows	BPs= 2
nt-555	-	G	120	-	-	-	-	-
555	NoBP	G	82	-20.63	-0.66	21.61	-54.08	-0.45
555	550	C	11	-21.06	-0.87	20.7	-9.53	-0.08
555	537	C	27	-18.77	-0.43	24.17	-11.57	-0.1

i-nuc	BP(j)	Nuc	#BP_Win	avgMFE	avgZ	avgED	SumZ	SumZ/#TotalWindows	BPs= 2
nt-556	-	A	120	-	-	-	-	-
556	NoBP	A	100	-19.99	-0.62	22.74	-61.54	-0.51
556	473	U	9	-21.52	-0.75	14.24	-6.73	-0.06
556	549	U	11	-21.06	-0.87	20.7	-9.53	-0.08

i-nuc	BP(j)	Nuc	#BP_Win	avgMFE	avgZ	avgED	SumZ	SumZ/#TotalWindows	BPs= 1
nt-557	-	A	120	-	-	-	-	-
557	NoBP	A	111	-20.04	-0.66	22.36	-73.5	-0.61
557	472	U	9	-21.52	-0.75	14.24	-6.73	-0.06

i-nuc	BP(j)	Nuc	#BP_Win	avgMFE	avgZ	avgED	SumZ	SumZ/#TotalWindows	BPs= 3
nt-558	-	C	120	-	-	-	-	-
558	NoBP	C	98	-19.93	-0.68	22.31	-66.19	-0.55
558	471	G	9	-21.52	-0.75	14.24	-6.73	-0.06
558	547	G	11	-21.06	-0.87	20.7	-9.53	-0.08
558	650	G	2	-17.45	0.02	22.98	0.03	0.0

i-nuc	BP(j)	Nuc	#BP_Win	avgMFE	avgZ	avgED	SumZ	SumZ/#TotalWindows	BPs= 4
nt-559	-	U	120	-	-	-	-	-
559	NoBP	U	97	-19.84	-0.7	22.1	-68.23	-0.57
559	459	G	1	-22.2	-0.45	19.98	-0.45	-0.0
559	470	A	9	-21.52	-0.75	14.24	-6.73	-0.06
559	546	G	11	-21.06	-0.87	20.7	-9.53	-0.08
559	649	A	2	-17.45	0.02	22.98	0.03	0.0

i-nuc	BP(j)	Nuc	#BP_Win	avgMFE	avgZ	avgED	SumZ	SumZ/#TotalWindows	BPs= 3
nt-560	-	U	120	-	-	-	-	-
560	NoBP	U	106	-19.93	-0.73	21.22	-77.18	-0.64
560	458	A	1	-22.2	-0.45	19.98	-0.45	-0.0
560	545	A	11	-21.06	-0.87	20.7	-9.53	-0.08
560	648	G	2	-17.45	0.02	22.98	0.03	0.0

i-nuc	BP(j)	Nuc	#BP_Win	avgMFE	avgZ	avgED	SumZ	SumZ/#TotalWindows	BPs= 1
nt-561	-	A	120	-	-	-	-	-
561	NoBP	A	119	-19.95	-0.75	21.03	-89.29	-0.74
561	457	U	1	-22.2	-0.45	19.98	-0.45	-0.0

i-nuc	BP(j)	Nuc	#BP_Win	avgMFE	avgZ	avgED	SumZ	SumZ/#TotalWindows	BPs= 4
nt-562	-	G	120	-	-	-	-	-
562	NoBP	G	54	-19.38	-0.85	19.95	-46.03	-0.38
562	550	C	45	-19.91	-0.63	23.31	-28.57	-0.24
562	456	C	1	-22.2	-0.45	19.98	-0.45	-0.0
562	466	U	9	-21.52	-0.75	14.24	-6.73	-0.06
562	544	C	11	-21.06	-0.87	20.7	-9.53	-0.08

i-nuc	BP(j)	Nuc	#BP_Win	avgMFE	avgZ	avgED	SumZ	SumZ/#TotalWindows	BPs= 3
nt-563	-	A	120	-	-	-	-	-
563	NoBP	A	61	-19.88	-0.97	19.73	-59.17	-0.49
563	549	U	45	-19.91	-0.63	23.31	-28.57	-0.24
563	465	U	9	-21.52	-0.75	14.24	-6.73	-0.06
563	646	U	5	-16.7	0.04	20.7	0.21	0.0

i-nuc	BP(j)	Nuc	#BP_Win	avgMFE	avgZ	avgED	SumZ	SumZ/#TotalWindows	BPs= 5
nt-564	-	U	120	-	-	-	-	-
564	NoBP	U	49	-19.47	-1.05	19.19	-51.28	-0.43
564	548	A	45	-19.91	-0.63	23.31	-28.57	-0.24
564	454	A	1	-22.2	-0.45	19.98	-0.45	-0.0
564	464	A	9	-21.52	-0.75	14.24	-6.73	-0.06
564	543	A	11	-21.06	-0.87	20.7	-9.53	-0.08
564	645	A	5	-16.7	0.04	20.7	0.21	0.0

i-nuc	BP(j)	Nuc	#BP_Win	avgMFE	avgZ	avgED	SumZ	SumZ/#TotalWindows	BPs= 5
nt-565	-	C	120	-	-	-	-	-
565	547	G	45	-19.91	-0.63	23.31	-28.57	-0.24
565	NoBP	C	49	-19.37	-1.08	18.86	-53.1	-0.44
565	453	G	1	-22.2	-0.45	19.98	-0.45	-0.0
565	463	G	9	-21.52	-0.75	14.24	-6.73	-0.06
565	542	G	11	-21.06	-0.87	20.7	-9.53	-0.08
565	644	G	5	-16.7	0.04	20.7	0.21	0.0

i-nuc	BP(j)	Nuc	#BP_Win	avgMFE	avgZ	avgED	SumZ	SumZ/#TotalWindows	BPs= 0
nt-566	-	A	120	-	-	-	-	-
566	NoBP	A	120	-19.76	-0.83	20.36	-99.98	-0.83

i-nuc	BP(j)	Nuc	#BP_Win	avgMFE	avgZ	avgED	SumZ	SumZ/#TotalWindows	BPs= 1
nt-567	-	U	120	-	-	-	-	-
567	NoBP	U	115	-19.83	-0.88	20.32	-101.68	-0.85
567	643	A	5	-16.7	0.04	20.7	0.21	0.0

i-nuc	BP(j)	Nuc	#BP_Win	avgMFE	avgZ	avgED	SumZ	SumZ/#TotalWindows	BPs= 1
nt-568	-	U	120	-	-	-	-	-
568	NoBP	U	115	-19.77	-0.9	20.3	-103.1	-0.86
568	642	A	5	-16.7	0.04	20.7	0.21	0.0

i-nuc	BP(j)	Nuc	#BP_Win	avgMFE	avgZ	avgED	SumZ	SumZ/#TotalWindows	BPs= 1
nt-569	-	A	120	-	-	-	-	-
569	NoBP	A	115	-19.72	-0.91	20.27	-104.28	-0.87
569	641	U	5	-16.7	0.04	20.7	0.21	0.0

i-nuc	BP(j)	Nuc	#BP_Win	avgMFE	avgZ	avgED	SumZ	SumZ/#TotalWindows	BPs= 1
nt-570	-	U	120	-	-	-	-	-
570	NoBP	U	115	-19.67	-0.93	20.26	-106.38	-0.89
570	640	A	5	-16.7	0.04	20.7	0.21	0.0

i-nuc	BP(j)	Nuc	#BP_Win	avgMFE	avgZ	avgED	SumZ	SumZ/#TotalWindows	BPs= 0
nt-571	-	A	120	-	-	-	-	-
571	NoBP	A	120	-19.5	-0.9	20.23	-107.7	-0.9

i-nuc	BP(j)	Nuc	#BP_Win	avgMFE	avgZ	avgED	SumZ	SumZ/#TotalWindows	BPs= 0
nt-572	-	U	120	-	-	-	-	-
572	NoBP	U	120	-19.48	-0.91	20.09	-109.61	-0.91

i-nuc	BP(j)	Nuc	#BP_Win	avgMFE	avgZ	avgED	SumZ	SumZ/#TotalWindows	BPs= 0
nt-573	-	A	120	-	-	-	-	-
573	NoBP	A	120	-19.45	-0.93	20.02	-111.32	-0.93

i-nuc	BP(j)	Nuc	#BP_Win	avgMFE	avgZ	avgED	SumZ	SumZ/#TotalWindows	BPs= 1
nt-574	-	A	120	-	-	-	-	-
574	NoBP	A	76	-19.95	-1.3	16.15	-98.56	-0.82
574	598	U	44	-18.55	-0.32	26.52	-14.17	-0.12

i-nuc	BP(j)	Nuc	#BP_Win	avgMFE	avgZ	avgED	SumZ	SumZ/#TotalWindows	BPs= 1
nt-575	-	U	120	-	-	-	-	-
575	NoBP	U	75	-19.89	-1.32	15.96	-98.77	-0.82
575	597	G	45	-18.63	-0.32	26.51	-14.61	-0.12

i-nuc	BP(j)	Nuc	#BP_Win	avgMFE	avgZ	avgED	SumZ	SumZ/#TotalWindows	BPs= 1
nt-576	-	A	120	-	-	-	-	-
576	NoBP	A	74	-19.85	-1.34	15.8	-99.12	-0.83
576	596	U	46	-18.7	-0.34	26.47	-15.42	-0.13

i-nuc	BP(j)	Nuc	#BP_Win	avgMFE	avgZ	avgED	SumZ	SumZ/#TotalWindows	BPs= 1
nt-577	-	C	120	-	-	-	-	-
577	NoBP	C	73	-19.84	-1.37	15.64	-99.96	-0.83
577	595	G	47	-18.77	-0.34	26.4	-16.1	-0.13

i-nuc	BP(j)	Nuc	#BP_Win	avgMFE	avgZ	avgED	SumZ	SumZ/#TotalWindows	BPs= 1
nt-578	-	A	120	-	-	-	-	-
578	NoBP	A	73	-19.86	-1.4	15.58	-102.14	-0.85
578	594	U	47	-18.77	-0.34	26.4	-16.1	-0.13

i-nuc	BP(j)	Nuc	#BP_Win	avgMFE	avgZ	avgED	SumZ	SumZ/#TotalWindows	BPs= 1
nt-579	-	A	120	-	-	-	-	-
579	NoBP	A	73	-19.88	-1.42	15.51	-103.88	-0.87
579	593	U	47	-18.77	-0.34	26.4	-16.1	-0.13

i-nuc	BP(j)	Nuc	#BP_Win	avgMFE	avgZ	avgED	SumZ	SumZ/#TotalWindows	BPs= 2
nt-580	-	U	120	-	-	-	-	-
580	NoBP	U	62	-19.7	-1.55	14.53	-96.07	-0.8
580	527	A	11	-21.06	-0.87	20.7	-9.53	-0.08
580	592	A	47	-18.77	-0.34	26.4	-16.1	-0.13

i-nuc	BP(j)	Nuc	#BP_Win	avgMFE	avgZ	avgED	SumZ	SumZ/#TotalWindows	BPs= 2
nt-581	-	A	120	-	-	-	-	-
581	NoBP	A	62	-19.73	-1.58	14.47	-98.0	-0.82
581	526	U	11	-21.06	-0.87	20.7	-9.53	-0.08
581	591	U	47	-18.77	-0.34	26.4	-16.1	-0.13

i-nuc	BP(j)	Nuc	#BP_Win	avgMFE	avgZ	avgED	SumZ	SumZ/#TotalWindows	BPs= 4
nt-582	-	G	120	-	-	-	-	-
582	NoBP	G	12	-20.35	-0.76	19.05	-9.09	-0.08
582	525	C	11	-21.06	-0.87	20.7	-9.53	-0.08
582	590	C	47	-18.77	-0.34	26.4	-16.1	-0.13
582	506	U	6	-18.3	0.05	34.17	0.29	0.0
582	657	C	44	-19.81	-2.09	10.45	-91.74	-0.76

i-nuc	BP(j)	Nuc	#BP_Win	avgMFE	avgZ	avgED	SumZ	SumZ/#TotalWindows	BPs= 3
nt-583	-	C	120	-	-	-	-	-
583	NoBP	C	59	-19.1	-0.45	24.85	-26.8	-0.22
583	524	G	11	-21.06	-0.87	20.7	-9.53	-0.08
583	505	G	6	-18.3	0.05	34.17	0.29	0.0
583	656	G	44	-19.81	-2.09	10.45	-91.74	-0.76

i-nuc	BP(j)	Nuc	#BP_Win	avgMFE	avgZ	avgED	SumZ	SumZ/#TotalWindows	BPs= 1
nt-584	-	A	120	-	-	-	-	-
584	NoBP	A	114	-19.57	-1.14	18.83	-130.16	-1.08
584	504	U	6	-18.3	0.05	34.17	0.29	0.0

i-nuc	BP(j)	Nuc	#BP_Win	avgMFE	avgZ	avgED	SumZ	SumZ/#TotalWindows	BPs= 2
nt-585	-	G	120	-	-	-	-	-
585	NoBP	G	103	-19.43	-1.19	18.51	-122.99	-1.02
585	522	C	11	-21.06	-0.87	20.7	-9.53	-0.08
585	503	C	6	-18.3	0.05	34.17	0.29	0.0

i-nuc	BP(j)	Nuc	#BP_Win	avgMFE	avgZ	avgED	SumZ	SumZ/#TotalWindows	BPs= 3
nt-586	-	U	120	-	-	-	-	-
586	NoBP	U	49	-18.85	-0.35	26.01	-16.91	-0.14
586	521	A	11	-21.06	-0.87	20.7	-9.53	-0.08
586	502	G	6	-18.3	0.05	34.17	0.29	0.0
586	652	A	54	-19.97	-2.01	11.47	-108.76	-0.91

i-nuc	BP(j)	Nuc	#BP_Win	avgMFE	avgZ	avgED	SumZ	SumZ/#TotalWindows	BPs= 3
nt-587	-	C	120	-	-	-	-	-
587	NoBP	C	48	-18.81	-0.34	26.21	-16.41	-0.14
587	520	G	11	-21.06	-0.87	20.7	-9.53	-0.08
587	501	G	6	-18.3	0.05	34.17	0.29	0.0
587	651	G	55	-19.98	-2.03	11.43	-111.45	-0.93

i-nuc	BP(j)	Nuc	#BP_Win	avgMFE	avgZ	avgED	SumZ	SumZ/#TotalWindows	BPs= 2
nt-588	-	C	120	-	-	-	-	-
588	519	G	11	-21.06	-0.87	20.7	-9.53	-0.08
588	NoBP	C	54	-18.7	-0.32	27.12	-17.51	-0.15
588	650	G	55	-19.98	-2.03	11.43	-111.45	-0.93

i-nuc	BP(j)	Nuc	#BP_Win	avgMFE	avgZ	avgED	SumZ	SumZ/#TotalWindows	BPs= 5
nt-589	-	U	120	-	-	-	-	-
589	518	G	9	-21.46	-0.98	20.23	-8.85	-0.07
589	NoBP	U	47	-18.77	-0.34	26.4	-16.1	-0.13
589	499	A	6	-18.3	0.05	34.17	0.29	0.0
589	631	A	1	-17.5	-0.1	26.53	-0.1	-0.0
589	649	A	55	-19.98	-2.03	11.43	-111.45	-0.93
589	704	A	2	-17.58	-1.88	15.08	-3.75	-0.03

i-nuc	BP(j)	Nuc	#BP_Win	avgMFE	avgZ	avgED	SumZ	SumZ/#TotalWindows	BPs= 5
nt-590	-	C	120	-	-	-	-	-
590	NoBP	C	9	-21.03	-1.08	19.02	-9.7	-0.08
590	582	G	47	-18.77	-0.34	26.4	-16.1	-0.13
590	498	G	6	-18.3	0.05	34.17	0.29	0.0
590	630	G	1	-17.5	-0.1	26.53	-0.1	-0.0
590	648	G	55	-19.98	-2.03	11.43	-111.45	-0.93
590	703	G	2	-17.58	-1.88	15.08	-3.75	-0.03

i-nuc	BP(j)	Nuc	#BP_Win	avgMFE	avgZ	avgED	SumZ	SumZ/#TotalWindows	BPs= 5
nt-591	-	U	120	-	-	-	-	-
591	NoBP	U	9	-20.57	-1.23	17.88	-11.08	-0.09
591	581	A	47	-18.77	-0.34	26.4	-16.1	-0.13
591	497	A	6	-18.3	0.05	34.17	0.29	0.0
591	629	G	1	-17.5	-0.1	26.53	-0.1	-0.0
591	647	A	55	-19.98	-2.03	11.43	-111.45	-0.93
591	702	G	2	-17.58	-1.88	15.08	-3.75	-0.03

i-nuc	BP(j)	Nuc	#BP_Win	avgMFE	avgZ	avgED	SumZ	SumZ/#TotalWindows	BPs= 2
nt-592	-	A	120	-	-	-	-	-
592	NoBP	A	18	-19.08	-0.85	22.87	-15.3	-0.13
592	580	U	47	-18.77	-0.34	26.4	-16.1	-0.13
592	646	U	55	-19.98	-2.03	11.43	-111.45	-0.93

i-nuc	BP(j)	Nuc	#BP_Win	avgMFE	avgZ	avgED	SumZ	SumZ/#TotalWindows	BPs= 4
nt-593	-	U	120	-	-	-	-	-
593	NoBP	U	11	-18.64	-0.53	27.81	-5.84	-0.05
593	579	A	47	-18.77	-0.34	26.4	-16.1	-0.13
593	512	A	3	-21.87	-0.88	18.82	-2.64	-0.02
593	645	A	55	-19.98	-2.03	11.43	-111.45	-0.93
593	702	G	4	-17.23	-1.8	9.0	-7.18	-0.06

i-nuc	BP(j)	Nuc	#BP_Win	avgMFE	avgZ	avgED	SumZ	SumZ/#TotalWindows	BPs= 5
nt-594	-	U	120	-	-	-	-	-
594	NoBP	U	2	-19.4	-0.52	23.76	-1.05	-0.01
594	578	A	47	-18.77	-0.34	26.4	-16.1	-0.13
594	511	A	3	-21.87	-0.88	18.82	-2.64	-0.02
594	494	A	6	-18.3	0.05	34.17	0.29	0.0
594	644	G	55	-19.98	-2.03	11.43	-111.45	-0.93
594	701	A	7	-17.27	-1.77	10.71	-12.4	-0.1

i-nuc	BP(j)	Nuc	#BP_Win	avgMFE	avgZ	avgED	SumZ	SumZ/#TotalWindows	BPs= 5
nt-595	-	G	120	-	-	-	-	-
595	577	C	47	-18.77	-0.34	26.4	-16.1	-0.13
595	510	C	3	-21.87	-0.88	18.82	-2.64	-0.02
595	493	C	6	-18.3	0.05	34.17	0.29	0.0
595	625	C	56	-19.94	-1.99	11.7	-111.55	-0.93
595	700	C	8	-17.12	-1.7	10.73	-13.62	-0.11

i-nuc	BP(j)	Nuc	#BP_Win	avgMFE	avgZ	avgED	SumZ	SumZ/#TotalWindows	BPs= 5
nt-596	-	U	120	-	-	-	-	-
596	576	A	46	-18.7	-0.34	26.47	-15.42	-0.13
596	509	A	3	-21.87	-0.88	18.82	-2.64	-0.02
596	492	A	6	-18.3	0.05	34.17	0.29	0.0
596	624	A	56	-19.94	-1.99	11.7	-111.55	-0.93
596	699	A	8	-17.12	-1.7	10.73	-13.62	-0.11
596	NoBP	U	1	-13.88	-0.71	15.44	-0.71	-0.01

i-nuc	BP(j)	Nuc	#BP_Win	avgMFE	avgZ	avgED	SumZ	SumZ/#TotalWindows	BPs= 3
nt-597	-	G	120	-	-	-	-	-
597	575	U	45	-18.63	-0.32	26.51	-14.61	-0.12
597	NoBP	G	11	-18.47	-0.35	26.44	-3.8	-0.03
597	623	C	56	-19.94	-1.99	11.7	-111.55	-0.93
597	698	C	8	-17.12	-1.7	10.73	-13.62	-0.11

i-nuc	BP(j)	Nuc	#BP_Win	avgMFE	avgZ	avgED	SumZ	SumZ/#TotalWindows	BPs= 6
nt-598	-	U	120	-	-	-	-	-
598	574	A	44	-18.55	-0.32	26.52	-14.17	-0.12
598	507	A	3	-21.87	-0.88	18.82	-2.64	-0.02
598	490	A	6	-18.3	0.05	34.17	0.29	0.0
598	622	A	56	-19.94	-1.99	11.7	-111.55	-0.93
598	697	A	8	-17.12	-1.7	10.73	-13.62	-0.11
598	617	A	3	-13.88	-0.76	14.42	-2.27	-0.02

i-nuc	BP(j)	Nuc	#BP_Win	avgMFE	avgZ	avgED	SumZ	SumZ/#TotalWindows	BPs= 2
nt-599	-	G	120	-	-	-	-	-
599	NoBP	G	16	-19.07	-0.16	31.97	-2.6	-0.02
599	506	U	3	-21.87	-0.88	18.82	-2.64	-0.02
599	616	U	101	-18.87	-1.37	16.16	-138.03	-1.15

i-nuc	BP(j)	Nuc	#BP_Win	avgMFE	avgZ	avgED	SumZ	SumZ/#TotalWindows	BPs= 2
nt-600	-	C	120	-	-	-	-	-
600	505	G	3	-21.87	-0.88	18.82	-2.64	-0.02
600	NoBP	C	15	-18.72	-0.1	32.39	-1.48	-0.01
600	615	G	102	-18.8	-1.36	16.17	-138.48	-1.15

i-nuc	BP(j)	Nuc	#BP_Win	avgMFE	avgZ	avgED	SumZ	SumZ/#TotalWindows	BPs= 2
nt-601	-	A	120	-	-	-	-	-
601	504	U	2	-20.75	-0.66	19.47	-1.31	-0.01
601	NoBP	A	16	-18.17	-0.08	31.74	-1.24	-0.01
601	614	U	102	-18.8	-1.36	16.17	-138.48	-1.15

i-nuc	BP(j)	Nuc	#BP_Win	avgMFE	avgZ	avgED	SumZ	SumZ/#TotalWindows	BPs= 1
nt-602	-	U	120	-	-	-	-	-
602	NoBP	U	18	-17.83	-0.06	30.69	-1.05	-0.01
602	613	A	102	-18.8	-1.36	16.17	-138.48	-1.15

i-nuc	BP(j)	Nuc	#BP_Win	avgMFE	avgZ	avgED	SumZ	SumZ/#TotalWindows	BPs= 1
nt-603	-	C	120	-	-	-	-	-
603	NoBP	C	18	-17.49	-0.08	30.02	-1.5	-0.01
603	612	G	102	-18.8	-1.36	16.17	-138.48	-1.15

i-nuc	BP(j)	Nuc	#BP_Win	avgMFE	avgZ	avgED	SumZ	SumZ/#TotalWindows	BPs= 0
nt-604	-	A	120	-	-	-	-	-
604	NoBP	A	120	-18.57	-1.18	18.03	-141.08	-1.18

i-nuc	BP(j)	Nuc	#BP_Win	avgMFE	avgZ	avgED	SumZ	SumZ/#TotalWindows	BPs= 1
nt-605	-	A	120	-	-	-	-	-
605	NoBP	A	118	-18.53	-1.2	17.61	-141.96	-1.18
605	539	U	2	-19.1	-0.02	32.14	-0.04	-0.0

i-nuc	BP(j)	Nuc	#BP_Win	avgMFE	avgZ	avgED	SumZ	SumZ/#TotalWindows	BPs= 1
nt-606	-	A	120	-	-	-	-	-
606	NoBP	A	118	-18.5	-1.22	17.42	-143.64	-1.2
606	538	U	2	-19.1	-0.02	32.14	-0.04	-0.0

i-nuc	BP(j)	Nuc	#BP_Win	avgMFE	avgZ	avgED	SumZ	SumZ/#TotalWindows	BPs= 2
nt-607	-	G	120	-	-	-	-	-
607	NoBP	G	111	-18.44	-1.28	16.36	-142.62	-1.19
607	537	C	2	-19.1	-0.02	32.14	-0.04	-0.0
607	536	C	7	-18.97	-0.25	30.92	-1.73	-0.01

i-nuc	BP(j)	Nuc	#BP_Win	avgMFE	avgZ	avgED	SumZ	SumZ/#TotalWindows	BPs= 2
nt-608	-	G	120	-	-	-	-	-
608	NoBP	G	111	-18.4	-1.3	16.15	-144.06	-1.2
608	536	C	2	-19.1	-0.02	32.14	-0.04	-0.0
608	535	C	7	-18.97	-0.25	30.92	-1.73	-0.01

i-nuc	BP(j)	Nuc	#BP_Win	avgMFE	avgZ	avgED	SumZ	SumZ/#TotalWindows	BPs= 1
nt-609	-	A	120	-	-	-	-	-
609	NoBP	A	113	-18.38	-1.29	16.19	-145.59	-1.21
609	534	U	7	-18.97	-0.25	30.92	-1.73	-0.01

i-nuc	BP(j)	Nuc	#BP_Win	avgMFE	avgZ	avgED	SumZ	SumZ/#TotalWindows	BPs= 1
nt-610	-	U	120	-	-	-	-	-
610	533	A	7	-18.97	-0.25	30.92	-1.73	-0.01
610	NoBP	U	113	-18.35	-1.3	15.96	-146.42	-1.22

i-nuc	BP(j)	Nuc	#BP_Win	avgMFE	avgZ	avgED	SumZ	SumZ/#TotalWindows	BPs= 0
nt-611	-	A	120	-	-	-	-	-
611	NoBP	A	120	-18.35	-1.24	16.62	-149.38	-1.24

i-nuc	BP(j)	Nuc	#BP_Win	avgMFE	avgZ	avgED	SumZ	SumZ/#TotalWindows	BPs= 3
nt-612	-	G	120	-	-	-	-	-
612	NoBP	G	15	-14.79	-0.72	16.73	-10.86	-0.09
612	535	C	1	-19.7	0.15	28.31	0.15	0.0
612	603	C	102	-18.8	-1.36	16.17	-138.48	-1.15
612	531	C	2	-18.65	-0.48	21.84	-0.95	-0.01

i-nuc	BP(j)	Nuc	#BP_Win	avgMFE	avgZ	avgED	SumZ	SumZ/#TotalWindows	BPs= 2
nt-613	-	A	120	-	-	-	-	-
613	NoBP	A	17	-14.97	-0.73	16.02	-12.46	-0.1
613	534	U	1	-19.7	0.15	28.31	0.15	0.0
613	602	U	102	-18.8	-1.36	16.17	-138.48	-1.15

i-nuc	BP(j)	Nuc	#BP_Win	avgMFE	avgZ	avgED	SumZ	SumZ/#TotalWindows	BPs= 3
nt-614	-	U	120	-	-	-	-	-
614	NoBP	U	15	-14.16	-0.81	13.67	-12.2	-0.1
614	533	A	1	-19.7	0.15	28.31	0.15	0.0
614	601	A	102	-18.8	-1.36	16.17	-138.48	-1.15
614	529	A	2	-18.65	-0.48	21.84	-0.95	-0.01

i-nuc	BP(j)	Nuc	#BP_Win	avgMFE	avgZ	avgED	SumZ	SumZ/#TotalWindows	BPs= 3
nt-615	-	G	120	-	-	-	-	-
615	532	C	1	-19.7	0.15	28.31	0.15	0.0
615	600	C	102	-18.8	-1.36	16.17	-138.48	-1.15
615	528	C	2	-18.65	-0.48	21.84	-0.95	-0.01
615	NoBP	G	15	-13.91	-0.85	12.12	-12.81	-0.11

i-nuc	BP(j)	Nuc	#BP_Win	avgMFE	avgZ	avgED	SumZ	SumZ/#TotalWindows	BPs= 2
nt-616	-	U	120	-	-	-	-	-
616	599	G	101	-18.87	-1.37	16.16	-138.03	-1.15
616	527	A	2	-18.65	-0.48	21.84	-0.95	-0.01
616	NoBP	U	17	-13.93	-0.86	12.21	-14.59	-0.12

i-nuc	BP(j)	Nuc	#BP_Win	avgMFE	avgZ	avgED	SumZ	SumZ/#TotalWindows	BPs= 2
nt-617	-	A	120	-	-	-	-	-
617	NoBP	A	115	-18.23	-1.32	15.52	-151.37	-1.26
617	526	U	2	-18.65	-0.48	21.84	-0.95	-0.01
617	598	U	3	-13.88	-0.76	14.42	-2.27	-0.02

i-nuc	BP(j)	Nuc	#BP_Win	avgMFE	avgZ	avgED	SumZ	SumZ/#TotalWindows	BPs= 0
nt-618	-	A	120	-	-	-	-	-
618	NoBP	A	120	-18.07	-1.29	15.53	-155.27	-1.29

i-nuc	BP(j)	Nuc	#BP_Win	avgMFE	avgZ	avgED	SumZ	SumZ/#TotalWindows	BPs= 0
nt-619	-	A	120	-	-	-	-	-
619	NoBP	A	120	-18.03	-1.29	15.47	-155.33	-1.29

i-nuc	BP(j)	Nuc	#BP_Win	avgMFE	avgZ	avgED	SumZ	SumZ/#TotalWindows	BPs= 0
nt-620	-	A	120	-	-	-	-	-
620	NoBP	A	120	-17.98	-1.29	15.42	-154.6	-1.29

i-nuc	BP(j)	Nuc	#BP_Win	avgMFE	avgZ	avgED	SumZ	SumZ/#TotalWindows	BPs= 1
nt-621	-	G	120	-	-	-	-	-
621	NoBP	G	119	-18.0	-1.3	15.27	-154.82	-1.29
621	719	C	1	-9.98	0.24	22.13	0.24	0.0

i-nuc	BP(j)	Nuc	#BP_Win	avgMFE	avgZ	avgED	SumZ	SumZ/#TotalWindows	BPs= 2
nt-622	-	A	120	-	-	-	-	-
622	NoBP	A	63	-16.23	-0.7	18.28	-43.92	-0.37
622	598	U	56	-19.94	-1.99	11.7	-111.55	-0.93
622	718	U	1	-9.98	0.24	22.13	0.24	0.0

i-nuc	BP(j)	Nuc	#BP_Win	avgMFE	avgZ	avgED	SumZ	SumZ/#TotalWindows	BPs= 3
nt-623	-	C	120	-	-	-	-	-
623	NoBP	C	60	-16.14	-0.68	18.4	-40.85	-0.34
623	597	G	56	-19.94	-1.99	11.7	-111.55	-0.93
623	717	G	1	-9.98	0.24	22.13	0.24	0.0
623	740	G	3	-17.35	-1.11	12.45	-3.34	-0.03

i-nuc	BP(j)	Nuc	#BP_Win	avgMFE	avgZ	avgED	SumZ	SumZ/#TotalWindows	BPs= 3
nt-624	-	A	120	-	-	-	-	-
624	NoBP	A	59	-16.12	-0.68	18.3	-39.96	-0.33
624	596	U	56	-19.94	-1.99	11.7	-111.55	-0.93
624	718	U	2	-12.88	-0.62	15.16	-1.24	-0.01
624	739	U	3	-17.35	-1.11	12.45	-3.34	-0.03

i-nuc	BP(j)	Nuc	#BP_Win	avgMFE	avgZ	avgED	SumZ	SumZ/#TotalWindows	BPs= 3
nt-625	-	C	120	-	-	-	-	-
625	NoBP	C	59	-16.09	-0.69	18.05	-40.56	-0.34
625	595	G	56	-19.94	-1.99	11.7	-111.55	-0.93
625	717	G	2	-12.88	-0.62	15.16	-1.24	-0.01
625	738	G	3	-17.35	-1.11	12.45	-3.34	-0.03

i-nuc	BP(j)	Nuc	#BP_Win	avgMFE	avgZ	avgED	SumZ	SumZ/#TotalWindows	BPs= 1
nt-626	-	C	120	-	-	-	-	-
626	NoBP	C	118	-17.93	-1.33	14.8	-156.53	-1.3
626	716	G	2	-12.88	-0.62	15.16	-1.24	-0.01

i-nuc	BP(j)	Nuc	#BP_Win	avgMFE	avgZ	avgED	SumZ	SumZ/#TotalWindows	BPs= 2
nt-627	-	A	120	-	-	-	-	-
627	NoBP	A	56	-15.92	-0.84	16.8	-47.2	-0.39
627	637	U	62	-19.63	-1.79	12.62	-111.22	-0.93
627	539	U	2	-16.0	0.05	20.64	0.1	0.0

i-nuc	BP(j)	Nuc	#BP_Win	avgMFE	avgZ	avgED	SumZ	SumZ/#TotalWindows	BPs= 3
nt-628	-	A	120	-	-	-	-	-
628	NoBP	A	47	-15.78	-0.77	17.34	-36.4	-0.3
628	636	U	62	-19.63	-1.79	12.62	-111.22	-0.93
628	538	U	2	-16.0	0.05	20.64	0.1	0.0
628	734	U	9	-16.49	-1.24	12.35	-11.14	-0.09

i-nuc	BP(j)	Nuc	#BP_Win	avgMFE	avgZ	avgED	SumZ	SumZ/#TotalWindows	BPs= 6
nt-629	-	G	120	-	-	-	-	-
629	NoBP	G	39	-15.79	-0.91	16.06	-35.53	-0.3
629	635	C	62	-19.63	-1.79	12.62	-111.22	-0.93
629	591	U	1	-17.5	-0.1	26.53	-0.1	-0.0
629	536	C	5	-16.26	0.18	22.8	0.91	0.01
629	537	C	2	-16.0	0.05	20.64	0.1	0.0
629	714	C	2	-12.88	-0.62	15.16	-1.24	-0.01
629	733	C	9	-16.49	-1.24	12.35	-11.14	-0.09

i-nuc	BP(j)	Nuc	#BP_Win	avgMFE	avgZ	avgED	SumZ	SumZ/#TotalWindows	BPs= 6
nt-630	-	G	120	-	-	-	-	-
630	NoBP	G	39	-15.76	-0.92	15.71	-35.73	-0.3
630	634	C	62	-19.63	-1.79	12.62	-111.22	-0.93
630	590	C	1	-17.5	-0.1	26.53	-0.1	-0.0
630	535	C	5	-16.26	0.18	22.8	0.91	0.01
630	536	C	2	-16.0	0.05	20.64	0.1	0.0
630	713	C	2	-12.88	-0.62	15.16	-1.24	-0.01
630	732	C	9	-16.49	-1.24	12.35	-11.14	-0.09

i-nuc	BP(j)	Nuc	#BP_Win	avgMFE	avgZ	avgED	SumZ	SumZ/#TotalWindows	BPs= 2
nt-631	-	A	120	-	-	-	-	-
631	NoBP	A	114	-17.87	-1.4	13.69	-159.63	-1.33
631	589	U	1	-17.5	-0.1	26.53	-0.1	-0.0
631	534	U	5	-16.26	0.18	22.8	0.91	0.01

i-nuc	BP(j)	Nuc	#BP_Win	avgMFE	avgZ	avgED	SumZ	SumZ/#TotalWindows	BPs= 1
nt-632	-	A	120	-	-	-	-	-
632	NoBP	A	115	-17.86	-1.4	13.66	-160.68	-1.34
632	526	U	5	-16.26	0.18	22.8	0.91	0.01

i-nuc	BP(j)	Nuc	#BP_Win	avgMFE	avgZ	avgED	SumZ	SumZ/#TotalWindows	BPs= 2
nt-633	-	G	120	-	-	-	-	-
633	NoBP	G	79	-19.09	-1.53	14.1	-120.88	-1.01
633	525	C	5	-16.26	0.18	22.8	0.91	0.01
633	679	C	36	-15.17	-1.11	12.26	-40.11	-0.33

i-nuc	BP(j)	Nuc	#BP_Win	avgMFE	avgZ	avgED	SumZ	SumZ/#TotalWindows	BPs= 4
nt-634	-	C	120	-	-	-	-	-
634	NoBP	C	10	-17.31	-0.32	21.49	-3.17	-0.03
634	630	G	62	-19.63	-1.79	12.62	-111.22	-0.93
634	524	G	5	-16.26	0.18	22.8	0.91	0.01
634	678	G	36	-15.17	-1.11	12.26	-40.11	-0.33
634	651	G	7	-16.7	-1.03	14.4	-7.2	-0.06

i-nuc	BP(j)	Nuc	#BP_Win	avgMFE	avgZ	avgED	SumZ	SumZ/#TotalWindows	BPs= 3
nt-635	-	C	120	-	-	-	-	-
635	NoBP	C	15	-16.92	-0.21	20.79	-3.17	-0.03
635	629	G	62	-19.63	-1.79	12.62	-111.22	-0.93
635	677	G	36	-15.17	-1.11	12.26	-40.11	-0.33
635	650	G	7	-16.7	-1.03	14.4	-7.2	-0.06

i-nuc	BP(j)	Nuc	#BP_Win	avgMFE	avgZ	avgED	SumZ	SumZ/#TotalWindows	BPs= 3
nt-636	-	U	120	-	-	-	-	-
636	NoBP	U	15	-16.88	-0.27	19.76	-4.11	-0.03
636	628	A	62	-19.63	-1.79	12.62	-111.22	-0.93
636	676	A	36	-15.17	-1.11	12.26	-40.11	-0.33
636	649	A	7	-16.7	-1.03	14.4	-7.2	-0.06

i-nuc	BP(j)	Nuc	#BP_Win	avgMFE	avgZ	avgED	SumZ	SumZ/#TotalWindows	BPs= 3
nt-637	-	U	120	-	-	-	-	-
637	627	A	62	-19.63	-1.79	12.62	-111.22	-0.93
637	NoBP	U	15	-16.84	-0.32	18.77	-4.85	-0.04
637	675	A	36	-15.17	-1.11	12.26	-40.11	-0.33
637	648	G	7	-16.7	-1.03	14.4	-7.2	-0.06

i-nuc	BP(j)	Nuc	#BP_Win	avgMFE	avgZ	avgED	SumZ	SumZ/#TotalWindows	BPs= 0
nt-638	-	A	120	-	-	-	-	-
638	NoBP	A	120	-17.76	-1.37	13.3	-164.67	-1.37

i-nuc	BP(j)	Nuc	#BP_Win	avgMFE	avgZ	avgED	SumZ	SumZ/#TotalWindows	BPs= 0
nt-639	-	G	120	-	-	-	-	-
639	NoBP	G	120	-17.76	-1.38	13.23	-165.55	-1.38

i-nuc	BP(j)	Nuc	#BP_Win	avgMFE	avgZ	avgED	SumZ	SumZ/#TotalWindows	BPs= 1
nt-640	-	A	120	-	-	-	-	-
640	NoBP	A	115	-17.82	-1.46	12.86	-167.48	-1.4
640	570	U	5	-16.7	0.04	20.7	0.21	0.0

i-nuc	BP(j)	Nuc	#BP_Win	avgMFE	avgZ	avgED	SumZ	SumZ/#TotalWindows	BPs= 1
nt-641	-	U	120	-	-	-	-	-
641	NoBP	U	115	-17.83	-1.46	12.81	-168.25	-1.4
641	569	A	5	-16.7	0.04	20.7	0.21	0.0

i-nuc	BP(j)	Nuc	#BP_Win	avgMFE	avgZ	avgED	SumZ	SumZ/#TotalWindows	BPs= 1
nt-642	-	A	120	-	-	-	-	-
642	NoBP	A	115	-17.84	-1.47	12.77	-169.29	-1.41
642	568	U	5	-16.7	0.04	20.7	0.21	0.0

i-nuc	BP(j)	Nuc	#BP_Win	avgMFE	avgZ	avgED	SumZ	SumZ/#TotalWindows	BPs= 1
nt-643	-	A	120	-	-	-	-	-
643	NoBP	A	115	-17.85	-1.48	12.73	-169.92	-1.42
643	567	U	5	-16.7	0.04	20.7	0.21	0.0

i-nuc	BP(j)	Nuc	#BP_Win	avgMFE	avgZ	avgED	SumZ	SumZ/#TotalWindows	BPs= 2
nt-644	-	G	120	-	-	-	-	-
644	NoBP	G	60	-15.91	-0.98	13.85	-59.03	-0.49
644	565	C	5	-16.7	0.04	20.7	0.21	0.0
644	594	U	55	-19.98	-2.03	11.43	-111.45	-0.93

i-nuc	BP(j)	Nuc	#BP_Win	avgMFE	avgZ	avgED	SumZ	SumZ/#TotalWindows	BPs= 2
nt-645	-	A	120	-	-	-	-	-
645	NoBP	A	60	-15.93	-0.99	13.8	-59.49	-0.5
645	564	U	5	-16.7	0.04	20.7	0.21	0.0
645	593	U	55	-19.98	-2.03	11.43	-111.45	-0.93

i-nuc	BP(j)	Nuc	#BP_Win	avgMFE	avgZ	avgED	SumZ	SumZ/#TotalWindows	BPs= 2
nt-646	-	U	120	-	-	-	-	-
646	NoBP	U	60	-15.95	-1.0	13.76	-60.11	-0.5
646	563	A	5	-16.7	0.04	20.7	0.21	0.0
646	592	A	55	-19.98	-2.03	11.43	-111.45	-0.93

i-nuc	BP(j)	Nuc	#BP_Win	avgMFE	avgZ	avgED	SumZ	SumZ/#TotalWindows	BPs= 1
nt-647	-	A	120	-	-	-	-	-
647	NoBP	A	65	-16.03	-0.93	14.32	-60.27	-0.5
647	591	U	55	-19.98	-2.03	11.43	-111.45	-0.93

i-nuc	BP(j)	Nuc	#BP_Win	avgMFE	avgZ	avgED	SumZ	SumZ/#TotalWindows	BPs= 4
nt-648	-	G	120	-	-	-	-	-
648	NoBP	G	38	-15.22	-1.04	12.62	-39.43	-0.33
648	560	U	2	-17.45	0.02	22.98	0.03	0.0
648	590	C	55	-19.98	-2.03	11.43	-111.45	-0.93
648	637	U	7	-16.7	-1.03	14.4	-7.2	-0.06
648	749	C	18	-17.39	-0.77	16.99	-13.78	-0.11

i-nuc	BP(j)	Nuc	#BP_Win	avgMFE	avgZ	avgED	SumZ	SumZ/#TotalWindows	BPs= 4
nt-649	-	A	120	-	-	-	-	-
649	NoBP	A	38	-15.24	-1.06	12.62	-40.11	-0.33
649	559	U	2	-17.45	0.02	22.98	0.03	0.0
649	589	U	55	-19.98	-2.03	11.43	-111.45	-0.93
649	636	U	7	-16.7	-1.03	14.4	-7.2	-0.06
649	748	U	18	-17.39	-0.77	16.99	-13.78	-0.11

i-nuc	BP(j)	Nuc	#BP_Win	avgMFE	avgZ	avgED	SumZ	SumZ/#TotalWindows	BPs= 4
nt-650	-	G	120	-	-	-	-	-
650	558	C	2	-17.45	0.02	22.98	0.03	0.0
650	588	C	55	-19.98	-2.03	11.43	-111.45	-0.93
650	NoBP	G	38	-15.27	-1.08	12.68	-41.16	-0.34
650	635	C	7	-16.7	-1.03	14.4	-7.2	-0.06
650	747	C	18	-17.39	-0.77	16.99	-13.78	-0.11

i-nuc	BP(j)	Nuc	#BP_Win	avgMFE	avgZ	avgED	SumZ	SumZ/#TotalWindows	BPs= 3
nt-651	-	G	120	-	-	-	-	-
651	NoBP	G	40	-15.39	-1.04	13.22	-41.7	-0.35
651	587	C	55	-19.98	-2.03	11.43	-111.45	-0.93
651	634	C	7	-16.7	-1.03	14.4	-7.2	-0.06
651	746	C	18	-17.39	-0.77	16.99	-13.78	-0.11

i-nuc	BP(j)	Nuc	#BP_Win	avgMFE	avgZ	avgED	SumZ	SumZ/#TotalWindows	BPs= 1
nt-652	-	A	120	-	-	-	-	-
652	586	U	54	-19.97	-2.01	11.47	-108.76	-0.91
652	NoBP	A	66	-16.14	-1.0	14.29	-65.73	-0.55

i-nuc	BP(j)	Nuc	#BP_Win	avgMFE	avgZ	avgED	SumZ	SumZ/#TotalWindows	BPs= 0
nt-653	-	A	120	-	-	-	-	-
653	NoBP	A	120	-17.87	-1.46	12.9	-175.14	-1.46

i-nuc	BP(j)	Nuc	#BP_Win	avgMFE	avgZ	avgED	SumZ	SumZ/#TotalWindows	BPs= 0
nt-654	-	G	120	-	-	-	-	-
654	NoBP	G	120	-17.87	-1.45	12.83	-174.42	-1.45

i-nuc	BP(j)	Nuc	#BP_Win	avgMFE	avgZ	avgED	SumZ	SumZ/#TotalWindows	BPs= 0
nt-655	-	A	120	-	-	-	-	-
655	NoBP	A	120	-17.88	-1.46	12.85	-174.98	-1.46

i-nuc	BP(j)	Nuc	#BP_Win	avgMFE	avgZ	avgED	SumZ	SumZ/#TotalWindows	BPs= 2
nt-656	-	G	120	-	-	-	-	-
656	NoBP	G	58	-16.58	-1.19	13.42	-69.29	-0.58
656	583	C	44	-19.81	-2.09	10.45	-91.74	-0.76
656	741	C	18	-17.39	-0.77	16.99	-13.78	-0.11

i-nuc	BP(j)	Nuc	#BP_Win	avgMFE	avgZ	avgED	SumZ	SumZ/#TotalWindows	BPs= 2
nt-657	-	C	120	-	-	-	-	-
657	NoBP	C	58	-16.6	-1.2	13.49	-69.46	-0.58
657	582	G	44	-19.81	-2.09	10.45	-91.74	-0.76
657	740	G	18	-17.39	-0.77	16.99	-13.78	-0.11

i-nuc	BP(j)	Nuc	#BP_Win	avgMFE	avgZ	avgED	SumZ	SumZ/#TotalWindows	BPs= 1
nt-658	-	A	120	-	-	-	-	-
658	NoBP	A	102	-18.0	-1.59	12.28	-162.19	-1.35
658	739	U	18	-17.39	-0.77	16.99	-13.78	-0.11

i-nuc	BP(j)	Nuc	#BP_Win	avgMFE	avgZ	avgED	SumZ	SumZ/#TotalWindows	BPs= 0
nt-659	-	A	120	-	-	-	-	-
659	NoBP	A	120	-17.91	-1.47	13.08	-175.83	-1.47

i-nuc	BP(j)	Nuc	#BP_Win	avgMFE	avgZ	avgED	SumZ	SumZ/#TotalWindows	BPs= 0
nt-660	-	A	120	-	-	-	-	-
660	NoBP	A	120	-17.91	-1.46	13.18	-175.57	-1.46

i-nuc	BP(j)	Nuc	#BP_Win	avgMFE	avgZ	avgED	SumZ	SumZ/#TotalWindows	BPs= 0
nt-661	-	A	120	-	-	-	-	-
661	NoBP	A	120	-17.91	-1.46	13.27	-174.67	-1.46

i-nuc	BP(j)	Nuc	#BP_Win	avgMFE	avgZ	avgED	SumZ	SumZ/#TotalWindows	BPs= 0
nt-662	-	C	120	-	-	-	-	-
662	NoBP	C	120	-17.91	-1.45	13.37	-173.99	-1.45

i-nuc	BP(j)	Nuc	#BP_Win	avgMFE	avgZ	avgED	SumZ	SumZ/#TotalWindows	BPs= 0
nt-663	-	A	120	-	-	-	-	-
663	NoBP	A	120	-17.92	-1.45	13.48	-173.77	-1.45

i-nuc	BP(j)	Nuc	#BP_Win	avgMFE	avgZ	avgED	SumZ	SumZ/#TotalWindows	BPs= 0
nt-664	-	A	120	-	-	-	-	-
664	NoBP	A	120	-17.93	-1.44	13.6	-172.89	-1.44

i-nuc	BP(j)	Nuc	#BP_Win	avgMFE	avgZ	avgED	SumZ	SumZ/#TotalWindows	BPs= 0
nt-665	-	A	120	-	-	-	-	-
665	NoBP	A	120	-17.94	-1.43	13.71	-171.7	-1.43

i-nuc	BP(j)	Nuc	#BP_Win	avgMFE	avgZ	avgED	SumZ	SumZ/#TotalWindows	BPs= 0
nt-666	-	A	120	-	-	-	-	-
666	NoBP	A	120	-17.96	-1.42	13.83	-170.58	-1.42

i-nuc	BP(j)	Nuc	#BP_Win	avgMFE	avgZ	avgED	SumZ	SumZ/#TotalWindows	BPs= 2
nt-667	-	G	120	-	-	-	-	-
667	NoBP	G	101	-18.08	-1.54	13.33	-155.12	-1.29
667	731	C	18	-17.39	-0.77	16.99	-13.78	-0.11
667	765	C	1	-17.0	-0.29	18.94	-0.29	-0.0

i-nuc	BP(j)	Nuc	#BP_Win	avgMFE	avgZ	avgED	SumZ	SumZ/#TotalWindows	BPs= 2
nt-668	-	U	120	-	-	-	-	-
668	NoBP	U	101	-18.13	-1.53	13.45	-154.5	-1.29
668	730	A	18	-17.39	-0.77	16.99	-13.78	-0.11
668	764	A	1	-17.0	-0.29	18.94	-0.29	-0.0

i-nuc	BP(j)	Nuc	#BP_Win	avgMFE	avgZ	avgED	SumZ	SumZ/#TotalWindows	BPs= 2
nt-669	-	A	120	-	-	-	-	-
669	NoBP	A	101	-18.17	-1.53	13.56	-154.16	-1.28
669	729	U	18	-17.39	-0.77	16.99	-13.78	-0.11
669	763	U	1	-17.0	-0.29	18.94	-0.29	-0.0

i-nuc	BP(j)	Nuc	#BP_Win	avgMFE	avgZ	avgED	SumZ	SumZ/#TotalWindows	BPs= 1
nt-670	-	A	120	-	-	-	-	-
670	NoBP	A	102	-18.19	-1.5	13.73	-153.42	-1.28
670	728	U	18	-17.39	-0.77	16.99	-13.78	-0.11

i-nuc	BP(j)	Nuc	#BP_Win	avgMFE	avgZ	avgED	SumZ	SumZ/#TotalWindows	BPs= 0
nt-671	-	G	120	-	-	-	-	-
671	NoBP	G	120	-18.11	-1.38	14.32	-165.24	-1.38

i-nuc	BP(j)	Nuc	#BP_Win	avgMFE	avgZ	avgED	SumZ	SumZ/#TotalWindows	BPs= 0
nt-672	-	A	120	-	-	-	-	-
672	NoBP	A	120	-18.14	-1.37	14.41	-164.28	-1.37

i-nuc	BP(j)	Nuc	#BP_Win	avgMFE	avgZ	avgED	SumZ	SumZ/#TotalWindows	BPs= 0
nt-673	-	A	120	-	-	-	-	-
673	NoBP	A	120	-18.18	-1.36	14.51	-163.57	-1.36

i-nuc	BP(j)	Nuc	#BP_Win	avgMFE	avgZ	avgED	SumZ	SumZ/#TotalWindows	BPs= 0
nt-674	-	A	120	-	-	-	-	-
674	NoBP	A	120	-18.21	-1.36	14.6	-163.11	-1.36

i-nuc	BP(j)	Nuc	#BP_Win	avgMFE	avgZ	avgED	SumZ	SumZ/#TotalWindows	BPs= 1
nt-675	-	A	120	-	-	-	-	-
675	NoBP	A	84	-19.56	-1.45	15.72	-122.02	-1.02
675	637	U	36	-15.17	-1.11	12.26	-40.11	-0.33

i-nuc	BP(j)	Nuc	#BP_Win	avgMFE	avgZ	avgED	SumZ	SumZ/#TotalWindows	BPs= 2
nt-676	-	A	120	-	-	-	-	-
676	NoBP	A	80	-19.48	-1.44	15.41	-115.48	-0.96
676	636	U	36	-15.17	-1.11	12.26	-40.11	-0.33
676	782	U	4	-22.22	-1.31	24.12	-5.22	-0.04

i-nuc	BP(j)	Nuc	#BP_Win	avgMFE	avgZ	avgED	SumZ	SumZ/#TotalWindows	BPs= 3
nt-677	-	G	120	-	-	-	-	-
677	NoBP	G	79	-19.52	-1.42	15.58	-112.34	-0.94
677	695	U	1	-20.8	-1.64	12.83	-1.64	-0.01
677	635	C	36	-15.17	-1.11	12.26	-40.11	-0.33
677	781	C	4	-22.22	-1.31	24.12	-5.22	-0.04

i-nuc	BP(j)	Nuc	#BP_Win	avgMFE	avgZ	avgED	SumZ	SumZ/#TotalWindows	BPs= 6
nt-678	-	G	120	-	-	-	-	-
678	NoBP	G	47	-19.27	-1.62	13.35	-76.1	-0.63
678	688	C	3	-18.9	-2.03	10.35	-6.09	-0.05
678	694	C	1	-20.8	-1.64	12.83	-1.64	-0.01
678	634	C	36	-15.17	-1.11	12.26	-40.11	-0.33
678	741	C	28	-20.25	-1.05	20.27	-29.38	-0.24
678	756	C	1	-17.0	-0.29	18.94	-0.29	-0.0
678	780	C	4	-22.22	-1.31	24.12	-5.22	-0.04

i-nuc	BP(j)	Nuc	#BP_Win	avgMFE	avgZ	avgED	SumZ	SumZ/#TotalWindows	BPs= 5
nt-679	-	C	120	-	-	-	-	-
679	NoBP	C	51	-19.58	-1.57	14.41	-80.21	-0.67
679	687	G	3	-18.9	-2.03	10.35	-6.09	-0.05
679	693	G	1	-20.8	-1.64	12.83	-1.64	-0.01
679	633	G	36	-15.17	-1.11	12.26	-40.11	-0.33
679	740	G	28	-20.25	-1.05	20.27	-29.38	-0.24
679	755	G	1	-17.0	-0.29	18.94	-0.29	-0.0

i-nuc	BP(j)	Nuc	#BP_Win	avgMFE	avgZ	avgED	SumZ	SumZ/#TotalWindows	BPs= 1
nt-680	-	A	120	-	-	-	-	-
680	NoBP	A	92	-17.86	-1.39	13.58	-127.69	-1.06
680	739	U	28	-20.25	-1.05	20.27	-29.38	-0.24

i-nuc	BP(j)	Nuc	#BP_Win	avgMFE	avgZ	avgED	SumZ	SumZ/#TotalWindows	BPs= 2
nt-681	-	C	120	-	-	-	-	-
681	NoBP	C	63	-17.51	-1.17	14.29	-73.81	-0.62
681	696	G	29	-18.78	-1.8	12.39	-52.17	-0.43
681	738	G	28	-20.25	-1.05	20.27	-29.38	-0.24

i-nuc	BP(j)	Nuc	#BP_Win	avgMFE	avgZ	avgED	SumZ	SumZ/#TotalWindows	BPs= 1
nt-682	-	A	120	-	-	-	-	-
682	NoBP	A	91	-18.43	-1.13	16.13	-102.96	-0.86
682	695	U	29	-18.78	-1.8	12.39	-52.17	-0.43

i-nuc	BP(j)	Nuc	#BP_Win	avgMFE	avgZ	avgED	SumZ	SumZ/#TotalWindows	BPs= 2
nt-683	-	G	120	-	-	-	-	-
683	NoBP	G	9	-18.7	-1.94	10.14	-17.42	-0.15
683	691	C	82	-18.51	-1.04	16.78	-84.95	-0.71
683	694	C	29	-18.78	-1.8	12.39	-52.17	-0.43

i-nuc	BP(j)	Nuc	#BP_Win	avgMFE	avgZ	avgED	SumZ	SumZ/#TotalWindows	BPs= 2
nt-684	-	C	120	-	-	-	-	-
684	NoBP	C	9	-19.72	-1.94	9.93	-17.47	-0.15
684	690	G	82	-18.51	-1.04	16.78	-84.95	-0.71
684	693	G	29	-18.78	-1.8	12.39	-52.17	-0.43

i-nuc	BP(j)	Nuc	#BP_Win	avgMFE	avgZ	avgED	SumZ	SumZ/#TotalWindows	BPs= 0
nt-685	-	A	120	-	-	-	-	-
685	NoBP	A	120	-18.75	-1.3	15.19	-155.58	-1.3

i-nuc	BP(j)	Nuc	#BP_Win	avgMFE	avgZ	avgED	SumZ	SumZ/#TotalWindows	BPs= 0
nt-686	-	A	120	-	-	-	-	-
686	NoBP	A	120	-18.84	-1.3	15.17	-155.88	-1.3

i-nuc	BP(j)	Nuc	#BP_Win	avgMFE	avgZ	avgED	SumZ	SumZ/#TotalWindows	BPs= 1
nt-687	-	G	120	-	-	-	-	-
687	NoBP	G	117	-18.93	-1.28	15.28	-150.11	-1.25
687	679	C	3	-18.9	-2.03	10.35	-6.09	-0.05

i-nuc	BP(j)	Nuc	#BP_Win	avgMFE	avgZ	avgED	SumZ	SumZ/#TotalWindows	BPs= 1
nt-688	-	C	120	-	-	-	-	-
688	NoBP	C	117	-19.02	-1.29	15.26	-150.69	-1.26
688	678	G	3	-18.9	-2.03	10.35	-6.09	-0.05

i-nuc	BP(j)	Nuc	#BP_Win	avgMFE	avgZ	avgED	SumZ	SumZ/#TotalWindows	BPs= 0
nt-689	-	A	120	-	-	-	-	-
689	NoBP	A	120	-19.1	-1.31	15.12	-157.06	-1.31

i-nuc	BP(j)	Nuc	#BP_Win	avgMFE	avgZ	avgED	SumZ	SumZ/#TotalWindows	BPs= 1
nt-690	-	G	120	-	-	-	-	-
690	NoBP	G	38	-20.67	-1.9	11.49	-72.03	-0.6
690	684	C	82	-18.51	-1.04	16.78	-84.95	-0.71

i-nuc	BP(j)	Nuc	#BP_Win	avgMFE	avgZ	avgED	SumZ	SumZ/#TotalWindows	BPs= 1
nt-691	-	C	120	-	-	-	-	-
691	NoBP	C	38	-20.94	-1.92	11.43	-72.79	-0.61
691	683	G	82	-18.51	-1.04	16.78	-84.95	-0.71

i-nuc	BP(j)	Nuc	#BP_Win	avgMFE	avgZ	avgED	SumZ	SumZ/#TotalWindows	BPs= 0
nt-692	-	A	120	-	-	-	-	-
692	NoBP	A	120	-19.36	-1.32	15.06	-158.02	-1.32

i-nuc	BP(j)	Nuc	#BP_Win	avgMFE	avgZ	avgED	SumZ	SumZ/#TotalWindows	BPs= 3
nt-693	-	G	120	-	-	-	-	-
693	NoBP	G	3	-16.29	-0.77	14.99	-2.3	-0.02
693	679	C	1	-20.8	-1.64	12.83	-1.64	-0.01
693	684	C	29	-18.78	-1.8	12.39	-52.17	-0.43
693	722	C	87	-19.76	-1.17	15.95	-102.1	-0.85

i-nuc	BP(j)	Nuc	#BP_Win	avgMFE	avgZ	avgED	SumZ	SumZ/#TotalWindows	BPs= 3
nt-694	-	C	120	-	-	-	-	-
694	NoBP	C	1	-19.3	-1.0	11.75	-1.0	-0.01
694	678	G	1	-20.8	-1.64	12.83	-1.64	-0.01
694	683	G	29	-18.78	-1.8	12.39	-52.17	-0.43
694	721	G	89	-19.72	-1.15	15.93	-102.7	-0.86

i-nuc	BP(j)	Nuc	#BP_Win	avgMFE	avgZ	avgED	SumZ	SumZ/#TotalWindows	BPs= 3
nt-695	-	U	120	-	-	-	-	-
695	677	G	1	-20.8	-1.64	12.83	-1.64	-0.01
695	682	A	29	-18.78	-1.8	12.39	-52.17	-0.43
695	720	A	90	-19.76	-1.15	15.87	-103.3	-0.86

i-nuc	BP(j)	Nuc	#BP_Win	avgMFE	avgZ	avgED	SumZ	SumZ/#TotalWindows	BPs= 2
nt-696	-	G	120	-	-	-	-	-
696	681	C	29	-18.78	-1.8	12.39	-52.17	-0.43
696	719	C	91	-19.79	-1.15	15.84	-104.36	-0.87

i-nuc	BP(j)	Nuc	#BP_Win	avgMFE	avgZ	avgED	SumZ	SumZ/#TotalWindows	BPs= 2
nt-697	-	A	120	-	-	-	-	-
697	NoBP	A	21	-19.34	-1.74	14.06	-36.54	-0.3
697	598	U	8	-17.12	-1.7	10.73	-13.62	-0.11
697	718	U	91	-19.79	-1.15	15.84	-104.36	-0.87

i-nuc	BP(j)	Nuc	#BP_Win	avgMFE	avgZ	avgED	SumZ	SumZ/#TotalWindows	BPs= 2
nt-698	-	C	120	-	-	-	-	-
698	NoBP	C	21	-19.24	-1.6	15.06	-33.68	-0.28
698	597	G	8	-17.12	-1.7	10.73	-13.62	-0.11
698	717	G	91	-19.79	-1.15	15.84	-104.36	-0.87

i-nuc	BP(j)	Nuc	#BP_Win	avgMFE	avgZ	avgED	SumZ	SumZ/#TotalWindows	BPs= 1
nt-699	-	A	120	-	-	-	-	-
699	NoBP	A	112	-19.67	-1.21	15.85	-135.74	-1.13
699	596	U	8	-17.12	-1.7	10.73	-13.62	-0.11

i-nuc	BP(j)	Nuc	#BP_Win	avgMFE	avgZ	avgED	SumZ	SumZ/#TotalWindows	BPs= 2
nt-700	-	C	120	-	-	-	-	-
700	NoBP	C	21	-19.06	-1.4	16.76	-29.44	-0.25
700	595	G	8	-17.12	-1.7	10.73	-13.62	-0.11
700	716	G	91	-19.79	-1.15	15.84	-104.36	-0.87

i-nuc	BP(j)	Nuc	#BP_Win	avgMFE	avgZ	avgED	SumZ	SumZ/#TotalWindows	BPs= 1
nt-701	-	A	120	-	-	-	-	-
701	NoBP	A	113	-19.6	-1.17	16.11	-132.75	-1.11
701	594	U	7	-17.27	-1.77	10.71	-12.4	-0.1

i-nuc	BP(j)	Nuc	#BP_Win	avgMFE	avgZ	avgED	SumZ	SumZ/#TotalWindows	BPs= 3
nt-702	-	G	120	-	-	-	-	-
702	NoBP	G	22	-19.05	-1.26	17.46	-27.63	-0.23
702	591	U	2	-17.58	-1.88	15.08	-3.75	-0.03
702	593	U	4	-17.23	-1.8	9.0	-7.18	-0.06
702	714	C	92	-19.68	-1.13	15.9	-104.12	-0.87

i-nuc	BP(j)	Nuc	#BP_Win	avgMFE	avgZ	avgED	SumZ	SumZ/#TotalWindows	BPs= 2
nt-703	-	G	120	-	-	-	-	-
703	NoBP	G	26	-18.75	-1.27	16.62	-33.02	-0.28
703	590	C	2	-17.58	-1.88	15.08	-3.75	-0.03
703	713	C	92	-19.68	-1.13	15.9	-104.12	-0.87

i-nuc	BP(j)	Nuc	#BP_Win	avgMFE	avgZ	avgED	SumZ	SumZ/#TotalWindows	BPs= 1
nt-704	-	A	120	-	-	-	-	-
704	NoBP	A	118	-19.47	-1.14	16.21	-135.1	-1.13
704	589	U	2	-17.58	-1.88	15.08	-3.75	-0.03

i-nuc	BP(j)	Nuc	#BP_Win	avgMFE	avgZ	avgED	SumZ	SumZ/#TotalWindows	BPs= 0
nt-705	-	A	120	-	-	-	-	-
705	NoBP	A	120	-19.45	-1.14	16.27	-136.77	-1.14

i-nuc	BP(j)	Nuc	#BP_Win	avgMFE	avgZ	avgED	SumZ	SumZ/#TotalWindows	BPs= 0
nt-706	-	A	120	-	-	-	-	-
706	NoBP	A	120	-19.46	-1.12	16.38	-134.2	-1.12

i-nuc	BP(j)	Nuc	#BP_Win	avgMFE	avgZ	avgED	SumZ	SumZ/#TotalWindows	BPs= 0
nt-707	-	C	120	-	-	-	-	-
707	NoBP	C	120	-19.48	-1.1	16.5	-132.45	-1.1

i-nuc	BP(j)	Nuc	#BP_Win	avgMFE	avgZ	avgED	SumZ	SumZ/#TotalWindows	BPs= 0
nt-708	-	A	120	-	-	-	-	-
708	NoBP	A	120	-19.53	-1.09	16.55	-131.34	-1.09

i-nuc	BP(j)	Nuc	#BP_Win	avgMFE	avgZ	avgED	SumZ	SumZ/#TotalWindows	BPs= 0
nt-709	-	A	120	-	-	-	-	-
709	NoBP	A	120	-19.58	-1.08	16.67	-129.87	-1.08

i-nuc	BP(j)	Nuc	#BP_Win	avgMFE	avgZ	avgED	SumZ	SumZ/#TotalWindows	BPs= 0
nt-710	-	C	120	-	-	-	-	-
710	NoBP	C	120	-19.64	-1.07	16.8	-128.53	-1.07

i-nuc	BP(j)	Nuc	#BP_Win	avgMFE	avgZ	avgED	SumZ	SumZ/#TotalWindows	BPs= 1
nt-711	-	A	120	-	-	-	-	-
711	NoBP	A	118	-19.63	-1.06	16.94	-125.35	-1.04
711	824	U	2	-23.25	-0.79	20.16	-1.58	-0.01

i-nuc	BP(j)	Nuc	#BP_Win	avgMFE	avgZ	avgED	SumZ	SumZ/#TotalWindows	BPs= 2
nt-712	-	G	120	-	-	-	-	-
712	NoBP	G	105	-19.49	-1.1	16.16	-115.15	-0.96
712	772	C	13	-21.35	-0.68	25.03	-8.83	-0.07
712	823	C	2	-23.25	-0.79	20.16	-1.58	-0.01

i-nuc	BP(j)	Nuc	#BP_Win	avgMFE	avgZ	avgED	SumZ	SumZ/#TotalWindows	BPs= 4
nt-713	-	C	120	-	-	-	-	-
713	NoBP	C	11	-19.65	-0.75	20.31	-8.29	-0.07
713	630	G	2	-12.88	-0.62	15.16	-1.24	-0.01
713	703	G	92	-19.68	-1.13	15.9	-104.12	-0.87
713	771	G	13	-21.35	-0.68	25.03	-8.83	-0.07
713	822	G	2	-23.25	-0.79	20.16	-1.58	-0.01

i-nuc	BP(j)	Nuc	#BP_Win	avgMFE	avgZ	avgED	SumZ	SumZ/#TotalWindows	BPs= 4
nt-714	-	C	120	-	-	-	-	-
714	NoBP	C	11	-20.27	-0.67	22.21	-7.34	-0.06
714	629	G	2	-12.88	-0.62	15.16	-1.24	-0.01
714	702	G	92	-19.68	-1.13	15.9	-104.12	-0.87
714	770	G	13	-21.35	-0.68	25.03	-8.83	-0.07
714	821	G	2	-23.25	-0.79	20.16	-1.58	-0.01

i-nuc	BP(j)	Nuc	#BP_Win	avgMFE	avgZ	avgED	SumZ	SumZ/#TotalWindows	BPs= 0
nt-715	-	A	120	-	-	-	-	-
715	NoBP	A	120	-19.92	-1.02	17.69	-121.94	-1.02

i-nuc	BP(j)	Nuc	#BP_Win	avgMFE	avgZ	avgED	SumZ	SumZ/#TotalWindows	BPs= 3
nt-716	-	G	120	-	-	-	-	-
716	NoBP	G	5	-16.85	-0.58	18.05	-2.9	-0.02
716	626	C	2	-12.88	-0.62	15.16	-1.24	-0.01
716	700	C	91	-19.79	-1.15	15.84	-104.36	-0.87
716	768	C	22	-22.28	-0.59	26.16	-12.91	-0.11

i-nuc	BP(j)	Nuc	#BP_Win	avgMFE	avgZ	avgED	SumZ	SumZ/#TotalWindows	BPs= 4
nt-717	-	G	120	-	-	-	-	-
717	NoBP	G	4	-20.9	-0.75	17.92	-2.99	-0.02
717	625	C	2	-12.88	-0.62	15.16	-1.24	-0.01
717	623	C	1	-9.98	0.24	22.13	0.24	0.0
717	698	C	91	-19.79	-1.15	15.84	-104.36	-0.87
717	767	U	22	-22.28	-0.59	26.16	-12.91	-0.11

i-nuc	BP(j)	Nuc	#BP_Win	avgMFE	avgZ	avgED	SumZ	SumZ/#TotalWindows	BPs= 5
nt-718	-	U	120	-	-	-	-	-
718	624	A	2	-12.88	-0.62	15.16	-1.24	-0.01
718	622	A	1	-9.98	0.24	22.13	0.24	0.0
718	697	A	91	-19.79	-1.15	15.84	-104.36	-0.87
718	766	A	22	-22.28	-0.59	26.16	-12.91	-0.11
718	817	A	2	-23.25	-0.79	20.16	-1.58	-0.01
718	NoBP	U	2	-23.2	-0.6	16.58	-1.21	-0.01

i-nuc	BP(j)	Nuc	#BP_Win	avgMFE	avgZ	avgED	SumZ	SumZ/#TotalWindows	BPs= 3
nt-719	-	C	120	-	-	-	-	-
719	NoBP	C	26	-21.99	-0.57	24.71	-14.8	-0.12
719	621	G	1	-9.98	0.24	22.13	0.24	0.0
719	696	G	91	-19.79	-1.15	15.84	-104.36	-0.87
719	816	G	2	-23.25	-0.79	20.16	-1.58	-0.01

i-nuc	BP(j)	Nuc	#BP_Win	avgMFE	avgZ	avgED	SumZ	SumZ/#TotalWindows	BPs= 1
nt-720	-	A	120	-	-	-	-	-
720	NoBP	A	30	-22.06	-0.58	23.98	-17.36	-0.14
720	695	U	90	-19.76	-1.15	15.87	-103.3	-0.86

i-nuc	BP(j)	Nuc	#BP_Win	avgMFE	avgZ	avgED	SumZ	SumZ/#TotalWindows	BPs= 3
nt-721	-	G	120	-	-	-	-	-
721	694	C	89	-19.72	-1.15	15.93	-102.7	-0.86
721	763	U	22	-22.28	-0.59	26.16	-12.91	-0.11
721	NoBP	G	7	-23.07	-0.62	15.56	-4.36	-0.04
721	811	U	2	-23.25	-0.79	20.16	-1.58	-0.01

i-nuc	BP(j)	Nuc	#BP_Win	avgMFE	avgZ	avgED	SumZ	SumZ/#TotalWindows	BPs= 3
nt-722	-	C	120	-	-	-	-	-
722	693	G	87	-19.76	-1.17	15.95	-102.1	-0.85
722	762	G	22	-22.28	-0.59	26.16	-12.91	-0.11
722	NoBP	C	9	-23.33	-0.67	14.29	-6.02	-0.05
722	810	G	2	-23.25	-0.79	20.16	-1.58	-0.01

i-nuc	BP(j)	Nuc	#BP_Win	avgMFE	avgZ	avgED	SumZ	SumZ/#TotalWindows	BPs= 1
nt-723	-	C	120	-	-	-	-	-
723	NoBP	C	98	-20.26	-1.12	15.89	-110.07	-0.92
723	761	G	22	-22.28	-0.59	26.16	-12.91	-0.11

i-nuc	BP(j)	Nuc	#BP_Win	avgMFE	avgZ	avgED	SumZ	SumZ/#TotalWindows	BPs= 1
nt-724	-	A	120	-	-	-	-	-
724	NoBP	A	98	-20.35	-1.12	15.91	-109.96	-0.92
724	760	U	22	-22.28	-0.59	26.16	-12.91	-0.11

i-nuc	BP(j)	Nuc	#BP_Win	avgMFE	avgZ	avgED	SumZ	SumZ/#TotalWindows	BPs= 0
nt-725	-	A	120	-	-	-	-	-
725	NoBP	A	120	-20.78	-1.02	17.8	-122.37	-1.02

i-nuc	BP(j)	Nuc	#BP_Win	avgMFE	avgZ	avgED	SumZ	SumZ/#TotalWindows	BPs= 0
nt-726	-	A	120	-	-	-	-	-
726	NoBP	A	120	-20.85	-1.01	17.81	-121.78	-1.01

i-nuc	BP(j)	Nuc	#BP_Win	avgMFE	avgZ	avgED	SumZ	SumZ/#TotalWindows	BPs= 0
nt-727	-	A	120	-	-	-	-	-
727	NoBP	A	120	-20.92	-1.01	17.82	-121.76	-1.01

i-nuc	BP(j)	Nuc	#BP_Win	avgMFE	avgZ	avgED	SumZ	SumZ/#TotalWindows	BPs= 2
nt-728	-	U	120	-	-	-	-	-
728	NoBP	U	76	-20.36	-0.97	20.03	-73.46	-0.61
728	670	A	18	-17.39	-0.77	16.99	-13.78	-0.11
728	804	A	26	-25.35	-1.29	12.04	-33.58	-0.28

i-nuc	BP(j)	Nuc	#BP_Win	avgMFE	avgZ	avgED	SumZ	SumZ/#TotalWindows	BPs= 2
nt-729	-	U	120	-	-	-	-	-
729	NoBP	U	74	-20.34	-0.95	20.33	-70.25	-0.59
729	669	A	18	-17.39	-0.77	16.99	-13.78	-0.11
729	803	A	28	-25.33	-1.28	12.12	-35.76	-0.3

i-nuc	BP(j)	Nuc	#BP_Win	avgMFE	avgZ	avgED	SumZ	SumZ/#TotalWindows	BPs= 2
nt-730	-	A	120	-	-	-	-	-
730	NoBP	A	73	-20.36	-0.93	20.63	-67.68	-0.56
730	668	U	18	-17.39	-0.77	16.99	-13.78	-0.11
730	802	U	29	-25.4	-1.3	12.01	-37.76	-0.31

i-nuc	BP(j)	Nuc	#BP_Win	avgMFE	avgZ	avgED	SumZ	SumZ/#TotalWindows	BPs= 3
nt-731	-	C	120	-	-	-	-	-
731	NoBP	C	43	-19.23	-1.08	18.0	-46.43	-0.39
731	667	G	18	-17.39	-0.77	16.99	-13.78	-0.11
731	754	G	29	-22.12	-0.64	25.16	-18.61	-0.16
731	801	G	30	-25.42	-1.31	11.96	-39.2	-0.33

i-nuc	BP(j)	Nuc	#BP_Win	avgMFE	avgZ	avgED	SumZ	SumZ/#TotalWindows	BPs= 3
nt-732	-	C	120	-	-	-	-	-
732	NoBP	C	52	-19.2	-0.92	18.75	-47.63	-0.4
732	630	G	9	-16.49	-1.24	12.35	-11.14	-0.09
732	753	G	29	-22.12	-0.64	25.16	-18.61	-0.16
732	800	G	30	-25.42	-1.31	11.96	-39.2	-0.33

i-nuc	BP(j)	Nuc	#BP_Win	avgMFE	avgZ	avgED	SumZ	SumZ/#TotalWindows	BPs= 3
nt-733	-	C	120	-	-	-	-	-
733	NoBP	C	52	-19.34	-0.9	18.85	-46.61	-0.39
733	629	G	9	-16.49	-1.24	12.35	-11.14	-0.09
733	752	G	29	-22.12	-0.64	25.16	-18.61	-0.16
733	799	G	30	-25.42	-1.31	11.96	-39.2	-0.33

i-nuc	BP(j)	Nuc	#BP_Win	avgMFE	avgZ	avgED	SumZ	SumZ/#TotalWindows	BPs= 2
nt-734	-	U	120	-	-	-	-	-
734	628	A	9	-16.49	-1.24	12.35	-11.14	-0.09
734	NoBP	U	82	-21.65	-1.03	16.39	-84.69	-0.71
734	751	A	29	-22.12	-0.64	25.16	-18.61	-0.16

i-nuc	BP(j)	Nuc	#BP_Win	avgMFE	avgZ	avgED	SumZ	SumZ/#TotalWindows	BPs= 0
nt-735	-	A	120	-	-	-	-	-
735	NoBP	A	120	-21.43	-0.95	18.26	-113.44	-0.95

i-nuc	BP(j)	Nuc	#BP_Win	avgMFE	avgZ	avgED	SumZ	SumZ/#TotalWindows	BPs= 0
nt-736	-	U	120	-	-	-	-	-
736	NoBP	U	120	-21.47	-0.93	18.33	-111.59	-0.93

i-nuc	BP(j)	Nuc	#BP_Win	avgMFE	avgZ	avgED	SumZ	SumZ/#TotalWindows	BPs= 1
nt-737	-	A	120	-	-	-	-	-
737	NoBP	A	91	-21.33	-1.0	16.23	-90.8	-0.76
737	748	U	29	-22.12	-0.64	25.16	-18.61	-0.16

i-nuc	BP(j)	Nuc	#BP_Win	avgMFE	avgZ	avgED	SumZ	SumZ/#TotalWindows	BPs= 4
nt-738	-	G	120	-	-	-	-	-
738	NoBP	G	27	-18.44	-0.53	16.94	-14.32	-0.12
738	625	C	3	-17.35	-1.11	12.45	-3.34	-0.03
738	681	C	28	-20.25	-1.05	20.27	-29.38	-0.24
738	747	C	29	-22.12	-0.64	25.16	-18.61	-0.16
738	798	U	33	-25.17	-1.28	12.72	-42.3	-0.35

i-nuc	BP(j)	Nuc	#BP_Win	avgMFE	avgZ	avgED	SumZ	SumZ/#TotalWindows	BPs= 5
nt-739	-	U	120	-	-	-	-	-
739	NoBP	U	36	-21.87	-0.49	23.57	-17.75	-0.15
739	624	A	3	-17.35	-1.11	12.45	-3.34	-0.03
739	680	A	28	-20.25	-1.05	20.27	-29.38	-0.24
739	658	A	18	-17.39	-0.77	16.99	-13.78	-0.11
739	797	A	33	-25.17	-1.28	12.72	-42.3	-0.35
739	857	A	2	-23.0	-0.26	18.26	-0.51	-0.0

i-nuc	BP(j)	Nuc	#BP_Win	avgMFE	avgZ	avgED	SumZ	SumZ/#TotalWindows	BPs= 5
nt-740	-	G	120	-	-	-	-	-
740	623	C	3	-17.35	-1.11	12.45	-3.34	-0.03
740	679	C	28	-20.25	-1.05	20.27	-29.38	-0.24
740	657	C	18	-17.39	-0.77	16.99	-13.78	-0.11
740	NoBP	G	35	-22.03	-0.48	23.84	-16.85	-0.14
740	796	C	33	-25.17	-1.28	12.72	-42.3	-0.35
740	856	C	3	-22.9	-0.25	18.17	-0.76	-0.01

i-nuc	BP(j)	Nuc	#BP_Win	avgMFE	avgZ	avgED	SumZ	SumZ/#TotalWindows	BPs= 4
nt-741	-	C	120	-	-	-	-	-
741	NoBP	C	38	-21.78	-0.5	23.09	-19.17	-0.16
741	678	G	28	-20.25	-1.05	20.27	-29.38	-0.24
741	656	G	18	-17.39	-0.77	16.99	-13.78	-0.11
741	795	G	33	-25.17	-1.28	12.72	-42.3	-0.35
741	855	G	3	-22.9	-0.25	18.17	-0.76	-0.01

i-nuc	BP(j)	Nuc	#BP_Win	avgMFE	avgZ	avgED	SumZ	SumZ/#TotalWindows	BPs= 1
nt-742	-	A	120	-	-	-	-	-
742	NoBP	A	87	-20.46	-0.71	20.83	-61.93	-0.52
742	794	U	33	-25.17	-1.28	12.72	-42.3	-0.35

i-nuc	BP(j)	Nuc	#BP_Win	avgMFE	avgZ	avgED	SumZ	SumZ/#TotalWindows	BPs= 4
nt-743	-	G	120	-	-	-	-	-
743	NoBP	G	75	-20.51	-0.68	20.76	-51.23	-0.43
743	768	C	3	-17.3	-0.55	22.2	-1.66	-0.01
743	756	C	6	-20.9	-1.23	22.57	-7.39	-0.06
743	790	U	33	-25.17	-1.28	12.72	-42.3	-0.35
743	853	C	3	-22.9	-0.25	18.17	-0.76	-0.01

i-nuc	BP(j)	Nuc	#BP_Win	avgMFE	avgZ	avgED	SumZ	SumZ/#TotalWindows	BPs= 3
nt-744	-	A	120	-	-	-	-	-
744	NoBP	A	81	-20.6	-0.71	20.91	-57.86	-0.48
744	767	U	3	-17.3	-0.55	22.2	-1.66	-0.01
744	789	U	33	-25.17	-1.28	12.72	-42.3	-0.35
744	852	U	3	-22.9	-0.25	18.17	-0.76	-0.01

i-nuc	BP(j)	Nuc	#BP_Win	avgMFE	avgZ	avgED	SumZ	SumZ/#TotalWindows	BPs= 2
nt-745	-	A	120	-	-	-	-	-
745	NoBP	A	84	-20.54	-0.69	20.98	-58.36	-0.49
745	788	U	33	-25.17	-1.28	12.72	-42.3	-0.35
745	851	U	3	-22.9	-0.25	18.17	-0.76	-0.01

i-nuc	BP(j)	Nuc	#BP_Win	avgMFE	avgZ	avgED	SumZ	SumZ/#TotalWindows	BPs= 2
nt-746	-	C	120	-	-	-	-	-
746	NoBP	C	96	-22.83	-0.82	18.72	-78.8	-0.66
746	651	G	18	-17.39	-0.77	16.99	-13.78	-0.11
746	753	G	6	-20.9	-1.23	22.57	-7.39	-0.06

i-nuc	BP(j)	Nuc	#BP_Win	avgMFE	avgZ	avgED	SumZ	SumZ/#TotalWindows	BPs= 3
nt-747	-	C	120	-	-	-	-	-
747	NoBP	C	67	-23.21	-0.88	15.96	-59.25	-0.49
747	650	G	18	-17.39	-0.77	16.99	-13.78	-0.11
747	738	G	29	-22.12	-0.64	25.16	-18.61	-0.16
747	752	G	6	-20.9	-1.23	22.57	-7.39	-0.06

i-nuc	BP(j)	Nuc	#BP_Win	avgMFE	avgZ	avgED	SumZ	SumZ/#TotalWindows	BPs= 3
nt-748	-	U	120	-	-	-	-	-
748	NoBP	U	11	-19.15	-0.96	21.0	-10.6	-0.09
748	649	A	18	-17.39	-0.77	16.99	-13.78	-0.11
748	737	A	29	-22.12	-0.64	25.16	-18.61	-0.16
748	785	A	62	-23.78	-0.88	15.78	-54.86	-0.46

i-nuc	BP(j)	Nuc	#BP_Win	avgMFE	avgZ	avgED	SumZ	SumZ/#TotalWindows	BPs= 3
nt-749	-	C	120	-	-	-	-	-
749	NoBP	C	37	-21.75	-0.72	24.35	-26.48	-0.22
749	648	G	18	-17.39	-0.77	16.99	-13.78	-0.11
749	762	G	3	-17.3	-0.55	22.2	-1.66	-0.01
749	784	G	62	-23.78	-0.88	15.78	-54.86	-0.46

i-nuc	BP(j)	Nuc	#BP_Win	avgMFE	avgZ	avgED	SumZ	SumZ/#TotalWindows	BPs= 1
nt-750	-	C	120	-	-	-	-	-
750	NoBP	C	117	-22.19	-0.8	18.7	-94.18	-0.78
750	761	G	3	-17.3	-0.55	22.2	-1.66	-0.01

i-nuc	BP(j)	Nuc	#BP_Win	avgMFE	avgZ	avgED	SumZ	SumZ/#TotalWindows	BPs= 3
nt-751	-	A	120	-	-	-	-	-
751	NoBP	A	26	-18.63	-0.76	18.63	-19.79	-0.16
751	734	U	29	-22.12	-0.64	25.16	-18.61	-0.16
751	760	U	3	-17.3	-0.55	22.2	-1.66	-0.01
751	782	U	62	-23.78	-0.88	15.78	-54.86	-0.46

i-nuc	BP(j)	Nuc	#BP_Win	avgMFE	avgZ	avgED	SumZ	SumZ/#TotalWindows	BPs= 4
nt-752	-	G	120	-	-	-	-	-
752	NoBP	G	19	-17.37	-0.71	18.1	-13.43	-0.11
752	733	C	29	-22.12	-0.64	25.16	-18.61	-0.16
752	747	C	6	-20.9	-1.23	22.57	-7.39	-0.06
752	781	C	62	-23.78	-0.88	15.78	-54.86	-0.46
752	782	U	4	-21.02	0.26	19.37	1.02	0.01

i-nuc	BP(j)	Nuc	#BP_Win	avgMFE	avgZ	avgED	SumZ	SumZ/#TotalWindows	BPs= 4
nt-753	-	G	120	-	-	-	-	-
753	NoBP	G	19	-17.51	-0.62	18.66	-11.86	-0.1
753	732	C	29	-22.12	-0.64	25.16	-18.61	-0.16
753	746	C	6	-20.9	-1.23	22.57	-7.39	-0.06
753	780	C	62	-23.78	-0.88	15.78	-54.86	-0.46
753	781	C	4	-21.02	0.26	19.37	1.02	0.01

i-nuc	BP(j)	Nuc	#BP_Win	avgMFE	avgZ	avgED	SumZ	SumZ/#TotalWindows	BPs= 4
nt-754	-	G	120	-	-	-	-	-
754	NoBP	G	23	-18.29	-0.84	19.61	-19.33	-0.16
754	731	C	29	-22.12	-0.64	25.16	-18.61	-0.16
754	778	C	62	-23.78	-0.88	15.78	-54.86	-0.46
754	780	C	4	-21.02	0.26	19.37	1.02	0.01
754	872	C	2	-20.75	0.46	21.22	0.91	0.01

i-nuc	BP(j)	Nuc	#BP_Win	avgMFE	avgZ	avgED	SumZ	SumZ/#TotalWindows	BPs= 3
nt-755	-	G	120	-	-	-	-	-
755	NoBP	G	55	-20.55	-0.64	22.73	-34.96	-0.29
755	679	C	1	-17.0	-0.29	18.94	-0.29	-0.0
755	777	U	62	-23.78	-0.88	15.78	-54.86	-0.46
755	871	C	2	-20.75	0.46	21.22	0.91	0.01

i-nuc	BP(j)	Nuc	#BP_Win	avgMFE	avgZ	avgED	SumZ	SumZ/#TotalWindows	BPs= 3
nt-756	-	C	120	-	-	-	-	-
756	NoBP	C	111	-22.34	-0.73	18.94	-81.04	-0.68
756	678	G	1	-17.0	-0.29	18.94	-0.29	-0.0
756	743	G	6	-20.9	-1.23	22.57	-7.39	-0.06
756	870	G	2	-20.75	0.46	21.22	0.91	0.01

i-nuc	BP(j)	Nuc	#BP_Win	avgMFE	avgZ	avgED	SumZ	SumZ/#TotalWindows	BPs= 0
nt-757	-	A	120	-	-	-	-	-
757	NoBP	A	120	-22.21	-0.72	19.23	-86.43	-0.72

i-nuc	BP(j)	Nuc	#BP_Win	avgMFE	avgZ	avgED	SumZ	SumZ/#TotalWindows	BPs= 0
nt-758	-	A	120	-	-	-	-	-
758	NoBP	A	120	-22.22	-0.7	19.28	-84.3	-0.7

i-nuc	BP(j)	Nuc	#BP_Win	avgMFE	avgZ	avgED	SumZ	SumZ/#TotalWindows	BPs= 1
nt-759	-	A	120	-	-	-	-	-
759	NoBP	A	35	-20.44	-0.59	23.76	-20.82	-0.17
759	775	U	85	-22.95	-0.73	17.52	-61.66	-0.51

i-nuc	BP(j)	Nuc	#BP_Win	avgMFE	avgZ	avgED	SumZ	SumZ/#TotalWindows	BPs= 4
nt-760	-	U	120	-	-	-	-	-
760	NoBP	U	9	-17.33	-0.54	19.12	-4.89	-0.04
760	751	A	3	-17.3	-0.55	22.2	-1.66	-0.01
760	724	A	22	-22.28	-0.59	26.16	-12.91	-0.11
760	774	A	85	-22.95	-0.73	17.52	-61.66	-0.51
760	873	A	1	-17.7	1.11	24.83	1.11	0.01

i-nuc	BP(j)	Nuc	#BP_Win	avgMFE	avgZ	avgED	SumZ	SumZ/#TotalWindows	BPs= 4
nt-761	-	G	120	-	-	-	-	-
761	NoBP	G	8	-17.32	-0.52	19.31	-4.19	-0.03
761	750	C	3	-17.3	-0.55	22.2	-1.66	-0.01
761	723	C	22	-22.28	-0.59	26.16	-12.91	-0.11
761	773	C	85	-22.95	-0.73	17.52	-61.66	-0.51
761	872	C	2	-17.5	1.06	24.77	2.13	0.02

i-nuc	BP(j)	Nuc	#BP_Win	avgMFE	avgZ	avgED	SumZ	SumZ/#TotalWindows	BPs= 4
nt-762	-	G	120	-	-	-	-	-
762	NoBP	G	8	-17.17	-0.27	19.61	-2.17	-0.02
762	749	C	3	-17.3	-0.55	22.2	-1.66	-0.01
762	722	C	22	-22.28	-0.59	26.16	-12.91	-0.11
762	772	C	85	-22.95	-0.73	17.52	-61.66	-0.51
762	871	C	2	-17.5	1.06	24.77	2.13	0.02

i-nuc	BP(j)	Nuc	#BP_Win	avgMFE	avgZ	avgED	SumZ	SumZ/#TotalWindows	BPs= 4
nt-763	-	U	120	-	-	-	-	-
763	NoBP	U	10	-17.11	-0.17	20.59	-1.71	-0.01
763	669	A	1	-17.0	-0.29	18.94	-0.29	-0.0
763	721	G	22	-22.28	-0.59	26.16	-12.91	-0.11
763	771	G	85	-22.95	-0.73	17.52	-61.66	-0.51
763	870	G	2	-17.5	1.06	24.77	2.13	0.02

i-nuc	BP(j)	Nuc	#BP_Win	avgMFE	avgZ	avgED	SumZ	SumZ/#TotalWindows	BPs= 1
nt-764	-	A	120	-	-	-	-	-
764	NoBP	A	119	-22.24	-0.61	19.5	-72.96	-0.61
764	668	U	1	-17.0	-0.29	18.94	-0.29	-0.0

i-nuc	BP(j)	Nuc	#BP_Win	avgMFE	avgZ	avgED	SumZ	SumZ/#TotalWindows	BPs= 1
nt-765	-	C	120	-	-	-	-	-
765	NoBP	C	119	-22.23	-0.6	19.51	-71.39	-0.59
765	667	G	1	-17.0	-0.29	18.94	-0.29	-0.0

i-nuc	BP(j)	Nuc	#BP_Win	avgMFE	avgZ	avgED	SumZ	SumZ/#TotalWindows	BPs= 1
nt-766	-	A	120	-	-	-	-	-
766	NoBP	A	98	-22.15	-0.58	18.01	-57.2	-0.48
766	718	U	22	-22.28	-0.59	26.16	-12.91	-0.11

i-nuc	BP(j)	Nuc	#BP_Win	avgMFE	avgZ	avgED	SumZ	SumZ/#TotalWindows	BPs= 3
nt-767	-	U	120	-	-	-	-	-
767	NoBP	U	93	-22.39	-0.6	17.73	-56.04	-0.47
767	744	A	3	-17.3	-0.55	22.2	-1.66	-0.01
767	717	G	22	-22.28	-0.59	26.16	-12.91	-0.11
767	785	A	2	-17.5	1.06	24.77	2.13	0.02

i-nuc	BP(j)	Nuc	#BP_Win	avgMFE	avgZ	avgED	SumZ	SumZ/#TotalWindows	BPs= 3
nt-768	-	C	120	-	-	-	-	-
768	NoBP	C	93	-22.38	-0.59	17.7	-54.47	-0.45
768	743	G	3	-17.3	-0.55	22.2	-1.66	-0.01
768	716	G	22	-22.28	-0.59	26.16	-12.91	-0.11
768	784	G	2	-17.5	1.06	24.77	2.13	0.02

i-nuc	BP(j)	Nuc	#BP_Win	avgMFE	avgZ	avgED	SumZ	SumZ/#TotalWindows	BPs= 2
nt-769	-	A	120	-	-	-	-	-
769	NoBP	A	109	-22.11	-0.58	18.69	-63.49	-0.53
769	825	U	9	-23.62	-0.45	27.79	-4.08	-0.03
769	782	U	2	-17.5	1.06	24.77	2.13	0.02

i-nuc	BP(j)	Nuc	#BP_Win	avgMFE	avgZ	avgED	SumZ	SumZ/#TotalWindows	BPs= 4
nt-770	-	G	120	-	-	-	-	-
770	NoBP	G	87	-22.82	-0.72	17.63	-62.56	-0.52
770	714	C	13	-21.35	-0.68	25.03	-8.83	-0.07
770	824	U	9	-23.62	-0.45	27.79	-4.08	-0.03
770	781	C	2	-17.5	1.06	24.77	2.13	0.02
770	872	C	9	-16.22	1.08	19.22	9.76	0.08

i-nuc	BP(j)	Nuc	#BP_Win	avgMFE	avgZ	avgED	SumZ	SumZ/#TotalWindows	BPs= 5
nt-771	-	G	120	-	-	-	-	-
771	NoBP	G	2	-15.85	0.38	22.4	0.76	0.01
771	713	C	13	-21.35	-0.68	25.03	-8.83	-0.07
771	763	U	85	-22.95	-0.73	17.52	-61.66	-0.51
771	823	C	9	-23.62	-0.45	27.79	-4.08	-0.03
771	780	C	2	-17.5	1.06	24.77	2.13	0.02
771	871	C	9	-16.22	1.08	19.22	9.76	0.08

i-nuc	BP(j)	Nuc	#BP_Win	avgMFE	avgZ	avgED	SumZ	SumZ/#TotalWindows	BPs= 4
nt-772	-	C	120	-	-	-	-	-
772	712	G	13	-21.35	-0.68	25.03	-8.83	-0.07
772	762	G	85	-22.95	-0.73	17.52	-61.66	-0.51
772	822	G	9	-23.62	-0.45	27.79	-4.08	-0.03
772	NoBP	C	4	-15.95	1.08	22.36	4.3	0.04
772	870	G	9	-16.22	1.08	19.22	9.76	0.08

i-nuc	BP(j)	Nuc	#BP_Win	avgMFE	avgZ	avgED	SumZ	SumZ/#TotalWindows	BPs= 2
nt-773	-	C	120	-	-	-	-	-
773	NoBP	C	26	-18.53	0.3	22.88	7.69	0.06
773	761	G	85	-22.95	-0.73	17.52	-61.66	-0.51
773	821	G	9	-23.62	-0.45	27.79	-4.08	-0.03

i-nuc	BP(j)	Nuc	#BP_Win	avgMFE	avgZ	avgED	SumZ	SumZ/#TotalWindows	BPs= 1
nt-774	-	A	120	-	-	-	-	-
774	NoBP	A	35	-19.65	0.16	24.26	5.64	0.05
774	760	U	85	-22.95	-0.73	17.52	-61.66	-0.51

i-nuc	BP(j)	Nuc	#BP_Win	avgMFE	avgZ	avgED	SumZ	SumZ/#TotalWindows	BPs= 1
nt-775	-	U	120	-	-	-	-	-
775	NoBP	U	35	-19.47	0.23	24.13	8.09	0.07
775	759	A	85	-22.95	-0.73	17.52	-61.66	-0.51

i-nuc	BP(j)	Nuc	#BP_Win	avgMFE	avgZ	avgED	SumZ	SumZ/#TotalWindows	BPs= 0
nt-776	-	A	120	-	-	-	-	-
776	NoBP	A	120	-21.88	-0.43	19.41	-51.57	-0.43

i-nuc	BP(j)	Nuc	#BP_Win	avgMFE	avgZ	avgED	SumZ	SumZ/#TotalWindows	BPs= 3
nt-777	-	U	120	-	-	-	-	-
777	NoBP	U	33	-19.21	0.11	22.25	3.55	0.03
777	755	G	62	-23.78	-0.88	15.78	-54.86	-0.46
777	817	A	16	-22.83	-0.47	27.49	-7.5	-0.06
777	865	A	9	-16.22	1.08	19.22	9.76	0.08

i-nuc	BP(j)	Nuc	#BP_Win	avgMFE	avgZ	avgED	SumZ	SumZ/#TotalWindows	BPs= 3
nt-778	-	C	120	-	-	-	-	-
778	NoBP	C	33	-19.02	0.2	22.27	6.52	0.05
778	754	G	62	-23.78	-0.88	15.78	-54.86	-0.46
778	816	G	16	-22.83	-0.47	27.49	-7.5	-0.06
778	864	G	9	-16.22	1.08	19.22	9.76	0.08

i-nuc	BP(j)	Nuc	#BP_Win	avgMFE	avgZ	avgED	SumZ	SumZ/#TotalWindows	BPs= 0
nt-779	-	A	120	-	-	-	-	-
779	NoBP	A	120	-21.73	-0.36	19.4	-43.46	-0.36

i-nuc	BP(j)	Nuc	#BP_Win	avgMFE	avgZ	avgED	SumZ	SumZ/#TotalWindows	BPs= 5
nt-780	-	C	120	-	-	-	-	-
780	NoBP	C	41	-19.2	0.25	23.5	10.31	0.09
780	678	G	4	-22.22	-1.31	24.12	-5.22	-0.04
780	753	G	62	-23.78	-0.88	15.78	-54.86	-0.46
780	754	G	4	-21.02	0.26	19.37	1.02	0.01
780	868	G	7	-18.96	0.71	23.23	4.98	0.04
780	771	G	2	-17.5	1.06	24.77	2.13	0.02

i-nuc	BP(j)	Nuc	#BP_Win	avgMFE	avgZ	avgED	SumZ	SumZ/#TotalWindows	BPs= 6
nt-781	-	C	120	-	-	-	-	-
781	NoBP	C	23	-16.27	0.89	20.04	20.47	0.17
781	677	G	4	-22.22	-1.31	24.12	-5.22	-0.04
781	752	G	62	-23.78	-0.88	15.78	-54.86	-0.46
781	813	G	18	-22.65	-0.46	27.9	-8.29	-0.07
781	753	G	4	-21.02	0.26	19.37	1.02	0.01
781	867	G	7	-18.96	0.71	23.23	4.98	0.04
781	770	G	2	-17.5	1.06	24.77	2.13	0.02

i-nuc	BP(j)	Nuc	#BP_Win	avgMFE	avgZ	avgED	SumZ	SumZ/#TotalWindows	BPs= 6
nt-782	-	U	120	-	-	-	-	-
782	676	A	4	-22.22	-1.31	24.12	-5.22	-0.04
782	751	A	62	-23.78	-0.88	15.78	-54.86	-0.46
782	812	A	18	-22.65	-0.46	27.9	-8.29	-0.07
782	NoBP	U	23	-16.05	0.98	20.0	22.43	0.19
782	752	G	4	-21.02	0.26	19.37	1.02	0.01
782	866	A	7	-18.96	0.71	23.23	4.98	0.04
782	769	A	2	-17.5	1.06	24.77	2.13	0.02

i-nuc	BP(j)	Nuc	#BP_Win	avgMFE	avgZ	avgED	SumZ	SumZ/#TotalWindows	BPs= 1
nt-783	-	A	120	-	-	-	-	-
783	NoBP	A	102	-21.35	-0.27	17.85	-27.41	-0.23
783	811	U	18	-22.65	-0.46	27.9	-8.29	-0.07

i-nuc	BP(j)	Nuc	#BP_Win	avgMFE	avgZ	avgED	SumZ	SumZ/#TotalWindows	BPs= 3
nt-784	-	G	120	-	-	-	-	-
784	NoBP	G	49	-19.12	0.29	23.08	14.14	0.12
784	749	C	62	-23.78	-0.88	15.78	-54.86	-0.46
784	862	C	7	-18.96	0.71	23.23	4.98	0.04
784	768	C	2	-17.5	1.06	24.77	2.13	0.02

i-nuc	BP(j)	Nuc	#BP_Win	avgMFE	avgZ	avgED	SumZ	SumZ/#TotalWindows	BPs= 3
nt-785	-	A	120	-	-	-	-	-
785	NoBP	A	49	-18.99	0.32	23.04	15.48	0.13
785	748	U	62	-23.78	-0.88	15.78	-54.86	-0.46
785	861	U	7	-18.96	0.71	23.23	4.98	0.04
785	767	U	2	-17.5	1.06	24.77	2.13	0.02

i-nuc	BP(j)	Nuc	#BP_Win	avgMFE	avgZ	avgED	SumZ	SumZ/#TotalWindows	BPs= 1
nt-786	-	A	120	-	-	-	-	-
786	NoBP	A	102	-21.16	-0.22	17.79	-22.04	-0.18
786	808	U	18	-22.65	-0.46	27.9	-8.29	-0.07

i-nuc	BP(j)	Nuc	#BP_Win	avgMFE	avgZ	avgED	SumZ	SumZ/#TotalWindows	BPs= 1
nt-787	-	C	120	-	-	-	-	-
787	NoBP	C	102	-21.09	-0.2	17.79	-19.93	-0.17
787	807	G	18	-22.65	-0.46	27.9	-8.29	-0.07

i-nuc	BP(j)	Nuc	#BP_Win	avgMFE	avgZ	avgED	SumZ	SumZ/#TotalWindows	BPs= 3
nt-788	-	U	120	-	-	-	-	-
788	NoBP	U	61	-19.64	0.25	20.3	15.19	0.13
788	745	A	33	-25.17	-1.28	12.72	-42.3	-0.35
788	806	A	18	-22.65	-0.46	27.9	-8.29	-0.07
788	889	A	8	-14.4	1.13	19.64	9.08	0.08

i-nuc	BP(j)	Nuc	#BP_Win	avgMFE	avgZ	avgED	SumZ	SumZ/#TotalWindows	BPs= 3
nt-789	-	U	120	-	-	-	-	-
789	NoBP	U	61	-19.53	0.28	20.3	17.19	0.14
789	744	A	33	-25.17	-1.28	12.72	-42.3	-0.35
789	805	A	18	-22.65	-0.46	27.9	-8.29	-0.07
789	888	A	8	-14.4	1.13	19.64	9.08	0.08

i-nuc	BP(j)	Nuc	#BP_Win	avgMFE	avgZ	avgED	SumZ	SumZ/#TotalWindows	BPs= 3
nt-790	-	U	120	-	-	-	-	-
790	NoBP	U	61	-19.41	0.32	20.43	19.23	0.16
790	743	G	33	-25.17	-1.28	12.72	-42.3	-0.35
790	804	A	18	-22.65	-0.46	27.9	-8.29	-0.07
790	887	A	8	-14.4	1.13	19.64	9.08	0.08

i-nuc	BP(j)	Nuc	#BP_Win	avgMFE	avgZ	avgED	SumZ	SumZ/#TotalWindows	BPs= 1
nt-791	-	A	120	-	-	-	-	-
791	NoBP	A	112	-21.6	-0.27	19.47	-30.64	-0.26
791	886	U	8	-14.4	1.13	19.64	9.08	0.08

i-nuc	BP(j)	Nuc	#BP_Win	avgMFE	avgZ	avgED	SumZ	SumZ/#TotalWindows	BPs= 1
nt-792	-	A	120	-	-	-	-	-
792	NoBP	A	112	-21.59	-0.27	19.42	-30.28	-0.25
792	885	U	8	-14.4	1.13	19.64	9.08	0.08

i-nuc	BP(j)	Nuc	#BP_Win	avgMFE	avgZ	avgED	SumZ	SumZ/#TotalWindows	BPs= 1
nt-793	-	A	120	-	-	-	-	-
793	NoBP	A	112	-21.6	-0.26	19.34	-28.92	-0.24
793	884	U	8	-14.4	1.13	19.64	9.08	0.08

i-nuc	BP(j)	Nuc	#BP_Win	avgMFE	avgZ	avgED	SumZ	SumZ/#TotalWindows	BPs= 3
nt-794	-	U	120	-	-	-	-	-
794	NoBP	U	61	-19.39	0.36	20.24	22.04	0.18
794	742	A	33	-25.17	-1.28	12.72	-42.3	-0.35
794	803	A	18	-22.65	-0.46	27.9	-8.29	-0.07
794	883	A	8	-14.4	1.13	19.64	9.08	0.08

i-nuc	BP(j)	Nuc	#BP_Win	avgMFE	avgZ	avgED	SumZ	SumZ/#TotalWindows	BPs= 3
nt-795	-	G	120	-	-	-	-	-
795	NoBP	G	3	-22.8	-0.97	22.37	-2.92	-0.02
795	741	C	33	-25.17	-1.28	12.72	-42.3	-0.35
795	802	U	18	-22.65	-0.46	27.9	-8.29	-0.07
795	849	U	66	-18.68	0.52	19.95	34.38	0.29

i-nuc	BP(j)	Nuc	#BP_Win	avgMFE	avgZ	avgED	SumZ	SumZ/#TotalWindows	BPs= 3
nt-796	-	C	120	-	-	-	-	-
796	NoBP	C	2	-22.85	-1.0	23.5	-2.01	-0.02
796	740	G	33	-25.17	-1.28	12.72	-42.3	-0.35
796	801	G	18	-22.65	-0.46	27.9	-8.29	-0.07
796	848	G	67	-18.76	0.51	19.84	33.9	0.28

i-nuc	BP(j)	Nuc	#BP_Win	avgMFE	avgZ	avgED	SumZ	SumZ/#TotalWindows	BPs= 2
nt-797	-	A	120	-	-	-	-	-
797	NoBP	A	19	-22.67	-0.51	27.77	-9.67	-0.08
797	739	U	33	-25.17	-1.28	12.72	-42.3	-0.35
797	847	U	68	-18.8	0.49	19.88	33.55	0.28

i-nuc	BP(j)	Nuc	#BP_Win	avgMFE	avgZ	avgED	SumZ	SumZ/#TotalWindows	BPs= 3
nt-798	-	U	120	-	-	-	-	-
798	738	G	33	-25.17	-1.28	12.72	-42.3	-0.35
798	NoBP	U	18	-22.65	-0.46	27.9	-8.29	-0.07
798	846	A	68	-18.8	0.49	19.88	33.55	0.28
798	833	A	1	-20.9	0.11	25.49	0.11	0.0

i-nuc	BP(j)	Nuc	#BP_Win	avgMFE	avgZ	avgED	SumZ	SumZ/#TotalWindows	BPs= 3
nt-799	-	G	120	-	-	-	-	-
799	NoBP	G	20	-22.67	-0.52	27.12	-10.3	-0.09
799	733	C	30	-25.42	-1.31	11.96	-39.2	-0.33
799	845	C	69	-18.82	0.49	19.95	34.09	0.28
799	832	C	1	-20.9	0.11	25.49	0.11	0.0

i-nuc	BP(j)	Nuc	#BP_Win	avgMFE	avgZ	avgED	SumZ	SumZ/#TotalWindows	BPs= 3
nt-800	-	G	120	-	-	-	-	-
800	NoBP	G	20	-22.43	-0.41	27.47	-8.17	-0.07
800	732	C	30	-25.42	-1.31	11.96	-39.2	-0.33
800	844	C	69	-18.82	0.49	19.95	34.09	0.28
800	831	C	1	-20.9	0.11	25.49	0.11	0.0

i-nuc	BP(j)	Nuc	#BP_Win	avgMFE	avgZ	avgED	SumZ	SumZ/#TotalWindows	BPs= 4
nt-801	-	G	120	-	-	-	-	-
801	731	C	30	-25.42	-1.31	11.96	-39.2	-0.33
801	796	C	18	-22.65	-0.46	27.9	-8.29	-0.07
801	843	C	69	-18.82	0.49	19.95	34.09	0.28
801	830	C	1	-20.9	0.11	25.49	0.11	0.0
801	NoBP	G	2	-18.0	0.61	25.84	1.22	0.01

i-nuc	BP(j)	Nuc	#BP_Win	avgMFE	avgZ	avgED	SumZ	SumZ/#TotalWindows	BPs= 4
nt-802	-	U	120	-	-	-	-	-
802	730	A	29	-25.4	-1.3	12.01	-37.76	-0.31
802	795	G	18	-22.65	-0.46	27.9	-8.29	-0.07
802	842	A	69	-18.82	0.49	19.95	34.09	0.28
802	829	G	1	-20.9	0.11	25.49	0.11	0.0
802	NoBP	U	3	-18.0	0.56	25.5	1.68	0.01

i-nuc	BP(j)	Nuc	#BP_Win	avgMFE	avgZ	avgED	SumZ	SumZ/#TotalWindows	BPs= 3
nt-803	-	A	120	-	-	-	-	-
803	729	U	28	-25.33	-1.28	12.12	-35.76	-0.3
803	794	U	18	-22.65	-0.46	27.9	-8.29	-0.07
803	841	U	69	-18.82	0.49	19.95	34.09	0.28
803	NoBP	A	5	-18.58	0.47	25.39	2.34	0.02

i-nuc	BP(j)	Nuc	#BP_Win	avgMFE	avgZ	avgED	SumZ	SumZ/#TotalWindows	BPs= 3
nt-804	-	A	120	-	-	-	-	-
804	728	U	26	-25.35	-1.29	12.04	-33.58	-0.28
804	790	U	18	-22.65	-0.46	27.9	-8.29	-0.07
804	NoBP	A	75	-18.82	0.49	20.29	36.4	0.3
804	826	U	1	-20.9	0.11	25.49	0.11	0.0

i-nuc	BP(j)	Nuc	#BP_Win	avgMFE	avgZ	avgED	SumZ	SumZ/#TotalWindows	BPs= 2
nt-805	-	A	120	-	-	-	-	-
805	NoBP	A	101	-20.39	0.06	18.34	6.47	0.05
805	789	U	18	-22.65	-0.46	27.9	-8.29	-0.07
805	825	U	1	-20.9	0.11	25.49	0.11	0.0

i-nuc	BP(j)	Nuc	#BP_Win	avgMFE	avgZ	avgED	SumZ	SumZ/#TotalWindows	BPs= 2
nt-806	-	A	120	-	-	-	-	-
806	NoBP	A	101	-20.28	0.1	18.52	9.96	0.08
806	788	U	18	-22.65	-0.46	27.9	-8.29	-0.07
806	824	U	1	-20.9	0.11	25.49	0.11	0.0

i-nuc	BP(j)	Nuc	#BP_Win	avgMFE	avgZ	avgED	SumZ	SumZ/#TotalWindows	BPs= 3
nt-807	-	G	120	-	-	-	-	-
807	NoBP	G	94	-20.32	0.1	18.2	9.1	0.08
807	787	C	18	-22.65	-0.46	27.9	-8.29	-0.07
807	823	C	1	-20.9	0.11	25.49	0.11	0.0
807	861	U	7	-18.0	0.65	25.53	4.53	0.04

i-nuc	BP(j)	Nuc	#BP_Win	avgMFE	avgZ	avgED	SumZ	SumZ/#TotalWindows	BPs= 3
nt-808	-	U	120	-	-	-	-	-
808	NoBP	U	94	-20.21	0.13	18.45	12.21	0.1
808	786	A	18	-22.65	-0.46	27.9	-8.29	-0.07
808	822	G	1	-20.9	0.11	25.49	0.11	0.0
808	860	A	7	-18.0	0.65	25.53	4.53	0.04

i-nuc	BP(j)	Nuc	#BP_Win	avgMFE	avgZ	avgED	SumZ	SumZ/#TotalWindows	BPs= 1
nt-809	-	A	120	-	-	-	-	-
809	NoBP	A	113	-20.5	0.06	20.21	6.95	0.06
809	859	U	7	-18.0	0.65	25.53	4.53	0.04

i-nuc	BP(j)	Nuc	#BP_Win	avgMFE	avgZ	avgED	SumZ	SumZ/#TotalWindows	BPs= 3
nt-810	-	G	120	-	-	-	-	-
810	NoBP	G	105	-20.25	0.13	20.69	13.71	0.11
810	722	C	2	-23.25	-0.79	20.16	-1.58	-0.01
810	843	C	6	-22.2	-0.26	15.72	-1.59	-0.01
810	858	U	7	-18.0	0.65	25.53	4.53	0.04

i-nuc	BP(j)	Nuc	#BP_Win	avgMFE	avgZ	avgED	SumZ	SumZ/#TotalWindows	BPs= 4
nt-811	-	U	120	-	-	-	-	-
811	NoBP	U	87	-19.63	0.29	19.45	25.02	0.21
811	783	A	18	-22.65	-0.46	27.9	-8.29	-0.07
811	721	G	2	-23.25	-0.79	20.16	-1.58	-0.01
811	842	A	6	-22.2	-0.26	15.72	-1.59	-0.01
811	857	A	7	-18.0	0.65	25.53	4.53	0.04

i-nuc	BP(j)	Nuc	#BP_Win	avgMFE	avgZ	avgED	SumZ	SumZ/#TotalWindows	BPs= 2
nt-812	-	A	120	-	-	-	-	-
812	NoBP	A	96	-19.49	0.32	20.1	30.54	0.25
812	782	U	18	-22.65	-0.46	27.9	-8.29	-0.07
812	841	U	6	-22.2	-0.26	15.72	-1.59	-0.01

i-nuc	BP(j)	Nuc	#BP_Win	avgMFE	avgZ	avgED	SumZ	SumZ/#TotalWindows	BPs= 2
nt-813	-	G	120	-	-	-	-	-
813	NoBP	G	95	-19.68	0.29	19.62	27.39	0.23
813	781	C	18	-22.65	-0.46	27.9	-8.29	-0.07
813	856	C	7	-18.0	0.65	25.53	4.53	0.04

i-nuc	BP(j)	Nuc	#BP_Win	avgMFE	avgZ	avgED	SumZ	SumZ/#TotalWindows	BPs= 0
nt-814	-	A	120	-	-	-	-	-
814	NoBP	A	120	-19.98	0.2	21.35	24.48	0.2

i-nuc	BP(j)	Nuc	#BP_Win	avgMFE	avgZ	avgED	SumZ	SumZ/#TotalWindows	BPs= 0
nt-815	-	A	120	-	-	-	-	-
815	NoBP	A	120	-19.96	0.21	21.48	25.05	0.21

i-nuc	BP(j)	Nuc	#BP_Win	avgMFE	avgZ	avgED	SumZ	SumZ/#TotalWindows	BPs= 3
nt-816	-	G	120	-	-	-	-	-
816	NoBP	G	95	-19.52	0.33	20.34	31.09	0.26
816	778	C	16	-22.83	-0.47	27.49	-7.5	-0.06
816	719	C	2	-23.25	-0.79	20.16	-1.58	-0.01
816	853	C	7	-18.0	0.65	25.53	4.53	0.04

i-nuc	BP(j)	Nuc	#BP_Win	avgMFE	avgZ	avgED	SumZ	SumZ/#TotalWindows	BPs= 3
nt-817	-	A	120	-	-	-	-	-
817	NoBP	A	95	-19.51	0.34	20.27	31.88	0.27
817	777	U	16	-22.83	-0.47	27.49	-7.5	-0.06
817	718	U	2	-23.25	-0.79	20.16	-1.58	-0.01
817	852	U	7	-18.0	0.65	25.53	4.53	0.04

i-nuc	BP(j)	Nuc	#BP_Win	avgMFE	avgZ	avgED	SumZ	SumZ/#TotalWindows	BPs= 1
nt-818	-	G	120	-	-	-	-	-
818	NoBP	G	113	-20.04	0.21	21.27	23.38	0.19
818	851	U	7	-18.0	0.65	25.53	4.53	0.04

i-nuc	BP(j)	Nuc	#BP_Win	avgMFE	avgZ	avgED	SumZ	SumZ/#TotalWindows	BPs= 1
nt-819	-	A	120	-	-	-	-	-
819	NoBP	A	113	-20.04	0.21	21.27	23.62	0.2
819	850	U	7	-18.0	0.65	25.53	4.53	0.04

i-nuc	BP(j)	Nuc	#BP_Win	avgMFE	avgZ	avgED	SumZ	SumZ/#TotalWindows	BPs= 1
nt-820	-	A	120	-	-	-	-	-
820	NoBP	A	113	-20.04	0.21	21.29	24.0	0.2
820	849	U	7	-18.0	0.65	25.53	4.53	0.04

i-nuc	BP(j)	Nuc	#BP_Win	avgMFE	avgZ	avgED	SumZ	SumZ/#TotalWindows	BPs= 4
nt-821	-	G	120	-	-	-	-	-
821	NoBP	G	4	-21.28	-0.4	25.33	-1.59	-0.01
821	714	C	2	-23.25	-0.79	20.16	-1.58	-0.01
821	773	C	9	-23.62	-0.45	27.79	-4.08	-0.03
821	831	C	102	-19.52	0.32	20.61	32.8	0.27
821	926	C	3	-18.2	0.98	30.78	2.95	0.02

i-nuc	BP(j)	Nuc	#BP_Win	avgMFE	avgZ	avgED	SumZ	SumZ/#TotalWindows	BPs= 6
nt-822	-	G	120	-	-	-	-	-
822	NoBP	G	2	-21.4	-0.46	24.32	-0.92	-0.01
822	713	C	2	-23.25	-0.79	20.16	-1.58	-0.01
822	772	C	9	-23.62	-0.45	27.79	-4.08	-0.03
822	830	C	102	-19.52	0.32	20.61	32.8	0.27
822	808	U	1	-20.9	0.11	25.49	0.11	0.0
822	925	C	3	-18.2	0.98	30.78	2.95	0.02
822	838	U	1	-18.3	0.0	30.39	0.0	0.0

i-nuc	BP(j)	Nuc	#BP_Win	avgMFE	avgZ	avgED	SumZ	SumZ/#TotalWindows	BPs= 6
nt-823	-	C	120	-	-	-	-	-
823	NoBP	C	2	-19.5	-0.03	27.06	-0.05	-0.0
823	712	G	2	-23.25	-0.79	20.16	-1.58	-0.01
823	771	G	9	-23.62	-0.45	27.79	-4.08	-0.03
823	829	G	102	-19.52	0.32	20.61	32.8	0.27
823	807	G	1	-20.9	0.11	25.49	0.11	0.0
823	924	G	3	-18.2	0.98	30.78	2.95	0.02
823	837	G	1	-18.3	0.0	30.39	0.0	0.0

i-nuc	BP(j)	Nuc	#BP_Win	avgMFE	avgZ	avgED	SumZ	SumZ/#TotalWindows	BPs= 7
nt-824	-	U	120	-	-	-	-	-
824	711	A	2	-23.25	-0.79	20.16	-1.58	-0.01
824	770	G	9	-23.62	-0.45	27.79	-4.08	-0.03
824	828	A	102	-19.52	0.32	20.61	32.8	0.27
824	806	A	1	-20.9	0.11	25.49	0.11	0.0
824	923	A	3	-18.2	0.98	30.78	2.95	0.02
824	836	A	1	-18.3	0.0	30.39	0.0	0.0
824	837	G	2	-17.65	0.48	25.32	0.97	0.01

i-nuc	BP(j)	Nuc	#BP_Win	avgMFE	avgZ	avgED	SumZ	SumZ/#TotalWindows	BPs= 4
nt-825	-	U	120	-	-	-	-	-
825	NoBP	U	104	-19.54	0.31	20.66	32.35	0.27
825	769	A	9	-23.62	-0.45	27.79	-4.08	-0.03
825	805	A	1	-20.9	0.11	25.49	0.11	0.0
825	836	A	5	-17.98	0.78	28.6	3.92	0.03
825	835	A	1	-18.3	0.0	30.39	0.0	0.0

i-nuc	BP(j)	Nuc	#BP_Win	avgMFE	avgZ	avgED	SumZ	SumZ/#TotalWindows	BPs= 3
nt-826	-	U	120	-	-	-	-	-
826	NoBP	U	113	-19.82	0.26	21.24	29.21	0.24
826	804	A	1	-20.9	0.11	25.49	0.11	0.0
826	835	A	5	-17.98	0.78	28.6	3.92	0.03
826	834	G	1	-18.3	0.0	30.39	0.0	0.0

i-nuc	BP(j)	Nuc	#BP_Win	avgMFE	avgZ	avgED	SumZ	SumZ/#TotalWindows	BPs= 1
nt-827	-	C	120	-	-	-	-	-
827	NoBP	C	115	-19.76	0.27	21.34	30.55	0.25
827	834	G	5	-17.98	0.78	28.6	3.92	0.03

i-nuc	BP(j)	Nuc	#BP_Win	avgMFE	avgZ	avgED	SumZ	SumZ/#TotalWindows	BPs= 1
nt-828	-	A	120	-	-	-	-	-
828	NoBP	A	18	-20.36	0.14	27.37	2.49	0.02
828	824	U	102	-19.52	0.32	20.61	32.8	0.27

i-nuc	BP(j)	Nuc	#BP_Win	avgMFE	avgZ	avgED	SumZ	SumZ/#TotalWindows	BPs= 2
nt-829	-	G	120	-	-	-	-	-
829	NoBP	G	17	-20.0	0.21	27.31	3.5	0.03
829	823	C	102	-19.52	0.32	20.61	32.8	0.27
829	802	U	1	-20.9	0.11	25.49	0.11	0.0

i-nuc	BP(j)	Nuc	#BP_Win	avgMFE	avgZ	avgED	SumZ	SumZ/#TotalWindows	BPs= 2
nt-830	-	C	120	-	-	-	-	-
830	NoBP	C	17	-19.72	0.19	26.93	3.27	0.03
830	822	G	102	-19.52	0.32	20.61	32.8	0.27
830	801	G	1	-20.9	0.11	25.49	0.11	0.0

i-nuc	BP(j)	Nuc	#BP_Win	avgMFE	avgZ	avgED	SumZ	SumZ/#TotalWindows	BPs= 2
nt-831	-	C	120	-	-	-	-	-
831	821	G	102	-19.52	0.32	20.61	32.8	0.27
831	NoBP	C	17	-19.45	0.2	26.1	3.44	0.03
831	800	G	1	-20.9	0.11	25.49	0.11	0.0

i-nuc	BP(j)	Nuc	#BP_Win	avgMFE	avgZ	avgED	SumZ	SumZ/#TotalWindows	BPs= 1
nt-832	-	C	120	-	-	-	-	-
832	NoBP	C	119	-19.46	0.3	21.28	36.07	0.3
832	799	G	1	-20.9	0.11	25.49	0.11	0.0

i-nuc	BP(j)	Nuc	#BP_Win	avgMFE	avgZ	avgED	SumZ	SumZ/#TotalWindows	BPs= 1
nt-833	-	A	120	-	-	-	-	-
833	NoBP	A	119	-19.43	0.3	21.2	36.0	0.3
833	798	U	1	-20.9	0.11	25.49	0.11	0.0

i-nuc	BP(j)	Nuc	#BP_Win	avgMFE	avgZ	avgED	SumZ	SumZ/#TotalWindows	BPs= 2
nt-834	-	G	120	-	-	-	-	-
834	NoBP	G	114	-19.47	0.28	20.74	32.01	0.27
834	827	C	5	-17.98	0.78	28.6	3.92	0.03
834	826	U	1	-18.3	0.0	30.39	0.0	0.0

i-nuc	BP(j)	Nuc	#BP_Win	avgMFE	avgZ	avgED	SumZ	SumZ/#TotalWindows	BPs= 2
nt-835	-	A	120	-	-	-	-	-
835	NoBP	A	114	-19.43	0.28	20.63	31.54	0.26
835	826	U	5	-17.98	0.78	28.6	3.92	0.03
835	825	U	1	-18.3	0.0	30.39	0.0	0.0

i-nuc	BP(j)	Nuc	#BP_Win	avgMFE	avgZ	avgED	SumZ	SumZ/#TotalWindows	BPs= 2
nt-836	-	A	120	-	-	-	-	-
836	NoBP	A	114	-19.39	0.28	20.53	31.38	0.26
836	825	U	5	-17.98	0.78	28.6	3.92	0.03
836	824	U	1	-18.3	0.0	30.39	0.0	0.0

i-nuc	BP(j)	Nuc	#BP_Win	avgMFE	avgZ	avgED	SumZ	SumZ/#TotalWindows	BPs= 2
nt-837	-	G	120	-	-	-	-	-
837	NoBP	G	117	-19.33	0.3	20.81	34.93	0.29
837	823	C	1	-18.3	0.0	30.39	0.0	0.0
837	824	U	2	-17.65	0.48	25.32	0.97	0.01

i-nuc	BP(j)	Nuc	#BP_Win	avgMFE	avgZ	avgED	SumZ	SumZ/#TotalWindows	BPs= 1
nt-838	-	U	120	-	-	-	-	-
838	NoBP	U	119	-19.26	0.31	20.93	36.42	0.3
838	822	G	1	-18.3	0.0	30.39	0.0	0.0

i-nuc	BP(j)	Nuc	#BP_Win	avgMFE	avgZ	avgED	SumZ	SumZ/#TotalWindows	BPs= 0
nt-839	-	A	120	-	-	-	-	-
839	NoBP	A	120	-19.23	0.3	21.04	36.5	0.3

i-nuc	BP(j)	Nuc	#BP_Win	avgMFE	avgZ	avgED	SumZ	SumZ/#TotalWindows	BPs= 0
nt-840	-	A	120	-	-	-	-	-
840	NoBP	A	120	-19.19	0.31	21.07	36.68	0.31

i-nuc	BP(j)	Nuc	#BP_Win	avgMFE	avgZ	avgED	SumZ	SumZ/#TotalWindows	BPs= 2
nt-841	-	U	120	-	-	-	-	-
841	NoBP	U	45	-19.28	0.1	23.67	4.39	0.04
841	812	A	6	-22.2	-0.26	15.72	-1.59	-0.01
841	803	A	69	-18.82	0.49	19.95	34.09	0.28

i-nuc	BP(j)	Nuc	#BP_Win	avgMFE	avgZ	avgED	SumZ	SumZ/#TotalWindows	BPs= 2
nt-842	-	A	120	-	-	-	-	-
842	NoBP	A	45	-19.2	0.11	24.0	5.0	0.04
842	811	U	6	-22.2	-0.26	15.72	-1.59	-0.01
842	802	U	69	-18.82	0.49	19.95	34.09	0.28

i-nuc	BP(j)	Nuc	#BP_Win	avgMFE	avgZ	avgED	SumZ	SumZ/#TotalWindows	BPs= 3
nt-843	-	C	120	-	-	-	-	-
843	NoBP	C	41	-19.1	0.17	24.39	7.03	0.06
843	810	G	6	-22.2	-0.26	15.72	-1.59	-0.01
843	801	G	69	-18.82	0.49	19.95	34.09	0.28
843	957	G	4	-19.6	-0.26	23.49	-1.05	-0.01

i-nuc	BP(j)	Nuc	#BP_Win	avgMFE	avgZ	avgED	SumZ	SumZ/#TotalWindows	BPs= 2
nt-844	-	C	120	-	-	-	-	-
844	NoBP	C	47	-19.47	0.12	23.43	5.8	0.05
844	800	G	69	-18.82	0.49	19.95	34.09	0.28
844	956	G	4	-19.6	-0.26	23.49	-1.05	-0.01

i-nuc	BP(j)	Nuc	#BP_Win	avgMFE	avgZ	avgED	SumZ	SumZ/#TotalWindows	BPs= 2
nt-845	-	C	120	-	-	-	-	-
845	NoBP	C	47	-19.45	0.13	23.56	5.95	0.05
845	799	G	69	-18.82	0.49	19.95	34.09	0.28
845	954	G	4	-19.6	-0.26	23.49	-1.05	-0.01

i-nuc	BP(j)	Nuc	#BP_Win	avgMFE	avgZ	avgED	SumZ	SumZ/#TotalWindows	BPs= 4
nt-846	-	A	120	-	-	-	-	-
846	NoBP	A	26	-19.58	0.11	23.69	2.82	0.02
846	798	U	68	-18.8	0.49	19.88	33.55	0.28
846	858	U	13	-19.45	0.53	27.46	6.93	0.06
846	949	U	9	-19.07	-0.37	18.85	-3.32	-0.03
846	953	U	4	-19.6	-0.26	23.49	-1.05	-0.01

i-nuc	BP(j)	Nuc	#BP_Win	avgMFE	avgZ	avgED	SumZ	SumZ/#TotalWindows	BPs= 5
nt-847	-	U	120	-	-	-	-	-
847	NoBP	U	21	-19.91	0.07	24.2	1.56	0.01
847	797	A	68	-18.8	0.49	19.88	33.55	0.28
847	857	A	13	-19.45	0.53	27.46	6.93	0.06
847	943	A	5	-18.0	0.31	23.06	1.55	0.01
847	948	A	9	-19.07	-0.37	18.85	-3.32	-0.03
847	952	A	4	-19.6	-0.26	23.49	-1.05	-0.01

i-nuc	BP(j)	Nuc	#BP_Win	avgMFE	avgZ	avgED	SumZ	SumZ/#TotalWindows	BPs= 5
nt-848	-	G	120	-	-	-	-	-
848	NoBP	G	26	-19.54	0.11	24.05	2.76	0.02
848	796	C	67	-18.76	0.51	19.84	33.9	0.28
848	856	C	13	-19.45	0.53	27.46	6.93	0.06
848	947	C	9	-19.07	-0.37	18.85	-3.32	-0.03
848	946	C	4	-19.6	-0.26	23.49	-1.05	-0.01
848	961	C	1	-20.7	-0.07	25.05	-0.07	-0.0

i-nuc	BP(j)	Nuc	#BP_Win	avgMFE	avgZ	avgED	SumZ	SumZ/#TotalWindows	BPs= 7
nt-849	-	U	120	-	-	-	-	-
849	795	G	66	-18.68	0.52	19.95	34.38	0.29
849	NoBP	U	22	-20.58	-0.41	20.96	-9.09	-0.08
849	855	G	13	-19.45	0.53	27.46	6.93	0.06
849	820	A	7	-18.0	0.65	25.53	4.53	0.04
849	941	A	6	-17.93	0.34	23.68	2.06	0.02
849	942	G	1	-17.7	0.46	23.83	0.46	0.0
849	945	A	4	-19.6	-0.26	23.49	-1.05	-0.01
849	960	G	1	-20.7	-0.07	25.05	-0.07	-0.0

i-nuc	BP(j)	Nuc	#BP_Win	avgMFE	avgZ	avgED	SumZ	SumZ/#TotalWindows	BPs= 9
nt-850	-	U	120	-	-	-	-	-
850	NoBP	U	75	-19.11	0.37	20.29	28.1	0.23
850	867	G	2	-17.5	1.06	24.77	2.13	0.02
850	854	A	13	-19.45	0.53	27.46	6.93	0.06
850	819	A	7	-18.0	0.65	25.53	4.53	0.04
850	940	A	6	-17.93	0.34	23.68	2.06	0.02
850	941	A	1	-17.7	0.46	23.83	0.46	0.0
850	945	A	9	-19.07	-0.37	18.85	-3.32	-0.03
850	944	G	4	-19.6	-0.26	23.49	-1.05	-0.01
850	959	A	1	-20.7	-0.07	25.05	-0.07	-0.0
850	967	A	2	-22.7	-1.06	15.84	-2.12	-0.02

i-nuc	BP(j)	Nuc	#BP_Win	avgMFE	avgZ	avgED	SumZ	SumZ/#TotalWindows	BPs= 9
nt-851	-	U	120	-	-	-	-	-
851	NoBP	U	85	-19.02	0.4	21.44	34.39	0.29
851	745	A	3	-22.9	-0.25	18.17	-0.76	-0.01
851	866	A	2	-17.5	1.06	24.77	2.13	0.02
851	818	G	7	-18.0	0.65	25.53	4.53	0.04
851	939	A	6	-17.93	0.34	23.68	2.06	0.02
851	940	A	1	-17.7	0.46	23.83	0.46	0.0
851	944	G	9	-19.07	-0.37	18.85	-3.32	-0.03
851	943	A	4	-19.6	-0.26	23.49	-1.05	-0.01
851	958	A	1	-20.7	-0.07	25.05	-0.07	-0.0
851	966	G	2	-22.7	-1.06	15.84	-2.12	-0.02

i-nuc	BP(j)	Nuc	#BP_Win	avgMFE	avgZ	avgED	SumZ	SumZ/#TotalWindows	BPs= 9
nt-852	-	U	120	-	-	-	-	-
852	NoBP	U	85	-19.03	0.39	21.47	33.52	0.28
852	744	A	3	-22.9	-0.25	18.17	-0.76	-0.01
852	865	A	2	-17.5	1.06	24.77	2.13	0.02
852	817	A	7	-18.0	0.65	25.53	4.53	0.04
852	938	A	6	-17.93	0.34	23.68	2.06	0.02
852	939	A	1	-17.7	0.46	23.83	0.46	0.0
852	943	A	9	-19.07	-0.37	18.85	-3.32	-0.03
852	942	G	4	-19.6	-0.26	23.49	-1.05	-0.01
852	957	G	1	-20.7	-0.07	25.05	-0.07	-0.0
852	965	A	2	-22.7	-1.06	15.84	-2.12	-0.02

i-nuc	BP(j)	Nuc	#BP_Win	avgMFE	avgZ	avgED	SumZ	SumZ/#TotalWindows	BPs= 6
nt-853	-	C	120	-	-	-	-	-
853	NoBP	C	88	-18.68	0.45	22.0	39.42	0.33
853	743	G	3	-22.9	-0.25	18.17	-0.76	-0.01
853	864	G	2	-17.5	1.06	24.77	2.13	0.02
853	816	G	7	-18.0	0.65	25.53	4.53	0.04
853	942	G	9	-19.07	-0.37	18.85	-3.32	-0.03
853	956	G	1	-20.7	-0.07	25.05	-0.07	-0.0
853	963	G	10	-22.33	-0.71	18.71	-7.09	-0.06

i-nuc	BP(j)	Nuc	#BP_Win	avgMFE	avgZ	avgED	SumZ	SumZ/#TotalWindows	BPs= 4
nt-854	-	A	120	-	-	-	-	-
854	NoBP	A	59	-19.1	0.47	20.2	27.71	0.23
854	898	U	12	-15.66	0.81	22.82	9.72	0.08
854	850	U	13	-19.45	0.53	27.46	6.93	0.06
854	937	U	26	-19.17	-0.12	22.97	-3.16	-0.03
854	962	U	10	-22.33	-0.71	18.71	-7.09	-0.06

i-nuc	BP(j)	Nuc	#BP_Win	avgMFE	avgZ	avgED	SumZ	SumZ/#TotalWindows	BPs= 6
nt-855	-	G	120	-	-	-	-	-
855	NoBP	G	55	-18.85	0.52	20.36	28.44	0.24
855	741	C	3	-22.9	-0.25	18.17	-0.76	-0.01
855	897	C	12	-15.66	0.81	22.82	9.72	0.08
855	849	U	13	-19.45	0.53	27.46	6.93	0.06
855	936	U	26	-19.17	-0.12	22.97	-3.16	-0.03
855	961	C	10	-22.33	-0.71	18.71	-7.09	-0.06
855	930	C	1	-20.8	-0.01	24.32	-0.01	-0.0

i-nuc	BP(j)	Nuc	#BP_Win	avgMFE	avgZ	avgED	SumZ	SumZ/#TotalWindows	BPs= 8
nt-856	-	C	120	-	-	-	-	-
856	NoBP	C	47	-18.91	0.49	19.63	22.95	0.19
856	740	G	3	-22.9	-0.25	18.17	-0.76	-0.01
856	896	G	12	-15.66	0.81	22.82	9.72	0.08
856	848	G	13	-19.45	0.53	27.46	6.93	0.06
856	813	G	7	-18.0	0.65	25.53	4.53	0.04
856	935	G	26	-19.17	-0.12	22.97	-3.16	-0.03
856	954	G	1	-20.7	-0.07	25.05	-0.07	-0.0
856	960	G	10	-22.33	-0.71	18.71	-7.09	-0.06
856	929	G	1	-20.8	-0.01	24.32	-0.01	-0.0

i-nuc	BP(j)	Nuc	#BP_Win	avgMFE	avgZ	avgED	SumZ	SumZ/#TotalWindows	BPs= 7
nt-857	-	A	120	-	-	-	-	-
857	739	U	2	-23.0	-0.26	18.26	-0.51	-0.0
857	NoBP	A	58	-19.56	0.25	19.51	14.53	0.12
857	895	U	12	-15.66	0.81	22.82	9.72	0.08
857	847	U	13	-19.45	0.53	27.46	6.93	0.06
857	811	U	7	-18.0	0.65	25.53	4.53	0.04
857	934	U	26	-19.17	-0.12	22.97	-3.16	-0.03
857	953	U	1	-20.7	-0.07	25.05	-0.07	-0.0
857	928	U	1	-20.8	-0.01	24.32	-0.01	-0.0

i-nuc	BP(j)	Nuc	#BP_Win	avgMFE	avgZ	avgED	SumZ	SumZ/#TotalWindows	BPs= 8
nt-858	-	U	120	-	-	-	-	-
858	NoBP	U	49	-19.07	0.43	19.64	21.14	0.18
858	894	A	12	-15.66	0.81	22.82	9.72	0.08
858	846	A	13	-19.45	0.53	27.46	6.93	0.06
858	810	G	7	-18.0	0.65	25.53	4.53	0.04
858	933	A	26	-19.17	-0.12	22.97	-3.16	-0.03
858	952	A	1	-20.7	-0.07	25.05	-0.07	-0.0
858	958	A	10	-22.33	-0.71	18.71	-7.09	-0.06
858	927	A	1	-20.8	-0.01	24.32	-0.01	-0.0
858	976	G	1	-21.8	-0.53	22.62	-0.53	-0.0

i-nuc	BP(j)	Nuc	#BP_Win	avgMFE	avgZ	avgED	SumZ	SumZ/#TotalWindows	BPs= 6
nt-859	-	U	120	-	-	-	-	-
859	NoBP	U	60	-19.05	0.49	21.31	29.69	0.25
859	891	A	12	-15.66	0.81	22.82	9.72	0.08
859	809	A	7	-18.0	0.65	25.53	4.53	0.04
859	932	A	26	-19.17	-0.12	22.97	-3.16	-0.03
859	951	A	1	-20.7	-0.07	25.05	-0.07	-0.0
859	957	G	10	-22.33	-0.71	18.71	-7.09	-0.06
859	975	A	4	-21.25	-0.63	23.33	-2.51	-0.02

i-nuc	BP(j)	Nuc	#BP_Win	avgMFE	avgZ	avgED	SumZ	SumZ/#TotalWindows	BPs= 3
nt-860	-	A	120	-	-	-	-	-
860	NoBP	A	97	-19.42	0.2	21.58	19.1	0.16
860	890	U	12	-15.66	0.81	22.82	9.72	0.08
860	808	U	7	-18.0	0.65	25.53	4.53	0.04
860	974	U	4	-21.25	-0.63	23.33	-2.51	-0.02

i-nuc	BP(j)	Nuc	#BP_Win	avgMFE	avgZ	avgED	SumZ	SumZ/#TotalWindows	BPs= 5
nt-861	-	U	120	-	-	-	-	-
861	NoBP	U	80	-19.08	0.26	21.86	21.04	0.18
861	785	A	7	-18.96	0.71	23.23	4.98	0.04
861	889	A	12	-15.66	0.81	22.82	9.72	0.08
861	807	G	7	-18.0	0.65	25.53	4.53	0.04
861	955	A	10	-22.33	-0.71	18.71	-7.09	-0.06
861	973	A	4	-21.25	-0.63	23.33	-2.51	-0.02

i-nuc	BP(j)	Nuc	#BP_Win	avgMFE	avgZ	avgED	SumZ	SumZ/#TotalWindows	BPs= 3
nt-862	-	C	120	-	-	-	-	-
862	NoBP	C	99	-18.58	0.36	22.29	35.26	0.29
862	784	G	7	-18.96	0.71	23.23	4.98	0.04
862	954	G	10	-22.33	-0.71	18.71	-7.09	-0.06
862	972	G	4	-21.25	-0.63	23.33	-2.51	-0.02

i-nuc	BP(j)	Nuc	#BP_Win	avgMFE	avgZ	avgED	SumZ	SumZ/#TotalWindows	BPs= 1
nt-863	-	A	120	-	-	-	-	-
863	NoBP	A	110	-18.69	0.34	22.45	36.96	0.31
863	953	U	10	-22.33	-0.71	18.71	-7.09	-0.06

i-nuc	BP(j)	Nuc	#BP_Win	avgMFE	avgZ	avgED	SumZ	SumZ/#TotalWindows	BPs= 4
nt-864	-	G	120	-	-	-	-	-
864	NoBP	G	86	-19.38	0.17	22.72	14.92	0.12
864	853	C	2	-17.5	1.06	24.77	2.13	0.02
864	778	C	9	-16.22	1.08	19.22	9.76	0.08
864	886	U	12	-15.66	0.81	22.82	9.72	0.08
864	950	C	11	-22.18	-0.65	19.29	-7.16	-0.06

i-nuc	BP(j)	Nuc	#BP_Win	avgMFE	avgZ	avgED	SumZ	SumZ/#TotalWindows	BPs= 4
nt-865	-	A	120	-	-	-	-	-
865	NoBP	A	86	-19.39	0.16	22.79	14.14	0.12
865	852	U	2	-17.5	1.06	24.77	2.13	0.02
865	777	U	9	-16.22	1.08	19.22	9.76	0.08
865	885	U	12	-15.66	0.81	22.82	9.72	0.08
865	949	U	11	-22.18	-0.65	19.29	-7.16	-0.06

i-nuc	BP(j)	Nuc	#BP_Win	avgMFE	avgZ	avgED	SumZ	SumZ/#TotalWindows	BPs= 3
nt-866	-	A	120	-	-	-	-	-
866	NoBP	A	99	-19.46	0.11	22.16	11.33	0.09
866	782	U	7	-18.96	0.71	23.23	4.98	0.04
866	851	U	2	-17.5	1.06	24.77	2.13	0.02
866	884	U	12	-15.66	0.81	22.82	9.72	0.08

i-nuc	BP(j)	Nuc	#BP_Win	avgMFE	avgZ	avgED	SumZ	SumZ/#TotalWindows	BPs= 6
nt-867	-	G	120	-	-	-	-	-
867	NoBP	G	27	-19.96	0.2	19.88	5.42	0.05
867	781	C	7	-18.96	0.71	23.23	4.98	0.04
867	850	U	2	-17.5	1.06	24.77	2.13	0.02
867	876	C	20	-15.15	0.94	21.55	18.8	0.16
867	918	C	52	-19.36	0.08	24.45	4.0	0.03
867	947	C	11	-22.18	-0.65	19.29	-7.16	-0.06
867	985	C	1	-23.9	-0.94	28.19	-0.94	-0.01

i-nuc	BP(j)	Nuc	#BP_Win	avgMFE	avgZ	avgED	SumZ	SumZ/#TotalWindows	BPs= 6
nt-868	-	G	120	-	-	-	-	-
868	NoBP	G	28	-19.73	0.27	20.32	7.53	0.06
868	780	C	7	-18.96	0.71	23.23	4.98	0.04
868	875	C	20	-15.15	0.94	21.55	18.8	0.16
868	917	U	52	-19.36	0.08	24.45	4.0	0.03
868	946	C	11	-22.18	-0.65	19.29	-7.16	-0.06
868	984	C	1	-23.9	-0.94	28.19	-0.94	-0.01
868	918	C	1	-23.0	-0.35	20.62	-0.35	-0.0

i-nuc	BP(j)	Nuc	#BP_Win	avgMFE	avgZ	avgED	SumZ	SumZ/#TotalWindows	BPs= 2
nt-869	-	A	120	-	-	-	-	-
869	NoBP	A	118	-18.99	0.23	22.42	27.38	0.23
869	983	U	1	-23.9	-0.94	28.19	-0.94	-0.01
869	917	U	1	-23.0	-0.35	20.62	-0.35	-0.0

i-nuc	BP(j)	Nuc	#BP_Win	avgMFE	avgZ	avgED	SumZ	SumZ/#TotalWindows	BPs= 5
nt-870	-	G	120	-	-	-	-	-
870	NoBP	G	53	-19.12	0.19	20.92	9.95	0.08
870	756	C	2	-20.75	0.46	21.22	0.91	0.01
870	763	U	2	-17.5	1.06	24.77	2.13	0.02
870	772	C	9	-16.22	1.08	19.22	9.76	0.08
870	915	C	53	-19.42	0.07	24.38	3.65	0.03
870	981	C	1	-23.9	-0.94	28.19	-0.94	-0.01

i-nuc	BP(j)	Nuc	#BP_Win	avgMFE	avgZ	avgED	SumZ	SumZ/#TotalWindows	BPs= 5
nt-871	-	C	120	-	-	-	-	-
871	NoBP	C	29	-16.55	0.77	21.94	22.45	0.19
871	755	G	2	-20.75	0.46	21.22	0.91	0.01
871	762	G	2	-17.5	1.06	24.77	2.13	0.02
871	771	G	9	-16.22	1.08	19.22	9.76	0.08
871	913	G	77	-20.33	-0.12	23.02	-9.43	-0.08
871	980	G	1	-23.9	-0.94	28.19	-0.94	-0.01

i-nuc	BP(j)	Nuc	#BP_Win	avgMFE	avgZ	avgED	SumZ	SumZ/#TotalWindows	BPs= 4
nt-872	-	C	120	-	-	-	-	-
872	754	G	2	-20.75	0.46	21.22	0.91	0.01
872	NoBP	C	30	-16.85	0.66	22.28	19.92	0.17
872	761	G	2	-17.5	1.06	24.77	2.13	0.02
872	770	G	9	-16.22	1.08	19.22	9.76	0.08
872	912	G	77	-20.33	-0.12	23.02	-9.43	-0.08

i-nuc	BP(j)	Nuc	#BP_Win	avgMFE	avgZ	avgED	SumZ	SumZ/#TotalWindows	BPs= 1
nt-873	-	A	120	-	-	-	-	-
873	NoBP	A	119	-19.15	0.17	22.5	20.67	0.17
873	760	U	1	-17.7	1.11	24.83	1.11	0.01

i-nuc	BP(j)	Nuc	#BP_Win	avgMFE	avgZ	avgED	SumZ	SumZ/#TotalWindows	BPs= 1
nt-874	-	C	120	-	-	-	-	-
874	NoBP	C	37	-16.06	0.94	21.86	34.91	0.29
874	911	G	83	-20.52	-0.16	22.89	-13.59	-0.11

i-nuc	BP(j)	Nuc	#BP_Win	avgMFE	avgZ	avgED	SumZ	SumZ/#TotalWindows	BPs= 2
nt-875	-	C	120	-	-	-	-	-
875	NoBP	C	15	-16.93	1.01	21.26	15.18	0.13
875	868	G	20	-15.15	0.94	21.55	18.8	0.16
875	910	G	85	-20.49	-0.15	23.13	-13.05	-0.11

i-nuc	BP(j)	Nuc	#BP_Win	avgMFE	avgZ	avgED	SumZ	SumZ/#TotalWindows	BPs= 2
nt-876	-	C	120	-	-	-	-	-
876	NoBP	C	15	-16.91	1.04	22.04	15.54	0.13
876	867	G	20	-15.15	0.94	21.55	18.8	0.16
876	909	G	85	-20.49	-0.15	23.13	-13.05	-0.11

i-nuc	BP(j)	Nuc	#BP_Win	avgMFE	avgZ	avgED	SumZ	SumZ/#TotalWindows	BPs= 1
nt-877	-	C	120	-	-	-	-	-
877	NoBP	C	35	-15.91	0.98	21.96	34.28	0.29
877	908	G	85	-20.49	-0.15	23.13	-13.05	-0.11

i-nuc	BP(j)	Nuc	#BP_Win	avgMFE	avgZ	avgED	SumZ	SumZ/#TotalWindows	BPs= 1
nt-878	-	A	120	-	-	-	-	-
878	NoBP	A	35	-15.94	0.96	21.93	33.48	0.28
878	907	U	85	-20.49	-0.15	23.13	-13.05	-0.11

i-nuc	BP(j)	Nuc	#BP_Win	avgMFE	avgZ	avgED	SumZ	SumZ/#TotalWindows	BPs= 1
nt-879	-	C	120	-	-	-	-	-
879	NoBP	C	35	-15.99	0.96	22.14	33.51	0.28
879	906	G	85	-20.49	-0.15	23.13	-13.05	-0.11

i-nuc	BP(j)	Nuc	#BP_Win	avgMFE	avgZ	avgED	SumZ	SumZ/#TotalWindows	BPs= 0
nt-880	-	A	120	-	-	-	-	-
880	NoBP	A	120	-19.19	0.17	22.93	19.84	0.17

i-nuc	BP(j)	Nuc	#BP_Win	avgMFE	avgZ	avgED	SumZ	SumZ/#TotalWindows	BPs= 0
nt-881	-	A	120	-	-	-	-	-
881	NoBP	A	120	-19.21	0.17	23.03	19.91	0.17

i-nuc	BP(j)	Nuc	#BP_Win	avgMFE	avgZ	avgED	SumZ	SumZ/#TotalWindows	BPs= 0
nt-882	-	G	120	-	-	-	-	-
882	NoBP	G	120	-19.25	0.16	23.09	19.18	0.16

i-nuc	BP(j)	Nuc	#BP_Win	avgMFE	avgZ	avgED	SumZ	SumZ/#TotalWindows	BPs= 1
nt-883	-	A	120	-	-	-	-	-
883	NoBP	A	112	-19.65	0.08	23.34	9.14	0.08
883	794	U	8	-14.4	1.13	19.64	9.08	0.08

i-nuc	BP(j)	Nuc	#BP_Win	avgMFE	avgZ	avgED	SumZ	SumZ/#TotalWindows	BPs= 3
nt-884	-	U	120	-	-	-	-	-
884	NoBP	U	15	-18.43	0.8	25.22	11.99	0.1
884	793	A	8	-14.4	1.13	19.64	9.08	0.08
884	866	A	12	-15.66	0.81	22.82	9.72	0.08
884	901	A	85	-20.49	-0.15	23.13	-13.05	-0.11

i-nuc	BP(j)	Nuc	#BP_Win	avgMFE	avgZ	avgED	SumZ	SumZ/#TotalWindows	BPs= 3
nt-885	-	U	120	-	-	-	-	-
885	NoBP	U	15	-18.81	0.76	25.79	11.46	0.1
885	792	A	8	-14.4	1.13	19.64	9.08	0.08
885	865	A	12	-15.66	0.81	22.82	9.72	0.08
885	900	A	85	-20.49	-0.15	23.13	-13.05	-0.11

i-nuc	BP(j)	Nuc	#BP_Win	avgMFE	avgZ	avgED	SumZ	SumZ/#TotalWindows	BPs= 3
nt-886	-	U	120	-	-	-	-	-
886	NoBP	U	15	-19.25	0.72	26.04	10.86	0.09
886	791	A	8	-14.4	1.13	19.64	9.08	0.08
886	864	G	12	-15.66	0.81	22.82	9.72	0.08
886	899	A	85	-20.49	-0.15	23.13	-13.05	-0.11

i-nuc	BP(j)	Nuc	#BP_Win	avgMFE	avgZ	avgED	SumZ	SumZ/#TotalWindows	BPs= 2
nt-887	-	A	120	-	-	-	-	-
887	NoBP	A	27	-17.92	0.71	24.71	19.27	0.16
887	790	U	8	-14.4	1.13	19.64	9.08	0.08
887	898	U	85	-20.49	-0.15	23.13	-13.05	-0.11

i-nuc	BP(j)	Nuc	#BP_Win	avgMFE	avgZ	avgED	SumZ	SumZ/#TotalWindows	BPs= 1
nt-888	-	A	120	-	-	-	-	-
888	NoBP	A	112	-19.94	0.05	23.6	5.57	0.05
888	789	U	8	-14.4	1.13	19.64	9.08	0.08

i-nuc	BP(j)	Nuc	#BP_Win	avgMFE	avgZ	avgED	SumZ	SumZ/#TotalWindows	BPs= 2
nt-889	-	A	120	-	-	-	-	-
889	NoBP	A	100	-20.52	-0.05	23.82	-4.88	-0.04
889	788	U	8	-14.4	1.13	19.64	9.08	0.08
889	861	U	12	-15.66	0.81	22.82	9.72	0.08

i-nuc	BP(j)	Nuc	#BP_Win	avgMFE	avgZ	avgED	SumZ	SumZ/#TotalWindows	BPs= 1
nt-890	-	U	120	-	-	-	-	-
890	NoBP	U	108	-20.13	0.03	23.66	3.64	0.03
890	860	A	12	-15.66	0.81	22.82	9.72	0.08

i-nuc	BP(j)	Nuc	#BP_Win	avgMFE	avgZ	avgED	SumZ	SumZ/#TotalWindows	BPs= 1
nt-891	-	A	120	-	-	-	-	-
891	NoBP	A	108	-20.22	0.03	23.8	2.76	0.02
891	859	U	12	-15.66	0.81	22.82	9.72	0.08

i-nuc	BP(j)	Nuc	#BP_Win	avgMFE	avgZ	avgED	SumZ	SumZ/#TotalWindows	BPs= 1
nt-892	-	C	120	-	-	-	-	-
892	NoBP	C	109	-19.79	0.06	23.35	6.09	0.05
892	911	G	11	-20.35	0.57	28.84	6.23	0.05

i-nuc	BP(j)	Nuc	#BP_Win	avgMFE	avgZ	avgED	SumZ	SumZ/#TotalWindows	BPs= 1
nt-893	-	C	120	-	-	-	-	-
893	NoBP	C	109	-19.87	0.05	23.44	5.64	0.05
893	910	G	11	-20.35	0.57	28.84	6.23	0.05

i-nuc	BP(j)	Nuc	#BP_Win	avgMFE	avgZ	avgED	SumZ	SumZ/#TotalWindows	BPs= 1
nt-894	-	A	120	-	-	-	-	-
894	NoBP	A	108	-20.48	0.01	24.05	1.5	0.01
894	858	U	12	-15.66	0.81	22.82	9.72	0.08

i-nuc	BP(j)	Nuc	#BP_Win	avgMFE	avgZ	avgED	SumZ	SumZ/#TotalWindows	BPs= 1
nt-895	-	U	120	-	-	-	-	-
895	NoBP	U	108	-20.58	0.01	24.12	0.71	0.01
895	857	A	12	-15.66	0.81	22.82	9.72	0.08

i-nuc	BP(j)	Nuc	#BP_Win	avgMFE	avgZ	avgED	SumZ	SumZ/#TotalWindows	BPs= 3
nt-896	-	G	120	-	-	-	-	-
896	NoBP	G	95	-20.64	-0.08	23.65	-7.29	-0.06
896	856	C	12	-15.66	0.81	22.82	9.72	0.08
896	907	U	11	-20.35	0.57	28.84	6.23	0.05
896	1013	C	2	-25.0	0.5	22.39	0.99	0.01

i-nuc	BP(j)	Nuc	#BP_Win	avgMFE	avgZ	avgED	SumZ	SumZ/#TotalWindows	BPs= 3
nt-897	-	C	120	-	-	-	-	-
897	NoBP	C	95	-20.76	-0.09	23.63	-8.58	-0.07
897	855	G	12	-15.66	0.81	22.82	9.72	0.08
897	906	G	11	-20.35	0.57	28.84	6.23	0.05
897	1012	G	2	-25.0	0.5	22.39	0.99	0.01

i-nuc	BP(j)	Nuc	#BP_Win	avgMFE	avgZ	avgED	SumZ	SumZ/#TotalWindows	BPs= 4
nt-898	-	U	120	-	-	-	-	-
898	854	A	12	-15.66	0.81	22.82	9.72	0.08
898	887	A	85	-20.49	-0.15	23.13	-13.05	-0.11
898	905	A	11	-20.35	0.57	28.84	6.23	0.05
898	NoBP	U	10	-24.15	0.26	27.26	2.55	0.02
898	1011	G	2	-25.0	0.5	22.39	0.99	0.01

i-nuc	BP(j)	Nuc	#BP_Win	avgMFE	avgZ	avgED	SumZ	SumZ/#TotalWindows	BPs= 1
nt-899	-	A	120	-	-	-	-	-
899	NoBP	A	35	-20.4	0.51	25.71	17.82	0.15
899	886	U	85	-20.49	-0.15	23.13	-13.05	-0.11

i-nuc	BP(j)	Nuc	#BP_Win	avgMFE	avgZ	avgED	SumZ	SumZ/#TotalWindows	BPs= 1
nt-900	-	A	120	-	-	-	-	-
900	NoBP	A	35	-20.69	0.49	25.63	17.05	0.14
900	885	U	85	-20.49	-0.15	23.13	-13.05	-0.11

i-nuc	BP(j)	Nuc	#BP_Win	avgMFE	avgZ	avgED	SumZ	SumZ/#TotalWindows	BPs= 1
nt-901	-	A	120	-	-	-	-	-
901	NoBP	A	35	-20.98	0.47	25.6	16.34	0.14
901	884	U	85	-20.49	-0.15	23.13	-13.05	-0.11

i-nuc	BP(j)	Nuc	#BP_Win	avgMFE	avgZ	avgED	SumZ	SumZ/#TotalWindows	BPs= 0
nt-902	-	C	120	-	-	-	-	-
902	NoBP	C	120	-20.72	0.02	23.84	2.72	0.02

i-nuc	BP(j)	Nuc	#BP_Win	avgMFE	avgZ	avgED	SumZ	SumZ/#TotalWindows	BPs= 0
nt-903	-	A	120	-	-	-	-	-
903	NoBP	A	120	-20.81	0.02	23.83	1.93	0.02

i-nuc	BP(j)	Nuc	#BP_Win	avgMFE	avgZ	avgED	SumZ	SumZ/#TotalWindows	BPs= 1
nt-904	-	C	120	-	-	-	-	-
904	NoBP	C	111	-20.66	-0.02	23.38	-2.53	-0.02
904	1005	G	9	-23.76	0.45	29.05	4.08	0.03

i-nuc	BP(j)	Nuc	#BP_Win	avgMFE	avgZ	avgED	SumZ	SumZ/#TotalWindows	BPs= 2
nt-905	-	A	120	-	-	-	-	-
905	NoBP	A	100	-20.8	-0.09	22.73	-9.18	-0.08
905	898	U	11	-20.35	0.57	28.84	6.23	0.05
905	1004	U	9	-23.76	0.45	29.05	4.08	0.03

i-nuc	BP(j)	Nuc	#BP_Win	avgMFE	avgZ	avgED	SumZ	SumZ/#TotalWindows	BPs= 4
nt-906	-	G	120	-	-	-	-	-
906	NoBP	G	10	-21.88	0.38	21.2	3.76	0.03
906	879	C	85	-20.49	-0.15	23.13	-13.05	-0.11
906	897	C	11	-20.35	0.57	28.84	6.23	0.05
906	1003	U	9	-23.76	0.45	29.05	4.08	0.03
906	949	U	5	-25.9	-0.16	18.3	-0.82	-0.01

i-nuc	BP(j)	Nuc	#BP_Win	avgMFE	avgZ	avgED	SumZ	SumZ/#TotalWindows	BPs= 4
nt-907	-	U	120	-	-	-	-	-
907	NoBP	U	10	-22.91	0.28	20.7	2.76	0.02
907	878	A	85	-20.49	-0.15	23.13	-13.05	-0.11
907	896	G	11	-20.35	0.57	28.84	6.23	0.05
907	1002	A	9	-23.76	0.45	29.05	4.08	0.03
907	948	A	5	-25.9	-0.16	18.3	-0.82	-0.01

i-nuc	BP(j)	Nuc	#BP_Win	avgMFE	avgZ	avgED	SumZ	SumZ/#TotalWindows	BPs= 3
nt-908	-	G	120	-	-	-	-	-
908	NoBP	G	21	-22.06	0.38	24.89	8.05	0.07
908	877	C	85	-20.49	-0.15	23.13	-13.05	-0.11
908	1001	U	9	-23.76	0.45	29.05	4.08	0.03
908	947	C	5	-25.9	-0.16	18.3	-0.82	-0.01

i-nuc	BP(j)	Nuc	#BP_Win	avgMFE	avgZ	avgED	SumZ	SumZ/#TotalWindows	BPs= 4
nt-909	-	G	120	-	-	-	-	-
909	NoBP	G	20	-22.38	0.37	25.04	7.42	0.06
909	876	C	85	-20.49	-0.15	23.13	-13.05	-0.11
909	1000	C	9	-23.76	0.45	29.05	4.08	0.03
909	946	C	5	-25.9	-0.16	18.3	-0.82	-0.01
909	1027	C	1	-26.5	-0.2	21.57	-0.2	-0.0

i-nuc	BP(j)	Nuc	#BP_Win	avgMFE	avgZ	avgED	SumZ	SumZ/#TotalWindows	BPs= 5
nt-910	-	G	120	-	-	-	-	-
910	875	C	85	-20.49	-0.15	23.13	-13.05	-0.11
910	893	C	11	-20.35	0.57	28.84	6.23	0.05
910	999	C	9	-23.76	0.45	29.05	4.08	0.03
910	NoBP	G	13	-25.96	-0.06	18.87	-0.78	-0.01
910	1026	C	1	-26.5	-0.2	21.57	-0.2	-0.0
910	1027	C	1	-26.2	-0.43	21.14	-0.43	-0.0

i-nuc	BP(j)	Nuc	#BP_Win	avgMFE	avgZ	avgED	SumZ	SumZ/#TotalWindows	BPs= 4
nt-911	-	G	120	-	-	-	-	-
911	874	C	83	-20.52	-0.16	22.89	-13.59	-0.11
911	NoBP	G	24	-24.9	0.15	23.3	3.49	0.03
911	892	C	11	-20.35	0.57	28.84	6.23	0.05
911	1026	C	1	-26.2	-0.43	21.14	-0.43	-0.0
911	1027	C	1	-26.2	-0.65	20.01	-0.65	-0.01

i-nuc	BP(j)	Nuc	#BP_Win	avgMFE	avgZ	avgED	SumZ	SumZ/#TotalWindows	BPs= 2
nt-912	-	G	120	-	-	-	-	-
912	NoBP	G	42	-23.55	0.13	24.46	5.47	0.05
912	872	C	77	-20.33	-0.12	23.02	-9.43	-0.08
912	1026	C	1	-26.2	-0.65	20.01	-0.65	-0.01

i-nuc	BP(j)	Nuc	#BP_Win	avgMFE	avgZ	avgED	SumZ	SumZ/#TotalWindows	BPs= 2
nt-913	-	G	120	-	-	-	-	-
913	871	C	77	-20.33	-0.12	23.02	-9.43	-0.08
913	937	U	42	-23.6	0.11	24.53	4.76	0.04
913	NoBP	G	1	-26.5	-0.2	21.57	-0.2	-0.0

i-nuc	BP(j)	Nuc	#BP_Win	avgMFE	avgZ	avgED	SumZ	SumZ/#TotalWindows	BPs= 1
nt-914	-	A	120	-	-	-	-	-
914	NoBP	A	63	-20.05	0.01	23.71	0.67	0.01
914	936	U	57	-23.16	-0.09	23.43	-4.91	-0.04

i-nuc	BP(j)	Nuc	#BP_Win	avgMFE	avgZ	avgED	SumZ	SumZ/#TotalWindows	BPs= 4
nt-915	-	C	120	-	-	-	-	-
915	NoBP	C	5	-22.06	-0.15	22.37	-0.73	-0.01
915	870	G	53	-19.42	0.07	24.38	3.65	0.03
915	935	G	57	-23.16	-0.09	23.43	-4.91	-0.04
915	970	G	2	-22.9	-0.47	18.74	-0.94	-0.01
915	1019	G	3	-25.77	-0.22	19.09	-0.66	-0.01

i-nuc	BP(j)	Nuc	#BP_Win	avgMFE	avgZ	avgED	SumZ	SumZ/#TotalWindows	BPs= 3
nt-916	-	A	120	-	-	-	-	-
916	NoBP	A	58	-19.64	0.06	24.34	3.48	0.03
916	934	U	57	-23.16	-0.09	23.43	-4.91	-0.04
916	969	U	2	-22.9	-0.47	18.74	-0.94	-0.01
916	1018	U	3	-25.77	-0.22	19.09	-0.66	-0.01

i-nuc	BP(j)	Nuc	#BP_Win	avgMFE	avgZ	avgED	SumZ	SumZ/#TotalWindows	BPs= 5
nt-917	-	U	120	-	-	-	-	-
917	NoBP	U	5	-22.4	0.06	23.68	0.31	0.0
917	868	G	52	-19.36	0.08	24.45	4.0	0.03
917	933	A	57	-23.16	-0.09	23.43	-4.91	-0.04
917	869	A	1	-23.0	-0.35	20.62	-0.35	-0.0
917	968	A	2	-22.9	-0.47	18.74	-0.94	-0.01
917	1017	A	3	-25.77	-0.22	19.09	-0.66	-0.01

i-nuc	BP(j)	Nuc	#BP_Win	avgMFE	avgZ	avgED	SumZ	SumZ/#TotalWindows	BPs= 3
nt-918	-	C	120	-	-	-	-	-
918	NoBP	C	64	-23.14	-0.08	23.21	-5.19	-0.04
918	867	G	52	-19.36	0.08	24.45	4.0	0.03
918	868	G	1	-23.0	-0.35	20.62	-0.35	-0.0
918	1016	G	3	-25.77	-0.22	19.09	-0.66	-0.01

i-nuc	BP(j)	Nuc	#BP_Win	avgMFE	avgZ	avgED	SumZ	SumZ/#TotalWindows	BPs= 0
nt-919	-	A	120	-	-	-	-	-
919	NoBP	A	120	-21.59	-0.02	23.58	-2.32	-0.02

i-nuc	BP(j)	Nuc	#BP_Win	avgMFE	avgZ	avgED	SumZ	SumZ/#TotalWindows	BPs= 0
nt-920	-	A	120	-	-	-	-	-
920	NoBP	A	120	-21.64	-0.03	23.52	-3.18	-0.03

i-nuc	BP(j)	Nuc	#BP_Win	avgMFE	avgZ	avgED	SumZ	SumZ/#TotalWindows	BPs= 3
nt-921	-	G	120	-	-	-	-	-
921	NoBP	G	10	-18.3	0.75	27.14	7.54	0.06
921	930	C	103	-22.0	-0.08	23.25	-7.98	-0.07
921	964	C	6	-21.72	-0.38	20.92	-2.3	-0.02
921	990	C	1	-23.3	-0.55	26.45	-0.55	-0.0

i-nuc	BP(j)	Nuc	#BP_Win	avgMFE	avgZ	avgED	SumZ	SumZ/#TotalWindows	BPs= 3
nt-922	-	C	120	-	-	-	-	-
922	NoBP	C	10	-18.68	0.79	27.42	7.86	0.07
922	929	G	103	-22.0	-0.08	23.25	-7.98	-0.07
922	963	G	6	-21.72	-0.38	20.92	-2.3	-0.02
922	989	G	1	-23.3	-0.55	26.45	-0.55	-0.0

i-nuc	BP(j)	Nuc	#BP_Win	avgMFE	avgZ	avgED	SumZ	SumZ/#TotalWindows	BPs= 4
nt-923	-	A	120	-	-	-	-	-
923	NoBP	A	7	-19.53	0.66	26.1	4.61	0.04
923	824	U	3	-18.2	0.98	30.78	2.95	0.02
923	928	U	103	-22.0	-0.08	23.25	-7.98	-0.07
923	962	U	6	-21.72	-0.38	20.92	-2.3	-0.02
923	988	U	1	-23.3	-0.55	26.45	-0.55	-0.0

i-nuc	BP(j)	Nuc	#BP_Win	avgMFE	avgZ	avgED	SumZ	SumZ/#TotalWindows	BPs= 3
nt-924	-	G	120	-	-	-	-	-
924	NoBP	G	110	-21.9	-0.04	23.41	-4.85	-0.04
924	823	C	3	-18.2	0.98	30.78	2.95	0.02
924	961	C	6	-21.72	-0.38	20.92	-2.3	-0.02
924	994	C	1	-21.8	0.78	27.61	0.78	0.01

i-nuc	BP(j)	Nuc	#BP_Win	avgMFE	avgZ	avgED	SumZ	SumZ/#TotalWindows	BPs= 3
nt-925	-	C	120	-	-	-	-	-
925	NoBP	C	110	-21.95	-0.05	23.34	-5.67	-0.05
925	822	G	3	-18.2	0.98	30.78	2.95	0.02
925	960	G	6	-21.72	-0.38	20.92	-2.3	-0.02
925	993	G	1	-21.8	0.78	27.61	0.78	0.01

i-nuc	BP(j)	Nuc	#BP_Win	avgMFE	avgZ	avgED	SumZ	SumZ/#TotalWindows	BPs= 2
nt-926	-	C	120	-	-	-	-	-
926	NoBP	C	111	-21.99	-0.05	23.29	-5.66	-0.05
926	821	G	3	-18.2	0.98	30.78	2.95	0.02
926	954	G	6	-21.72	-0.38	20.92	-2.3	-0.02

i-nuc	BP(j)	Nuc	#BP_Win	avgMFE	avgZ	avgED	SumZ	SumZ/#TotalWindows	BPs= 4
nt-927	-	A	120	-	-	-	-	-
927	NoBP	A	111	-21.96	-0.04	23.29	-4.95	-0.04
927	858	U	1	-20.8	-0.01	24.32	-0.01	-0.0
927	953	U	6	-21.72	-0.38	20.92	-2.3	-0.02
927	983	U	1	-23.3	-0.55	26.45	-0.55	-0.0
927	992	U	1	-21.8	0.78	27.61	0.78	0.01

i-nuc	BP(j)	Nuc	#BP_Win	avgMFE	avgZ	avgED	SumZ	SumZ/#TotalWindows	BPs= 6
nt-928	-	U	120	-	-	-	-	-
928	NoBP	U	6	-21.42	0.49	24.33	2.91	0.02
928	923	A	103	-22.0	-0.08	23.25	-7.98	-0.07
928	857	A	1	-20.8	-0.01	24.32	-0.01	-0.0
928	952	A	6	-21.72	-0.38	20.92	-2.3	-0.02
928	982	A	1	-23.3	-0.55	26.45	-0.55	-0.0
928	991	A	1	-21.8	0.78	27.61	0.78	0.01
928	1046	A	2	-25.25	-0.67	13.41	-1.34	-0.01

i-nuc	BP(j)	Nuc	#BP_Win	avgMFE	avgZ	avgED	SumZ	SumZ/#TotalWindows	BPs= 5
nt-929	-	G	120	-	-	-	-	-
929	NoBP	G	11	-21.87	-0.02	21.89	-0.2	-0.0
929	922	C	103	-22.0	-0.08	23.25	-7.98	-0.07
929	856	C	1	-20.8	-0.01	24.32	-0.01	-0.0
929	981	C	1	-23.3	-0.55	26.45	-0.55	-0.0
929	990	C	1	-21.8	0.78	27.61	0.78	0.01
929	1045	C	3	-25.1	-0.52	13.41	-1.56	-0.01

i-nuc	BP(j)	Nuc	#BP_Win	avgMFE	avgZ	avgED	SumZ	SumZ/#TotalWindows	BPs= 5
nt-930	-	C	120	-	-	-	-	-
930	921	G	103	-22.0	-0.08	23.25	-7.98	-0.07
930	855	G	1	-20.8	-0.01	24.32	-0.01	-0.0
930	NoBP	C	11	-22.33	-0.14	20.53	-1.54	-0.01
930	980	G	1	-23.3	-0.55	26.45	-0.55	-0.0
930	989	G	1	-21.8	0.78	27.61	0.78	0.01
930	1044	G	3	-25.1	-0.52	13.41	-1.56	-0.01

i-nuc	BP(j)	Nuc	#BP_Win	avgMFE	avgZ	avgED	SumZ	SumZ/#TotalWindows	BPs= 2
nt-931	-	A	120	-	-	-	-	-
931	NoBP	A	118	-22.13	-0.1	22.63	-11.97	-0.1
931	979	U	1	-23.3	-0.55	26.45	-0.55	-0.0
931	988	U	1	-21.8	0.78	27.61	0.78	0.01

i-nuc	BP(j)	Nuc	#BP_Win	avgMFE	avgZ	avgED	SumZ	SumZ/#TotalWindows	BPs= 2
nt-932	-	A	120	-	-	-	-	-
932	NoBP	A	93	-22.99	-0.09	22.48	-8.28	-0.07
932	859	U	26	-19.17	-0.12	22.97	-3.16	-0.03
932	978	U	1	-23.3	-0.55	26.45	-0.55	-0.0

i-nuc	BP(j)	Nuc	#BP_Win	avgMFE	avgZ	avgED	SumZ	SumZ/#TotalWindows	BPs= 4
nt-933	-	A	120	-	-	-	-	-
933	NoBP	A	22	-22.52	-0.11	21.88	-2.35	-0.02
933	858	U	26	-19.17	-0.12	22.97	-3.16	-0.03
933	917	U	57	-23.16	-0.09	23.43	-4.91	-0.04
933	983	U	4	-22.22	-0.27	25.24	-1.1	-0.01
933	1042	U	11	-23.63	-0.06	17.33	-0.66	-0.01

i-nuc	BP(j)	Nuc	#BP_Win	avgMFE	avgZ	avgED	SumZ	SumZ/#TotalWindows	BPs= 5
nt-934	-	U	120	-	-	-	-	-
934	NoBP	U	20	-22.7	-0.04	21.17	-0.72	-0.01
934	857	A	26	-19.17	-0.12	22.97	-3.16	-0.03
934	916	A	57	-23.16	-0.09	23.43	-4.91	-0.04
934	982	A	5	-21.98	-0.37	24.94	-1.85	-0.02
934	975	A	1	-23.3	-0.55	26.45	-0.55	-0.0
934	1041	A	11	-23.63	-0.06	17.33	-0.66	-0.01

i-nuc	BP(j)	Nuc	#BP_Win	avgMFE	avgZ	avgED	SumZ	SumZ/#TotalWindows	BPs= 6
nt-935	-	G	120	-	-	-	-	-
935	NoBP	G	14	-23.32	0.15	20.53	2.05	0.02
935	856	C	26	-19.17	-0.12	22.97	-3.16	-0.03
935	915	C	57	-23.16	-0.09	23.43	-4.91	-0.04
935	946	C	6	-21.72	-0.38	20.92	-2.3	-0.02
935	981	C	5	-21.98	-0.37	24.94	-1.85	-0.02
935	974	U	1	-23.3	-0.55	26.45	-0.55	-0.0
935	1040	C	11	-23.63	-0.06	17.33	-0.66	-0.01

i-nuc	BP(j)	Nuc	#BP_Win	avgMFE	avgZ	avgED	SumZ	SumZ/#TotalWindows	BPs= 6
nt-936	-	U	120	-	-	-	-	-
936	NoBP	U	14	-23.53	0.13	19.55	1.87	0.02
936	855	G	26	-19.17	-0.12	22.97	-3.16	-0.03
936	914	A	57	-23.16	-0.09	23.43	-4.91	-0.04
936	945	A	6	-21.72	-0.38	20.92	-2.3	-0.02
936	980	G	5	-21.98	-0.37	24.94	-1.85	-0.02
936	973	A	1	-23.3	-0.55	26.45	-0.55	-0.0
936	1039	A	11	-23.63	-0.06	17.33	-0.66	-0.01

i-nuc	BP(j)	Nuc	#BP_Win	avgMFE	avgZ	avgED	SumZ	SumZ/#TotalWindows	BPs= 5
nt-937	-	U	120	-	-	-	-	-
937	854	A	26	-19.17	-0.12	22.97	-3.16	-0.03
937	NoBP	U	34	-22.7	-0.29	20.29	-9.96	-0.08
937	944	G	6	-21.72	-0.38	20.92	-2.3	-0.02
937	913	G	42	-23.6	0.11	24.53	4.76	0.04
937	972	G	1	-23.3	-0.55	26.45	-0.55	-0.0
937	1038	G	11	-23.63	-0.06	17.33	-0.66	-0.01

i-nuc	BP(j)	Nuc	#BP_Win	avgMFE	avgZ	avgED	SumZ	SumZ/#TotalWindows	BPs= 2
nt-938	-	A	120	-	-	-	-	-
938	NoBP	A	103	-22.43	-0.13	22.44	-13.71	-0.11
938	852	U	6	-17.93	0.34	23.68	2.06	0.02
938	1037	U	11	-23.63	-0.06	17.33	-0.66	-0.01

i-nuc	BP(j)	Nuc	#BP_Win	avgMFE	avgZ	avgED	SumZ	SumZ/#TotalWindows	BPs= 2
nt-939	-	A	120	-	-	-	-	-
939	NoBP	A	113	-22.62	-0.13	21.79	-14.65	-0.12
939	851	U	6	-17.93	0.34	23.68	2.06	0.02
939	852	U	1	-17.7	0.46	23.83	0.46	0.0

i-nuc	BP(j)	Nuc	#BP_Win	avgMFE	avgZ	avgED	SumZ	SumZ/#TotalWindows	BPs= 2
nt-940	-	A	120	-	-	-	-	-
940	NoBP	A	113	-22.64	-0.13	21.65	-14.23	-0.12
940	850	U	6	-17.93	0.34	23.68	2.06	0.02
940	851	U	1	-17.7	0.46	23.83	0.46	0.0

i-nuc	BP(j)	Nuc	#BP_Win	avgMFE	avgZ	avgED	SumZ	SumZ/#TotalWindows	BPs= 2
nt-941	-	A	120	-	-	-	-	-
941	NoBP	A	113	-22.67	-0.12	21.51	-13.36	-0.11
941	849	U	6	-17.93	0.34	23.68	2.06	0.02
941	850	U	1	-17.7	0.46	23.83	0.46	0.0

i-nuc	BP(j)	Nuc	#BP_Win	avgMFE	avgZ	avgED	SumZ	SumZ/#TotalWindows	BPs= 3
nt-942	-	G	120	-	-	-	-	-
942	NoBP	G	106	-22.87	-0.06	21.64	-6.29	-0.05
942	849	U	1	-17.7	0.46	23.83	0.46	0.0
942	853	C	9	-19.07	-0.37	18.85	-3.32	-0.03
942	852	U	4	-19.6	-0.26	23.49	-1.05	-0.01

i-nuc	BP(j)	Nuc	#BP_Win	avgMFE	avgZ	avgED	SumZ	SumZ/#TotalWindows	BPs= 4
nt-943	-	A	120	-	-	-	-	-
943	NoBP	A	91	-23.28	-0.04	20.92	-3.67	-0.03
943	847	U	5	-18.0	0.31	23.06	1.55	0.01
943	852	U	9	-19.07	-0.37	18.85	-3.32	-0.03
943	851	U	4	-19.6	-0.26	23.49	-1.05	-0.01
943	974	U	11	-21.82	-0.32	26.28	-3.56	-0.03

i-nuc	BP(j)	Nuc	#BP_Win	avgMFE	avgZ	avgED	SumZ	SumZ/#TotalWindows	BPs= 3
nt-944	-	G	120	-	-	-	-	-
944	NoBP	G	101	-23.03	-0.03	21.54	-3.51	-0.03
944	851	U	9	-19.07	-0.37	18.85	-3.32	-0.03
944	850	U	4	-19.6	-0.26	23.49	-1.05	-0.01
944	937	U	6	-21.72	-0.38	20.92	-2.3	-0.02

i-nuc	BP(j)	Nuc	#BP_Win	avgMFE	avgZ	avgED	SumZ	SumZ/#TotalWindows	BPs= 3
nt-945	-	A	120	-	-	-	-	-
945	NoBP	A	101	-23.11	-0.04	21.46	-3.82	-0.03
945	850	U	9	-19.07	-0.37	18.85	-3.32	-0.03
945	849	U	4	-19.6	-0.26	23.49	-1.05	-0.01
945	936	U	6	-21.72	-0.38	20.92	-2.3	-0.02

i-nuc	BP(j)	Nuc	#BP_Win	avgMFE	avgZ	avgED	SumZ	SumZ/#TotalWindows	BPs= 6
nt-946	-	C	120	-	-	-	-	-
946	NoBP	C	46	-22.84	0.07	18.73	3.28	0.03
946	848	G	4	-19.6	-0.26	23.49	-1.05	-0.01
946	868	G	11	-22.18	-0.65	19.29	-7.16	-0.06
946	971	G	18	-21.71	-0.4	25.36	-7.19	-0.06
946	935	G	6	-21.72	-0.38	20.92	-2.3	-0.02
946	957	G	30	-23.32	0.17	23.62	5.12	0.04
946	909	G	5	-25.9	-0.16	18.3	-0.82	-0.01

i-nuc	BP(j)	Nuc	#BP_Win	avgMFE	avgZ	avgED	SumZ	SumZ/#TotalWindows	BPs= 6
nt-947	-	C	120	-	-	-	-	-
947	NoBP	C	17	-20.83	-0.04	22.83	-0.75	-0.01
947	848	G	9	-19.07	-0.37	18.85	-3.32	-0.03
947	867	G	11	-22.18	-0.65	19.29	-7.16	-0.06
947	970	G	18	-21.71	-0.4	25.36	-7.19	-0.06
947	956	G	30	-23.32	0.17	23.62	5.12	0.04
947	908	G	5	-25.9	-0.16	18.3	-0.82	-0.01
947	1019	G	30	-24.74	0.12	17.33	3.45	0.03

i-nuc	BP(j)	Nuc	#BP_Win	avgMFE	avgZ	avgED	SumZ	SumZ/#TotalWindows	BPs= 4
nt-948	-	A	120	-	-	-	-	-
948	NoBP	A	58	-22.5	-0.04	22.55	-2.52	-0.02
948	847	U	9	-19.07	-0.37	18.85	-3.32	-0.03
948	969	U	18	-21.71	-0.4	25.36	-7.19	-0.06
948	907	U	5	-25.9	-0.16	18.3	-0.82	-0.01
948	1018	U	30	-24.74	0.12	17.33	3.45	0.03

i-nuc	BP(j)	Nuc	#BP_Win	avgMFE	avgZ	avgED	SumZ	SumZ/#TotalWindows	BPs= 5
nt-949	-	U	120	-	-	-	-	-
949	846	A	9	-19.07	-0.37	18.85	-3.32	-0.03
949	NoBP	U	47	-22.73	0.1	23.31	4.87	0.04
949	865	A	11	-22.18	-0.65	19.29	-7.16	-0.06
949	968	A	18	-21.71	-0.4	25.36	-7.19	-0.06
949	906	G	5	-25.9	-0.16	18.3	-0.82	-0.01
949	1017	A	30	-24.74	0.12	17.33	3.45	0.03

i-nuc	BP(j)	Nuc	#BP_Win	avgMFE	avgZ	avgED	SumZ	SumZ/#TotalWindows	BPs= 3
nt-950	-	C	120	-	-	-	-	-
950	NoBP	C	78	-22.36	-0.07	22.97	-5.76	-0.05
950	864	G	11	-22.18	-0.65	19.29	-7.16	-0.06
950	1005	G	1	-22.9	0.32	24.13	0.32	0.0
950	1016	G	30	-24.74	0.12	17.33	3.45	0.03

i-nuc	BP(j)	Nuc	#BP_Win	avgMFE	avgZ	avgED	SumZ	SumZ/#TotalWindows	BPs= 2
nt-951	-	A	120	-	-	-	-	-
951	NoBP	A	118	-23.02	-0.08	21.21	-9.2	-0.08
951	859	U	1	-20.7	-0.07	25.05	-0.07	-0.0
951	1004	U	1	-22.9	0.32	24.13	0.32	0.0

i-nuc	BP(j)	Nuc	#BP_Win	avgMFE	avgZ	avgED	SumZ	SumZ/#TotalWindows	BPs= 4
nt-952	-	A	120	-	-	-	-	-
952	NoBP	A	108	-23.28	-0.05	21.16	-5.2	-0.04
952	847	U	4	-19.6	-0.26	23.49	-1.05	-0.01
952	858	U	1	-20.7	-0.07	25.05	-0.07	-0.0
952	928	U	6	-21.72	-0.38	20.92	-2.3	-0.02
952	1003	U	1	-22.9	0.32	24.13	0.32	0.0

i-nuc	BP(j)	Nuc	#BP_Win	avgMFE	avgZ	avgED	SumZ	SumZ/#TotalWindows	BPs= 7
nt-953	-	U	120	-	-	-	-	-
953	NoBP	U	78	-23.8	0.11	20.52	8.47	0.07
953	846	A	4	-19.6	-0.26	23.49	-1.05	-0.01
953	857	A	1	-20.7	-0.07	25.05	-0.07	-0.0
953	863	A	10	-22.33	-0.71	18.71	-7.09	-0.06
953	965	A	18	-21.71	-0.4	25.36	-7.19	-0.06
953	927	A	6	-21.72	-0.38	20.92	-2.3	-0.02
953	1002	A	1	-22.9	0.32	24.13	0.32	0.0
953	1066	A	2	-25.2	0.64	21.89	1.27	0.01

i-nuc	BP(j)	Nuc	#BP_Win	avgMFE	avgZ	avgED	SumZ	SumZ/#TotalWindows	BPs= 6
nt-954	-	G	120	-	-	-	-	-
954	NoBP	G	79	-23.88	0.12	20.56	9.62	0.08
954	845	C	4	-19.6	-0.26	23.49	-1.05	-0.01
954	856	C	1	-20.7	-0.07	25.05	-0.07	-0.0
954	862	C	10	-22.33	-0.71	18.71	-7.09	-0.06
954	964	C	18	-21.71	-0.4	25.36	-7.19	-0.06
954	926	C	6	-21.72	-0.38	20.92	-2.3	-0.02
954	1065	C	2	-25.2	0.64	21.89	1.27	0.01

i-nuc	BP(j)	Nuc	#BP_Win	avgMFE	avgZ	avgED	SumZ	SumZ/#TotalWindows	BPs= 4
nt-955	-	A	120	-	-	-	-	-
955	NoBP	A	85	-23.68	0.06	20.52	4.7	0.04
955	861	U	10	-22.33	-0.71	18.71	-7.09	-0.06
955	962	U	18	-21.71	-0.4	25.36	-7.19	-0.06
955	1001	U	5	-21.88	0.37	24.69	1.83	0.02
955	1064	U	2	-25.2	0.64	21.89	1.27	0.01

i-nuc	BP(j)	Nuc	#BP_Win	avgMFE	avgZ	avgED	SumZ	SumZ/#TotalWindows	BPs= 6
nt-956	-	G	120	-	-	-	-	-
956	NoBP	G	60	-24.07	-0.1	18.37	-6.18	-0.05
956	844	C	4	-19.6	-0.26	23.49	-1.05	-0.01
956	853	C	1	-20.7	-0.07	25.05	-0.07	-0.0
956	961	C	18	-21.71	-0.4	25.36	-7.19	-0.06
956	947	C	30	-23.32	0.17	23.62	5.12	0.04
956	1000	C	5	-21.88	0.37	24.69	1.83	0.02
956	1063	U	2	-25.2	0.64	21.89	1.27	0.01

i-nuc	BP(j)	Nuc	#BP_Win	avgMFE	avgZ	avgED	SumZ	SumZ/#TotalWindows	BPs= 6
nt-957	-	G	120	-	-	-	-	-
957	NoBP	G	68	-23.8	-0.1	20.14	-6.46	-0.05
957	843	C	4	-19.6	-0.26	23.49	-1.05	-0.01
957	852	U	1	-20.7	-0.07	25.05	-0.07	-0.0
957	859	U	10	-22.33	-0.71	18.71	-7.09	-0.06
957	946	C	30	-23.32	0.17	23.62	5.12	0.04
957	999	C	5	-21.88	0.37	24.69	1.83	0.02
957	1062	C	2	-25.2	0.64	21.89	1.27	0.01

i-nuc	BP(j)	Nuc	#BP_Win	avgMFE	avgZ	avgED	SumZ	SumZ/#TotalWindows	BPs= 2
nt-958	-	A	120	-	-	-	-	-
958	NoBP	A	109	-23.51	0.0	21.42	0.49	0.0
958	851	U	1	-20.7	-0.07	25.05	-0.07	-0.0
958	858	U	10	-22.33	-0.71	18.71	-7.09	-0.06

i-nuc	BP(j)	Nuc	#BP_Win	avgMFE	avgZ	avgED	SumZ	SumZ/#TotalWindows	BPs= 1
nt-959	-	A	120	-	-	-	-	-
959	NoBP	A	119	-23.46	-0.05	21.15	-6.33	-0.05
959	850	U	1	-20.7	-0.07	25.05	-0.07	-0.0

i-nuc	BP(j)	Nuc	#BP_Win	avgMFE	avgZ	avgED	SumZ	SumZ/#TotalWindows	BPs= 3
nt-960	-	G	120	-	-	-	-	-
960	NoBP	G	103	-23.74	0.04	21.34	3.63	0.03
960	849	U	1	-20.7	-0.07	25.05	-0.07	-0.0
960	856	C	10	-22.33	-0.71	18.71	-7.09	-0.06
960	925	C	6	-21.72	-0.38	20.92	-2.3	-0.02

i-nuc	BP(j)	Nuc	#BP_Win	avgMFE	avgZ	avgED	SumZ	SumZ/#TotalWindows	BPs= 5
nt-961	-	C	120	-	-	-	-	-
961	NoBP	C	1	-19.6	-0.03	26.03	-0.03	-0.0
961	848	G	1	-20.7	-0.07	25.05	-0.07	-0.0
961	855	G	10	-22.33	-0.71	18.71	-7.09	-0.06
961	956	G	18	-21.71	-0.4	25.36	-7.19	-0.06
961	924	G	6	-21.72	-0.38	20.92	-2.3	-0.02
961	996	G	84	-24.29	0.14	20.32	11.36	0.09

i-nuc	BP(j)	Nuc	#BP_Win	avgMFE	avgZ	avgED	SumZ	SumZ/#TotalWindows	BPs= 4
nt-962	-	U	120	-	-	-	-	-
962	NoBP	U	1	-20.7	-0.07	25.05	-0.07	-0.0
962	854	A	10	-22.33	-0.71	18.71	-7.09	-0.06
962	955	A	18	-21.71	-0.4	25.36	-7.19	-0.06
962	923	A	6	-21.72	-0.38	20.92	-2.3	-0.02
962	995	A	85	-24.27	0.15	20.33	12.52	0.1

i-nuc	BP(j)	Nuc	#BP_Win	avgMFE	avgZ	avgED	SumZ	SumZ/#TotalWindows	BPs= 3
nt-963	-	G	120	-	-	-	-	-
963	853	C	10	-22.33	-0.71	18.71	-7.09	-0.06
963	NoBP	G	18	-21.71	-0.4	25.36	-7.19	-0.06
963	922	C	6	-21.72	-0.38	20.92	-2.3	-0.02
963	994	C	86	-24.25	0.16	20.5	13.51	0.11

i-nuc	BP(j)	Nuc	#BP_Win	avgMFE	avgZ	avgED	SumZ	SumZ/#TotalWindows	BPs= 3
nt-964	-	C	120	-	-	-	-	-
964	NoBP	C	10	-22.28	-0.54	19.93	-5.37	-0.04
964	954	G	18	-21.71	-0.4	25.36	-7.19	-0.06
964	921	G	6	-21.72	-0.38	20.92	-2.3	-0.02
964	993	G	86	-24.25	0.16	20.5	13.51	0.11

i-nuc	BP(j)	Nuc	#BP_Win	avgMFE	avgZ	avgED	SumZ	SumZ/#TotalWindows	BPs= 3
nt-965	-	A	120	-	-	-	-	-
965	NoBP	A	14	-21.94	-0.3	21.65	-4.24	-0.04
965	852	U	2	-22.7	-1.06	15.84	-2.12	-0.02
965	953	U	18	-21.71	-0.4	25.36	-7.19	-0.06
965	992	U	86	-24.25	0.16	20.5	13.51	0.11

i-nuc	BP(j)	Nuc	#BP_Win	avgMFE	avgZ	avgED	SumZ	SumZ/#TotalWindows	BPs= 1
nt-966	-	G	120	-	-	-	-	-
966	NoBP	G	118	-23.58	0.04	21.44	4.28	0.04
966	851	U	2	-22.7	-1.06	15.84	-2.12	-0.02

i-nuc	BP(j)	Nuc	#BP_Win	avgMFE	avgZ	avgED	SumZ	SumZ/#TotalWindows	BPs= 1
nt-967	-	A	120	-	-	-	-	-
967	NoBP	A	118	-23.58	0.05	21.5	5.44	0.05
967	850	U	2	-22.7	-1.06	15.84	-2.12	-0.02

i-nuc	BP(j)	Nuc	#BP_Win	avgMFE	avgZ	avgED	SumZ	SumZ/#TotalWindows	BPs= 3
nt-968	-	A	120	-	-	-	-	-
968	NoBP	A	14	-21.85	-0.03	22.75	-0.47	-0.0
968	949	U	18	-21.71	-0.4	25.36	-7.19	-0.06
968	917	U	2	-22.9	-0.47	18.74	-0.94	-0.01
968	988	U	86	-24.25	0.16	20.5	13.51	0.11

i-nuc	BP(j)	Nuc	#BP_Win	avgMFE	avgZ	avgED	SumZ	SumZ/#TotalWindows	BPs= 3
nt-969	-	U	120	-	-	-	-	-
969	NoBP	U	14	-21.81	0.12	23.23	1.66	0.01
969	948	A	18	-21.71	-0.4	25.36	-7.19	-0.06
969	916	A	2	-22.9	-0.47	18.74	-0.94	-0.01
969	987	G	86	-24.25	0.16	20.5	13.51	0.11

i-nuc	BP(j)	Nuc	#BP_Win	avgMFE	avgZ	avgED	SumZ	SumZ/#TotalWindows	BPs= 2
nt-970	-	G	120	-	-	-	-	-
970	NoBP	G	100	-23.91	0.17	20.97	16.85	0.14
970	947	C	18	-21.71	-0.4	25.36	-7.19	-0.06
970	915	C	2	-22.9	-0.47	18.74	-0.94	-0.01

i-nuc	BP(j)	Nuc	#BP_Win	avgMFE	avgZ	avgED	SumZ	SumZ/#TotalWindows	BPs= 2
nt-971	-	G	120	-	-	-	-	-
971	NoBP	G	12	-21.69	0.4	24.76	4.83	0.04
971	946	C	18	-21.71	-0.4	25.36	-7.19	-0.06
971	985	C	90	-24.2	0.14	20.53	12.67	0.11

i-nuc	BP(j)	Nuc	#BP_Win	avgMFE	avgZ	avgED	SumZ	SumZ/#TotalWindows	BPs= 3
nt-972	-	G	120	-	-	-	-	-
972	NoBP	G	25	-21.73	0.07	25.43	1.87	0.02
972	862	C	4	-21.25	-0.63	23.33	-2.51	-0.02
972	984	C	90	-24.2	0.14	20.53	12.67	0.11
972	937	U	1	-23.3	-0.55	26.45	-0.55	-0.0

i-nuc	BP(j)	Nuc	#BP_Win	avgMFE	avgZ	avgED	SumZ	SumZ/#TotalWindows	BPs= 3
nt-973	-	A	120	-	-	-	-	-
973	NoBP	A	25	-21.75	0.1	25.34	2.38	0.02
973	861	U	4	-21.25	-0.63	23.33	-2.51	-0.02
973	983	U	90	-24.2	0.14	20.53	12.67	0.11
973	936	U	1	-23.3	-0.55	26.45	-0.55	-0.0

i-nuc	BP(j)	Nuc	#BP_Win	avgMFE	avgZ	avgED	SumZ	SumZ/#TotalWindows	BPs= 4
nt-974	-	U	120	-	-	-	-	-
974	NoBP	U	14	-21.79	0.48	24.45	6.67	0.06
974	860	A	4	-21.25	-0.63	23.33	-2.51	-0.02
974	943	A	11	-21.82	-0.32	26.28	-3.56	-0.03
974	982	A	90	-24.2	0.14	20.53	12.67	0.11
974	935	G	1	-23.3	-0.55	26.45	-0.55	-0.0

i-nuc	BP(j)	Nuc	#BP_Win	avgMFE	avgZ	avgED	SumZ	SumZ/#TotalWindows	BPs= 2
nt-975	-	A	120	-	-	-	-	-
975	859	U	4	-21.25	-0.63	23.33	-2.51	-0.02
975	NoBP	A	115	-23.69	0.14	21.53	15.96	0.13
975	934	U	1	-23.3	-0.55	26.45	-0.55	-0.0

i-nuc	BP(j)	Nuc	#BP_Win	avgMFE	avgZ	avgED	SumZ	SumZ/#TotalWindows	BPs= 2
nt-976	-	G	120	-	-	-	-	-
976	NoBP	G	117	-23.72	0.12	21.41	13.49	0.11
976	858	U	1	-21.8	-0.53	22.62	-0.53	-0.0
976	994	C	2	-18.9	0.68	33.25	1.35	0.01

i-nuc	BP(j)	Nuc	#BP_Win	avgMFE	avgZ	avgED	SumZ	SumZ/#TotalWindows	BPs= 0
nt-977	-	A	120	-	-	-	-	-
977	NoBP	A	120	-23.64	0.13	21.63	15.35	0.13

i-nuc	BP(j)	Nuc	#BP_Win	avgMFE	avgZ	avgED	SumZ	SumZ/#TotalWindows	BPs= 2
nt-978	-	U	120	-	-	-	-	-
978	NoBP	U	118	-23.66	0.14	21.58	16.43	0.14
978	932	A	1	-23.3	-0.55	26.45	-0.55	-0.0
978	996	G	1	-23.6	0.18	25.54	0.18	0.0

i-nuc	BP(j)	Nuc	#BP_Win	avgMFE	avgZ	avgED	SumZ	SumZ/#TotalWindows	BPs= 5
nt-979	-	U	120	-	-	-	-	-
979	NoBP	U	102	-23.91	0.12	21.07	11.78	0.1
979	931	A	1	-23.3	-0.55	26.45	-0.55	-0.0
979	991	A	6	-21.6	-0.07	27.0	-0.4	-0.0
979	1083	A	2	-21.7	1.02	29.18	2.05	0.02
979	1088	A	8	-22.74	0.52	22.38	4.2	0.04
979	995	A	1	-23.6	0.18	25.54	0.18	0.0

i-nuc	BP(j)	Nuc	#BP_Win	avgMFE	avgZ	avgED	SumZ	SumZ/#TotalWindows	BPs= 6
nt-980	-	G	120	-	-	-	-	-
980	NoBP	G	97	-24.0	0.18	20.95	17.14	0.14
980	936	U	5	-21.98	-0.37	24.94	-1.85	-0.02
980	871	C	1	-23.9	-0.94	28.19	-0.94	-0.01
980	930	C	1	-23.3	-0.55	26.45	-0.55	-0.0
980	990	C	7	-22.04	-0.09	26.09	-0.63	-0.01
980	1087	C	8	-22.74	0.52	22.38	4.2	0.04
980	994	C	1	-23.6	0.18	25.54	0.18	0.0

i-nuc	BP(j)	Nuc	#BP_Win	avgMFE	avgZ	avgED	SumZ	SumZ/#TotalWindows	BPs= 7
nt-981	-	C	120	-	-	-	-	-
981	NoBP	C	92	-24.16	0.13	20.57	12.2	0.1
981	935	G	5	-21.98	-0.37	24.94	-1.85	-0.02
981	870	G	1	-23.9	-0.94	28.19	-0.94	-0.01
981	929	G	1	-23.3	-0.55	26.45	-0.55	-0.0
981	989	G	7	-22.04	-0.09	26.09	-0.63	-0.01
981	1081	G	3	-21.6	1.05	29.75	3.15	0.03
981	1085	G	10	-22.63	0.6	22.94	6.01	0.05
981	993	G	1	-23.6	0.18	25.54	0.18	0.0

i-nuc	BP(j)	Nuc	#BP_Win	avgMFE	avgZ	avgED	SumZ	SumZ/#TotalWindows	BPs= 7
nt-982	-	A	120	-	-	-	-	-
982	934	U	5	-21.98	-0.37	24.94	-1.85	-0.02
982	NoBP	A	3	-24.83	-0.59	22.89	-1.76	-0.01
982	974	U	90	-24.2	0.14	20.53	12.67	0.11
982	928	U	1	-23.3	-0.55	26.45	-0.55	-0.0
982	988	U	7	-22.04	-0.09	26.09	-0.63	-0.01
982	1080	U	3	-21.6	1.05	29.75	3.15	0.03
982	1084	U	10	-22.63	0.6	22.94	6.01	0.05
982	992	U	1	-23.6	0.18	25.54	0.18	0.0

i-nuc	BP(j)	Nuc	#BP_Win	avgMFE	avgZ	avgED	SumZ	SumZ/#TotalWindows	BPs= 8
nt-983	-	U	120	-	-	-	-	-
983	933	A	4	-22.22	-0.27	25.24	-1.1	-0.01
983	869	A	1	-23.9	-0.94	28.19	-0.94	-0.01
983	973	A	90	-24.2	0.14	20.53	12.67	0.11
983	927	A	1	-23.3	-0.55	26.45	-0.55	-0.0
983	987	G	7	-22.04	-0.09	26.09	-0.63	-0.01
983	1079	A	3	-21.6	1.05	29.75	3.15	0.03
983	1083	A	10	-22.63	0.6	22.94	6.01	0.05
983	991	A	1	-23.6	0.18	25.54	0.18	0.0
983	NoBP	U	3	-25.9	-0.6	19.59	-1.81	-0.02

i-nuc	BP(j)	Nuc	#BP_Win	avgMFE	avgZ	avgED	SumZ	SumZ/#TotalWindows	BPs= 4
nt-984	-	C	120	-	-	-	-	-
984	NoBP	C	16	-23.33	-0.27	24.2	-4.36	-0.04
984	868	G	1	-23.9	-0.94	28.19	-0.94	-0.01
984	972	G	90	-24.2	0.14	20.53	12.67	0.11
984	1078	G	3	-21.6	1.05	29.75	3.15	0.03
984	1082	G	10	-22.63	0.6	22.94	6.01	0.05

i-nuc	BP(j)	Nuc	#BP_Win	avgMFE	avgZ	avgED	SumZ	SumZ/#TotalWindows	BPs= 4
nt-985	-	C	120	-	-	-	-	-
985	NoBP	C	16	-23.64	-0.28	23.78	-4.41	-0.04
985	867	G	1	-23.9	-0.94	28.19	-0.94	-0.01
985	971	G	90	-24.2	0.14	20.53	12.67	0.11
985	1077	G	3	-21.6	1.05	29.75	3.15	0.03
985	1081	G	10	-22.63	0.6	22.94	6.01	0.05

i-nuc	BP(j)	Nuc	#BP_Win	avgMFE	avgZ	avgED	SumZ	SumZ/#TotalWindows	BPs= 1
nt-986	-	A	120	-	-	-	-	-
986	NoBP	A	110	-24.09	0.09	21.23	10.16	0.08
986	1080	U	10	-22.63	0.6	22.94	6.01	0.05

i-nuc	BP(j)	Nuc	#BP_Win	avgMFE	avgZ	avgED	SumZ	SumZ/#TotalWindows	BPs= 3
nt-987	-	G	120	-	-	-	-	-
987	NoBP	G	26	-23.72	0.1	22.51	2.65	0.02
987	983	U	7	-22.04	-0.09	26.09	-0.63	-0.01
987	969	U	86	-24.25	0.16	20.5	13.51	0.11
987	1089	C	1	-23.8	0.45	27.12	0.45	0.0

i-nuc	BP(j)	Nuc	#BP_Win	avgMFE	avgZ	avgED	SumZ	SumZ/#TotalWindows	BPs= 5
nt-988	-	U	120	-	-	-	-	-
988	NoBP	U	24	-24.01	0.07	22.12	1.59	0.01
988	923	A	1	-23.3	-0.55	26.45	-0.55	-0.0
988	982	A	7	-22.04	-0.09	26.09	-0.63	-0.01
988	968	A	86	-24.25	0.16	20.5	13.51	0.11
988	931	A	1	-21.8	0.78	27.61	0.78	0.01
988	1088	A	1	-23.8	0.45	27.12	0.45	0.0

i-nuc	BP(j)	Nuc	#BP_Win	avgMFE	avgZ	avgED	SumZ	SumZ/#TotalWindows	BPs= 4
nt-989	-	G	120	-	-	-	-	-
989	NoBP	G	110	-24.24	0.13	20.87	14.61	0.12
989	922	C	1	-23.3	-0.55	26.45	-0.55	-0.0
989	981	C	7	-22.04	-0.09	26.09	-0.63	-0.01
989	930	C	1	-21.8	0.78	27.61	0.78	0.01
989	1087	C	1	-23.8	0.45	27.12	0.45	0.0

i-nuc	BP(j)	Nuc	#BP_Win	avgMFE	avgZ	avgED	SumZ	SumZ/#TotalWindows	BPs= 5
nt-990	-	C	120	-	-	-	-	-
990	921	G	1	-23.3	-0.55	26.45	-0.55	-0.0
990	980	G	7	-22.04	-0.09	26.09	-0.63	-0.01
990	NoBP	C	87	-24.24	0.16	20.55	13.69	0.11
990	929	G	1	-21.8	0.78	27.61	0.78	0.01
990	1019	G	23	-24.45	0.0	22.12	0.08	0.0
990	1085	G	1	-23.8	0.45	27.12	0.45	0.0

i-nuc	BP(j)	Nuc	#BP_Win	avgMFE	avgZ	avgED	SumZ	SumZ/#TotalWindows	BPs= 5
nt-991	-	A	120	-	-	-	-	-
991	979	U	6	-21.6	-0.07	27.0	-0.4	-0.0
991	NoBP	A	88	-24.28	0.14	20.5	12.24	0.1
991	928	U	1	-21.8	0.78	27.61	0.78	0.01
991	1018	U	23	-24.45	0.0	22.12	0.08	0.0
991	1084	U	1	-23.8	0.45	27.12	0.45	0.0
991	983	U	1	-23.6	0.18	25.54	0.18	0.0

i-nuc	BP(j)	Nuc	#BP_Win	avgMFE	avgZ	avgED	SumZ	SumZ/#TotalWindows	BPs= 5
nt-992	-	U	120	-	-	-	-	-
992	NoBP	U	8	-23.17	-0.15	25.14	-1.19	-0.01
992	965	A	86	-24.25	0.16	20.5	13.51	0.11
992	927	A	1	-21.8	0.78	27.61	0.78	0.01
992	1017	A	23	-24.45	0.0	22.12	0.08	0.0
992	1083	A	1	-23.8	0.45	27.12	0.45	0.0
992	982	A	1	-23.6	0.18	25.54	0.18	0.0

i-nuc	BP(j)	Nuc	#BP_Win	avgMFE	avgZ	avgED	SumZ	SumZ/#TotalWindows	BPs= 3
nt-993	-	G	120	-	-	-	-	-
993	NoBP	G	32	-24.24	-0.04	23.05	-1.25	-0.01
993	964	C	86	-24.25	0.16	20.5	13.51	0.11
993	925	C	1	-21.8	0.78	27.61	0.78	0.01
993	981	C	1	-23.6	0.18	25.54	0.18	0.0

i-nuc	BP(j)	Nuc	#BP_Win	avgMFE	avgZ	avgED	SumZ	SumZ/#TotalWindows	BPs= 5
nt-994	-	C	120	-	-	-	-	-
994	976	G	2	-18.9	0.68	33.25	1.35	0.01
994	963	G	86	-24.25	0.16	20.5	13.51	0.11
994	924	G	1	-21.8	0.78	27.61	0.78	0.01
994	NoBP	C	29	-24.79	-0.12	22.1	-3.57	-0.03
994	1081	G	1	-23.8	0.45	27.12	0.45	0.0
994	980	G	1	-23.6	0.18	25.54	0.18	0.0

i-nuc	BP(j)	Nuc	#BP_Win	avgMFE	avgZ	avgED	SumZ	SumZ/#TotalWindows	BPs= 3
nt-995	-	A	120	-	-	-	-	-
995	NoBP	A	33	-24.48	-0.06	23.02	-2.12	-0.02
995	962	U	85	-24.27	0.15	20.33	12.52	0.1
995	1080	U	1	-23.8	0.45	27.12	0.45	0.0
995	979	U	1	-23.6	0.18	25.54	0.18	0.0

i-nuc	BP(j)	Nuc	#BP_Win	avgMFE	avgZ	avgED	SumZ	SumZ/#TotalWindows	BPs= 2
nt-996	-	G	120	-	-	-	-	-
996	961	C	84	-24.29	0.14	20.32	11.36	0.09
996	NoBP	G	35	-24.68	-0.08	22.66	-2.91	-0.02
996	978	U	1	-23.6	0.18	25.54	0.18	0.0

i-nuc	BP(j)	Nuc	#BP_Win	avgMFE	avgZ	avgED	SumZ	SumZ/#TotalWindows	BPs= 1
nt-997	-	G	120	-	-	-	-	-
997	NoBP	G	18	-22.29	0.48	28.44	8.61	0.07
997	1014	C	102	-24.86	-0.02	19.63	-2.11	-0.02

i-nuc	BP(j)	Nuc	#BP_Win	avgMFE	avgZ	avgED	SumZ	SumZ/#TotalWindows	BPs= 1
nt-998	-	G	120	-	-	-	-	-
998	NoBP	G	18	-22.56	0.43	28.46	7.74	0.06
998	1013	C	102	-24.86	-0.02	19.63	-2.11	-0.02

i-nuc	BP(j)	Nuc	#BP_Win	avgMFE	avgZ	avgED	SumZ	SumZ/#TotalWindows	BPs= 4
nt-999	-	C	120	-	-	-	-	-
999	NoBP	C	2	-19.5	0.79	36.33	1.58	0.01
999	957	G	5	-21.88	0.37	24.69	1.83	0.02
999	910	G	9	-23.76	0.45	29.05	4.08	0.03
999	1012	G	102	-24.86	-0.02	19.63	-2.11	-0.02
999	1111	G	2	-24.3	-0.75	21.66	-1.5	-0.01

i-nuc	BP(j)	Nuc	#BP_Win	avgMFE	avgZ	avgED	SumZ	SumZ/#TotalWindows	BPs= 4
nt-1000	-	C	120	-	-	-	-	-
1000	NoBP	C	1	-19.5	1.09	36.66	1.09	0.01
1000	956	G	5	-21.88	0.37	24.69	1.83	0.02
1000	909	G	9	-23.76	0.45	29.05	4.08	0.03
1000	1011	G	102	-24.86	-0.02	19.63	-2.11	-0.02
1000	1110	G	3	-23.23	-0.5	23.53	-1.49	-0.01

i-nuc	BP(j)	Nuc	#BP_Win	avgMFE	avgZ	avgED	SumZ	SumZ/#TotalWindows	BPs= 4
nt-1001	-	U	120	-	-	-	-	-
1001	955	A	5	-21.88	0.37	24.69	1.83	0.02
1001	908	G	9	-23.76	0.45	29.05	4.08	0.03
1001	1010	A	102	-24.86	-0.02	19.63	-2.11	-0.02
1001	1109	A	3	-23.23	-0.5	23.53	-1.49	-0.01
1001	NoBP	U	1	-19.9	0.24	28.93	0.24	0.0

i-nuc	BP(j)	Nuc	#BP_Win	avgMFE	avgZ	avgED	SumZ	SumZ/#TotalWindows	BPs= 3
nt-1002	-	A	120	-	-	-	-	-
1002	NoBP	A	107	-24.69	-0.01	19.93	-0.8	-0.01
1002	953	U	1	-22.9	0.32	24.13	0.32	0.0
1002	907	U	9	-23.76	0.45	29.05	4.08	0.03
1002	1108	U	3	-23.23	-0.5	23.53	-1.49	-0.01

i-nuc	BP(j)	Nuc	#BP_Win	avgMFE	avgZ	avgED	SumZ	SumZ/#TotalWindows	BPs= 3
nt-1003	-	U	120	-	-	-	-	-
1003	NoBP	U	107	-24.67	-0.01	20.01	-0.98	-0.01
1003	952	A	1	-22.9	0.32	24.13	0.32	0.0
1003	906	G	9	-23.76	0.45	29.05	4.08	0.03
1003	1107	G	3	-23.23	-0.5	23.53	-1.49	-0.01

i-nuc	BP(j)	Nuc	#BP_Win	avgMFE	avgZ	avgED	SumZ	SumZ/#TotalWindows	BPs= 3
nt-1004	-	U	120	-	-	-	-	-
1004	NoBP	U	107	-24.65	-0.02	20.06	-1.62	-0.01
1004	951	A	1	-22.9	0.32	24.13	0.32	0.0
1004	905	A	9	-23.76	0.45	29.05	4.08	0.03
1004	1106	A	3	-23.23	-0.5	23.53	-1.49	-0.01

i-nuc	BP(j)	Nuc	#BP_Win	avgMFE	avgZ	avgED	SumZ	SumZ/#TotalWindows	BPs= 3
nt-1005	-	G	120	-	-	-	-	-
1005	950	C	1	-22.9	0.32	24.13	0.32	0.0
1005	904	C	9	-23.76	0.45	29.05	4.08	0.03
1005	NoBP	G	107	-24.63	-0.02	20.05	-2.15	-0.02
1005	1105	C	3	-23.23	-0.5	23.53	-1.49	-0.01

i-nuc	BP(j)	Nuc	#BP_Win	avgMFE	avgZ	avgED	SumZ	SumZ/#TotalWindows	BPs= 0
nt-1006	-	C	120	-	-	-	-	-
1006	NoBP	C	120	-24.49	-0.0	20.87	-0.15	-0.0

i-nuc	BP(j)	Nuc	#BP_Win	avgMFE	avgZ	avgED	SumZ	SumZ/#TotalWindows	BPs= 0
nt-1007	-	A	120	-	-	-	-	-
1007	NoBP	A	120	-24.46	-0.0	20.9	-0.49	-0.0

i-nuc	BP(j)	Nuc	#BP_Win	avgMFE	avgZ	avgED	SumZ	SumZ/#TotalWindows	BPs= 0
nt-1008	-	C	120	-	-	-	-	-
1008	NoBP	C	120	-24.43	-0.01	20.89	-1.24	-0.01

i-nuc	BP(j)	Nuc	#BP_Win	avgMFE	avgZ	avgED	SumZ	SumZ/#TotalWindows	BPs= 0
nt-1009	-	C	120	-	-	-	-	-
1009	NoBP	C	120	-24.4	-0.02	20.86	-2.12	-0.02

i-nuc	BP(j)	Nuc	#BP_Win	avgMFE	avgZ	avgED	SumZ	SumZ/#TotalWindows	BPs= 1
nt-1010	-	A	120	-	-	-	-	-
1010	NoBP	A	18	-21.62	-0.06	27.48	-1.16	-0.01
1010	1001	U	102	-24.86	-0.02	19.63	-2.11	-0.02

i-nuc	BP(j)	Nuc	#BP_Win	avgMFE	avgZ	avgED	SumZ	SumZ/#TotalWindows	BPs= 2
nt-1011	-	G	120	-	-	-	-	-
1011	NoBP	G	16	-20.99	-0.16	27.57	-2.57	-0.02
1011	898	U	2	-25.0	0.5	22.39	0.99	0.01
1011	1000	C	102	-24.86	-0.02	19.63	-2.11	-0.02

i-nuc	BP(j)	Nuc	#BP_Win	avgMFE	avgZ	avgED	SumZ	SumZ/#TotalWindows	BPs= 2
nt-1012	-	G	120	-	-	-	-	-
1012	NoBP	G	16	-20.86	-0.26	26.96	-4.16	-0.03
1012	897	C	2	-25.0	0.5	22.39	0.99	0.01
1012	999	C	102	-24.86	-0.02	19.63	-2.11	-0.02

i-nuc	BP(j)	Nuc	#BP_Win	avgMFE	avgZ	avgED	SumZ	SumZ/#TotalWindows	BPs= 3
nt-1013	-	C	120	-	-	-	-	-
1013	896	G	2	-25.0	0.5	22.39	0.99	0.01
1013	998	G	102	-24.86	-0.02	19.63	-2.11	-0.02
1013	NoBP	C	14	-20.74	-0.34	26.9	-4.73	-0.04
1013	1130	G	2	-20.75	-0.44	27.14	-0.88	-0.01

i-nuc	BP(j)	Nuc	#BP_Win	avgMFE	avgZ	avgED	SumZ	SumZ/#TotalWindows	BPs= 2
nt-1014	-	C	120	-	-	-	-	-
1014	NoBP	C	16	-21.11	-0.34	26.65	-5.46	-0.05
1014	997	G	102	-24.86	-0.02	19.63	-2.11	-0.02
1014	1129	G	2	-20.75	-0.44	27.14	-0.88	-0.01

i-nuc	BP(j)	Nuc	#BP_Win	avgMFE	avgZ	avgED	SumZ	SumZ/#TotalWindows	BPs= 1
nt-1015	-	A	120	-	-	-	-	-
1015	NoBP	A	118	-24.33	-0.08	20.56	-9.42	-0.08
1015	1128	U	2	-20.75	-0.44	27.14	-0.88	-0.01

i-nuc	BP(j)	Nuc	#BP_Win	avgMFE	avgZ	avgED	SumZ	SumZ/#TotalWindows	BPs= 2
nt-1016	-	G	120	-	-	-	-	-
1016	NoBP	G	87	-24.01	-0.17	21.89	-14.41	-0.12
1016	950	C	30	-24.74	0.12	17.33	3.45	0.03
1016	918	C	3	-25.77	-0.22	19.09	-0.66	-0.01

i-nuc	BP(j)	Nuc	#BP_Win	avgMFE	avgZ	avgED	SumZ	SumZ/#TotalWindows	BPs= 3
nt-1017	-	A	120	-	-	-	-	-
1017	NoBP	A	64	-23.79	-0.25	21.91	-15.9	-0.13
1017	949	U	30	-24.74	0.12	17.33	3.45	0.03
1017	917	U	3	-25.77	-0.22	19.09	-0.66	-0.01
1017	992	U	23	-24.45	0.0	22.12	0.08	0.0

i-nuc	BP(j)	Nuc	#BP_Win	avgMFE	avgZ	avgED	SumZ	SumZ/#TotalWindows	BPs= 4
nt-1018	-	U	120	-	-	-	-	-
1018	NoBP	U	62	-23.86	-0.26	21.83	-16.35	-0.14
1018	948	A	30	-24.74	0.12	17.33	3.45	0.03
1018	916	A	3	-25.77	-0.22	19.09	-0.66	-0.01
1018	991	A	23	-24.45	0.0	22.12	0.08	0.0
1018	1125	A	2	-20.75	-0.44	27.14	-0.88	-0.01

i-nuc	BP(j)	Nuc	#BP_Win	avgMFE	avgZ	avgED	SumZ	SumZ/#TotalWindows	BPs= 3
nt-1019	-	G	120	-	-	-	-	-
1019	NoBP	G	64	-23.76	-0.29	22.06	-18.83	-0.16
1019	947	C	30	-24.74	0.12	17.33	3.45	0.03
1019	915	C	3	-25.77	-0.22	19.09	-0.66	-0.01
1019	990	C	23	-24.45	0.0	22.12	0.08	0.0

i-nuc	BP(j)	Nuc	#BP_Win	avgMFE	avgZ	avgED	SumZ	SumZ/#TotalWindows	BPs= 1
nt-1020	-	A	120	-	-	-	-	-
1020	NoBP	A	111	-24.54	-0.16	20.27	-17.29	-0.14
1020	1119	U	9	-19.9	-0.2	27.87	-1.76	-0.01

i-nuc	BP(j)	Nuc	#BP_Win	avgMFE	avgZ	avgED	SumZ	SumZ/#TotalWindows	BPs= 1
nt-1021	-	G	120	-	-	-	-	-
1021	NoBP	G	111	-24.55	-0.18	20.29	-20.25	-0.17
1021	1118	C	9	-19.9	-0.2	27.87	-1.76	-0.01

i-nuc	BP(j)	Nuc	#BP_Win	avgMFE	avgZ	avgED	SumZ	SumZ/#TotalWindows	BPs= 2
nt-1022	-	A	120	-	-	-	-	-
1022	NoBP	A	109	-24.64	-0.21	20.15	-22.52	-0.19
1022	1117	U	9	-19.9	-0.2	27.87	-1.76	-0.01
1022	1119	U	2	-20.75	-0.44	27.14	-0.88	-0.01

i-nuc	BP(j)	Nuc	#BP_Win	avgMFE	avgZ	avgED	SumZ	SumZ/#TotalWindows	BPs= 1
nt-1023	-	G	120	-	-	-	-	-
1023	NoBP	G	118	-24.32	-0.23	20.71	-26.87	-0.22
1023	1118	C	2	-20.75	-0.44	27.14	-0.88	-0.01

i-nuc	BP(j)	Nuc	#BP_Win	avgMFE	avgZ	avgED	SumZ	SumZ/#TotalWindows	BPs= 1
nt-1024	-	A	120	-	-	-	-	-
1024	NoBP	A	118	-24.35	-0.25	20.69	-29.73	-0.25
1024	1117	U	2	-20.75	-0.44	27.14	-0.88	-0.01

i-nuc	BP(j)	Nuc	#BP_Win	avgMFE	avgZ	avgED	SumZ	SumZ/#TotalWindows	BPs= 0
nt-1025	-	A	120	-	-	-	-	-
1025	NoBP	A	120	-24.32	-0.28	20.8	-34.11	-0.28

i-nuc	BP(j)	Nuc	#BP_Win	avgMFE	avgZ	avgED	SumZ	SumZ/#TotalWindows	BPs= 6
nt-1026	-	C	120	-	-	-	-	-
1026	NoBP	C	27	-25.6	-0.54	17.8	-14.68	-0.12
1026	910	G	1	-26.5	-0.2	21.57	-0.2	-0.0
1026	911	G	1	-26.2	-0.43	21.14	-0.43	-0.0
1026	912	G	1	-26.2	-0.65	20.01	-0.65	-0.01
1026	1033	G	23	-23.73	0.13	18.86	3.08	0.03
1026	1068	G	47	-24.69	-0.19	21.56	-8.76	-0.07
1026	1111	G	20	-22.32	-0.74	25.24	-14.8	-0.12

i-nuc	BP(j)	Nuc	#BP_Win	avgMFE	avgZ	avgED	SumZ	SumZ/#TotalWindows	BPs= 6
nt-1027	-	C	120	-	-	-	-	-
1027	NoBP	C	27	-25.71	-0.65	17.82	-17.43	-0.15
1027	909	G	1	-26.5	-0.2	21.57	-0.2	-0.0
1027	910	G	1	-26.2	-0.43	21.14	-0.43	-0.0
1027	911	G	1	-26.2	-0.65	20.01	-0.65	-0.01
1027	1032	G	23	-23.73	0.13	18.86	3.08	0.03
1027	1067	G	47	-24.69	-0.19	21.56	-8.76	-0.07
1027	1110	G	20	-22.32	-0.74	25.24	-14.8	-0.12

i-nuc	BP(j)	Nuc	#BP_Win	avgMFE	avgZ	avgED	SumZ	SumZ/#TotalWindows	BPs= 1
nt-1028	-	A	120	-	-	-	-	-
1028	NoBP	A	69	-24.04	-0.44	20.45	-30.55	-0.25
1028	1064	U	51	-24.89	-0.22	21.24	-11.25	-0.09

i-nuc	BP(j)	Nuc	#BP_Win	avgMFE	avgZ	avgED	SumZ	SumZ/#TotalWindows	BPs= 2
nt-1029	-	A	120	-	-	-	-	-
1029	NoBP	A	67	-23.98	-0.46	20.52	-30.69	-0.26
1029	1063	U	52	-24.9	-0.21	21.15	-10.92	-0.09
1029	1064	U	1	-28.5	-2.62	18.62	-2.62	-0.02

i-nuc	BP(j)	Nuc	#BP_Win	avgMFE	avgZ	avgED	SumZ	SumZ/#TotalWindows	BPs= 3
nt-1030	-	G	120	-	-	-	-	-
1030	NoBP	G	54	-23.34	-0.23	20.43	-12.39	-0.1
1030	1062	C	53	-24.88	-0.19	21.06	-10.26	-0.09
1030	1105	C	11	-26.85	-1.64	21.37	-18.09	-0.15
1030	1063	U	2	-28.2	-2.62	19.56	-5.25	-0.04

i-nuc	BP(j)	Nuc	#BP_Win	avgMFE	avgZ	avgED	SumZ	SumZ/#TotalWindows	BPs= 4
nt-1031	-	G	120	-	-	-	-	-
1031	NoBP	G	34	-23.98	0.01	17.61	0.29	0.0
1031	1061	C	53	-24.88	-0.19	21.06	-10.26	-0.09
1031	1104	C	11	-26.85	-1.64	21.37	-18.09	-0.15
1031	1105	C	20	-22.32	-0.74	25.24	-14.8	-0.12
1031	1062	C	2	-28.2	-2.62	19.56	-5.25	-0.04

i-nuc	BP(j)	Nuc	#BP_Win	avgMFE	avgZ	avgED	SumZ	SumZ/#TotalWindows	BPs= 6
nt-1032	-	G	120	-	-	-	-	-
1032	NoBP	G	4	-26.38	-1.55	18.26	-6.2	-0.05
1032	1027	C	23	-23.73	0.13	18.86	3.08	0.03
1032	1055	U	7	-23.6	0.17	12.87	1.21	0.01
1032	1060	C	53	-24.88	-0.19	21.06	-10.26	-0.09
1032	1103	C	11	-26.85	-1.64	21.37	-18.09	-0.15
1032	1104	C	20	-22.32	-0.74	25.24	-14.8	-0.12
1032	1061	C	2	-28.2	-2.62	19.56	-5.25	-0.04

i-nuc	BP(j)	Nuc	#BP_Win	avgMFE	avgZ	avgED	SumZ	SumZ/#TotalWindows	BPs= 5
nt-1033	-	G	120	-	-	-	-	-
1033	NoBP	G	54	-24.89	-0.19	21.01	-10.47	-0.09
1033	1026	C	23	-23.73	0.13	18.86	3.08	0.03
1033	1054	C	7	-23.6	0.17	12.87	1.21	0.01
1033	1065	C	14	-26.97	-1.93	20.35	-27.03	-0.23
1033	1103	C	20	-22.32	-0.74	25.24	-14.8	-0.12
1033	1060	C	2	-28.2	-2.62	19.56	-5.25	-0.04

i-nuc	BP(j)	Nuc	#BP_Win	avgMFE	avgZ	avgED	SumZ	SumZ/#TotalWindows	BPs= 2
nt-1034	-	A	120	-	-	-	-	-
1034	NoBP	A	86	-24.56	-0.16	19.73	-13.75	-0.11
1034	1064	U	14	-26.97	-1.93	20.35	-27.03	-0.23
1034	1102	U	20	-22.32	-0.74	25.24	-14.8	-0.12

i-nuc	BP(j)	Nuc	#BP_Win	avgMFE	avgZ	avgED	SumZ	SumZ/#TotalWindows	BPs= 3
nt-1035	-	A	120	-	-	-	-	-
1035	NoBP	A	20	-23.72	0.14	19.12	2.73	0.02
1035	1052	U	84	-24.14	-0.34	21.2	-28.5	-0.24
1035	1063	U	14	-26.97	-1.93	20.35	-27.03	-0.23
1035	1058	U	2	-28.2	-2.62	19.56	-5.25	-0.04

i-nuc	BP(j)	Nuc	#BP_Win	avgMFE	avgZ	avgED	SumZ	SumZ/#TotalWindows	BPs= 4
nt-1036	-	G	120	-	-	-	-	-
1036	NoBP	G	19	-24.04	-0.2	18.78	-3.87	-0.03
1036	1051	C	84	-24.14	-0.34	21.2	-28.5	-0.24
1036	1045	C	2	-25.2	0.64	21.89	1.27	0.01
1036	1062	C	14	-26.97	-1.93	20.35	-27.03	-0.23
1036	1071	C	1	-25.2	-2.65	16.43	-2.65	-0.02

i-nuc	BP(j)	Nuc	#BP_Win	avgMFE	avgZ	avgED	SumZ	SumZ/#TotalWindows	BPs= 5
nt-1037	-	U	120	-	-	-	-	-
1037	NoBP	U	20	-25.95	-1.37	20.43	-27.44	-0.23
1037	938	A	11	-23.63	-0.06	17.33	-0.66	-0.01
1037	1050	A	84	-24.14	-0.34	21.2	-28.5	-0.24
1037	1044	G	2	-25.2	0.64	21.89	1.27	0.01
1037	1056	A	2	-28.2	-2.62	19.56	-5.25	-0.04
1037	1070	A	1	-25.2	-2.65	16.43	-2.65	-0.02

i-nuc	BP(j)	Nuc	#BP_Win	avgMFE	avgZ	avgED	SumZ	SumZ/#TotalWindows	BPs= 3
nt-1038	-	G	120	-	-	-	-	-
1038	NoBP	G	93	-24.15	-0.36	21.1	-33.66	-0.28
1038	937	U	11	-23.63	-0.06	17.33	-0.66	-0.01
1038	1060	C	14	-26.97	-1.93	20.35	-27.03	-0.23
1038	1055	U	2	-28.2	-2.62	19.56	-5.25	-0.04

i-nuc	BP(j)	Nuc	#BP_Win	avgMFE	avgZ	avgED	SumZ	SumZ/#TotalWindows	BPs= 2
nt-1039	-	A	120	-	-	-	-	-
1039	NoBP	A	95	-24.27	-0.45	21.01	-42.53	-0.35
1039	936	U	11	-23.63	-0.06	17.33	-0.66	-0.01
1039	1058	U	14	-26.97	-1.93	20.35	-27.03	-0.23

i-nuc	BP(j)	Nuc	#BP_Win	avgMFE	avgZ	avgED	SumZ	SumZ/#TotalWindows	BPs= 4
nt-1040	-	C	120	-	-	-	-	-
1040	NoBP	C	10	-25.48	-1.38	19.19	-13.85	-0.12
1040	935	G	11	-23.63	-0.06	17.33	-0.66	-0.01
1040	1047	G	84	-24.14	-0.34	21.2	-28.5	-0.24
1040	1057	G	14	-26.97	-1.93	20.35	-27.03	-0.23
1040	1067	G	1	-25.2	-2.65	16.43	-2.65	-0.02

i-nuc	BP(j)	Nuc	#BP_Win	avgMFE	avgZ	avgED	SumZ	SumZ/#TotalWindows	BPs= 1
nt-1041	-	A	120	-	-	-	-	-
1041	NoBP	A	109	-24.66	-0.69	20.8	-75.43	-0.63
1041	934	U	11	-23.63	-0.06	17.33	-0.66	-0.01

i-nuc	BP(j)	Nuc	#BP_Win	avgMFE	avgZ	avgED	SumZ	SumZ/#TotalWindows	BPs= 3
nt-1042	-	U	120	-	-	-	-	-
1042	933	A	11	-23.63	-0.06	17.33	-0.66	-0.01
1042	NoBP	U	93	-24.28	-0.51	20.75	-47.42	-0.4
1042	1056	A	14	-26.97	-1.93	20.35	-27.03	-0.23
1042	1053	A	2	-28.2	-2.62	19.56	-5.25	-0.04

i-nuc	BP(j)	Nuc	#BP_Win	avgMFE	avgZ	avgED	SumZ	SumZ/#TotalWindows	BPs= 2
nt-1043	-	A	120	-	-	-	-	-
1043	NoBP	A	104	-24.25	-0.5	20.26	-51.95	-0.43
1043	1055	U	14	-26.97	-1.93	20.35	-27.03	-0.23
1043	1052	U	2	-28.2	-2.62	19.56	-5.25	-0.04

i-nuc	BP(j)	Nuc	#BP_Win	avgMFE	avgZ	avgED	SumZ	SumZ/#TotalWindows	BPs= 5
nt-1044	-	G	120	-	-	-	-	-
1044	NoBP	G	98	-24.22	-0.53	20.36	-52.07	-0.43
1044	930	C	3	-25.1	-0.52	13.41	-1.56	-0.01
1044	1037	U	2	-25.2	0.64	21.89	1.27	0.01
1044	1054	C	14	-26.97	-1.93	20.35	-27.03	-0.23
1044	1051	C	2	-28.2	-2.62	19.56	-5.25	-0.04
1044	1065	C	1	-25.2	-2.65	16.43	-2.65	-0.02

i-nuc	BP(j)	Nuc	#BP_Win	avgMFE	avgZ	avgED	SumZ	SumZ/#TotalWindows	BPs= 2
nt-1045	-	C	120	-	-	-	-	-
1045	NoBP	C	115	-24.66	-0.78	20.26	-90.19	-0.75
1045	929	G	3	-25.1	-0.52	13.41	-1.56	-0.01
1045	1036	G	2	-25.2	0.64	21.89	1.27	0.01

i-nuc	BP(j)	Nuc	#BP_Win	avgMFE	avgZ	avgED	SumZ	SumZ/#TotalWindows	BPs= 3
nt-1046	-	A	120	-	-	-	-	-
1046	928	U	2	-25.25	-0.67	13.41	-1.34	-0.01
1046	NoBP	A	103	-24.38	-0.61	20.22	-62.98	-0.52
1046	1052	U	14	-26.97	-1.93	20.35	-27.03	-0.23
1046	1063	U	1	-25.2	-2.65	16.43	-2.65	-0.02

i-nuc	BP(j)	Nuc	#BP_Win	avgMFE	avgZ	avgED	SumZ	SumZ/#TotalWindows	BPs= 4
nt-1047	-	G	120	-	-	-	-	-
1047	NoBP	G	18	-25.57	-2.06	14.79	-37.16	-0.31
1047	1040	C	84	-24.14	-0.34	21.2	-28.5	-0.24
1047	1061	C	3	-25.0	-0.35	20.37	-1.05	-0.01
1047	1051	C	14	-26.97	-1.93	20.35	-27.03	-0.23
1047	1062	C	1	-25.2	-2.65	16.43	-2.65	-0.02

i-nuc	BP(j)	Nuc	#BP_Win	avgMFE	avgZ	avgED	SumZ	SumZ/#TotalWindows	BPs= 2
nt-1048	-	G	120	-	-	-	-	-
1048	NoBP	G	116	-24.71	-0.83	20.09	-96.02	-0.8
1048	1060	C	3	-25.0	-0.35	20.37	-1.05	-0.01
1048	1061	C	1	-25.2	-2.65	16.43	-2.65	-0.02

i-nuc	BP(j)	Nuc	#BP_Win	avgMFE	avgZ	avgED	SumZ	SumZ/#TotalWindows	BPs= 0
nt-1049	-	A	120	-	-	-	-	-
1049	NoBP	A	120	-24.73	-0.86	20.05	-102.85	-0.86

i-nuc	BP(j)	Nuc	#BP_Win	avgMFE	avgZ	avgED	SumZ	SumZ/#TotalWindows	BPs= 2
nt-1050	-	A	120	-	-	-	-	-
1050	NoBP	A	32	-26.34	-2.31	17.0	-73.89	-0.62
1050	1037	U	84	-24.14	-0.34	21.2	-28.5	-0.24
1050	1058	U	4	-25.05	-0.92	19.39	-3.7	-0.03

i-nuc	BP(j)	Nuc	#BP_Win	avgMFE	avgZ	avgED	SumZ	SumZ/#TotalWindows	BPs= 4
nt-1051	-	C	120	-	-	-	-	-
1051	NoBP	C	16	-25.75	-2.81	13.5	-44.93	-0.37
1051	1036	G	84	-24.14	-0.34	21.2	-28.5	-0.24
1051	1057	G	4	-25.05	-0.92	19.39	-3.7	-0.03
1051	1047	G	14	-26.97	-1.93	20.35	-27.03	-0.23
1051	1044	G	2	-28.2	-2.62	19.56	-5.25	-0.04

i-nuc	BP(j)	Nuc	#BP_Win	avgMFE	avgZ	avgED	SumZ	SumZ/#TotalWindows	BPs= 5
nt-1052	-	U	120	-	-	-	-	-
1052	NoBP	U	1	-22.9	0.43	18.13	0.43	0.0
1052	1035	A	84	-24.14	-0.34	21.2	-28.5	-0.24
1052	1056	A	4	-25.05	-0.92	19.39	-3.7	-0.03
1052	1046	A	14	-26.97	-1.93	20.35	-27.03	-0.23
1052	1043	A	2	-28.2	-2.62	19.56	-5.25	-0.04
1052	1157	A	15	-26.13	-3.21	12.95	-48.14	-0.4

i-nuc	BP(j)	Nuc	#BP_Win	avgMFE	avgZ	avgED	SumZ	SumZ/#TotalWindows	BPs= 2
nt-1053	-	A	120	-	-	-	-	-
1053	NoBP	A	102	-24.56	-0.58	21.01	-59.23	-0.49
1053	1042	U	2	-28.2	-2.62	19.56	-5.25	-0.04
1053	1156	U	16	-26.03	-3.2	13.15	-51.27	-0.43

i-nuc	BP(j)	Nuc	#BP_Win	avgMFE	avgZ	avgED	SumZ	SumZ/#TotalWindows	BPs= 3
nt-1054	-	C	120	-	-	-	-	-
1054	NoBP	C	83	-24.34	-0.5	21.74	-41.46	-0.35
1054	1033	G	7	-23.6	0.17	12.87	1.21	0.01
1054	1044	G	14	-26.97	-1.93	20.35	-27.03	-0.23
1054	1155	G	16	-26.03	-3.2	13.15	-51.27	-0.43

i-nuc	BP(j)	Nuc	#BP_Win	avgMFE	avgZ	avgED	SumZ	SumZ/#TotalWindows	BPs= 4
nt-1055	-	U	120	-	-	-	-	-
1055	1032	G	7	-23.6	0.17	12.87	1.21	0.01
1055	NoBP	U	81	-24.26	-0.49	21.8	-39.49	-0.33
1055	1043	A	14	-26.97	-1.93	20.35	-27.03	-0.23
1055	1038	G	2	-28.2	-2.62	19.56	-5.25	-0.04
1055	1154	A	16	-26.03	-3.2	13.15	-51.27	-0.43

i-nuc	BP(j)	Nuc	#BP_Win	avgMFE	avgZ	avgED	SumZ	SumZ/#TotalWindows	BPs= 4
nt-1056	-	A	120	-	-	-	-	-
1056	NoBP	A	84	-24.19	-0.44	21.2	-37.33	-0.31
1056	1052	U	4	-25.05	-0.92	19.39	-3.7	-0.03
1056	1042	U	14	-26.97	-1.93	20.35	-27.03	-0.23
1056	1037	U	2	-28.2	-2.62	19.56	-5.25	-0.04
1056	1153	U	16	-26.03	-3.2	13.15	-51.27	-0.43

i-nuc	BP(j)	Nuc	#BP_Win	avgMFE	avgZ	avgED	SumZ	SumZ/#TotalWindows	BPs= 3
nt-1057	-	G	120	-	-	-	-	-
1057	NoBP	G	60	-24.9	-0.24	20.36	-14.59	-0.12
1057	1051	C	4	-25.05	-0.92	19.39	-3.7	-0.03
1057	1040	C	14	-26.97	-1.93	20.35	-27.03	-0.23
1057	1071	C	42	-24.08	-1.95	19.32	-81.74	-0.68

i-nuc	BP(j)	Nuc	#BP_Win	avgMFE	avgZ	avgED	SumZ	SumZ/#TotalWindows	BPs= 4
nt-1058	-	U	120	-	-	-	-	-
1058	NoBP	U	58	-24.78	-0.2	20.41	-11.52	-0.1
1058	1050	A	4	-25.05	-0.92	19.39	-3.7	-0.03
1058	1039	A	14	-26.97	-1.93	20.35	-27.03	-0.23
1058	1070	A	42	-24.08	-1.95	19.32	-81.74	-0.68
1058	1035	A	2	-28.2	-2.62	19.56	-5.25	-0.04

i-nuc	BP(j)	Nuc	#BP_Win	avgMFE	avgZ	avgED	SumZ	SumZ/#TotalWindows	BPs= 0
nt-1059	-	A	120	-	-	-	-	-
1059	NoBP	A	120	-24.86	-1.09	19.98	-131.28	-1.09

i-nuc	BP(j)	Nuc	#BP_Win	avgMFE	avgZ	avgED	SumZ	SumZ/#TotalWindows	BPs= 5
nt-1060	-	C	120	-	-	-	-	-
1060	NoBP	C	6	-23.95	-1.38	14.31	-8.25	-0.07
1060	1032	G	53	-24.88	-0.19	21.06	-10.26	-0.09
1060	1048	G	3	-25.0	-0.35	20.37	-1.05	-0.01
1060	1038	G	14	-26.97	-1.93	20.35	-27.03	-0.23
1060	1068	G	42	-24.08	-1.95	19.32	-81.74	-0.68
1060	1033	G	2	-28.2	-2.62	19.56	-5.25	-0.04

i-nuc	BP(j)	Nuc	#BP_Win	avgMFE	avgZ	avgED	SumZ	SumZ/#TotalWindows	BPs= 5
nt-1061	-	C	120	-	-	-	-	-
1061	NoBP	C	19	-26.11	-1.88	18.67	-35.75	-0.3
1061	1031	G	53	-24.88	-0.19	21.06	-10.26	-0.09
1061	1047	G	3	-25.0	-0.35	20.37	-1.05	-0.01
1061	1067	G	42	-24.08	-1.95	19.32	-81.74	-0.68
1061	1032	G	2	-28.2	-2.62	19.56	-5.25	-0.04
1061	1048	G	1	-25.2	-2.65	16.43	-2.65	-0.02

i-nuc	BP(j)	Nuc	#BP_Win	avgMFE	avgZ	avgED	SumZ	SumZ/#TotalWindows	BPs= 5
nt-1062	-	C	120	-	-	-	-	-
1062	1030	G	53	-24.88	-0.19	21.06	-10.26	-0.09
1062	957	G	2	-25.2	0.64	21.89	1.27	0.01
1062	1036	G	14	-26.97	-1.93	20.35	-27.03	-0.23
1062	NoBP	C	48	-24.05	-1.98	18.71	-95.26	-0.79
1062	1031	G	2	-28.2	-2.62	19.56	-5.25	-0.04
1062	1047	G	1	-25.2	-2.65	16.43	-2.65	-0.02

i-nuc	BP(j)	Nuc	#BP_Win	avgMFE	avgZ	avgED	SumZ	SumZ/#TotalWindows	BPs= 5
nt-1063	-	U	120	-	-	-	-	-
1063	1029	A	52	-24.9	-0.21	21.15	-10.92	-0.09
1063	956	G	2	-25.2	0.64	21.89	1.27	0.01
1063	1035	A	14	-26.97	-1.93	20.35	-27.03	-0.23
1063	NoBP	U	49	-24.1	-1.99	18.53	-97.74	-0.81
1063	1030	G	2	-28.2	-2.62	19.56	-5.25	-0.04
1063	1046	A	1	-25.2	-2.65	16.43	-2.65	-0.02

i-nuc	BP(j)	Nuc	#BP_Win	avgMFE	avgZ	avgED	SumZ	SumZ/#TotalWindows	BPs= 4
nt-1064	-	U	120	-	-	-	-	-
1064	1028	A	51	-24.89	-0.22	21.24	-11.25	-0.09
1064	955	A	2	-25.2	0.64	21.89	1.27	0.01
1064	1034	A	14	-26.97	-1.93	20.35	-27.03	-0.23
1064	NoBP	U	52	-24.26	-2.05	18.33	-106.39	-0.89
1064	1029	A	1	-28.5	-2.62	18.62	-2.62	-0.02

i-nuc	BP(j)	Nuc	#BP_Win	avgMFE	avgZ	avgED	SumZ	SumZ/#TotalWindows	BPs= 3
nt-1065	-	C	120	-	-	-	-	-
1065	NoBP	C	103	-24.62	-1.18	19.7	-121.71	-1.01
1065	954	G	2	-25.2	0.64	21.89	1.27	0.01
1065	1033	G	14	-26.97	-1.93	20.35	-27.03	-0.23
1065	1044	G	1	-25.2	-2.65	16.43	-2.65	-0.02

i-nuc	BP(j)	Nuc	#BP_Win	avgMFE	avgZ	avgED	SumZ	SumZ/#TotalWindows	BPs= 2
nt-1066	-	A	120	-	-	-	-	-
1066	NoBP	A	113	-24.98	-1.27	19.95	-143.31	-1.19
1066	953	U	2	-25.2	0.64	21.89	1.27	0.01
1066	1172	U	5	-23.7	-2.24	13.8	-11.2	-0.09

i-nuc	BP(j)	Nuc	#BP_Win	avgMFE	avgZ	avgED	SumZ	SumZ/#TotalWindows	BPs= 4
nt-1067	-	G	120	-	-	-	-	-
1067	NoBP	G	25	-27.11	-2.1	17.83	-52.46	-0.44
1067	1027	C	47	-24.69	-0.19	21.56	-8.76	-0.07
1067	1061	C	42	-24.08	-1.95	19.32	-81.74	-0.68
1067	1040	C	1	-25.2	-2.65	16.43	-2.65	-0.02
1067	1171	C	5	-23.7	-2.24	13.8	-11.2	-0.09

i-nuc	BP(j)	Nuc	#BP_Win	avgMFE	avgZ	avgED	SumZ	SumZ/#TotalWindows	BPs= 3
nt-1068	-	G	120	-	-	-	-	-
1068	NoBP	G	26	-27.17	-2.3	17.26	-59.9	-0.5
1068	1026	C	47	-24.69	-0.19	21.56	-8.76	-0.07
1068	1060	C	42	-24.08	-1.95	19.32	-81.74	-0.68
1068	1170	C	5	-23.7	-2.24	13.8	-11.2	-0.09

i-nuc	BP(j)	Nuc	#BP_Win	avgMFE	avgZ	avgED	SumZ	SumZ/#TotalWindows	BPs= 0
nt-1069	-	A	120	-	-	-	-	-
1069	NoBP	A	120	-25.01	-1.39	19.4	-166.29	-1.39

i-nuc	BP(j)	Nuc	#BP_Win	avgMFE	avgZ	avgED	SumZ	SumZ/#TotalWindows	BPs= 2
nt-1070	-	A	120	-	-	-	-	-
1070	NoBP	A	77	-25.55	-1.12	19.3	-85.97	-0.72
1070	1058	U	42	-24.08	-1.95	19.32	-81.74	-0.68
1070	1037	U	1	-25.2	-2.65	16.43	-2.65	-0.02

i-nuc	BP(j)	Nuc	#BP_Win	avgMFE	avgZ	avgED	SumZ	SumZ/#TotalWindows	BPs= 2
nt-1071	-	C	120	-	-	-	-	-
1071	NoBP	C	77	-25.59	-1.17	19.13	-90.08	-0.75
1071	1057	G	42	-24.08	-1.95	19.32	-81.74	-0.68
1071	1036	G	1	-25.2	-2.65	16.43	-2.65	-0.02

i-nuc	BP(j)	Nuc	#BP_Win	avgMFE	avgZ	avgED	SumZ	SumZ/#TotalWindows	BPs= 0
nt-1072	-	A	120	-	-	-	-	-
1072	NoBP	A	120	-25.09	-1.49	19.07	-178.3	-1.49

i-nuc	BP(j)	Nuc	#BP_Win	avgMFE	avgZ	avgED	SumZ	SumZ/#TotalWindows	BPs= 0
nt-1073	-	A	120	-	-	-	-	-
1073	NoBP	A	120	-25.12	-1.52	18.96	-182.11	-1.52

i-nuc	BP(j)	Nuc	#BP_Win	avgMFE	avgZ	avgED	SumZ	SumZ/#TotalWindows	BPs= 1
nt-1074	-	A	120	-	-	-	-	-
1074	NoBP	A	49	-23.21	-0.15	23.31	-7.48	-0.06
1074	1102	U	71	-26.47	-2.51	15.8	-178.22	-1.49

i-nuc	BP(j)	Nuc	#BP_Win	avgMFE	avgZ	avgED	SumZ	SumZ/#TotalWindows	BPs= 1
nt-1075	-	U	120	-	-	-	-	-
1075	NoBP	U	26	-23.48	0.45	22.85	11.6	0.1
1075	1101	A	94	-25.64	-2.13	17.66	-199.87	-1.67

i-nuc	BP(j)	Nuc	#BP_Win	avgMFE	avgZ	avgED	SumZ	SumZ/#TotalWindows	BPs= 1
nt-1076	-	A	120	-	-	-	-	-
1076	NoBP	A	24	-23.33	0.5	23.12	11.92	0.1
1076	1100	U	96	-25.66	-2.12	17.6	-203.23	-1.69

i-nuc	BP(j)	Nuc	#BP_Win	avgMFE	avgZ	avgED	SumZ	SumZ/#TotalWindows	BPs= 2
nt-1077	-	G	120	-	-	-	-	-
1077	NoBP	G	19	-23.41	0.48	22.53	9.17	0.08
1077	985	C	3	-21.6	1.05	29.75	3.15	0.03
1077	1099	C	98	-25.67	-2.11	17.52	-206.65	-1.72

i-nuc	BP(j)	Nuc	#BP_Win	avgMFE	avgZ	avgED	SumZ	SumZ/#TotalWindows	BPs= 2
nt-1078	-	G	120	-	-	-	-	-
1078	NoBP	G	19	-23.35	0.36	22.1	6.89	0.06
1078	984	C	3	-21.6	1.05	29.75	3.15	0.03
1078	1098	C	98	-25.67	-2.11	17.52	-206.65	-1.72

i-nuc	BP(j)	Nuc	#BP_Win	avgMFE	avgZ	avgED	SumZ	SumZ/#TotalWindows	BPs= 1
nt-1079	-	A	120	-	-	-	-	-
1079	NoBP	A	117	-25.28	-1.73	18.21	-202.33	-1.69
1079	983	U	3	-21.6	1.05	29.75	3.15	0.03

i-nuc	BP(j)	Nuc	#BP_Win	avgMFE	avgZ	avgED	SumZ	SumZ/#TotalWindows	BPs= 4
nt-1080	-	U	120	-	-	-	-	-
1080	NoBP	U	3	-23.4	0.74	23.69	2.22	0.02
1080	982	A	3	-21.6	1.05	29.75	3.15	0.03
1080	986	A	10	-22.63	0.6	22.94	6.01	0.05
1080	995	A	1	-23.8	0.45	27.12	0.45	0.0
1080	1097	A	103	-25.6	-2.07	17.42	-213.7	-1.78

i-nuc	BP(j)	Nuc	#BP_Win	avgMFE	avgZ	avgED	SumZ	SumZ/#TotalWindows	BPs= 4
nt-1081	-	G	120	-	-	-	-	-
1081	NoBP	G	2	-22.25	1.08	27.91	2.15	0.02
1081	981	C	3	-21.6	1.05	29.75	3.15	0.03
1081	985	C	10	-22.63	0.6	22.94	6.01	0.05
1081	994	C	1	-23.8	0.45	27.12	0.45	0.0
1081	1096	C	104	-25.59	-2.08	17.34	-216.14	-1.8

i-nuc	BP(j)	Nuc	#BP_Win	avgMFE	avgZ	avgED	SumZ	SumZ/#TotalWindows	BPs= 2
nt-1082	-	G	120	-	-	-	-	-
1082	NoBP	G	5	-22.1	0.92	30.21	4.59	0.04
1082	984	C	10	-22.63	0.6	22.94	6.01	0.05
1082	1095	C	105	-25.55	-2.08	17.29	-217.98	-1.82

i-nuc	BP(j)	Nuc	#BP_Win	avgMFE	avgZ	avgED	SumZ	SumZ/#TotalWindows	BPs= 4
nt-1083	-	A	120	-	-	-	-	-
1083	NoBP	A	2	-20.95	-0.16	21.18	-0.33	-0.0
1083	979	U	2	-21.7	1.02	29.18	2.05	0.02
1083	983	U	10	-22.63	0.6	22.94	6.01	0.05
1083	992	U	1	-23.8	0.45	27.12	0.45	0.0
1083	1094	U	105	-25.55	-2.08	17.29	-217.98	-1.82

i-nuc	BP(j)	Nuc	#BP_Win	avgMFE	avgZ	avgED	SumZ	SumZ/#TotalWindows	BPs= 3
nt-1084	-	U	120	-	-	-	-	-
1084	NoBP	U	4	-21.1	-0.26	20.29	-1.04	-0.01
1084	982	A	10	-22.63	0.6	22.94	6.01	0.05
1084	991	A	1	-23.8	0.45	27.12	0.45	0.0
1084	1093	A	105	-25.55	-2.08	17.29	-217.98	-1.82

i-nuc	BP(j)	Nuc	#BP_Win	avgMFE	avgZ	avgED	SumZ	SumZ/#TotalWindows	BPs= 2
nt-1085	-	G	120	-	-	-	-	-
1085	NoBP	G	109	-25.37	-2.04	17.25	-221.88	-1.85
1085	981	C	10	-22.63	0.6	22.94	6.01	0.05
1085	990	C	1	-23.8	0.45	27.12	0.45	0.0

i-nuc	BP(j)	Nuc	#BP_Win	avgMFE	avgZ	avgED	SumZ	SumZ/#TotalWindows	BPs= 0
nt-1086	-	A	120	-	-	-	-	-
1086	NoBP	A	120	-25.12	-1.82	17.65	-218.16	-1.82

i-nuc	BP(j)	Nuc	#BP_Win	avgMFE	avgZ	avgED	SumZ	SumZ/#TotalWindows	BPs= 2
nt-1087	-	C	120	-	-	-	-	-
1087	NoBP	C	111	-25.29	-2.02	17.09	-224.68	-1.87
1087	980	G	8	-22.74	0.52	22.38	4.2	0.04
1087	989	G	1	-23.8	0.45	27.12	0.45	0.0

i-nuc	BP(j)	Nuc	#BP_Win	avgMFE	avgZ	avgED	SumZ	SumZ/#TotalWindows	BPs= 2
nt-1088	-	A	120	-	-	-	-	-
1088	979	U	8	-22.74	0.52	22.38	4.2	0.04
1088	988	U	1	-23.8	0.45	27.12	0.45	0.0
1088	NoBP	A	111	-25.27	-2.06	16.99	-228.14	-1.9

i-nuc	BP(j)	Nuc	#BP_Win	avgMFE	avgZ	avgED	SumZ	SumZ/#TotalWindows	BPs= 1
nt-1089	-	C	120	-	-	-	-	-
1089	NoBP	C	119	-25.09	-1.91	17.28	-227.04	-1.89
1089	987	G	1	-23.8	0.45	27.12	0.45	0.0

i-nuc	BP(j)	Nuc	#BP_Win	avgMFE	avgZ	avgED	SumZ	SumZ/#TotalWindows	BPs= 0
nt-1090	-	A	120	-	-	-	-	-
1090	NoBP	A	120	-25.06	-1.91	17.27	-229.17	-1.91

i-nuc	BP(j)	Nuc	#BP_Win	avgMFE	avgZ	avgED	SumZ	SumZ/#TotalWindows	BPs= 0
nt-1091	-	U	120	-	-	-	-	-
1091	NoBP	U	120	-25.04	-1.93	17.15	-231.57	-1.93

i-nuc	BP(j)	Nuc	#BP_Win	avgMFE	avgZ	avgED	SumZ	SumZ/#TotalWindows	BPs= 0
nt-1092	-	A	120	-	-	-	-	-
1092	NoBP	A	120	-25.02	-1.95	17.09	-234.5	-1.95

i-nuc	BP(j)	Nuc	#BP_Win	avgMFE	avgZ	avgED	SumZ	SumZ/#TotalWindows	BPs= 1
nt-1093	-	A	120	-	-	-	-	-
1093	NoBP	A	15	-21.19	-1.23	15.26	-18.47	-0.15
1093	1084	U	105	-25.55	-2.08	17.29	-217.98	-1.82

i-nuc	BP(j)	Nuc	#BP_Win	avgMFE	avgZ	avgED	SumZ	SumZ/#TotalWindows	BPs= 4
nt-1094	-	U	120	-	-	-	-	-
1094	NoBP	U	3	-22.8	0.49	22.7	1.47	0.01
1094	1083	A	105	-25.55	-2.08	17.29	-217.98	-1.82
1094	1199	A	6	-20.5	-1.69	11.76	-10.16	-0.08
1094	1207	A	4	-20.7	-2.04	13.54	-8.15	-0.07
1094	1186	A	2	-21.2	-1.7	15.1	-3.4	-0.03

i-nuc	BP(j)	Nuc	#BP_Win	avgMFE	avgZ	avgED	SumZ	SumZ/#TotalWindows	BPs= 4
nt-1095	-	C	120	-	-	-	-	-
1095	NoBP	C	3	-22.47	-0.22	20.5	-0.65	-0.01
1095	1082	G	105	-25.55	-2.08	17.29	-217.98	-1.82
1095	1198	G	6	-20.5	-1.69	11.76	-10.16	-0.08
1095	1206	G	4	-20.7	-2.04	13.54	-8.15	-0.07
1095	1185	G	2	-21.2	-1.7	15.1	-3.4	-0.03

i-nuc	BP(j)	Nuc	#BP_Win	avgMFE	avgZ	avgED	SumZ	SumZ/#TotalWindows	BPs= 4
nt-1096	-	C	120	-	-	-	-	-
1096	NoBP	C	4	-21.85	-1.4	16.35	-5.59	-0.05
1096	1081	G	104	-25.59	-2.08	17.34	-216.14	-1.8
1096	1197	G	6	-20.5	-1.69	11.76	-10.16	-0.08
1096	1205	G	4	-20.7	-2.04	13.54	-8.15	-0.07
1096	1184	G	2	-21.2	-1.7	15.1	-3.4	-0.03

i-nuc	BP(j)	Nuc	#BP_Win	avgMFE	avgZ	avgED	SumZ	SumZ/#TotalWindows	BPs= 1
nt-1097	-	A	120	-	-	-	-	-
1097	1080	U	103	-25.6	-2.07	17.42	-213.7	-1.78
1097	NoBP	A	17	-21.16	-1.9	12.83	-32.24	-0.27

i-nuc	BP(j)	Nuc	#BP_Win	avgMFE	avgZ	avgED	SumZ	SumZ/#TotalWindows	BPs= 2
nt-1098	-	C	120	-	-	-	-	-
1098	NoBP	C	16	-21.44	-1.77	13.27	-28.34	-0.24
1098	1078	G	98	-25.67	-2.11	17.52	-206.65	-1.72
1098	1198	G	6	-22.87	-2.14	11.88	-12.87	-0.11

i-nuc	BP(j)	Nuc	#BP_Win	avgMFE	avgZ	avgED	SumZ	SumZ/#TotalWindows	BPs= 2
nt-1099	-	C	120	-	-	-	-	-
1099	1077	G	98	-25.67	-2.11	17.52	-206.65	-1.72
1099	NoBP	C	16	-21.34	-1.89	12.5	-30.28	-0.25
1099	1197	G	6	-22.87	-2.14	11.88	-12.87	-0.11

i-nuc	BP(j)	Nuc	#BP_Win	avgMFE	avgZ	avgED	SumZ	SumZ/#TotalWindows	BPs= 2
nt-1100	-	U	120	-	-	-	-	-
1100	1076	A	96	-25.66	-2.12	17.6	-203.23	-1.69
1100	NoBP	U	18	-21.72	-1.95	12.24	-35.11	-0.29
1100	1196	A	6	-22.87	-2.14	11.88	-12.87	-0.11

i-nuc	BP(j)	Nuc	#BP_Win	avgMFE	avgZ	avgED	SumZ	SumZ/#TotalWindows	BPs= 2
nt-1101	-	A	120	-	-	-	-	-
1101	1075	U	94	-25.64	-2.13	17.66	-199.87	-1.67
1101	1143	U	26	-22.25	-2.04	11.99	-52.99	-0.44

i-nuc	BP(j)	Nuc	#BP_Win	avgMFE	avgZ	avgED	SumZ	SumZ/#TotalWindows	BPs= 3
nt-1102	-	U	120	-	-	-	-	-
1102	1074	A	71	-26.47	-2.51	15.8	-178.22	-1.49
1102	1034	A	20	-22.32	-0.74	25.24	-14.8	-0.12
1102	1142	A	29	-22.66	-2.09	11.74	-60.55	-0.5

i-nuc	BP(j)	Nuc	#BP_Win	avgMFE	avgZ	avgED	SumZ	SumZ/#TotalWindows	BPs= 3
nt-1103	-	C	120	-	-	-	-	-
1103	NoBP	C	8	-24.21	-0.63	21.77	-5.06	-0.04
1103	1032	G	11	-26.85	-1.64	21.37	-18.09	-0.15
1103	1033	G	20	-22.32	-0.74	25.24	-14.8	-0.12
1103	1141	G	81	-25.19	-2.67	12.96	-216.06	-1.8

i-nuc	BP(j)	Nuc	#BP_Win	avgMFE	avgZ	avgED	SumZ	SumZ/#TotalWindows	BPs= 5
nt-1104	-	C	120	-	-	-	-	-
1104	NoBP	C	5	-24.94	-0.61	20.83	-3.04	-0.03
1104	1031	G	11	-26.85	-1.64	21.37	-18.09	-0.15
1104	1032	G	20	-22.32	-0.74	25.24	-14.8	-0.12
1104	1111	G	2	-20.75	-0.44	27.14	-0.88	-0.01
1104	1140	G	81	-25.19	-2.67	12.96	-216.06	-1.8
1104	1141	G	1	-17.6	-0.63	17.71	-0.63	-0.01

i-nuc	BP(j)	Nuc	#BP_Win	avgMFE	avgZ	avgED	SumZ	SumZ/#TotalWindows	BPs= 6
nt-1105	-	C	120	-	-	-	-	-
1105	NoBP	C	2	-22.55	-0.7	17.89	-1.41	-0.01
1105	1030	G	11	-26.85	-1.64	21.37	-18.09	-0.15
1105	1031	G	20	-22.32	-0.74	25.24	-14.8	-0.12
1105	1005	G	3	-23.23	-0.5	23.53	-1.49	-0.01
1105	1110	G	2	-20.75	-0.44	27.14	-0.88	-0.01
1105	1139	G	81	-25.19	-2.67	12.96	-216.06	-1.8
1105	1140	G	1	-17.6	-0.63	17.71	-0.63	-0.01

i-nuc	BP(j)	Nuc	#BP_Win	avgMFE	avgZ	avgED	SumZ	SumZ/#TotalWindows	BPs= 2
nt-1106	-	A	120	-	-	-	-	-
1106	NoBP	A	36	-23.23	-0.99	23.63	-35.5	-0.3
1106	1004	U	3	-23.23	-0.5	23.53	-1.49	-0.01
1106	1138	U	81	-25.19	-2.67	12.96	-216.06	-1.8

i-nuc	BP(j)	Nuc	#BP_Win	avgMFE	avgZ	avgED	SumZ	SumZ/#TotalWindows	BPs= 1
nt-1107	-	G	120	-	-	-	-	-
1107	NoBP	G	117	-24.51	-2.15	16.24	-251.02	-2.09
1107	1003	U	3	-23.23	-0.5	23.53	-1.49	-0.01

i-nuc	BP(j)	Nuc	#BP_Win	avgMFE	avgZ	avgED	SumZ	SumZ/#TotalWindows	BPs= 2
nt-1108	-	U	120	-	-	-	-	-
1108	NoBP	U	109	-24.65	-2.2	15.92	-239.48	-2.0
1108	1002	A	3	-23.23	-0.5	23.53	-1.49	-0.01
1108	1139	G	8	-21.44	-1.39	20.71	-11.15	-0.09

i-nuc	BP(j)	Nuc	#BP_Win	avgMFE	avgZ	avgED	SumZ	SumZ/#TotalWindows	BPs= 2
nt-1109	-	A	120	-	-	-	-	-
1109	NoBP	A	107	-24.61	-2.21	15.83	-236.61	-1.97
1109	1001	U	3	-23.23	-0.5	23.53	-1.49	-0.01
1109	1138	U	10	-21.46	-1.35	21.1	-13.52	-0.11

i-nuc	BP(j)	Nuc	#BP_Win	avgMFE	avgZ	avgED	SumZ	SumZ/#TotalWindows	BPs= 4
nt-1110	-	G	120	-	-	-	-	-
1110	NoBP	G	2	-26.8	-0.81	21.44	-1.62	-0.01
1110	1027	C	20	-22.32	-0.74	25.24	-14.8	-0.12
1110	1000	C	3	-23.23	-0.5	23.53	-1.49	-0.01
1110	1105	C	2	-20.75	-0.44	27.14	-0.88	-0.01
1110	1137	C	93	-24.68	-2.49	14.07	-231.57	-1.93

i-nuc	BP(j)	Nuc	#BP_Win	avgMFE	avgZ	avgED	SumZ	SumZ/#TotalWindows	BPs= 4
nt-1111	-	G	120	-	-	-	-	-
1111	NoBP	G	3	-20.47	0.02	28.02	0.06	0.0
1111	1026	C	20	-22.32	-0.74	25.24	-14.8	-0.12
1111	999	C	2	-24.3	-0.75	21.66	-1.5	-0.01
1111	1104	C	2	-20.75	-0.44	27.14	-0.88	-0.01
1111	1136	C	93	-24.68	-2.49	14.07	-231.57	-1.93

i-nuc	BP(j)	Nuc	#BP_Win	avgMFE	avgZ	avgED	SumZ	SumZ/#TotalWindows	BPs= 1
nt-1112	-	A	120	-	-	-	-	-
1112	NoBP	A	27	-21.65	-0.58	25.89	-15.59	-0.13
1112	1135	U	93	-24.68	-2.49	14.07	-231.57	-1.93

i-nuc	BP(j)	Nuc	#BP_Win	avgMFE	avgZ	avgED	SumZ	SumZ/#TotalWindows	BPs= 0
nt-1113	-	G	120	-	-	-	-	-
1113	NoBP	G	120	-23.88	-2.04	16.84	-245.1	-2.04

i-nuc	BP(j)	Nuc	#BP_Win	avgMFE	avgZ	avgED	SumZ	SumZ/#TotalWindows	BPs= 0
nt-1114	-	A	120	-	-	-	-	-
1114	NoBP	A	120	-23.76	-2.03	16.95	-243.22	-2.03

i-nuc	BP(j)	Nuc	#BP_Win	avgMFE	avgZ	avgED	SumZ	SumZ/#TotalWindows	BPs= 0
nt-1115	-	A	120	-	-	-	-	-
1115	NoBP	A	120	-23.65	-2.01	17.07	-241.02	-2.01

i-nuc	BP(j)	Nuc	#BP_Win	avgMFE	avgZ	avgED	SumZ	SumZ/#TotalWindows	BPs= 2
nt-1116	-	A	120	-	-	-	-	-
1116	NoBP	A	15	-21.2	-0.37	26.42	-5.52	-0.05
1116	1128	U	1	-20.1	-0.61	26.82	-0.61	-0.01
1116	1132	U	104	-23.9	-2.23	15.76	-232.39	-1.94

i-nuc	BP(j)	Nuc	#BP_Win	avgMFE	avgZ	avgED	SumZ	SumZ/#TotalWindows	BPs= 4
nt-1117	-	U	120	-	-	-	-	-
1117	NoBP	U	3	-23.23	-0.5	23.53	-1.49	-0.01
1117	1022	A	9	-19.9	-0.2	27.87	-1.76	-0.01
1117	1127	A	1	-20.1	-0.61	26.82	-0.61	-0.01
1117	1024	A	2	-20.75	-0.44	27.14	-0.88	-0.01
1117	1131	A	105	-23.8	-2.2	15.94	-231.29	-1.93

i-nuc	BP(j)	Nuc	#BP_Win	avgMFE	avgZ	avgED	SumZ	SumZ/#TotalWindows	BPs= 4
nt-1118	-	C	120	-	-	-	-	-
1118	NoBP	C	3	-19.73	0.1	24.01	0.31	0.0
1118	1021	G	9	-19.9	-0.2	27.87	-1.76	-0.01
1118	1126	G	1	-20.1	-0.61	26.82	-0.61	-0.01
1118	1023	G	2	-20.75	-0.44	27.14	-0.88	-0.01
1118	1130	G	105	-23.8	-2.2	15.94	-231.29	-1.93

i-nuc	BP(j)	Nuc	#BP_Win	avgMFE	avgZ	avgED	SumZ	SumZ/#TotalWindows	BPs= 4
nt-1119	-	U	120	-	-	-	-	-
1119	NoBP	U	3	-16.53	0.66	24.52	1.99	0.02
1119	1020	A	9	-19.9	-0.2	27.87	-1.76	-0.01
1119	1125	A	1	-20.1	-0.61	26.82	-0.61	-0.01
1119	1022	A	2	-20.75	-0.44	27.14	-0.88	-0.01
1119	1129	G	105	-23.8	-2.2	15.94	-231.29	-1.93

i-nuc	BP(j)	Nuc	#BP_Win	avgMFE	avgZ	avgED	SumZ	SumZ/#TotalWindows	BPs= 1
nt-1120	-	A	120	-	-	-	-	-
1120	NoBP	A	15	-18.92	-0.04	27.15	-0.63	-0.01
1120	1128	U	105	-23.8	-2.2	15.94	-231.29	-1.93

i-nuc	BP(j)	Nuc	#BP_Win	avgMFE	avgZ	avgED	SumZ	SumZ/#TotalWindows	BPs= 1
nt-1121	-	U	120	-	-	-	-	-
1121	NoBP	U	15	-18.57	-0.01	27.27	-0.15	-0.0
1121	1127	A	105	-23.8	-2.2	15.94	-231.29	-1.93

i-nuc	BP(j)	Nuc	#BP_Win	avgMFE	avgZ	avgED	SumZ	SumZ/#TotalWindows	BPs= 0
nt-1122	-	A	120	-	-	-	-	-
1122	NoBP	A	120	-23.1	-1.93	17.38	-231.11	-1.93

i-nuc	BP(j)	Nuc	#BP_Win	avgMFE	avgZ	avgED	SumZ	SumZ/#TotalWindows	BPs= 0
nt-1123	-	A	120	-	-	-	-	-
1123	NoBP	A	120	-23.06	-1.92	17.39	-230.87	-1.92

i-nuc	BP(j)	Nuc	#BP_Win	avgMFE	avgZ	avgED	SumZ	SumZ/#TotalWindows	BPs= 0
nt-1124	-	A	120	-	-	-	-	-
1124	NoBP	A	120	-23.01	-1.92	17.41	-229.86	-1.92

i-nuc	BP(j)	Nuc	#BP_Win	avgMFE	avgZ	avgED	SumZ	SumZ/#TotalWindows	BPs= 2
nt-1125	-	A	120	-	-	-	-	-
1125	NoBP	A	117	-23.03	-1.94	17.18	-227.45	-1.9
1125	1119	U	1	-20.1	-0.61	26.82	-0.61	-0.01
1125	1018	U	2	-20.75	-0.44	27.14	-0.88	-0.01

i-nuc	BP(j)	Nuc	#BP_Win	avgMFE	avgZ	avgED	SumZ	SumZ/#TotalWindows	BPs= 1
nt-1126	-	G	120	-	-	-	-	-
1126	NoBP	G	119	-22.95	-1.91	17.37	-226.89	-1.89
1126	1118	C	1	-20.1	-0.61	26.82	-0.61	-0.01

i-nuc	BP(j)	Nuc	#BP_Win	avgMFE	avgZ	avgED	SumZ	SumZ/#TotalWindows	BPs= 2
nt-1127	-	A	120	-	-	-	-	-
1127	NoBP	A	14	-16.37	0.34	27.81	4.7	0.04
1127	1117	U	1	-20.1	-0.61	26.82	-0.61	-0.01
1127	1121	U	105	-23.8	-2.2	15.94	-231.29	-1.93

i-nuc	BP(j)	Nuc	#BP_Win	avgMFE	avgZ	avgED	SumZ	SumZ/#TotalWindows	BPs= 4
nt-1128	-	U	120	-	-	-	-	-
1128	NoBP	U	11	-15.25	0.55	28.0	6.02	0.05
1128	1116	A	1	-20.1	-0.61	26.82	-0.61	-0.01
1128	1015	A	2	-20.75	-0.44	27.14	-0.88	-0.01
1128	1120	A	105	-23.8	-2.2	15.94	-231.29	-1.93
1128	1202	A	1	-17.9	-0.26	22.16	-0.26	-0.0

i-nuc	BP(j)	Nuc	#BP_Win	avgMFE	avgZ	avgED	SumZ	SumZ/#TotalWindows	BPs= 5
nt-1129	-	G	120	-	-	-	-	-
1129	NoBP	G	1	-20.1	-0.61	26.82	-0.61	-0.01
1129	1014	C	2	-20.75	-0.44	27.14	-0.88	-0.01
1129	1119	U	105	-23.8	-2.2	15.94	-231.29	-1.93
1129	1137	C	8	-14.51	0.7	28.51	5.56	0.05
1129	1201	C	3	-16.57	0.21	25.0	0.63	0.01
1129	1211	C	1	-18.6	-0.68	18.26	-0.68	-0.01

i-nuc	BP(j)	Nuc	#BP_Win	avgMFE	avgZ	avgED	SumZ	SumZ/#TotalWindows	BPs= 5
nt-1130	-	G	120	-	-	-	-	-
1130	1013	C	2	-20.75	-0.44	27.14	-0.88	-0.01
1130	1118	C	105	-23.8	-2.2	15.94	-231.29	-1.93
1130	1136	C	8	-14.51	0.7	28.51	5.56	0.05
1130	1200	C	3	-16.57	0.21	25.0	0.63	0.01
1130	1210	C	1	-18.6	-0.68	18.26	-0.68	-0.01
1130	NoBP	G	1	-19.1	-0.64	12.99	-0.64	-0.01

i-nuc	BP(j)	Nuc	#BP_Win	avgMFE	avgZ	avgED	SumZ	SumZ/#TotalWindows	BPs= 2
nt-1131	-	A	120	-	-	-	-	-
1131	NoBP	A	7	-18.34	-0.43	20.74	-3.04	-0.03
1131	1117	U	105	-23.8	-2.2	15.94	-231.29	-1.93
1131	1135	U	8	-14.51	0.7	28.51	5.56	0.05

i-nuc	BP(j)	Nuc	#BP_Win	avgMFE	avgZ	avgED	SumZ	SumZ/#TotalWindows	BPs= 1
nt-1132	-	U	120	-	-	-	-	-
1132	1116	A	104	-23.9	-2.23	15.76	-232.39	-1.94
1132	NoBP	U	16	-16.02	0.18	24.63	2.93	0.02

i-nuc	BP(j)	Nuc	#BP_Win	avgMFE	avgZ	avgED	SumZ	SumZ/#TotalWindows	BPs= 0
nt-1133	-	A	120	-	-	-	-	-
1133	NoBP	A	120	-22.84	-1.92	16.82	-229.91	-1.92

i-nuc	BP(j)	Nuc	#BP_Win	avgMFE	avgZ	avgED	SumZ	SumZ/#TotalWindows	BPs= 0
nt-1134	-	A	120	-	-	-	-	-
1134	NoBP	A	120	-22.82	-1.91	16.73	-229.56	-1.91

i-nuc	BP(j)	Nuc	#BP_Win	avgMFE	avgZ	avgED	SumZ	SumZ/#TotalWindows	BPs= 4
nt-1135	-	U	120	-	-	-	-	-
1135	NoBP	U	3	-19.23	-0.53	27.23	-1.6	-0.01
1135	1112	A	93	-24.68	-2.49	14.07	-231.57	-1.93
1135	1207	A	13	-16.68	-0.12	23.49	-1.61	-0.01
1135	1131	A	8	-14.51	0.7	28.51	5.56	0.05
1135	1199	A	3	-16.57	0.21	25.0	0.63	0.01

i-nuc	BP(j)	Nuc	#BP_Win	avgMFE	avgZ	avgED	SumZ	SumZ/#TotalWindows	BPs= 4
nt-1136	-	C	120	-	-	-	-	-
1136	NoBP	C	2	-17.8	-0.18	29.22	-0.36	-0.0
1136	1111	G	93	-24.68	-2.49	14.07	-231.57	-1.93
1136	1206	G	14	-16.79	-0.14	23.08	-1.91	-0.02
1136	1130	G	8	-14.51	0.7	28.51	5.56	0.05
1136	1198	G	3	-16.57	0.21	25.0	0.63	0.01

i-nuc	BP(j)	Nuc	#BP_Win	avgMFE	avgZ	avgED	SumZ	SumZ/#TotalWindows	BPs= 5
nt-1137	-	C	120	-	-	-	-	-
1137	1110	G	93	-24.68	-2.49	14.07	-231.57	-1.93
1137	1205	G	14	-16.79	-0.14	23.08	-1.91	-0.02
1137	NoBP	C	1	-13.5	1.1	34.55	1.1	0.01
1137	1129	G	8	-14.51	0.7	28.51	5.56	0.05
1137	1197	G	3	-16.57	0.21	25.0	0.63	0.01
1137	1256	G	1	-18.2	0.04	16.24	0.04	0.0

i-nuc	BP(j)	Nuc	#BP_Win	avgMFE	avgZ	avgED	SumZ	SumZ/#TotalWindows	BPs= 7
nt-1138	-	U	120	-	-	-	-	-
1138	1109	A	10	-21.46	-1.35	21.1	-13.52	-0.11
1138	1106	A	81	-25.19	-2.67	12.96	-216.06	-1.8
1138	NoBP	U	2	-14.95	0.5	30.48	1.01	0.01
1138	1204	A	14	-16.79	-0.14	23.08	-1.91	-0.02
1138	1237	A	8	-14.51	0.7	28.51	5.56	0.05
1138	1196	A	3	-16.57	0.21	25.0	0.63	0.01
1138	1255	A	1	-18.2	0.04	16.24	0.04	0.0
1138	1202	A	1	-16.7	0.22	19.02	0.22	0.0

i-nuc	BP(j)	Nuc	#BP_Win	avgMFE	avgZ	avgED	SumZ	SumZ/#TotalWindows	BPs= 6
nt-1139	-	G	120	-	-	-	-	-
1139	1108	U	8	-21.44	-1.39	20.71	-11.15	-0.09
1139	1105	C	81	-25.19	-2.67	12.96	-216.06	-1.8
1139	1171	C	2	-16.95	-0.26	25.63	-0.51	-0.0
1139	NoBP	G	18	-16.83	-0.07	23.02	-1.24	-0.01
1139	1236	U	9	-14.4	0.74	29.18	6.66	0.06
1139	1201	C	1	-16.7	0.22	19.02	0.22	0.0
1139	1211	C	1	-16.5	0.23	19.55	0.23	0.0

i-nuc	BP(j)	Nuc	#BP_Win	avgMFE	avgZ	avgED	SumZ	SumZ/#TotalWindows	BPs= 9
nt-1140	-	G	120	-	-	-	-	-
1140	NoBP	G	6	-21.22	-1.25	21.02	-7.5	-0.06
1140	1104	C	81	-25.19	-2.67	12.96	-216.06	-1.8
1140	1105	C	1	-17.6	-0.63	17.71	-0.63	-0.01
1140	1170	C	2	-16.95	-0.26	25.63	-0.51	-0.0
1140	1201	C	14	-16.79	-0.14	23.08	-1.91	-0.02
1140	1235	C	9	-14.4	0.74	29.18	6.66	0.06
1140	1194	C	3	-16.57	0.21	25.0	0.63	0.01
1140	1253	C	2	-17.3	0.02	16.11	0.05	0.0
1140	1200	C	1	-16.7	0.22	19.02	0.22	0.0
1140	1210	C	1	-16.5	0.23	19.55	0.23	0.0

i-nuc	BP(j)	Nuc	#BP_Win	avgMFE	avgZ	avgED	SumZ	SumZ/#TotalWindows	BPs= 7
nt-1141	-	G	120	-	-	-	-	-
1141	1103	C	81	-25.19	-2.67	12.96	-216.06	-1.8
1141	NoBP	G	10	-18.23	-0.36	21.23	-3.58	-0.03
1141	1104	C	1	-17.6	-0.63	17.71	-0.63	-0.01
1141	1169	C	2	-16.95	-0.26	25.63	-0.51	-0.0
1141	1200	C	14	-16.79	-0.14	23.08	-1.91	-0.02
1141	1234	U	9	-14.4	0.74	29.18	6.66	0.06
1141	1252	C	2	-17.3	0.02	16.11	0.05	0.0
1141	1209	C	1	-16.5	0.23	19.55	0.23	0.0

i-nuc	BP(j)	Nuc	#BP_Win	avgMFE	avgZ	avgED	SumZ	SumZ/#TotalWindows	BPs= 2
nt-1142	-	A	120	-	-	-	-	-
1142	NoBP	A	82	-23.05	-1.94	16.62	-158.84	-1.32
1142	1102	U	29	-22.66	-2.09	11.74	-60.55	-0.5
1142	1233	U	9	-14.4	0.74	29.18	6.66	0.06

i-nuc	BP(j)	Nuc	#BP_Win	avgMFE	avgZ	avgED	SumZ	SumZ/#TotalWindows	BPs= 6
nt-1143	-	U	120	-	-	-	-	-
1143	NoBP	U	65	-24.92	-2.49	14.24	-162.16	-1.35
1143	1101	A	26	-22.25	-2.04	11.99	-52.99	-0.44
1143	1168	G	2	-16.95	-0.26	25.63	-0.51	-0.0
1143	1199	A	14	-16.79	-0.14	23.08	-1.91	-0.02
1143	1232	A	9	-14.4	0.74	29.18	6.66	0.06
1143	1191	A	3	-16.57	0.21	25.0	0.63	0.01
1143	1197	G	1	-16.7	0.22	19.02	0.22	0.0

i-nuc	BP(j)	Nuc	#BP_Win	avgMFE	avgZ	avgED	SumZ	SumZ/#TotalWindows	BPs= 5
nt-1144	-	U	120	-	-	-	-	-
1144	NoBP	U	91	-24.02	-2.34	13.63	-212.8	-1.77
1144	1167	A	2	-16.95	-0.26	25.63	-0.51	-0.0
1144	1198	G	14	-16.79	-0.14	23.08	-1.91	-0.02
1144	1231	G	9	-14.4	0.74	29.18	6.66	0.06
1144	1190	A	3	-16.57	0.21	25.0	0.63	0.01
1144	1196	A	1	-16.7	0.22	19.02	0.22	0.0

i-nuc	BP(j)	Nuc	#BP_Win	avgMFE	avgZ	avgED	SumZ	SumZ/#TotalWindows	BPs= 2
nt-1145	-	A	120	-	-	-	-	-
1145	NoBP	A	115	-22.21	-1.78	16.06	-205.01	-1.71
1145	1166	U	2	-16.95	-0.26	25.63	-0.51	-0.0
1145	1189	U	3	-16.57	0.21	25.0	0.63	0.01

i-nuc	BP(j)	Nuc	#BP_Win	avgMFE	avgZ	avgED	SumZ	SumZ/#TotalWindows	BPs= 0
nt-1146	-	A	120	-	-	-	-	-
1146	NoBP	A	120	-21.88	-1.69	16.48	-202.73	-1.69

i-nuc	BP(j)	Nuc	#BP_Win	avgMFE	avgZ	avgED	SumZ	SumZ/#TotalWindows	BPs= 1
nt-1147	-	A	120	-	-	-	-	-
1147	NoBP	A	118	-21.87	-1.69	16.37	-199.99	-1.67
1147	1164	U	2	-16.95	-0.26	25.63	-0.51	-0.0

i-nuc	BP(j)	Nuc	#BP_Win	avgMFE	avgZ	avgED	SumZ	SumZ/#TotalWindows	BPs= 1
nt-1148	-	U	120	-	-	-	-	-
1148	NoBP	U	118	-21.79	-1.68	16.41	-197.95	-1.65
1148	1163	G	2	-16.95	-0.26	25.63	-0.51	-0.0

i-nuc	BP(j)	Nuc	#BP_Win	avgMFE	avgZ	avgED	SumZ	SumZ/#TotalWindows	BPs= 1
nt-1149	-	A	120	-	-	-	-	-
1149	NoBP	A	118	-21.71	-1.66	16.43	-196.25	-1.64
1149	1162	U	2	-16.95	-0.26	25.63	-0.51	-0.0

i-nuc	BP(j)	Nuc	#BP_Win	avgMFE	avgZ	avgED	SumZ	SumZ/#TotalWindows	BPs= 0
nt-1150	-	A	120	-	-	-	-	-
1150	NoBP	A	120	-21.56	-1.62	16.59	-194.87	-1.62

i-nuc	BP(j)	Nuc	#BP_Win	avgMFE	avgZ	avgED	SumZ	SumZ/#TotalWindows	BPs= 0
nt-1151	-	A	120	-	-	-	-	-
1151	NoBP	A	120	-21.49	-1.61	16.61	-192.61	-1.61

i-nuc	BP(j)	Nuc	#BP_Win	avgMFE	avgZ	avgED	SumZ	SumZ/#TotalWindows	BPs= 1
nt-1152	-	A	120	-	-	-	-	-
1152	NoBP	A	110	-22.02	-1.78	15.64	-196.02	-1.63
1152	1223	U	10	-14.72	0.61	28.05	6.08	0.05

i-nuc	BP(j)	Nuc	#BP_Win	avgMFE	avgZ	avgED	SumZ	SumZ/#TotalWindows	BPs= 2
nt-1153	-	U	120	-	-	-	-	-
1153	NoBP	U	94	-21.24	-1.5	16.21	-141.17	-1.18
1153	1056	A	16	-26.03	-3.2	13.15	-51.27	-0.43
1153	1222	A	10	-14.72	0.61	28.05	6.08	0.05

i-nuc	BP(j)	Nuc	#BP_Win	avgMFE	avgZ	avgED	SumZ	SumZ/#TotalWindows	BPs= 2
nt-1154	-	A	120	-	-	-	-	-
1154	NoBP	A	94	-21.17	-1.48	16.24	-138.83	-1.16
1154	1055	U	16	-26.03	-3.2	13.15	-51.27	-0.43
1154	1221	U	10	-14.72	0.61	28.05	6.08	0.05

i-nuc	BP(j)	Nuc	#BP_Win	avgMFE	avgZ	avgED	SumZ	SumZ/#TotalWindows	BPs= 4
nt-1155	-	G	120	-	-	-	-	-
1155	NoBP	G	26	-22.79	-1.93	15.74	-50.27	-0.42
1155	1054	C	16	-26.03	-3.2	13.15	-51.27	-0.43
1155	1187	C	62	-20.65	-1.35	15.75	-83.56	-0.7
1155	1220	C	10	-14.72	0.61	28.05	6.08	0.05
1155	1266	C	6	-18.6	-0.37	23.68	-2.24	-0.02

i-nuc	BP(j)	Nuc	#BP_Win	avgMFE	avgZ	avgED	SumZ	SumZ/#TotalWindows	BPs= 4
nt-1156	-	U	120	-	-	-	-	-
1156	NoBP	U	26	-22.57	-1.84	15.92	-47.88	-0.4
1156	1053	A	16	-26.03	-3.2	13.15	-51.27	-0.43
1156	1186	A	62	-20.65	-1.35	15.75	-83.56	-0.7
1156	1219	A	10	-14.72	0.61	28.05	6.08	0.05
1156	1265	A	6	-18.6	-0.37	23.68	-2.24	-0.02

i-nuc	BP(j)	Nuc	#BP_Win	avgMFE	avgZ	avgED	SumZ	SumZ/#TotalWindows	BPs= 2
nt-1157	-	A	120	-	-	-	-	-
1157	1052	U	15	-26.13	-3.21	12.95	-48.14	-0.4
1157	NoBP	A	99	-20.54	-1.28	17.07	-126.63	-1.06
1157	1263	U	6	-18.6	-0.37	23.68	-2.24	-0.02

i-nuc	BP(j)	Nuc	#BP_Win	avgMFE	avgZ	avgED	SumZ	SumZ/#TotalWindows	BPs= 2
nt-1158	-	A	120	-	-	-	-	-
1158	NoBP	A	30	-24.16	-2.47	14.96	-74.12	-0.62
1158	1183	U	83	-20.22	-1.18	17.13	-98.19	-0.82
1158	1262	U	7	-18.27	-0.32	23.04	-2.22	-0.02

i-nuc	BP(j)	Nuc	#BP_Win	avgMFE	avgZ	avgED	SumZ	SumZ/#TotalWindows	BPs= 2
nt-1159	-	G	120	-	-	-	-	-
1159	NoBP	G	29	-23.86	-2.38	15.4	-69.02	-0.58
1159	1182	C	84	-20.29	-1.2	17.05	-100.67	-0.84
1159	1261	C	7	-18.27	-0.32	23.04	-2.22	-0.02

i-nuc	BP(j)	Nuc	#BP_Win	avgMFE	avgZ	avgED	SumZ	SumZ/#TotalWindows	BPs= 1
nt-1160	-	A	120	-	-	-	-	-
1160	NoBP	A	36	-22.59	-1.93	17.02	-69.63	-0.58
1160	1181	U	84	-20.29	-1.2	17.05	-100.67	-0.84

i-nuc	BP(j)	Nuc	#BP_Win	avgMFE	avgZ	avgED	SumZ	SumZ/#TotalWindows	BPs= 1
nt-1161	-	A	120	-	-	-	-	-
1161	NoBP	A	36	-22.4	-1.87	17.16	-67.2	-0.56
1161	1180	U	84	-20.29	-1.2	17.05	-100.67	-0.84

i-nuc	BP(j)	Nuc	#BP_Win	avgMFE	avgZ	avgED	SumZ	SumZ/#TotalWindows	BPs= 3
nt-1162	-	U	120	-	-	-	-	-
1162	NoBP	U	20	-25.1	-2.88	13.44	-57.67	-0.48
1162	1179	A	84	-20.29	-1.2	17.05	-100.67	-0.84
1162	1149	A	2	-16.95	-0.26	25.63	-0.51	-0.0
1162	1258	A	14	-18.84	-0.42	21.6	-5.9	-0.05

i-nuc	BP(j)	Nuc	#BP_Win	avgMFE	avgZ	avgED	SumZ	SumZ/#TotalWindows	BPs= 3
nt-1163	-	G	120	-	-	-	-	-
1163	NoBP	G	20	-24.73	-2.71	13.72	-54.29	-0.45
1163	1178	C	84	-20.29	-1.2	17.05	-100.67	-0.84
1163	1148	U	2	-16.95	-0.26	25.63	-0.51	-0.0
1163	1257	C	14	-18.84	-0.42	21.6	-5.9	-0.05

i-nuc	BP(j)	Nuc	#BP_Win	avgMFE	avgZ	avgED	SumZ	SumZ/#TotalWindows	BPs= 3
nt-1164	-	U	120	-	-	-	-	-
1164	NoBP	U	20	-24.36	-2.58	14.05	-51.59	-0.43
1164	1177	G	84	-20.29	-1.2	17.05	-100.67	-0.84
1164	1147	A	2	-16.95	-0.26	25.63	-0.51	-0.0
1164	1256	G	14	-18.84	-0.42	21.6	-5.9	-0.05

i-nuc	BP(j)	Nuc	#BP_Win	avgMFE	avgZ	avgED	SumZ	SumZ/#TotalWindows	BPs= 0
nt-1165	-	A	120	-	-	-	-	-
1165	NoBP	A	120	-20.69	-1.3	17.26	-156.19	-1.3

i-nuc	BP(j)	Nuc	#BP_Win	avgMFE	avgZ	avgED	SumZ	SumZ/#TotalWindows	BPs= 1
nt-1166	-	U	120	-	-	-	-	-
1166	NoBP	U	118	-20.7	-1.3	17.15	-153.2	-1.28
1166	1145	A	2	-16.95	-0.26	25.63	-0.51	-0.0

i-nuc	BP(j)	Nuc	#BP_Win	avgMFE	avgZ	avgED	SumZ	SumZ/#TotalWindows	BPs= 1
nt-1167	-	A	120	-	-	-	-	-
1167	NoBP	A	118	-20.65	-1.28	17.19	-150.61	-1.26
1167	1144	U	2	-16.95	-0.26	25.63	-0.51	-0.0

i-nuc	BP(j)	Nuc	#BP_Win	avgMFE	avgZ	avgED	SumZ	SumZ/#TotalWindows	BPs= 3
nt-1168	-	G	120	-	-	-	-	-
1168	NoBP	G	102	-20.87	-1.38	16.59	-140.49	-1.17
1168	1143	U	2	-16.95	-0.26	25.63	-0.51	-0.0
1168	1252	C	14	-18.84	-0.42	21.6	-5.9	-0.05
1168	1273	U	2	-18.9	-0.25	19.26	-0.5	-0.0

i-nuc	BP(j)	Nuc	#BP_Win	avgMFE	avgZ	avgED	SumZ	SumZ/#TotalWindows	BPs= 3
nt-1169	-	C	120	-	-	-	-	-
1169	NoBP	C	102	-20.81	-1.35	16.62	-137.79	-1.15
1169	1141	G	2	-16.95	-0.26	25.63	-0.51	-0.0
1169	1251	G	14	-18.84	-0.42	21.6	-5.9	-0.05
1169	1272	G	2	-18.9	-0.25	19.26	-0.5	-0.0

i-nuc	BP(j)	Nuc	#BP_Win	avgMFE	avgZ	avgED	SumZ	SumZ/#TotalWindows	BPs= 3
nt-1170	-	C	120	-	-	-	-	-
1170	NoBP	C	111	-20.38	-1.17	17.41	-129.74	-1.08
1170	1068	G	5	-23.7	-2.24	13.8	-11.2	-0.09
1170	1140	G	2	-16.95	-0.26	25.63	-0.51	-0.0
1170	1271	G	2	-18.9	-0.25	19.26	-0.5	-0.0

i-nuc	BP(j)	Nuc	#BP_Win	avgMFE	avgZ	avgED	SumZ	SumZ/#TotalWindows	BPs= 4
nt-1171	-	C	120	-	-	-	-	-
1171	NoBP	C	97	-20.54	-1.24	16.83	-120.74	-1.01
1171	1067	G	5	-23.7	-2.24	13.8	-11.2	-0.09
1171	1139	G	2	-16.95	-0.26	25.63	-0.51	-0.0
1171	1249	G	14	-18.84	-0.42	21.6	-5.9	-0.05
1171	1269	G	2	-18.9	-0.25	19.26	-0.5	-0.0

i-nuc	BP(j)	Nuc	#BP_Win	avgMFE	avgZ	avgED	SumZ	SumZ/#TotalWindows	BPs= 3
nt-1172	-	U	120	-	-	-	-	-
1172	NoBP	U	99	-20.4	-1.2	17.06	-119.21	-0.99
1172	1066	A	5	-23.7	-2.24	13.8	-11.2	-0.09
1172	1248	A	14	-18.84	-0.42	21.6	-5.9	-0.05
1172	1268	A	2	-18.9	-0.25	19.26	-0.5	-0.0

i-nuc	BP(j)	Nuc	#BP_Win	avgMFE	avgZ	avgED	SumZ	SumZ/#TotalWindows	BPs= 0
nt-1173	-	A	120	-	-	-	-	-
1173	NoBP	A	120	-20.3	-1.12	17.47	-134.93	-1.12

i-nuc	BP(j)	Nuc	#BP_Win	avgMFE	avgZ	avgED	SumZ	SumZ/#TotalWindows	BPs= 1
nt-1174	-	C	120	-	-	-	-	-
1174	NoBP	C	94	-20.61	-1.3	16.74	-122.18	-1.02
1174	1185	G	26	-19.05	-0.44	20.02	-11.39	-0.09

i-nuc	BP(j)	Nuc	#BP_Win	avgMFE	avgZ	avgED	SumZ	SumZ/#TotalWindows	BPs= 1
nt-1175	-	C	120	-	-	-	-	-
1175	NoBP	C	94	-20.58	-1.28	16.7	-120.54	-1.0
1175	1184	G	26	-19.05	-0.44	20.02	-11.39	-0.09

i-nuc	BP(j)	Nuc	#BP_Win	avgMFE	avgZ	avgED	SumZ	SumZ/#TotalWindows	BPs= 1
nt-1176	-	A	120	-	-	-	-	-
1176	NoBP	A	94	-20.55	-1.27	16.66	-119.4	-0.99
1176	1183	U	26	-19.05	-0.44	20.02	-11.39	-0.09

i-nuc	BP(j)	Nuc	#BP_Win	avgMFE	avgZ	avgED	SumZ	SumZ/#TotalWindows	BPs= 2
nt-1177	-	G	120	-	-	-	-	-
1177	NoBP	G	10	-22.45	-1.77	13.04	-17.68	-0.15
1177	1164	U	84	-20.29	-1.2	17.05	-100.67	-0.84
1177	1182	C	26	-19.05	-0.44	20.02	-11.39	-0.09

i-nuc	BP(j)	Nuc	#BP_Win	avgMFE	avgZ	avgED	SumZ	SumZ/#TotalWindows	BPs= 1
nt-1178	-	C	120	-	-	-	-	-
1178	NoBP	C	36	-19.93	-0.77	18.02	-27.88	-0.23
1178	1163	G	84	-20.29	-1.2	17.05	-100.67	-0.84

i-nuc	BP(j)	Nuc	#BP_Win	avgMFE	avgZ	avgED	SumZ	SumZ/#TotalWindows	BPs= 1
nt-1179	-	A	120	-	-	-	-	-
1179	NoBP	A	36	-19.86	-0.75	18.04	-27.01	-0.23
1179	1162	U	84	-20.29	-1.2	17.05	-100.67	-0.84

i-nuc	BP(j)	Nuc	#BP_Win	avgMFE	avgZ	avgED	SumZ	SumZ/#TotalWindows	BPs= 2
nt-1180	-	U	120	-	-	-	-	-
1180	NoBP	U	29	-19.46	-0.59	19.53	-16.99	-0.14
1180	1161	A	84	-20.29	-1.2	17.05	-100.67	-0.84
1180	1292	A	7	-21.23	-1.26	12.41	-8.83	-0.07

i-nuc	BP(j)	Nuc	#BP_Win	avgMFE	avgZ	avgED	SumZ	SumZ/#TotalWindows	BPs= 2
nt-1181	-	U	120	-	-	-	-	-
1181	NoBP	U	29	-19.42	-0.54	19.41	-15.75	-0.13
1181	1160	A	84	-20.29	-1.2	17.05	-100.67	-0.84
1181	1291	A	7	-21.23	-1.26	12.41	-8.83	-0.07

i-nuc	BP(j)	Nuc	#BP_Win	avgMFE	avgZ	avgED	SumZ	SumZ/#TotalWindows	BPs= 3
nt-1182	-	C	120	-	-	-	-	-
1182	1159	G	84	-20.29	-1.2	17.05	-100.67	-0.84
1182	1177	G	26	-19.05	-0.44	20.02	-11.39	-0.09
1182	1290	G	7	-21.23	-1.26	12.41	-8.83	-0.07
1182	NoBP	C	3	-22.27	-1.31	12.55	-3.92	-0.03

i-nuc	BP(j)	Nuc	#BP_Win	avgMFE	avgZ	avgED	SumZ	SumZ/#TotalWindows	BPs= 3
nt-1183	-	U	120	-	-	-	-	-
1183	1158	A	83	-20.22	-1.18	17.13	-98.19	-0.82
1183	1176	A	26	-19.05	-0.44	20.02	-11.39	-0.09
1183	1289	A	7	-21.23	-1.26	12.41	-8.83	-0.07
1183	NoBP	U	4	-22.4	-1.36	11.82	-5.46	-0.05

i-nuc	BP(j)	Nuc	#BP_Win	avgMFE	avgZ	avgED	SumZ	SumZ/#TotalWindows	BPs= 3
nt-1184	-	G	120	-	-	-	-	-
1184	NoBP	G	85	-20.24	-1.15	16.96	-98.08	-0.82
1184	1096	C	2	-21.2	-1.7	15.1	-3.4	-0.03
1184	1175	C	26	-19.05	-0.44	20.02	-11.39	-0.09
1184	1288	C	7	-21.23	-1.26	12.41	-8.83	-0.07

i-nuc	BP(j)	Nuc	#BP_Win	avgMFE	avgZ	avgED	SumZ	SumZ/#TotalWindows	BPs= 2
nt-1185	-	G	120	-	-	-	-	-
1185	NoBP	G	92	-20.25	-1.13	16.73	-103.87	-0.87
1185	1095	C	2	-21.2	-1.7	15.1	-3.4	-0.03
1185	1174	C	26	-19.05	-0.44	20.02	-11.39	-0.09

i-nuc	BP(j)	Nuc	#BP_Win	avgMFE	avgZ	avgED	SumZ	SumZ/#TotalWindows	BPs= 2
nt-1186	-	A	120	-	-	-	-	-
1186	NoBP	A	56	-19.22	-0.58	19.36	-32.34	-0.27
1186	1156	U	62	-20.65	-1.35	15.75	-83.56	-0.7
1186	1094	U	2	-21.2	-1.7	15.1	-3.4	-0.03

i-nuc	BP(j)	Nuc	#BP_Win	avgMFE	avgZ	avgED	SumZ	SumZ/#TotalWindows	BPs= 2
nt-1187	-	C	120	-	-	-	-	-
1187	NoBP	C	51	-19.01	-0.52	20.17	-26.41	-0.22
1187	1155	G	62	-20.65	-1.35	15.75	-83.56	-0.7
1187	1286	G	7	-21.23	-1.26	12.41	-8.83	-0.07

i-nuc	BP(j)	Nuc	#BP_Win	avgMFE	avgZ	avgED	SumZ	SumZ/#TotalWindows	BPs= 1
nt-1188	-	A	120	-	-	-	-	-
1188	NoBP	A	113	-19.9	-0.96	17.76	-108.67	-0.91
1188	1285	U	7	-21.23	-1.26	12.41	-8.83	-0.07

i-nuc	BP(j)	Nuc	#BP_Win	avgMFE	avgZ	avgED	SumZ	SumZ/#TotalWindows	BPs= 2
nt-1189	-	U	120	-	-	-	-	-
1189	NoBP	U	110	-19.98	-0.98	17.58	-107.75	-0.9
1189	1145	A	3	-16.57	0.21	25.0	0.63	0.01
1189	1284	A	7	-21.23	-1.26	12.41	-8.83	-0.07

i-nuc	BP(j)	Nuc	#BP_Win	avgMFE	avgZ	avgED	SumZ	SumZ/#TotalWindows	BPs= 1
nt-1190	-	A	120	-	-	-	-	-
1190	NoBP	A	117	-20.04	-0.99	17.28	-115.85	-0.97
1190	1144	U	3	-16.57	0.21	25.0	0.63	0.01

i-nuc	BP(j)	Nuc	#BP_Win	avgMFE	avgZ	avgED	SumZ	SumZ/#TotalWindows	BPs= 1
nt-1191	-	A	120	-	-	-	-	-
1191	NoBP	A	117	-20.03	-0.98	17.3	-114.67	-0.96
1191	1143	U	3	-16.57	0.21	25.0	0.63	0.01

i-nuc	BP(j)	Nuc	#BP_Win	avgMFE	avgZ	avgED	SumZ	SumZ/#TotalWindows	BPs= 1
nt-1192	-	G	120	-	-	-	-	-
1192	NoBP	G	116	-19.83	-0.93	17.76	-107.44	-0.9
1192	1300	U	4	-22.75	-1.39	10.1	-5.56	-0.05

i-nuc	BP(j)	Nuc	#BP_Win	avgMFE	avgZ	avgED	SumZ	SumZ/#TotalWindows	BPs= 2
nt-1193	-	A	120	-	-	-	-	-
1193	NoBP	A	110	-19.9	-0.94	17.55	-103.27	-0.86
1193	1225	U	5	-17.8	-0.48	22.7	-2.41	-0.02
1193	1299	U	5	-22.48	-1.33	11.59	-6.66	-0.06

i-nuc	BP(j)	Nuc	#BP_Win	avgMFE	avgZ	avgED	SumZ	SumZ/#TotalWindows	BPs= 3
nt-1194	-	C	120	-	-	-	-	-
1194	NoBP	C	107	-19.98	-0.96	17.36	-103.23	-0.86
1194	1224	G	5	-17.8	-0.48	22.7	-2.41	-0.02
1194	1140	G	3	-16.57	0.21	25.0	0.63	0.01
1194	1298	G	5	-22.48	-1.33	11.59	-6.66	-0.06

i-nuc	BP(j)	Nuc	#BP_Win	avgMFE	avgZ	avgED	SumZ	SumZ/#TotalWindows	BPs= 3
nt-1195	-	A	120	-	-	-	-	-
1195	NoBP	A	94	-19.99	-1.0	17.05	-93.64	-0.78
1195	1213	U	16	-19.19	-0.59	20.77	-9.45	-0.08
1195	1223	U	5	-17.8	-0.48	22.7	-2.41	-0.02
1195	1297	U	5	-22.48	-1.33	11.59	-6.66	-0.06

i-nuc	BP(j)	Nuc	#BP_Win	avgMFE	avgZ	avgED	SumZ	SumZ/#TotalWindows	BPs= 5
nt-1196	-	A	120	-	-	-	-	-
1196	NoBP	A	61	-20.0	-1.08	17.97	-65.97	-0.55
1196	1100	U	6	-22.87	-2.14	11.88	-12.87	-0.11
1196	1212	U	44	-19.33	-0.61	17.95	-26.95	-0.22
1196	1138	U	3	-16.57	0.21	25.0	0.63	0.01
1196	1144	U	1	-16.7	0.22	19.02	0.22	0.0
1196	1296	U	5	-22.48	-1.33	11.59	-6.66	-0.06

i-nuc	BP(j)	Nuc	#BP_Win	avgMFE	avgZ	avgED	SumZ	SumZ/#TotalWindows	BPs= 8
nt-1197	-	G	120	-	-	-	-	-
1197	NoBP	G	38	-17.82	-0.48	20.99	-18.25	-0.15
1197	1099	C	6	-22.87	-2.14	11.88	-12.87	-0.11
1197	1096	C	6	-20.5	-1.69	11.76	-10.16	-0.08
1197	1211	C	44	-19.33	-0.61	17.95	-26.95	-0.22
1197	1221	U	5	-17.8	-0.48	22.7	-2.41	-0.02
1197	1137	C	3	-16.57	0.21	25.0	0.63	0.01
1197	1143	U	1	-16.7	0.22	19.02	0.22	0.0
1197	1295	C	5	-22.48	-1.33	11.59	-6.66	-0.06
1197	1305	C	12	-27.61	-2.84	9.72	-34.1	-0.28

i-nuc	BP(j)	Nuc	#BP_Win	avgMFE	avgZ	avgED	SumZ	SumZ/#TotalWindows	BPs= 8
nt-1198	-	G	120	-	-	-	-	-
1198	NoBP	G	23	-17.88	-0.54	20.35	-12.52	-0.1
1198	1098	C	6	-22.87	-2.14	11.88	-12.87	-0.11
1198	1095	C	6	-20.5	-1.69	11.76	-10.16	-0.08
1198	1210	C	44	-19.33	-0.61	17.95	-26.95	-0.22
1198	1220	C	5	-17.8	-0.48	22.7	-2.41	-0.02
1198	1144	U	14	-16.79	-0.14	23.08	-1.91	-0.02
1198	1136	C	3	-16.57	0.21	25.0	0.63	0.01
1198	1294	C	5	-22.48	-1.33	11.59	-6.66	-0.06
1198	1304	C	14	-26.99	-2.6	10.84	-36.42	-0.3

i-nuc	BP(j)	Nuc	#BP_Win	avgMFE	avgZ	avgED	SumZ	SumZ/#TotalWindows	BPs= 4
nt-1199	-	A	120	-	-	-	-	-
1199	NoBP	A	83	-19.24	-0.72	18.15	-59.82	-0.5
1199	1094	U	6	-20.5	-1.69	11.76	-10.16	-0.08
1199	1143	U	14	-16.79	-0.14	23.08	-1.91	-0.02
1199	1135	U	3	-16.57	0.21	25.0	0.63	0.01
1199	1303	U	14	-26.99	-2.6	10.84	-36.42	-0.3

i-nuc	BP(j)	Nuc	#BP_Win	avgMFE	avgZ	avgED	SumZ	SumZ/#TotalWindows	BPs= 6
nt-1200	-	C	120	-	-	-	-	-
1200	NoBP	C	38	-19.58	-1.04	16.88	-39.67	-0.33
1200	1206	G	45	-19.26	-0.59	17.98	-26.72	-0.22
1200	1218	G	5	-17.8	-0.48	22.7	-2.41	-0.02
1200	1141	G	14	-16.79	-0.14	23.08	-1.91	-0.02
1200	1130	G	3	-16.57	0.21	25.0	0.63	0.01
1200	1140	G	1	-16.7	0.22	19.02	0.22	0.0
1200	1302	G	14	-26.99	-2.6	10.84	-36.42	-0.3

i-nuc	BP(j)	Nuc	#BP_Win	avgMFE	avgZ	avgED	SumZ	SumZ/#TotalWindows	BPs= 6
nt-1201	-	C	120	-	-	-	-	-
1201	NoBP	C	38	-19.51	-1.01	17.04	-38.44	-0.32
1201	1205	G	45	-19.26	-0.59	17.98	-26.72	-0.22
1201	1216	G	5	-17.8	-0.48	22.7	-2.41	-0.02
1201	1140	G	14	-16.79	-0.14	23.08	-1.91	-0.02
1201	1129	G	3	-16.57	0.21	25.0	0.63	0.01
1201	1139	G	1	-16.7	0.22	19.02	0.22	0.0
1201	1301	G	14	-26.99	-2.6	10.84	-36.42	-0.3

i-nuc	BP(j)	Nuc	#BP_Win	avgMFE	avgZ	avgED	SumZ	SumZ/#TotalWindows	BPs= 4
nt-1202	-	A	120	-	-	-	-	-
1202	NoBP	A	78	-19.32	-0.74	17.62	-57.9	-0.48
1202	1214	U	26	-17.62	-0.38	22.07	-9.93	-0.08
1202	1128	U	1	-17.9	-0.26	22.16	-0.26	-0.0
1202	1138	U	1	-16.7	0.22	19.02	0.22	0.0
1202	1300	U	14	-26.99	-2.6	10.84	-36.42	-0.3

i-nuc	BP(j)	Nuc	#BP_Win	avgMFE	avgZ	avgED	SumZ	SumZ/#TotalWindows	BPs= 2
nt-1203	-	A	120	-	-	-	-	-
1203	NoBP	A	79	-19.3	-0.72	17.68	-57.07	-0.48
1203	1213	U	27	-17.63	-0.38	22.07	-10.19	-0.08
1203	1299	U	14	-26.99	-2.6	10.84	-36.42	-0.3

i-nuc	BP(j)	Nuc	#BP_Win	avgMFE	avgZ	avgED	SumZ	SumZ/#TotalWindows	BPs= 3
nt-1204	-	A	120	-	-	-	-	-
1204	NoBP	A	60	-19.64	-0.79	16.97	-47.23	-0.39
1204	1212	U	32	-18.39	-0.53	20.43	-16.85	-0.14
1204	1138	U	14	-16.79	-0.14	23.08	-1.91	-0.02
1204	1296	U	14	-26.99	-2.6	10.84	-36.42	-0.3

i-nuc	BP(j)	Nuc	#BP_Win	avgMFE	avgZ	avgED	SumZ	SumZ/#TotalWindows	BPs= 6
nt-1205	-	G	120	-	-	-	-	-
1205	NoBP	G	3	-20.5	-1.67	12.2	-5.02	-0.04
1205	1096	C	4	-20.7	-2.04	13.54	-8.15	-0.07
1205	1201	C	45	-19.26	-0.59	17.98	-26.72	-0.22
1205	1211	C	32	-18.39	-0.53	20.43	-16.85	-0.14
1205	1137	C	14	-16.79	-0.14	23.08	-1.91	-0.02
1205	1253	C	8	-21.11	-0.7	15.15	-5.6	-0.05
1205	1295	C	14	-26.99	-2.6	10.84	-36.42	-0.3

i-nuc	BP(j)	Nuc	#BP_Win	avgMFE	avgZ	avgED	SumZ	SumZ/#TotalWindows	BPs= 6
nt-1206	-	G	120	-	-	-	-	-
1206	NoBP	G	3	-20.77	-1.25	13.96	-3.74	-0.03
1206	1095	C	4	-20.7	-2.04	13.54	-8.15	-0.07
1206	1200	C	45	-19.26	-0.59	17.98	-26.72	-0.22
1206	1210	C	32	-18.39	-0.53	20.43	-16.85	-0.14
1206	1136	C	14	-16.79	-0.14	23.08	-1.91	-0.02
1206	1252	C	8	-21.11	-0.7	15.15	-5.6	-0.05
1206	1294	C	14	-26.99	-2.6	10.84	-36.42	-0.3

i-nuc	BP(j)	Nuc	#BP_Win	avgMFE	avgZ	avgED	SumZ	SumZ/#TotalWindows	BPs= 2
nt-1207	-	A	120	-	-	-	-	-
1207	NoBP	A	103	-20.23	-0.87	17.49	-89.1	-0.74
1207	1094	U	4	-20.7	-2.04	13.54	-8.15	-0.07
1207	1135	U	13	-16.68	-0.12	23.49	-1.61	-0.01

i-nuc	BP(j)	Nuc	#BP_Win	avgMFE	avgZ	avgED	SumZ	SumZ/#TotalWindows	BPs= 0
nt-1208	-	A	120	-	-	-	-	-
1208	NoBP	A	120	-19.87	-0.81	18.05	-97.35	-0.81

i-nuc	BP(j)	Nuc	#BP_Win	avgMFE	avgZ	avgED	SumZ	SumZ/#TotalWindows	BPs= 1
nt-1209	-	C	120	-	-	-	-	-
1209	NoBP	C	119	-19.9	-0.81	18.07	-95.92	-0.8
1209	1141	G	1	-16.5	0.23	19.55	0.23	0.0

i-nuc	BP(j)	Nuc	#BP_Win	avgMFE	avgZ	avgED	SumZ	SumZ/#TotalWindows	BPs= 4
nt-1210	-	C	120	-	-	-	-	-
1210	NoBP	C	42	-21.71	-1.2	16.54	-50.25	-0.42
1210	1198	G	44	-19.33	-0.61	17.95	-26.95	-0.22
1210	1206	G	32	-18.39	-0.53	20.43	-16.85	-0.14
1210	1130	G	1	-18.6	-0.68	18.26	-0.68	-0.01
1210	1140	G	1	-16.5	0.23	19.55	0.23	0.0

i-nuc	BP(j)	Nuc	#BP_Win	avgMFE	avgZ	avgED	SumZ	SumZ/#TotalWindows	BPs= 4
nt-1211	-	C	120	-	-	-	-	-
1211	NoBP	C	42	-21.73	-1.17	16.68	-49.17	-0.41
1211	1197	G	44	-19.33	-0.61	17.95	-26.95	-0.22
1211	1205	G	32	-18.39	-0.53	20.43	-16.85	-0.14
1211	1129	G	1	-18.6	-0.68	18.26	-0.68	-0.01
1211	1139	G	1	-16.5	0.23	19.55	0.23	0.0

i-nuc	BP(j)	Nuc	#BP_Win	avgMFE	avgZ	avgED	SumZ	SumZ/#TotalWindows	BPs= 3
nt-1212	-	U	120	-	-	-	-	-
1212	1196	A	44	-19.33	-0.61	17.95	-26.95	-0.22
1212	1204	A	32	-18.39	-0.53	20.43	-16.85	-0.14
1212	NoBP	U	8	-14.8	0.5	29.92	4.01	0.03
1212	1249	G	36	-23.05	-1.44	14.01	-51.87	-0.43

i-nuc	BP(j)	Nuc	#BP_Win	avgMFE	avgZ	avgED	SumZ	SumZ/#TotalWindows	BPs= 3
nt-1213	-	U	120	-	-	-	-	-
1213	1195	A	16	-19.19	-0.59	20.77	-9.45	-0.08
1213	1203	A	27	-17.63	-0.38	22.07	-10.19	-0.08
1213	NoBP	U	6	-13.45	0.89	34.69	5.33	0.04
1213	1248	A	71	-21.46	-1.07	14.87	-76.28	-0.64

i-nuc	BP(j)	Nuc	#BP_Win	avgMFE	avgZ	avgED	SumZ	SumZ/#TotalWindows	BPs= 2
nt-1214	-	U	120	-	-	-	-	-
1214	NoBP	U	7	-14.64	0.48	31.81	3.38	0.03
1214	1202	A	26	-17.62	-0.38	22.07	-9.93	-0.08
1214	1247	A	87	-20.99	-0.95	16.09	-83.03	-0.69

i-nuc	BP(j)	Nuc	#BP_Win	avgMFE	avgZ	avgED	SumZ	SumZ/#TotalWindows	BPs= 1
nt-1215	-	A	120	-	-	-	-	-
1215	NoBP	A	31	-16.85	-0.15	24.48	-4.64	-0.04
1215	1246	U	89	-20.91	-0.93	16.22	-82.99	-0.69

i-nuc	BP(j)	Nuc	#BP_Win	avgMFE	avgZ	avgED	SumZ	SumZ/#TotalWindows	BPs= 2
nt-1216	-	G	120	-	-	-	-	-
1216	NoBP	G	24	-16.49	-0.04	25.07	-0.88	-0.01
1216	1201	C	5	-17.8	-0.48	22.7	-2.41	-0.02
1216	1245	C	91	-20.82	-0.9	16.46	-81.76	-0.68

i-nuc	BP(j)	Nuc	#BP_Win	avgMFE	avgZ	avgED	SumZ	SumZ/#TotalWindows	BPs= 1
nt-1217	-	A	120	-	-	-	-	-
1217	NoBP	A	29	-16.55	-0.02	25.05	-0.68	-0.01
1217	1244	U	91	-20.82	-0.9	16.46	-81.76	-0.68

i-nuc	BP(j)	Nuc	#BP_Win	avgMFE	avgZ	avgED	SumZ	SumZ/#TotalWindows	BPs= 2
nt-1218	-	G	120	-	-	-	-	-
1218	NoBP	G	24	-16.08	0.16	26.0	3.85	0.03
1218	1200	C	5	-17.8	-0.48	22.7	-2.41	-0.02
1218	1243	C	91	-20.82	-0.9	16.46	-81.76	-0.68

i-nuc	BP(j)	Nuc	#BP_Win	avgMFE	avgZ	avgED	SumZ	SumZ/#TotalWindows	BPs= 1
nt-1219	-	A	120	-	-	-	-	-
1219	NoBP	A	110	-20.16	-0.77	17.88	-84.57	-0.7
1219	1156	U	10	-14.72	0.61	28.05	6.08	0.05

i-nuc	BP(j)	Nuc	#BP_Win	avgMFE	avgZ	avgED	SumZ	SumZ/#TotalWindows	BPs= 2
nt-1220	-	C	120	-	-	-	-	-
1220	NoBP	C	105	-20.23	-0.76	17.76	-80.18	-0.67
1220	1155	G	10	-14.72	0.61	28.05	6.08	0.05
1220	1198	G	5	-17.8	-0.48	22.7	-2.41	-0.02

i-nuc	BP(j)	Nuc	#BP_Win	avgMFE	avgZ	avgED	SumZ	SumZ/#TotalWindows	BPs= 2
nt-1221	-	U	120	-	-	-	-	-
1221	NoBP	U	105	-20.19	-0.75	17.87	-78.5	-0.65
1221	1154	A	10	-14.72	0.61	28.05	6.08	0.05
1221	1197	G	5	-17.8	-0.48	22.7	-2.41	-0.02

i-nuc	BP(j)	Nuc	#BP_Win	avgMFE	avgZ	avgED	SumZ	SumZ/#TotalWindows	BPs= 1
nt-1222	-	A	120	-	-	-	-	-
1222	NoBP	A	110	-20.05	-0.72	18.19	-79.64	-0.66
1222	1153	U	10	-14.72	0.61	28.05	6.08	0.05

i-nuc	BP(j)	Nuc	#BP_Win	avgMFE	avgZ	avgED	SumZ	SumZ/#TotalWindows	BPs= 3
nt-1223	-	U	120	-	-	-	-	-
1223	NoBP	U	7	-14.04	0.67	32.26	4.7	0.04
1223	1152	A	10	-14.72	0.61	28.05	6.08	0.05
1223	1195	A	5	-17.8	-0.48	22.7	-2.41	-0.02
1223	1239	A	98	-20.57	-0.82	17.06	-80.19	-0.67

i-nuc	BP(j)	Nuc	#BP_Win	avgMFE	avgZ	avgED	SumZ	SumZ/#TotalWindows	BPs= 2
nt-1224	-	G	120	-	-	-	-	-
1224	NoBP	G	16	-14.24	0.71	30.54	11.41	0.1
1224	1194	C	5	-17.8	-0.48	22.7	-2.41	-0.02
1224	1238	U	99	-20.53	-0.8	17.19	-79.63	-0.66

i-nuc	BP(j)	Nuc	#BP_Win	avgMFE	avgZ	avgED	SumZ	SumZ/#TotalWindows	BPs= 2
nt-1225	-	U	120	-	-	-	-	-
1225	1193	A	5	-17.8	-0.48	22.7	-2.41	-0.02
1225	NoBP	U	16	-14.14	0.78	31.38	12.55	0.1
1225	1237	A	99	-20.53	-0.8	17.19	-79.63	-0.66

i-nuc	BP(j)	Nuc	#BP_Win	avgMFE	avgZ	avgED	SumZ	SumZ/#TotalWindows	BPs= 1
nt-1226	-	A	120	-	-	-	-	-
1226	NoBP	A	21	-14.96	0.51	29.59	10.8	0.09
1226	1236	U	99	-20.53	-0.8	17.19	-79.63	-0.66

i-nuc	BP(j)	Nuc	#BP_Win	avgMFE	avgZ	avgED	SumZ	SumZ/#TotalWindows	BPs= 2
nt-1227	-	G	120	-	-	-	-	-
1227	NoBP	G	18	-14.6	0.59	30.14	10.69	0.09
1227	1235	C	99	-20.53	-0.8	17.19	-79.63	-0.66
1227	1304	C	3	-16.7	0.34	27.07	1.03	0.01

i-nuc	BP(j)	Nuc	#BP_Win	avgMFE	avgZ	avgED	SumZ	SumZ/#TotalWindows	BPs= 2
nt-1228	-	A	120	-	-	-	-	-
1228	NoBP	A	18	-14.57	0.62	30.44	11.23	0.09
1228	1234	U	99	-20.53	-0.8	17.19	-79.63	-0.66
1228	1303	U	3	-16.7	0.34	27.07	1.03	0.01

i-nuc	BP(j)	Nuc	#BP_Win	avgMFE	avgZ	avgED	SumZ	SumZ/#TotalWindows	BPs= 2
nt-1229	-	C	120	-	-	-	-	-
1229	NoBP	C	115	-19.65	-0.59	19.12	-67.73	-0.56
1229	1302	G	3	-16.7	0.34	27.07	1.03	0.01
1229	1347	G	2	-18.4	-0.02	28.18	-0.04	-0.0

i-nuc	BP(j)	Nuc	#BP_Win	avgMFE	avgZ	avgED	SumZ	SumZ/#TotalWindows	BPs= 3
nt-1230	-	C	120	-	-	-	-	-
1230	NoBP	C	114	-19.67	-0.59	19.06	-67.64	-0.56
1230	1301	G	3	-16.7	0.34	27.07	1.03	0.01
1230	1346	G	2	-18.4	-0.02	28.18	-0.04	-0.0
1230	1254	G	1	-18.2	0.11	24.51	0.11	0.0

i-nuc	BP(j)	Nuc	#BP_Win	avgMFE	avgZ	avgED	SumZ	SumZ/#TotalWindows	BPs= 4
nt-1231	-	G	120	-	-	-	-	-
1231	NoBP	G	105	-20.17	-0.71	18.13	-74.5	-0.62
1231	1144	U	9	-14.4	0.74	29.18	6.66	0.06
1231	1300	U	3	-16.7	0.34	27.07	1.03	0.01
1231	1345	U	2	-18.4	-0.02	28.18	-0.04	-0.0
1231	1253	C	1	-18.2	0.11	24.51	0.11	0.0

i-nuc	BP(j)	Nuc	#BP_Win	avgMFE	avgZ	avgED	SumZ	SumZ/#TotalWindows	BPs= 3
nt-1232	-	A	120	-	-	-	-	-
1232	NoBP	A	106	-20.21	-0.72	18.08	-76.12	-0.63
1232	1143	U	9	-14.4	0.74	29.18	6.66	0.06
1232	1299	U	3	-16.7	0.34	27.07	1.03	0.01
1232	1344	U	2	-18.4	-0.02	28.18	-0.04	-0.0

i-nuc	BP(j)	Nuc	#BP_Win	avgMFE	avgZ	avgED	SumZ	SumZ/#TotalWindows	BPs= 4
nt-1233	-	U	120	-	-	-	-	-
1233	NoBP	U	105	-20.31	-0.75	17.84	-78.48	-0.65
1233	1142	A	9	-14.4	0.74	29.18	6.66	0.06
1233	1298	G	3	-16.7	0.34	27.07	1.03	0.01
1233	1343	A	2	-18.4	-0.02	28.18	-0.04	-0.0
1233	1251	G	1	-18.2	0.11	24.51	0.11	0.0

i-nuc	BP(j)	Nuc	#BP_Win	avgMFE	avgZ	avgED	SumZ	SumZ/#TotalWindows	BPs= 3
nt-1234	-	U	120	-	-	-	-	-
1234	NoBP	U	11	-17.82	-0.01	26.23	-0.14	-0.0
1234	1141	G	9	-14.4	0.74	29.18	6.66	0.06
1234	1228	A	99	-20.53	-0.8	17.19	-79.63	-0.66
1234	1250	A	1	-18.2	0.11	24.51	0.11	0.0

i-nuc	BP(j)	Nuc	#BP_Win	avgMFE	avgZ	avgED	SumZ	SumZ/#TotalWindows	BPs= 4
nt-1235	-	C	120	-	-	-	-	-
1235	NoBP	C	9	-18.74	-0.23	23.32	-2.1	-0.02
1235	1140	G	9	-14.4	0.74	29.18	6.66	0.06
1235	1227	G	99	-20.53	-0.8	17.19	-79.63	-0.66
1235	1341	G	2	-18.4	-0.02	28.18	-0.04	-0.0
1235	1249	G	1	-18.2	0.11	24.51	0.11	0.0

i-nuc	BP(j)	Nuc	#BP_Win	avgMFE	avgZ	avgED	SumZ	SumZ/#TotalWindows	BPs= 4
nt-1236	-	U	120	-	-	-	-	-
1236	1139	G	9	-14.4	0.74	29.18	6.66	0.06
1236	1226	A	99	-20.53	-0.8	17.19	-79.63	-0.66
1236	NoBP	U	9	-19.84	-0.49	20.76	-4.4	-0.04
1236	1340	A	2	-18.4	-0.02	28.18	-0.04	-0.0
1236	1248	A	1	-18.2	0.11	24.51	0.11	0.0

i-nuc	BP(j)	Nuc	#BP_Win	avgMFE	avgZ	avgED	SumZ	SumZ/#TotalWindows	BPs= 2
nt-1237	-	A	120	-	-	-	-	-
1237	1138	U	8	-14.51	0.7	28.51	5.56	0.05
1237	1225	U	99	-20.53	-0.8	17.19	-79.63	-0.66
1237	NoBP	A	13	-19.81	-0.45	21.76	-5.86	-0.05

i-nuc	BP(j)	Nuc	#BP_Win	avgMFE	avgZ	avgED	SumZ	SumZ/#TotalWindows	BPs= 1
nt-1238	-	U	120	-	-	-	-	-
1238	NoBP	U	21	-18.28	-0.16	23.98	-3.3	-0.03
1238	1224	G	99	-20.53	-0.8	17.19	-79.63	-0.66

i-nuc	BP(j)	Nuc	#BP_Win	avgMFE	avgZ	avgED	SumZ	SumZ/#TotalWindows	BPs= 1
nt-1239	-	A	120	-	-	-	-	-
1239	NoBP	A	22	-18.63	-0.22	24.16	-4.86	-0.04
1239	1223	U	98	-20.57	-0.82	17.06	-80.19	-0.67

i-nuc	BP(j)	Nuc	#BP_Win	avgMFE	avgZ	avgED	SumZ	SumZ/#TotalWindows	BPs= 0
nt-1240	-	A	120	-	-	-	-	-
1240	NoBP	A	120	-20.3	-0.73	18.28	-87.03	-0.73

i-nuc	BP(j)	Nuc	#BP_Win	avgMFE	avgZ	avgED	SumZ	SumZ/#TotalWindows	BPs= 0
nt-1241	-	A	120	-	-	-	-	-
1241	NoBP	A	120	-20.38	-0.74	18.18	-89.18	-0.74

i-nuc	BP(j)	Nuc	#BP_Win	avgMFE	avgZ	avgED	SumZ	SumZ/#TotalWindows	BPs= 0
nt-1242	-	A	120	-	-	-	-	-
1242	NoBP	A	120	-20.46	-0.76	18.09	-90.95	-0.76

i-nuc	BP(j)	Nuc	#BP_Win	avgMFE	avgZ	avgED	SumZ	SumZ/#TotalWindows	BPs= 3
nt-1243	-	C	120	-	-	-	-	-
1243	NoBP	C	17	-21.01	-0.71	20.31	-12.07	-0.1
1243	1218	G	91	-20.82	-0.9	16.46	-81.76	-0.68
1243	1256	G	11	-17.52	0.23	26.24	2.52	0.02
1243	1251	G	1	-20.2	-0.78	22.82	-0.78	-0.01

i-nuc	BP(j)	Nuc	#BP_Win	avgMFE	avgZ	avgED	SumZ	SumZ/#TotalWindows	BPs= 4
nt-1244	-	U	120	-	-	-	-	-
1244	NoBP	U	2	-16.4	0.44	27.45	0.89	0.01
1244	1217	A	91	-20.82	-0.9	16.46	-81.76	-0.68
1244	1255	A	11	-17.52	0.23	26.24	2.52	0.02
1244	1291	A	15	-22.25	-0.98	18.11	-14.66	-0.12
1244	1250	A	1	-20.2	-0.78	22.82	-0.78	-0.01

i-nuc	BP(j)	Nuc	#BP_Win	avgMFE	avgZ	avgED	SumZ	SumZ/#TotalWindows	BPs= 4
nt-1245	-	C	120	-	-	-	-	-
1245	1216	G	91	-20.82	-0.9	16.46	-81.76	-0.68
1245	1254	G	11	-17.52	0.23	26.24	2.52	0.02
1245	1290	G	15	-22.25	-0.98	18.11	-14.66	-0.12
1245	NoBP	C	2	-20.55	-0.32	20.19	-0.64	-0.01
1245	1249	G	1	-20.2	-0.78	22.82	-0.78	-0.01

i-nuc	BP(j)	Nuc	#BP_Win	avgMFE	avgZ	avgED	SumZ	SumZ/#TotalWindows	BPs= 2
nt-1246	-	U	120	-	-	-	-	-
1246	1215	A	89	-20.91	-0.93	16.22	-82.99	-0.69
1246	NoBP	U	16	-18.42	0.04	24.56	0.71	0.01
1246	1289	A	15	-22.25	-0.98	18.11	-14.66	-0.12

i-nuc	BP(j)	Nuc	#BP_Win	avgMFE	avgZ	avgED	SumZ	SumZ/#TotalWindows	BPs= 1
nt-1247	-	A	120	-	-	-	-	-
1247	1214	U	87	-20.99	-0.95	16.09	-83.03	-0.69
1247	NoBP	A	33	-20.32	-0.45	21.31	-14.7	-0.12

i-nuc	BP(j)	Nuc	#BP_Win	avgMFE	avgZ	avgED	SumZ	SumZ/#TotalWindows	BPs= 3
nt-1248	-	A	120	-	-	-	-	-
1248	1213	U	71	-21.46	-1.07	14.87	-76.28	-0.64
1248	1172	U	14	-18.84	-0.42	21.6	-5.9	-0.05
1248	NoBP	A	34	-20.46	-0.48	21.06	-16.23	-0.14
1248	1236	U	1	-18.2	0.11	24.51	0.11	0.0

i-nuc	BP(j)	Nuc	#BP_Win	avgMFE	avgZ	avgED	SumZ	SumZ/#TotalWindows	BPs= 5
nt-1249	-	G	120	-	-	-	-	-
1249	NoBP	G	62	-20.4	-0.61	18.08	-37.63	-0.31
1249	1212	U	36	-23.05	-1.44	14.01	-51.87	-0.43
1249	1171	C	14	-18.84	-0.42	21.6	-5.9	-0.05
1249	1263	U	6	-18.1	-0.43	20.37	-2.61	-0.02
1249	1235	C	1	-18.2	0.11	24.51	0.11	0.0
1249	1245	C	1	-20.2	-0.78	22.82	-0.78	-0.01

i-nuc	BP(j)	Nuc	#BP_Win	avgMFE	avgZ	avgED	SumZ	SumZ/#TotalWindows	BPs= 3
nt-1250	-	A	120	-	-	-	-	-
1250	NoBP	A	112	-21.09	-0.86	17.25	-95.81	-0.8
1250	1262	U	6	-18.1	-0.43	20.37	-2.61	-0.02
1250	1234	U	1	-18.2	0.11	24.51	0.11	0.0
1250	1244	U	1	-20.2	-0.78	22.82	-0.78	-0.01

i-nuc	BP(j)	Nuc	#BP_Win	avgMFE	avgZ	avgED	SumZ	SumZ/#TotalWindows	BPs= 4
nt-1251	-	G	120	-	-	-	-	-
1251	NoBP	G	98	-21.45	-0.91	16.69	-89.25	-0.74
1251	1169	C	14	-18.84	-0.42	21.6	-5.9	-0.05
1251	1261	C	6	-18.1	-0.43	20.37	-2.61	-0.02
1251	1233	U	1	-18.2	0.11	24.51	0.11	0.0
1251	1243	C	1	-20.2	-0.78	22.82	-0.78	-0.01

i-nuc	BP(j)	Nuc	#BP_Win	avgMFE	avgZ	avgED	SumZ	SumZ/#TotalWindows	BPs= 5
nt-1252	-	C	120	-	-	-	-	-
1252	NoBP	C	32	-18.87	-0.15	21.15	-4.95	-0.04
1252	1141	G	2	-17.3	0.02	16.11	0.05	0.0
1252	1206	G	8	-21.11	-0.7	15.15	-5.6	-0.05
1252	1168	G	14	-18.84	-0.42	21.6	-5.9	-0.05
1252	1260	G	6	-18.1	-0.43	20.37	-2.61	-0.02
1252	1283	G	58	-23.03	-1.36	14.78	-78.88	-0.66

i-nuc	BP(j)	Nuc	#BP_Win	avgMFE	avgZ	avgED	SumZ	SumZ/#TotalWindows	BPs= 4
nt-1253	-	C	120	-	-	-	-	-
1253	NoBP	C	51	-18.82	-0.26	21.21	-13.08	-0.11
1253	1140	G	2	-17.3	0.02	16.11	0.05	0.0
1253	1205	G	8	-21.11	-0.7	15.15	-5.6	-0.05
1253	1282	G	58	-23.03	-1.36	14.78	-78.88	-0.66
1253	1231	G	1	-18.2	0.11	24.51	0.11	0.0

i-nuc	BP(j)	Nuc	#BP_Win	avgMFE	avgZ	avgED	SumZ	SumZ/#TotalWindows	BPs= 3
nt-1254	-	G	120	-	-	-	-	-
1254	NoBP	G	50	-19.45	-0.42	19.01	-21.12	-0.18
1254	1281	U	58	-23.03	-1.36	14.78	-78.88	-0.66
1254	1245	C	11	-17.52	0.23	26.24	2.52	0.02
1254	1230	C	1	-18.2	0.11	24.51	0.11	0.0

i-nuc	BP(j)	Nuc	#BP_Win	avgMFE	avgZ	avgED	SumZ	SumZ/#TotalWindows	BPs= 3
nt-1255	-	A	120	-	-	-	-	-
1255	NoBP	A	50	-19.48	-0.43	19.24	-21.58	-0.18
1255	1138	U	1	-18.2	0.04	16.24	0.04	0.0
1255	1280	U	58	-23.03	-1.36	14.78	-78.88	-0.66
1255	1244	U	11	-17.52	0.23	26.24	2.52	0.02

i-nuc	BP(j)	Nuc	#BP_Win	avgMFE	avgZ	avgED	SumZ	SumZ/#TotalWindows	BPs= 4
nt-1256	-	G	120	-	-	-	-	-
1256	1137	C	1	-18.2	0.04	16.24	0.04	0.0
1256	NoBP	G	84	-21.86	-1.06	16.14	-88.7	-0.74
1256	1164	U	14	-18.84	-0.42	21.6	-5.9	-0.05
1256	1312	C	10	-21.3	-0.66	16.13	-6.57	-0.05
1256	1243	C	11	-17.52	0.23	26.24	2.52	0.02

i-nuc	BP(j)	Nuc	#BP_Win	avgMFE	avgZ	avgED	SumZ	SumZ/#TotalWindows	BPs= 2
nt-1257	-	C	120	-	-	-	-	-
1257	NoBP	C	96	-21.36	-0.9	17.31	-86.79	-0.72
1257	1163	G	14	-18.84	-0.42	21.6	-5.9	-0.05
1257	1311	G	10	-21.3	-0.66	16.13	-6.57	-0.05

i-nuc	BP(j)	Nuc	#BP_Win	avgMFE	avgZ	avgED	SumZ	SumZ/#TotalWindows	BPs= 2
nt-1258	-	A	120	-	-	-	-	-
1258	NoBP	A	96	-21.41	-0.92	17.29	-88.1	-0.73
1258	1162	U	14	-18.84	-0.42	21.6	-5.9	-0.05
1258	1310	U	10	-21.3	-0.66	16.13	-6.57	-0.05

i-nuc	BP(j)	Nuc	#BP_Win	avgMFE	avgZ	avgED	SumZ	SumZ/#TotalWindows	BPs= 1
nt-1259	-	A	120	-	-	-	-	-
1259	NoBP	A	108	-21.49	-0.95	16.96	-102.6	-0.86
1259	1331	U	12	-18.06	0.1	24.05	1.19	0.01

i-nuc	BP(j)	Nuc	#BP_Win	avgMFE	avgZ	avgED	SumZ	SumZ/#TotalWindows	BPs= 4
nt-1260	-	G	120	-	-	-	-	-
1260	NoBP	G	9	-17.72	-0.21	21.54	-1.9	-0.02
1260	1252	C	6	-18.1	-0.43	20.37	-2.61	-0.02
1260	1273	U	85	-22.18	-1.08	16.21	-92.19	-0.77
1260	1330	C	12	-18.06	0.1	24.05	1.19	0.01
1260	1357	C	8	-21.54	-0.84	17.05	-6.76	-0.06

i-nuc	BP(j)	Nuc	#BP_Win	avgMFE	avgZ	avgED	SumZ	SumZ/#TotalWindows	BPs= 6
nt-1261	-	C	120	-	-	-	-	-
1261	NoBP	C	1	-15.8	0.08	16.41	0.08	0.0
1261	1159	G	7	-18.27	-0.32	23.04	-2.22	-0.02
1261	1251	G	6	-18.1	-0.43	20.37	-2.61	-0.02
1261	1272	G	85	-22.18	-1.08	16.21	-92.19	-0.77
1261	1328	G	12	-18.06	0.1	24.05	1.19	0.01
1261	1356	G	8	-21.54	-0.84	17.05	-6.76	-0.06
1261	1368	G	1	-18.7	0.48	18.15	0.48	0.0

i-nuc	BP(j)	Nuc	#BP_Win	avgMFE	avgZ	avgED	SumZ	SumZ/#TotalWindows	BPs= 6
nt-1262	-	U	120	-	-	-	-	-
1262	1158	A	7	-18.27	-0.32	23.04	-2.22	-0.02
1262	1250	A	6	-18.1	-0.43	20.37	-2.61	-0.02
1262	1271	G	85	-22.18	-1.08	16.21	-92.19	-0.77
1262	1327	A	12	-18.06	0.1	24.05	1.19	0.01
1262	1355	A	8	-21.54	-0.84	17.05	-6.76	-0.06
1262	1367	A	1	-18.7	0.48	18.15	0.48	0.0
1262	NoBP	U	1	-17.3	0.53	17.6	0.53	0.0

i-nuc	BP(j)	Nuc	#BP_Win	avgMFE	avgZ	avgED	SumZ	SumZ/#TotalWindows	BPs= 6
nt-1263	-	U	120	-	-	-	-	-
1263	1249	G	6	-18.1	-0.43	20.37	-2.61	-0.02
1263	1157	A	6	-18.6	-0.37	23.68	-2.24	-0.02
1263	1270	A	85	-22.18	-1.08	16.21	-92.19	-0.77
1263	1326	A	12	-18.06	0.1	24.05	1.19	0.01
1263	1354	G	8	-21.54	-0.84	17.05	-6.76	-0.06
1263	1366	A	1	-18.7	0.48	18.15	0.48	0.0
1263	NoBP	U	2	-17.3	0.39	17.23	0.78	0.01

i-nuc	BP(j)	Nuc	#BP_Win	avgMFE	avgZ	avgED	SumZ	SumZ/#TotalWindows	BPs= 3
nt-1264	-	C	120	-	-	-	-	-
1264	NoBP	C	26	-18.13	-0.09	22.44	-2.29	-0.02
1264	1269	G	85	-22.18	-1.08	16.21	-92.19	-0.77
1264	1353	G	8	-21.54	-0.84	17.05	-6.76	-0.06
1264	1365	G	1	-18.7	0.48	18.15	0.48	0.0

i-nuc	BP(j)	Nuc	#BP_Win	avgMFE	avgZ	avgED	SumZ	SumZ/#TotalWindows	BPs= 2
nt-1265	-	A	120	-	-	-	-	-
1265	NoBP	A	102	-21.76	-0.97	16.5	-98.8	-0.82
1265	1156	U	6	-18.6	-0.37	23.68	-2.24	-0.02
1265	1325	U	12	-18.06	0.1	24.05	1.19	0.01

i-nuc	BP(j)	Nuc	#BP_Win	avgMFE	avgZ	avgED	SumZ	SumZ/#TotalWindows	BPs= 2
nt-1266	-	C	120	-	-	-	-	-
1266	NoBP	C	102	-21.75	-0.96	16.44	-98.06	-0.82
1266	1155	G	6	-18.6	-0.37	23.68	-2.24	-0.02
1266	1324	G	12	-18.06	0.1	24.05	1.19	0.01

i-nuc	BP(j)	Nuc	#BP_Win	avgMFE	avgZ	avgED	SumZ	SumZ/#TotalWindows	BPs= 1
nt-1267	-	A	120	-	-	-	-	-
1267	NoBP	A	108	-21.58	-0.92	16.8	-99.72	-0.83
1267	1323	U	12	-18.06	0.1	24.05	1.19	0.01

i-nuc	BP(j)	Nuc	#BP_Win	avgMFE	avgZ	avgED	SumZ	SumZ/#TotalWindows	BPs= 2
nt-1268	-	A	120	-	-	-	-	-
1268	NoBP	A	106	-21.64	-0.93	16.69	-98.98	-0.82
1268	1172	U	2	-18.9	-0.25	19.26	-0.5	-0.0
1268	1322	U	12	-18.06	0.1	24.05	1.19	0.01

i-nuc	BP(j)	Nuc	#BP_Win	avgMFE	avgZ	avgED	SumZ	SumZ/#TotalWindows	BPs= 3
nt-1269	-	G	120	-	-	-	-	-
1269	NoBP	G	16	-18.19	0.03	24.05	0.46	0.0
1269	1264	C	85	-22.18	-1.08	16.21	-92.19	-0.77
1269	1171	C	2	-18.9	-0.25	19.26	-0.5	-0.0
1269	1297	U	17	-19.78	-0.33	16.82	-5.66	-0.05

i-nuc	BP(j)	Nuc	#BP_Win	avgMFE	avgZ	avgED	SumZ	SumZ/#TotalWindows	BPs= 2
nt-1270	-	A	120	-	-	-	-	-
1270	NoBP	A	17	-18.25	0.02	23.54	0.26	0.0
1270	1263	U	85	-22.18	-1.08	16.21	-92.19	-0.77
1270	1296	U	18	-19.78	-0.33	16.82	-5.92	-0.05

i-nuc	BP(j)	Nuc	#BP_Win	avgMFE	avgZ	avgED	SumZ	SumZ/#TotalWindows	BPs= 4
nt-1271	-	G	120	-	-	-	-	-
1271	NoBP	G	2	-18.6	0.04	24.92	0.08	0.0
1271	1262	U	85	-22.18	-1.08	16.21	-92.19	-0.77
1271	1170	C	2	-18.9	-0.25	19.26	-0.5	-0.0
1271	1317	C	12	-18.06	0.1	24.05	1.19	0.01
1271	1295	C	19	-19.76	-0.3	16.85	-5.69	-0.05

i-nuc	BP(j)	Nuc	#BP_Win	avgMFE	avgZ	avgED	SumZ	SumZ/#TotalWindows	BPs= 4
nt-1272	-	G	120	-	-	-	-	-
1272	NoBP	G	2	-19.0	0.06	21.77	0.11	0.0
1272	1261	C	85	-22.18	-1.08	16.21	-92.19	-0.77
1272	1169	C	2	-18.9	-0.25	19.26	-0.5	-0.0
1272	1316	C	12	-18.06	0.1	24.05	1.19	0.01
1272	1294	C	19	-19.76	-0.3	16.85	-5.69	-0.05

i-nuc	BP(j)	Nuc	#BP_Win	avgMFE	avgZ	avgED	SumZ	SumZ/#TotalWindows	BPs= 4
nt-1273	-	U	120	-	-	-	-	-
1273	1260	G	85	-22.18	-1.08	16.21	-92.19	-0.77
1273	1168	G	2	-18.9	-0.25	19.26	-0.5	-0.0
1273	1315	A	12	-18.06	0.1	24.05	1.19	0.01
1273	1293	A	19	-19.76	-0.3	16.85	-5.69	-0.05
1273	NoBP	U	2	-19.4	0.0	17.55	0.0	0.0

i-nuc	BP(j)	Nuc	#BP_Win	avgMFE	avgZ	avgED	SumZ	SumZ/#TotalWindows	BPs= 0
nt-1274	-	A	120	-	-	-	-	-
1274	NoBP	A	120	-21.29	-0.81	17.15	-96.86	-0.81

i-nuc	BP(j)	Nuc	#BP_Win	avgMFE	avgZ	avgED	SumZ	SumZ/#TotalWindows	BPs= 0
nt-1275	-	A	120	-	-	-	-	-
1275	NoBP	A	120	-21.29	-0.81	17.16	-96.73	-0.81

i-nuc	BP(j)	Nuc	#BP_Win	avgMFE	avgZ	avgED	SumZ	SumZ/#TotalWindows	BPs= 0
nt-1276	-	A	120	-	-	-	-	-
1276	NoBP	A	120	-21.31	-0.8	17.12	-96.54	-0.8

i-nuc	BP(j)	Nuc	#BP_Win	avgMFE	avgZ	avgED	SumZ	SumZ/#TotalWindows	BPs= 0
nt-1277	-	A	120	-	-	-	-	-
1277	NoBP	A	120	-21.33	-0.8	17.09	-96.12	-0.8

i-nuc	BP(j)	Nuc	#BP_Win	avgMFE	avgZ	avgED	SumZ	SumZ/#TotalWindows	BPs= 0
nt-1278	-	A	120	-	-	-	-	-
1278	NoBP	A	120	-21.35	-0.8	17.04	-95.74	-0.8

i-nuc	BP(j)	Nuc	#BP_Win	avgMFE	avgZ	avgED	SumZ	SumZ/#TotalWindows	BPs= 0
nt-1279	-	A	120	-	-	-	-	-
1279	NoBP	A	120	-21.37	-0.79	17.0	-94.93	-0.79

i-nuc	BP(j)	Nuc	#BP_Win	avgMFE	avgZ	avgED	SumZ	SumZ/#TotalWindows	BPs= 3
nt-1280	-	U	120	-	-	-	-	-
1280	NoBP	U	13	-20.36	-0.05	17.9	-0.61	-0.01
1280	1255	A	58	-23.03	-1.36	14.78	-78.88	-0.66
1280	1307	A	30	-19.72	-0.28	20.94	-8.29	-0.07
1280	1290	G	19	-19.76	-0.3	16.85	-5.69	-0.05

i-nuc	BP(j)	Nuc	#BP_Win	avgMFE	avgZ	avgED	SumZ	SumZ/#TotalWindows	BPs= 3
nt-1281	-	U	120	-	-	-	-	-
1281	NoBP	U	13	-20.58	0.01	17.75	0.19	0.0
1281	1254	G	58	-23.03	-1.36	14.78	-78.88	-0.66
1281	1306	A	30	-19.72	-0.28	20.94	-8.29	-0.07
1281	1289	A	19	-19.76	-0.3	16.85	-5.69	-0.05

i-nuc	BP(j)	Nuc	#BP_Win	avgMFE	avgZ	avgED	SumZ	SumZ/#TotalWindows	BPs= 3
nt-1282	-	G	120	-	-	-	-	-
1282	NoBP	G	13	-20.81	0.08	17.57	1.03	0.01
1282	1253	C	58	-23.03	-1.36	14.78	-78.88	-0.66
1282	1305	C	30	-19.72	-0.28	20.94	-8.29	-0.07
1282	1288	C	19	-19.76	-0.3	16.85	-5.69	-0.05

i-nuc	BP(j)	Nuc	#BP_Win	avgMFE	avgZ	avgED	SumZ	SumZ/#TotalWindows	BPs= 2
nt-1283	-	G	120	-	-	-	-	-
1283	NoBP	G	32	-20.29	-0.13	17.1	-4.23	-0.04
1283	1252	C	58	-23.03	-1.36	14.78	-78.88	-0.66
1283	1304	C	30	-19.72	-0.28	20.94	-8.29	-0.07

i-nuc	BP(j)	Nuc	#BP_Win	avgMFE	avgZ	avgED	SumZ	SumZ/#TotalWindows	BPs= 2
nt-1284	-	A	120	-	-	-	-	-
1284	NoBP	A	83	-22.18	-0.89	15.88	-73.6	-0.61
1284	1189	U	7	-21.23	-1.26	12.41	-8.83	-0.07
1284	1303	U	30	-19.72	-0.28	20.94	-8.29	-0.07

i-nuc	BP(j)	Nuc	#BP_Win	avgMFE	avgZ	avgED	SumZ	SumZ/#TotalWindows	BPs= 2
nt-1285	-	U	120	-	-	-	-	-
1285	NoBP	U	83	-22.23	-0.88	15.92	-72.81	-0.61
1285	1188	A	7	-21.23	-1.26	12.41	-8.83	-0.07
1285	1302	G	30	-19.72	-0.28	20.94	-8.29	-0.07

i-nuc	BP(j)	Nuc	#BP_Win	avgMFE	avgZ	avgED	SumZ	SumZ/#TotalWindows	BPs= 2
nt-1286	-	G	120	-	-	-	-	-
1286	NoBP	G	112	-21.62	-0.71	17.22	-79.76	-0.66
1286	1187	C	7	-21.23	-1.26	12.41	-8.83	-0.07
1286	1300	U	1	-20.2	-0.78	22.82	-0.78	-0.01

i-nuc	BP(j)	Nuc	#BP_Win	avgMFE	avgZ	avgED	SumZ	SumZ/#TotalWindows	BPs= 1
nt-1287	-	A	120	-	-	-	-	-
1287	NoBP	A	89	-22.28	-0.9	15.62	-80.02	-0.67
1287	1299	U	31	-19.74	-0.29	21.0	-9.07	-0.08

i-nuc	BP(j)	Nuc	#BP_Win	avgMFE	avgZ	avgED	SumZ	SumZ/#TotalWindows	BPs= 3
nt-1288	-	C	120	-	-	-	-	-
1288	NoBP	C	63	-23.24	-1.03	15.65	-64.96	-0.54
1288	1184	G	7	-21.23	-1.26	12.41	-8.83	-0.07
1288	1298	G	31	-19.74	-0.29	21.0	-9.07	-0.08
1288	1282	G	19	-19.76	-0.3	16.85	-5.69	-0.05

i-nuc	BP(j)	Nuc	#BP_Win	avgMFE	avgZ	avgED	SumZ	SumZ/#TotalWindows	BPs= 4
nt-1289	-	A	120	-	-	-	-	-
1289	NoBP	A	48	-23.7	-1.04	14.9	-49.91	-0.42
1289	1183	U	7	-21.23	-1.26	12.41	-8.83	-0.07
1289	1297	U	31	-19.74	-0.29	21.0	-9.07	-0.08
1289	1246	U	15	-22.25	-0.98	18.11	-14.66	-0.12
1289	1281	U	19	-19.76	-0.3	16.85	-5.69	-0.05

i-nuc	BP(j)	Nuc	#BP_Win	avgMFE	avgZ	avgED	SumZ	SumZ/#TotalWindows	BPs= 4
nt-1290	-	G	120	-	-	-	-	-
1290	NoBP	G	48	-23.85	-1.04	14.91	-49.69	-0.41
1290	1182	C	7	-21.23	-1.26	12.41	-8.83	-0.07
1290	1296	U	31	-19.74	-0.29	21.0	-9.07	-0.08
1290	1245	C	15	-22.25	-0.98	18.11	-14.66	-0.12
1290	1280	U	19	-19.76	-0.3	16.85	-5.69	-0.05

i-nuc	BP(j)	Nuc	#BP_Win	avgMFE	avgZ	avgED	SumZ	SumZ/#TotalWindows	BPs= 2
nt-1291	-	A	120	-	-	-	-	-
1291	NoBP	A	98	-21.83	-0.66	17.22	-64.74	-0.54
1291	1181	U	7	-21.23	-1.26	12.41	-8.83	-0.07
1291	1244	U	15	-22.25	-0.98	18.11	-14.66	-0.12

i-nuc	BP(j)	Nuc	#BP_Win	avgMFE	avgZ	avgED	SumZ	SumZ/#TotalWindows	BPs= 1
nt-1292	-	A	120	-	-	-	-	-
1292	1180	U	7	-21.23	-1.26	12.41	-8.83	-0.07
1292	NoBP	A	113	-21.95	-0.7	17.33	-79.15	-0.66

i-nuc	BP(j)	Nuc	#BP_Win	avgMFE	avgZ	avgED	SumZ	SumZ/#TotalWindows	BPs= 1
nt-1293	-	A	120	-	-	-	-	-
1293	NoBP	A	101	-22.37	-0.81	17.1	-81.43	-0.68
1293	1273	U	19	-19.76	-0.3	16.85	-5.69	-0.05

i-nuc	BP(j)	Nuc	#BP_Win	avgMFE	avgZ	avgED	SumZ	SumZ/#TotalWindows	BPs= 3
nt-1294	-	C	120	-	-	-	-	-
1294	NoBP	C	82	-21.65	-0.45	18.53	-37.06	-0.31
1294	1198	G	5	-22.48	-1.33	11.59	-6.66	-0.06
1294	1206	G	14	-26.99	-2.6	10.84	-36.42	-0.3
1294	1272	G	19	-19.76	-0.3	16.85	-5.69	-0.05

i-nuc	BP(j)	Nuc	#BP_Win	avgMFE	avgZ	avgED	SumZ	SumZ/#TotalWindows	BPs= 3
nt-1295	-	C	120	-	-	-	-	-
1295	NoBP	C	82	-21.72	-0.44	18.57	-36.44	-0.3
1295	1197	G	5	-22.48	-1.33	11.59	-6.66	-0.06
1295	1205	G	14	-26.99	-2.6	10.84	-36.42	-0.3
1295	1271	G	19	-19.76	-0.3	16.85	-5.69	-0.05

i-nuc	BP(j)	Nuc	#BP_Win	avgMFE	avgZ	avgED	SumZ	SumZ/#TotalWindows	BPs= 5
nt-1296	-	U	120	-	-	-	-	-
1296	NoBP	U	11	-20.76	-0.85	17.06	-9.32	-0.08
1296	1196	A	5	-22.48	-1.33	11.59	-6.66	-0.06
1296	1204	A	14	-26.99	-2.6	10.84	-36.42	-0.3
1296	1290	G	31	-19.74	-0.29	21.0	-9.07	-0.08
1296	1356	G	41	-23.55	-0.41	17.2	-16.92	-0.14
1296	1270	A	18	-19.78	-0.33	16.82	-5.92	-0.05

i-nuc	BP(j)	Nuc	#BP_Win	avgMFE	avgZ	avgED	SumZ	SumZ/#TotalWindows	BPs= 4
nt-1297	-	U	120	-	-	-	-	-
1297	NoBP	U	22	-24.45	-1.89	13.67	-41.58	-0.35
1297	1195	A	5	-22.48	-1.33	11.59	-6.66	-0.06
1297	1289	A	31	-19.74	-0.29	21.0	-9.07	-0.08
1297	1355	A	45	-23.53	-0.46	16.99	-20.48	-0.17
1297	1269	G	17	-19.78	-0.33	16.82	-5.66	-0.05

i-nuc	BP(j)	Nuc	#BP_Win	avgMFE	avgZ	avgED	SumZ	SumZ/#TotalWindows	BPs= 3
nt-1298	-	G	120	-	-	-	-	-
1298	NoBP	G	81	-23.3	-0.84	15.72	-67.81	-0.57
1298	1194	C	5	-22.48	-1.33	11.59	-6.66	-0.06
1298	1288	C	31	-19.74	-0.29	21.0	-9.07	-0.08
1298	1233	U	3	-16.7	0.34	27.07	1.03	0.01

i-nuc	BP(j)	Nuc	#BP_Win	avgMFE	avgZ	avgED	SumZ	SumZ/#TotalWindows	BPs= 5
nt-1299	-	U	120	-	-	-	-	-
1299	1193	A	5	-22.48	-1.33	11.59	-6.66	-0.06
1299	1203	A	14	-26.99	-2.6	10.84	-36.42	-0.3
1299	1287	A	31	-19.74	-0.29	21.0	-9.07	-0.08
1299	1232	A	3	-16.7	0.34	27.07	1.03	0.01
1299	NoBP	U	10	-21.67	-0.95	16.63	-9.52	-0.08
1299	1353	G	57	-22.77	-0.38	16.74	-21.49	-0.18

i-nuc	BP(j)	Nuc	#BP_Win	avgMFE	avgZ	avgED	SumZ	SumZ/#TotalWindows	BPs= 5
nt-1300	-	U	120	-	-	-	-	-
1300	1192	G	4	-22.75	-1.39	10.1	-5.56	-0.05
1300	1202	A	14	-26.99	-2.6	10.84	-36.42	-0.3
1300	NoBP	U	30	-19.72	-0.28	20.94	-8.29	-0.07
1300	1231	G	3	-16.7	0.34	27.07	1.03	0.01
1300	1286	G	1	-20.2	-0.78	22.82	-0.78	-0.01
1300	1352	A	68	-22.64	-0.46	16.67	-31.38	-0.26

i-nuc	BP(j)	Nuc	#BP_Win	avgMFE	avgZ	avgED	SumZ	SumZ/#TotalWindows	BPs= 3
nt-1301	-	G	120	-	-	-	-	-
1301	NoBP	G	33	-20.0	-0.38	19.94	-12.43	-0.1
1301	1201	C	14	-26.99	-2.6	10.84	-36.42	-0.3
1301	1230	C	3	-16.7	0.34	27.07	1.03	0.01
1301	1351	C	70	-22.64	-0.46	16.71	-32.48	-0.27

i-nuc	BP(j)	Nuc	#BP_Win	avgMFE	avgZ	avgED	SumZ	SumZ/#TotalWindows	BPs= 4
nt-1302	-	G	120	-	-	-	-	-
1302	NoBP	G	2	-22.8	-1.37	10.14	-2.74	-0.02
1302	1200	C	14	-26.99	-2.6	10.84	-36.42	-0.3
1302	1285	U	30	-19.72	-0.28	20.94	-8.29	-0.07
1302	1229	C	3	-16.7	0.34	27.07	1.03	0.01
1302	1350	C	71	-22.6	-0.44	16.72	-31.26	-0.26

i-nuc	BP(j)	Nuc	#BP_Win	avgMFE	avgZ	avgED	SumZ	SumZ/#TotalWindows	BPs= 4
nt-1303	-	U	120	-	-	-	-	-
1303	NoBP	U	2	-20.15	0.17	21.4	0.33	0.0
1303	1199	A	14	-26.99	-2.6	10.84	-36.42	-0.3
1303	1284	A	30	-19.72	-0.28	20.94	-8.29	-0.07
1303	1228	A	3	-16.7	0.34	27.07	1.03	0.01
1303	1349	A	71	-22.6	-0.44	16.72	-31.26	-0.26

i-nuc	BP(j)	Nuc	#BP_Win	avgMFE	avgZ	avgED	SumZ	SumZ/#TotalWindows	BPs= 4
nt-1304	-	C	120	-	-	-	-	-
1304	1198	G	14	-26.99	-2.6	10.84	-36.42	-0.3
1304	1283	G	30	-19.72	-0.28	20.94	-8.29	-0.07
1304	1227	G	3	-16.7	0.34	27.07	1.03	0.01
1304	1348	G	71	-22.6	-0.44	16.72	-31.26	-0.26
1304	NoBP	C	2	-17.5	1.48	33.28	2.95	0.02

i-nuc	BP(j)	Nuc	#BP_Win	avgMFE	avgZ	avgED	SumZ	SumZ/#TotalWindows	BPs= 3
nt-1305	-	C	120	-	-	-	-	-
1305	1197	G	12	-27.61	-2.84	9.72	-34.1	-0.28
1305	NoBP	C	7	-18.2	0.52	28.75	3.67	0.03
1305	1282	G	30	-19.72	-0.28	20.94	-8.29	-0.07
1305	1347	G	71	-22.6	-0.44	16.72	-31.26	-0.26

i-nuc	BP(j)	Nuc	#BP_Win	avgMFE	avgZ	avgED	SumZ	SumZ/#TotalWindows	BPs= 1
nt-1306	-	A	120	-	-	-	-	-
1306	NoBP	A	90	-22.85	-0.64	17.01	-57.35	-0.48
1306	1281	U	30	-19.72	-0.28	20.94	-8.29	-0.07

i-nuc	BP(j)	Nuc	#BP_Win	avgMFE	avgZ	avgED	SumZ	SumZ/#TotalWindows	BPs= 1
nt-1307	-	A	120	-	-	-	-	-
1307	NoBP	A	90	-22.76	-0.58	17.3	-52.57	-0.44
1307	1280	U	30	-19.72	-0.28	20.94	-8.29	-0.07

i-nuc	BP(j)	Nuc	#BP_Win	avgMFE	avgZ	avgED	SumZ	SumZ/#TotalWindows	BPs= 1
nt-1308	-	A	120	-	-	-	-	-
1308	NoBP	A	43	-21.3	-0.71	19.32	-30.61	-0.26
1308	1345	U	77	-22.3	-0.34	17.89	-26.17	-0.22

i-nuc	BP(j)	Nuc	#BP_Win	avgMFE	avgZ	avgED	SumZ	SumZ/#TotalWindows	BPs= 1
nt-1309	-	A	120	-	-	-	-	-
1309	NoBP	A	42	-21.27	-0.66	19.53	-27.66	-0.23
1309	1344	U	78	-22.22	-0.33	18.06	-25.61	-0.21

i-nuc	BP(j)	Nuc	#BP_Win	avgMFE	avgZ	avgED	SumZ	SumZ/#TotalWindows	BPs= 4
nt-1310	-	U	120	-	-	-	-	-
1310	NoBP	U	23	-21.55	-0.74	19.94	-17.04	-0.14
1310	1258	A	10	-21.3	-0.66	16.13	-6.57	-0.05
1310	1326	A	7	-20.59	-0.48	21.42	-3.34	-0.03
1310	1343	A	78	-22.22	-0.33	18.06	-25.61	-0.21
1310	1415	A	2	-17.5	1.48	33.28	2.95	0.02

i-nuc	BP(j)	Nuc	#BP_Win	avgMFE	avgZ	avgED	SumZ	SumZ/#TotalWindows	BPs= 4
nt-1311	-	G	120	-	-	-	-	-
1311	NoBP	G	23	-21.32	-0.58	20.57	-13.31	-0.11
1311	1257	C	10	-21.3	-0.66	16.13	-6.57	-0.05
1311	1325	U	7	-20.59	-0.48	21.42	-3.34	-0.03
1311	1342	C	78	-22.22	-0.33	18.06	-25.61	-0.21
1311	1414	C	2	-17.5	1.48	33.28	2.95	0.02

i-nuc	BP(j)	Nuc	#BP_Win	avgMFE	avgZ	avgED	SumZ	SumZ/#TotalWindows	BPs= 4
nt-1312	-	C	120	-	-	-	-	-
1312	NoBP	C	23	-21.08	-0.44	21.13	-10.17	-0.08
1312	1256	G	10	-21.3	-0.66	16.13	-6.57	-0.05
1312	1324	G	7	-20.59	-0.48	21.42	-3.34	-0.03
1312	1341	G	78	-22.22	-0.33	18.06	-25.61	-0.21
1312	1413	G	2	-17.5	1.48	33.28	2.95	0.02

i-nuc	BP(j)	Nuc	#BP_Win	avgMFE	avgZ	avgED	SumZ	SumZ/#TotalWindows	BPs= 1
nt-1313	-	G	120	-	-	-	-	-
1313	NoBP	G	113	-21.78	-0.32	18.89	-35.6	-0.3
1313	1323	U	7	-20.59	-0.48	21.42	-3.34	-0.03

i-nuc	BP(j)	Nuc	#BP_Win	avgMFE	avgZ	avgED	SumZ	SumZ/#TotalWindows	BPs= 1
nt-1314	-	A	120	-	-	-	-	-
1314	NoBP	A	113	-21.73	-0.28	19.03	-32.2	-0.27
1314	1322	U	7	-20.59	-0.48	21.42	-3.34	-0.03

i-nuc	BP(j)	Nuc	#BP_Win	avgMFE	avgZ	avgED	SumZ	SumZ/#TotalWindows	BPs= 1
nt-1315	-	A	120	-	-	-	-	-
1315	NoBP	A	108	-22.01	-0.31	18.77	-33.24	-0.28
1315	1273	U	12	-18.06	0.1	24.05	1.19	0.01

i-nuc	BP(j)	Nuc	#BP_Win	avgMFE	avgZ	avgED	SumZ	SumZ/#TotalWindows	BPs= 2
nt-1316	-	C	120	-	-	-	-	-
1316	NoBP	C	96	-22.12	-0.41	17.94	-39.09	-0.33
1316	1272	G	12	-18.06	0.1	24.05	1.19	0.01
1316	1348	G	12	-20.68	0.75	26.65	8.97	0.07

i-nuc	BP(j)	Nuc	#BP_Win	avgMFE	avgZ	avgED	SumZ	SumZ/#TotalWindows	BPs= 2
nt-1317	-	C	120	-	-	-	-	-
1317	NoBP	C	96	-22.06	-0.38	18.14	-36.22	-0.3
1317	1271	G	12	-18.06	0.1	24.05	1.19	0.01
1317	1347	G	12	-20.68	0.75	26.65	8.97	0.07

i-nuc	BP(j)	Nuc	#BP_Win	avgMFE	avgZ	avgED	SumZ	SumZ/#TotalWindows	BPs= 1
nt-1318	-	C	120	-	-	-	-	-
1318	NoBP	C	108	-21.59	-0.31	18.89	-33.06	-0.28
1318	1346	G	12	-20.68	0.75	26.65	8.97	0.07

i-nuc	BP(j)	Nuc	#BP_Win	avgMFE	avgZ	avgED	SumZ	SumZ/#TotalWindows	BPs= 2
nt-1319	-	A	120	-	-	-	-	-
1319	NoBP	A	30	-19.95	-0.2	21.47	-6.11	-0.05
1319	1335	U	78	-22.22	-0.33	18.06	-25.61	-0.21
1319	1345	U	12	-20.68	0.75	26.65	8.97	0.07

i-nuc	BP(j)	Nuc	#BP_Win	avgMFE	avgZ	avgED	SumZ	SumZ/#TotalWindows	BPs= 2
nt-1320	-	G	120	-	-	-	-	-
1320	NoBP	G	30	-19.94	-0.14	21.9	-4.12	-0.03
1320	1334	U	78	-22.22	-0.33	18.06	-25.61	-0.21
1320	1344	U	12	-20.68	0.75	26.65	8.97	0.07

i-nuc	BP(j)	Nuc	#BP_Win	avgMFE	avgZ	avgED	SumZ	SumZ/#TotalWindows	BPs= 2
nt-1321	-	A	120	-	-	-	-	-
1321	NoBP	A	37	-19.96	0.09	22.98	3.36	0.03
1321	1333	U	78	-22.22	-0.33	18.06	-25.61	-0.21
1321	1435	U	5	-21.4	0.71	29.87	3.56	0.03

i-nuc	BP(j)	Nuc	#BP_Win	avgMFE	avgZ	avgED	SumZ	SumZ/#TotalWindows	BPs= 4
nt-1322	-	U	120	-	-	-	-	-
1322	NoBP	U	18	-21.02	0.42	23.45	7.47	0.06
1322	1314	A	7	-20.59	-0.48	21.42	-3.34	-0.03
1322	1268	A	12	-18.06	0.1	24.05	1.19	0.01
1322	1332	A	78	-22.22	-0.33	18.06	-25.61	-0.21
1322	1434	A	5	-21.4	0.71	29.87	3.56	0.03

i-nuc	BP(j)	Nuc	#BP_Win	avgMFE	avgZ	avgED	SumZ	SumZ/#TotalWindows	BPs= 4
nt-1323	-	U	120	-	-	-	-	-
1323	NoBP	U	84	-22.2	-0.31	18.08	-26.34	-0.22
1323	1313	G	7	-20.59	-0.48	21.42	-3.34	-0.03
1323	1267	A	12	-18.06	0.1	24.05	1.19	0.01
1323	1343	A	12	-20.68	0.75	26.65	8.97	0.07
1323	1433	A	5	-21.4	0.71	29.87	3.56	0.03

i-nuc	BP(j)	Nuc	#BP_Win	avgMFE	avgZ	avgED	SumZ	SumZ/#TotalWindows	BPs= 5
nt-1324	-	G	120	-	-	-	-	-
1324	NoBP	G	6	-22.27	-0.09	19.24	-0.54	-0.0
1324	1312	C	7	-20.59	-0.48	21.42	-3.34	-0.03
1324	1266	C	12	-18.06	0.1	24.05	1.19	0.01
1324	1330	C	78	-22.22	-0.33	18.06	-25.61	-0.21
1324	1342	C	12	-20.68	0.75	26.65	8.97	0.07
1324	1432	C	5	-21.4	0.71	29.87	3.56	0.03

i-nuc	BP(j)	Nuc	#BP_Win	avgMFE	avgZ	avgED	SumZ	SumZ/#TotalWindows	BPs= 5
nt-1325	-	U	120	-	-	-	-	-
1325	NoBP	U	6	-22.6	-0.09	20.1	-0.54	-0.0
1325	1311	G	7	-20.59	-0.48	21.42	-3.34	-0.03
1325	1265	A	12	-18.06	0.1	24.05	1.19	0.01
1325	1329	A	78	-22.22	-0.33	18.06	-25.61	-0.21
1325	1341	G	12	-20.68	0.75	26.65	8.97	0.07
1325	1431	G	5	-21.4	0.71	29.87	3.56	0.03

i-nuc	BP(j)	Nuc	#BP_Win	avgMFE	avgZ	avgED	SumZ	SumZ/#TotalWindows	BPs= 3
nt-1326	-	A	120	-	-	-	-	-
1326	NoBP	A	100	-22.04	-0.15	19.77	-14.79	-0.12
1326	1310	U	7	-20.59	-0.48	21.42	-3.34	-0.03
1326	1263	U	12	-18.06	0.1	24.05	1.19	0.01
1326	1423	U	1	-22.2	0.88	25.23	0.88	0.01

i-nuc	BP(j)	Nuc	#BP_Win	avgMFE	avgZ	avgED	SumZ	SumZ/#TotalWindows	BPs= 2
nt-1327	-	A	120	-	-	-	-	-
1327	NoBP	A	107	-21.97	-0.17	19.88	-17.8	-0.15
1327	1262	U	12	-18.06	0.1	24.05	1.19	0.01
1327	1422	U	1	-22.2	0.88	25.23	0.88	0.01

i-nuc	BP(j)	Nuc	#BP_Win	avgMFE	avgZ	avgED	SumZ	SumZ/#TotalWindows	BPs= 2
nt-1328	-	G	120	-	-	-	-	-
1328	NoBP	G	107	-22.0	-0.16	19.88	-16.86	-0.14
1328	1261	C	12	-18.06	0.1	24.05	1.19	0.01
1328	1421	U	1	-22.2	0.88	25.23	0.88	0.01

i-nuc	BP(j)	Nuc	#BP_Win	avgMFE	avgZ	avgED	SumZ	SumZ/#TotalWindows	BPs= 2
nt-1329	-	A	120	-	-	-	-	-
1329	NoBP	A	41	-20.49	0.25	24.51	10.3	0.09
1329	1325	U	78	-22.22	-0.33	18.06	-25.61	-0.21
1329	1420	U	1	-22.2	0.88	25.23	0.88	0.01

i-nuc	BP(j)	Nuc	#BP_Win	avgMFE	avgZ	avgED	SumZ	SumZ/#TotalWindows	BPs= 3
nt-1330	-	C	120	-	-	-	-	-
1330	NoBP	C	29	-21.58	0.33	24.57	9.62	0.08
1330	1260	G	12	-18.06	0.1	24.05	1.19	0.01
1330	1324	G	78	-22.22	-0.33	18.06	-25.61	-0.21
1330	1419	G	1	-22.2	0.88	25.23	0.88	0.01

i-nuc	BP(j)	Nuc	#BP_Win	avgMFE	avgZ	avgED	SumZ	SumZ/#TotalWindows	BPs= 2
nt-1331	-	U	120	-	-	-	-	-
1331	NoBP	U	107	-22.07	-0.15	19.79	-15.74	-0.13
1331	1259	A	12	-18.06	0.1	24.05	1.19	0.01
1331	1418	A	1	-22.2	0.88	25.23	0.88	0.01

i-nuc	BP(j)	Nuc	#BP_Win	avgMFE	avgZ	avgED	SumZ	SumZ/#TotalWindows	BPs= 1
nt-1332	-	A	120	-	-	-	-	-
1332	NoBP	A	42	-20.72	0.28	24.27	11.9	0.1
1332	1322	U	78	-22.22	-0.33	18.06	-25.61	-0.21

i-nuc	BP(j)	Nuc	#BP_Win	avgMFE	avgZ	avgED	SumZ	SumZ/#TotalWindows	BPs= 2
nt-1333	-	U	120	-	-	-	-	-
1333	NoBP	U	41	-20.75	0.27	24.16	11.21	0.09
1333	1321	A	78	-22.22	-0.33	18.06	-25.61	-0.21
1333	1417	G	1	-22.2	0.88	25.23	0.88	0.01

i-nuc	BP(j)	Nuc	#BP_Win	avgMFE	avgZ	avgED	SumZ	SumZ/#TotalWindows	BPs= 2
nt-1334	-	U	120	-	-	-	-	-
1334	NoBP	U	41	-20.84	0.28	24.06	11.33	0.09
1334	1320	G	78	-22.22	-0.33	18.06	-25.61	-0.21
1334	1416	A	1	-22.2	0.88	25.23	0.88	0.01

i-nuc	BP(j)	Nuc	#BP_Win	avgMFE	avgZ	avgED	SumZ	SumZ/#TotalWindows	BPs= 2
nt-1335	-	U	120	-	-	-	-	-
1335	NoBP	U	41	-20.96	0.26	23.98	10.73	0.09
1335	1319	A	78	-22.22	-0.33	18.06	-25.61	-0.21
1335	1415	A	1	-22.2	0.88	25.23	0.88	0.01

i-nuc	BP(j)	Nuc	#BP_Win	avgMFE	avgZ	avgED	SumZ	SumZ/#TotalWindows	BPs= 0
nt-1336	-	U	120	-	-	-	-	-
1336	NoBP	U	120	-21.84	-0.13	20.1	-15.05	-0.13

i-nuc	BP(j)	Nuc	#BP_Win	avgMFE	avgZ	avgED	SumZ	SumZ/#TotalWindows	BPs= 0
nt-1337	-	A	120	-	-	-	-	-
1337	NoBP	A	120	-21.9	-0.13	20.07	-15.96	-0.13

i-nuc	BP(j)	Nuc	#BP_Win	avgMFE	avgZ	avgED	SumZ	SumZ/#TotalWindows	BPs= 0
nt-1338	-	A	120	-	-	-	-	-
1338	NoBP	A	120	-21.95	-0.14	20.1	-16.45	-0.14

i-nuc	BP(j)	Nuc	#BP_Win	avgMFE	avgZ	avgED	SumZ	SumZ/#TotalWindows	BPs= 0
nt-1339	-	A	120	-	-	-	-	-
1339	NoBP	A	120	-22.01	-0.14	20.14	-16.83	-0.14

i-nuc	BP(j)	Nuc	#BP_Win	avgMFE	avgZ	avgED	SumZ	SumZ/#TotalWindows	BPs= 1
nt-1340	-	A	120	-	-	-	-	-
1340	NoBP	A	118	-22.13	-0.14	20.05	-17.04	-0.14
1340	1236	U	2	-18.4	-0.02	28.18	-0.04	-0.0

i-nuc	BP(j)	Nuc	#BP_Win	avgMFE	avgZ	avgED	SumZ	SumZ/#TotalWindows	BPs= 4
nt-1341	-	G	120	-	-	-	-	-
1341	NoBP	G	8	-19.76	0.55	28.65	4.36	0.04
1341	1312	C	78	-22.22	-0.33	18.06	-25.61	-0.21
1341	1235	C	2	-18.4	-0.02	28.18	-0.04	-0.0
1341	1325	U	12	-20.68	0.75	26.65	8.97	0.07
1341	1414	C	20	-23.93	-0.19	20.48	-3.85	-0.03

i-nuc	BP(j)	Nuc	#BP_Win	avgMFE	avgZ	avgED	SumZ	SumZ/#TotalWindows	BPs= 3
nt-1342	-	C	120	-	-	-	-	-
1342	NoBP	C	10	-20.12	0.5	28.88	5.01	0.04
1342	1311	G	78	-22.22	-0.33	18.06	-25.61	-0.21
1342	1324	G	12	-20.68	0.75	26.65	8.97	0.07
1342	1413	G	20	-23.93	-0.19	20.48	-3.85	-0.03

i-nuc	BP(j)	Nuc	#BP_Win	avgMFE	avgZ	avgED	SumZ	SumZ/#TotalWindows	BPs= 3
nt-1343	-	A	120	-	-	-	-	-
1343	NoBP	A	28	-23.2	0.04	22.96	1.23	0.01
1343	1310	U	78	-22.22	-0.33	18.06	-25.61	-0.21
1343	1233	U	2	-18.4	-0.02	28.18	-0.04	-0.0
1343	1323	U	12	-20.68	0.75	26.65	8.97	0.07

i-nuc	BP(j)	Nuc	#BP_Win	avgMFE	avgZ	avgED	SumZ	SumZ/#TotalWindows	BPs= 4
nt-1344	-	U	120	-	-	-	-	-
1344	1309	A	78	-22.22	-0.33	18.06	-25.61	-0.21
1344	1232	A	2	-18.4	-0.02	28.18	-0.04	-0.0
1344	1320	G	12	-20.68	0.75	26.65	8.97	0.07
1344	NoBP	U	8	-22.34	0.6	28.68	4.77	0.04
1344	1411	A	20	-23.93	-0.19	20.48	-3.85	-0.03

i-nuc	BP(j)	Nuc	#BP_Win	avgMFE	avgZ	avgED	SumZ	SumZ/#TotalWindows	BPs= 5
nt-1345	-	U	120	-	-	-	-	-
1345	1308	A	77	-22.3	-0.34	17.89	-26.17	-0.22
1345	1231	G	2	-18.4	-0.02	28.18	-0.04	-0.0
1345	1319	A	12	-20.68	0.75	26.65	8.97	0.07
1345	NoBP	U	6	-21.78	0.7	29.56	4.18	0.03
1345	1410	A	20	-23.93	-0.19	20.48	-3.85	-0.03
1345	1461	A	3	-23.93	0.22	25.84	0.65	0.01

i-nuc	BP(j)	Nuc	#BP_Win	avgMFE	avgZ	avgED	SumZ	SumZ/#TotalWindows	BPs= 6
nt-1346	-	G	120	-	-	-	-	-
1346	NoBP	G	76	-22.46	-0.37	17.58	-27.87	-0.23
1346	1230	C	2	-18.4	-0.02	28.18	-0.04	-0.0
1346	1318	C	12	-20.68	0.75	26.65	8.97	0.07
1346	1403	C	2	-20.35	1.27	34.47	2.54	0.02
1346	1402	C	5	-21.4	0.71	29.87	3.56	0.03
1346	1409	U	20	-23.93	-0.19	20.48	-3.85	-0.03
1346	1460	C	3	-23.93	0.22	25.84	0.65	0.01

i-nuc	BP(j)	Nuc	#BP_Win	avgMFE	avgZ	avgED	SumZ	SumZ/#TotalWindows	BPs= 7
nt-1347	-	G	120	-	-	-	-	-
1347	1229	C	2	-18.4	-0.02	28.18	-0.04	-0.0
1347	1317	C	12	-20.68	0.75	26.65	8.97	0.07
1347	1305	C	71	-22.6	-0.44	16.72	-31.26	-0.26
1347	1407	C	25	-23.5	-0.02	22.46	-0.59	-0.0
1347	1402	C	2	-20.35	1.27	34.47	2.54	0.02
1347	1401	C	5	-21.4	0.71	29.87	3.56	0.03
1347	1459	C	3	-23.93	0.22	25.84	0.65	0.01

i-nuc	BP(j)	Nuc	#BP_Win	avgMFE	avgZ	avgED	SumZ	SumZ/#TotalWindows	BPs= 4
nt-1348	-	G	120	-	-	-	-	-
1348	NoBP	G	10	-22.1	0.47	27.4	4.72	0.04
1348	1316	C	12	-20.68	0.75	26.65	8.97	0.07
1348	1304	C	71	-22.6	-0.44	16.72	-31.26	-0.26
1348	1406	C	25	-23.5	-0.02	22.46	-0.59	-0.0
1348	1401	C	2	-20.35	1.27	34.47	2.54	0.02

i-nuc	BP(j)	Nuc	#BP_Win	avgMFE	avgZ	avgED	SumZ	SumZ/#TotalWindows	BPs= 1
nt-1349	-	A	120	-	-	-	-	-
1349	NoBP	A	49	-22.49	0.31	24.69	15.22	0.13
1349	1303	U	71	-22.6	-0.44	16.72	-31.26	-0.26

i-nuc	BP(j)	Nuc	#BP_Win	avgMFE	avgZ	avgED	SumZ	SumZ/#TotalWindows	BPs= 4
nt-1350	-	C	120	-	-	-	-	-
1350	NoBP	C	17	-21.88	0.56	24.84	9.57	0.08
1350	1302	G	71	-22.6	-0.44	16.72	-31.26	-0.26
1350	1405	G	25	-23.5	-0.02	22.46	-0.59	-0.0
1350	1399	G	2	-20.35	1.27	34.47	2.54	0.02
1350	1398	G	5	-21.4	0.71	29.87	3.56	0.03

i-nuc	BP(j)	Nuc	#BP_Win	avgMFE	avgZ	avgED	SumZ	SumZ/#TotalWindows	BPs= 4
nt-1351	-	C	120	-	-	-	-	-
1351	1301	G	70	-22.64	-0.46	16.71	-32.48	-0.27
1351	NoBP	C	18	-22.11	0.58	23.73	10.38	0.09
1351	1404	G	25	-23.5	-0.02	22.46	-0.59	-0.0
1351	1398	G	2	-20.35	1.27	34.47	2.54	0.02
1351	1397	G	5	-21.4	0.71	29.87	3.56	0.03

i-nuc	BP(j)	Nuc	#BP_Win	avgMFE	avgZ	avgED	SumZ	SumZ/#TotalWindows	BPs= 2
nt-1352	-	A	120	-	-	-	-	-
1352	1300	U	68	-22.64	-0.46	16.67	-31.38	-0.26
1352	NoBP	A	50	-22.92	0.24	23.39	12.09	0.1
1352	1363	U	2	-17.5	1.48	33.28	2.95	0.02

i-nuc	BP(j)	Nuc	#BP_Win	avgMFE	avgZ	avgED	SumZ	SumZ/#TotalWindows	BPs= 6
nt-1353	-	G	120	-	-	-	-	-
1353	NoBP	G	11	-21.87	0.48	25.06	5.25	0.04
1353	1299	U	57	-22.77	-0.38	16.74	-21.49	-0.18
1353	1264	C	8	-21.54	-0.84	17.05	-6.76	-0.06
1353	1362	C	2	-17.5	1.48	33.28	2.95	0.02
1353	1402	C	33	-23.17	0.15	23.08	4.89	0.04
1353	1453	C	3	-23.93	0.22	25.84	0.65	0.01
1353	1460	C	6	-23.43	-0.09	16.29	-0.54	-0.0

i-nuc	BP(j)	Nuc	#BP_Win	avgMFE	avgZ	avgED	SumZ	SumZ/#TotalWindows	BPs= 4
nt-1354	-	G	120	-	-	-	-	-
1354	NoBP	G	70	-22.45	-0.17	18.64	-11.7	-0.1
1354	1263	U	8	-21.54	-0.84	17.05	-6.76	-0.06
1354	1401	C	33	-23.17	0.15	23.08	4.89	0.04
1354	1452	C	3	-23.93	0.22	25.84	0.65	0.01
1354	1459	C	6	-23.43	-0.09	16.29	-0.54	-0.0

i-nuc	BP(j)	Nuc	#BP_Win	avgMFE	avgZ	avgED	SumZ	SumZ/#TotalWindows	BPs= 4
nt-1355	-	A	120	-	-	-	-	-
1355	1297	U	45	-23.53	-0.46	16.99	-20.48	-0.17
1355	1262	U	8	-21.54	-0.84	17.05	-6.76	-0.06
1355	NoBP	A	58	-21.99	0.26	22.64	15.09	0.13
1355	1451	U	3	-23.93	0.22	25.84	0.65	0.01
1355	1457	U	6	-23.43	-0.09	16.29	-0.54	-0.0

i-nuc	BP(j)	Nuc	#BP_Win	avgMFE	avgZ	avgED	SumZ	SumZ/#TotalWindows	BPs= 4
nt-1356	-	G	120	-	-	-	-	-
1356	NoBP	G	58	-22.25	0.13	21.44	7.43	0.06
1356	1296	U	41	-23.55	-0.41	17.2	-16.92	-0.14
1356	1261	C	8	-21.54	-0.84	17.05	-6.76	-0.06
1356	1393	U	7	-21.1	0.87	31.18	6.1	0.05
1356	1456	C	6	-23.43	-0.09	16.29	-0.54	-0.0

i-nuc	BP(j)	Nuc	#BP_Win	avgMFE	avgZ	avgED	SumZ	SumZ/#TotalWindows	BPs= 5
nt-1357	-	C	120	-	-	-	-	-
1357	NoBP	C	61	-22.57	-0.24	18.2	-14.53	-0.12
1357	1260	G	8	-21.54	-0.84	17.05	-6.76	-0.06
1357	1397	G	5	-22.3	0.31	16.62	1.57	0.01
1357	1398	G	33	-23.17	0.15	23.08	4.89	0.04
1357	1392	G	7	-21.1	0.87	31.18	6.1	0.05
1357	1455	G	6	-23.43	-0.09	16.29	-0.54	-0.0

i-nuc	BP(j)	Nuc	#BP_Win	avgMFE	avgZ	avgED	SumZ	SumZ/#TotalWindows	BPs= 0
nt-1358	-	G	120	-	-	-	-	-
1358	NoBP	G	120	-22.59	-0.06	20.1	-7.31	-0.06

i-nuc	BP(j)	Nuc	#BP_Win	avgMFE	avgZ	avgED	SumZ	SumZ/#TotalWindows	BPs= 0
nt-1359	-	A	120	-	-	-	-	-
1359	NoBP	A	120	-22.56	-0.05	20.11	-5.82	-0.05

i-nuc	BP(j)	Nuc	#BP_Win	avgMFE	avgZ	avgED	SumZ	SumZ/#TotalWindows	BPs= 2
nt-1360	-	C	120	-	-	-	-	-
1360	NoBP	C	70	-22.43	-0.24	18.04	-17.15	-0.14
1360	1394	G	43	-22.93	0.15	21.74	6.6	0.06
1360	1389	G	7	-21.1	0.87	31.18	6.1	0.05

i-nuc	BP(j)	Nuc	#BP_Win	avgMFE	avgZ	avgED	SumZ	SumZ/#TotalWindows	BPs= 2
nt-1361	-	A	120	-	-	-	-	-
1361	NoBP	A	74	-22.2	-0.14	19.0	-10.47	-0.09
1361	1393	U	43	-22.93	0.15	21.74	6.6	0.06
1361	1444	U	3	-23.93	0.22	25.84	0.65	0.01

i-nuc	BP(j)	Nuc	#BP_Win	avgMFE	avgZ	avgED	SumZ	SumZ/#TotalWindows	BPs= 4
nt-1362	-	C	120	-	-	-	-	-
1362	NoBP	C	65	-22.41	-0.28	17.29	-18.26	-0.15
1362	1392	G	43	-22.93	0.15	21.74	6.6	0.06
1362	1353	G	2	-17.5	1.48	33.28	2.95	0.02
1362	1388	G	7	-21.1	0.87	31.18	6.1	0.05
1362	1443	G	3	-23.93	0.22	25.84	0.65	0.01

i-nuc	BP(j)	Nuc	#BP_Win	avgMFE	avgZ	avgED	SumZ	SumZ/#TotalWindows	BPs= 4
nt-1363	-	U	120	-	-	-	-	-
1363	NoBP	U	65	-22.36	-0.27	17.39	-17.38	-0.14
1363	1391	A	43	-22.93	0.15	21.74	6.6	0.06
1363	1352	A	2	-17.5	1.48	33.28	2.95	0.02
1363	1387	A	7	-21.1	0.87	31.18	6.1	0.05
1363	1442	A	3	-23.93	0.22	25.84	0.65	0.01

i-nuc	BP(j)	Nuc	#BP_Win	avgMFE	avgZ	avgED	SumZ	SumZ/#TotalWindows	BPs= 0
nt-1364	-	A	120	-	-	-	-	-
1364	NoBP	A	120	-22.42	-0.0	20.31	-0.29	-0.0

i-nuc	BP(j)	Nuc	#BP_Win	avgMFE	avgZ	avgED	SumZ	SumZ/#TotalWindows	BPs= 2
nt-1365	-	G	120	-	-	-	-	-
1365	NoBP	G	112	-22.52	-0.05	19.72	-6.01	-0.05
1365	1264	C	1	-18.7	0.48	18.15	0.48	0.0
1365	1386	C	7	-21.1	0.87	31.18	6.1	0.05

i-nuc	BP(j)	Nuc	#BP_Win	avgMFE	avgZ	avgED	SumZ	SumZ/#TotalWindows	BPs= 2
nt-1366	-	A	120	-	-	-	-	-
1366	NoBP	A	112	-22.5	-0.05	19.8	-5.28	-0.04
1366	1263	U	1	-18.7	0.48	18.15	0.48	0.0
1366	1385	U	7	-21.1	0.87	31.18	6.1	0.05

i-nuc	BP(j)	Nuc	#BP_Win	avgMFE	avgZ	avgED	SumZ	SumZ/#TotalWindows	BPs= 1
nt-1367	-	A	120	-	-	-	-	-
1367	NoBP	A	119	-22.4	0.02	20.53	1.84	0.02
1367	1262	U	1	-18.7	0.48	18.15	0.48	0.0

i-nuc	BP(j)	Nuc	#BP_Win	avgMFE	avgZ	avgED	SumZ	SumZ/#TotalWindows	BPs= 1
nt-1368	-	G	120	-	-	-	-	-
1368	NoBP	G	119	-22.39	0.03	20.59	3.06	0.03
1368	1261	C	1	-18.7	0.48	18.15	0.48	0.0

i-nuc	BP(j)	Nuc	#BP_Win	avgMFE	avgZ	avgED	SumZ	SumZ/#TotalWindows	BPs= 0
nt-1369	-	A	120	-	-	-	-	-
1369	NoBP	A	120	-22.34	0.04	20.62	4.83	0.04

i-nuc	BP(j)	Nuc	#BP_Win	avgMFE	avgZ	avgED	SumZ	SumZ/#TotalWindows	BPs= 0
nt-1370	-	A	120	-	-	-	-	-
1370	NoBP	A	120	-22.32	0.05	20.67	6.4	0.05

i-nuc	BP(j)	Nuc	#BP_Win	avgMFE	avgZ	avgED	SumZ	SumZ/#TotalWindows	BPs= 0
nt-1371	-	A	120	-	-	-	-	-
1371	NoBP	A	120	-22.31	0.07	20.71	7.89	0.07

i-nuc	BP(j)	Nuc	#BP_Win	avgMFE	avgZ	avgED	SumZ	SumZ/#TotalWindows	BPs= 1
nt-1372	-	U	120	-	-	-	-	-
1372	NoBP	U	113	-22.36	0.03	20.12	3.43	0.03
1372	1379	A	7	-21.1	0.87	31.18	6.1	0.05

i-nuc	BP(j)	Nuc	#BP_Win	avgMFE	avgZ	avgED	SumZ	SumZ/#TotalWindows	BPs= 1
nt-1373	-	G	120	-	-	-	-	-
1373	NoBP	G	113	-22.36	0.04	20.19	4.87	0.04
1373	1378	C	7	-21.1	0.87	31.18	6.1	0.05

i-nuc	BP(j)	Nuc	#BP_Win	avgMFE	avgZ	avgED	SumZ	SumZ/#TotalWindows	BPs= 0
nt-1374	-	A	120	-	-	-	-	-
1374	NoBP	A	120	-22.28	0.1	20.89	12.08	0.1

i-nuc	BP(j)	Nuc	#BP_Win	avgMFE	avgZ	avgED	SumZ	SumZ/#TotalWindows	BPs= 1
nt-1375	-	U	120	-	-	-	-	-
1375	NoBP	U	19	-19.94	0.21	22.16	3.9	0.03
1375	1387	A	101	-22.72	0.09	20.73	9.59	0.08

i-nuc	BP(j)	Nuc	#BP_Win	avgMFE	avgZ	avgED	SumZ	SumZ/#TotalWindows	BPs= 1
nt-1376	-	G	120	-	-	-	-	-
1376	NoBP	G	17	-19.95	0.29	22.69	4.88	0.04
1376	1386	C	103	-22.65	0.1	20.75	10.37	0.09

i-nuc	BP(j)	Nuc	#BP_Win	avgMFE	avgZ	avgED	SumZ	SumZ/#TotalWindows	BPs= 1
nt-1377	-	A	120	-	-	-	-	-
1377	NoBP	A	17	-19.81	0.38	23.53	6.47	0.05
1377	1385	U	103	-22.65	0.1	20.75	10.37	0.09

i-nuc	BP(j)	Nuc	#BP_Win	avgMFE	avgZ	avgED	SumZ	SumZ/#TotalWindows	BPs= 2
nt-1378	-	C	120	-	-	-	-	-
1378	NoBP	C	10	-18.65	0.22	19.64	2.19	0.02
1378	1384	G	103	-22.65	0.1	20.75	10.37	0.09
1378	1373	G	7	-21.1	0.87	31.18	6.1	0.05

i-nuc	BP(j)	Nuc	#BP_Win	avgMFE	avgZ	avgED	SumZ	SumZ/#TotalWindows	BPs= 2
nt-1379	-	A	120	-	-	-	-	-
1379	NoBP	A	10	-18.4	0.34	21.1	3.38	0.03
1379	1383	U	103	-22.65	0.1	20.75	10.37	0.09
1379	1372	U	7	-21.1	0.87	31.18	6.1	0.05

i-nuc	BP(j)	Nuc	#BP_Win	avgMFE	avgZ	avgED	SumZ	SumZ/#TotalWindows	BPs= 0
nt-1380	-	G	120	-	-	-	-	-
1380	NoBP	G	120	-22.18	0.18	21.52	21.38	0.18

i-nuc	BP(j)	Nuc	#BP_Win	avgMFE	avgZ	avgED	SumZ	SumZ/#TotalWindows	BPs= 0
nt-1381	-	C	120	-	-	-	-	-
1381	NoBP	C	120	-22.18	0.18	21.64	21.16	0.18

i-nuc	BP(j)	Nuc	#BP_Win	avgMFE	avgZ	avgED	SumZ	SumZ/#TotalWindows	BPs= 0
nt-1382	-	A	120	-	-	-	-	-
1382	NoBP	A	120	-22.2	0.18	21.75	21.06	0.18

i-nuc	BP(j)	Nuc	#BP_Win	avgMFE	avgZ	avgED	SumZ	SumZ/#TotalWindows	BPs= 3
nt-1383	-	U	120	-	-	-	-	-
1383	NoBP	U	10	-19.96	0.68	26.75	6.78	0.06
1383	1379	A	103	-22.65	0.1	20.75	10.37	0.09
1383	1469	A	6	-19.0	0.61	31.51	3.66	0.03
1383	1479	A	1	-19.0	0.54	29.46	0.54	0.0

i-nuc	BP(j)	Nuc	#BP_Win	avgMFE	avgZ	avgED	SumZ	SumZ/#TotalWindows	BPs= 4
nt-1384	-	G	120	-	-	-	-	-
1384	NoBP	G	9	-20.26	0.73	27.92	6.59	0.05
1384	1378	C	103	-22.65	0.1	20.75	10.37	0.09
1384	1468	U	6	-19.0	0.61	31.51	3.66	0.03
1384	1478	C	1	-19.0	0.54	29.46	0.54	0.0
1384	1501	C	1	-18.5	0.48	25.81	0.48	0.0

i-nuc	BP(j)	Nuc	#BP_Win	avgMFE	avgZ	avgED	SumZ	SumZ/#TotalWindows	BPs= 5
nt-1385	-	U	120	-	-	-	-	-
1385	NoBP	U	2	-17.5	0.49	21.32	0.98	0.01
1385	1377	A	103	-22.65	0.1	20.75	10.37	0.09
1385	1366	A	7	-21.1	0.87	31.18	6.1	0.05
1385	1467	A	6	-19.0	0.61	31.51	3.66	0.03
1385	1477	G	1	-19.0	0.54	29.46	0.54	0.0
1385	1500	A	1	-18.5	0.48	25.81	0.48	0.0

i-nuc	BP(j)	Nuc	#BP_Win	avgMFE	avgZ	avgED	SumZ	SumZ/#TotalWindows	BPs= 5
nt-1386	-	C	120	-	-	-	-	-
1386	1376	G	103	-22.65	0.1	20.75	10.37	0.09
1386	1365	G	7	-21.1	0.87	31.18	6.1	0.05
1386	1466	G	6	-19.0	0.61	31.51	3.66	0.03
1386	1476	G	1	-19.0	0.54	29.46	0.54	0.0
1386	1499	G	1	-18.5	0.48	25.81	0.48	0.0
1386	NoBP	C	2	-17.7	0.86	26.51	1.72	0.01

i-nuc	BP(j)	Nuc	#BP_Win	avgMFE	avgZ	avgED	SumZ	SumZ/#TotalWindows	BPs= 3
nt-1387	-	A	120	-	-	-	-	-
1387	1375	U	101	-22.72	0.09	20.73	9.59	0.08
1387	1363	U	7	-21.1	0.87	31.18	6.1	0.05
1387	NoBP	A	6	-18.52	0.73	27.2	4.38	0.04
1387	1465	U	6	-19.0	0.61	31.51	3.66	0.03

i-nuc	BP(j)	Nuc	#BP_Win	avgMFE	avgZ	avgED	SumZ	SumZ/#TotalWindows	BPs= 1
nt-1388	-	G	120	-	-	-	-	-
1388	NoBP	G	113	-22.28	0.16	21.76	18.46	0.15
1388	1362	C	7	-21.1	0.87	31.18	6.1	0.05

i-nuc	BP(j)	Nuc	#BP_Win	avgMFE	avgZ	avgED	SumZ	SumZ/#TotalWindows	BPs= 2
nt-1389	-	G	120	-	-	-	-	-
1389	NoBP	G	57	-22.27	0.18	22.29	10.47	0.09
1389	1407	C	56	-22.24	0.16	21.42	9.23	0.08
1389	1360	C	7	-21.1	0.87	31.18	6.1	0.05

i-nuc	BP(j)	Nuc	#BP_Win	avgMFE	avgZ	avgED	SumZ	SumZ/#TotalWindows	BPs= 3
nt-1390	-	G	120	-	-	-	-	-
1390	NoBP	G	57	-22.52	0.23	22.51	13.17	0.11
1390	1406	C	56	-22.24	0.16	21.42	9.23	0.08
1390	1460	C	6	-19.0	0.61	31.51	3.66	0.03
1390	1407	C	1	-16.6	0.9	28.29	0.9	0.01

i-nuc	BP(j)	Nuc	#BP_Win	avgMFE	avgZ	avgED	SumZ	SumZ/#TotalWindows	BPs= 1
nt-1391	-	A	120	-	-	-	-	-
1391	NoBP	A	77	-21.71	0.27	23.06	20.83	0.17
1391	1363	U	43	-22.93	0.15	21.74	6.6	0.06

i-nuc	BP(j)	Nuc	#BP_Win	avgMFE	avgZ	avgED	SumZ	SumZ/#TotalWindows	BPs= 4
nt-1392	-	G	120	-	-	-	-	-
1392	NoBP	G	60	-22.2	0.16	21.25	9.74	0.08
1392	1362	C	43	-22.93	0.15	21.74	6.6	0.06
1392	1406	C	4	-18.77	0.61	26.24	2.45	0.02
1392	1357	C	7	-21.1	0.87	31.18	6.1	0.05
1392	1459	C	6	-19.0	0.61	31.51	3.66	0.03

i-nuc	BP(j)	Nuc	#BP_Win	avgMFE	avgZ	avgED	SumZ	SumZ/#TotalWindows	BPs= 5
nt-1393	-	U	120	-	-	-	-	-
1393	NoBP	U	2	-21.15	0.28	19.75	0.56	0.0
1393	1361	A	43	-22.93	0.15	21.74	6.6	0.06
1393	1404	G	58	-22.2	0.17	21.42	9.96	0.08
1393	1405	G	4	-18.77	0.61	26.24	2.45	0.02
1393	1356	G	7	-21.1	0.87	31.18	6.1	0.05
1393	1458	A	6	-19.0	0.61	31.51	3.66	0.03

i-nuc	BP(j)	Nuc	#BP_Win	avgMFE	avgZ	avgED	SumZ	SumZ/#TotalWindows	BPs= 3
nt-1394	-	G	120	-	-	-	-	-
1394	1360	C	43	-22.93	0.15	21.74	6.6	0.06
1394	1403	C	60	-22.15	0.19	21.43	11.51	0.1
1394	NoBP	G	11	-20.25	0.78	29.38	8.55	0.07
1394	1457	U	6	-19.0	0.61	31.51	3.66	0.03

i-nuc	BP(j)	Nuc	#BP_Win	avgMFE	avgZ	avgED	SumZ	SumZ/#TotalWindows	BPs= 3
nt-1395	-	G	120	-	-	-	-	-
1395	NoBP	G	49	-22.63	0.26	23.29	12.56	0.1
1395	1402	C	60	-22.15	0.19	21.43	11.51	0.1
1395	1403	C	5	-19.9	0.52	24.97	2.58	0.02
1395	1456	C	6	-19.0	0.61	31.51	3.66	0.03

i-nuc	BP(j)	Nuc	#BP_Win	avgMFE	avgZ	avgED	SumZ	SumZ/#TotalWindows	BPs= 2
nt-1396	-	G	120	-	-	-	-	-
1396	NoBP	G	55	-22.23	0.29	24.3	15.89	0.13
1396	1401	C	60	-22.15	0.19	21.43	11.51	0.1
1396	1402	C	5	-19.9	0.52	24.97	2.58	0.02

i-nuc	BP(j)	Nuc	#BP_Win	avgMFE	avgZ	avgED	SumZ	SumZ/#TotalWindows	BPs= 4
nt-1397	-	G	120	-	-	-	-	-
1397	NoBP	G	102	-22.25	0.22	22.77	22.55	0.19
1397	1357	C	5	-22.3	0.31	16.62	1.57	0.01
1397	1401	C	5	-19.9	0.52	24.97	2.58	0.02
1397	1351	C	5	-21.4	0.71	29.87	3.56	0.03
1397	1491	C	3	-21.07	-0.44	23.57	-1.33	-0.01

i-nuc	BP(j)	Nuc	#BP_Win	avgMFE	avgZ	avgED	SumZ	SumZ/#TotalWindows	BPs= 6
nt-1398	-	G	120	-	-	-	-	-
1398	NoBP	G	70	-22.0	0.22	21.34	15.66	0.13
1398	1357	C	33	-23.17	0.15	23.08	4.89	0.04
1398	1351	C	2	-20.35	1.27	34.47	2.54	0.02
1398	1350	C	5	-21.4	0.71	29.87	3.56	0.03
1398	1453	C	6	-19.0	0.61	31.51	3.66	0.03
1398	1490	C	3	-21.07	-0.44	23.57	-1.33	-0.01
1398	1491	C	1	-18.9	-0.26	26.61	-0.26	-0.0

i-nuc	BP(j)	Nuc	#BP_Win	avgMFE	avgZ	avgED	SumZ	SumZ/#TotalWindows	BPs= 3
nt-1399	-	G	120	-	-	-	-	-
1399	NoBP	G	111	-22.26	0.2	22.38	22.54	0.19
1399	1350	C	2	-20.35	1.27	34.47	2.54	0.02
1399	1452	C	6	-19.0	0.61	31.51	3.66	0.03
1399	1490	C	1	-18.9	-0.26	26.61	-0.26	-0.0

i-nuc	BP(j)	Nuc	#BP_Win	avgMFE	avgZ	avgED	SumZ	SumZ/#TotalWindows	BPs= 1
nt-1400	-	A	120	-	-	-	-	-
1400	NoBP	A	114	-22.17	0.21	22.69	24.29	0.2
1400	1451	U	6	-19.0	0.61	31.51	3.66	0.03

i-nuc	BP(j)	Nuc	#BP_Win	avgMFE	avgZ	avgED	SumZ	SumZ/#TotalWindows	BPs= 6
nt-1401	-	C	120	-	-	-	-	-
1401	NoBP	C	11	-19.5	0.38	27.06	4.21	0.04
1401	1396	G	60	-22.15	0.19	21.43	11.51	0.1
1401	1397	G	5	-19.9	0.52	24.97	2.58	0.02
1401	1354	G	33	-23.17	0.15	23.08	4.89	0.04
1401	1348	G	2	-20.35	1.27	34.47	2.54	0.02
1401	1347	G	5	-21.4	0.71	29.87	3.56	0.03
1401	1487	G	4	-20.52	-0.4	24.33	-1.59	-0.01

i-nuc	BP(j)	Nuc	#BP_Win	avgMFE	avgZ	avgED	SumZ	SumZ/#TotalWindows	BPs= 6
nt-1402	-	C	120	-	-	-	-	-
1402	NoBP	C	11	-19.21	0.33	28.39	3.62	0.03
1402	1395	G	60	-22.15	0.19	21.43	11.51	0.1
1402	1396	G	5	-19.9	0.52	24.97	2.58	0.02
1402	1353	G	33	-23.17	0.15	23.08	4.89	0.04
1402	1347	G	2	-20.35	1.27	34.47	2.54	0.02
1402	1346	G	5	-21.4	0.71	29.87	3.56	0.03
1402	1486	G	4	-20.52	-0.4	24.33	-1.59	-0.01

i-nuc	BP(j)	Nuc	#BP_Win	avgMFE	avgZ	avgED	SumZ	SumZ/#TotalWindows	BPs= 4
nt-1403	-	C	120	-	-	-	-	-
1403	1394	G	60	-22.15	0.19	21.43	11.51	0.1
1403	1395	G	5	-19.9	0.52	24.97	2.58	0.02
1403	NoBP	C	26	-23.38	-0.04	22.93	-1.04	-0.01
1403	1346	G	2	-20.35	1.27	34.47	2.54	0.02
1403	1428	G	27	-20.57	0.4	27.49	10.88	0.09

i-nuc	BP(j)	Nuc	#BP_Win	avgMFE	avgZ	avgED	SumZ	SumZ/#TotalWindows	BPs= 3
nt-1404	-	G	120	-	-	-	-	-
1404	NoBP	G	9	-20.07	0.34	26.09	3.1	0.03
1404	1393	U	58	-22.2	0.17	21.42	9.96	0.08
1404	1351	C	25	-23.5	-0.02	22.46	-0.59	-0.0
1404	1427	U	28	-20.59	0.43	27.68	11.97	0.1

i-nuc	BP(j)	Nuc	#BP_Win	avgMFE	avgZ	avgED	SumZ	SumZ/#TotalWindows	BPs= 5
nt-1405	-	G	120	-	-	-	-	-
1405	NoBP	G	58	-22.25	0.15	21.6	8.71	0.07
1405	1393	U	4	-18.77	0.61	26.24	2.45	0.02
1405	1350	C	25	-23.5	-0.02	22.46	-0.59	-0.0
1405	1426	C	29	-20.55	0.46	27.97	13.42	0.11
1405	1478	C	2	-18.0	0.96	23.7	1.93	0.02
1405	1523	C	2	-23.35	-1.94	15.06	-3.87	-0.03

i-nuc	BP(j)	Nuc	#BP_Win	avgMFE	avgZ	avgED	SumZ	SumZ/#TotalWindows	BPs= 6
nt-1406	-	C	120	-	-	-	-	-
1406	1392	G	4	-18.77	0.61	26.24	2.45	0.02
1406	1390	G	56	-22.24	0.16	21.42	9.23	0.08
1406	1348	G	25	-23.5	-0.02	22.46	-0.59	-0.0
1406	1425	G	29	-20.55	0.46	27.97	13.42	0.11
1406	1477	G	2	-18.0	0.96	23.7	1.93	0.02
1406	NoBP	C	2	-20.8	-0.82	29.36	-1.65	-0.01
1406	1522	G	2	-23.35	-1.94	15.06	-3.87	-0.03

i-nuc	BP(j)	Nuc	#BP_Win	avgMFE	avgZ	avgED	SumZ	SumZ/#TotalWindows	BPs= 6
nt-1407	-	C	120	-	-	-	-	-
1407	1389	G	56	-22.24	0.16	21.42	9.23	0.08
1407	1347	G	25	-23.5	-0.02	22.46	-0.59	-0.0
1407	1424	G	29	-20.55	0.46	27.97	13.42	0.11
1407	1390	G	1	-16.6	0.9	28.29	0.9	0.01
1407	NoBP	C	5	-19.3	-0.33	27.22	-1.64	-0.01
1407	1476	G	2	-18.0	0.96	23.7	1.93	0.02
1407	1521	G	2	-23.35	-1.94	15.06	-3.87	-0.03

i-nuc	BP(j)	Nuc	#BP_Win	avgMFE	avgZ	avgED	SumZ	SumZ/#TotalWindows	BPs= 2
nt-1408	-	A	120	-	-	-	-	-
1408	NoBP	A	89	-22.22	0.09	22.18	8.12	0.07
1408	1423	U	29	-20.55	0.46	27.97	13.42	0.11
1408	1520	U	2	-23.35	-1.94	15.06	-3.87	-0.03

i-nuc	BP(j)	Nuc	#BP_Win	avgMFE	avgZ	avgED	SumZ	SumZ/#TotalWindows	BPs= 3
nt-1409	-	U	120	-	-	-	-	-
1409	NoBP	U	96	-21.37	0.23	24.04	21.91	0.18
1409	1424	G	2	-18.75	1.04	35.88	2.08	0.02
1409	1346	G	20	-23.93	-0.19	20.48	-3.85	-0.03
1409	1519	G	2	-23.35	-1.94	15.06	-3.87	-0.03

i-nuc	BP(j)	Nuc	#BP_Win	avgMFE	avgZ	avgED	SumZ	SumZ/#TotalWindows	BPs= 3
nt-1410	-	A	120	-	-	-	-	-
1410	NoBP	A	96	-21.31	0.21	24.09	20.48	0.17
1410	1423	U	2	-18.75	1.04	35.88	2.08	0.02
1410	1345	U	20	-23.93	-0.19	20.48	-3.85	-0.03
1410	1518	U	2	-23.35	-1.94	15.06	-3.87	-0.03

i-nuc	BP(j)	Nuc	#BP_Win	avgMFE	avgZ	avgED	SumZ	SumZ/#TotalWindows	BPs= 3
nt-1411	-	A	120	-	-	-	-	-
1411	NoBP	A	64	-21.43	0.08	22.31	5.43	0.05
1411	1422	U	34	-20.74	0.48	28.24	16.15	0.13
1411	1344	U	20	-23.93	-0.19	20.48	-3.85	-0.03
1411	1517	U	2	-23.35	-1.94	15.06	-3.87	-0.03

i-nuc	BP(j)	Nuc	#BP_Win	avgMFE	avgZ	avgED	SumZ	SumZ/#TotalWindows	BPs= 2
nt-1412	-	A	120	-	-	-	-	-
1412	NoBP	A	38	-23.97	-0.1	18.98	-3.89	-0.03
1412	1421	U	34	-20.74	0.48	28.24	16.15	0.13
1412	1457	U	48	-20.41	0.03	24.02	1.25	0.01

i-nuc	BP(j)	Nuc	#BP_Win	avgMFE	avgZ	avgED	SumZ	SumZ/#TotalWindows	BPs= 4
nt-1413	-	G	120	-	-	-	-	-
1413	NoBP	G	16	-24.49	-0.21	15.54	-3.38	-0.03
1413	1312	C	2	-17.5	1.48	33.28	2.95	0.02
1413	1420	U	34	-20.74	0.48	28.24	16.15	0.13
1413	1342	C	20	-23.93	-0.19	20.48	-3.85	-0.03
1413	1456	C	48	-20.41	0.03	24.02	1.25	0.01

i-nuc	BP(j)	Nuc	#BP_Win	avgMFE	avgZ	avgED	SumZ	SumZ/#TotalWindows	BPs= 4
nt-1414	-	C	120	-	-	-	-	-
1414	NoBP	C	16	-24.14	-0.29	15.73	-4.58	-0.04
1414	1311	G	2	-17.5	1.48	33.28	2.95	0.02
1414	1419	G	34	-20.74	0.48	28.24	16.15	0.13
1414	1341	G	20	-23.93	-0.19	20.48	-3.85	-0.03
1414	1455	G	48	-20.41	0.03	24.02	1.25	0.01

i-nuc	BP(j)	Nuc	#BP_Win	avgMFE	avgZ	avgED	SumZ	SumZ/#TotalWindows	BPs= 2
nt-1415	-	A	120	-	-	-	-	-
1415	NoBP	A	117	-21.55	0.06	23.54	7.23	0.06
1415	1310	U	2	-17.5	1.48	33.28	2.95	0.02
1415	1335	U	1	-22.2	0.88	25.23	0.88	0.01

i-nuc	BP(j)	Nuc	#BP_Win	avgMFE	avgZ	avgED	SumZ	SumZ/#TotalWindows	BPs= 1
nt-1416	-	A	120	-	-	-	-	-
1416	NoBP	A	119	-21.44	0.08	23.74	9.55	0.08
1416	1334	U	1	-22.2	0.88	25.23	0.88	0.01

i-nuc	BP(j)	Nuc	#BP_Win	avgMFE	avgZ	avgED	SumZ	SumZ/#TotalWindows	BPs= 2
nt-1417	-	G	120	-	-	-	-	-
1417	NoBP	G	71	-22.07	0.11	23.62	7.94	0.07
1417	1333	U	1	-22.2	0.88	25.23	0.88	0.01
1417	1452	C	48	-20.41	0.03	24.02	1.25	0.01

i-nuc	BP(j)	Nuc	#BP_Win	avgMFE	avgZ	avgED	SumZ	SumZ/#TotalWindows	BPs= 2
nt-1418	-	A	120	-	-	-	-	-
1418	NoBP	A	71	-22.0	0.1	23.7	7.34	0.06
1418	1331	U	1	-22.2	0.88	25.23	0.88	0.01
1418	1451	U	48	-20.41	0.03	24.02	1.25	0.01

i-nuc	BP(j)	Nuc	#BP_Win	avgMFE	avgZ	avgED	SumZ	SumZ/#TotalWindows	BPs= 3
nt-1419	-	G	120	-	-	-	-	-
1419	NoBP	G	11	-22.55	0.2	20.69	2.2	0.02
1419	1414	C	34	-20.74	0.48	28.24	16.15	0.13
1419	1330	C	1	-22.2	0.88	25.23	0.88	0.01
1419	1447	C	74	-21.41	-0.14	22.36	-10.08	-0.08

i-nuc	BP(j)	Nuc	#BP_Win	avgMFE	avgZ	avgED	SumZ	SumZ/#TotalWindows	BPs= 3
nt-1420	-	U	120	-	-	-	-	-
1420	NoBP	U	11	-22.2	0.15	21.22	1.63	0.01
1420	1413	G	34	-20.74	0.48	28.24	16.15	0.13
1420	1329	A	1	-22.2	0.88	25.23	0.88	0.01
1420	1446	A	74	-21.41	-0.14	22.36	-10.08	-0.08

i-nuc	BP(j)	Nuc	#BP_Win	avgMFE	avgZ	avgED	SumZ	SumZ/#TotalWindows	BPs= 4
nt-1421	-	U	120	-	-	-	-	-
1421	NoBP	U	5	-20.44	0.78	25.02	3.92	0.03
1421	1412	A	34	-20.74	0.48	28.24	16.15	0.13
1421	1328	G	1	-22.2	0.88	25.23	0.88	0.01
1421	1443	G	6	-23.13	-0.49	19.35	-2.95	-0.02
1421	1445	A	74	-21.41	-0.14	22.36	-10.08	-0.08

i-nuc	BP(j)	Nuc	#BP_Win	avgMFE	avgZ	avgED	SumZ	SumZ/#TotalWindows	BPs= 3
nt-1422	-	U	120	-	-	-	-	-
1422	NoBP	U	2	-17.5	1.48	33.28	2.95	0.02
1422	1411	A	34	-20.74	0.48	28.24	16.15	0.13
1422	1327	A	1	-22.2	0.88	25.23	0.88	0.01
1422	1442	A	83	-21.58	-0.17	22.15	-13.78	-0.11

i-nuc	BP(j)	Nuc	#BP_Win	avgMFE	avgZ	avgED	SumZ	SumZ/#TotalWindows	BPs= 4
nt-1423	-	U	120	-	-	-	-	-
1423	NoBP	U	1	-17.5	1.42	34.4	1.42	0.01
1423	1410	A	2	-18.75	1.04	35.88	2.08	0.02
1423	1408	A	29	-20.55	0.46	27.97	13.42	0.11
1423	1326	A	1	-22.2	0.88	25.23	0.88	0.01
1423	1441	A	87	-21.66	-0.16	22.33	-14.27	-0.12

i-nuc	BP(j)	Nuc	#BP_Win	avgMFE	avgZ	avgED	SumZ	SumZ/#TotalWindows	BPs= 3
nt-1424	-	G	120	-	-	-	-	-
1424	1409	U	2	-18.75	1.04	35.88	2.08	0.02
1424	1407	C	29	-20.55	0.46	27.97	13.42	0.11
1424	1440	C	89	-21.66	-0.16	22.43	-14.41	-0.12

i-nuc	BP(j)	Nuc	#BP_Win	avgMFE	avgZ	avgED	SumZ	SumZ/#TotalWindows	BPs= 3
nt-1425	-	G	120	-	-	-	-	-
1425	NoBP	G	1	-18.9	1.07	35.82	1.07	0.01
1425	1406	C	29	-20.55	0.46	27.97	13.42	0.11
1425	1439	C	89	-21.66	-0.16	22.43	-14.41	-0.12
1425	1456	C	1	-17.9	-0.42	31.18	-0.42	-0.0

i-nuc	BP(j)	Nuc	#BP_Win	avgMFE	avgZ	avgED	SumZ	SumZ/#TotalWindows	BPs= 3
nt-1426	-	C	120	-	-	-	-	-
1426	1405	G	29	-20.55	0.46	27.97	13.42	0.11
1426	1438	G	89	-21.66	-0.16	22.43	-14.41	-0.12
1426	1455	G	1	-17.9	-0.42	31.18	-0.42	-0.0
1426	NoBP	C	1	-17.2	-0.6	29.68	-0.6	-0.0

i-nuc	BP(j)	Nuc	#BP_Win	avgMFE	avgZ	avgED	SumZ	SumZ/#TotalWindows	BPs= 3
nt-1427	-	U	120	-	-	-	-	-
1427	1404	G	28	-20.59	0.43	27.68	11.97	0.1
1427	1437	A	89	-21.66	-0.16	22.43	-14.41	-0.12
1427	1454	A	1	-17.9	-0.42	31.18	-0.42	-0.0
1427	NoBP	U	2	-17.2	-0.69	28.54	-1.38	-0.01

i-nuc	BP(j)	Nuc	#BP_Win	avgMFE	avgZ	avgED	SumZ	SumZ/#TotalWindows	BPs= 2
nt-1428	-	G	120	-	-	-	-	-
1428	1403	C	27	-20.57	0.4	27.49	10.88	0.09
1428	NoBP	G	92	-21.51	-0.18	22.61	-16.45	-0.14
1428	1453	C	1	-17.9	-0.42	31.18	-0.42	-0.0

i-nuc	BP(j)	Nuc	#BP_Win	avgMFE	avgZ	avgED	SumZ	SumZ/#TotalWindows	BPs= 1
nt-1429	-	A	120	-	-	-	-	-
1429	NoBP	A	31	-20.03	0.21	27.48	6.38	0.05
1429	1435	U	89	-21.66	-0.16	22.43	-14.41	-0.12

i-nuc	BP(j)	Nuc	#BP_Win	avgMFE	avgZ	avgED	SumZ	SumZ/#TotalWindows	BPs= 0
nt-1430	-	A	120	-	-	-	-	-
1430	NoBP	A	120	-21.19	-0.08	23.76	-9.16	-0.08

i-nuc	BP(j)	Nuc	#BP_Win	avgMFE	avgZ	avgED	SumZ	SumZ/#TotalWindows	BPs= 4
nt-1431	-	G	120	-	-	-	-	-
1431	NoBP	G	102	-21.51	-0.14	22.82	-14.51	-0.12
1431	1325	U	5	-21.4	0.71	29.87	3.56	0.03
1431	1439	C	6	-19.0	0.61	31.51	3.66	0.03
1431	1520	U	2	-19.0	-0.09	28.3	-0.18	-0.0
1431	1540	C	5	-17.2	-0.65	27.47	-3.23	-0.03

i-nuc	BP(j)	Nuc	#BP_Win	avgMFE	avgZ	avgED	SumZ	SumZ/#TotalWindows	BPs= 4
nt-1432	-	C	120	-	-	-	-	-
1432	NoBP	C	102	-21.48	-0.16	22.73	-16.65	-0.14
1432	1324	G	5	-21.4	0.71	29.87	3.56	0.03
1432	1438	G	6	-19.0	0.61	31.51	3.66	0.03
1432	1519	G	2	-19.0	-0.09	28.3	-0.18	-0.0
1432	1539	G	5	-17.2	-0.65	27.47	-3.23	-0.03

i-nuc	BP(j)	Nuc	#BP_Win	avgMFE	avgZ	avgED	SumZ	SumZ/#TotalWindows	BPs= 2
nt-1433	-	A	120	-	-	-	-	-
1433	NoBP	A	113	-21.14	-0.16	23.33	-18.33	-0.15
1433	1323	U	5	-21.4	0.71	29.87	3.56	0.03
1433	1518	U	2	-19.0	-0.09	28.3	-0.18	-0.0

i-nuc	BP(j)	Nuc	#BP_Win	avgMFE	avgZ	avgED	SumZ	SumZ/#TotalWindows	BPs= 3
nt-1434	-	A	120	-	-	-	-	-
1434	NoBP	A	108	-21.3	-0.16	23.03	-17.17	-0.14
1434	1322	U	5	-21.4	0.71	29.87	3.56	0.03
1434	1517	U	2	-19.0	-0.09	28.3	-0.18	-0.0
1434	1537	U	5	-17.2	-0.65	27.47	-3.23	-0.03

i-nuc	BP(j)	Nuc	#BP_Win	avgMFE	avgZ	avgED	SumZ	SumZ/#TotalWindows	BPs= 4
nt-1435	-	U	120	-	-	-	-	-
1435	NoBP	U	19	-19.47	-0.19	25.38	-3.63	-0.03
1435	1321	A	5	-21.4	0.71	29.87	3.56	0.03
1435	1429	A	89	-21.66	-0.16	22.43	-14.41	-0.12
1435	1516	A	2	-19.0	-0.09	28.3	-0.18	-0.0
1435	1536	A	5	-17.2	-0.65	27.47	-3.23	-0.03

i-nuc	BP(j)	Nuc	#BP_Win	avgMFE	avgZ	avgED	SumZ	SumZ/#TotalWindows	BPs= 1
nt-1436	-	G	120	-	-	-	-	-
1436	NoBP	G	115	-21.22	-0.14	23.4	-16.07	-0.13
1436	1535	C	5	-17.2	-0.65	27.47	-3.23	-0.03

i-nuc	BP(j)	Nuc	#BP_Win	avgMFE	avgZ	avgED	SumZ	SumZ/#TotalWindows	BPs= 2
nt-1437	-	A	120	-	-	-	-	-
1437	NoBP	A	26	-19.3	-0.04	28.64	-1.07	-0.01
1437	1427	U	89	-21.66	-0.16	22.43	-14.41	-0.12
1437	1457	U	5	-19.32	-1.15	17.98	-5.74	-0.05

i-nuc	BP(j)	Nuc	#BP_Win	avgMFE	avgZ	avgED	SumZ	SumZ/#TotalWindows	BPs= 6
nt-1438	-	G	120	-	-	-	-	-
1438	NoBP	G	4	-20.48	0.44	31.01	1.76	0.01
1438	1426	C	89	-21.66	-0.16	22.43	-14.41	-0.12
1438	1432	C	6	-19.0	0.61	31.51	3.66	0.03
1438	1478	C	8	-19.64	-0.23	25.41	-1.82	-0.02
1438	1533	C	5	-17.2	-0.65	27.47	-3.23	-0.03
1438	1456	C	5	-19.32	-1.15	17.98	-5.74	-0.05
1438	1555	C	3	-20.77	-1.0	31.87	-3.01	-0.03

i-nuc	BP(j)	Nuc	#BP_Win	avgMFE	avgZ	avgED	SumZ	SumZ/#TotalWindows	BPs= 6
nt-1439	-	C	120	-	-	-	-	-
1439	NoBP	C	4	-19.95	0.2	32.44	0.8	0.01
1439	1425	G	89	-21.66	-0.16	22.43	-14.41	-0.12
1439	1431	G	6	-19.0	0.61	31.51	3.66	0.03
1439	1477	G	8	-19.64	-0.23	25.41	-1.82	-0.02
1439	1532	G	5	-17.2	-0.65	27.47	-3.23	-0.03
1439	1455	G	5	-19.32	-1.15	17.98	-5.74	-0.05
1439	1554	G	3	-20.77	-1.0	31.87	-3.01	-0.03

i-nuc	BP(j)	Nuc	#BP_Win	avgMFE	avgZ	avgED	SumZ	SumZ/#TotalWindows	BPs= 4
nt-1440	-	C	120	-	-	-	-	-
1440	NoBP	C	15	-19.22	-0.18	27.6	-2.77	-0.02
1440	1424	G	89	-21.66	-0.16	22.43	-14.41	-0.12
1440	1476	G	8	-19.64	-0.23	25.41	-1.82	-0.02
1440	1531	G	5	-17.2	-0.65	27.47	-3.23	-0.03
1440	1553	G	3	-20.77	-1.0	31.87	-3.01	-0.03

i-nuc	BP(j)	Nuc	#BP_Win	avgMFE	avgZ	avgED	SumZ	SumZ/#TotalWindows	BPs= 1
nt-1441	-	A	120	-	-	-	-	-
1441	NoBP	A	33	-19.25	-0.38	27.27	-12.68	-0.11
1441	1423	U	87	-21.66	-0.16	22.33	-14.27	-0.12

i-nuc	BP(j)	Nuc	#BP_Win	avgMFE	avgZ	avgED	SumZ	SumZ/#TotalWindows	BPs= 3
nt-1442	-	A	120	-	-	-	-	-
1442	1422	U	83	-21.58	-0.17	22.15	-13.78	-0.11
1442	1363	U	3	-23.93	0.22	25.84	0.65	0.01
1442	NoBP	A	29	-19.6	-0.41	27.52	-11.96	-0.1
1442	1457	U	5	-17.2	-0.65	27.47	-3.23	-0.03

i-nuc	BP(j)	Nuc	#BP_Win	avgMFE	avgZ	avgED	SumZ	SumZ/#TotalWindows	BPs= 4
nt-1443	-	G	120	-	-	-	-	-
1443	NoBP	G	95	-21.03	-0.19	23.49	-18.47	-0.15
1443	1421	U	6	-23.13	-0.49	19.35	-2.95	-0.02
1443	1362	C	3	-23.93	0.22	25.84	0.65	0.01
1443	1470	C	11	-19.95	-0.44	27.18	-4.83	-0.04
1443	1456	C	5	-17.2	-0.65	27.47	-3.23	-0.03

i-nuc	BP(j)	Nuc	#BP_Win	avgMFE	avgZ	avgED	SumZ	SumZ/#TotalWindows	BPs= 3
nt-1444	-	U	120	-	-	-	-	-
1444	NoBP	U	101	-21.13	-0.22	23.38	-22.23	-0.19
1444	1361	A	3	-23.93	0.22	25.84	0.65	0.01
1444	1469	A	11	-19.95	-0.44	27.18	-4.83	-0.04
1444	1455	G	5	-17.2	-0.65	27.47	-3.23	-0.03

i-nuc	BP(j)	Nuc	#BP_Win	avgMFE	avgZ	avgED	SumZ	SumZ/#TotalWindows	BPs= 2
nt-1445	-	A	120	-	-	-	-	-
1445	NoBP	A	35	-20.15	-0.44	26.72	-15.4	-0.13
1445	1421	U	74	-21.41	-0.14	22.36	-10.08	-0.08
1445	1468	U	11	-19.95	-0.44	27.18	-4.83	-0.04

i-nuc	BP(j)	Nuc	#BP_Win	avgMFE	avgZ	avgED	SumZ	SumZ/#TotalWindows	BPs= 1
nt-1446	-	A	120	-	-	-	-	-
1446	NoBP	A	46	-20.04	-0.47	27.11	-21.61	-0.18
1446	1420	U	74	-21.41	-0.14	22.36	-10.08	-0.08

i-nuc	BP(j)	Nuc	#BP_Win	avgMFE	avgZ	avgED	SumZ	SumZ/#TotalWindows	BPs= 2
nt-1447	-	C	120	-	-	-	-	-
1447	NoBP	C	35	-20.0	-0.51	27.49	-17.83	-0.15
1447	1419	G	74	-21.41	-0.14	22.36	-10.08	-0.08
1447	1466	G	11	-19.95	-0.44	27.18	-4.83	-0.04

i-nuc	BP(j)	Nuc	#BP_Win	avgMFE	avgZ	avgED	SumZ	SumZ/#TotalWindows	BPs= 1
nt-1448	-	A	120	-	-	-	-	-
1448	NoBP	A	109	-20.93	-0.27	24.14	-29.59	-0.25
1448	1465	U	11	-19.95	-0.44	27.18	-4.83	-0.04

i-nuc	BP(j)	Nuc	#BP_Win	avgMFE	avgZ	avgED	SumZ	SumZ/#TotalWindows	BPs= 0
nt-1449	-	A	120	-	-	-	-	-
1449	NoBP	A	120	-20.82	-0.3	24.57	-35.73	-0.3

i-nuc	BP(j)	Nuc	#BP_Win	avgMFE	avgZ	avgED	SumZ	SumZ/#TotalWindows	BPs= 0
nt-1450	-	A	120	-	-	-	-	-
1450	NoBP	A	120	-20.8	-0.3	24.71	-36.59	-0.3

i-nuc	BP(j)	Nuc	#BP_Win	avgMFE	avgZ	avgED	SumZ	SumZ/#TotalWindows	BPs= 4
nt-1451	-	U	120	-	-	-	-	-
1451	NoBP	U	55	-21.05	-0.62	25.4	-34.24	-0.29
1451	1418	A	48	-20.41	0.03	24.02	1.25	0.01
1451	1355	A	3	-23.93	0.22	25.84	0.65	0.01
1451	1400	A	6	-19.0	0.61	31.51	3.66	0.03
1451	1532	G	8	-21.5	-1.06	19.68	-8.48	-0.07

i-nuc	BP(j)	Nuc	#BP_Win	avgMFE	avgZ	avgED	SumZ	SumZ/#TotalWindows	BPs= 4
nt-1452	-	C	120	-	-	-	-	-
1452	NoBP	C	53	-21.03	-0.64	25.56	-33.83	-0.28
1452	1417	G	48	-20.41	0.03	24.02	1.25	0.01
1452	1354	G	3	-23.93	0.22	25.84	0.65	0.01
1452	1399	G	6	-19.0	0.61	31.51	3.66	0.03
1452	1531	G	10	-21.45	-0.98	20.29	-9.76	-0.08

i-nuc	BP(j)	Nuc	#BP_Win	avgMFE	avgZ	avgED	SumZ	SumZ/#TotalWindows	BPs= 4
nt-1453	-	C	120	-	-	-	-	-
1453	NoBP	C	100	-20.78	-0.34	24.72	-33.55	-0.28
1453	1353	G	3	-23.93	0.22	25.84	0.65	0.01
1453	1398	G	6	-19.0	0.61	31.51	3.66	0.03
1453	1530	G	10	-21.45	-0.98	20.29	-9.76	-0.08
1453	1428	G	1	-17.9	-0.42	31.18	-0.42	-0.0

i-nuc	BP(j)	Nuc	#BP_Win	avgMFE	avgZ	avgED	SumZ	SumZ/#TotalWindows	BPs= 1
nt-1454	-	A	120	-	-	-	-	-
1454	NoBP	A	119	-20.85	-0.34	24.69	-40.81	-0.34
1454	1427	U	1	-17.9	-0.42	31.18	-0.42	-0.0

i-nuc	BP(j)	Nuc	#BP_Win	avgMFE	avgZ	avgED	SumZ	SumZ/#TotalWindows	BPs= 6
nt-1455	-	G	120	-	-	-	-	-
1455	NoBP	G	47	-21.5	-0.5	25.34	-23.59	-0.2
1455	1414	C	48	-20.41	0.03	24.02	1.25	0.01
1455	1357	C	6	-23.43	-0.09	16.29	-0.54	-0.0
1455	1426	C	1	-17.9	-0.42	31.18	-0.42	-0.0
1455	1444	U	5	-17.2	-0.65	27.47	-3.23	-0.03
1455	1439	C	5	-19.32	-1.15	17.98	-5.74	-0.05
1455	1478	C	8	-21.24	-1.23	32.83	-9.82	-0.08

i-nuc	BP(j)	Nuc	#BP_Win	avgMFE	avgZ	avgED	SumZ	SumZ/#TotalWindows	BPs= 8
nt-1456	-	C	120	-	-	-	-	-
1456	NoBP	C	31	-22.09	-0.61	25.51	-18.96	-0.16
1456	1413	G	48	-20.41	0.03	24.02	1.25	0.01
1456	1356	G	6	-23.43	-0.09	16.29	-0.54	-0.0
1456	1395	G	6	-19.0	0.61	31.51	3.66	0.03
1456	1527	G	10	-21.45	-0.98	20.29	-9.76	-0.08
1456	1425	G	1	-17.9	-0.42	31.18	-0.42	-0.0
1456	1443	G	5	-17.2	-0.65	27.47	-3.23	-0.03
1456	1438	G	5	-19.32	-1.15	17.98	-5.74	-0.05
1456	1477	G	8	-21.24	-1.23	32.83	-9.82	-0.08

i-nuc	BP(j)	Nuc	#BP_Win	avgMFE	avgZ	avgED	SumZ	SumZ/#TotalWindows	BPs= 7
nt-1457	-	U	120	-	-	-	-	-
1457	NoBP	U	32	-22.04	-0.66	25.39	-21.04	-0.18
1457	1412	A	48	-20.41	0.03	24.02	1.25	0.01
1457	1355	A	6	-23.43	-0.09	16.29	-0.54	-0.0
1457	1394	G	6	-19.0	0.61	31.51	3.66	0.03
1457	1526	A	10	-21.45	-0.98	20.29	-9.76	-0.08
1457	1442	A	5	-17.2	-0.65	27.47	-3.23	-0.03
1457	1437	A	5	-19.32	-1.15	17.98	-5.74	-0.05
1457	1476	G	8	-21.24	-1.23	32.83	-9.82	-0.08

i-nuc	BP(j)	Nuc	#BP_Win	avgMFE	avgZ	avgED	SumZ	SumZ/#TotalWindows	BPs= 1
nt-1458	-	A	120	-	-	-	-	-
1458	NoBP	A	114	-21.01	-0.45	24.04	-50.76	-0.42
1458	1393	U	6	-19.0	0.61	31.51	3.66	0.03

i-nuc	BP(j)	Nuc	#BP_Win	avgMFE	avgZ	avgED	SumZ	SumZ/#TotalWindows	BPs= 5
nt-1459	-	C	120	-	-	-	-	-
1459	NoBP	C	78	-20.9	-0.31	24.7	-24.32	-0.2
1459	1347	G	3	-23.93	0.22	25.84	0.65	0.01
1459	1354	G	6	-23.43	-0.09	16.29	-0.54	-0.0
1459	1392	G	6	-19.0	0.61	31.51	3.66	0.03
1459	1522	G	26	-20.33	-1.02	23.44	-26.43	-0.22
1459	1577	G	1	-27.0	-2.41	12.65	-2.41	-0.02

i-nuc	BP(j)	Nuc	#BP_Win	avgMFE	avgZ	avgED	SumZ	SumZ/#TotalWindows	BPs= 6
nt-1460	-	C	120	-	-	-	-	-
1460	NoBP	C	76	-21.01	-0.37	24.47	-28.48	-0.24
1460	1346	G	3	-23.93	0.22	25.84	0.65	0.01
1460	1353	G	6	-23.43	-0.09	16.29	-0.54	-0.0
1460	1390	G	6	-19.0	0.61	31.51	3.66	0.03
1460	1466	G	2	-18.0	0.96	23.7	1.93	0.02
1460	1521	G	26	-20.33	-1.02	23.44	-26.43	-0.22
1460	1576	G	1	-27.0	-2.41	12.65	-2.41	-0.02

i-nuc	BP(j)	Nuc	#BP_Win	avgMFE	avgZ	avgED	SumZ	SumZ/#TotalWindows	BPs= 4
nt-1461	-	A	120	-	-	-	-	-
1461	NoBP	A	88	-21.07	-0.33	24.22	-29.12	-0.24
1461	1345	U	3	-23.93	0.22	25.84	0.65	0.01
1461	1465	U	2	-18.0	0.96	23.7	1.93	0.02
1461	1520	U	26	-20.33	-1.02	23.44	-26.43	-0.22
1461	1575	U	1	-27.0	-2.41	12.65	-2.41	-0.02

i-nuc	BP(j)	Nuc	#BP_Win	avgMFE	avgZ	avgED	SumZ	SumZ/#TotalWindows	BPs= 1
nt-1462	-	U	120	-	-	-	-	-
1462	NoBP	U	94	-21.19	-0.35	23.95	-32.61	-0.27
1462	1519	G	26	-20.33	-1.02	23.44	-26.43	-0.22

i-nuc	BP(j)	Nuc	#BP_Win	avgMFE	avgZ	avgED	SumZ	SumZ/#TotalWindows	BPs= 1
nt-1463	-	A	120	-	-	-	-	-
1463	NoBP	A	94	-21.22	-0.39	23.79	-36.33	-0.3
1463	1518	U	26	-20.33	-1.02	23.44	-26.43	-0.22

i-nuc	BP(j)	Nuc	#BP_Win	avgMFE	avgZ	avgED	SumZ	SumZ/#TotalWindows	BPs= 1
nt-1464	-	A	120	-	-	-	-	-
1464	NoBP	A	94	-21.25	-0.41	23.63	-38.81	-0.32
1464	1517	U	26	-20.33	-1.02	23.44	-26.43	-0.22

i-nuc	BP(j)	Nuc	#BP_Win	avgMFE	avgZ	avgED	SumZ	SumZ/#TotalWindows	BPs= 4
nt-1465	-	U	120	-	-	-	-	-
1465	NoBP	U	75	-21.75	-0.56	22.3	-42.35	-0.35
1465	1387	A	6	-19.0	0.61	31.51	3.66	0.03
1465	1461	A	2	-18.0	0.96	23.7	1.93	0.02
1465	1448	A	11	-19.95	-0.44	27.18	-4.83	-0.04
1465	1516	A	26	-20.33	-1.02	23.44	-26.43	-0.22

i-nuc	BP(j)	Nuc	#BP_Win	avgMFE	avgZ	avgED	SumZ	SumZ/#TotalWindows	BPs= 4
nt-1466	-	G	120	-	-	-	-	-
1466	NoBP	G	75	-21.79	-0.61	22.12	-45.59	-0.38
1466	1386	C	6	-19.0	0.61	31.51	3.66	0.03
1466	1460	C	2	-18.0	0.96	23.7	1.93	0.02
1466	1447	C	11	-19.95	-0.44	27.18	-4.83	-0.04
1466	1514	C	26	-20.33	-1.02	23.44	-26.43	-0.22

i-nuc	BP(j)	Nuc	#BP_Win	avgMFE	avgZ	avgED	SumZ	SumZ/#TotalWindows	BPs= 2
nt-1467	-	A	120	-	-	-	-	-
1467	NoBP	A	88	-21.5	-0.58	22.65	-51.03	-0.43
1467	1385	U	6	-19.0	0.61	31.51	3.66	0.03
1467	1513	U	26	-20.33	-1.02	23.44	-26.43	-0.22

i-nuc	BP(j)	Nuc	#BP_Win	avgMFE	avgZ	avgED	SumZ	SumZ/#TotalWindows	BPs= 2
nt-1468	-	U	120	-	-	-	-	-
1468	NoBP	U	103	-21.41	-0.73	22.34	-75.15	-0.63
1468	1384	G	6	-19.0	0.61	31.51	3.66	0.03
1468	1445	A	11	-19.95	-0.44	27.18	-4.83	-0.04

i-nuc	BP(j)	Nuc	#BP_Win	avgMFE	avgZ	avgED	SumZ	SumZ/#TotalWindows	BPs= 3
nt-1469	-	A	120	-	-	-	-	-
1469	NoBP	A	77	-21.81	-0.66	21.93	-50.93	-0.42
1469	1383	U	6	-19.0	0.61	31.51	3.66	0.03
1469	1444	U	11	-19.95	-0.44	27.18	-4.83	-0.04
1469	1511	U	26	-20.33	-1.02	23.44	-26.43	-0.22

i-nuc	BP(j)	Nuc	#BP_Win	avgMFE	avgZ	avgED	SumZ	SumZ/#TotalWindows	BPs= 2
nt-1470	-	C	120	-	-	-	-	-
1470	NoBP	C	83	-21.65	-0.6	22.58	-49.59	-0.41
1470	1443	G	11	-19.95	-0.44	27.18	-4.83	-0.04
1470	1510	G	26	-20.33	-1.02	23.44	-26.43	-0.22

i-nuc	BP(j)	Nuc	#BP_Win	avgMFE	avgZ	avgED	SumZ	SumZ/#TotalWindows	BPs= 1
nt-1471	-	A	120	-	-	-	-	-
1471	NoBP	A	94	-21.49	-0.61	23.07	-56.92	-0.47
1471	1509	U	26	-20.33	-1.02	23.44	-26.43	-0.22

i-nuc	BP(j)	Nuc	#BP_Win	avgMFE	avgZ	avgED	SumZ	SumZ/#TotalWindows	BPs= 0
nt-1472	-	G	120	-	-	-	-	-
1472	NoBP	G	120	-21.27	-0.71	23.13	-85.61	-0.71

i-nuc	BP(j)	Nuc	#BP_Win	avgMFE	avgZ	avgED	SumZ	SumZ/#TotalWindows	BPs= 0
nt-1473	-	A	120	-	-	-	-	-
1473	NoBP	A	120	-21.29	-0.74	23.1	-88.44	-0.74

i-nuc	BP(j)	Nuc	#BP_Win	avgMFE	avgZ	avgED	SumZ	SumZ/#TotalWindows	BPs= 0
nt-1474	-	A	120	-	-	-	-	-
1474	NoBP	A	120	-21.34	-0.76	23.02	-90.99	-0.76

i-nuc	BP(j)	Nuc	#BP_Win	avgMFE	avgZ	avgED	SumZ	SumZ/#TotalWindows	BPs= 0
nt-1475	-	A	120	-	-	-	-	-
1475	NoBP	A	120	-21.39	-0.78	22.93	-93.85	-0.78

i-nuc	BP(j)	Nuc	#BP_Win	avgMFE	avgZ	avgED	SumZ	SumZ/#TotalWindows	BPs= 6
nt-1476	-	G	120	-	-	-	-	-
1476	NoBP	G	68	-22.44	-0.91	20.9	-61.59	-0.51
1476	1386	C	1	-19.0	0.54	29.46	0.54	0.0
1476	1491	C	3	-21.73	-1.13	18.64	-3.39	-0.03
1476	1505	U	30	-19.98	-0.78	24.04	-23.44	-0.2
1476	1407	C	2	-18.0	0.96	23.7	1.93	0.02
1476	1440	C	8	-19.64	-0.23	25.41	-1.82	-0.02
1476	1457	U	8	-21.24	-1.23	32.83	-9.82	-0.08

i-nuc	BP(j)	Nuc	#BP_Win	avgMFE	avgZ	avgED	SumZ	SumZ/#TotalWindows	BPs= 7
nt-1477	-	G	120	-	-	-	-	-
1477	NoBP	G	29	-19.99	0.41	25.66	11.97	0.1
1477	1385	U	1	-19.0	0.54	29.46	0.54	0.0
1477	1490	C	3	-21.73	-1.13	18.64	-3.39	-0.03
1477	1504	U	30	-19.98	-0.78	24.04	-23.44	-0.2
1477	1406	C	2	-18.0	0.96	23.7	1.93	0.02
1477	1439	C	8	-19.64	-0.23	25.41	-1.82	-0.02
1477	1550	C	39	-24.43	-1.96	17.1	-76.28	-0.64
1477	1456	C	8	-21.24	-1.23	32.83	-9.82	-0.08

i-nuc	BP(j)	Nuc	#BP_Win	avgMFE	avgZ	avgED	SumZ	SumZ/#TotalWindows	BPs= 6
nt-1478	-	C	120	-	-	-	-	-
1478	NoBP	C	32	-20.24	0.22	25.1	6.93	0.06
1478	1384	G	1	-19.0	0.54	29.46	0.54	0.0
1478	1503	G	30	-19.98	-0.78	24.04	-23.44	-0.2
1478	1405	G	2	-18.0	0.96	23.7	1.93	0.02
1478	1438	G	8	-19.64	-0.23	25.41	-1.82	-0.02
1478	1549	G	39	-24.43	-1.96	17.1	-76.28	-0.64
1478	1455	G	8	-21.24	-1.23	32.83	-9.82	-0.08

i-nuc	BP(j)	Nuc	#BP_Win	avgMFE	avgZ	avgED	SumZ	SumZ/#TotalWindows	BPs= 3
nt-1479	-	A	120	-	-	-	-	-
1479	NoBP	A	50	-20.27	-0.08	26.39	-4.24	-0.04
1479	1383	U	1	-19.0	0.54	29.46	0.54	0.0
1479	1502	U	30	-19.98	-0.78	24.04	-23.44	-0.2
1479	1548	U	39	-24.43	-1.96	17.1	-76.28	-0.64

i-nuc	BP(j)	Nuc	#BP_Win	avgMFE	avgZ	avgED	SumZ	SumZ/#TotalWindows	BPs= 1
nt-1480	-	A	120	-	-	-	-	-
1480	NoBP	A	81	-20.19	-0.35	25.59	-28.59	-0.24
1480	1547	U	39	-24.43	-1.96	17.1	-76.28	-0.64

i-nuc	BP(j)	Nuc	#BP_Win	avgMFE	avgZ	avgED	SumZ	SumZ/#TotalWindows	BPs= 4
nt-1481	-	U	120	-	-	-	-	-
1481	NoBP	U	42	-20.05	0.14	25.66	6.08	0.05
1481	1500	A	30	-19.98	-0.78	24.04	-23.44	-0.2
1481	1546	A	39	-24.43	-1.96	17.1	-76.28	-0.64
1481	1563	A	7	-21.43	-1.32	32.91	-9.26	-0.08
1481	1587	A	2	-23.7	-1.4	24.3	-2.8	-0.02

i-nuc	BP(j)	Nuc	#BP_Win	avgMFE	avgZ	avgED	SumZ	SumZ/#TotalWindows	BPs= 4
nt-1482	-	U	120	-	-	-	-	-
1482	NoBP	U	42	-20.13	0.11	25.74	4.42	0.04
1482	1499	G	30	-19.98	-0.78	24.04	-23.44	-0.2
1482	1545	A	39	-24.43	-1.96	17.1	-76.28	-0.64
1482	1562	G	7	-21.43	-1.32	32.91	-9.26	-0.08
1482	1586	A	2	-23.7	-1.4	24.3	-2.8	-0.02

i-nuc	BP(j)	Nuc	#BP_Win	avgMFE	avgZ	avgED	SumZ	SumZ/#TotalWindows	BPs= 4
nt-1483	-	U	120	-	-	-	-	-
1483	NoBP	U	41	-20.22	0.09	25.66	3.66	0.03
1483	1498	A	30	-19.98	-0.78	24.04	-23.44	-0.2
1483	1544	A	39	-24.43	-1.96	17.1	-76.28	-0.64
1483	1561	G	8	-21.24	-1.23	32.83	-9.82	-0.08
1483	1585	G	2	-23.7	-1.4	24.3	-2.8	-0.02

i-nuc	BP(j)	Nuc	#BP_Win	avgMFE	avgZ	avgED	SumZ	SumZ/#TotalWindows	BPs= 4
nt-1484	-	U	120	-	-	-	-	-
1484	NoBP	U	41	-20.31	0.05	25.72	2.15	0.02
1484	1497	A	30	-19.98	-0.78	24.04	-23.44	-0.2
1484	1543	A	39	-24.43	-1.96	17.1	-76.28	-0.64
1484	1560	A	8	-21.24	-1.23	32.83	-9.82	-0.08
1484	1584	G	2	-23.7	-1.4	24.3	-2.8	-0.02

i-nuc	BP(j)	Nuc	#BP_Win	avgMFE	avgZ	avgED	SumZ	SumZ/#TotalWindows	BPs= 2
nt-1485	-	A	120	-	-	-	-	-
1485	NoBP	A	110	-21.71	-0.91	22.22	-99.64	-0.83
1485	1559	U	8	-21.24	-1.23	32.83	-9.82	-0.08
1485	1583	U	2	-23.7	-1.4	24.3	-2.8	-0.02

i-nuc	BP(j)	Nuc	#BP_Win	avgMFE	avgZ	avgED	SumZ	SumZ/#TotalWindows	BPs= 3
nt-1486	-	G	120	-	-	-	-	-
1486	NoBP	G	69	-20.35	-0.38	25.04	-26.15	-0.22
1486	1402	C	4	-20.52	-0.4	24.33	-1.59	-0.01
1486	1541	C	39	-24.43	-1.96	17.1	-76.28	-0.64
1486	1558	C	8	-21.24	-1.23	32.83	-9.82	-0.08

i-nuc	BP(j)	Nuc	#BP_Win	avgMFE	avgZ	avgED	SumZ	SumZ/#TotalWindows	BPs= 4
nt-1487	-	G	120	-	-	-	-	-
1487	NoBP	G	67	-20.31	-0.38	25.06	-25.54	-0.21
1487	1401	C	4	-20.52	-0.4	24.33	-1.59	-0.01
1487	1540	C	39	-24.43	-1.96	17.1	-76.28	-0.64
1487	1557	C	8	-21.24	-1.23	32.83	-9.82	-0.08
1487	1581	U	2	-23.7	-1.4	24.3	-2.8	-0.02

i-nuc	BP(j)	Nuc	#BP_Win	avgMFE	avgZ	avgED	SumZ	SumZ/#TotalWindows	BPs= 0
nt-1488	-	A	120	-	-	-	-	-
1488	NoBP	A	120	-21.8	-0.99	22.95	-118.78	-0.99

i-nuc	BP(j)	Nuc	#BP_Win	avgMFE	avgZ	avgED	SumZ	SumZ/#TotalWindows	BPs= 0
nt-1489	-	A	120	-	-	-	-	-
1489	NoBP	A	120	-21.83	-1.01	22.95	-121.45	-1.01

i-nuc	BP(j)	Nuc	#BP_Win	avgMFE	avgZ	avgED	SumZ	SumZ/#TotalWindows	BPs= 5
nt-1490	-	C	120	-	-	-	-	-
1490	NoBP	C	92	-21.63	-0.94	21.95	-86.89	-0.72
1490	1477	G	3	-21.73	-1.13	18.64	-3.39	-0.03
1490	1398	G	3	-21.07	-0.44	23.57	-1.33	-0.01
1490	1399	G	1	-18.9	-0.26	26.61	-0.26	-0.0
1490	1554	G	8	-21.24	-1.23	32.83	-9.82	-0.08
1490	1577	G	13	-24.29	-1.71	24.57	-22.24	-0.19

i-nuc	BP(j)	Nuc	#BP_Win	avgMFE	avgZ	avgED	SumZ	SumZ/#TotalWindows	BPs= 5
nt-1491	-	C	120	-	-	-	-	-
1491	NoBP	C	92	-21.67	-0.98	21.96	-90.06	-0.75
1491	1476	G	3	-21.73	-1.13	18.64	-3.39	-0.03
1491	1397	G	3	-21.07	-0.44	23.57	-1.33	-0.01
1491	1398	G	1	-18.9	-0.26	26.61	-0.26	-0.0
1491	1553	G	8	-21.24	-1.23	32.83	-9.82	-0.08
1491	1576	G	13	-24.29	-1.71	24.57	-22.24	-0.19

i-nuc	BP(j)	Nuc	#BP_Win	avgMFE	avgZ	avgED	SumZ	SumZ/#TotalWindows	BPs= 1
nt-1492	-	A	120	-	-	-	-	-
1492	NoBP	A	107	-21.62	-1.01	22.79	-108.15	-0.9
1492	1575	U	13	-24.29	-1.71	24.57	-22.24	-0.19

i-nuc	BP(j)	Nuc	#BP_Win	avgMFE	avgZ	avgED	SumZ	SumZ/#TotalWindows	BPs= 1
nt-1493	-	A	120	-	-	-	-	-
1493	NoBP	A	107	-21.65	-1.03	22.82	-110.68	-0.92
1493	1574	U	13	-24.29	-1.71	24.57	-22.24	-0.19

i-nuc	BP(j)	Nuc	#BP_Win	avgMFE	avgZ	avgED	SumZ	SumZ/#TotalWindows	BPs= 0
nt-1494	-	A	120	-	-	-	-	-
1494	NoBP	A	120	-21.97	-1.13	23.03	-135.3	-1.13

i-nuc	BP(j)	Nuc	#BP_Win	avgMFE	avgZ	avgED	SumZ	SumZ/#TotalWindows	BPs= 1
nt-1495	-	G	120	-	-	-	-	-
1495	NoBP	G	45	-19.48	-0.28	25.54	-12.56	-0.1
1495	1514	C	75	-23.51	-1.67	21.56	-125.08	-1.04

i-nuc	BP(j)	Nuc	#BP_Win	avgMFE	avgZ	avgED	SumZ	SumZ/#TotalWindows	BPs= 1
nt-1496	-	A	120	-	-	-	-	-
1496	NoBP	A	44	-19.59	-0.37	25.32	-16.32	-0.14
1496	1513	U	76	-23.44	-1.63	21.59	-123.95	-1.03

i-nuc	BP(j)	Nuc	#BP_Win	avgMFE	avgZ	avgED	SumZ	SumZ/#TotalWindows	BPs= 2
nt-1497	-	A	120	-	-	-	-	-
1497	NoBP	A	13	-19.35	0.26	26.9	3.32	0.03
1497	1484	U	30	-19.98	-0.78	24.04	-23.44	-0.2
1497	1512	U	77	-23.36	-1.6	21.62	-123.15	-1.03

i-nuc	BP(j)	Nuc	#BP_Win	avgMFE	avgZ	avgED	SumZ	SumZ/#TotalWindows	BPs= 2
nt-1498	-	A	120	-	-	-	-	-
1498	NoBP	A	13	-19.85	0.04	25.47	0.55	0.0
1498	1483	U	30	-19.98	-0.78	24.04	-23.44	-0.2
1498	1511	U	77	-23.36	-1.6	21.62	-123.15	-1.03

i-nuc	BP(j)	Nuc	#BP_Win	avgMFE	avgZ	avgED	SumZ	SumZ/#TotalWindows	BPs= 2
nt-1499	-	G	120	-	-	-	-	-
1499	NoBP	G	89	-22.98	-1.41	21.93	-125.46	-1.05
1499	1386	C	1	-18.5	0.48	25.81	0.48	0.0
1499	1482	U	30	-19.98	-0.78	24.04	-23.44	-0.2

i-nuc	BP(j)	Nuc	#BP_Win	avgMFE	avgZ	avgED	SumZ	SumZ/#TotalWindows	BPs= 3
nt-1500	-	A	120	-	-	-	-	-
1500	NoBP	A	10	-21.87	-0.67	21.12	-6.67	-0.06
1500	1385	U	1	-18.5	0.48	25.81	0.48	0.0
1500	1481	U	30	-19.98	-0.78	24.04	-23.44	-0.2
1500	1509	U	79	-23.2	-1.54	21.8	-121.35	-1.01

i-nuc	BP(j)	Nuc	#BP_Win	avgMFE	avgZ	avgED	SumZ	SumZ/#TotalWindows	BPs= 2
nt-1501	-	C	120	-	-	-	-	-
1501	NoBP	C	40	-20.62	-0.81	22.85	-32.49	-0.27
1501	1384	G	1	-18.5	0.48	25.81	0.48	0.0
1501	1508	G	79	-23.2	-1.54	21.8	-121.35	-1.01

i-nuc	BP(j)	Nuc	#BP_Win	avgMFE	avgZ	avgED	SumZ	SumZ/#TotalWindows	BPs= 2
nt-1502	-	U	120	-	-	-	-	-
1502	NoBP	U	11	-22.75	-0.97	18.14	-10.71	-0.09
1502	1479	A	30	-19.98	-0.78	24.04	-23.44	-0.2
1502	1507	A	79	-23.2	-1.54	21.8	-121.35	-1.01

i-nuc	BP(j)	Nuc	#BP_Win	avgMFE	avgZ	avgED	SumZ	SumZ/#TotalWindows	BPs= 2
nt-1503	-	G	120	-	-	-	-	-
1503	NoBP	G	82	-23.01	-1.45	21.96	-119.15	-0.99
1503	1478	C	30	-19.98	-0.78	24.04	-23.44	-0.2
1503	1615	C	8	-25.35	-1.96	12.98	-15.7	-0.13

i-nuc	BP(j)	Nuc	#BP_Win	avgMFE	avgZ	avgED	SumZ	SumZ/#TotalWindows	BPs= 2
nt-1504	-	U	120	-	-	-	-	-
1504	NoBP	U	82	-23.07	-1.48	21.85	-121.13	-1.01
1504	1477	G	30	-19.98	-0.78	24.04	-23.44	-0.2
1504	1614	A	8	-25.35	-1.96	12.98	-15.7	-0.13

i-nuc	BP(j)	Nuc	#BP_Win	avgMFE	avgZ	avgED	SumZ	SumZ/#TotalWindows	BPs= 1
nt-1505	-	U	120	-	-	-	-	-
1505	NoBP	U	90	-23.34	-1.55	21.09	-139.16	-1.16
1505	1476	G	30	-19.98	-0.78	24.04	-23.44	-0.2

i-nuc	BP(j)	Nuc	#BP_Win	avgMFE	avgZ	avgED	SumZ	SumZ/#TotalWindows	BPs= 0
nt-1506	-	A	120	-	-	-	-	-
1506	NoBP	A	120	-22.55	-1.38	21.82	-165.25	-1.38

i-nuc	BP(j)	Nuc	#BP_Win	avgMFE	avgZ	avgED	SumZ	SumZ/#TotalWindows	BPs= 2
nt-1507	-	A	120	-	-	-	-	-
1507	NoBP	A	29	-20.05	-0.84	23.88	-24.33	-0.2
1507	1502	U	79	-23.2	-1.54	21.8	-121.35	-1.01
1507	1611	U	12	-24.84	-1.86	16.43	-22.33	-0.19

i-nuc	BP(j)	Nuc	#BP_Win	avgMFE	avgZ	avgED	SumZ	SumZ/#TotalWindows	BPs= 2
nt-1508	-	G	120	-	-	-	-	-
1508	NoBP	G	28	-20.13	-0.89	23.69	-24.82	-0.21
1508	1501	C	79	-23.2	-1.54	21.8	-121.35	-1.01
1508	1610	U	13	-24.72	-1.83	17.85	-23.75	-0.2

i-nuc	BP(j)	Nuc	#BP_Win	avgMFE	avgZ	avgED	SumZ	SumZ/#TotalWindows	BPs= 3
nt-1509	-	U	120	-	-	-	-	-
1509	NoBP	U	1	-16.6	0.9	28.29	0.9	0.01
1509	1500	A	79	-23.2	-1.54	21.8	-121.35	-1.01
1509	1471	A	26	-20.33	-1.02	23.44	-26.43	-0.22
1509	1609	A	14	-24.54	-1.74	18.76	-24.33	-0.2

i-nuc	BP(j)	Nuc	#BP_Win	avgMFE	avgZ	avgED	SumZ	SumZ/#TotalWindows	BPs= 1
nt-1510	-	G	120	-	-	-	-	-
1510	NoBP	G	94	-23.38	-1.56	21.42	-146.22	-1.22
1510	1470	C	26	-20.33	-1.02	23.44	-26.43	-0.22

i-nuc	BP(j)	Nuc	#BP_Win	avgMFE	avgZ	avgED	SumZ	SumZ/#TotalWindows	BPs= 3
nt-1511	-	U	120	-	-	-	-	-
1511	NoBP	U	1	-16.8	1.1	29.48	1.1	0.01
1511	1498	A	77	-23.36	-1.6	21.62	-123.15	-1.03
1511	1469	A	26	-20.33	-1.02	23.44	-26.43	-0.22
1511	1607	A	16	-24.2	-1.6	19.7	-25.56	-0.21

i-nuc	BP(j)	Nuc	#BP_Win	avgMFE	avgZ	avgED	SumZ	SumZ/#TotalWindows	BPs= 2
nt-1512	-	U	120	-	-	-	-	-
1512	1497	A	77	-23.36	-1.6	21.62	-123.15	-1.03
1512	NoBP	U	26	-20.33	-1.02	23.44	-26.43	-0.22
1512	1606	A	17	-24.02	-1.55	20.2	-26.33	-0.22

i-nuc	BP(j)	Nuc	#BP_Win	avgMFE	avgZ	avgED	SumZ	SumZ/#TotalWindows	BPs= 3
nt-1513	-	U	120	-	-	-	-	-
1513	1496	A	76	-23.44	-1.63	21.59	-123.95	-1.03
1513	1467	A	26	-20.33	-1.02	23.44	-26.43	-0.22
1513	1605	A	18	-23.88	-1.51	20.81	-27.24	-0.23

i-nuc	BP(j)	Nuc	#BP_Win	avgMFE	avgZ	avgED	SumZ	SumZ/#TotalWindows	BPs= 3
nt-1514	-	C	120	-	-	-	-	-
1514	1495	G	75	-23.51	-1.67	21.56	-125.08	-1.04
1514	1466	G	26	-20.33	-1.02	23.44	-26.43	-0.22
1514	1604	G	18	-23.88	-1.51	20.81	-27.24	-0.23
1514	NoBP	C	1	-20.8	-0.94	33.14	-0.94	-0.01

i-nuc	BP(j)	Nuc	#BP_Win	avgMFE	avgZ	avgED	SumZ	SumZ/#TotalWindows	BPs= 1
nt-1515	-	A	120	-	-	-	-	-
1515	NoBP	A	102	-22.69	-1.51	22.19	-153.68	-1.28
1515	1603	U	18	-23.88	-1.51	20.81	-27.24	-0.23

i-nuc	BP(j)	Nuc	#BP_Win	avgMFE	avgZ	avgED	SumZ	SumZ/#TotalWindows	BPs= 2
nt-1516	-	A	120	-	-	-	-	-
1516	NoBP	A	92	-23.68	-1.69	21.48	-155.23	-1.29
1516	1435	U	2	-19.0	-0.09	28.3	-0.18	-0.0
1516	1465	U	26	-20.33	-1.02	23.44	-26.43	-0.22

i-nuc	BP(j)	Nuc	#BP_Win	avgMFE	avgZ	avgED	SumZ	SumZ/#TotalWindows	BPs= 4
nt-1517	-	U	120	-	-	-	-	-
1517	NoBP	U	72	-23.67	-1.73	21.88	-124.27	-1.04
1517	1434	A	2	-19.0	-0.09	28.3	-0.18	-0.0
1517	1464	A	26	-20.33	-1.02	23.44	-26.43	-0.22
1517	1411	A	2	-23.35	-1.94	15.06	-3.87	-0.03
1517	1601	A	18	-23.88	-1.51	20.81	-27.24	-0.23

i-nuc	BP(j)	Nuc	#BP_Win	avgMFE	avgZ	avgED	SumZ	SumZ/#TotalWindows	BPs= 5
nt-1518	-	U	120	-	-	-	-	-
1518	NoBP	U	33	-22.95	-1.5	27.41	-49.44	-0.41
1518	1433	A	2	-19.0	-0.09	28.3	-0.18	-0.0
1518	1463	A	26	-20.33	-1.02	23.44	-26.43	-0.22
1518	1410	A	2	-23.35	-1.94	15.06	-3.87	-0.03
1518	1536	A	39	-24.43	-1.96	17.1	-76.28	-0.64
1518	1600	A	18	-23.88	-1.51	20.81	-27.24	-0.23

i-nuc	BP(j)	Nuc	#BP_Win	avgMFE	avgZ	avgED	SumZ	SumZ/#TotalWindows	BPs= 6
nt-1519	-	G	120	-	-	-	-	-
1519	NoBP	G	22	-22.92	-1.46	27.59	-32.1	-0.27
1519	1432	C	2	-19.0	-0.09	28.3	-0.18	-0.0
1519	1462	U	26	-20.33	-1.02	23.44	-26.43	-0.22
1519	1409	U	2	-23.35	-1.94	15.06	-3.87	-0.03
1519	1535	C	39	-24.43	-1.96	17.1	-76.28	-0.64
1519	1598	C	11	-23.64	-1.77	26.68	-19.48	-0.16
1519	1599	C	18	-23.88	-1.51	20.81	-27.24	-0.23

i-nuc	BP(j)	Nuc	#BP_Win	avgMFE	avgZ	avgED	SumZ	SumZ/#TotalWindows	BPs= 5
nt-1520	-	U	120	-	-	-	-	-
1520	1431	G	2	-19.0	-0.09	28.3	-0.18	-0.0
1520	1461	A	26	-20.33	-1.02	23.44	-26.43	-0.22
1520	1408	A	2	-23.35	-1.94	15.06	-3.87	-0.03
1520	1534	A	39	-24.43	-1.96	17.1	-76.28	-0.64
1520	NoBP	U	22	-23.2	-1.54	27.48	-33.82	-0.28
1520	1597	A	29	-23.79	-1.61	23.04	-46.72	-0.39

i-nuc	BP(j)	Nuc	#BP_Win	avgMFE	avgZ	avgED	SumZ	SumZ/#TotalWindows	BPs= 4
nt-1521	-	G	120	-	-	-	-	-
1521	NoBP	G	24	-23.22	-1.55	26.9	-37.13	-0.31
1521	1460	C	26	-20.33	-1.02	23.44	-26.43	-0.22
1521	1407	C	2	-23.35	-1.94	15.06	-3.87	-0.03
1521	1533	C	39	-24.43	-1.96	17.1	-76.28	-0.64
1521	1596	C	29	-23.79	-1.61	23.04	-46.72	-0.39

i-nuc	BP(j)	Nuc	#BP_Win	avgMFE	avgZ	avgED	SumZ	SumZ/#TotalWindows	BPs= 3
nt-1522	-	G	120	-	-	-	-	-
1522	1459	C	26	-20.33	-1.02	23.44	-26.43	-0.22
1522	1406	C	2	-23.35	-1.94	15.06	-3.87	-0.03
1522	NoBP	G	68	-24.16	-1.81	19.63	-123.0	-1.02
1522	1550	C	24	-23.63	-1.69	25.93	-40.46	-0.34

i-nuc	BP(j)	Nuc	#BP_Win	avgMFE	avgZ	avgED	SumZ	SumZ/#TotalWindows	BPs= 3
nt-1523	-	C	120	-	-	-	-	-
1523	1405	G	2	-23.35	-1.94	15.06	-3.87	-0.03
1523	NoBP	C	55	-22.23	-1.36	23.18	-74.65	-0.62
1523	1531	G	39	-24.43	-1.96	17.1	-76.28	-0.64
1523	1549	G	24	-23.63	-1.69	25.93	-40.46	-0.34

i-nuc	BP(j)	Nuc	#BP_Win	avgMFE	avgZ	avgED	SumZ	SumZ/#TotalWindows	BPs= 1
nt-1524	-	A	120	-	-	-	-	-
1524	NoBP	A	96	-23.17	-1.62	20.72	-155.65	-1.3
1524	1548	U	24	-23.63	-1.69	25.93	-40.46	-0.34

i-nuc	BP(j)	Nuc	#BP_Win	avgMFE	avgZ	avgED	SumZ	SumZ/#TotalWindows	BPs= 1
nt-1525	-	A	120	-	-	-	-	-
1525	NoBP	A	96	-23.18	-1.63	20.91	-156.14	-1.3
1525	1547	U	24	-23.63	-1.69	25.93	-40.46	-0.34

i-nuc	BP(j)	Nuc	#BP_Win	avgMFE	avgZ	avgED	SumZ	SumZ/#TotalWindows	BPs= 1
nt-1526	-	A	120	-	-	-	-	-
1526	NoBP	A	110	-23.47	-1.71	22.14	-188.02	-1.57
1526	1457	U	10	-21.45	-0.98	20.29	-9.76	-0.08

i-nuc	BP(j)	Nuc	#BP_Win	avgMFE	avgZ	avgED	SumZ	SumZ/#TotalWindows	BPs= 1
nt-1527	-	G	120	-	-	-	-	-
1527	NoBP	G	110	-23.5	-1.71	22.26	-188.06	-1.57
1527	1456	C	10	-21.45	-0.98	20.29	-9.76	-0.08

i-nuc	BP(j)	Nuc	#BP_Win	avgMFE	avgZ	avgED	SumZ	SumZ/#TotalWindows	BPs= 0
nt-1528	-	A	120	-	-	-	-	-
1528	NoBP	A	120	-23.36	-1.65	22.21	-198.07	-1.65

i-nuc	BP(j)	Nuc	#BP_Win	avgMFE	avgZ	avgED	SumZ	SumZ/#TotalWindows	BPs= 0
nt-1529	-	A	120	-	-	-	-	-
1529	NoBP	A	120	-23.41	-1.65	22.28	-198.13	-1.65

i-nuc	BP(j)	Nuc	#BP_Win	avgMFE	avgZ	avgED	SumZ	SumZ/#TotalWindows	BPs= 1
nt-1530	-	G	120	-	-	-	-	-
1530	NoBP	G	110	-23.64	-1.72	22.39	-188.78	-1.57
1530	1453	C	10	-21.45	-0.98	20.29	-9.76	-0.08

i-nuc	BP(j)	Nuc	#BP_Win	avgMFE	avgZ	avgED	SumZ	SumZ/#TotalWindows	BPs= 4
nt-1531	-	G	120	-	-	-	-	-
1531	NoBP	G	30	-23.69	-1.58	23.03	-47.51	-0.4
1531	1452	C	10	-21.45	-0.98	20.29	-9.76	-0.08
1531	1541	C	36	-23.83	-1.72	26.69	-61.82	-0.52
1531	1440	C	5	-17.2	-0.65	27.47	-3.23	-0.03
1531	1523	C	39	-24.43	-1.96	17.1	-76.28	-0.64

i-nuc	BP(j)	Nuc	#BP_Win	avgMFE	avgZ	avgED	SumZ	SumZ/#TotalWindows	BPs= 3
nt-1532	-	G	120	-	-	-	-	-
1532	NoBP	G	70	-24.17	-1.8	19.5	-125.74	-1.05
1532	1451	U	8	-21.5	-1.06	19.68	-8.48	-0.07
1532	1540	C	37	-23.75	-1.68	26.67	-62.32	-0.52
1532	1439	C	5	-17.2	-0.65	27.47	-3.23	-0.03

i-nuc	BP(j)	Nuc	#BP_Win	avgMFE	avgZ	avgED	SumZ	SumZ/#TotalWindows	BPs= 4
nt-1533	-	C	120	-	-	-	-	-
1533	NoBP	C	8	-21.5	-1.06	19.68	-8.48	-0.07
1533	1539	G	37	-23.75	-1.68	26.67	-62.32	-0.52
1533	1438	G	5	-17.2	-0.65	27.47	-3.23	-0.03
1533	1521	G	39	-24.43	-1.96	17.1	-76.28	-0.64
1533	1584	G	31	-24.12	-1.66	22.23	-51.42	-0.43

i-nuc	BP(j)	Nuc	#BP_Win	avgMFE	avgZ	avgED	SumZ	SumZ/#TotalWindows	BPs= 2
nt-1534	-	A	120	-	-	-	-	-
1534	NoBP	A	49	-22.76	-1.49	25.77	-72.84	-0.61
1534	1520	U	39	-24.43	-1.96	17.1	-76.28	-0.64
1534	1583	U	32	-24.22	-1.66	22.05	-53.16	-0.44

i-nuc	BP(j)	Nuc	#BP_Win	avgMFE	avgZ	avgED	SumZ	SumZ/#TotalWindows	BPs= 3
nt-1535	-	C	120	-	-	-	-	-
1535	NoBP	C	44	-23.54	-1.6	25.41	-70.18	-0.58
1535	1436	G	5	-17.2	-0.65	27.47	-3.23	-0.03
1535	1519	G	39	-24.43	-1.96	17.1	-76.28	-0.64
1535	1582	G	32	-24.22	-1.66	22.05	-53.16	-0.44

i-nuc	BP(j)	Nuc	#BP_Win	avgMFE	avgZ	avgED	SumZ	SumZ/#TotalWindows	BPs= 3
nt-1536	-	A	120	-	-	-	-	-
1536	NoBP	A	44	-23.7	-1.61	25.48	-70.78	-0.59
1536	1435	U	5	-17.2	-0.65	27.47	-3.23	-0.03
1536	1518	U	39	-24.43	-1.96	17.1	-76.28	-0.64
1536	1581	U	32	-24.22	-1.66	22.05	-53.16	-0.44

i-nuc	BP(j)	Nuc	#BP_Win	avgMFE	avgZ	avgED	SumZ	SumZ/#TotalWindows	BPs= 2
nt-1537	-	U	120	-	-	-	-	-
1537	NoBP	U	83	-24.14	-1.78	21.57	-147.92	-1.23
1537	1434	A	5	-17.2	-0.65	27.47	-3.23	-0.03
1537	1580	A	32	-24.22	-1.66	22.05	-53.16	-0.44

i-nuc	BP(j)	Nuc	#BP_Win	avgMFE	avgZ	avgED	SumZ	SumZ/#TotalWindows	BPs= 0
nt-1538	-	A	120	-	-	-	-	-
1538	NoBP	A	120	-23.94	-1.71	21.99	-205.5	-1.71

i-nuc	BP(j)	Nuc	#BP_Win	avgMFE	avgZ	avgED	SumZ	SumZ/#TotalWindows	BPs= 2
nt-1539	-	G	120	-	-	-	-	-
1539	NoBP	G	78	-24.57	-1.81	19.35	-140.91	-1.17
1539	1533	C	37	-23.75	-1.68	26.67	-62.32	-0.52
1539	1432	C	5	-17.2	-0.65	27.47	-3.23	-0.03

i-nuc	BP(j)	Nuc	#BP_Win	avgMFE	avgZ	avgED	SumZ	SumZ/#TotalWindows	BPs= 5
nt-1540	-	C	120	-	-	-	-	-
1540	NoBP	C	3	-28.3	-1.96	15.82	-5.88	-0.05
1540	1532	G	37	-23.75	-1.68	26.67	-62.32	-0.52
1540	1431	G	5	-17.2	-0.65	27.47	-3.23	-0.03
1540	1487	G	39	-24.43	-1.96	17.1	-76.28	-0.64
1540	1577	G	32	-24.22	-1.66	22.05	-53.16	-0.44
1540	1585	G	4	-28.78	-1.87	20.46	-7.5	-0.06

i-nuc	BP(j)	Nuc	#BP_Win	avgMFE	avgZ	avgED	SumZ	SumZ/#TotalWindows	BPs= 4
nt-1541	-	C	120	-	-	-	-	-
1541	NoBP	C	9	-22.64	-1.37	22.12	-12.29	-0.1
1541	1531	G	36	-23.83	-1.72	26.69	-61.82	-0.52
1541	1486	G	39	-24.43	-1.96	17.1	-76.28	-0.64
1541	1576	G	32	-24.22	-1.66	22.05	-53.16	-0.44
1541	1584	G	4	-28.78	-1.87	20.46	-7.5	-0.06

i-nuc	BP(j)	Nuc	#BP_Win	avgMFE	avgZ	avgED	SumZ	SumZ/#TotalWindows	BPs= 2
nt-1542	-	A	120	-	-	-	-	-
1542	NoBP	A	84	-24.12	-1.83	21.55	-153.83	-1.28
1542	1575	U	32	-24.22	-1.66	22.05	-53.16	-0.44
1542	1583	U	4	-28.78	-1.87	20.46	-7.5	-0.06

i-nuc	BP(j)	Nuc	#BP_Win	avgMFE	avgZ	avgED	SumZ	SumZ/#TotalWindows	BPs= 1
nt-1543	-	A	120	-	-	-	-	-
1543	NoBP	A	81	-24.39	-1.73	23.61	-140.5	-1.17
1543	1484	U	39	-24.43	-1.96	17.1	-76.28	-0.64

i-nuc	BP(j)	Nuc	#BP_Win	avgMFE	avgZ	avgED	SumZ	SumZ/#TotalWindows	BPs= 1
nt-1544	-	A	120	-	-	-	-	-
1544	NoBP	A	81	-24.54	-1.76	23.38	-142.44	-1.19
1544	1483	U	39	-24.43	-1.96	17.1	-76.28	-0.64

i-nuc	BP(j)	Nuc	#BP_Win	avgMFE	avgZ	avgED	SumZ	SumZ/#TotalWindows	BPs= 1
nt-1545	-	A	120	-	-	-	-	-
1545	NoBP	A	81	-24.73	-1.79	23.11	-145.24	-1.21
1545	1482	U	39	-24.43	-1.96	17.1	-76.28	-0.64

i-nuc	BP(j)	Nuc	#BP_Win	avgMFE	avgZ	avgED	SumZ	SumZ/#TotalWindows	BPs= 1
nt-1546	-	A	120	-	-	-	-	-
1546	NoBP	A	81	-24.93	-1.82	22.86	-147.24	-1.23
1546	1481	U	39	-24.43	-1.96	17.1	-76.28	-0.64

i-nuc	BP(j)	Nuc	#BP_Win	avgMFE	avgZ	avgED	SumZ	SumZ/#TotalWindows	BPs= 3
nt-1547	-	U	120	-	-	-	-	-
1547	NoBP	U	44	-24.02	-1.68	23.58	-73.79	-0.61
1547	1480	A	39	-24.43	-1.96	17.1	-76.28	-0.64
1547	1525	A	24	-23.63	-1.69	25.93	-40.46	-0.34
1547	1579	A	13	-31.62	-2.66	13.51	-34.59	-0.29

i-nuc	BP(j)	Nuc	#BP_Win	avgMFE	avgZ	avgED	SumZ	SumZ/#TotalWindows	BPs= 3
nt-1548	-	U	120	-	-	-	-	-
1548	NoBP	U	44	-24.43	-1.73	23.41	-76.22	-0.64
1548	1479	A	39	-24.43	-1.96	17.1	-76.28	-0.64
1548	1524	A	24	-23.63	-1.69	25.93	-40.46	-0.34
1548	1578	A	13	-31.62	-2.66	13.51	-34.59	-0.29

i-nuc	BP(j)	Nuc	#BP_Win	avgMFE	avgZ	avgED	SumZ	SumZ/#TotalWindows	BPs= 2
nt-1549	-	G	120	-	-	-	-	-
1549	NoBP	G	57	-26.44	-1.99	20.82	-113.16	-0.94
1549	1478	C	39	-24.43	-1.96	17.1	-76.28	-0.64
1549	1523	C	24	-23.63	-1.69	25.93	-40.46	-0.34

i-nuc	BP(j)	Nuc	#BP_Win	avgMFE	avgZ	avgED	SumZ	SumZ/#TotalWindows	BPs= 4
nt-1550	-	C	120	-	-	-	-	-
1550	1477	G	39	-24.43	-1.96	17.1	-76.28	-0.64
1550	1522	G	24	-23.63	-1.69	25.93	-40.46	-0.34
1550	NoBP	C	38	-24.31	-1.74	23.76	-66.17	-0.55
1550	1648	G	6	-32.32	-2.65	15.08	-15.89	-0.13
1550	1576	G	13	-31.62	-2.66	13.51	-34.59	-0.29

i-nuc	BP(j)	Nuc	#BP_Win	avgMFE	avgZ	avgED	SumZ	SumZ/#TotalWindows	BPs= 4
nt-1551	-	A	120	-	-	-	-	-
1551	NoBP	A	44	-23.52	-1.67	25.3	-73.57	-0.61
1551	1559	U	2	-19.7	-0.67	33.64	-1.34	-0.01
1551	1574	U	55	-25.3	-2.03	17.95	-111.46	-0.93
1551	1647	U	6	-32.32	-2.65	15.08	-15.89	-0.13
1551	1575	U	13	-31.62	-2.66	13.51	-34.59	-0.29

i-nuc	BP(j)	Nuc	#BP_Win	avgMFE	avgZ	avgED	SumZ	SumZ/#TotalWindows	BPs= 2
nt-1552	-	G	120	-	-	-	-	-
1552	NoBP	G	112	-25.55	-1.99	20.26	-222.86	-1.86
1552	1558	C	2	-19.7	-0.67	33.64	-1.34	-0.01
1552	1646	C	6	-32.32	-2.65	15.08	-15.89	-0.13

i-nuc	BP(j)	Nuc	#BP_Win	avgMFE	avgZ	avgED	SumZ	SumZ/#TotalWindows	BPs= 5
nt-1553	-	G	120	-	-	-	-	-
1553	NoBP	G	17	-26.96	-2.34	22.18	-39.84	-0.33
1553	1440	C	3	-20.77	-1.0	31.87	-3.01	-0.03
1553	1557	C	2	-19.7	-0.67	33.64	-1.34	-0.01
1553	1491	C	8	-21.24	-1.23	32.83	-9.82	-0.08
1553	1572	U	84	-26.14	-2.07	18.19	-174.26	-1.45
1553	1645	U	6	-32.32	-2.65	15.08	-15.89	-0.13

i-nuc	BP(j)	Nuc	#BP_Win	avgMFE	avgZ	avgED	SumZ	SumZ/#TotalWindows	BPs= 3
nt-1554	-	G	120	-	-	-	-	-
1554	NoBP	G	24	-28.87	-2.42	21.24	-58.15	-0.48
1554	1439	C	3	-20.77	-1.0	31.87	-3.01	-0.03
1554	1490	C	8	-21.24	-1.23	32.83	-9.82	-0.08
1554	1571	C	85	-26.11	-2.07	18.19	-175.62	-1.46

i-nuc	BP(j)	Nuc	#BP_Win	avgMFE	avgZ	avgED	SumZ	SumZ/#TotalWindows	BPs= 2
nt-1555	-	C	120	-	-	-	-	-
1555	1438	G	3	-20.77	-1.0	31.87	-3.01	-0.03
1555	NoBP	C	32	-27.74	-2.25	23.84	-72.08	-0.6
1555	1570	G	85	-26.11	-2.07	18.19	-175.62	-1.46

i-nuc	BP(j)	Nuc	#BP_Win	avgMFE	avgZ	avgED	SumZ	SumZ/#TotalWindows	BPs= 3
nt-1556	-	C	120	-	-	-	-	-
1556	NoBP	C	14	-20.72	-1.03	32.88	-14.4	-0.12
1556	1570	G	1	-22.9	-1.19	24.91	-1.19	-0.01
1556	1569	G	85	-26.11	-2.07	18.19	-175.62	-1.46
1556	1640	G	20	-33.04	-3.18	17.43	-63.5	-0.53

i-nuc	BP(j)	Nuc	#BP_Win	avgMFE	avgZ	avgED	SumZ	SumZ/#TotalWindows	BPs= 5
nt-1557	-	C	120	-	-	-	-	-
[truncated: 2,162,232 more chars]
