# Supplementary material for: ScanFold: an approach for genome-wide discovery of local RNA structural elements—applications to Zika virus and HIV
Source: PeerJ. 2018 Dec 18;6:e6136. doi: 10.7717/peerj.6136 (PMC6317755; doi:10.7717/peerj.6136)
Supplement: Supplemental Information 15 — All ScanFold analysis files needed to recapitulate results for HIV-1. [file peerj-06-6136-s015.zip › RawData_HIV-1/ScanFold-Fold_HIV-1/LogFiles/DS2seqWatts2008.fasta.forward.win_210.stp_1.rnd_50.shfl_mono.txt.log]

i-nuc	BP(j)	Nuc	#BP_Win	avgMFE	avgZ	avgED	SumZ	SumZ/#TotalWindows	BPs= 1
nt-1	-	G	1	-	-	-	-	-
1	57	C	1	-74.0	-3.12	29.28	-3.12	-3.12

i-nuc	BP(j)	Nuc	#BP_Win	avgMFE	avgZ	avgED	SumZ	SumZ/#TotalWindows	BPs= 1
nt-2	-	G	1	-	-	-	-	-
2	56	C	1	-74.0	-3.12	29.28	-3.12	-3.12

i-nuc	BP(j)	Nuc	#BP_Win	avgMFE	avgZ	avgED	SumZ	SumZ/#TotalWindows	BPs= 1
nt-3	-	U	1	-	-	-	-	-
3	55	A	1	-74.0	-3.12	29.28	-3.12	-3.12

i-nuc	BP(j)	Nuc	#BP_Win	avgMFE	avgZ	avgED	SumZ	SumZ/#TotalWindows	BPs= 0
nt-4	-	C	1	-	-	-	-	-
4	NoBP	C	1	-74.0	-3.12	29.28	-3.12	-3.12

i-nuc	BP(j)	Nuc	#BP_Win	avgMFE	avgZ	avgED	SumZ	SumZ/#TotalWindows	BPs= 1
nt-5	-	U	1	-	-	-	-	-
5	54	A	1	-74.0	-3.12	29.28	-3.12	-3.12

i-nuc	BP(j)	Nuc	#BP_Win	avgMFE	avgZ	avgED	SumZ	SumZ/#TotalWindows	BPs= 1
nt-6	-	C	1	-	-	-	-	-
6	53	G	1	-74.0	-3.12	29.28	-3.12	-3.12

i-nuc	BP(j)	Nuc	#BP_Win	avgMFE	avgZ	avgED	SumZ	SumZ/#TotalWindows	BPs= 1
nt-7	-	U	1	-	-	-	-	-
7	52	G	1	-74.0	-3.12	29.28	-3.12	-3.12

i-nuc	BP(j)	Nuc	#BP_Win	avgMFE	avgZ	avgED	SumZ	SumZ/#TotalWindows	BPs= 1
nt-8	-	C	1	-	-	-	-	-
8	51	G	1	-74.0	-3.12	29.28	-3.12	-3.12

i-nuc	BP(j)	Nuc	#BP_Win	avgMFE	avgZ	avgED	SumZ	SumZ/#TotalWindows	BPs= 1
nt-9	-	U	1	-	-	-	-	-
9	50	A	1	-74.0	-3.12	29.28	-3.12	-3.12

i-nuc	BP(j)	Nuc	#BP_Win	avgMFE	avgZ	avgED	SumZ	SumZ/#TotalWindows	BPs= 1
nt-10	-	G	1	-	-	-	-	-
10	49	U	1	-74.0	-3.12	29.28	-3.12	-3.12

i-nuc	BP(j)	Nuc	#BP_Win	avgMFE	avgZ	avgED	SumZ	SumZ/#TotalWindows	BPs= 1
nt-11	-	G	1	-	-	-	-	-
11	48	C	1	-74.0	-3.12	29.28	-3.12	-3.12

i-nuc	BP(j)	Nuc	#BP_Win	avgMFE	avgZ	avgED	SumZ	SumZ/#TotalWindows	BPs= 1
nt-12	-	U	1	-	-	-	-	-
12	47	A	1	-74.0	-3.12	29.28	-3.12	-3.12

i-nuc	BP(j)	Nuc	#BP_Win	avgMFE	avgZ	avgED	SumZ	SumZ/#TotalWindows	BPs= 1
nt-13	-	U	1	-	-	-	-	-
13	46	A	1	-74.0	-3.12	29.28	-3.12	-3.12

i-nuc	BP(j)	Nuc	#BP_Win	avgMFE	avgZ	avgED	SumZ	SumZ/#TotalWindows	BPs= 1
nt-14	-	A	1	-	-	-	-	-
14	45	U	1	-74.0	-3.12	29.28	-3.12	-3.12

i-nuc	BP(j)	Nuc	#BP_Win	avgMFE	avgZ	avgED	SumZ	SumZ/#TotalWindows	BPs= 1
nt-15	-	G	1	-	-	-	-	-
15	44	C	1	-74.0	-3.12	29.28	-3.12	-3.12

i-nuc	BP(j)	Nuc	#BP_Win	avgMFE	avgZ	avgED	SumZ	SumZ/#TotalWindows	BPs= 0
nt-16	-	A	1	-	-	-	-	-
16	NoBP	A	1	-74.0	-3.12	29.28	-3.12	-3.12

i-nuc	BP(j)	Nuc	#BP_Win	avgMFE	avgZ	avgED	SumZ	SumZ/#TotalWindows	BPs= 1
nt-17	-	C	1	-	-	-	-	-
17	43	G	1	-74.0	-3.12	29.28	-3.12	-3.12

i-nuc	BP(j)	Nuc	#BP_Win	avgMFE	avgZ	avgED	SumZ	SumZ/#TotalWindows	BPs= 1
nt-18	-	C	1	-	-	-	-	-
18	42	G	1	-74.0	-3.12	29.28	-3.12	-3.12

i-nuc	BP(j)	Nuc	#BP_Win	avgMFE	avgZ	avgED	SumZ	SumZ/#TotalWindows	BPs= 1
nt-19	-	A	1	-	-	-	-	-
19	41	U	1	-74.0	-3.12	29.28	-3.12	-3.12

i-nuc	BP(j)	Nuc	#BP_Win	avgMFE	avgZ	avgED	SumZ	SumZ/#TotalWindows	BPs= 1
nt-20	-	G	1	-	-	-	-	-
20	40	C	1	-74.0	-3.12	29.28	-3.12	-3.12

i-nuc	BP(j)	Nuc	#BP_Win	avgMFE	avgZ	avgED	SumZ	SumZ/#TotalWindows	BPs= 1
nt-21	-	A	1	-	-	-	-	-
21	39	U	1	-74.0	-3.12	29.28	-3.12	-3.12

i-nuc	BP(j)	Nuc	#BP_Win	avgMFE	avgZ	avgED	SumZ	SumZ/#TotalWindows	BPs= 0
nt-22	-	U	1	-	-	-	-	-
22	NoBP	U	1	-74.0	-3.12	29.28	-3.12	-3.12

i-nuc	BP(j)	Nuc	#BP_Win	avgMFE	avgZ	avgED	SumZ	SumZ/#TotalWindows	BPs= 0
nt-23	-	C	1	-	-	-	-	-
23	NoBP	C	1	-74.0	-3.12	29.28	-3.12	-3.12

i-nuc	BP(j)	Nuc	#BP_Win	avgMFE	avgZ	avgED	SumZ	SumZ/#TotalWindows	BPs= 0
nt-24	-	U	1	-	-	-	-	-
24	NoBP	U	1	-74.0	-3.12	29.28	-3.12	-3.12

i-nuc	BP(j)	Nuc	#BP_Win	avgMFE	avgZ	avgED	SumZ	SumZ/#TotalWindows	BPs= 1
nt-25	-	G	1	-	-	-	-	-
25	38	C	1	-74.0	-3.12	29.28	-3.12	-3.12

i-nuc	BP(j)	Nuc	#BP_Win	avgMFE	avgZ	avgED	SumZ	SumZ/#TotalWindows	BPs= 1
nt-26	-	A	1	-	-	-	-	-
26	37	U	1	-74.0	-3.12	29.28	-3.12	-3.12

i-nuc	BP(j)	Nuc	#BP_Win	avgMFE	avgZ	avgED	SumZ	SumZ/#TotalWindows	BPs= 1
nt-27	-	G	1	-	-	-	-	-
27	36	C	1	-74.0	-3.12	29.28	-3.12	-3.12

i-nuc	BP(j)	Nuc	#BP_Win	avgMFE	avgZ	avgED	SumZ	SumZ/#TotalWindows	BPs= 1
nt-28	-	C	1	-	-	-	-	-
28	35	G	1	-74.0	-3.12	29.28	-3.12	-3.12

i-nuc	BP(j)	Nuc	#BP_Win	avgMFE	avgZ	avgED	SumZ	SumZ/#TotalWindows	BPs= 0
nt-29	-	C	1	-	-	-	-	-
29	NoBP	C	1	-74.0	-3.12	29.28	-3.12	-3.12

i-nuc	BP(j)	Nuc	#BP_Win	avgMFE	avgZ	avgED	SumZ	SumZ/#TotalWindows	BPs= 0
nt-30	-	U	1	-	-	-	-	-
30	NoBP	U	1	-74.0	-3.12	29.28	-3.12	-3.12

i-nuc	BP(j)	Nuc	#BP_Win	avgMFE	avgZ	avgED	SumZ	SumZ/#TotalWindows	BPs= 0
nt-31	-	G	1	-	-	-	-	-
31	NoBP	G	1	-74.0	-3.12	29.28	-3.12	-3.12

i-nuc	BP(j)	Nuc	#BP_Win	avgMFE	avgZ	avgED	SumZ	SumZ/#TotalWindows	BPs= 0
nt-32	-	G	1	-	-	-	-	-
32	NoBP	G	1	-74.0	-3.12	29.28	-3.12	-3.12

i-nuc	BP(j)	Nuc	#BP_Win	avgMFE	avgZ	avgED	SumZ	SumZ/#TotalWindows	BPs= 0
nt-33	-	G	1	-	-	-	-	-
33	NoBP	G	1	-74.0	-3.12	29.28	-3.12	-3.12

i-nuc	BP(j)	Nuc	#BP_Win	avgMFE	avgZ	avgED	SumZ	SumZ/#TotalWindows	BPs= 0
nt-34	-	A	1	-	-	-	-	-
34	NoBP	A	1	-74.0	-3.12	29.28	-3.12	-3.12

i-nuc	BP(j)	Nuc	#BP_Win	avgMFE	avgZ	avgED	SumZ	SumZ/#TotalWindows	BPs= 1
nt-35	-	G	1	-	-	-	-	-
35	28	C	1	-74.0	-3.12	29.28	-3.12	-3.12

i-nuc	BP(j)	Nuc	#BP_Win	avgMFE	avgZ	avgED	SumZ	SumZ/#TotalWindows	BPs= 1
nt-36	-	C	1	-	-	-	-	-
36	27	G	1	-74.0	-3.12	29.28	-3.12	-3.12

i-nuc	BP(j)	Nuc	#BP_Win	avgMFE	avgZ	avgED	SumZ	SumZ/#TotalWindows	BPs= 1
nt-37	-	U	1	-	-	-	-	-
37	26	A	1	-74.0	-3.12	29.28	-3.12	-3.12

i-nuc	BP(j)	Nuc	#BP_Win	avgMFE	avgZ	avgED	SumZ	SumZ/#TotalWindows	BPs= 1
nt-38	-	C	1	-	-	-	-	-
38	25	G	1	-74.0	-3.12	29.28	-3.12	-3.12

i-nuc	BP(j)	Nuc	#BP_Win	avgMFE	avgZ	avgED	SumZ	SumZ/#TotalWindows	BPs= 1
nt-39	-	U	1	-	-	-	-	-
39	21	A	1	-74.0	-3.12	29.28	-3.12	-3.12

i-nuc	BP(j)	Nuc	#BP_Win	avgMFE	avgZ	avgED	SumZ	SumZ/#TotalWindows	BPs= 1
nt-40	-	C	1	-	-	-	-	-
40	20	G	1	-74.0	-3.12	29.28	-3.12	-3.12

i-nuc	BP(j)	Nuc	#BP_Win	avgMFE	avgZ	avgED	SumZ	SumZ/#TotalWindows	BPs= 1
nt-41	-	U	1	-	-	-	-	-
41	19	A	1	-74.0	-3.12	29.28	-3.12	-3.12

i-nuc	BP(j)	Nuc	#BP_Win	avgMFE	avgZ	avgED	SumZ	SumZ/#TotalWindows	BPs= 1
nt-42	-	G	1	-	-	-	-	-
42	18	C	1	-74.0	-3.12	29.28	-3.12	-3.12

i-nuc	BP(j)	Nuc	#BP_Win	avgMFE	avgZ	avgED	SumZ	SumZ/#TotalWindows	BPs= 1
nt-43	-	G	1	-	-	-	-	-
43	17	C	1	-74.0	-3.12	29.28	-3.12	-3.12

i-nuc	BP(j)	Nuc	#BP_Win	avgMFE	avgZ	avgED	SumZ	SumZ/#TotalWindows	BPs= 1
nt-44	-	C	1	-	-	-	-	-
44	15	G	1	-74.0	-3.12	29.28	-3.12	-3.12

i-nuc	BP(j)	Nuc	#BP_Win	avgMFE	avgZ	avgED	SumZ	SumZ/#TotalWindows	BPs= 1
nt-45	-	U	1	-	-	-	-	-
45	14	A	1	-74.0	-3.12	29.28	-3.12	-3.12

i-nuc	BP(j)	Nuc	#BP_Win	avgMFE	avgZ	avgED	SumZ	SumZ/#TotalWindows	BPs= 1
nt-46	-	A	1	-	-	-	-	-
46	13	U	1	-74.0	-3.12	29.28	-3.12	-3.12

i-nuc	BP(j)	Nuc	#BP_Win	avgMFE	avgZ	avgED	SumZ	SumZ/#TotalWindows	BPs= 1
nt-47	-	A	1	-	-	-	-	-
47	12	U	1	-74.0	-3.12	29.28	-3.12	-3.12

i-nuc	BP(j)	Nuc	#BP_Win	avgMFE	avgZ	avgED	SumZ	SumZ/#TotalWindows	BPs= 1
nt-48	-	C	1	-	-	-	-	-
48	11	G	1	-74.0	-3.12	29.28	-3.12	-3.12

i-nuc	BP(j)	Nuc	#BP_Win	avgMFE	avgZ	avgED	SumZ	SumZ/#TotalWindows	BPs= 1
nt-49	-	U	1	-	-	-	-	-
49	10	G	1	-74.0	-3.12	29.28	-3.12	-3.12

i-nuc	BP(j)	Nuc	#BP_Win	avgMFE	avgZ	avgED	SumZ	SumZ/#TotalWindows	BPs= 1
nt-50	-	A	1	-	-	-	-	-
50	9	U	1	-74.0	-3.12	29.28	-3.12	-3.12

i-nuc	BP(j)	Nuc	#BP_Win	avgMFE	avgZ	avgED	SumZ	SumZ/#TotalWindows	BPs= 1
nt-51	-	G	1	-	-	-	-	-
51	8	C	1	-74.0	-3.12	29.28	-3.12	-3.12

i-nuc	BP(j)	Nuc	#BP_Win	avgMFE	avgZ	avgED	SumZ	SumZ/#TotalWindows	BPs= 1
nt-52	-	G	1	-	-	-	-	-
52	7	U	1	-74.0	-3.12	29.28	-3.12	-3.12

i-nuc	BP(j)	Nuc	#BP_Win	avgMFE	avgZ	avgED	SumZ	SumZ/#TotalWindows	BPs= 1
nt-53	-	G	1	-	-	-	-	-
53	6	C	1	-74.0	-3.12	29.28	-3.12	-3.12

i-nuc	BP(j)	Nuc	#BP_Win	avgMFE	avgZ	avgED	SumZ	SumZ/#TotalWindows	BPs= 1
nt-54	-	A	1	-	-	-	-	-
54	5	U	1	-74.0	-3.12	29.28	-3.12	-3.12

i-nuc	BP(j)	Nuc	#BP_Win	avgMFE	avgZ	avgED	SumZ	SumZ/#TotalWindows	BPs= 1
nt-55	-	A	1	-	-	-	-	-
55	3	U	1	-74.0	-3.12	29.28	-3.12	-3.12

i-nuc	BP(j)	Nuc	#BP_Win	avgMFE	avgZ	avgED	SumZ	SumZ/#TotalWindows	BPs= 1
nt-56	-	C	1	-	-	-	-	-
56	2	G	1	-74.0	-3.12	29.28	-3.12	-3.12

i-nuc	BP(j)	Nuc	#BP_Win	avgMFE	avgZ	avgED	SumZ	SumZ/#TotalWindows	BPs= 1
nt-57	-	C	1	-	-	-	-	-
57	1	G	1	-74.0	-3.12	29.28	-3.12	-3.12

i-nuc	BP(j)	Nuc	#BP_Win	avgMFE	avgZ	avgED	SumZ	SumZ/#TotalWindows	BPs= 1
nt-58	-	C	1	-	-	-	-	-
58	104	G	1	-74.0	-3.12	29.28	-3.12	-3.12

i-nuc	BP(j)	Nuc	#BP_Win	avgMFE	avgZ	avgED	SumZ	SumZ/#TotalWindows	BPs= 1
nt-59	-	A	1	-	-	-	-	-
59	103	U	1	-74.0	-3.12	29.28	-3.12	-3.12

i-nuc	BP(j)	Nuc	#BP_Win	avgMFE	avgZ	avgED	SumZ	SumZ/#TotalWindows	BPs= 1
nt-60	-	C	1	-	-	-	-	-
60	102	G	1	-74.0	-3.12	29.28	-3.12	-3.12

i-nuc	BP(j)	Nuc	#BP_Win	avgMFE	avgZ	avgED	SumZ	SumZ/#TotalWindows	BPs= 1
nt-61	-	U	1	-	-	-	-	-
61	101	A	1	-74.0	-3.12	29.28	-3.12	-3.12

i-nuc	BP(j)	Nuc	#BP_Win	avgMFE	avgZ	avgED	SumZ	SumZ/#TotalWindows	BPs= 1
nt-62	-	G	1	-	-	-	-	-
62	100	U	1	-74.0	-3.12	29.28	-3.12	-3.12

i-nuc	BP(j)	Nuc	#BP_Win	avgMFE	avgZ	avgED	SumZ	SumZ/#TotalWindows	BPs= 1
nt-63	-	C	1	-	-	-	-	-
63	99	G	1	-74.0	-3.12	29.28	-3.12	-3.12

i-nuc	BP(j)	Nuc	#BP_Win	avgMFE	avgZ	avgED	SumZ	SumZ/#TotalWindows	BPs= 1
nt-64	-	U	1	-	-	-	-	-
64	98	A	1	-74.0	-3.12	29.28	-3.12	-3.12

i-nuc	BP(j)	Nuc	#BP_Win	avgMFE	avgZ	avgED	SumZ	SumZ/#TotalWindows	BPs= 1
nt-65	-	U	1	-	-	-	-	-
65	97	A	1	-74.0	-3.12	29.28	-3.12	-3.12

i-nuc	BP(j)	Nuc	#BP_Win	avgMFE	avgZ	avgED	SumZ	SumZ/#TotalWindows	BPs= 0
nt-66	-	A	1	-	-	-	-	-
66	NoBP	A	1	-74.0	-3.12	29.28	-3.12	-3.12

i-nuc	BP(j)	Nuc	#BP_Win	avgMFE	avgZ	avgED	SumZ	SumZ/#TotalWindows	BPs= 1
nt-67	-	A	1	-	-	-	-	-
67	94	U	1	-74.0	-3.12	29.28	-3.12	-3.12

i-nuc	BP(j)	Nuc	#BP_Win	avgMFE	avgZ	avgED	SumZ	SumZ/#TotalWindows	BPs= 1
nt-68	-	G	1	-	-	-	-	-
68	93	C	1	-74.0	-3.12	29.28	-3.12	-3.12

i-nuc	BP(j)	Nuc	#BP_Win	avgMFE	avgZ	avgED	SumZ	SumZ/#TotalWindows	BPs= 1
nt-69	-	C	1	-	-	-	-	-
69	92	G	1	-74.0	-3.12	29.28	-3.12	-3.12

i-nuc	BP(j)	Nuc	#BP_Win	avgMFE	avgZ	avgED	SumZ	SumZ/#TotalWindows	BPs= 1
nt-70	-	C	1	-	-	-	-	-
70	90	G	1	-74.0	-3.12	29.28	-3.12	-3.12

i-nuc	BP(j)	Nuc	#BP_Win	avgMFE	avgZ	avgED	SumZ	SumZ/#TotalWindows	BPs= 1
nt-71	-	U	1	-	-	-	-	-
71	89	A	1	-74.0	-3.12	29.28	-3.12	-3.12

i-nuc	BP(j)	Nuc	#BP_Win	avgMFE	avgZ	avgED	SumZ	SumZ/#TotalWindows	BPs= 1
nt-72	-	C	1	-	-	-	-	-
72	88	G	1	-74.0	-3.12	29.28	-3.12	-3.12

i-nuc	BP(j)	Nuc	#BP_Win	avgMFE	avgZ	avgED	SumZ	SumZ/#TotalWindows	BPs= 1
nt-73	-	A	1	-	-	-	-	-
73	87	U	1	-74.0	-3.12	29.28	-3.12	-3.12

i-nuc	BP(j)	Nuc	#BP_Win	avgMFE	avgZ	avgED	SumZ	SumZ/#TotalWindows	BPs= 1
nt-74	-	A	1	-	-	-	-	-
74	86	U	1	-74.0	-3.12	29.28	-3.12	-3.12

i-nuc	BP(j)	Nuc	#BP_Win	avgMFE	avgZ	avgED	SumZ	SumZ/#TotalWindows	BPs= 0
nt-75	-	U	1	-	-	-	-	-
75	NoBP	U	1	-74.0	-3.12	29.28	-3.12	-3.12

i-nuc	BP(j)	Nuc	#BP_Win	avgMFE	avgZ	avgED	SumZ	SumZ/#TotalWindows	BPs= 0
nt-76	-	A	1	-	-	-	-	-
76	NoBP	A	1	-74.0	-3.12	29.28	-3.12	-3.12

i-nuc	BP(j)	Nuc	#BP_Win	avgMFE	avgZ	avgED	SumZ	SumZ/#TotalWindows	BPs= 0
nt-77	-	A	1	-	-	-	-	-
77	NoBP	A	1	-74.0	-3.12	29.28	-3.12	-3.12

i-nuc	BP(j)	Nuc	#BP_Win	avgMFE	avgZ	avgED	SumZ	SumZ/#TotalWindows	BPs= 0
nt-78	-	A	1	-	-	-	-	-
78	NoBP	A	1	-74.0	-3.12	29.28	-3.12	-3.12

i-nuc	BP(j)	Nuc	#BP_Win	avgMFE	avgZ	avgED	SumZ	SumZ/#TotalWindows	BPs= 0
nt-79	-	G	1	-	-	-	-	-
79	NoBP	G	1	-74.0	-3.12	29.28	-3.12	-3.12

i-nuc	BP(j)	Nuc	#BP_Win	avgMFE	avgZ	avgED	SumZ	SumZ/#TotalWindows	BPs= 0
nt-80	-	C	1	-	-	-	-	-
80	NoBP	C	1	-74.0	-3.12	29.28	-3.12	-3.12

i-nuc	BP(j)	Nuc	#BP_Win	avgMFE	avgZ	avgED	SumZ	SumZ/#TotalWindows	BPs= 0
nt-81	-	U	1	-	-	-	-	-
81	NoBP	U	1	-74.0	-3.12	29.28	-3.12	-3.12

i-nuc	BP(j)	Nuc	#BP_Win	avgMFE	avgZ	avgED	SumZ	SumZ/#TotalWindows	BPs= 0
nt-82	-	U	1	-	-	-	-	-
82	NoBP	U	1	-74.0	-3.12	29.28	-3.12	-3.12

i-nuc	BP(j)	Nuc	#BP_Win	avgMFE	avgZ	avgED	SumZ	SumZ/#TotalWindows	BPs= 0
nt-83	-	G	1	-	-	-	-	-
83	NoBP	G	1	-74.0	-3.12	29.28	-3.12	-3.12

i-nuc	BP(j)	Nuc	#BP_Win	avgMFE	avgZ	avgED	SumZ	SumZ/#TotalWindows	BPs= 0
nt-84	-	C	1	-	-	-	-	-
84	NoBP	C	1	-74.0	-3.12	29.28	-3.12	-3.12

i-nuc	BP(j)	Nuc	#BP_Win	avgMFE	avgZ	avgED	SumZ	SumZ/#TotalWindows	BPs= 0
nt-85	-	C	1	-	-	-	-	-
85	NoBP	C	1	-74.0	-3.12	29.28	-3.12	-3.12

i-nuc	BP(j)	Nuc	#BP_Win	avgMFE	avgZ	avgED	SumZ	SumZ/#TotalWindows	BPs= 1
nt-86	-	U	1	-	-	-	-	-
86	74	A	1	-74.0	-3.12	29.28	-3.12	-3.12

i-nuc	BP(j)	Nuc	#BP_Win	avgMFE	avgZ	avgED	SumZ	SumZ/#TotalWindows	BPs= 1
nt-87	-	U	1	-	-	-	-	-
87	73	A	1	-74.0	-3.12	29.28	-3.12	-3.12

i-nuc	BP(j)	Nuc	#BP_Win	avgMFE	avgZ	avgED	SumZ	SumZ/#TotalWindows	BPs= 1
nt-88	-	G	1	-	-	-	-	-
88	72	C	1	-74.0	-3.12	29.28	-3.12	-3.12

i-nuc	BP(j)	Nuc	#BP_Win	avgMFE	avgZ	avgED	SumZ	SumZ/#TotalWindows	BPs= 1
nt-89	-	A	1	-	-	-	-	-
89	71	U	1	-74.0	-3.12	29.28	-3.12	-3.12

i-nuc	BP(j)	Nuc	#BP_Win	avgMFE	avgZ	avgED	SumZ	SumZ/#TotalWindows	BPs= 1
nt-90	-	G	1	-	-	-	-	-
90	70	C	1	-74.0	-3.12	29.28	-3.12	-3.12

i-nuc	BP(j)	Nuc	#BP_Win	avgMFE	avgZ	avgED	SumZ	SumZ/#TotalWindows	BPs= 0
nt-91	-	U	1	-	-	-	-	-
91	NoBP	U	1	-74.0	-3.12	29.28	-3.12	-3.12

i-nuc	BP(j)	Nuc	#BP_Win	avgMFE	avgZ	avgED	SumZ	SumZ/#TotalWindows	BPs= 1
nt-92	-	G	1	-	-	-	-	-
92	69	C	1	-74.0	-3.12	29.28	-3.12	-3.12

i-nuc	BP(j)	Nuc	#BP_Win	avgMFE	avgZ	avgED	SumZ	SumZ/#TotalWindows	BPs= 1
nt-93	-	C	1	-	-	-	-	-
93	68	G	1	-74.0	-3.12	29.28	-3.12	-3.12

i-nuc	BP(j)	Nuc	#BP_Win	avgMFE	avgZ	avgED	SumZ	SumZ/#TotalWindows	BPs= 1
nt-94	-	U	1	-	-	-	-	-
94	67	A	1	-74.0	-3.12	29.28	-3.12	-3.12

i-nuc	BP(j)	Nuc	#BP_Win	avgMFE	avgZ	avgED	SumZ	SumZ/#TotalWindows	BPs= 0
nt-95	-	C	1	-	-	-	-	-
95	NoBP	C	1	-74.0	-3.12	29.28	-3.12	-3.12

i-nuc	BP(j)	Nuc	#BP_Win	avgMFE	avgZ	avgED	SumZ	SumZ/#TotalWindows	BPs= 0
nt-96	-	A	1	-	-	-	-	-
96	NoBP	A	1	-74.0	-3.12	29.28	-3.12	-3.12

i-nuc	BP(j)	Nuc	#BP_Win	avgMFE	avgZ	avgED	SumZ	SumZ/#TotalWindows	BPs= 1
nt-97	-	A	1	-	-	-	-	-
97	65	U	1	-74.0	-3.12	29.28	-3.12	-3.12

i-nuc	BP(j)	Nuc	#BP_Win	avgMFE	avgZ	avgED	SumZ	SumZ/#TotalWindows	BPs= 1
nt-98	-	A	1	-	-	-	-	-
98	64	U	1	-74.0	-3.12	29.28	-3.12	-3.12

i-nuc	BP(j)	Nuc	#BP_Win	avgMFE	avgZ	avgED	SumZ	SumZ/#TotalWindows	BPs= 1
nt-99	-	G	1	-	-	-	-	-
99	63	C	1	-74.0	-3.12	29.28	-3.12	-3.12

i-nuc	BP(j)	Nuc	#BP_Win	avgMFE	avgZ	avgED	SumZ	SumZ/#TotalWindows	BPs= 1
nt-100	-	U	1	-	-	-	-	-
100	62	G	1	-74.0	-3.12	29.28	-3.12	-3.12

i-nuc	BP(j)	Nuc	#BP_Win	avgMFE	avgZ	avgED	SumZ	SumZ/#TotalWindows	BPs= 1
nt-101	-	A	1	-	-	-	-	-
101	61	U	1	-74.0	-3.12	29.28	-3.12	-3.12

i-nuc	BP(j)	Nuc	#BP_Win	avgMFE	avgZ	avgED	SumZ	SumZ/#TotalWindows	BPs= 1
nt-102	-	G	1	-	-	-	-	-
102	60	C	1	-74.0	-3.12	29.28	-3.12	-3.12

i-nuc	BP(j)	Nuc	#BP_Win	avgMFE	avgZ	avgED	SumZ	SumZ/#TotalWindows	BPs= 1
nt-103	-	U	1	-	-	-	-	-
103	59	A	1	-74.0	-3.12	29.28	-3.12	-3.12

i-nuc	BP(j)	Nuc	#BP_Win	avgMFE	avgZ	avgED	SumZ	SumZ/#TotalWindows	BPs= 1
nt-104	-	G	1	-	-	-	-	-
104	58	C	1	-74.0	-3.12	29.28	-3.12	-3.12

i-nuc	BP(j)	Nuc	#BP_Win	avgMFE	avgZ	avgED	SumZ	SumZ/#TotalWindows	BPs= 0
nt-105	-	U	1	-	-	-	-	-
105	NoBP	U	1	-74.0	-3.12	29.28	-3.12	-3.12

i-nuc	BP(j)	Nuc	#BP_Win	avgMFE	avgZ	avgED	SumZ	SumZ/#TotalWindows	BPs= 0
nt-106	-	G	1	-	-	-	-	-
106	NoBP	G	1	-74.0	-3.12	29.28	-3.12	-3.12

i-nuc	BP(j)	Nuc	#BP_Win	avgMFE	avgZ	avgED	SumZ	SumZ/#TotalWindows	BPs= 0
nt-107	-	U	1	-	-	-	-	-
107	NoBP	U	1	-74.0	-3.12	29.28	-3.12	-3.12

i-nuc	BP(j)	Nuc	#BP_Win	avgMFE	avgZ	avgED	SumZ	SumZ/#TotalWindows	BPs= 0
nt-108	-	G	1	-	-	-	-	-
108	NoBP	G	1	-74.0	-3.12	29.28	-3.12	-3.12

i-nuc	BP(j)	Nuc	#BP_Win	avgMFE	avgZ	avgED	SumZ	SumZ/#TotalWindows	BPs= 0
nt-109	-	C	1	-	-	-	-	-
109	NoBP	C	1	-74.0	-3.12	29.28	-3.12	-3.12

i-nuc	BP(j)	Nuc	#BP_Win	avgMFE	avgZ	avgED	SumZ	SumZ/#TotalWindows	BPs= 0
nt-110	-	C	1	-	-	-	-	-
110	NoBP	C	1	-74.0	-3.12	29.28	-3.12	-3.12

i-nuc	BP(j)	Nuc	#BP_Win	avgMFE	avgZ	avgED	SumZ	SumZ/#TotalWindows	BPs= 0
nt-111	-	C	1	-	-	-	-	-
111	NoBP	C	1	-74.0	-3.12	29.28	-3.12	-3.12

i-nuc	BP(j)	Nuc	#BP_Win	avgMFE	avgZ	avgED	SumZ	SumZ/#TotalWindows	BPs= 1
nt-112	-	G	1	-	-	-	-	-
112	150	C	1	-74.0	-3.12	29.28	-3.12	-3.12

i-nuc	BP(j)	Nuc	#BP_Win	avgMFE	avgZ	avgED	SumZ	SumZ/#TotalWindows	BPs= 1
nt-113	-	U	1	-	-	-	-	-
113	149	A	1	-74.0	-3.12	29.28	-3.12	-3.12

i-nuc	BP(j)	Nuc	#BP_Win	avgMFE	avgZ	avgED	SumZ	SumZ/#TotalWindows	BPs= 1
nt-114	-	C	1	-	-	-	-	-
114	148	G	1	-74.0	-3.12	29.28	-3.12	-3.12

i-nuc	BP(j)	Nuc	#BP_Win	avgMFE	avgZ	avgED	SumZ	SumZ/#TotalWindows	BPs= 1
nt-115	-	U	1	-	-	-	-	-
115	147	A	1	-74.0	-3.12	29.28	-3.12	-3.12

i-nuc	BP(j)	Nuc	#BP_Win	avgMFE	avgZ	avgED	SumZ	SumZ/#TotalWindows	BPs= 1
nt-116	-	G	1	-	-	-	-	-
116	146	C	1	-74.0	-3.12	29.28	-3.12	-3.12

i-nuc	BP(j)	Nuc	#BP_Win	avgMFE	avgZ	avgED	SumZ	SumZ/#TotalWindows	BPs= 0
nt-117	-	U	1	-	-	-	-	-
117	NoBP	U	1	-74.0	-3.12	29.28	-3.12	-3.12

i-nuc	BP(j)	Nuc	#BP_Win	avgMFE	avgZ	avgED	SumZ	SumZ/#TotalWindows	BPs= 0
nt-118	-	U	1	-	-	-	-	-
118	NoBP	U	1	-74.0	-3.12	29.28	-3.12	-3.12

i-nuc	BP(j)	Nuc	#BP_Win	avgMFE	avgZ	avgED	SumZ	SumZ/#TotalWindows	BPs= 1
nt-119	-	G	1	-	-	-	-	-
119	144	C	1	-74.0	-3.12	29.28	-3.12	-3.12

i-nuc	BP(j)	Nuc	#BP_Win	avgMFE	avgZ	avgED	SumZ	SumZ/#TotalWindows	BPs= 0
nt-120	-	U	1	-	-	-	-	-
120	NoBP	U	1	-74.0	-3.12	29.28	-3.12	-3.12

i-nuc	BP(j)	Nuc	#BP_Win	avgMFE	avgZ	avgED	SumZ	SumZ/#TotalWindows	BPs= 1
nt-121	-	G	1	-	-	-	-	-
121	143	C	1	-74.0	-3.12	29.28	-3.12	-3.12

i-nuc	BP(j)	Nuc	#BP_Win	avgMFE	avgZ	avgED	SumZ	SumZ/#TotalWindows	BPs= 0
nt-122	-	U	1	-	-	-	-	-
122	NoBP	U	1	-74.0	-3.12	29.28	-3.12	-3.12

i-nuc	BP(j)	Nuc	#BP_Win	avgMFE	avgZ	avgED	SumZ	SumZ/#TotalWindows	BPs= 1
nt-123	-	G	1	-	-	-	-	-
123	142	C	1	-74.0	-3.12	29.28	-3.12	-3.12

i-nuc	BP(j)	Nuc	#BP_Win	avgMFE	avgZ	avgED	SumZ	SumZ/#TotalWindows	BPs= 1
nt-124	-	A	1	-	-	-	-	-
124	141	U	1	-74.0	-3.12	29.28	-3.12	-3.12

i-nuc	BP(j)	Nuc	#BP_Win	avgMFE	avgZ	avgED	SumZ	SumZ/#TotalWindows	BPs= 1
nt-125	-	C	1	-	-	-	-	-
125	139	G	1	-74.0	-3.12	29.28	-3.12	-3.12

i-nuc	BP(j)	Nuc	#BP_Win	avgMFE	avgZ	avgED	SumZ	SumZ/#TotalWindows	BPs= 1
nt-126	-	U	1	-	-	-	-	-
126	138	A	1	-74.0	-3.12	29.28	-3.12	-3.12

i-nuc	BP(j)	Nuc	#BP_Win	avgMFE	avgZ	avgED	SumZ	SumZ/#TotalWindows	BPs= 1
nt-127	-	C	1	-	-	-	-	-
127	137	G	1	-74.0	-3.12	29.28	-3.12	-3.12

i-nuc	BP(j)	Nuc	#BP_Win	avgMFE	avgZ	avgED	SumZ	SumZ/#TotalWindows	BPs= 1
nt-128	-	U	1	-	-	-	-	-
128	136	A	1	-74.0	-3.12	29.28	-3.12	-3.12

i-nuc	BP(j)	Nuc	#BP_Win	avgMFE	avgZ	avgED	SumZ	SumZ/#TotalWindows	BPs= 1
nt-129	-	G	1	-	-	-	-	-
129	135	U	1	-74.0	-3.12	29.28	-3.12	-3.12

i-nuc	BP(j)	Nuc	#BP_Win	avgMFE	avgZ	avgED	SumZ	SumZ/#TotalWindows	BPs= 1
nt-130	-	G	1	-	-	-	-	-
130	134	C	1	-74.0	-3.12	29.28	-3.12	-3.12

i-nuc	BP(j)	Nuc	#BP_Win	avgMFE	avgZ	avgED	SumZ	SumZ/#TotalWindows	BPs= 0
nt-131	-	U	1	-	-	-	-	-
131	NoBP	U	1	-74.0	-3.12	29.28	-3.12	-3.12

i-nuc	BP(j)	Nuc	#BP_Win	avgMFE	avgZ	avgED	SumZ	SumZ/#TotalWindows	BPs= 0
nt-132	-	A	1	-	-	-	-	-
132	NoBP	A	1	-74.0	-3.12	29.28	-3.12	-3.12

i-nuc	BP(j)	Nuc	#BP_Win	avgMFE	avgZ	avgED	SumZ	SumZ/#TotalWindows	BPs= 0
nt-133	-	A	1	-	-	-	-	-
133	NoBP	A	1	-74.0	-3.12	29.28	-3.12	-3.12

i-nuc	BP(j)	Nuc	#BP_Win	avgMFE	avgZ	avgED	SumZ	SumZ/#TotalWindows	BPs= 1
nt-134	-	C	1	-	-	-	-	-
134	130	G	1	-74.0	-3.12	29.28	-3.12	-3.12

i-nuc	BP(j)	Nuc	#BP_Win	avgMFE	avgZ	avgED	SumZ	SumZ/#TotalWindows	BPs= 1
nt-135	-	U	1	-	-	-	-	-
135	129	G	1	-74.0	-3.12	29.28	-3.12	-3.12

i-nuc	BP(j)	Nuc	#BP_Win	avgMFE	avgZ	avgED	SumZ	SumZ/#TotalWindows	BPs= 1
nt-136	-	A	1	-	-	-	-	-
136	128	U	1	-74.0	-3.12	29.28	-3.12	-3.12

i-nuc	BP(j)	Nuc	#BP_Win	avgMFE	avgZ	avgED	SumZ	SumZ/#TotalWindows	BPs= 1
nt-137	-	G	1	-	-	-	-	-
137	127	C	1	-74.0	-3.12	29.28	-3.12	-3.12

i-nuc	BP(j)	Nuc	#BP_Win	avgMFE	avgZ	avgED	SumZ	SumZ/#TotalWindows	BPs= 1
nt-138	-	A	1	-	-	-	-	-
138	126	U	1	-74.0	-3.12	29.28	-3.12	-3.12

i-nuc	BP(j)	Nuc	#BP_Win	avgMFE	avgZ	avgED	SumZ	SumZ/#TotalWindows	BPs= 1
nt-139	-	G	1	-	-	-	-	-
139	125	C	1	-74.0	-3.12	29.28	-3.12	-3.12

i-nuc	BP(j)	Nuc	#BP_Win	avgMFE	avgZ	avgED	SumZ	SumZ/#TotalWindows	BPs= 0
nt-140	-	A	1	-	-	-	-	-
140	NoBP	A	1	-74.0	-3.12	29.28	-3.12	-3.12

i-nuc	BP(j)	Nuc	#BP_Win	avgMFE	avgZ	avgED	SumZ	SumZ/#TotalWindows	BPs= 1
nt-141	-	U	1	-	-	-	-	-
141	124	A	1	-74.0	-3.12	29.28	-3.12	-3.12

i-nuc	BP(j)	Nuc	#BP_Win	avgMFE	avgZ	avgED	SumZ	SumZ/#TotalWindows	BPs= 1
nt-142	-	C	1	-	-	-	-	-
142	123	G	1	-74.0	-3.12	29.28	-3.12	-3.12

i-nuc	BP(j)	Nuc	#BP_Win	avgMFE	avgZ	avgED	SumZ	SumZ/#TotalWindows	BPs= 1
nt-143	-	C	1	-	-	-	-	-
143	121	G	1	-74.0	-3.12	29.28	-3.12	-3.12

i-nuc	BP(j)	Nuc	#BP_Win	avgMFE	avgZ	avgED	SumZ	SumZ/#TotalWindows	BPs= 1
nt-144	-	C	1	-	-	-	-	-
144	119	G	1	-74.0	-3.12	29.28	-3.12	-3.12

i-nuc	BP(j)	Nuc	#BP_Win	avgMFE	avgZ	avgED	SumZ	SumZ/#TotalWindows	BPs= 0
nt-145	-	U	1	-	-	-	-	-
145	NoBP	U	1	-74.0	-3.12	29.28	-3.12	-3.12

i-nuc	BP(j)	Nuc	#BP_Win	avgMFE	avgZ	avgED	SumZ	SumZ/#TotalWindows	BPs= 1
nt-146	-	C	1	-	-	-	-	-
146	116	G	1	-74.0	-3.12	29.28	-3.12	-3.12

i-nuc	BP(j)	Nuc	#BP_Win	avgMFE	avgZ	avgED	SumZ	SumZ/#TotalWindows	BPs= 1
nt-147	-	A	1	-	-	-	-	-
147	115	U	1	-74.0	-3.12	29.28	-3.12	-3.12

i-nuc	BP(j)	Nuc	#BP_Win	avgMFE	avgZ	avgED	SumZ	SumZ/#TotalWindows	BPs= 1
nt-148	-	G	1	-	-	-	-	-
148	114	C	1	-74.0	-3.12	29.28	-3.12	-3.12

i-nuc	BP(j)	Nuc	#BP_Win	avgMFE	avgZ	avgED	SumZ	SumZ/#TotalWindows	BPs= 1
nt-149	-	A	1	-	-	-	-	-
149	113	U	1	-74.0	-3.12	29.28	-3.12	-3.12

i-nuc	BP(j)	Nuc	#BP_Win	avgMFE	avgZ	avgED	SumZ	SumZ/#TotalWindows	BPs= 1
nt-150	-	C	1	-	-	-	-	-
150	112	G	1	-74.0	-3.12	29.28	-3.12	-3.12

i-nuc	BP(j)	Nuc	#BP_Win	avgMFE	avgZ	avgED	SumZ	SumZ/#TotalWindows	BPs= 1
nt-151	-	C	1	-	-	-	-	-
151	208	G	1	-74.0	-3.12	29.28	-3.12	-3.12

i-nuc	BP(j)	Nuc	#BP_Win	avgMFE	avgZ	avgED	SumZ	SumZ/#TotalWindows	BPs= 1
nt-152	-	C	1	-	-	-	-	-
152	206	G	1	-74.0	-3.12	29.28	-3.12	-3.12

i-nuc	BP(j)	Nuc	#BP_Win	avgMFE	avgZ	avgED	SumZ	SumZ/#TotalWindows	BPs= 1
nt-153	-	U	1	-	-	-	-	-
153	205	A	1	-74.0	-3.12	29.28	-3.12	-3.12

i-nuc	BP(j)	Nuc	#BP_Win	avgMFE	avgZ	avgED	SumZ	SumZ/#TotalWindows	BPs= 1
nt-154	-	U	1	-	-	-	-	-
154	204	A	1	-74.0	-3.12	29.28	-3.12	-3.12

i-nuc	BP(j)	Nuc	#BP_Win	avgMFE	avgZ	avgED	SumZ	SumZ/#TotalWindows	BPs= 1
nt-155	-	U	1	-	-	-	-	-
155	203	A	1	-74.0	-3.12	29.28	-3.12	-3.12

i-nuc	BP(j)	Nuc	#BP_Win	avgMFE	avgZ	avgED	SumZ	SumZ/#TotalWindows	BPs= 1
nt-156	-	U	1	-	-	-	-	-
156	202	G	1	-74.0	-3.12	29.28	-3.12	-3.12

i-nuc	BP(j)	Nuc	#BP_Win	avgMFE	avgZ	avgED	SumZ	SumZ/#TotalWindows	BPs= 1
nt-157	-	A	1	-	-	-	-	-
157	201	U	1	-74.0	-3.12	29.28	-3.12	-3.12

i-nuc	BP(j)	Nuc	#BP_Win	avgMFE	avgZ	avgED	SumZ	SumZ/#TotalWindows	BPs= 1
nt-158	-	G	1	-	-	-	-	-
158	185	C	1	-74.0	-3.12	29.28	-3.12	-3.12

i-nuc	BP(j)	Nuc	#BP_Win	avgMFE	avgZ	avgED	SumZ	SumZ/#TotalWindows	BPs= 1
nt-159	-	U	1	-	-	-	-	-
159	184	G	1	-74.0	-3.12	29.28	-3.12	-3.12

i-nuc	BP(j)	Nuc	#BP_Win	avgMFE	avgZ	avgED	SumZ	SumZ/#TotalWindows	BPs= 1
nt-160	-	C	1	-	-	-	-	-
160	183	G	1	-74.0	-3.12	29.28	-3.12	-3.12

i-nuc	BP(j)	Nuc	#BP_Win	avgMFE	avgZ	avgED	SumZ	SumZ/#TotalWindows	BPs= 1
nt-161	-	A	1	-	-	-	-	-
161	182	U	1	-74.0	-3.12	29.28	-3.12	-3.12

i-nuc	BP(j)	Nuc	#BP_Win	avgMFE	avgZ	avgED	SumZ	SumZ/#TotalWindows	BPs= 0
nt-162	-	G	1	-	-	-	-	-
162	NoBP	G	1	-74.0	-3.12	29.28	-3.12	-3.12

i-nuc	BP(j)	Nuc	#BP_Win	avgMFE	avgZ	avgED	SumZ	SumZ/#TotalWindows	BPs= 1
nt-163	-	U	1	-	-	-	-	-
163	180	A	1	-74.0	-3.12	29.28	-3.12	-3.12

i-nuc	BP(j)	Nuc	#BP_Win	avgMFE	avgZ	avgED	SumZ	SumZ/#TotalWindows	BPs= 1
nt-164	-	G	1	-	-	-	-	-
164	179	C	1	-74.0	-3.12	29.28	-3.12	-3.12

i-nuc	BP(j)	Nuc	#BP_Win	avgMFE	avgZ	avgED	SumZ	SumZ/#TotalWindows	BPs= 1
nt-165	-	U	1	-	-	-	-	-
165	177	A	1	-74.0	-3.12	29.28	-3.12	-3.12

i-nuc	BP(j)	Nuc	#BP_Win	avgMFE	avgZ	avgED	SumZ	SumZ/#TotalWindows	BPs= 1
nt-166	-	G	1	-	-	-	-	-
166	176	U	1	-74.0	-3.12	29.28	-3.12	-3.12

i-nuc	BP(j)	Nuc	#BP_Win	avgMFE	avgZ	avgED	SumZ	SumZ/#TotalWindows	BPs= 1
nt-167	-	G	1	-	-	-	-	-
167	175	C	1	-74.0	-3.12	29.28	-3.12	-3.12

i-nuc	BP(j)	Nuc	#BP_Win	avgMFE	avgZ	avgED	SumZ	SumZ/#TotalWindows	BPs= 1
nt-168	-	A	1	-	-	-	-	-
168	174	U	1	-74.0	-3.12	29.28	-3.12	-3.12

i-nuc	BP(j)	Nuc	#BP_Win	avgMFE	avgZ	avgED	SumZ	SumZ/#TotalWindows	BPs= 0
nt-169	-	A	1	-	-	-	-	-
169	NoBP	A	1	-74.0	-3.12	29.28	-3.12	-3.12

i-nuc	BP(j)	Nuc	#BP_Win	avgMFE	avgZ	avgED	SumZ	SumZ/#TotalWindows	BPs= 0
nt-170	-	A	1	-	-	-	-	-
170	NoBP	A	1	-74.0	-3.12	29.28	-3.12	-3.12

i-nuc	BP(j)	Nuc	#BP_Win	avgMFE	avgZ	avgED	SumZ	SumZ/#TotalWindows	BPs= 0
nt-171	-	A	1	-	-	-	-	-
171	NoBP	A	1	-74.0	-3.12	29.28	-3.12	-3.12

i-nuc	BP(j)	Nuc	#BP_Win	avgMFE	avgZ	avgED	SumZ	SumZ/#TotalWindows	BPs= 0
nt-172	-	U	1	-	-	-	-	-
172	NoBP	U	1	-74.0	-3.12	29.28	-3.12	-3.12

i-nuc	BP(j)	Nuc	#BP_Win	avgMFE	avgZ	avgED	SumZ	SumZ/#TotalWindows	BPs= 0
nt-173	-	C	1	-	-	-	-	-
173	NoBP	C	1	-74.0	-3.12	29.28	-3.12	-3.12

i-nuc	BP(j)	Nuc	#BP_Win	avgMFE	avgZ	avgED	SumZ	SumZ/#TotalWindows	BPs= 1
nt-174	-	U	1	-	-	-	-	-
174	168	A	1	-74.0	-3.12	29.28	-3.12	-3.12

i-nuc	BP(j)	Nuc	#BP_Win	avgMFE	avgZ	avgED	SumZ	SumZ/#TotalWindows	BPs= 1
nt-175	-	C	1	-	-	-	-	-
175	167	G	1	-74.0	-3.12	29.28	-3.12	-3.12

i-nuc	BP(j)	Nuc	#BP_Win	avgMFE	avgZ	avgED	SumZ	SumZ/#TotalWindows	BPs= 1
nt-176	-	U	1	-	-	-	-	-
176	166	G	1	-74.0	-3.12	29.28	-3.12	-3.12

i-nuc	BP(j)	Nuc	#BP_Win	avgMFE	avgZ	avgED	SumZ	SumZ/#TotalWindows	BPs= 1
nt-177	-	A	1	-	-	-	-	-
177	165	U	1	-74.0	-3.12	29.28	-3.12	-3.12

i-nuc	BP(j)	Nuc	#BP_Win	avgMFE	avgZ	avgED	SumZ	SumZ/#TotalWindows	BPs= 0
nt-178	-	G	1	-	-	-	-	-
178	NoBP	G	1	-74.0	-3.12	29.28	-3.12	-3.12

i-nuc	BP(j)	Nuc	#BP_Win	avgMFE	avgZ	avgED	SumZ	SumZ/#TotalWindows	BPs= 1
nt-179	-	C	1	-	-	-	-	-
179	164	G	1	-74.0	-3.12	29.28	-3.12	-3.12

i-nuc	BP(j)	Nuc	#BP_Win	avgMFE	avgZ	avgED	SumZ	SumZ/#TotalWindows	BPs= 1
nt-180	-	A	1	-	-	-	-	-
180	163	U	1	-74.0	-3.12	29.28	-3.12	-3.12

i-nuc	BP(j)	Nuc	#BP_Win	avgMFE	avgZ	avgED	SumZ	SumZ/#TotalWindows	BPs= 0
nt-181	-	G	1	-	-	-	-	-
181	NoBP	G	1	-74.0	-3.12	29.28	-3.12	-3.12

i-nuc	BP(j)	Nuc	#BP_Win	avgMFE	avgZ	avgED	SumZ	SumZ/#TotalWindows	BPs= 1
nt-182	-	U	1	-	-	-	-	-
182	161	A	1	-74.0	-3.12	29.28	-3.12	-3.12

i-nuc	BP(j)	Nuc	#BP_Win	avgMFE	avgZ	avgED	SumZ	SumZ/#TotalWindows	BPs= 1
nt-183	-	G	1	-	-	-	-	-
183	160	C	1	-74.0	-3.12	29.28	-3.12	-3.12

i-nuc	BP(j)	Nuc	#BP_Win	avgMFE	avgZ	avgED	SumZ	SumZ/#TotalWindows	BPs= 1
nt-184	-	G	1	-	-	-	-	-
184	159	U	1	-74.0	-3.12	29.28	-3.12	-3.12

i-nuc	BP(j)	Nuc	#BP_Win	avgMFE	avgZ	avgED	SumZ	SumZ/#TotalWindows	BPs= 1
nt-185	-	C	1	-	-	-	-	-
185	158	G	1	-74.0	-3.12	29.28	-3.12	-3.12

i-nuc	BP(j)	Nuc	#BP_Win	avgMFE	avgZ	avgED	SumZ	SumZ/#TotalWindows	BPs= 0
nt-186	-	G	1	-	-	-	-	-
186	NoBP	G	1	-74.0	-3.12	29.28	-3.12	-3.12

i-nuc	BP(j)	Nuc	#BP_Win	avgMFE	avgZ	avgED	SumZ	SumZ/#TotalWindows	BPs= 1
nt-187	-	C	1	-	-	-	-	-
187	197	G	1	-74.0	-3.12	29.28	-3.12	-3.12

i-nuc	BP(j)	Nuc	#BP_Win	avgMFE	avgZ	avgED	SumZ	SumZ/#TotalWindows	BPs= 1
nt-188	-	C	1	-	-	-	-	-
188	196	G	1	-74.0	-3.12	29.28	-3.12	-3.12

i-nuc	BP(j)	Nuc	#BP_Win	avgMFE	avgZ	avgED	SumZ	SumZ/#TotalWindows	BPs= 1
nt-189	-	C	1	-	-	-	-	-
189	195	G	1	-74.0	-3.12	29.28	-3.12	-3.12

i-nuc	BP(j)	Nuc	#BP_Win	avgMFE	avgZ	avgED	SumZ	SumZ/#TotalWindows	BPs= 0
nt-190	-	G	1	-	-	-	-	-
190	NoBP	G	1	-74.0	-3.12	29.28	-3.12	-3.12

i-nuc	BP(j)	Nuc	#BP_Win	avgMFE	avgZ	avgED	SumZ	SumZ/#TotalWindows	BPs= 0
nt-191	-	A	1	-	-	-	-	-
191	NoBP	A	1	-74.0	-3.12	29.28	-3.12	-3.12

i-nuc	BP(j)	Nuc	#BP_Win	avgMFE	avgZ	avgED	SumZ	SumZ/#TotalWindows	BPs= 0
nt-192	-	A	1	-	-	-	-	-
192	NoBP	A	1	-74.0	-3.12	29.28	-3.12	-3.12

i-nuc	BP(j)	Nuc	#BP_Win	avgMFE	avgZ	avgED	SumZ	SumZ/#TotalWindows	BPs= 0
nt-193	-	C	1	-	-	-	-	-
193	NoBP	C	1	-74.0	-3.12	29.28	-3.12	-3.12

i-nuc	BP(j)	Nuc	#BP_Win	avgMFE	avgZ	avgED	SumZ	SumZ/#TotalWindows	BPs= 0
nt-194	-	A	1	-	-	-	-	-
194	NoBP	A	1	-74.0	-3.12	29.28	-3.12	-3.12

i-nuc	BP(j)	Nuc	#BP_Win	avgMFE	avgZ	avgED	SumZ	SumZ/#TotalWindows	BPs= 1
nt-195	-	G	1	-	-	-	-	-
195	189	C	1	-74.0	-3.12	29.28	-3.12	-3.12

i-nuc	BP(j)	Nuc	#BP_Win	avgMFE	avgZ	avgED	SumZ	SumZ/#TotalWindows	BPs= 1
nt-196	-	G	1	-	-	-	-	-
196	188	C	1	-74.0	-3.12	29.28	-3.12	-3.12

i-nuc	BP(j)	Nuc	#BP_Win	avgMFE	avgZ	avgED	SumZ	SumZ/#TotalWindows	BPs= 1
nt-197	-	G	1	-	-	-	-	-
197	187	C	1	-74.0	-3.12	29.28	-3.12	-3.12

i-nuc	BP(j)	Nuc	#BP_Win	avgMFE	avgZ	avgED	SumZ	SumZ/#TotalWindows	BPs= 0
nt-198	-	A	1	-	-	-	-	-
198	NoBP	A	1	-74.0	-3.12	29.28	-3.12	-3.12

i-nuc	BP(j)	Nuc	#BP_Win	avgMFE	avgZ	avgED	SumZ	SumZ/#TotalWindows	BPs= 0
nt-199	-	C	1	-	-	-	-	-
199	NoBP	C	1	-74.0	-3.12	29.28	-3.12	-3.12

i-nuc	BP(j)	Nuc	#BP_Win	avgMFE	avgZ	avgED	SumZ	SumZ/#TotalWindows	BPs= 0
nt-200	-	U	1	-	-	-	-	-
200	NoBP	U	1	-74.0	-3.12	29.28	-3.12	-3.12

i-nuc	BP(j)	Nuc	#BP_Win	avgMFE	avgZ	avgED	SumZ	SumZ/#TotalWindows	BPs= 1
nt-201	-	U	1	-	-	-	-	-
201	157	A	1	-74.0	-3.12	29.28	-3.12	-3.12

i-nuc	BP(j)	Nuc	#BP_Win	avgMFE	avgZ	avgED	SumZ	SumZ/#TotalWindows	BPs= 1
nt-202	-	G	1	-	-	-	-	-
202	156	U	1	-74.0	-3.12	29.28	-3.12	-3.12

i-nuc	BP(j)	Nuc	#BP_Win	avgMFE	avgZ	avgED	SumZ	SumZ/#TotalWindows	BPs= 1
nt-203	-	A	1	-	-	-	-	-
203	155	U	1	-74.0	-3.12	29.28	-3.12	-3.12

i-nuc	BP(j)	Nuc	#BP_Win	avgMFE	avgZ	avgED	SumZ	SumZ/#TotalWindows	BPs= 1
nt-204	-	A	1	-	-	-	-	-
204	154	U	1	-74.0	-3.12	29.28	-3.12	-3.12

i-nuc	BP(j)	Nuc	#BP_Win	avgMFE	avgZ	avgED	SumZ	SumZ/#TotalWindows	BPs= 1
nt-205	-	A	1	-	-	-	-	-
205	153	U	1	-74.0	-3.12	29.28	-3.12	-3.12

i-nuc	BP(j)	Nuc	#BP_Win	avgMFE	avgZ	avgED	SumZ	SumZ/#TotalWindows	BPs= 1
nt-206	-	G	1	-	-	-	-	-
206	152	C	1	-74.0	-3.12	29.28	-3.12	-3.12

i-nuc	BP(j)	Nuc	#BP_Win	avgMFE	avgZ	avgED	SumZ	SumZ/#TotalWindows	BPs= 0
nt-207	-	C	1	-	-	-	-	-
207	NoBP	C	1	-74.0	-3.12	29.28	-3.12	-3.12

i-nuc	BP(j)	Nuc	#BP_Win	avgMFE	avgZ	avgED	SumZ	SumZ/#TotalWindows	BPs= 1
nt-208	-	G	1	-	-	-	-	-
208	151	C	1	-74.0	-3.12	29.28	-3.12	-3.12

i-nuc	BP(j)	Nuc	#BP_Win	avgMFE	avgZ	avgED	SumZ	SumZ/#TotalWindows	BPs= 0
nt-209	-	A	1	-	-	-	-	-
209	NoBP	A	1	-74.0	-3.12	29.28	-3.12	-3.12

i-nuc	BP(j)	Nuc	#BP_Win	avgMFE	avgZ	avgED	SumZ	SumZ/#TotalWindows	BPs= 0
nt-210	-	A	1	-	-	-	-	-
210	NoBP	A	1	-74.0	-3.12	29.28	-3.12	-3.12
