# Supplementary material for: ScanFold: an approach for genome-wide discovery of local RNA structural elements—applications to Zika virus and HIV
Source: PeerJ. 2018 Dec 18;6:e6136. doi: 10.7717/peerj.6136 (PMC6317755; doi:10.7717/peerj.6136)
Supplement: Supplemental Information 15 — All ScanFold analysis files needed to recapitulate results for HIV-1. [file peerj-06-6136-s015.zip › RawData_HIV-1/ScanFold-Fold_HIV-1/CTfiles/DS2seqWatts2008.fasta.forward.win_210.stp_1.rnd_50.shfl_mono.txt.ScanFold.-2.ct]

9173	DS2seqWatts2008.fasta.forward.win_210.stp_1.rnd_50.shfl_mono.txt.ScanFold.-2.ct
1 ( 0 2 57 1
2 . 1 3 0 2
3 . 2 4 0 3
4 . 3 5 0 4
5 ( 4 6 54 5
6 ( 5 7 53 6
7 . 6 8 52 7
8 . 7 9 51 8
9 ( 8 10 50 9
10 ( 9 11 49 10
11 ( 10 12 48 11
12 . 11 13 47 12
13 . 12 14 46 13
14 . 13 15 45 14
15 . 14 16 44 15
16 . 15 17 0 16
17 ( 16 18 43 17
18 ( 17 19 0 18
19 . 18 20 0 19
20 ( 19 21 0 20
21 . 20 22 0 21
22 . 21 23 0 22
23 . 22 24 0 23
24 . 23 25 0 24
25 . 24 26 38 25
26 . 25 27 37 26
27 . 26 28 0 27
28 . 27 29 0 28
29 . 28 30 0 29
30 ( 29 31 0 30
31 ( 30 32 0 31
32 ( 31 33 0 32
33 ( 32 34 0 33
34 . 33 35 0 34
35 . 34 36 0 35
36 . 35 37 226 36
37 ) 36 38 26 37
38 ) 37 39 25 38
39 ( 38 40 222 39
40 ( 39 41 221 40
41 . 40 42 220 41
42 ( 41 43 219 42
43 ) 42 44 17 43
44 ) 43 45 15 44
45 ) 44 46 14 45
46 ) 45 47 13 46
47 ) 46 48 12 47
48 ) 47 49 11 48
49 ) 48 50 10 49
50 ) 49 51 9 50
51 ) 50 52 8 51
52 ) 51 53 7 52
53 ) 52 54 6 53
54 ) 53 55 5 54
55 . 54 56 107 55
56 . 55 57 106 56
57 ) 56 58 1 57
58 . 57 59 104 58
59 ( 58 60 103 59
60 ( 59 61 102 60
61 . 60 62 101 61
62 . 61 63 100 62
63 . 62 64 99 63
64 . 63 65 98 64
65 . 64 66 97 65
66 . 65 67 0 66
67 . 66 68 94 67
68 ( 67 69 93 68
69 ( 68 70 92 69
70 . 69 71 90 70
71 . 70 72 89 71
72 . 71 73 88 72
73 . 72 74 87 73
74 . 73 75 86 74
75 . 74 76 0 75
76 . 75 77 0 76
77 . 76 78 0 77
78 . 77 79 0 78
79 ( 78 80 0 79
80 . 79 81 0 80
81 . 80 82 0 81
82 ( 81 83 0 82
83 ( 82 84 0 83
84 . 83 85 0 84
85 . 84 86 0 85
86 ) 85 87 74 86
87 ) 86 88 73 87
88 ) 87 89 72 88
89 ) 88 90 71 89
90 ) 89 91 70 90
91 ( 90 92 0 91
92 ) 91 93 69 92
93 ) 92 94 68 93
94 ) 93 95 67 94
95 . 94 96 0 95
96 . 95 97 0 96
97 ) 96 98 65 97
98 ) 97 99 64 98
99 ) 98 100 63 99
100 ) 99 101 62 100
101 ) 100 102 61 101
102 ) 101 103 60 102
103 ) 102 104 59 103
104 ) 103 105 58 104
105 . 104 106 0 105
106 ) 105 107 56 106
107 ) 106 108 55 107
108 ( 107 109 0 108
109 ( 108 110 0 109
110 ( 109 111 0 110
111 . 110 112 0 111
112 ( 111 113 150 112
113 ( 112 114 149 113
114 ( 113 115 148 114
115 ( 114 116 147 115
116 . 115 117 146 116
117 . 116 118 0 117
118 . 117 119 0 118
119 . 118 120 144 119
120 . 119 121 0 120
121 . 120 122 143 121
122 . 121 123 0 122
123 . 122 124 142 123
124 . 123 125 141 124
125 ( 124 126 0 125
126 ( 125 127 0 126
127 ( 126 128 0 127
128 . 127 129 0 128
129 . 128 130 0 129
130 . 129 131 0 130
131 . 130 132 0 131
132 . 131 133 0 132
133 . 132 134 0 133
134 ) 133 135 0 134
135 ) 134 136 0 135
136 ) 135 137 0 136
137 ) 136 138 0 137
138 ) 137 139 0 138
139 ) 138 140 0 139
140 . 139 141 0 140
141 ) 140 142 124 141
142 ) 141 143 123 142
143 ) 142 144 121 143
144 ) 143 145 119 144
145 . 144 146 0 145
146 ) 145 147 116 146
147 ) 146 148 115 147
148 ) 147 149 114 148
149 ) 148 150 113 149
150 ) 149 151 112 150
151 ( 150 152 0 151
152 . 151 153 0 152
153 . 152 154 0 153
154 . 153 155 0 154
155 . 154 156 0 155
156 . 155 157 0 156
157 ( 156 158 0 157
158 ( 157 159 0 158
159 . 158 160 0 159
160 . 159 161 0 160
161 . 160 162 0 161
162 ( 161 163 0 162
163 . 162 164 0 163
164 . 163 165 0 164
165 . 164 166 177 165
166 . 165 167 0 166
167 . 166 168 0 167
168 . 167 169 0 168
169 . 168 170 0 169
170 . 169 171 0 170
171 . 170 172 0 171
172 ( 171 173 0 172
173 ( 172 174 0 173
174 ) 173 175 0 174
175 ) 174 176 0 175
176 ) 175 177 0 176
177 ) 176 178 165 177
178 ( 177 179 0 178
179 ) 178 180 0 179
180 ) 179 181 0 180
181 . 180 182 0 181
182 ) 181 183 0 182
183 ) 182 184 0 183
184 ) 183 185 0 184
185 ) 184 186 0 185
186 . 185 187 0 186
187 ( 186 188 0 187
188 ( 187 189 0 188
189 . 188 190 0 189
190 . 189 191 0 190
191 . 190 192 0 191
192 . 191 193 0 192
193 . 192 194 0 193
194 . 193 195 0 194
195 ) 194 196 0 195
196 ) 195 197 0 196
197 ) 196 198 0 197
198 ( 197 199 0 198
199 ( 198 200 0 199
200 . 199 201 0 200
201 ( 200 202 0 201
202 . 201 203 0 202
203 . 202 204 0 203
204 . 203 205 0 204
205 . 204 206 0 205
206 ( 205 207 0 206
207 . 206 208 0 207
208 . 207 209 0 208
209 . 208 210 0 209
210 . 209 211 0 210
211 ) 210 212 0 211
212 ) 211 213 0 212
213 ) 212 214 0 213
214 . 213 215 0 214
215 . 214 216 0 215
216 ) 215 217 45 216
217 . 216 218 0 217
218 . 217 219 0 218
219 ) 218 220 42 219
220 ) 219 221 41 220
221 ) 220 222 40 221
222 ) 221 223 39 222
223 . 222 224 38 223
224 . 223 225 0 224
225 ) 224 226 37 225
226 ) 225 227 36 226
227 . 226 228 0 227
228 . 227 229 0 228
229 ( 228 230 0 229
230 ( 229 231 0 230
231 ( 230 232 0 231
232 . 231 233 0 232
233 . 232 234 0 233
234 ( 233 235 0 234
235 . 234 236 0 235
236 . 235 237 0 236
237 ( 236 238 0 237
238 . 237 239 0 238
239 . 238 240 0 239
240 . 239 241 0 240
241 . 240 242 0 241
242 . 241 243 0 242
243 . 242 244 0 243
244 . 243 245 0 244
245 . 244 246 0 245
246 . 245 247 0 246
247 ( 246 248 0 247
248 ( 247 249 0 248
249 . 248 250 0 249
250 ( 249 251 0 250
251 ( 250 252 0 251
252 . 251 253 0 252
253 . 252 254 0 253
254 . 253 255 0 254
255 . 254 256 0 255
256 . 255 257 0 256
257 ( 256 258 0 257
258 . 257 259 0 258
259 ( 258 260 0 259
260 ( 259 261 0 260
261 . 260 262 0 261
262 . 261 263 0 262
263 . 262 264 0 263
264 . 263 265 0 264
265 . 264 266 0 265
266 . 265 267 0 266
267 . 266 268 0 267
268 . 267 269 0 268
269 . 268 270 0 269
270 . 269 271 0 270
271 . 270 272 0 271
272 . 271 273 0 272
273 ( 272 274 0 273
274 . 273 275 0 274
275 . 274 276 0 275
276 . 275 277 0 276
277 . 276 278 0 277
278 . 277 279 0 278
279 ( 278 280 0 279
280 . 279 281 0 280
281 ( 280 282 0 281
282 ( 281 283 0 282
283 ( 282 284 0 283
284 ( 283 285 0 284
285 ( 284 286 0 285
286 . 285 287 0 286
287 ( 286 288 0 287
288 ( 287 289 0 288
289 ( 288 290 0 289
290 . 289 291 0 290
291 ( 290 292 0 291
292 . 291 293 0 292
293 . 292 294 0 293
294 ( 293 295 0 294
295 ) 294 296 0 295
296 . 295 297 0 296
297 . 296 298 0 297
298 ( 297 299 0 298
299 . 298 300 0 299
300 . 299 301 0 300
301 . 300 302 0 301
302 . 301 303 0 302
303 . 302 304 0 303
304 . 303 305 0 304
305 . 304 306 0 305
306 ( 305 307 0 306
307 ( 306 308 0 307
308 . 307 309 0 308
309 . 308 310 0 309
310 . 309 311 0 310
311 . 310 312 0 311
312 ( 311 313 0 312
313 ( 312 314 0 313
314 ( 313 315 0 314
315 . 314 316 0 315
316 . 315 317 0 316
317 . 316 318 0 317
318 . 317 319 0 318
319 . 318 320 0 319
320 . 319 321 0 320
321 ) 320 322 0 321
322 ) 321 323 0 322
323 ) 322 324 0 323
324 ) 323 325 0 324
325 ) 324 326 0 325
326 . 325 327 0 326
327 . 326 328 0 327
328 . 327 329 0 328
329 . 328 330 0 329
330 . 329 331 0 330
331 ( 330 332 0 331
332 . 331 333 0 332
333 . 332 334 0 333
334 . 333 335 0 334
335 . 334 336 0 335
336 ( 335 337 0 336
337 . 336 338 0 337
338 . 337 339 0 338
339 ( 338 340 0 339
340 . 339 341 0 340
341 ( 340 342 0 341
342 ( 341 343 0 342
343 ( 342 344 0 343
344 ( 343 345 0 344
345 . 344 346 0 345
346 . 345 347 0 346
347 . 346 348 0 347
348 . 347 349 0 348
349 . 348 350 0 349
350 ( 349 351 0 350
351 . 350 352 0 351
352 . 351 353 0 352
353 ( 352 354 0 353
354 . 353 355 0 354
355 . 354 356 0 355
356 . 355 357 0 356
357 . 356 358 0 357
358 . 357 359 0 358
359 . 358 360 0 359
360 . 359 361 0 360
361 . 360 362 0 361
362 . 361 363 0 362
363 . 362 364 0 363
364 ( 363 365 0 364
365 ( 364 366 0 365
366 . 365 367 0 366
367 . 366 368 0 367
368 . 367 369 0 368
369 . 368 370 0 369
370 . 369 371 0 370
371 . 370 372 0 371
372 . 371 373 0 372
373 . 372 374 0 373
374 . 373 375 0 374
375 . 374 376 0 375
376 . 375 377 0 376
377 . 376 378 0 377
378 . 377 379 0 378
379 . 378 380 0 379
380 . 379 381 0 380
381 ) 380 382 0 381
382 ) 381 383 0 382
383 ) 382 384 0 383
384 . 383 385 0 384
385 . 384 386 0 385
386 . 385 387 0 386
387 . 386 388 0 387
388 . 387 389 0 388
389 . 388 390 0 389
390 . 389 391 0 390
391 ) 390 392 0 391
392 ) 391 393 0 392
393 ) 392 394 0 393
394 ) 393 395 0 394
395 ( 394 396 0 395
396 ) 395 397 0 396
397 ) 396 398 0 397
398 ) 397 399 0 398
399 ) 398 400 0 399
400 . 399 401 0 400
401 ) 400 402 0 401
402 ) 401 403 0 402
403 ) 402 404 0 403
404 . 403 405 0 404
405 . 404 406 0 405
406 . 405 407 0 406
407 . 406 408 0 407
408 . 407 409 0 408
409 . 408 410 0 409
410 . 409 411 0 410
411 . 410 412 0 411
412 . 411 413 0 412
413 . 412 414 0 413
414 . 413 415 0 414
415 . 414 416 0 415
416 . 415 417 0 416
417 . 416 418 0 417
418 . 417 419 0 418
419 . 418 420 0 419
420 . 419 421 0 420
421 . 420 422 0 421
422 . 421 423 0 422
423 . 422 424 0 423
424 . 423 425 0 424
425 . 424 426 0 425
426 . 425 427 0 426
427 . 426 428 0 427
428 . 427 429 0 428
429 . 428 430 0 429
430 . 429 431 0 430
431 . 430 432 0 431
432 . 431 433 0 432
433 . 432 434 0 433
434 . 433 435 0 434
435 . 434 436 0 435
436 . 435 437 0 436
437 . 436 438 0 437
438 . 437 439 0 438
439 . 438 440 0 439
440 . 439 441 0 440
441 . 440 442 0 441
442 ( 441 443 0 442
443 . 442 444 0 443
444 ( 443 445 0 444
445 . 444 446 0 445
446 . 445 447 0 446
447 . 446 448 0 447
448 ( 447 449 0 448
449 . 448 450 0 449
450 ( 449 451 0 450
451 ( 450 452 0 451
452 . 451 453 0 452
453 ( 452 454 0 453
454 . 453 455 0 454
455 ) 454 456 0 455
456 ) 455 457 0 456
457 ) 456 458 0 457
458 . 457 459 0 458
459 . 458 460 0 459
460 . 459 461 0 460
461 . 460 462 0 461
462 . 461 463 0 462
463 ( 462 464 0 463
464 . 463 465 0 464
465 . 464 466 0 465
466 . 465 467 0 466
467 . 466 468 0 467
468 . 467 469 0 468
469 . 468 470 0 469
470 . 469 471 0 470
471 ( 470 472 0 471
472 . 471 473 0 472
473 . 472 474 0 473
474 . 473 475 0 474
475 . 474 476 0 475
476 . 475 477 0 476
477 . 476 478 0 477
478 ( 477 479 0 478
479 ( 478 480 0 479
480 . 479 481 0 480
481 ( 480 482 0 481
482 . 481 483 0 482
483 ( 482 484 0 483
484 . 483 485 0 484
485 . 484 486 0 485
486 . 485 487 0 486
487 . 486 488 0 487
488 . 487 489 0 488
489 . 488 490 0 489
490 . 489 491 0 490
491 . 490 492 0 491
492 . 491 493 0 492
493 . 492 494 0 493
494 . 493 495 0 494
495 ) 494 496 0 495
496 ) 495 497 0 496
497 ) 496 498 0 497
498 ) 497 499 0 498
499 ) 498 500 0 499
500 ) 499 501 0 500
501 ) 500 502 0 501
502 ) 501 503 0 502
503 ) 502 504 0 503
504 . 503 505 0 504
505 . 504 506 0 505
506 . 505 507 0 506
507 . 506 508 0 507
508 . 507 509 0 508
509 . 508 510 0 509
510 . 509 511 0 510
511 . 510 512 0 511
512 . 511 513 0 512
513 . 512 514 0 513
514 ( 513 515 0 514
515 ) 514 516 0 515
516 ) 515 517 0 516
517 . 516 518 0 517
518 ( 517 519 0 518
519 . 518 520 0 519
520 . 519 521 0 520
521 . 520 522 0 521
522 . 521 523 0 522
523 . 522 524 0 523
524 ( 523 525 0 524
525 . 524 526 0 525
526 . 525 527 0 526
527 . 526 528 0 527
528 . 527 529 0 528
529 . 528 530 0 529
530 . 529 531 0 530
531 . 530 532 0 531
532 . 531 533 0 532
533 . 532 534 0 533
534 ) 533 535 0 534
535 ) 534 536 0 535
536 ) 535 537 0 536
537 ) 536 538 0 537
538 . 537 539 0 538
539 . 538 540 0 539
540 . 539 541 0 540
541 . 540 542 0 541
542 . 541 543 0 542
543 . 542 544 0 543
544 . 543 545 0 544
545 . 544 546 0 545
546 . 545 547 0 546
547 ( 546 548 0 547
548 . 547 549 0 548
549 . 548 550 0 549
550 . 549 551 0 550
551 . 550 552 0 551
552 . 551 553 0 552
553 . 552 554 0 553
554 . 553 555 0 554
555 . 554 556 0 555
556 . 555 557 0 556
557 . 556 558 0 557
558 . 557 559 0 558
559 . 558 560 0 559
560 . 559 561 0 560
561 . 560 562 0 561
562 ) 561 563 0 562
563 ) 562 564 0 563
564 ) 563 565 0 564
565 ) 564 566 0 565
566 . 565 567 0 566
567 . 566 568 0 567
568 . 567 569 0 568
569 . 568 570 0 569
570 . 569 571 0 570
571 . 570 572 0 571
572 . 571 573 0 572
573 . 572 574 0 573
574 . 573 575 0 574
575 . 574 576 0 575
576 . 575 577 0 576
577 . 576 578 0 577
578 . 577 579 0 578
579 . 578 580 0 579
580 . 579 581 0 580
581 . 580 582 0 581
582 ( 581 583 0 582
583 . 582 584 0 583
584 . 583 585 0 584
585 . 584 586 0 585
586 ( 585 587 0 586
587 ( 586 588 0 587
588 ( 587 589 0 588
589 ( 588 590 0 589
590 . 589 591 0 590
591 . 590 592 0 591
592 . 591 593 0 592
593 . 592 594 0 593
594 . 593 595 0 594
595 ( 594 596 0 595
596 . 595 597 0 596
597 . 596 598 0 597
598 ( 597 599 0 598
599 ( 598 600 0 599
600 ( 599 601 0 600
601 . 600 602 0 601
602 . 601 603 0 602
603 . 602 604 0 603
604 . 603 605 0 604
605 . 604 606 0 605
606 . 605 607 0 606
607 ( 606 608 0 607
608 . 607 609 0 608
609 . 608 610 0 609
610 . 609 611 0 610
611 . 610 612 0 611
612 ) 611 613 0 612
613 ) 612 614 0 613
614 ) 613 615 0 614
615 ) 614 616 0 615
616 ) 615 617 0 616
617 . 616 618 0 617
618 . 617 619 0 618
619 . 618 620 0 619
620 . 619 621 0 620
621 . 620 622 0 621
622 . 621 623 0 622
623 ) 622 624 0 623
624 ) 623 625 0 624
625 ) 624 626 0 625
626 . 625 627 0 626
627 . 626 628 0 627
628 . 627 629 0 628
629 ( 628 630 0 629
630 ( 629 631 0 630
631 . 630 632 0 631
632 . 631 633 0 632
633 ( 632 634 0 633
634 ) 633 635 0 634
635 ) 634 636 0 635
636 ) 635 637 0 636
637 ) 636 638 0 637
638 . 637 639 0 638
639 . 638 640 0 639
640 . 639 641 0 640
641 . 640 642 0 641
642 . 641 643 0 642
643 . 642 644 0 643
644 ) 643 645 0 644
645 ) 644 646 0 645
646 ) 645 647 0 646
647 ) 646 648 0 647
648 ) 647 649 0 648
649 ) 648 650 0 649
650 ) 649 651 0 650
651 ) 650 652 0 651
652 ) 651 653 0 652
653 . 652 654 0 653
654 . 653 655 0 654
655 . 654 656 0 655
656 ) 655 657 0 656
657 ) 656 658 0 657
658 . 657 659 0 658
659 . 658 660 0 659
660 . 659 661 0 660
661 . 660 662 0 661
662 . 661 663 0 662
663 . 662 664 0 663
664 . 663 665 0 664
665 . 664 666 0 665
666 . 665 667 0 666
667 . 666 668 0 667
668 . 667 669 0 668
669 . 668 670 0 669
670 . 669 671 0 670
671 . 670 672 0 671
672 . 671 673 0 672
673 . 672 674 0 673
674 . 673 675 0 674
675 . 674 676 0 675
676 . 675 677 0 676
677 ( 676 678 0 677
678 . 677 679 0 678
679 . 678 680 0 679
680 . 679 681 0 680
681 . 680 682 0 681
682 . 681 683 0 682
683 ( 682 684 0 683
684 ( 683 685 0 684
685 . 684 686 0 685
686 . 685 687 0 686
687 . 686 688 0 687
688 . 687 689 0 688
689 ( 688 690 0 689
690 ( 689 691 0 690
691 . 690 692 0 691
692 . 691 693 0 692
693 ( 692 694 0 693
694 ( 693 695 0 694
695 ( 694 696 0 695
696 . 695 697 0 696
697 . 696 698 0 697
698 . 697 699 0 698
699 . 698 700 0 699
700 . 699 701 0 700
701 ( 700 702 0 701
702 ( 701 703 0 702
703 . 702 704 0 703
704 . 703 705 0 704
705 . 704 706 0 705
706 . 705 707 0 706
707 . 706 708 0 707
708 . 707 709 0 708
709 . 708 710 0 709
710 . 709 711 0 710
711 . 710 712 0 711
712 ( 711 713 0 712
713 ) 712 714 0 713
714 ) 713 715 0 714
715 . 714 716 0 715
716 ) 715 717 0 716
717 ) 716 718 0 717
718 ) 717 719 0 718
719 ) 718 720 0 719
720 ) 719 721 0 720
721 ) 720 722 0 721
722 ) 721 723 0 722
723 . 722 724 0 723
724 . 723 725 0 724
725 . 724 726 0 725
726 . 725 727 0 726
727 . 726 728 0 727
728 . 727 729 0 728
729 . 728 730 0 729
730 . 729 731 0 730
731 . 730 732 0 731
732 ( 731 733 0 732
733 ( 732 734 0 733
734 . 733 735 0 734
735 ( 734 736 0 735
736 ( 735 737 0 736
737 ( 736 738 0 737
738 . 737 739 0 738
739 . 738 740 0 739
740 . 739 741 0 740
741 . 740 742 0 741
742 . 741 743 0 742
743 . 742 744 0 743
744 . 743 745 0 744
745 . 744 746 0 745
746 . 745 747 0 746
747 ( 746 748 0 747
748 ( 747 749 0 748
749 ( 748 750 0 749
750 . 749 751 0 750
751 . 750 752 0 751
752 ( 751 753 0 752
753 ( 752 754 0 753
754 ( 753 755 0 754
755 . 754 756 0 755
756 . 755 757 0 756
757 . 756 758 0 757
758 . 757 759 0 758
759 ( 758 760 0 759
760 ( 759 761 0 760
761 ( 760 762 0 761
762 . 761 763 0 762
763 . 762 764 0 763
764 . 763 765 0 764
765 . 764 766 0 765
766 . 765 767 0 766
767 . 766 768 0 767
768 . 767 769 0 768
769 . 768 770 0 769
770 ( 769 771 0 770
771 ) 770 772 0 771
772 ) 771 773 0 772
773 . 772 774 0 773
774 . 773 775 0 774
775 ) 774 776 0 775
776 . 775 777 0 776
777 ( 776 778 0 777
778 . 777 779 0 778
779 . 778 780 0 779
780 . 779 781 0 780
781 ( 780 782 0 781
782 ) 781 783 0 782
783 . 782 784 0 783
784 ) 783 785 0 784
785 ) 784 786 0 785
786 . 785 787 0 786
787 . 786 788 0 787
788 . 787 789 0 788
789 . 788 790 0 789
790 . 789 791 0 790
791 . 790 792 0 791
792 . 791 793 0 792
793 . 792 794 0 793
794 . 793 795 0 794
795 ) 794 796 0 795
796 ) 795 797 0 796
797 ) 796 798 0 797
798 ) 797 799 0 798
799 ) 798 800 0 799
800 ) 799 801 0 800
801 . 800 802 0 801
802 . 801 803 0 802
803 . 802 804 0 803
804 . 803 805 0 804
805 . 804 806 0 805
806 . 805 807 0 806
807 . 806 808 0 807
808 . 807 809 0 808
809 . 808 810 0 809
810 . 809 811 0 810
811 . 810 812 0 811
812 . 811 813 0 812
813 . 812 814 0 813
814 . 813 815 0 814
815 . 814 816 0 815
816 . 815 817 0 816
817 . 816 818 0 817
818 . 817 819 0 818
819 . 818 820 0 819
820 . 819 821 0 820
821 ( 820 822 0 821
822 ( 821 823 0 822
823 ( 822 824 0 823
824 ( 823 825 0 824
825 . 824 826 0 825
826 . 825 827 0 826
827 . 826 828 0 827
828 ) 827 829 0 828
829 . 828 830 0 829
830 . 829 831 0 830
831 ) 830 832 0 831
832 . 831 833 0 832
833 . 832 834 0 833
834 . 833 835 0 834
835 . 834 836 0 835
836 . 835 837 0 836
837 . 836 838 0 837
838 . 837 839 0 838
839 . 838 840 0 839
840 . 839 841 0 840
841 . 840 842 0 841
842 . 841 843 0 842
843 ( 842 844 0 843
844 ( 843 845 0 844
845 . 844 846 0 845
846 . 845 847 0 846
847 . 846 848 0 847
848 ( 847 849 0 848
849 ( 848 850 0 849
850 . 849 851 0 850
851 ( 850 852 0 851
852 . 851 853 0 852
853 . 852 854 0 853
854 . 853 855 0 854
855 . 854 856 0 855
856 . 855 857 0 856
857 . 856 858 0 857
858 . 857 859 0 858
859 . 858 860 0 859
860 . 859 861 0 860
861 ( 860 862 0 861
862 . 861 863 0 862
863 . 862 864 0 863
864 ( 863 865 0 864
865 . 864 866 0 865
866 . 865 867 0 866
867 . 866 868 0 867
868 . 867 869 0 868
869 . 868 870 0 869
870 . 869 871 0 870
871 ( 870 872 0 871
872 ( 871 873 0 872
873 . 872 874 0 873
874 ( 873 875 0 874
875 . 874 876 0 875
876 . 875 877 0 876
877 . 876 878 0 877
878 . 877 879 0 878
879 . 878 880 0 879
880 . 879 881 0 880
881 . 880 882 0 881
882 . 881 883 0 882
883 . 882 884 0 883
884 . 883 885 0 884
885 . 884 886 0 885
886 . 885 887 0 886
887 . 886 888 0 887
888 . 887 889 0 888
889 . 888 890 0 889
890 . 889 891 0 890
891 . 890 892 0 891
892 . 891 893 0 892
893 . 892 894 0 893
894 . 893 895 0 894
895 . 894 896 0 895
896 . 895 897 0 896
897 . 896 898 0 897
898 ) 897 899 0 898
899 ) 898 900 0 899
900 ) 899 901 0 900
901 ) 900 902 0 901
902 . 901 903 0 902
903 . 902 904 0 903
904 . 903 905 0 904
905 ( 904 906 0 905
906 ) 905 907 0 906
907 ) 906 908 0 907
908 ) 907 909 0 908
909 ) 908 910 0 909
910 ) 909 911 0 910
911 ) 910 912 0 911
912 . 911 913 0 912
913 ( 912 914 0 913
914 ( 913 915 0 914
915 ( 914 916 0 915
916 . 915 917 0 916
917 . 916 918 0 917
918 . 917 919 0 918
919 . 918 920 0 919
920 . 919 921 0 920
921 ( 920 922 0 921
922 . 921 923 0 922
923 . 922 924 0 923
924 . 923 925 0 924
925 ( 924 926 0 925
926 . 925 927 0 926
927 . 926 928 0 927
928 ) 927 929 0 928
929 ) 928 930 0 929
930 ) 929 931 0 930
931 . 930 932 0 931
932 . 931 933 0 932
933 ) 932 934 0 933
934 ) 933 935 0 934
935 . 934 936 0 935
936 . 935 937 0 936
937 . 936 938 0 937
938 . 937 939 0 938
939 . 938 940 0 939
940 . 939 941 0 940
941 . 940 942 0 941
942 . 941 943 0 942
943 . 942 944 0 943
944 . 943 945 0 944
945 . 944 946 0 945
946 . 945 947 0 946
947 ( 946 948 0 947
948 . 947 949 0 948
949 . 948 950 0 949
950 . 949 951 0 950
951 . 950 952 0 951
952 . 951 953 0 952
953 . 952 954 0 953
954 . 953 955 0 954
955 . 954 956 0 955
956 . 955 957 0 956
957 . 956 958 0 957
958 . 957 959 0 958
959 . 958 960 0 959
960 . 959 961 0 960
961 ( 960 962 0 961
962 . 961 963 0 962
963 . 962 964 0 963
964 . 963 965 0 964
965 . 964 966 0 965
966 . 965 967 0 966
967 . 966 968 0 967
968 . 967 969 0 968
969 . 968 970 0 969
970 ( 969 971 0 970
971 ( 970 972 0 971
972 . 971 973 0 972
973 . 972 974 0 973
974 . 973 975 0 974
975 ( 974 976 0 975
976 ( 975 977 0 976
977 . 976 978 0 977
978 . 977 979 0 978
979 . 978 980 0 979
980 . 979 981 0 980
981 . 980 982 0 981
982 ) 981 983 0 982
983 ) 982 984 0 983
984 ) 983 985 0 984
985 ) 984 986 0 985
986 ( 985 987 0 986
987 ( 986 988 0 987
988 ) 987 989 0 988
989 ( 988 990 0 989
990 ( 989 991 0 990
991 . 990 992 0 991
992 ) 991 993 0 992
993 ) 992 994 0 993
994 ) 993 995 0 994
995 ) 994 996 0 995
996 ) 995 997 0 996
997 ( 996 998 0 997
998 . 997 999 0 998
999 ( 998 1000 0 999
1000 . 999 1001 0 1000
1001 . 1000 1002 0 1001
1002 . 1001 1003 0 1002
1003 . 1002 1004 0 1003
1004 . 1003 1005 0 1004
1005 . 1004 1006 0 1005
1006 . 1005 1007 0 1006
1007 . 1006 1008 0 1007
1008 . 1007 1009 0 1008
1009 . 1008 1010 0 1009
1010 ) 1009 1011 0 1010
1011 ) 1010 1012 0 1011
1012 ) 1011 1013 0 1012
1013 ) 1012 1014 0 1013
1014 ) 1013 1015 0 1014
1015 . 1014 1016 0 1015
1016 . 1015 1017 0 1016
1017 . 1016 1018 0 1017
1018 . 1017 1019 0 1018
1019 . 1018 1020 0 1019
1020 . 1019 1021 0 1020
1021 . 1020 1022 0 1021
1022 . 1021 1023 0 1022
1023 . 1022 1024 0 1023
1024 . 1023 1025 0 1024
1025 . 1024 1026 0 1025
1026 ( 1025 1027 0 1026
1027 . 1026 1028 0 1027
1028 . 1027 1029 0 1028
1029 . 1028 1030 0 1029
1030 ( 1029 1031 0 1030
1031 ( 1030 1032 0 1031
1032 ( 1031 1033 0 1032
1033 . 1032 1034 0 1033
1034 . 1033 1035 0 1034
1035 ( 1034 1036 0 1035
1036 ( 1035 1037 0 1036
1037 . 1036 1038 0 1037
1038 . 1037 1039 0 1038
1039 . 1038 1040 0 1039
1040 . 1039 1041 0 1040
1041 . 1040 1042 0 1041
1042 . 1041 1043 0 1042
1043 . 1042 1044 0 1043
1044 ( 1043 1045 0 1044
1045 . 1044 1046 0 1045
1046 . 1045 1047 0 1046
1047 ( 1046 1048 0 1047
1048 . 1047 1049 0 1048
1049 . 1048 1050 0 1049
1050 . 1049 1051 0 1050
1051 . 1050 1052 0 1051
1052 . 1051 1053 0 1052
1053 . 1052 1054 0 1053
1054 . 1053 1055 0 1054
1055 . 1054 1056 0 1055
1056 . 1055 1057 0 1056
1057 . 1056 1058 0 1057
1058 . 1057 1059 0 1058
1059 . 1058 1060 0 1059
1060 . 1059 1061 0 1060
1061 ( 1060 1062 0 1061
1062 . 1061 1063 0 1062
1063 ) 1062 1064 0 1063
1064 . 1063 1065 0 1064
1065 . 1064 1066 0 1065
1066 . 1065 1067 0 1066
1067 ) 1066 1068 0 1067
1068 ) 1067 1069 0 1068
1069 . 1068 1070 0 1069
1070 . 1069 1071 0 1070
1071 . 1070 1072 0 1071
1072 . 1071 1073 0 1072
1073 . 1072 1074 0 1073
1074 . 1073 1075 0 1074
1075 ( 1074 1076 0 1075
1076 ( 1075 1077 0 1076
1077 ( 1076 1078 0 1077
1078 . 1077 1079 0 1078
1079 . 1078 1080 0 1079
1080 ( 1079 1081 0 1080
1081 ( 1080 1082 0 1081
1082 . 1081 1083 0 1082
1083 . 1082 1084 0 1083
1084 . 1083 1085 0 1084
1085 . 1084 1086 0 1085
1086 . 1085 1087 0 1086
1087 . 1086 1088 0 1087
1088 . 1087 1089 0 1088
1089 . 1088 1090 0 1089
1090 . 1089 1091 0 1090
1091 . 1090 1092 0 1091
1092 . 1091 1093 0 1092
1093 ) 1092 1094 0 1093
1094 ) 1093 1095 0 1094
1095 ) 1094 1096 0 1095
1096 ) 1095 1097 0 1096
1097 ) 1096 1098 0 1097
1098 ) 1097 1099 0 1098
1099 ) 1098 1100 0 1099
1100 ) 1099 1101 0 1100
1101 ) 1100 1102 0 1101
1102 ( 1101 1103 0 1102
1103 ( 1102 1104 1141 1103
1104 . 1103 1105 1140 1104
1105 . 1104 1106 1139 1105
1106 . 1105 1107 1138 1106
1107 . 1106 1108 0 1107
1108 . 1107 1109 0 1108
1109 ( 1108 1110 0 1109
1110 ( 1109 1111 1137 1110
1111 . 1110 1112 1136 1111
1112 . 1111 1113 1135 1112
1113 . 1112 1114 0 1113
1114 . 1113 1115 0 1114
1115 . 1114 1116 0 1115
1116 ( 1115 1117 1132 1116
1117 . 1116 1118 1131 1117
1118 ( 1117 1119 1130 1118
1119 . 1118 1120 1129 1119
1120 . 1119 1121 1128 1120
1121 . 1120 1122 1127 1121
1122 . 1121 1123 0 1122
1123 . 1122 1124 0 1123
1124 . 1123 1125 0 1124
1125 . 1124 1126 0 1125
1126 ( 1125 1127 0 1126
1127 ) 1126 1128 1121 1127
1128 ) 1127 1129 1120 1128
1129 ) 1128 1130 1119 1129
1130 ) 1129 1131 1118 1130
1131 ) 1130 1132 1117 1131
1132 ) 1131 1133 1116 1132
1133 . 1132 1134 0 1133
1134 . 1133 1135 0 1134
1135 ) 1134 1136 1112 1135
1136 ) 1135 1137 1111 1136
1137 ) 1136 1138 1110 1137
1138 ) 1137 1139 1106 1138
1139 ) 1138 1140 1105 1139
1140 ) 1139 1141 1104 1140
1141 ) 1140 1142 1103 1141
1142 . 1141 1143 0 1142
1143 . 1142 1144 0 1143
1144 . 1143 1145 0 1144
1145 . 1144 1146 0 1145
1146 . 1145 1147 0 1146
1147 . 1146 1148 0 1147
1148 . 1147 1149 0 1148
1149 . 1148 1150 0 1149
1150 . 1149 1151 0 1150
1151 . 1150 1152 0 1151
1152 . 1151 1153 0 1152
1153 . 1152 1154 0 1153
1154 . 1153 1155 0 1154
1155 . 1154 1156 0 1155
1156 . 1155 1157 0 1156
1157 . 1156 1158 0 1157
1158 . 1157 1159 1183 1158
1159 . 1158 1160 1182 1159
1160 . 1159 1161 1181 1160
1161 . 1160 1162 1180 1161
1162 . 1161 1163 1179 1162
1163 ( 1162 1164 1178 1163
1164 . 1163 1165 1177 1164
1165 . 1164 1166 0 1165
1166 . 1165 1167 0 1166
1167 . 1166 1168 0 1167
1168 ( 1167 1169 0 1168
1169 . 1168 1170 0 1169
1170 ( 1169 1171 0 1170
1171 . 1170 1172 0 1171
1172 . 1171 1173 0 1172
1173 . 1172 1174 0 1173
1174 . 1173 1175 0 1174
1175 . 1174 1176 0 1175
1176 . 1175 1177 0 1176
1177 ) 1176 1178 1164 1177
1178 ) 1177 1179 1163 1178
1179 ) 1178 1180 1162 1179
1180 ) 1179 1181 1161 1180
1181 ) 1180 1182 1160 1181
1182 ) 1181 1183 1159 1182
1183 ) 1182 1184 1158 1183
1184 . 1183 1185 0 1184
1185 . 1184 1186 0 1185
1186 . 1185 1187 0 1186
1187 . 1186 1188 0 1187
1188 . 1187 1189 0 1188
1189 . 1188 1190 0 1189
1190 . 1189 1191 0 1190
1191 . 1190 1192 0 1191
1192 ( 1191 1193 0 1192
1193 . 1192 1194 0 1193
1194 . 1193 1195 0 1194
1195 . 1194 1196 0 1195
1196 . 1195 1197 0 1196
1197 . 1196 1198 0 1197
1198 . 1197 1199 0 1198
1199 . 1198 1200 0 1199
1200 ( 1199 1201 0 1200
1201 . 1200 1202 0 1201
1202 . 1201 1203 0 1202
1203 . 1202 1204 0 1203
1204 . 1203 1205 0 1204
1205 ( 1204 1206 0 1205
1206 . 1205 1207 0 1206
1207 . 1206 1208 0 1207
1208 . 1207 1209 0 1208
1209 ( 1208 1210 0 1209
1210 . 1209 1211 0 1210
1211 ) 1210 1212 0 1211
1212 ( 1211 1213 0 1212
1213 ( 1212 1214 0 1213
1214 ( 1213 1215 0 1214
1215 ( 1214 1216 0 1215
1216 ( 1215 1217 0 1216
1217 . 1216 1218 0 1217
1218 . 1217 1219 0 1218
1219 . 1218 1220 0 1219
1220 . 1219 1221 0 1220
1221 . 1220 1222 0 1221
1222 . 1221 1223 0 1222
1223 ( 1222 1224 0 1223
1224 ( 1223 1225 0 1224
1225 . 1224 1226 0 1225
1226 . 1225 1227 0 1226
1227 . 1226 1228 0 1227
1228 . 1227 1229 0 1228
1229 ( 1228 1230 0 1229
1230 . 1229 1231 0 1230
1231 . 1230 1232 0 1231
1232 . 1231 1233 0 1232
1233 . 1232 1234 0 1233
1234 ) 1233 1235 0 1234
1235 ) 1234 1236 0 1235
1236 ) 1235 1237 0 1236
1237 ) 1236 1238 0 1237
1238 ) 1237 1239 0 1238
1239 ) 1238 1240 0 1239
1240 . 1239 1241 0 1240
1241 ( 1240 1242 0 1241
1242 . 1241 1243 0 1242
1243 ) 1242 1244 0 1243
1244 ) 1243 1245 0 1244
1245 ) 1244 1246 0 1245
1246 ) 1245 1247 0 1246
1247 ) 1246 1248 0 1247
1248 ) 1247 1249 0 1248
1249 . 1248 1250 0 1249
1250 . 1249 1251 0 1250
1251 . 1250 1252 0 1251
1252 . 1251 1253 0 1252
1253 . 1252 1254 0 1253
1254 . 1253 1255 0 1254
1255 ( 1254 1256 0 1255
1256 . 1255 1257 0 1256
1257 . 1256 1258 0 1257
1258 . 1257 1259 0 1258
1259 . 1258 1260 0 1259
1260 ( 1259 1261 0 1260
1261 . 1260 1262 0 1261
1262 . 1261 1263 0 1262
1263 . 1262 1264 0 1263
1264 . 1263 1265 0 1264
1265 . 1264 1266 0 1265
1266 . 1265 1267 0 1266
1267 . 1266 1268 0 1267
1268 . 1267 1269 0 1268
1269 ) 1268 1270 0 1269
1270 ) 1269 1271 0 1270
1271 ) 1270 1272 0 1271
1272 ) 1271 1273 0 1272
1273 ) 1272 1274 0 1273
1274 . 1273 1275 0 1274
1275 . 1274 1276 0 1275
1276 . 1275 1277 0 1276
1277 . 1276 1278 0 1277
1278 . 1277 1279 0 1278
1279 . 1278 1280 0 1279
1280 ) 1279 1281 0 1280
1281 ) 1280 1282 0 1281
1282 ) 1281 1283 0 1282
1283 ) 1282 1284 0 1283
1284 . 1283 1285 0 1284
1285 . 1284 1286 0 1285
1286 . 1285 1287 0 1286
1287 . 1286 1288 0 1287
1288 . 1287 1289 0 1288
1289 . 1288 1290 0 1289
1290 . 1289 1291 0 1290
1291 . 1290 1292 0 1291
1292 . 1291 1293 0 1292
1293 . 1292 1294 0 1293
1294 ) 1293 1295 0 1294
1295 ) 1294 1296 0 1295
1296 ( 1295 1297 0 1296
1297 ( 1296 1298 0 1297
1298 . 1297 1299 0 1298
1299 ( 1298 1300 0 1299
1300 ( 1299 1301 0 1300
1301 ( 1300 1302 0 1301
1302 ( 1301 1303 0 1302
1303 ( 1302 1304 0 1303
1304 ( 1303 1305 0 1304
1305 . 1304 1306 0 1305
1306 . 1305 1307 0 1306
1307 . 1306 1308 0 1307
1308 . 1307 1309 0 1308
1309 . 1308 1310 0 1309
1310 ( 1309 1311 0 1310
1311 . 1310 1312 0 1311
1312 . 1311 1313 0 1312
1313 . 1312 1314 0 1313
1314 . 1313 1315 0 1314
1315 . 1314 1316 0 1315
1316 ( 1315 1317 0 1316
1317 ( 1316 1318 0 1317
1318 . 1317 1319 0 1318
1319 . 1318 1320 0 1319
1320 . 1319 1321 0 1320
1321 . 1320 1322 0 1321
1322 . 1321 1323 0 1322
1323 . 1322 1324 0 1323
1324 . 1323 1325 0 1324
1325 . 1324 1326 0 1325
1326 . 1325 1327 0 1326
1327 . 1326 1328 0 1327
1328 . 1327 1329 0 1328
1329 ) 1328 1330 0 1329
1330 ) 1329 1331 0 1330
1331 . 1330 1332 0 1331
1332 ) 1331 1333 0 1332
1333 ) 1332 1334 0 1333
1334 ) 1333 1335 0 1334
1335 ) 1334 1336 0 1335
1336 . 1335 1337 0 1336
1337 . 1336 1338 0 1337
1338 . 1337 1339 0 1338
1339 . 1338 1340 0 1339
1340 . 1339 1341 0 1340
1341 . 1340 1342 0 1341
1342 ) 1341 1343 0 1342
1343 ) 1342 1344 0 1343
1344 . 1343 1345 0 1344
1345 ( 1344 1346 0 1345
1346 . 1345 1347 0 1346
1347 ( 1346 1348 0 1347
1348 ) 1347 1349 0 1348
1349 ) 1348 1350 0 1349
1350 ) 1349 1351 0 1350
1351 . 1350 1352 0 1351
1352 . 1351 1353 0 1352
1353 . 1352 1354 0 1353
1354 . 1353 1355 0 1354
1355 . 1354 1356 0 1355
1356 . 1355 1357 0 1356
1357 . 1356 1358 0 1357
1358 . 1357 1359 0 1358
1359 . 1358 1360 0 1359
1360 ( 1359 1361 0 1360
1361 . 1360 1362 0 1361
1362 . 1361 1363 0 1362
1363 . 1362 1364 0 1363
1364 . 1363 1365 0 1364
1365 . 1364 1366 0 1365
1366 . 1365 1367 0 1366
1367 . 1366 1368 0 1367
1368 . 1367 1369 0 1368
1369 . 1368 1370 0 1369
1370 . 1369 1371 0 1370
1371 . 1370 1372 0 1371
1372 . 1371 1373 0 1372
1373 . 1372 1374 0 1373
1374 . 1373 1375 0 1374
1375 ( 1374 1376 0 1375
1376 ( 1375 1377 0 1376
1377 ( 1376 1378 0 1377
1378 ( 1377 1379 0 1378
1379 . 1378 1380 0 1379
1380 ( 1379 1381 0 1380
1381 . 1380 1382 0 1381
1382 . 1381 1383 0 1382
1383 ( 1382 1384 0 1383
1384 ) 1383 1385 0 1384
1385 . 1384 1386 0 1385
1386 . 1385 1387 0 1386
1387 . 1386 1388 0 1387
1388 . 1387 1389 0 1388
1389 ( 1388 1390 0 1389
1390 ( 1389 1391 0 1390
1391 . 1390 1392 0 1391
1392 . 1391 1393 0 1392
1393 ( 1392 1394 0 1393
1394 ( 1393 1395 0 1394
1395 ( 1394 1396 0 1395
1396 ( 1395 1397 0 1396
1397 ( 1396 1398 0 1397
1398 ( 1397 1399 0 1398
1399 . 1398 1400 0 1399
1400 . 1399 1401 0 1400
1401 ) 1400 1402 0 1401
1402 ) 1401 1403 0 1402
1403 ) 1402 1404 0 1403
1404 ( 1403 1405 0 1404
1405 . 1404 1406 0 1405
1406 ( 1405 1407 0 1406
1407 . 1406 1408 0 1407
1408 . 1407 1409 0 1408
1409 . 1408 1410 0 1409
1410 . 1409 1411 0 1410
1411 . 1410 1412 0 1411
1412 . 1411 1413 0 1412
1413 ( 1412 1414 0 1413
1414 . 1413 1415 0 1414
1415 . 1414 1416 0 1415
1416 . 1415 1417 0 1416
1417 . 1416 1418 0 1417
1418 . 1417 1419 0 1418
1419 . 1418 1420 0 1419
1420 . 1419 1421 0 1420
1421 ( 1420 1422 0 1421
1422 ( 1421 1423 0 1422
1423 ( 1422 1424 0 1423
1424 ( 1423 1425 0 1424
1425 ( 1424 1426 0 1425
1426 . 1425 1427 0 1426
1427 . 1426 1428 0 1427
1428 . 1427 1429 0 1428
1429 . 1428 1430 0 1429
1430 . 1429 1431 0 1430
1431 . 1430 1432 0 1431
1432 . 1431 1433 0 1432
1433 . 1432 1434 0 1433
1434 . 1433 1435 0 1434
1435 ) 1434 1436 0 1435
1436 . 1435 1437 0 1436
1437 ) 1436 1438 0 1437
1438 ) 1437 1439 0 1438
1439 ) 1438 1440 0 1439
1440 ) 1439 1441 0 1440
1441 ) 1440 1442 0 1441
1442 ) 1441 1443 0 1442
1443 . 1442 1444 0 1443
1444 . 1443 1445 0 1444
1445 . 1444 1446 0 1445
1446 ( 1445 1447 0 1446
1447 . 1446 1448 0 1447
1448 . 1447 1449 0 1448
1449 . 1448 1450 0 1449
1450 . 1449 1451 0 1450
1451 ( 1450 1452 0 1451
1452 ( 1451 1453 0 1452
1453 ( 1452 1454 0 1453
1454 . 1453 1455 0 1454
1455 . 1454 1456 0 1455
1456 . 1455 1457 0 1456
1457 . 1456 1458 0 1457
1458 . 1457 1459 0 1458
1459 . 1458 1460 0 1459
1460 . 1459 1461 0 1460
1461 . 1460 1462 0 1461
1462 . 1461 1463 0 1462
1463 . 1462 1464 0 1463
1464 . 1463 1465 0 1464
1465 . 1464 1466 0 1465
1466 . 1465 1467 0 1466
1467 . 1466 1468 0 1467
1468 . 1467 1469 0 1468
1469 . 1468 1470 0 1469
1470 . 1469 1471 0 1470
1471 . 1470 1472 0 1471
1472 ( 1471 1473 0 1472
1473 . 1472 1474 0 1473
1474 . 1473 1475 0 1474
1475 . 1474 1476 0 1475
1476 . 1475 1477 0 1476
1477 ( 1476 1478 1550 1477
1478 . 1477 1479 1549 1478
1479 . 1478 1480 1548 1479
1480 . 1479 1481 1547 1480
1481 ( 1480 1482 1546 1481
1482 . 1481 1483 1545 1482
1483 . 1482 1484 1544 1483
1484 . 1483 1485 1543 1484
1485 . 1484 1486 0 1485
1486 ( 1485 1487 1541 1486
1487 . 1486 1488 1540 1487
1488 . 1487 1489 0 1488
1489 . 1488 1490 0 1489
1490 . 1489 1491 0 1490
1491 . 1490 1492 0 1491
1492 . 1491 1493 0 1492
1493 . 1492 1494 0 1493
1494 . 1493 1495 0 1494
1495 ( 1494 1496 0 1495
1496 ( 1495 1497 0 1496
1497 . 1496 1498 0 1497
1498 ( 1497 1499 0 1498
1499 . 1498 1500 0 1499
1500 ( 1499 1501 0 1500
1501 ( 1500 1502 0 1501
1502 ( 1501 1503 0 1502
1503 . 1502 1504 0 1503
1504 . 1503 1505 0 1504
1505 . 1504 1506 0 1505
1506 . 1505 1507 0 1506
1507 . 1506 1508 0 1507
1508 ( 1507 1509 0 1508
1509 . 1508 1510 0 1509
1510 . 1509 1511 0 1510
1511 . 1510 1512 0 1511
1512 ) 1511 1513 0 1512
1513 ( 1512 1514 0 1513
1514 . 1513 1515 0 1514
1515 . 1514 1516 0 1515
1516 . 1515 1517 0 1516
1517 . 1516 1518 0 1517
1518 . 1517 1519 0 1518
1519 . 1518 1520 1535 1519
1520 . 1519 1521 1534 1520
1521 . 1520 1522 1533 1521
1522 ( 1521 1523 0 1522
1523 . 1522 1524 0 1523
1524 . 1523 1525 0 1524
1525 . 1524 1526 0 1525
1526 . 1525 1527 0 1526
1527 . 1526 1528 0 1527
1528 . 1527 1529 0 1528
1529 . 1528 1530 0 1529
1530 . 1529 1531 0 1530
1531 ( 1530 1532 0 1531
1532 . 1531 1533 0 1532
1533 ) 1532 1534 1521 1533
1534 ) 1533 1535 1520 1534
1535 ) 1534 1536 1519 1535
1536 . 1535 1537 0 1536
1537 . 1536 1538 0 1537
1538 . 1537 1539 0 1538
1539 ( 1538 1540 0 1539
1540 ) 1539 1541 1487 1540
1541 ) 1540 1542 1486 1541
1542 . 1541 1543 0 1542
1543 ) 1542 1544 1484 1543
1544 ) 1543 1545 1483 1544
1545 ) 1544 1546 1482 1545
1546 ) 1545 1547 1481 1546
1547 ) 1546 1548 1480 1547
1548 ) 1547 1549 1479 1548
1549 ) 1548 1550 1478 1549
1550 ) 1549 1551 1477 1550
1551 . 1550 1552 0 1551
1552 . 1551 1553 0 1552
1553 . 1552 1554 0 1553
1554 . 1553 1555 0 1554
1555 . 1554 1556 0 1555
1556 ( 1555 1557 0 1556
1557 ( 1556 1558 0 1557
1558 . 1557 1559 0 1558
1559 . 1558 1560 0 1559
1560 . 1559 1561 0 1560
1561 ( 1560 1562 0 1561
1562 . 1561 1563 0 1562
1563 . 1562 1564 0 1563
1564 . 1563 1565 0 1564
1565 . 1564 1566 0 1565
1566 . 1565 1567 0 1566
1567 . 1566 1568 0 1567
1568 ( 1567 1569 1707 1568
1569 ( 1568 1570 1706 1569
1570 . 1569 1571 1705 1570
1571 ( 1570 1572 1704 1571
1572 ( 1571 1573 0 1572
1573 ( 1572 1574 1702 1573
1574 ( 1573 1575 1701 1574
1575 ( 1574 1576 1700 1575
1576 ( 1575 1577 1699 1576
1577 . 1576 1578 1698 1577
1578 . 1577 1579 0 1578
1579 . 1578 1580 0 1579
1580 . 1579 1581 0 1580
1581 . 1580 1582 0 1581
1582 . 1581 1583 0 1582
1583 . 1582 1584 1694 1583
1584 . 1583 1585 1693 1584
1585 . 1584 1586 1692 1585
1586 . 1585 1587 0 1586
1587 . 1586 1588 0 1587
1588 . 1587 1589 0 1588
1589 . 1588 1590 0 1589
1590 ( 1589 1591 0 1590
1591 . 1590 1592 0 1591
1592 . 1591 1593 0 1592
1593 . 1592 1594 0 1593
1594 . 1593 1595 0 1594
1595 . 1594 1596 0 1595
1596 . 1595 1597 0 1596
1597 . 1596 1598 0 1597
1598 . 1597 1599 0 1598
1599 . 1598 1600 0 1599
1600 . 1599 1601 0 1600
1601 . 1600 1602 0 1601
1602 . 1601 1603 0 1602
1603 . 1602 1604 1637 1603
1604 . 1603 1605 1636 1604
1605 ( 1604 1606 1635 1605
1606 ( 1605 1607 1634 1606
1607 . 1606 1608 1633 1607
1608 . 1607 1609 1632 1608
1609 . 1608 1610 1631 1609
1610 . 1609 1611 1630 1610
1611 . 1610 1612 1629 1611
1612 . 1611 1613 1628 1612
1613 . 1612 1614 0 1613
1614 . 1613 1615 0 1614
1615 ( 1614 1616 1625 1615
1616 ( 1615 1617 1624 1616
1617 ( 1616 1618 1623 1617
1618 . 1617 1619 0 1618
1619 . 1618 1620 0 1619
1620 . 1619 1621 0 1620
1621 . 1620 1622 0 1621
1622 . 1621 1623 0 1622
1623 ) 1622 1624 1617 1623
1624 ) 1623 1625 1616 1624
1625 ) 1624 1626 1615 1625
1626 ( 1625 1627 0 1626
1627 . 1626 1628 0 1627
1628 ) 1627 1629 1612 1628
1629 ) 1628 1630 1611 1629
1630 ) 1629 1631 1610 1630
1631 ) 1630 1632 1609 1631
1632 ) 1631 1633 1608 1632
1633 ) 1632 1634 1607 1633
1634 ) 1633 1635 1606 1634
1635 ) 1634 1636 1605 1635
1636 ) 1635 1637 1604 1636
1637 ) 1636 1638 1603 1637
1638 . 1637 1639 0 1638
1639 . 1638 1640 0 1639
1640 ( 1639 1641 0 1640
1641 . 1640 1642 0 1641
1642 . 1641 1643 0 1642
1643 . 1642 1644 0 1643
1644 . 1643 1645 0 1644
1645 ( 1644 1646 1672 1645
1646 ( 1645 1647 1671 1646
1647 ( 1646 1648 1670 1647
1648 ( 1647 1649 1669 1648
1649 ( 1648 1650 1668 1649
1650 . 1649 1651 1667 1650
1651 ( 1650 1652 1666 1651
1652 ( 1651 1653 1665 1652
1653 ( 1652 1654 1664 1653
1654 ( 1653 1655 1663 1654
1655 . 1654 1656 1662 1655
1656 . 1655 1657 1661 1656
1657 . 1656 1658 0 1657
1658 . 1657 1659 0 1658
1659 . 1658 1660 0 1659
1660 . 1659 1661 0 1660
1661 ) 1660 1662 1656 1661
1662 ) 1661 1663 1655 1662
1663 ) 1662 1664 1654 1663
1664 ) 1663 1665 1653 1664
1665 ) 1664 1666 1652 1665
1666 ) 1665 1667 1651 1666
1667 ) 1666 1668 1650 1667
1668 ) 1667 1669 1649 1668
1669 ) 1668 1670 1648 1669
1670 ) 1669 1671 1647 1670
1671 ) 1670 1672 1646 1671
1672 ( 1671 1673 1645 1672
1673 . 1672 1674 0 1673
1674 . 1673 1675 0 1674
1675 . 1674 1676 0 1675
1676 . 1675 1677 0 1676
1677 . 1676 1678 0 1677
1678 . 1677 1679 0 1678
1679 . 1678 1680 0 1679
1680 . 1679 1681 0 1680
1681 . 1680 1682 0 1681
1682 . 1681 1683 0 1682
1683 . 1682 1684 0 1683
1684 . 1683 1685 0 1684
1685 ( 1684 1686 0 1685
1686 . 1685 1687 0 1686
1687 ( 1686 1688 0 1687
1688 . 1687 1689 0 1688
1689 . 1688 1690 0 1689
1690 . 1689 1691 0 1690
1691 . 1690 1692 0 1691
1692 ) 1691 1693 1585 1692
1693 ) 1692 1694 1584 1693
1694 ) 1693 1695 1583 1694
1695 . 1694 1696 0 1695
1696 . 1695 1697 0 1696
1697 . 1696 1698 0 1697
1698 ) 1697 1699 1577 1698
1699 . 1698 1700 1576 1699
1700 . 1699 1701 1575 1700
1701 . 1700 1702 1574 1701
1702 . 1701 1703 1573 1702
1703 . 1702 1704 0 1703
1704 ) 1703 1705 1571 1704
1705 ) 1704 1706 1570 1705
1706 ) 1705 1707 1569 1706
1707 ) 1706 1708 1568 1707
1708 . 1707 1709 0 1708
1709 . 1708 1710 0 1709
1710 ( 1709 1711 1727 1710
1711 ( 1710 1712 1726 1711
1712 . 1711 1713 0 1712
1713 . 1712 1714 1724 1713
1714 . 1713 1715 1723 1714
1715 . 1714 1716 1722 1715
1716 . 1715 1717 1721 1716
1717 ( 1716 1718 0 1717
1718 ( 1717 1719 0 1718
1719 . 1718 1720 0 1719
1720 ( 1719 1721 0 1720
1721 ) 1720 1722 1716 1721
1722 ) 1721 1723 1715 1722
1723 ) 1722 1724 1714 1723
1724 ) 1723 1725 1713 1724
1725 . 1724 1726 0 1725
1726 ( 1725 1727 1711 1726
1727 ( 1726 1728 1710 1727
1728 ( 1727 1729 0 1728
1729 ( 1728 1730 0 1729
1730 . 1729 1731 0 1730
1731 ( 1730 1732 0 1731
1732 ( 1731 1733 0 1732
1733 . 1732 1734 0 1733
1734 . 1733 1735 0 1734
1735 . 1734 1736 0 1735
1736 . 1735 1737 0 1736
1737 . 1736 1738 0 1737
1738 . 1737 1739 0 1738
1739 . 1738 1740 0 1739
1740 . 1739 1741 0 1740
1741 . 1740 1742 0 1741
1742 . 1741 1743 0 1742
1743 . 1742 1744 0 1743
1744 . 1743 1745 0 1744
1745 . 1744 1746 0 1745
1746 . 1745 1747 0 1746
1747 . 1746 1748 0 1747
1748 . 1747 1749 0 1748
1749 . 1748 1750 0 1749
1750 . 1749 1751 0 1750
1751 . 1750 1752 0 1751
1752 . 1751 1753 0 1752
1753 . 1752 1754 0 1753
1754 . 1753 1755 0 1754
1755 . 1754 1756 0 1755
1756 . 1755 1757 0 1756
1757 . 1756 1758 0 1757
1758 . 1757 1759 0 1758
1759 . 1758 1760 0 1759
1760 ( 1759 1761 0 1760
1761 ( 1760 1762 0 1761
1762 . 1761 1763 0 1762
1763 ( 1762 1764 0 1763
1764 . 1763 1765 0 1764
1765 . 1764 1766 0 1765
1766 . 1765 1767 0 1766
1767 ( 1766 1768 0 1767
1768 . 1767 1769 0 1768
1769 . 1768 1770 0 1769
1770 . 1769 1771 0 1770
1771 . 1770 1772 0 1771
1772 . 1771 1773 0 1772
1773 . 1772 1774 0 1773
1774 . 1773 1775 0 1774
1775 . 1774 1776 0 1775
1776 . 1775 1777 0 1776
1777 . 1776 1778 0 1777
1778 . 1777 1779 0 1778
1779 . 1778 1780 0 1779
1780 . 1779 1781 0 1780
1781 . 1780 1782 0 1781
1782 . 1781 1783 0 1782
1783 . 1782 1784 0 1783
1784 . 1783 1785 0 1784
1785 . 1784 1786 0 1785
1786 . 1785 1787 0 1786
1787 . 1786 1788 0 1787
1788 ) 1787 1789 0 1788
1789 ) 1788 1790 0 1789
1790 ( 1789 1791 0 1790
1791 . 1790 1792 0 1791
1792 . 1791 1793 0 1792
1793 . 1792 1794 0 1793
1794 ( 1793 1795 0 1794
1795 . 1794 1796 0 1795
1796 ( 1795 1797 0 1796
1797 ( 1796 1798 0 1797
1798 . 1797 1799 0 1798
1799 ( 1798 1800 0 1799
1800 ( 1799 1801 0 1800
1801 . 1800 1802 0 1801
1802 ( 1801 1803 0 1802
1803 . 1802 1804 0 1803
1804 . 1803 1805 0 1804
1805 . 1804 1806 0 1805
1806 ( 1805 1807 0 1806
1807 . 1806 1808 0 1807
1808 . 1807 1809 0 1808
1809 . 1808 1810 0 1809
1810 ( 1809 1811 0 1810
1811 ( 1810 1812 0 1811
1812 . 1811 1813 0 1812
1813 ( 1812 1814 0 1813
1814 ( 1813 1815 0 1814
1815 . 1814 1816 0 1815
1816 ( 1815 1817 0 1816
1817 . 1816 1818 0 1817
1818 . 1817 1819 0 1818
1819 ( 1818 1820 0 1819
1820 . 1819 1821 0 1820
1821 ( 1820 1822 0 1821
1822 . 1821 1823 0 1822
1823 ( 1822 1824 0 1823
1824 ( 1823 1825 0 1824
1825 ( 1824 1826 0 1825
1826 ( 1825 1827 0 1826
1827 . 1826 1828 0 1827
1828 . 1827 1829 0 1828
1829 . 1828 1830 0 1829
1830 . 1829 1831 0 1830
1831 . 1830 1832 0 1831
1832 . 1831 1833 0 1832
1833 . 1832 1834 0 1833
1834 . 1833 1835 0 1834
1835 . 1834 1836 0 1835
1836 . 1835 1837 0 1836
1837 . 1836 1838 0 1837
1838 . 1837 1839 0 1838
1839 . 1838 1840 0 1839
1840 ) 1839 1841 0 1840
1841 ) 1840 1842 0 1841
1842 ) 1841 1843 0 1842
1843 . 1842 1844 0 1843
1844 ( 1843 1845 0 1844
1845 ( 1844 1846 0 1845
1846 . 1845 1847 0 1846
1847 . 1846 1848 0 1847
1848 ( 1847 1849 0 1848
1849 . 1848 1850 0 1849
1850 ( 1849 1851 0 1850
1851 . 1850 1852 0 1851
1852 . 1851 1853 0 1852
1853 . 1852 1854 0 1853
1854 . 1853 1855 0 1854
1855 . 1854 1856 0 1855
1856 . 1855 1857 0 1856
1857 . 1856 1858 0 1857
1858 . 1857 1859 0 1858
1859 . 1858 1860 0 1859
1860 . 1859 1861 0 1860
1861 . 1860 1862 0 1861
1862 ( 1861 1863 0 1862
1863 . 1862 1864 0 1863
1864 . 1863 1865 0 1864
1865 . 1864 1866 0 1865
1866 . 1865 1867 0 1866
1867 . 1866 1868 0 1867
1868 . 1867 1869 0 1868
1869 . 1868 1870 0 1869
1870 . 1869 1871 0 1870
1871 . 1870 1872 0 1871
1872 . 1871 1873 0 1872
1873 . 1872 1874 0 1873
1874 . 1873 1875 0 1874
1875 . 1874 1876 0 1875
1876 . 1875 1877 0 1876
1877 ) 1876 1878 0 1877
1878 ) 1877 1879 0 1878
1879 ) 1878 1880 0 1879
1880 ) 1879 1881 0 1880
1881 ) 1880 1882 0 1881
1882 . 1881 1883 0 1882
1883 . 1882 1884 0 1883
1884 . 1883 1885 0 1884
1885 ( 1884 1886 0 1885
1886 . 1885 1887 0 1886
1887 . 1886 1888 0 1887
1888 . 1887 1889 0 1888
1889 . 1888 1890 0 1889
1890 . 1889 1891 0 1890
1891 . 1890 1892 0 1891
1892 . 1891 1893 0 1892
1893 . 1892 1894 0 1893
1894 . 1893 1895 0 1894
1895 . 1894 1896 0 1895
1896 . 1895 1897 0 1896
1897 . 1896 1898 0 1897
1898 . 1897 1899 0 1898
1899 . 1898 1900 0 1899
1900 . 1899 1901 0 1900
1901 . 1900 1902 0 1901
1902 . 1901 1903 0 1902
1903 . 1902 1904 0 1903
1904 . 1903 1905 0 1904
1905 . 1904 1906 0 1905
1906 . 1905 1907 0 1906
1907 . 1906 1908 0 1907
1908 . 1907 1909 0 1908
1909 . 1908 1910 0 1909
1910 . 1909 1911 0 1910
1911 . 1910 1912 0 1911
1912 . 1911 1913 0 1912
1913 ( 1912 1914 0 1913
1914 . 1913 1915 0 1914
1915 . 1914 1916 0 1915
1916 . 1915 1917 0 1916
1917 . 1916 1918 0 1917
1918 . 1917 1919 0 1918
1919 . 1918 1920 0 1919
1920 . 1919 1921 0 1920
1921 . 1920 1922 0 1921
1922 . 1921 1923 0 1922
1923 . 1922 1924 0 1923
1924 . 1923 1925 0 1924
1925 . 1924 1926 0 1925
1926 . 1925 1927 0 1926
1927 . 1926 1928 0 1927
1928 ) 1927 1929 0 1928
1929 ) 1928 1930 0 1929
1930 . 1929 1931 0 1930
1931 . 1930 1932 0 1931
1932 . 1931 1933 0 1932
1933 . 1932 1934 0 1933
1934 . 1933 1935 0 1934
1935 . 1934 1936 0 1935
1936 . 1935 1937 0 1936
1937 . 1936 1938 0 1937
1938 . 1937 1939 0 1938
1939 . 1938 1940 0 1939
1940 . 1939 1941 0 1940
1941 . 1940 1942 0 1941
1942 . 1941 1943 0 1942
1943 . 1942 1944 0 1943
1944 . 1943 1945 0 1944
1945 . 1944 1946 0 1945
1946 . 1945 1947 0 1946
1947 ( 1946 1948 0 1947
1948 ( 1947 1949 0 1948
1949 ( 1948 1950 0 1949
1950 . 1949 1951 0 1950
1951 . 1950 1952 0 1951
1952 ( 1951 1953 0 1952
1953 ( 1952 1954 0 1953
1954 ( 1953 1955 0 1954
1955 ( 1954 1956 0 1955
1956 . 1955 1957 0 1956
1957 . 1956 1958 0 1957
1958 . 1957 1959 0 1958
1959 . 1958 1960 0 1959
1960 . 1959 1961 0 1960
1961 . 1960 1962 0 1961
1962 . 1961 1963 0 1962
1963 . 1962 1964 0 1963
1964 ( 1963 1965 0 1964
1965 . 1964 1966 0 1965
1966 . 1965 1967 0 1966
1967 . 1966 1968 0 1967
1968 . 1967 1969 0 1968
1969 . 1968 1970 0 1969
1970 . 1969 1971 0 1970
1971 ( 1970 1972 0 1971
1972 . 1971 1973 0 1972
1973 ( 1972 1974 0 1973
1974 ( 1973 1975 0 1974
1975 ( 1974 1976 0 1975
1976 . 1975 1977 0 1976
1977 . 1976 1978 0 1977
1978 . 1977 1979 0 1978
1979 . 1978 1980 0 1979
1980 . 1979 1981 0 1980
1981 . 1980 1982 0 1981
1982 . 1981 1983 0 1982
1983 . 1982 1984 0 1983
1984 . 1983 1985 0 1984
1985 . 1984 1986 0 1985
1986 ) 1985 1987 0 1986
1987 ) 1986 1988 0 1987
1988 . 1987 1989 0 1988
1989 . 1988 1990 0 1989
1990 . 1989 1991 0 1990
1991 . 1990 1992 0 1991
1992 . 1991 1993 0 1992
1993 . 1992 1994 0 1993
1994 . 1993 1995 0 1994
1995 ) 1994 1996 0 1995
1996 ) 1995 1997 0 1996
1997 . 1996 1998 0 1997
1998 ) 1997 1999 0 1998
1999 . 1998 2000 0 1999
2000 . 1999 2001 0 2000
2001 . 2000 2002 0 2001
2002 ( 2001 2003 0 2002
2003 . 2002 2004 0 2003
2004 . 2003 2005 0 2004
2005 . 2004 2006 0 2005
2006 . 2005 2007 0 2006
2007 . 2006 2008 0 2007
2008 . 2007 2009 0 2008
2009 ( 2008 2010 0 2009
2010 . 2009 2011 0 2010
2011 . 2010 2012 0 2011
2012 . 2011 2013 0 2012
2013 . 2012 2014 0 2013
2014 . 2013 2015 0 2014
2015 ( 2014 2016 2121 2015
2016 ( 2015 2017 2120 2016
2017 ( 2016 2018 2119 2017
2018 ( 2017 2019 2118 2018
2019 . 2018 2020 2117 2019
2020 . 2019 2021 2116 2020
2021 . 2020 2022 2115 2021
2022 . 2021 2023 2114 2022
2023 . 2022 2024 0 2023
2024 ( 2023 2025 2112 2024
2025 . 2024 2026 2111 2025
2026 . 2025 2027 2110 2026
2027 ( 2026 2028 2109 2027
2028 . 2027 2029 2108 2028
2029 . 2028 2030 2107 2029
2030 . 2029 2031 2106 2030
2031 . 2030 2032 2105 2031
2032 . 2031 2033 2104 2032
2033 ( 2032 2034 2103 2033
2034 . 2033 2035 0 2034
2035 . 2034 2036 0 2035
2036 . 2035 2037 0 2036
2037 . 2036 2038 0 2037
2038 . 2037 2039 0 2038
2039 . 2038 2040 0 2039
2040 ( 2039 2041 0 2040
2041 . 2040 2042 0 2041
2042 ( 2041 2043 0 2042
2043 . 2042 2044 0 2043
2044 . 2043 2045 0 2044
2045 . 2044 2046 0 2045
2046 . 2045 2047 0 2046
2047 . 2046 2048 0 2047
2048 . 2047 2049 0 2048
2049 . 2048 2050 2102 2049
2050 . 2049 2051 2101 2050
2051 . 2050 2052 2100 2051
2052 . 2051 2053 2099 2052
2053 . 2052 2054 0 2053
2054 . 2053 2055 2097 2054
2055 . 2054 2056 2096 2055
2056 . 2055 2057 2095 2056
2057 . 2056 2058 2094 2057
2058 . 2057 2059 2093 2058
2059 . 2058 2060 2092 2059
2060 ( 2059 2061 0 2060
2061 . 2060 2062 0 2061
2062 ( 2061 2063 0 2062
2063 ( 2062 2064 0 2063
2064 ( 2063 2065 0 2064
2065 ( 2064 2066 0 2065
2066 . 2065 2067 0 2066
2067 . 2066 2068 0 2067
2068 . 2067 2069 0 2068
2069 . 2068 2070 0 2069
2070 . 2069 2071 0 2070
2071 . 2070 2072 0 2071
2072 ( 2071 2073 0 2072
2073 . 2072 2074 0 2073
2074 . 2073 2075 0 2074
2075 . 2074 2076 0 2075
2076 ) 2075 2077 0 2076
2077 ) 2076 2078 0 2077
2078 ( 2077 2079 0 2078
2079 . 2078 2080 0 2079
2080 ( 2079 2081 0 2080
2081 . 2080 2082 0 2081
2082 ( 2081 2083 0 2082
2083 . 2082 2084 0 2083
2084 . 2083 2085 0 2084
2085 ( 2084 2086 0 2085
2086 . 2085 2087 0 2086
2087 . 2086 2088 0 2087
2088 . 2087 2089 0 2088
2089 . 2088 2090 0 2089
2090 . 2089 2091 0 2090
2091 . 2090 2092 0 2091
2092 ) 2091 2093 2059 2092
2093 ) 2092 2094 2058 2093
2094 ) 2093 2095 2057 2094
2095 ) 2094 2096 2056 2095
2096 ) 2095 2097 2055 2096
2097 ) 2096 2098 2054 2097
2098 . 2097 2099 0 2098
2099 ) 2098 2100 2052 2099
2100 ) 2099 2101 2051 2100
2101 ) 2100 2102 2050 2101
2102 ) 2101 2103 2049 2102
2103 ) 2102 2104 2033 2103
2104 ) 2103 2105 2032 2104
2105 ) 2104 2106 2031 2105
2106 ) 2105 2107 2030 2106
2107 ) 2106 2108 2029 2107
2108 ) 2107 2109 2028 2108
2109 ) 2108 2110 2027 2109
2110 ) 2109 2111 2026 2110
2111 ) 2110 2112 2025 2111
2112 ) 2111 2113 2024 2112
2113 . 2112 2114 0 2113
2114 ) 2113 2115 2022 2114
2115 ) 2114 2116 2021 2115
2116 ) 2115 2117 2020 2116
2117 ) 2116 2118 2019 2117
2118 ) 2117 2119 2018 2118
2119 ) 2118 2120 2017 2119
2120 ) 2119 2121 2016 2120
2121 ) 2120 2122 2015 2121
2122 . 2121 2123 0 2122
2123 . 2122 2124 0 2123
2124 . 2123 2125 0 2124
2125 . 2124 2126 0 2125
2126 . 2125 2127 0 2126
2127 . 2126 2128 0 2127
2128 . 2127 2129 0 2128
2129 . 2128 2130 0 2129
2130 . 2129 2131 0 2130
2131 . 2130 2132 0 2131
2132 . 2131 2133 0 2132
2133 . 2132 2134 0 2133
2134 . 2133 2135 0 2134
2135 ( 2134 2136 0 2135
2136 ( 2135 2137 0 2136
2137 . 2136 2138 0 2137
2138 . 2137 2139 0 2138
2139 . 2138 2140 0 2139
2140 . 2139 2141 0 2140
2141 . 2140 2142 0 2141
2142 ) 2141 2143 0 2142
2143 . 2142 2144 0 2143
2144 ( 2143 2145 0 2144
2145 . 2144 2146 0 2145
2146 . 2145 2147 0 2146
2147 ( 2146 2148 0 2147
2148 ( 2147 2149 0 2148
2149 . 2148 2150 0 2149
2150 . 2149 2151 0 2150
2151 ( 2150 2152 0 2151
2152 . 2151 2153 0 2152
2153 . 2152 2154 0 2153
2154 . 2153 2155 0 2154
2155 . 2154 2156 0 2155
2156 . 2155 2157 0 2156
2157 . 2156 2158 0 2157
2158 . 2157 2159 0 2158
2159 . 2158 2160 0 2159
2160 . 2159 2161 0 2160
2161 . 2160 2162 0 2161
2162 . 2161 2163 0 2162
2163 . 2162 2164 0 2163
2164 ( 2163 2165 0 2164
2165 . 2164 2166 0 2165
2166 ) 2165 2167 0 2166
2167 ) 2166 2168 0 2167
2168 ) 2167 2169 0 2168
2169 ) 2168 2170 0 2169
2170 ) 2169 2171 0 2170
2171 ) 2170 2172 0 2171
2172 . 2171 2173 0 2172
2173 . 2172 2174 0 2173
2174 . 2173 2175 0 2174
2175 . 2174 2176 0 2175
2176 . 2175 2177 0 2176
2177 . 2176 2178 0 2177
2178 . 2177 2179 0 2178
2179 . 2178 2180 0 2179
2180 . 2179 2181 0 2180
2181 . 2180 2182 0 2181
2182 . 2181 2183 0 2182
2183 . 2182 2184 0 2183
2184 . 2183 2185 0 2184
2185 . 2184 2186 0 2185
2186 . 2185 2187 0 2186
2187 . 2186 2188 0 2187
2188 . 2187 2189 0 2188
2189 . 2188 2190 0 2189
2190 . 2189 2191 0 2190
2191 . 2190 2192 0 2191
2192 . 2191 2193 0 2192
2193 . 2192 2194 0 2193
2194 . 2193 2195 0 2194
2195 . 2194 2196 0 2195
2196 . 2195 2197 0 2196
2197 . 2196 2198 0 2197
2198 . 2197 2199 0 2198
2199 . 2198 2200 0 2199
2200 . 2199 2201 0 2200
2201 ( 2200 2202 0 2201
2202 . 2201 2203 0 2202
2203 . 2202 2204 0 2203
2204 . 2203 2205 0 2204
2205 ( 2204 2206 0 2205
2206 . 2205 2207 0 2206
2207 . 2206 2208 0 2207
2208 . 2207 2209 0 2208
2209 . 2208 2210 0 2209
2210 . 2209 2211 0 2210
2211 . 2210 2212 0 2211
2212 . 2211 2213 0 2212
2213 ( 2212 2214 0 2213
2214 . 2213 2215 0 2214
2215 . 2214 2216 0 2215
2216 ( 2215 2217 0 2216
2217 ( 2216 2218 0 2217
2218 ( 2217 2219 0 2218
2219 . 2218 2220 0 2219
2220 . 2219 2221 0 2220
2221 . 2220 2222 0 2221
2222 . 2221 2223 0 2222
2223 . 2222 2224 0 2223
2224 . 2223 2225 0 2224
2225 ( 2224 2226 0 2225
2226 . 2225 2227 0 2226
2227 . 2226 2228 0 2227
2228 . 2227 2229 0 2228
2229 . 2228 2230 0 2229
2230 . 2229 2231 0 2230
2231 . 2230 2232 0 2231
2232 . 2231 2233 0 2232
2233 . 2232 2234 0 2233
2234 . 2233 2235 0 2234
2235 . 2234 2236 0 2235
2236 . 2235 2237 0 2236
2237 . 2236 2238 0 2237
2238 . 2237 2239 0 2238
2239 . 2238 2240 0 2239
2240 . 2239 2241 0 2240
2241 . 2240 2242 0 2241
2242 . 2241 2243 0 2242
2243 . 2242 2244 0 2243
2244 . 2243 2245 0 2244
2245 . 2244 2246 0 2245
2246 ( 2245 2247 0 2246
2247 . 2246 2248 0 2247
2248 . 2247 2249 0 2248
2249 . 2248 2250 0 2249
2250 ( 2249 2251 0 2250
2251 ( 2250 2252 0 2251
2252 ( 2251 2253 0 2252
2253 . 2252 2254 0 2253
2254 ( 2253 2255 0 2254
2255 . 2254 2256 0 2255
2256 . 2255 2257 0 2256
2257 . 2256 2258 0 2257
2258 . 2257 2259 0 2258
2259 . 2258 2260 0 2259
2260 . 2259 2261 0 2260
2261 . 2260 2262 0 2261
2262 . 2261 2263 0 2262
2263 . 2262 2264 0 2263
2264 . 2263 2265 0 2264
2265 . 2264 2266 0 2265
2266 . 2265 2267 0 2266
2267 . 2266 2268 0 2267
2268 ( 2267 2269 0 2268
2269 ( 2268 2270 0 2269
2270 ( 2269 2271 0 2270
2271 ( 2270 2272 0 2271
2272 . 2271 2273 0 2272
2273 . 2272 2274 0 2273
2274 . 2273 2275 0 2274
2275 . 2274 2276 0 2275
2276 ( 2275 2277 0 2276
2277 . 2276 2278 0 2277
2278 . 2277 2279 0 2278
2279 . 2278 2280 0 2279
2280 . 2279 2281 0 2280
2281 . 2280 2282 0 2281
2282 . 2281 2283 0 2282
2283 . 2282 2284 0 2283
2284 . 2283 2285 0 2284
2285 . 2284 2286 0 2285
2286 . 2285 2287 0 2286
2287 . 2286 2288 0 2287
2288 . 2287 2289 0 2288
2289 . 2288 2290 0 2289
2290 . 2289 2291 0 2290
2291 . 2290 2292 0 2291
2292 . 2291 2293 0 2292
2293 . 2292 2294 0 2293
2294 . 2293 2295 0 2294
2295 . 2294 2296 0 2295
2296 . 2295 2297 0 2296
2297 . 2296 2298 0 2297
2298 ) 2297 2299 0 2298
2299 ) 2298 2300 0 2299
2300 ) 2299 2301 0 2300
2301 . 2300 2302 0 2301
2302 . 2301 2303 0 2302
2303 . 2302 2304 0 2303
2304 . 2303 2305 0 2304
2305 . 2304 2306 0 2305
2306 ) 2305 2307 0 2306
2307 . 2306 2308 0 2307
2308 . 2307 2309 0 2308
2309 . 2308 2310 0 2309
2310 . 2309 2311 0 2310
2311 . 2310 2312 0 2311
2312 . 2311 2313 0 2312
2313 . 2312 2314 0 2313
2314 . 2313 2315 0 2314
2315 . 2314 2316 0 2315
2316 . 2315 2317 0 2316
2317 . 2316 2318 0 2317
2318 . 2317 2319 0 2318
2319 . 2318 2320 0 2319
2320 . 2319 2321 0 2320
2321 ) 2320 2322 0 2321
2322 ) 2321 2323 0 2322
2323 ) 2322 2324 0 2323
2324 . 2323 2325 0 2324
2325 . 2324 2326 0 2325
2326 . 2325 2327 0 2326
2327 . 2326 2328 0 2327
2328 ( 2327 2329 0 2328
2329 . 2328 2330 0 2329
2330 ( 2329 2331 0 2330
2331 . 2330 2332 0 2331
2332 . 2331 2333 0 2332
2333 ( 2332 2334 0 2333
2334 ( 2333 2335 0 2334
2335 ( 2334 2336 0 2335
2336 . 2335 2337 0 2336
2337 . 2336 2338 0 2337
2338 . 2337 2339 0 2338
2339 . 2338 2340 0 2339
2340 . 2339 2341 0 2340
2341 . 2340 2342 0 2341
2342 . 2341 2343 0 2342
2343 . 2342 2344 0 2343
2344 . 2343 2345 0 2344
2345 . 2344 2346 0 2345
2346 . 2345 2347 0 2346
2347 . 2346 2348 0 2347
2348 . 2347 2349 0 2348
2349 . 2348 2350 0 2349
2350 . 2349 2351 0 2350
2351 . 2350 2352 0 2351
2352 ( 2351 2353 0 2352
2353 ) 2352 2354 0 2353
2354 ) 2353 2355 0 2354
2355 ) 2354 2356 0 2355
2356 ) 2355 2357 0 2356
2357 ) 2356 2358 0 2357
2358 . 2357 2359 0 2358
2359 ( 2358 2360 0 2359
2360 . 2359 2361 0 2360
2361 . 2360 2362 0 2361
2362 . 2361 2363 0 2362
2363 ( 2362 2364 0 2363
2364 ) 2363 2365 0 2364
2365 ) 2364 2366 0 2365
2366 . 2365 2367 0 2366
2367 . 2366 2368 0 2367
2368 . 2367 2369 0 2368
2369 . 2368 2370 0 2369
2370 . 2369 2371 0 2370
2371 . 2370 2372 0 2371
2372 ( 2371 2373 0 2372
2373 ( 2372 2374 0 2373
2374 . 2373 2375 0 2374
2375 . 2374 2376 0 2375
2376 . 2375 2377 0 2376
2377 . 2376 2378 0 2377
2378 . 2377 2379 0 2378
2379 . 2378 2380 0 2379
2380 . 2379 2381 0 2380
2381 . 2380 2382 0 2381
2382 ( 2381 2383 0 2382
2383 ) 2382 2384 0 2383
2384 ( 2383 2385 0 2384
2385 ( 2384 2386 0 2385
2386 ) 2385 2387 0 2386
2387 . 2386 2388 0 2387
2388 . 2387 2389 0 2388
2389 . 2388 2390 0 2389
2390 ( 2389 2391 0 2390
2391 . 2390 2392 0 2391
2392 . 2391 2393 0 2392
2393 ( 2392 2394 0 2393
2394 ( 2393 2395 0 2394
2395 . 2394 2396 0 2395
2396 . 2395 2397 0 2396
2397 . 2396 2398 0 2397
2398 . 2397 2399 0 2398
2399 . 2398 2400 0 2399
2400 . 2399 2401 0 2400
2401 . 2400 2402 0 2401
2402 . 2401 2403 0 2402
2403 . 2402 2404 0 2403
2404 . 2403 2405 0 2404
2405 . 2404 2406 0 2405
2406 . 2405 2407 0 2406
2407 . 2406 2408 0 2407
2408 ( 2407 2409 0 2408
2409 . 2408 2410 0 2409
2410 . 2409 2411 0 2410
2411 . 2410 2412 0 2411
2412 . 2411 2413 0 2412
2413 . 2412 2414 0 2413
2414 . 2413 2415 0 2414
2415 . 2414 2416 0 2415
2416 . 2415 2417 0 2416
2417 ( 2416 2418 0 2417
2418 ( 2417 2419 0 2418
2419 ( 2418 2420 0 2419
2420 ( 2419 2421 0 2420
2421 . 2420 2422 0 2421
2422 ( 2421 2423 0 2422
2423 . 2422 2424 0 2423
2424 . 2423 2425 0 2424
2425 ( 2424 2426 0 2425
2426 ( 2425 2427 0 2426
2427 . 2426 2428 0 2427
2428 . 2427 2429 0 2428
2429 ( 2428 2430 0 2429
2430 ( 2429 2431 0 2430
2431 . 2430 2432 0 2431
2432 ( 2431 2433 0 2432
2433 . 2432 2434 0 2433
2434 . 2433 2435 0 2434
2435 . 2434 2436 0 2435
2436 . 2435 2437 0 2436
2437 . 2436 2438 0 2437
2438 . 2437 2439 0 2438
2439 . 2438 2440 0 2439
2440 ( 2439 2441 0 2440
2441 ( 2440 2442 0 2441
2442 ( 2441 2443 0 2442
2443 . 2442 2444 0 2443
2444 . 2443 2445 0 2444
2445 . 2444 2446 0 2445
2446 . 2445 2447 0 2446
2447 . 2446 2448 0 2447
2448 . 2447 2449 0 2448
2449 ( 2448 2450 0 2449
2450 . 2449 2451 0 2450
2451 . 2450 2452 0 2451
2452 . 2451 2453 0 2452
2453 . 2452 2454 0 2453
2454 . 2453 2455 0 2454
2455 . 2454 2456 0 2455
2456 . 2455 2457 0 2456
2457 . 2456 2458 0 2457
2458 . 2457 2459 0 2458
2459 ( 2458 2460 0 2459
2460 . 2459 2461 0 2460
2461 . 2460 2462 0 2461
2462 . 2461 2463 0 2462
2463 . 2462 2464 0 2463
2464 . 2463 2465 0 2464
2465 ( 2464 2466 0 2465
2466 ( 2465 2467 0 2466
2467 ( 2466 2468 0 2467
2468 . 2467 2469 0 2468
2469 . 2468 2470 0 2469
2470 . 2469 2471 0 2470
2471 ( 2470 2472 0 2471
2472 . 2471 2473 0 2472
2473 . 2472 2474 0 2473
2474 . 2473 2475 0 2474
2475 ) 2474 2476 0 2475
2476 ) 2475 2477 0 2476
2477 ) 2476 2478 0 2477
2478 . 2477 2479 0 2478
2479 ) 2478 2480 0 2479
2480 ) 2479 2481 0 2480
2481 ) 2480 2482 0 2481
2482 ) 2481 2483 0 2482
2483 ) 2482 2484 0 2483
2484 ) 2483 2485 0 2484
2485 . 2484 2486 0 2485
2486 . 2485 2487 0 2486
2487 ) 2486 2488 0 2487
2488 ) 2487 2489 0 2488
2489 ) 2488 2490 0 2489
2490 ) 2489 2491 0 2490
2491 ) 2490 2492 0 2491
2492 . 2491 2493 0 2492
2493 ) 2492 2494 0 2493
2494 ) 2493 2495 0 2494
2495 ) 2494 2496 0 2495
2496 ) 2495 2497 0 2496
2497 ) 2496 2498 0 2497
2498 ) 2497 2499 0 2498
2499 ) 2498 2500 0 2499
2500 . 2499 2501 0 2500
2501 . 2500 2502 0 2501
2502 . 2501 2503 0 2502
2503 . 2502 2504 0 2503
2504 . 2503 2505 0 2504
2505 ( 2504 2506 0 2505
2506 . 2505 2507 0 2506
2507 . 2506 2508 0 2507
2508 . 2507 2509 0 2508
2509 . 2508 2510 0 2509
2510 . 2509 2511 0 2510
2511 . 2510 2512 0 2511
2512 . 2511 2513 0 2512
2513 . 2512 2514 0 2513
2514 ( 2513 2515 0 2514
2515 . 2514 2516 0 2515
2516 . 2515 2517 0 2516
2517 . 2516 2518 0 2517
2518 ( 2517 2519 0 2518
2519 . 2518 2520 0 2519
2520 . 2519 2521 0 2520
2521 . 2520 2522 0 2521
2522 . 2521 2523 0 2522
2523 . 2522 2524 0 2523
2524 . 2523 2525 0 2524
2525 . 2524 2526 0 2525
2526 . 2525 2527 0 2526
2527 . 2526 2528 0 2527
2528 . 2527 2529 0 2528
2529 . 2528 2530 0 2529
2530 . 2529 2531 0 2530
2531 . 2530 2532 0 2531
2532 . 2531 2533 0 2532
2533 . 2532 2534 0 2533
2534 . 2533 2535 0 2534
2535 . 2534 2536 0 2535
2536 . 2535 2537 0 2536
2537 ( 2536 2538 0 2537
2538 ( 2537 2539 0 2538
2539 ( 2538 2540 0 2539
2540 ( 2539 2541 0 2540
2541 . 2540 2542 0 2541
2542 . 2541 2543 0 2542
2543 . 2542 2544 0 2543
2544 ( 2543 2545 0 2544
2545 ( 2544 2546 0 2545
2546 ( 2545 2547 0 2546
2547 . 2546 2548 0 2547
2548 ( 2547 2549 0 2548
2549 ( 2548 2550 0 2549
2550 ( 2549 2551 0 2550
2551 . 2550 2552 0 2551
2552 ( 2551 2553 0 2552
2553 . 2552 2554 0 2553
2554 . 2553 2555 0 2554
2555 . 2554 2556 0 2555
2556 . 2555 2557 0 2556
2557 . 2556 2558 0 2557
2558 ( 2557 2559 0 2558
2559 ( 2558 2560 0 2559
2560 . 2559 2561 0 2560
2561 . 2560 2562 0 2561
2562 . 2561 2563 0 2562
2563 . 2562 2564 0 2563
2564 . 2563 2565 0 2564
2565 . 2564 2566 0 2565
2566 . 2565 2567 0 2566
2567 ( 2566 2568 0 2567
2568 . 2567 2569 0 2568
2569 . 2568 2570 0 2569
2570 . 2569 2571 0 2570
2571 ) 2570 2572 0 2571
2572 ) 2571 2573 0 2572
2573 ) 2572 2574 0 2573
2574 ) 2573 2575 0 2574
2575 ) 2574 2576 0 2575
2576 ) 2575 2577 0 2576
2577 . 2576 2578 0 2577
2578 . 2577 2579 0 2578
2579 . 2578 2580 0 2579
2580 . 2579 2581 0 2580
2581 . 2580 2582 0 2581
2582 ) 2581 2583 0 2582
2583 . 2582 2584 0 2583
2584 ( 2583 2585 0 2584
2585 ) 2584 2586 0 2585
2586 ) 2585 2587 0 2586
2587 . 2586 2588 0 2587
2588 . 2587 2589 0 2588
2589 . 2588 2590 0 2589
2590 . 2589 2591 0 2590
2591 . 2590 2592 0 2591
2592 . 2591 2593 0 2592
2593 . 2592 2594 0 2593
2594 . 2593 2595 0 2594
2595 ( 2594 2596 0 2595
2596 . 2595 2597 2712 2596
2597 . 2596 2598 2711 2597
2598 . 2597 2599 2710 2598
2599 . 2598 2600 2709 2599
2600 . 2599 2601 2708 2600
2601 . 2600 2602 0 2601
2602 ( 2601 2603 0 2602
2603 ( 2602 2604 2705 2603
2604 ( 2603 2605 2704 2604
2605 . 2604 2606 2703 2605
2606 . 2605 2607 2702 2606
2607 . 2606 2608 2701 2607
2608 . 2607 2609 0 2608
2609 . 2608 2610 0 2609
2610 . 2609 2611 0 2610
2611 . 2610 2612 0 2611
2612 . 2611 2613 0 2612
2613 . 2612 2614 0 2613
2614 . 2613 2615 0 2614
2615 . 2614 2616 0 2615
2616 . 2615 2617 0 2616
2617 . 2616 2618 0 2617
2618 . 2617 2619 0 2618
2619 ( 2618 2620 2666 2619
2620 . 2619 2621 2665 2620
2621 . 2620 2622 2664 2621
2622 . 2621 2623 2663 2622
2623 . 2622 2624 0 2623
2624 . 2623 2625 0 2624
2625 ( 2624 2626 2661 2625
2626 ( 2625 2627 2660 2626
2627 ( 2626 2628 2659 2627
2628 . 2627 2629 2658 2628
2629 . 2628 2630 2657 2629
2630 ( 2629 2631 2653 2630
2631 ( 2630 2632 2652 2631
2632 ( 2631 2633 2651 2632
2633 ( 2632 2634 2650 2633
2634 . 2633 2635 2649 2634
2635 . 2634 2636 2648 2635
2636 ( 2635 2637 2647 2636
2637 ( 2636 2638 2646 2637
2638 ( 2637 2639 2645 2638
2639 . 2638 2640 0 2639
2640 . 2639 2641 0 2640
2641 . 2640 2642 0 2641
2642 ( 2641 2643 0 2642
2643 ( 2642 2644 0 2643
2644 ( 2643 2645 0 2644
2645 . 2644 2646 2638 2645
2646 . 2645 2647 2637 2646
2647 ) 2646 2648 2636 2647
2648 ) 2647 2649 2635 2648
2649 ) 2648 2650 2634 2649
2650 . 2649 2651 2633 2650
2651 . 2650 2652 2632 2651
2652 . 2651 2653 2631 2652
2653 . 2652 2654 2630 2653
2654 ( 2653 2655 0 2654
2655 ( 2654 2656 0 2655
2656 ( 2655 2657 0 2656
2657 ) 2656 2658 2629 2657
2658 ) 2657 2659 2628 2658
2659 ( 2658 2660 2627 2659
2660 ( 2659 2661 2626 2660
2661 . 2660 2662 2625 2661
2662 . 2661 2663 0 2662
2663 ) 2662 2664 2622 2663
2664 ) 2663 2665 2621 2664
2665 ) 2664 2666 2620 2665
2666 ) 2665 2667 2619 2666
2667 ( 2666 2668 2686 2667
2668 . 2667 2669 2685 2668
2669 . 2668 2670 2684 2669
2670 . 2669 2671 0 2670
2671 . 2670 2672 2682 2671
2672 . 2671 2673 2681 2672
2673 . 2672 2674 2680 2673
2674 . 2673 2675 2679 2674
2675 . 2674 2676 0 2675
2676 . 2675 2677 0 2676
2677 . 2676 2678 0 2677
2678 ( 2677 2679 0 2678
2679 ) 2678 2680 2674 2679
2680 ) 2679 2681 2673 2680
2681 ) 2680 2682 2672 2681
2682 ) 2681 2683 2671 2682
2683 . 2682 2684 0 2683
2684 ) 2683 2685 2669 2684
2685 ) 2684 2686 2668 2685
2686 ) 2685 2687 2667 2686
2687 . 2686 2688 0 2687
2688 . 2687 2689 0 2688
2689 . 2688 2690 0 2689
2690 . 2689 2691 0 2690
2691 . 2690 2692 0 2691
2692 . 2691 2693 0 2692
2693 . 2692 2694 0 2693
2694 . 2693 2695 0 2694
2695 . 2694 2696 0 2695
2696 . 2695 2697 0 2696
2697 . 2696 2698 0 2697
2698 . 2697 2699 0 2698
2699 . 2698 2700 0 2699
2700 . 2699 2701 0 2700
2701 ) 2700 2702 2607 2701
2702 ) 2701 2703 2606 2702
2703 ) 2702 2704 2605 2703
2704 ) 2703 2705 2604 2704
2705 ) 2704 2706 2603 2705
2706 . 2705 2707 0 2706
2707 . 2706 2708 0 2707
2708 ) 2707 2709 2600 2708
2709 ) 2708 2710 2599 2709
2710 ) 2709 2711 2598 2710
2711 ) 2710 2712 2597 2711
2712 ) 2711 2713 2596 2712
2713 . 2712 2714 0 2713
2714 . 2713 2715 0 2714
2715 . 2714 2716 0 2715
2716 . 2715 2717 0 2716
2717 . 2716 2718 0 2717
2718 . 2717 2719 0 2718
2719 . 2718 2720 0 2719
2720 . 2719 2721 0 2720
2721 ( 2720 2722 0 2721
2722 ( 2721 2723 0 2722
2723 . 2722 2724 0 2723
2724 . 2723 2725 0 2724
2725 . 2724 2726 0 2725
2726 . 2725 2727 0 2726
2727 ( 2726 2728 2745 2727
2728 ( 2727 2729 2744 2728
2729 ( 2728 2730 2743 2729
2730 ( 2729 2731 2742 2730
2731 ( 2730 2732 2740 2731
2732 ( 2731 2733 2739 2732
2733 . 2732 2734 0 2733
2734 . 2733 2735 0 2734
2735 . 2734 2736 0 2735
2736 . 2735 2737 0 2736
2737 . 2736 2738 0 2737
2738 . 2737 2739 0 2738
2739 ) 2738 2740 2732 2739
2740 ) 2739 2741 2731 2740
2741 . 2740 2742 0 2741
2742 ) 2741 2743 2730 2742
2743 ) 2742 2744 2729 2743
2744 ) 2743 2745 2728 2744
2745 ) 2744 2746 2727 2745
2746 . 2745 2747 0 2746
2747 . 2746 2748 0 2747
2748 . 2747 2749 0 2748
2749 . 2748 2750 0 2749
2750 . 2749 2751 0 2750
2751 . 2750 2752 0 2751
2752 . 2751 2753 0 2752
2753 . 2752 2754 0 2753
2754 . 2753 2755 0 2754
2755 . 2754 2756 0 2755
2756 . 2755 2757 0 2756
2757 . 2756 2758 0 2757
2758 . 2757 2759 0 2758
2759 . 2758 2760 0 2759
2760 . 2759 2761 0 2760
2761 . 2760 2762 0 2761
2762 . 2761 2763 0 2762
2763 . 2762 2764 0 2763
2764 . 2763 2765 0 2764
2765 . 2764 2766 0 2765
2766 . 2765 2767 0 2766
2767 . 2766 2768 0 2767
2768 . 2767 2769 0 2768
2769 . 2768 2770 0 2769
2770 ( 2769 2771 0 2770
2771 . 2770 2772 0 2771
2772 . 2771 2773 0 2772
2773 . 2772 2774 0 2773
2774 . 2773 2775 0 2774
2775 ( 2774 2776 0 2775
2776 ( 2775 2777 0 2776
2777 . 2776 2778 0 2777
2778 . 2777 2779 0 2778
2779 . 2778 2780 0 2779
2780 . 2779 2781 0 2780
2781 ( 2780 2782 0 2781
2782 ( 2781 2783 0 2782
2783 ( 2782 2784 0 2783
2784 ( 2783 2785 0 2784
2785 ( 2784 2786 0 2785
2786 ( 2785 2787 0 2786
2787 ( 2786 2788 0 2787
2788 ( 2787 2789 0 2788
2789 . 2788 2790 0 2789
2790 . 2789 2791 0 2790
2791 . 2790 2792 0 2791
2792 . 2791 2793 0 2792
2793 . 2792 2794 0 2793
2794 . 2793 2795 0 2794
2795 . 2794 2796 0 2795
2796 ( 2795 2797 0 2796
2797 . 2796 2798 0 2797
2798 . 2797 2799 0 2798
2799 . 2798 2800 0 2799
2800 ( 2799 2801 0 2800
2801 ) 2800 2802 0 2801
2802 ) 2801 2803 0 2802
2803 . 2802 2804 0 2803
2804 . 2803 2805 0 2804
2805 . 2804 2806 0 2805
2806 . 2805 2807 0 2806
2807 . 2806 2808 0 2807
2808 . 2807 2809 0 2808
2809 . 2808 2810 0 2809
2810 . 2809 2811 0 2810
2811 . 2810 2812 0 2811
2812 . 2811 2813 0 2812
2813 . 2812 2814 0 2813
2814 . 2813 2815 0 2814
2815 . 2814 2816 0 2815
2816 . 2815 2817 0 2816
2817 . 2816 2818 0 2817
2818 . 2817 2819 0 2818
2819 . 2818 2820 0 2819
2820 . 2819 2821 0 2820
2821 . 2820 2822 0 2821
2822 ( 2821 2823 0 2822
2823 . 2822 2824 0 2823
2824 . 2823 2825 0 2824
2825 . 2824 2826 0 2825
2826 . 2825 2827 0 2826
2827 . 2826 2828 0 2827
2828 ) 2827 2829 0 2828
2829 ) 2828 2830 0 2829
2830 ) 2829 2831 0 2830
2831 ) 2830 2832 0 2831
2832 ) 2831 2833 0 2832
2833 ) 2832 2834 0 2833
2834 ) 2833 2835 0 2834
2835 ) 2834 2836 0 2835
2836 . 2835 2837 0 2836
2837 . 2836 2838 0 2837
2838 . 2837 2839 0 2838
2839 . 2838 2840 0 2839
2840 . 2839 2841 0 2840
2841 . 2840 2842 0 2841
2842 . 2841 2843 0 2842
2843 ( 2842 2844 0 2843
2844 . 2843 2845 0 2844
2845 . 2844 2846 0 2845
2846 . 2845 2847 0 2846
2847 ( 2846 2848 0 2847
2848 ( 2847 2849 0 2848
2849 ( 2848 2850 0 2849
2850 ( 2849 2851 0 2850
2851 . 2850 2852 0 2851
2852 . 2851 2853 0 2852
2853 . 2852 2854 0 2853
2854 . 2853 2855 0 2854
2855 ( 2854 2856 0 2855
2856 ( 2855 2857 0 2856
2857 . 2856 2858 0 2857
2858 . 2857 2859 0 2858
2859 . 2858 2860 0 2859
2860 ( 2859 2861 0 2860
2861 . 2860 2862 0 2861
2862 . 2861 2863 0 2862
2863 . 2862 2864 0 2863
2864 . 2863 2865 0 2864
2865 . 2864 2866 0 2865
2866 . 2865 2867 0 2866
2867 . 2866 2868 0 2867
2868 . 2867 2869 0 2868
2869 . 2868 2870 0 2869
2870 . 2869 2871 0 2870
2871 . 2870 2872 0 2871
2872 . 2871 2873 0 2872
2873 ( 2872 2874 0 2873
2874 ( 2873 2875 0 2874
2875 . 2874 2876 0 2875
2876 . 2875 2877 0 2876
2877 ( 2876 2878 0 2877
2878 . 2877 2879 0 2878
2879 . 2878 2880 0 2879
2880 . 2879 2881 0 2880
2881 . 2880 2882 0 2881
2882 . 2881 2883 0 2882
2883 . 2882 2884 0 2883
2884 . 2883 2885 0 2884
2885 ( 2884 2886 0 2885
2886 ( 2885 2887 0 2886
2887 . 2886 2888 0 2887
2888 . 2887 2889 0 2888
2889 . 2888 2890 0 2889
2890 . 2889 2891 0 2890
2891 . 2890 2892 0 2891
2892 . 2891 2893 0 2892
2893 ( 2892 2894 0 2893
2894 ( 2893 2895 0 2894
2895 . 2894 2896 0 2895
2896 ( 2895 2897 0 2896
2897 ( 2896 2898 0 2897
2898 . 2897 2899 0 2898
2899 . 2898 2900 0 2899
2900 . 2899 2901 0 2900
2901 . 2900 2902 0 2901
2902 . 2901 2903 0 2902
2903 ( 2902 2904 0 2903
2904 . 2903 2905 0 2904
2905 . 2904 2906 0 2905
2906 . 2905 2907 0 2906
2907 . 2906 2908 0 2907
2908 . 2907 2909 0 2908
2909 . 2908 2910 0 2909
2910 . 2909 2911 0 2910
2911 . 2910 2912 0 2911
2912 . 2911 2913 0 2912
2913 . 2912 2914 0 2913
2914 . 2913 2915 0 2914
2915 . 2914 2916 0 2915
2916 . 2915 2917 0 2916
2917 . 2916 2918 0 2917
2918 . 2917 2919 0 2918
2919 . 2918 2920 0 2919
2920 . 2919 2921 0 2920
2921 . 2920 2922 0 2921
2922 . 2921 2923 0 2922
2923 . 2922 2924 0 2923
2924 . 2923 2925 0 2924
2925 ( 2924 2926 0 2925
2926 ( 2925 2927 0 2926
2927 . 2926 2928 0 2927
2928 . 2927 2929 0 2928
2929 . 2928 2930 0 2929
2930 . 2929 2931 0 2930
2931 ( 2930 2932 0 2931
2932 ( 2931 2933 0 2932
2933 ( 2932 2934 0 2933
2934 . 2933 2935 0 2934
2935 . 2934 2936 0 2935
2936 . 2935 2937 0 2936
2937 . 2936 2938 0 2937
2938 . 2937 2939 0 2938
2939 ( 2938 2940 0 2939
2940 . 2939 2941 0 2940
2941 . 2940 2942 0 2941
2942 ( 2941 2943 0 2942
2943 . 2942 2944 0 2943
2944 . 2943 2945 0 2944
2945 . 2944 2946 0 2945
2946 ( 2945 2947 0 2946
2947 ( 2946 2948 0 2947
2948 . 2947 2949 0 2948
2949 . 2948 2950 0 2949
2950 . 2949 2951 0 2950
2951 . 2950 2952 0 2951
2952 . 2951 2953 0 2952
2953 . 2952 2954 0 2953
2954 . 2953 2955 0 2954
2955 . 2954 2956 0 2955
2956 . 2955 2957 0 2956
2957 ( 2956 2958 0 2957
2958 . 2957 2959 0 2958
2959 . 2958 2960 0 2959
2960 . 2959 2961 0 2960
2961 . 2960 2962 0 2961
2962 . 2961 2963 0 2962
2963 . 2962 2964 0 2963
2964 . 2963 2965 0 2964
2965 . 2964 2966 0 2965
2966 . 2965 2967 0 2966
2967 . 2966 2968 0 2967
2968 . 2967 2969 0 2968
2969 . 2968 2970 0 2969
2970 . 2969 2971 0 2970
2971 . 2970 2972 0 2971
2972 ( 2971 2973 0 2972
2973 ( 2972 2974 0 2973
2974 . 2973 2975 0 2974
2975 . 2974 2976 0 2975
2976 . 2975 2977 0 2976
2977 . 2976 2978 0 2977
2978 ( 2977 2979 0 2978
2979 . 2978 2980 0 2979
2980 . 2979 2981 0 2980
2981 . 2980 2982 0 2981
2982 . 2981 2983 0 2982
2983 . 2982 2984 0 2983
2984 . 2983 2985 0 2984
2985 . 2984 2986 0 2985
2986 . 2985 2987 0 2986
2987 . 2986 2988 0 2987
2988 . 2987 2989 0 2988
2989 . 2988 2990 0 2989
2990 ) 2989 2991 0 2990
2991 . 2990 2992 0 2991
2992 ( 2991 2993 0 2992
2993 ( 2992 2994 0 2993
2994 . 2993 2995 0 2994
2995 . 2994 2996 0 2995
2996 . 2995 2997 0 2996
2997 ( 2996 2998 0 2997
2998 . 2997 2999 0 2998
2999 . 2998 3000 0 2999
3000 . 2999 3001 0 3000
3001 ( 3000 3002 0 3001
3002 ( 3001 3003 0 3002
3003 . 3002 3004 0 3003
3004 ( 3003 3005 0 3004
3005 . 3004 3006 0 3005
3006 . 3005 3007 0 3006
3007 . 3006 3008 0 3007
3008 . 3007 3009 0 3008
3009 . 3008 3010 0 3009
3010 . 3009 3011 0 3010
3011 . 3010 3012 0 3011
3012 . 3011 3013 0 3012
3013 . 3012 3014 0 3013
3014 . 3013 3015 0 3014
3015 ( 3014 3016 0 3015
3016 ( 3015 3017 0 3016
3017 . 3016 3018 0 3017
3018 . 3017 3019 0 3018
3019 . 3018 3020 0 3019
3020 . 3019 3021 0 3020
3021 . 3020 3022 0 3021
3022 ( 3021 3023 0 3022
3023 . 3022 3024 0 3023
3024 . 3023 3025 0 3024
3025 . 3024 3026 0 3025
3026 . 3025 3027 0 3026
3027 . 3026 3028 0 3027
3028 . 3027 3029 0 3028
3029 . 3028 3030 0 3029
3030 . 3029 3031 0 3030
3031 . 3030 3032 0 3031
3032 . 3031 3033 0 3032
3033 . 3032 3034 0 3033
3034 . 3033 3035 0 3034
3035 ) 3034 3036 0 3035
3036 ) 3035 3037 0 3036
3037 ( 3036 3038 0 3037
3038 ( 3037 3039 0 3038
3039 . 3038 3040 0 3039
3040 . 3039 3041 0 3040
3041 . 3040 3042 0 3041
3042 . 3041 3043 0 3042
3043 ) 3042 3044 0 3043
3044 ) 3043 3045 0 3044
3045 . 3044 3046 0 3045
3046 . 3045 3047 0 3046
3047 ) 3046 3048 0 3047
3048 ( 3047 3049 0 3048
3049 . 3048 3050 0 3049
3050 . 3049 3051 0 3050
3051 . 3050 3052 0 3051
3052 . 3051 3053 0 3052
3053 . 3052 3054 0 3053
3054 ( 3053 3055 0 3054
3055 ( 3054 3056 0 3055
3056 . 3055 3057 0 3056
3057 . 3056 3058 0 3057
3058 . 3057 3059 0 3058
3059 . 3058 3060 0 3059
3060 . 3059 3061 0 3060
3061 . 3060 3062 0 3061
3062 . 3061 3063 0 3062
3063 . 3062 3064 0 3063
3064 . 3063 3065 0 3064
3065 . 3064 3066 0 3065
3066 ) 3065 3067 0 3066
3067 ) 3066 3068 0 3067
3068 . 3067 3069 0 3068
3069 . 3068 3070 0 3069
3070 ) 3069 3071 0 3070
3071 ) 3070 3072 0 3071
3072 ) 3071 3073 0 3072
3073 . 3072 3074 0 3073
3074 ( 3073 3075 0 3074
3075 . 3074 3076 0 3075
3076 . 3075 3077 0 3076
3077 . 3076 3078 0 3077
3078 . 3077 3079 0 3078
3079 . 3078 3080 0 3079
3080 . 3079 3081 0 3080
3081 . 3080 3082 0 3081
3082 . 3081 3083 0 3082
3083 . 3082 3084 0 3083
3084 . 3083 3085 0 3084
3085 . 3084 3086 0 3085
3086 . 3085 3087 0 3086
3087 . 3086 3088 0 3087
3088 ( 3087 3089 0 3088
3089 ( 3088 3090 0 3089
3090 . 3089 3091 0 3090
3091 . 3090 3092 0 3091
3092 ( 3091 3093 0 3092
3093 ( 3092 3094 0 3093
3094 . 3093 3095 0 3094
3095 . 3094 3096 0 3095
3096 . 3095 3097 0 3096
3097 . 3096 3098 0 3097
3098 . 3097 3099 0 3098
3099 ( 3098 3100 0 3099
3100 . 3099 3101 0 3100
3101 . 3100 3102 0 3101
3102 . 3101 3103 0 3102
3103 . 3102 3104 0 3103
3104 . 3103 3105 0 3104
3105 . 3104 3106 0 3105
3106 . 3105 3107 0 3106
3107 . 3106 3108 0 3107
3108 ( 3107 3109 0 3108
3109 . 3108 3110 0 3109
3110 . 3109 3111 0 3110
3111 . 3110 3112 0 3111
3112 . 3111 3113 0 3112
3113 . 3112 3114 0 3113
3114 . 3113 3115 0 3114
3115 . 3114 3116 0 3115
3116 . 3115 3117 0 3116
3117 . 3116 3118 0 3117
3118 . 3117 3119 0 3118
3119 . 3118 3120 0 3119
3120 . 3119 3121 0 3120
3121 . 3120 3122 0 3121
3122 . 3121 3123 0 3122
3123 . 3122 3124 0 3123
3124 . 3123 3125 0 3124
3125 . 3124 3126 0 3125
3126 . 3125 3127 0 3126
3127 . 3126 3128 0 3127
3128 ( 3127 3129 0 3128
3129 . 3128 3130 0 3129
3130 . 3129 3131 0 3130
3131 . 3130 3132 0 3131
3132 . 3131 3133 0 3132
3133 . 3132 3134 0 3133
3134 . 3133 3135 0 3134
3135 . 3134 3136 0 3135
3136 . 3135 3137 0 3136
3137 . 3136 3138 0 3137
3138 . 3137 3139 0 3138
3139 ( 3138 3140 0 3139
3140 ( 3139 3141 0 3140
3141 . 3140 3142 0 3141
3142 . 3141 3143 0 3142
3143 . 3142 3144 0 3143
3144 . 3143 3145 0 3144
3145 . 3144 3146 0 3145
3146 . 3145 3147 0 3146
3147 . 3146 3148 0 3147
3148 . 3147 3149 0 3148
3149 . 3148 3150 0 3149
3150 . 3149 3151 0 3150
3151 . 3150 3152 0 3151
3152 . 3151 3153 0 3152
3153 . 3152 3154 0 3153
3154 . 3153 3155 0 3154
3155 . 3154 3156 0 3155
3156 . 3155 3157 0 3156
3157 . 3156 3158 0 3157
3158 . 3157 3159 0 3158
3159 . 3158 3160 0 3159
3160 . 3159 3161 0 3160
3161 . 3160 3162 0 3161
3162 . 3161 3163 0 3162
3163 . 3162 3164 0 3163
3164 . 3163 3165 0 3164
3165 . 3164 3166 0 3165
3166 . 3165 3167 0 3166
3167 . 3166 3168 0 3167
3168 . 3167 3169 0 3168
3169 . 3168 3170 0 3169
3170 ( 3169 3171 0 3170
3171 ( 3170 3172 0 3171
3172 ( 3171 3173 0 3172
3173 ( 3172 3174 0 3173
3174 . 3173 3175 0 3174
3175 . 3174 3176 0 3175
3176 ( 3175 3177 0 3176
3177 . 3176 3178 0 3177
3178 . 3177 3179 0 3178
3179 . 3178 3180 0 3179
3180 ( 3179 3181 0 3180
3181 . 3180 3182 0 3181
3182 . 3181 3183 0 3182
3183 . 3182 3184 0 3183
3184 . 3183 3185 0 3184
3185 . 3184 3186 0 3185
3186 . 3185 3187 0 3186
3187 ) 3186 3188 0 3187
3188 ) 3187 3189 0 3188
3189 . 3188 3190 0 3189
3190 . 3189 3191 0 3190
3191 . 3190 3192 0 3191
3192 . 3191 3193 0 3192
3193 . 3192 3194 0 3193
3194 . 3193 3195 0 3194
3195 . 3194 3196 0 3195
3196 . 3195 3197 0 3196
3197 . 3196 3198 0 3197
3198 . 3197 3199 0 3198
3199 . 3198 3200 0 3199
3200 . 3199 3201 0 3200
3201 . 3200 3202 0 3201
3202 . 3201 3203 0 3202
3203 . 3202 3204 0 3203
3204 . 3203 3205 0 3204
3205 ( 3204 3206 0 3205
3206 . 3205 3207 0 3206
3207 . 3206 3208 0 3207
3208 . 3207 3209 0 3208
3209 . 3208 3210 0 3209
3210 . 3209 3211 0 3210
3211 . 3210 3212 0 3211
3212 . 3211 3213 0 3212
3213 . 3212 3214 0 3213
3214 . 3213 3215 0 3214
3215 . 3214 3216 0 3215
3216 . 3215 3217 0 3216
3217 . 3216 3218 0 3217
3218 . 3217 3219 0 3218
3219 . 3218 3220 0 3219
3220 . 3219 3221 0 3220
3221 . 3220 3222 0 3221
3222 ( 3221 3223 0 3222
3223 ( 3222 3224 0 3223
3224 . 3223 3225 0 3224
3225 . 3224 3226 0 3225
3226 . 3225 3227 0 3226
3227 . 3226 3228 0 3227
3228 . 3227 3229 0 3228
3229 . 3228 3230 0 3229
3230 . 3229 3231 0 3230
3231 . 3230 3232 0 3231
3232 ( 3231 3233 0 3232
3233 . 3232 3234 0 3233
3234 . 3233 3235 0 3234
3235 . 3234 3236 0 3235
3236 . 3235 3237 0 3236
3237 . 3236 3238 0 3237
3238 . 3237 3239 0 3238
3239 . 3238 3240 0 3239
3240 ) 3239 3241 0 3240
3241 ) 3240 3242 0 3241
3242 ) 3241 3243 0 3242
3243 ) 3242 3244 0 3243
3244 ( 3243 3245 0 3244
3245 . 3244 3246 0 3245
3246 . 3245 3247 0 3246
3247 . 3246 3248 0 3247
3248 . 3247 3249 0 3248
3249 . 3248 3250 0 3249
3250 . 3249 3251 0 3250
3251 . 3250 3252 0 3251
3252 . 3251 3253 0 3252
3253 ) 3252 3254 0 3253
3254 ) 3253 3255 0 3254
3255 ( 3254 3256 0 3255
3256 . 3255 3257 0 3256
3257 . 3256 3258 0 3257
3258 ( 3257 3259 0 3258
3259 . 3258 3260 0 3259
3260 . 3259 3261 0 3260
3261 . 3260 3262 0 3261
3262 . 3261 3263 0 3262
3263 . 3262 3264 0 3263
3264 . 3263 3265 0 3264
3265 . 3264 3266 0 3265
3266 . 3265 3267 0 3266
3267 . 3266 3268 0 3267
3268 . 3267 3269 0 3268
3269 ( 3268 3270 0 3269
3270 ( 3269 3271 0 3270
3271 . 3270 3272 0 3271
3272 . 3271 3273 0 3272
3273 . 3272 3274 0 3273
3274 . 3273 3275 0 3274
3275 . 3274 3276 0 3275
3276 . 3275 3277 0 3276
3277 . 3276 3278 0 3277
3278 . 3277 3279 0 3278
3279 . 3278 3280 0 3279
3280 . 3279 3281 0 3280
3281 . 3280 3282 0 3281
3282 . 3281 3283 0 3282
3283 . 3282 3284 0 3283
3284 . 3283 3285 0 3284
3285 ( 3284 3286 0 3285
3286 . 3285 3287 0 3286
3287 . 3286 3288 0 3287
3288 ( 3287 3289 0 3288
3289 . 3288 3290 0 3289
3290 . 3289 3291 0 3290
3291 . 3290 3292 0 3291
3292 . 3291 3293 0 3292
3293 . 3292 3294 0 3293
3294 . 3293 3295 0 3294
3295 . 3294 3296 0 3295
3296 . 3295 3297 0 3296
3297 ( 3296 3298 0 3297
3298 . 3297 3299 0 3298
3299 . 3298 3300 0 3299
3300 ( 3299 3301 0 3300
3301 . 3300 3302 0 3301
3302 . 3301 3303 0 3302
3303 . 3302 3304 0 3303
3304 . 3303 3305 0 3304
3305 . 3304 3306 0 3305
3306 . 3305 3307 0 3306
3307 ( 3306 3308 0 3307
3308 ( 3307 3309 0 3308
3309 ( 3308 3310 0 3309
3310 . 3309 3311 0 3310
3311 ( 3310 3312 0 3311
3312 ( 3311 3313 0 3312
3313 . 3312 3314 0 3313
3314 . 3313 3315 0 3314
3315 . 3314 3316 0 3315
3316 . 3315 3317 0 3316
3317 . 3316 3318 0 3317
3318 . 3317 3319 0 3318
3319 . 3318 3320 0 3319
3320 . 3319 3321 0 3320
3321 ( 3320 3322 0 3321
3322 ( 3321 3323 0 3322
3323 ( 3322 3324 0 3323
3324 ( 3323 3325 0 3324
3325 . 3324 3326 0 3325
3326 . 3325 3327 0 3326
3327 ( 3326 3328 0 3327
3328 ( 3327 3329 0 3328
3329 . 3328 3330 0 3329
3330 ( 3329 3331 0 3330
3331 . 3330 3332 0 3331
3332 . 3331 3333 0 3332
3333 . 3332 3334 0 3333
3334 . 3333 3335 0 3334
3335 . 3334 3336 0 3335
3336 ) 3335 3337 0 3336
3337 ) 3336 3338 0 3337
3338 . 3337 3339 0 3338
3339 . 3338 3340 0 3339
3340 ) 3339 3341 0 3340
3341 ) 3340 3342 0 3341
3342 ) 3341 3343 0 3342
3343 ) 3342 3344 0 3343
3344 ) 3343 3345 0 3344
3345 ) 3344 3346 0 3345
3346 ) 3345 3347 0 3346
3347 ) 3346 3348 0 3347
3348 ) 3347 3349 0 3348
3349 ) 3348 3350 0 3349
3350 ) 3349 3351 0 3350
3351 ) 3350 3352 0 3351
3352 ) 3351 3353 0 3352
3353 . 3352 3354 0 3353
3354 . 3353 3355 0 3354
3355 ) 3354 3356 0 3355
3356 ) 3355 3357 0 3356
3357 ) 3356 3358 0 3357
3358 ( 3357 3359 0 3358
3359 . 3358 3360 0 3359
3360 . 3359 3361 0 3360
3361 . 3360 3362 0 3361
3362 . 3361 3363 0 3362
3363 ( 3362 3364 0 3363
3364 . 3363 3365 0 3364
3365 . 3364 3366 0 3365
3366 . 3365 3367 0 3366
3367 ( 3366 3368 0 3367
3368 . 3367 3369 0 3368
3369 . 3368 3370 0 3369
3370 . 3369 3371 0 3370
3371 ( 3370 3372 0 3371
3372 . 3371 3373 0 3372
3373 ( 3372 3374 0 3373
3374 . 3373 3375 0 3374
3375 . 3374 3376 0 3375
3376 ( 3375 3377 0 3376
3377 . 3376 3378 0 3377
3378 . 3377 3379 0 3378
3379 ( 3378 3380 0 3379
3380 . 3379 3381 0 3380
3381 . 3380 3382 0 3381
3382 . 3381 3383 0 3382
3383 ( 3382 3384 0 3383
3384 . 3383 3385 0 3384
3385 . 3384 3386 0 3385
3386 . 3385 3387 0 3386
3387 . 3386 3388 0 3387
3388 . 3387 3389 0 3388
3389 . 3388 3390 0 3389
3390 . 3389 3391 0 3390
3391 . 3390 3392 0 3391
3392 ( 3391 3393 0 3392
3393 ) 3392 3394 0 3393
3394 ) 3393 3395 0 3394
3395 ) 3394 3396 0 3395
3396 ) 3395 3397 0 3396
3397 ) 3396 3398 0 3397
3398 ) 3397 3399 0 3398
3399 ) 3398 3400 0 3399
3400 . 3399 3401 0 3400
3401 . 3400 3402 0 3401
3402 . 3401 3403 0 3402
3403 . 3402 3404 0 3403
3404 . 3403 3405 0 3404
3405 . 3404 3406 0 3405
3406 . 3405 3407 0 3406
3407 ( 3406 3408 0 3407
3408 . 3407 3409 0 3408
3409 . 3408 3410 0 3409
3410 . 3409 3411 0 3410
3411 . 3410 3412 0 3411
3412 . 3411 3413 0 3412
3413 . 3412 3414 0 3413
3414 . 3413 3415 0 3414
3415 ( 3414 3416 0 3415
3416 ( 3415 3417 0 3416
3417 ( 3416 3418 0 3417
3418 ( 3417 3419 0 3418
3419 . 3418 3420 0 3419
3420 ( 3419 3421 0 3420
3421 . 3420 3422 0 3421
3422 . 3421 3423 0 3422
3423 . 3422 3424 0 3423
3424 ( 3423 3425 0 3424
3425 ( 3424 3426 0 3425
3426 ( 3425 3427 0 3426
3427 . 3426 3428 0 3427
3428 ( 3427 3429 0 3428
3429 . 3428 3430 0 3429
3430 . 3429 3431 0 3430
3431 . 3430 3432 0 3431
3432 ) 3431 3433 0 3432
3433 ) 3432 3434 0 3433
3434 ) 3433 3435 0 3434
3435 . 3434 3436 0 3435
3436 ( 3435 3437 0 3436
3437 . 3436 3438 0 3437
3438 . 3437 3439 0 3438
3439 . 3438 3440 0 3439
3440 . 3439 3441 0 3440
3441 . 3440 3442 0 3441
3442 . 3441 3443 0 3442
3443 . 3442 3444 0 3443
3444 . 3443 3445 0 3444
3445 . 3444 3446 0 3445
3446 . 3445 3447 0 3446
3447 . 3446 3448 0 3447
3448 . 3447 3449 0 3448
3449 . 3448 3450 0 3449
3450 . 3449 3451 0 3450
3451 . 3450 3452 0 3451
3452 . 3451 3453 0 3452
3453 . 3452 3454 0 3453
3454 . 3453 3455 0 3454
3455 . 3454 3456 0 3455
3456 . 3455 3457 0 3456
3457 . 3456 3458 0 3457
3458 ( 3457 3459 0 3458
3459 . 3458 3460 0 3459
3460 . 3459 3461 0 3460
3461 . 3460 3462 0 3461
3462 . 3461 3463 0 3462
3463 . 3462 3464 0 3463
3464 . 3463 3465 0 3464
3465 . 3464 3466 0 3465
3466 . 3465 3467 0 3466
3467 . 3466 3468 0 3467
3468 ( 3467 3469 0 3468
3469 ( 3468 3470 0 3469
3470 . 3469 3471 0 3470
3471 . 3470 3472 0 3471
3472 ( 3471 3473 0 3472
3473 ( 3472 3474 0 3473
3474 . 3473 3475 0 3474
3475 . 3474 3476 0 3475
3476 . 3475 3477 0 3476
3477 . 3476 3478 0 3477
3478 ( 3477 3479 0 3478
3479 . 3478 3480 0 3479
3480 . 3479 3481 0 3480
3481 . 3480 3482 0 3481
3482 ( 3481 3483 0 3482
3483 ( 3482 3484 0 3483
3484 . 3483 3485 0 3484
3485 . 3484 3486 0 3485
3486 . 3485 3487 0 3486
3487 . 3486 3488 0 3487
3488 . 3487 3489 0 3488
3489 . 3488 3490 0 3489
3490 . 3489 3491 0 3490
3491 ( 3490 3492 0 3491
3492 . 3491 3493 0 3492
3493 ( 3492 3494 0 3493
3494 ( 3493 3495 0 3494
3495 . 3494 3496 0 3495
3496 ( 3495 3497 0 3496
3497 . 3496 3498 0 3497
3498 . 3497 3499 0 3498
3499 . 3498 3500 0 3499
3500 . 3499 3501 0 3500
3501 . 3500 3502 0 3501
3502 . 3501 3503 0 3502
3503 . 3502 3504 0 3503
3504 . 3503 3505 0 3504
3505 ( 3504 3506 0 3505
3506 ( 3505 3507 0 3506
3507 . 3506 3508 0 3507
3508 . 3507 3509 0 3508
3509 . 3508 3510 0 3509
3510 . 3509 3511 0 3510
3511 ) 3510 3512 0 3511
3512 . 3511 3513 0 3512
3513 . 3512 3514 0 3513
3514 . 3513 3515 0 3514
3515 . 3514 3516 0 3515
3516 . 3515 3517 0 3516
3517 ( 3516 3518 0 3517
3518 . 3517 3519 0 3518
3519 . 3518 3520 0 3519
3520 . 3519 3521 0 3520
3521 ( 3520 3522 0 3521
3522 . 3521 3523 0 3522
3523 . 3522 3524 0 3523
3524 . 3523 3525 0 3524
3525 . 3524 3526 0 3525
3526 ( 3525 3527 0 3526
3527 ( 3526 3528 0 3527
3528 . 3527 3529 0 3528
3529 . 3528 3530 0 3529
3530 . 3529 3531 0 3530
3531 . 3530 3532 0 3531
3532 . 3531 3533 0 3532
3533 . 3532 3534 0 3533
3534 . 3533 3535 0 3534
3535 . 3534 3536 0 3535
3536 . 3535 3537 0 3536
3537 . 3536 3538 0 3537
3538 ( 3537 3539 0 3538
3539 ( 3538 3540 0 3539
3540 ( 3539 3541 0 3540
3541 . 3540 3542 0 3541
3542 . 3541 3543 0 3542
3543 . 3542 3544 0 3543
3544 . 3543 3545 0 3544
3545 ) 3544 3546 0 3545
3546 ) 3545 3547 0 3546
3547 . 3546 3548 0 3547
3548 ( 3547 3549 0 3548
3549 . 3548 3550 0 3549
3550 . 3549 3551 0 3550
3551 . 3550 3552 0 3551
3552 ( 3551 3553 0 3552
3553 . 3552 3554 0 3553
3554 . 3553 3555 0 3554
3555 . 3554 3556 0 3555
3556 . 3555 3557 0 3556
3557 ( 3556 3558 0 3557
3558 . 3557 3559 0 3558
3559 . 3558 3560 0 3559
3560 ( 3559 3561 0 3560
3561 ( 3560 3562 0 3561
3562 . 3561 3563 0 3562
3563 . 3562 3564 0 3563
3564 ( 3563 3565 0 3564
3565 . 3564 3566 0 3565
3566 . 3565 3567 0 3566
3567 . 3566 3568 0 3567
3568 . 3567 3569 0 3568
3569 . 3568 3570 0 3569
3570 . 3569 3571 0 3570
3571 . 3570 3572 0 3571
3572 . 3571 3573 0 3572
3573 . 3572 3574 0 3573
3574 . 3573 3575 0 3574
3575 . 3574 3576 0 3575
3576 . 3575 3577 0 3576
3577 . 3576 3578 0 3577
3578 . 3577 3579 0 3578
3579 . 3578 3580 0 3579
3580 . 3579 3581 0 3580
3581 . 3580 3582 0 3581
3582 ( 3581 3583 0 3582
3583 ( 3582 3584 0 3583
3584 . 3583 3585 0 3584
3585 . 3584 3586 0 3585
3586 . 3585 3587 0 3586
3587 ( 3586 3588 0 3587
3588 . 3587 3589 0 3588
3589 . 3588 3590 0 3589
3590 ( 3589 3591 0 3590
3591 . 3590 3592 0 3591
3592 . 3591 3593 0 3592
3593 . 3592 3594 0 3593
3594 . 3593 3595 0 3594
3595 . 3594 3596 0 3595
3596 . 3595 3597 0 3596
3597 . 3596 3598 0 3597
3598 ) 3597 3599 0 3598
3599 . 3598 3600 0 3599
3600 . 3599 3601 0 3600
3601 ) 3600 3602 0 3601
3602 ( 3601 3603 0 3602
3603 ( 3602 3604 0 3603
3604 ( 3603 3605 0 3604
3605 . 3604 3606 0 3605
3606 ( 3605 3607 0 3606
3607 . 3606 3608 0 3607
3608 . 3607 3609 0 3608
3609 . 3608 3610 0 3609
3610 . 3609 3611 0 3610
3611 ( 3610 3612 0 3611
3612 ( 3611 3613 0 3612
3613 ) 3612 3614 0 3613
3614 ) 3613 3615 0 3614
3615 . 3614 3616 0 3615
3616 . 3615 3617 0 3616
3617 . 3616 3618 0 3617
3618 . 3617 3619 0 3618
3619 . 3618 3620 0 3619
3620 . 3619 3621 0 3620
3621 . 3620 3622 0 3621
3622 . 3621 3623 0 3622
3623 . 3622 3624 0 3623
3624 . 3623 3625 0 3624
3625 . 3624 3626 0 3625
3626 . 3625 3627 0 3626
3627 . 3626 3628 0 3627
3628 . 3627 3629 0 3628
3629 . 3628 3630 0 3629
3630 . 3629 3631 0 3630
3631 ( 3630 3632 0 3631
3632 . 3631 3633 0 3632
3633 ( 3632 3634 0 3633
3634 . 3633 3635 0 3634
3635 . 3634 3636 0 3635
3636 . 3635 3637 0 3636
3637 . 3636 3638 0 3637
3638 . 3637 3639 0 3638
3639 . 3638 3640 0 3639
3640 . 3639 3641 0 3640
3641 . 3640 3642 0 3641
3642 . 3641 3643 0 3642
3643 . 3642 3644 0 3643
3644 . 3643 3645 0 3644
3645 . 3644 3646 0 3645
3646 . 3645 3647 0 3646
3647 ( 3646 3648 0 3647
3648 . 3647 3649 0 3648
3649 . 3648 3650 0 3649
3650 . 3649 3651 0 3650
3651 . 3650 3652 0 3651
3652 ) 3651 3653 0 3652
3653 . 3652 3654 0 3653
3654 . 3653 3655 0 3654
3655 . 3654 3656 0 3655
3656 . 3655 3657 0 3656
3657 ) 3656 3658 0 3657
3658 . 3657 3659 0 3658
3659 . 3658 3660 0 3659
3660 . 3659 3661 0 3660
3661 . 3660 3662 0 3661
3662 . 3661 3663 0 3662
3663 . 3662 3664 0 3663
3664 . 3663 3665 0 3664
3665 ) 3664 3666 0 3665
3666 ) 3665 3667 0 3666
3667 ) 3666 3668 0 3667
3668 ) 3667 3669 0 3668
3669 ) 3668 3670 0 3669
3670 ) 3669 3671 0 3670
3671 . 3670 3672 0 3671
3672 . 3671 3673 0 3672
3673 . 3672 3674 0 3673
3674 . 3673 3675 0 3674
3675 . 3674 3676 0 3675
3676 . 3675 3677 0 3676
3677 . 3676 3678 0 3677
3678 . 3677 3679 0 3678
3679 . 3678 3680 0 3679
3680 . 3679 3681 0 3680
3681 . 3680 3682 0 3681
3682 . 3681 3683 0 3682
3683 . 3682 3684 0 3683
3684 . 3683 3685 0 3684
3685 . 3684 3686 0 3685
3686 . 3685 3687 0 3686
3687 . 3686 3688 0 3687
3688 . 3687 3689 0 3688
3689 . 3688 3690 0 3689
3690 . 3689 3691 0 3690
3691 . 3690 3692 0 3691
3692 ) 3691 3693 0 3692
3693 . 3692 3694 0 3693
3694 . 3693 3695 0 3694
3695 . 3694 3696 0 3695
3696 . 3695 3697 0 3696
3697 . 3696 3698 0 3697
3698 ( 3697 3699 0 3698
3699 ( 3698 3700 0 3699
3700 ( 3699 3701 0 3700
3701 . 3700 3702 0 3701
3702 . 3701 3703 0 3702
3703 . 3702 3704 0 3703
3704 ( 3703 3705 0 3704
3705 ( 3704 3706 0 3705
3706 ( 3705 3707 0 3706
3707 . 3706 3708 0 3707
3708 . 3707 3709 0 3708
3709 . 3708 3710 0 3709
3710 . 3709 3711 0 3710
3711 . 3710 3712 0 3711
3712 . 3711 3713 0 3712
3713 . 3712 3714 0 3713
3714 . 3713 3715 0 3714
3715 . 3714 3716 0 3715
3716 . 3715 3717 0 3716
3717 . 3716 3718 0 3717
3718 . 3717 3719 0 3718
3719 . 3718 3720 0 3719
3720 . 3719 3721 0 3720
3721 ) 3720 3722 0 3721
3722 ) 3721 3723 0 3722
3723 . 3722 3724 0 3723
3724 . 3723 3725 0 3724
3725 . 3724 3726 0 3725
3726 . 3725 3727 0 3726
3727 . 3726 3728 0 3727
3728 . 3727 3729 0 3728
3729 . 3728 3730 0 3729
3730 . 3729 3731 0 3730
3731 . 3730 3732 0 3731
3732 . 3731 3733 0 3732
3733 . 3732 3734 0 3733
3734 . 3733 3735 0 3734
3735 . 3734 3736 0 3735
3736 . 3735 3737 0 3736
3737 . 3736 3738 0 3737
3738 . 3737 3739 0 3738
3739 . 3738 3740 0 3739
3740 . 3739 3741 0 3740
3741 . 3740 3742 0 3741
3742 ( 3741 3743 0 3742
3743 ( 3742 3744 0 3743
3744 ) 3743 3745 0 3744
3745 . 3744 3746 0 3745
3746 . 3745 3747 0 3746
3747 . 3746 3748 0 3747
3748 . 3747 3749 0 3748
3749 ( 3748 3750 0 3749
3750 . 3749 3751 0 3750
3751 . 3750 3752 0 3751
3752 . 3751 3753 0 3752
3753 . 3752 3754 0 3753
3754 ( 3753 3755 0 3754
3755 . 3754 3756 0 3755
3756 ( 3755 3757 0 3756
3757 . 3756 3758 0 3757
3758 . 3757 3759 0 3758
3759 . 3758 3760 0 3759
3760 ( 3759 3761 0 3760
3761 . 3760 3762 0 3761
3762 . 3761 3763 0 3762
3763 . 3762 3764 0 3763
3764 . 3763 3765 0 3764
3765 . 3764 3766 0 3765
3766 . 3765 3767 0 3766
3767 . 3766 3768 0 3767
3768 . 3767 3769 0 3768
3769 . 3768 3770 0 3769
3770 . 3769 3771 0 3770
3771 . 3770 3772 0 3771
3772 . 3771 3773 0 3772
3773 . 3772 3774 0 3773
3774 . 3773 3775 0 3774
3775 . 3774 3776 0 3775
3776 ( 3775 3777 0 3776
3777 ( 3776 3778 0 3777
3778 ( 3777 3779 0 3778
3779 ( 3778 3780 0 3779
3780 ( 3779 3781 0 3780
3781 ( 3780 3782 0 3781
3782 . 3781 3783 0 3782
3783 . 3782 3784 0 3783
3784 . 3783 3785 0 3784
3785 ) 3784 3786 0 3785
3786 ) 3785 3787 0 3786
3787 ) 3786 3788 0 3787
3788 ) 3787 3789 0 3788
3789 ) 3788 3790 0 3789
3790 ) 3789 3791 0 3790
3791 ) 3790 3792 0 3791
3792 . 3791 3793 0 3792
3793 . 3792 3794 0 3793
3794 . 3793 3795 0 3794
3795 . 3794 3796 0 3795
3796 . 3795 3797 0 3796
3797 ( 3796 3798 0 3797
3798 . 3797 3799 0 3798
3799 ( 3798 3800 0 3799
3800 ( 3799 3801 0 3800
3801 . 3800 3802 0 3801
3802 . 3801 3803 0 3802
3803 . 3802 3804 0 3803
3804 . 3803 3805 0 3804
3805 . 3804 3806 0 3805
3806 . 3805 3807 0 3806
3807 . 3806 3808 0 3807
3808 . 3807 3809 0 3808
3809 . 3808 3810 0 3809
3810 . 3809 3811 0 3810
3811 ( 3810 3812 0 3811
3812 ( 3811 3813 0 3812
3813 . 3812 3814 0 3813
3814 . 3813 3815 0 3814
3815 . 3814 3816 0 3815
3816 . 3815 3817 0 3816
3817 . 3816 3818 0 3817
3818 ( 3817 3819 0 3818
3819 ( 3818 3820 0 3819
3820 ( 3819 3821 0 3820
3821 ( 3820 3822 0 3821
3822 . 3821 3823 0 3822
3823 . 3822 3824 0 3823
3824 . 3823 3825 0 3824
3825 . 3824 3826 0 3825
3826 . 3825 3827 0 3826
3827 . 3826 3828 0 3827
3828 . 3827 3829 0 3828
3829 . 3828 3830 0 3829
3830 . 3829 3831 0 3830
3831 . 3830 3832 0 3831
3832 . 3831 3833 0 3832
3833 . 3832 3834 0 3833
3834 . 3833 3835 0 3834
3835 . 3834 3836 0 3835
3836 . 3835 3837 0 3836
3837 ) 3836 3838 0 3837
3838 ) 3837 3839 0 3838
3839 ) 3838 3840 0 3839
3840 ) 3839 3841 0 3840
3841 ( 3840 3842 0 3841
3842 ( 3841 3843 0 3842
3843 ( 3842 3844 0 3843
3844 . 3843 3845 0 3844
3845 . 3844 3846 0 3845
3846 . 3845 3847 0 3846
3847 . 3846 3848 0 3847
3848 . 3847 3849 0 3848
3849 . 3848 3850 0 3849
3850 . 3849 3851 0 3850
3851 . 3850 3852 0 3851
3852 . 3851 3853 0 3852
3853 . 3852 3854 0 3853
3854 . 3853 3855 0 3854
3855 . 3854 3856 0 3855
3856 . 3855 3857 0 3856
3857 . 3856 3858 0 3857
3858 . 3857 3859 0 3858
3859 . 3858 3860 0 3859
3860 . 3859 3861 0 3860
3861 . 3860 3862 0 3861
3862 . 3861 3863 0 3862
3863 ( 3862 3864 0 3863
3864 . 3863 3865 0 3864
3865 . 3864 3866 0 3865
3866 . 3865 3867 0 3866
3867 . 3866 3868 0 3867
3868 . 3867 3869 0 3868
3869 ) 3868 3870 0 3869
3870 ) 3869 3871 0 3870
3871 ) 3870 3872 0 3871
3872 ) 3871 3873 0 3872
3873 . 3872 3874 0 3873
3874 . 3873 3875 0 3874
3875 . 3874 3876 0 3875
3876 . 3875 3877 0 3876
3877 . 3876 3878 0 3877
3878 ) 3877 3879 0 3878
3879 ) 3878 3880 0 3879
3880 ) 3879 3881 0 3880
3881 ( 3880 3882 0 3881
3882 ) 3881 3883 0 3882
3883 ) 3882 3884 0 3883
3884 . 3883 3885 0 3884
3885 ) 3884 3886 0 3885
3886 ) 3885 3887 0 3886
3887 ( 3886 3888 0 3887
3888 . 3887 3889 0 3888
3889 . 3888 3890 0 3889
3890 . 3889 3891 0 3890
3891 ) 3890 3892 0 3891
3892 ) 3891 3893 0 3892
3893 ) 3892 3894 0 3893
3894 ) 3893 3895 0 3894
3895 ) 3894 3896 0 3895
3896 ) 3895 3897 0 3896
3897 ) 3896 3898 0 3897
3898 ) 3897 3899 0 3898
3899 ) 3898 3900 0 3899
3900 . 3899 3901 0 3900
3901 . 3900 3902 0 3901
3902 ) 3901 3903 0 3902
3903 ( 3902 3904 0 3903
3904 ) 3903 3905 0 3904
3905 ) 3904 3906 0 3905
3906 ) 3905 3907 0 3906
3907 ( 3906 3908 0 3907
3908 . 3907 3909 0 3908
3909 . 3908 3910 0 3909
3910 . 3909 3911 0 3910
3911 . 3910 3912 0 3911
3912 . 3911 3913 0 3912
3913 . 3912 3914 0 3913
3914 . 3913 3915 0 3914
3915 . 3914 3916 0 3915
3916 . 3915 3917 0 3916
3917 . 3916 3918 0 3917
3918 . 3917 3919 0 3918
3919 . 3918 3920 0 3919
3920 ( 3919 3921 0 3920
3921 . 3920 3922 0 3921
3922 . 3921 3923 0 3922
3923 . 3922 3924 0 3923
3924 ( 3923 3925 0 3924
3925 ) 3924 3926 0 3925
3926 ( 3925 3927 0 3926
3927 . 3926 3928 0 3927
3928 ) 3927 3929 0 3928
3929 . 3928 3930 0 3929
3930 ) 3929 3931 0 3930
3931 ) 3930 3932 0 3931
3932 ) 3931 3933 0 3932
3933 . 3932 3934 0 3933
3934 . 3933 3935 0 3934
3935 . 3934 3936 0 3935
3936 . 3935 3937 0 3936
3937 . 3936 3938 0 3937
3938 . 3937 3939 0 3938
3939 ( 3938 3940 0 3939
3940 ( 3939 3941 0 3940
3941 ( 3940 3942 0 3941
3942 ( 3941 3943 0 3942
3943 . 3942 3944 0 3943
3944 . 3943 3945 0 3944
3945 ( 3944 3946 0 3945
3946 . 3945 3947 0 3946
3947 . 3946 3948 0 3947
3948 . 3947 3949 0 3948
3949 . 3948 3950 0 3949
3950 ( 3949 3951 0 3950
3951 . 3950 3952 0 3951
3952 . 3951 3953 0 3952
3953 . 3952 3954 0 3953
3954 . 3953 3955 0 3954
3955 . 3954 3956 0 3955
3956 . 3955 3957 0 3956
3957 ( 3956 3958 0 3957
3958 . 3957 3959 0 3958
3959 . 3958 3960 0 3959
3960 . 3959 3961 0 3960
3961 . 3960 3962 0 3961
3962 ( 3961 3963 0 3962
3963 . 3962 3964 0 3963
3964 ) 3963 3965 0 3964
3965 ( 3964 3966 0 3965
3966 . 3965 3967 0 3966
3967 . 3966 3968 0 3967
3968 . 3967 3969 0 3968
3969 . 3968 3970 0 3969
3970 . 3969 3971 0 3970
3971 . 3970 3972 0 3971
3972 . 3971 3973 0 3972
3973 . 3972 3974 0 3973
3974 . 3973 3975 0 3974
3975 . 3974 3976 0 3975
3976 . 3975 3977 0 3976
3977 . 3976 3978 0 3977
3978 . 3977 3979 0 3978
3979 . 3978 3980 0 3979
3980 . 3979 3981 0 3980
3981 . 3980 3982 0 3981
3982 . 3981 3983 0 3982
3983 . 3982 3984 0 3983
3984 . 3983 3985 0 3984
3985 . 3984 3986 0 3985
3986 . 3985 3987 0 3986
3987 . 3986 3988 0 3987
3988 . 3987 3989 0 3988
3989 . 3988 3990 0 3989
3990 . 3989 3991 0 3990
3991 ( 3990 3992 0 3991
3992 ( 3991 3993 0 3992
3993 . 3992 3994 0 3993
3994 . 3993 3995 0 3994
3995 ( 3994 3996 0 3995
3996 ( 3995 3997 0 3996
3997 ( 3996 3998 0 3997
3998 ( 3997 3999 0 3998
3999 . 3998 4000 0 3999
4000 . 3999 4001 0 4000
4001 ( 4000 4002 0 4001
4002 . 4001 4003 0 4002
4003 . 4002 4004 0 4003
4004 ( 4003 4005 0 4004
4005 ( 4004 4006 0 4005
4006 . 4005 4007 0 4006
4007 . 4006 4008 0 4007
4008 . 4007 4009 0 4008
4009 . 4008 4010 0 4009
4010 . 4009 4011 0 4010
4011 . 4010 4012 0 4011
4012 . 4011 4013 0 4012
4013 ( 4012 4014 0 4013
4014 ( 4013 4015 0 4014
4015 . 4014 4016 0 4015
4016 . 4015 4017 0 4016
4017 . 4016 4018 0 4017
4018 . 4017 4019 0 4018
4019 . 4018 4020 0 4019
4020 . 4019 4021 0 4020
4021 . 4020 4022 0 4021
4022 . 4021 4023 0 4022
4023 . 4022 4024 0 4023
4024 . 4023 4025 0 4024
4025 . 4024 4026 0 4025
4026 . 4025 4027 0 4026
4027 . 4026 4028 0 4027
4028 . 4027 4029 0 4028
4029 . 4028 4030 0 4029
4030 . 4029 4031 0 4030
4031 . 4030 4032 0 4031
4032 . 4031 4033 0 4032
4033 . 4032 4034 0 4033
4034 . 4033 4035 0 4034
4035 . 4034 4036 0 4035
4036 . 4035 4037 0 4036
4037 . 4036 4038 0 4037
4038 ) 4037 4039 0 4038
4039 . 4038 4040 0 4039
4040 . 4039 4041 0 4040
4041 . 4040 4042 0 4041
4042 . 4041 4043 0 4042
4043 ( 4042 4044 0 4043
4044 . 4043 4045 0 4044
4045 . 4044 4046 0 4045
4046 ( 4045 4047 0 4046
4047 ( 4046 4048 0 4047
4048 . 4047 4049 0 4048
4049 . 4048 4050 0 4049
4050 ( 4049 4051 0 4050
4051 ( 4050 4052 0 4051
4052 . 4051 4053 0 4052
4053 . 4052 4054 0 4053
4054 . 4053 4055 0 4054
4055 . 4054 4056 0 4055
4056 ( 4055 4057 0 4056
4057 . 4056 4058 0 4057
4058 . 4057 4059 0 4058
4059 . 4058 4060 0 4059
4060 . 4059 4061 0 4060
4061 ( 4060 4062 0 4061
4062 . 4061 4063 0 4062
4063 . 4062 4064 0 4063
4064 . 4063 4065 0 4064
4065 . 4064 4066 0 4065
4066 . 4065 4067 0 4066
4067 ) 4066 4068 0 4067
4068 ) 4067 4069 0 4068
4069 . 4068 4070 0 4069
4070 . 4069 4071 0 4070
4071 . 4070 4072 0 4071
4072 ( 4071 4073 0 4072
4073 ( 4072 4074 0 4073
4074 ( 4073 4075 0 4074
4075 ( 4074 4076 0 4075
4076 . 4075 4077 0 4076
4077 . 4076 4078 0 4077
4078 . 4077 4079 0 4078
4079 . 4078 4080 0 4079
4080 . 4079 4081 0 4080
4081 . 4080 4082 0 4081
4082 . 4081 4083 0 4082
4083 . 4082 4084 0 4083
4084 . 4083 4085 0 4084
4085 . 4084 4086 0 4085
4086 . 4085 4087 0 4086
4087 ) 4086 4088 0 4087
4088 ) 4087 4089 0 4088
4089 . 4088 4090 0 4089
4090 . 4089 4091 0 4090
4091 ) 4090 4092 0 4091
4092 ) 4091 4093 0 4092
4093 ) 4092 4094 0 4093
4094 ) 4093 4095 0 4094
4095 ) 4094 4096 0 4095
4096 . 4095 4097 0 4096
4097 . 4096 4098 0 4097
4098 . 4097 4099 0 4098
4099 . 4098 4100 0 4099
4100 . 4099 4101 0 4100
4101 . 4100 4102 0 4101
4102 . 4101 4103 0 4102
4103 . 4102 4104 0 4103
4104 . 4103 4105 0 4104
4105 . 4104 4106 0 4105
4106 . 4105 4107 0 4106
4107 . 4106 4108 0 4107
4108 . 4107 4109 0 4108
4109 . 4108 4110 0 4109
4110 . 4109 4111 0 4110
4111 . 4110 4112 0 4111
4112 . 4111 4113 0 4112
4113 . 4112 4114 0 4113
4114 . 4113 4115 0 4114
4115 . 4114 4116 0 4115
4116 . 4115 4117 0 4116
4117 . 4116 4118 0 4117
4118 . 4117 4119 0 4118
4119 . 4118 4120 0 4119
4120 . 4119 4121 0 4120
4121 . 4120 4122 0 4121
4122 . 4121 4123 0 4122
4123 . 4122 4124 0 4123
4124 . 4123 4125 0 4124
4125 ( 4124 4126 0 4125
4126 . 4125 4127 0 4126
4127 . 4126 4128 0 4127
4128 . 4127 4129 0 4128
4129 ( 4128 4130 0 4129
4130 . 4129 4131 0 4130
4131 . 4130 4132 0 4131
4132 . 4131 4133 0 4132
4133 . 4132 4134 0 4133
4134 ( 4133 4135 0 4134
4135 ( 4134 4136 0 4135
4136 . 4135 4137 0 4136
4137 . 4136 4138 0 4137
4138 . 4137 4139 0 4138
4139 . 4138 4140 0 4139
4140 ( 4139 4141 0 4140
4141 . 4140 4142 0 4141
4142 . 4141 4143 0 4142
4143 ( 4142 4144 0 4143
4144 . 4143 4145 0 4144
4145 . 4144 4146 0 4145
4146 . 4145 4147 0 4146
4147 . 4146 4148 0 4147
4148 . 4147 4149 0 4148
4149 . 4148 4150 0 4149
4150 . 4149 4151 0 4150
4151 . 4150 4152 0 4151
4152 . 4151 4153 0 4152
4153 . 4152 4154 0 4153
4154 . 4153 4155 0 4154
4155 . 4154 4156 0 4155
4156 ( 4155 4157 0 4156
4157 . 4156 4158 0 4157
4158 ( 4157 4159 0 4158
4159 . 4158 4160 0 4159
4160 . 4159 4161 0 4160
4161 ( 4160 4162 0 4161
4162 ( 4161 4163 0 4162
4163 ( 4162 4164 0 4163
4164 . 4163 4165 0 4164
4165 ( 4164 4166 0 4165
4166 ( 4165 4167 0 4166
4167 ) 4166 4168 0 4167
4168 ) 4167 4169 0 4168
4169 ) 4168 4170 0 4169
4170 ) 4169 4171 0 4170
4171 ) 4170 4172 0 4171
4172 ( 4171 4173 0 4172
4173 ) 4172 4174 0 4173
4174 . 4173 4175 0 4174
4175 . 4174 4176 0 4175
4176 . 4175 4177 0 4176
4177 . 4176 4178 0 4177
4178 . 4177 4179 0 4178
4179 . 4178 4180 0 4179
4180 . 4179 4181 0 4180
4181 . 4180 4182 0 4181
4182 . 4181 4183 0 4182
4183 . 4182 4184 0 4183
4184 . 4183 4185 0 4184
4185 . 4184 4186 0 4185
4186 . 4185 4187 0 4186
4187 . 4186 4188 0 4187
4188 . 4187 4189 0 4188
4189 . 4188 4190 0 4189
4190 . 4189 4191 0 4190
4191 . 4190 4192 0 4191
4192 . 4191 4193 0 4192
4193 . 4192 4194 0 4193
4194 ( 4193 4195 0 4194
4195 . 4194 4196 0 4195
4196 ) 4195 4197 0 4196
4197 ) 4196 4198 0 4197
4198 ) 4197 4199 0 4198
4199 ) 4198 4200 0 4199
4200 ) 4199 4201 0 4200
4201 ( 4200 4202 0 4201
4202 . 4201 4203 0 4202
4203 . 4202 4204 0 4203
4204 . 4203 4205 0 4204
4205 . 4204 4206 0 4205
4206 ) 4205 4207 0 4206
4207 ) 4206 4208 0 4207
4208 ) 4207 4209 0 4208
4209 ) 4208 4210 0 4209
4210 ) 4209 4211 0 4210
4211 ) 4210 4212 0 4211
4212 . 4211 4213 0 4212
4213 . 4212 4214 0 4213
4214 . 4213 4215 0 4214
4215 ( 4214 4216 0 4215
4216 . 4215 4217 0 4216
4217 . 4216 4218 0 4217
4218 . 4217 4219 0 4218
4219 . 4218 4220 0 4219
4220 . 4219 4221 0 4220
4221 . 4220 4222 0 4221
4222 . 4221 4223 0 4222
4223 ( 4222 4224 0 4223
4224 . 4223 4225 0 4224
4225 . 4224 4226 0 4225
4226 . 4225 4227 0 4226
4227 . 4226 4228 0 4227
4228 . 4227 4229 0 4228
4229 ( 4228 4230 0 4229
4230 . 4229 4231 0 4230
4231 . 4230 4232 0 4231
4232 ) 4231 4233 0 4232
4233 ) 4232 4234 0 4233
4234 ) 4233 4235 0 4234
4235 . 4234 4236 0 4235
4236 ) 4235 4237 0 4236
4237 ) 4236 4238 0 4237
4238 ) 4237 4239 0 4238
4239 . 4238 4240 0 4239
4240 . 4239 4241 0 4240
4241 . 4240 4242 0 4241
4242 . 4241 4243 0 4242
4243 . 4242 4244 0 4243
4244 . 4243 4245 0 4244
4245 . 4244 4246 0 4245
4246 . 4245 4247 0 4246
4247 . 4246 4248 0 4247
4248 . 4247 4249 0 4248
4249 . 4248 4250 0 4249
4250 . 4249 4251 0 4250
4251 . 4250 4252 0 4251
4252 . 4251 4253 0 4252
4253 . 4252 4254 0 4253
4254 . 4253 4255 0 4254
4255 ) 4254 4256 0 4255
4256 ) 4255 4257 0 4256
4257 ) 4256 4258 0 4257
4258 ) 4257 4259 0 4258
4259 . 4258 4260 0 4259
4260 ) 4259 4261 0 4260
4261 ) 4260 4262 0 4261
4262 ) 4261 4263 0 4262
4263 . 4262 4264 0 4263
4264 ) 4263 4265 0 4264
4265 ) 4264 4266 0 4265
4266 . 4265 4267 0 4266
4267 ) 4266 4268 0 4267
4268 ) 4267 4269 0 4268
4269 ) 4268 4270 0 4269
4270 . 4269 4271 0 4270
4271 . 4270 4272 0 4271
4272 ) 4271 4273 0 4272
4273 ) 4272 4274 0 4273
4274 ) 4273 4275 0 4274
4275 ) 4274 4276 0 4275
4276 ) 4275 4277 0 4276
4277 ( 4276 4278 0 4277
4278 . 4277 4279 0 4278
4279 . 4278 4280 0 4279
4280 ) 4279 4281 0 4280
4281 ) 4280 4282 0 4281
4282 . 4281 4283 0 4282
4283 . 4282 4284 0 4283
4284 . 4283 4285 0 4284
4285 . 4284 4286 0 4285
4286 . 4285 4287 0 4286
4287 . 4286 4288 0 4287
4288 . 4287 4289 0 4288
4289 . 4288 4290 0 4289
4290 . 4289 4291 0 4290
4291 . 4290 4292 0 4291
4292 . 4291 4293 0 4292
4293 . 4292 4294 0 4293
4294 . 4293 4295 0 4294
4295 . 4294 4296 0 4295
4296 . 4295 4297 0 4296
4297 . 4296 4298 0 4297
4298 ( 4297 4299 0 4298
4299 . 4298 4300 0 4299
4300 . 4299 4301 0 4300
4301 . 4300 4302 0 4301
4302 . 4301 4303 0 4302
4303 . 4302 4304 0 4303
4304 . 4303 4305 0 4304
4305 . 4304 4306 0 4305
4306 . 4305 4307 0 4306
4307 . 4306 4308 0 4307
4308 . 4307 4309 0 4308
4309 . 4308 4310 0 4309
4310 ( 4309 4311 0 4310
4311 . 4310 4312 0 4311
4312 . 4311 4313 0 4312
4313 ( 4312 4314 0 4313
4314 . 4313 4315 0 4314
4315 . 4314 4316 0 4315
4316 . 4315 4317 0 4316
4317 ) 4316 4318 0 4317
4318 . 4317 4319 0 4318
4319 . 4318 4320 0 4319
4320 . 4319 4321 0 4320
4321 ( 4320 4322 0 4321
4322 . 4321 4323 0 4322
4323 . 4322 4324 0 4323
4324 . 4323 4325 0 4324
4325 . 4324 4326 0 4325
4326 . 4325 4327 0 4326
4327 . 4326 4328 0 4327
4328 . 4327 4329 0 4328
4329 . 4328 4330 0 4329
4330 . 4329 4331 0 4330
4331 . 4330 4332 0 4331
4332 . 4331 4333 0 4332
4333 . 4332 4334 0 4333
4334 . 4333 4335 0 4334
4335 . 4334 4336 0 4335
4336 . 4335 4337 0 4336
4337 ) 4336 4338 0 4337
4338 ) 4337 4339 0 4338
4339 ) 4338 4340 0 4339
4340 . 4339 4341 0 4340
4341 . 4340 4342 0 4341
4342 . 4341 4343 0 4342
4343 . 4342 4344 0 4343
4344 ( 4343 4345 0 4344
4345 . 4344 4346 0 4345
4346 . 4345 4347 0 4346
4347 ( 4346 4348 0 4347
4348 . 4347 4349 0 4348
4349 . 4348 4350 0 4349
4350 ( 4349 4351 0 4350
4351 . 4350 4352 0 4351
4352 . 4351 4353 0 4352
4353 ( 4352 4354 0 4353
4354 ( 4353 4355 0 4354
4355 . 4354 4356 0 4355
4356 . 4355 4357 0 4356
4357 . 4356 4358 0 4357
4358 . 4357 4359 0 4358
4359 . 4358 4360 0 4359
4360 . 4359 4361 0 4360
4361 . 4360 4362 0 4361
4362 . 4361 4363 0 4362
4363 . 4362 4364 0 4363
4364 . 4363 4365 0 4364
4365 . 4364 4366 0 4365
4366 . 4365 4367 0 4366
4367 . 4366 4368 0 4367
4368 . 4367 4369 0 4368
4369 . 4368 4370 0 4369
4370 . 4369 4371 0 4370
4371 . 4370 4372 0 4371
4372 . 4371 4373 0 4372
4373 . 4372 4374 0 4373
4374 . 4373 4375 0 4374
4375 . 4374 4376 0 4375
4376 . 4375 4377 0 4376
4377 . 4376 4378 0 4377
4378 . 4377 4379 0 4378
4379 . 4378 4380 0 4379
4380 . 4379 4381 0 4380
4381 ( 4380 4382 0 4381
4382 . 4381 4383 0 4382
4383 . 4382 4384 0 4383
4384 . 4383 4385 0 4384
4385 . 4384 4386 0 4385
4386 . 4385 4387 0 4386
4387 . 4386 4388 0 4387
4388 . 4387 4389 0 4388
4389 . 4388 4390 0 4389
4390 . 4389 4391 0 4390
4391 . 4390 4392 0 4391
4392 . 4391 4393 0 4392
4393 . 4392 4394 0 4393
4394 . 4393 4395 0 4394
4395 . 4394 4396 0 4395
4396 . 4395 4397 0 4396
4397 . 4396 4398 0 4397
4398 . 4397 4399 0 4398
4399 . 4398 4400 0 4399
4400 . 4399 4401 0 4400
4401 . 4400 4402 0 4401
4402 . 4401 4403 0 4402
4403 . 4402 4404 0 4403
4404 . 4403 4405 0 4404
4405 . 4404 4406 0 4405
4406 . 4405 4407 0 4406
4407 . 4406 4408 0 4407
4408 . 4407 4409 0 4408
4409 . 4408 4410 0 4409
4410 . 4409 4411 0 4410
4411 . 4410 4412 0 4411
4412 . 4411 4413 0 4412
4413 . 4412 4414 0 4413
4414 . 4413 4415 0 4414
4415 . 4414 4416 0 4415
4416 . 4415 4417 0 4416
4417 . 4416 4418 0 4417
4418 . 4417 4419 0 4418
4419 . 4418 4420 0 4419
4420 . 4419 4421 0 4420
4421 . 4420 4422 0 4421
4422 . 4421 4423 0 4422
4423 . 4422 4424 0 4423
4424 . 4423 4425 0 4424
4425 . 4424 4426 0 4425
4426 . 4425 4427 0 4426
4427 . 4426 4428 0 4427
4428 . 4427 4429 0 4428
4429 . 4428 4430 0 4429
4430 . 4429 4431 0 4430
4431 . 4430 4432 0 4431
4432 . 4431 4433 0 4432
4433 . 4432 4434 0 4433
4434 . 4433 4435 0 4434
4435 . 4434 4436 0 4435
4436 . 4435 4437 0 4436
4437 . 4436 4438 0 4437
4438 . 4437 4439 0 4438
4439 ( 4438 4440 0 4439
4440 . 4439 4441 0 4440
4441 . 4440 4442 0 4441
4442 . 4441 4443 0 4442
4443 . 4442 4444 0 4443
4444 ( 4443 4445 0 4444
4445 . 4444 4446 0 4445
4446 . 4445 4447 0 4446
4447 ( 4446 4448 0 4447
4448 ( 4447 4449 0 4448
4449 . 4448 4450 0 4449
4450 . 4449 4451 0 4450
4451 . 4450 4452 0 4451
4452 . 4451 4453 0 4452
4453 . 4452 4454 0 4453
4454 . 4453 4455 0 4454
4455 . 4454 4456 0 4455
4456 . 4455 4457 0 4456
4457 . 4456 4458 0 4457
4458 . 4457 4459 0 4458
4459 . 4458 4460 0 4459
4460 . 4459 4461 0 4460
4461 . 4460 4462 0 4461
4462 . 4461 4463 0 4462
4463 . 4462 4464 0 4463
4464 . 4463 4465 0 4464
4465 . 4464 4466 0 4465
4466 . 4465 4467 0 4466
4467 . 4466 4468 0 4467
4468 . 4467 4469 0 4468
4469 . 4468 4470 0 4469
4470 ( 4469 4471 0 4470
4471 ( 4470 4472 0 4471
4472 ( 4471 4473 0 4472
4473 ( 4472 4474 0 4473
4474 . 4473 4475 0 4474
4475 ( 4474 4476 0 4475
4476 . 4475 4477 0 4476
4477 ( 4476 4478 0 4477
4478 ( 4477 4479 0 4478
4479 . 4478 4480 0 4479
4480 . 4479 4481 0 4480
4481 . 4480 4482 0 4481
4482 . 4481 4483 0 4482
4483 . 4482 4484 0 4483
4484 . 4483 4485 0 4484
4485 . 4484 4486 0 4485
4486 . 4485 4487 0 4486
4487 ( 4486 4488 0 4487
4488 . 4487 4489 0 4488
4489 ( 4488 4490 0 4489
4490 ( 4489 4491 0 4490
4491 . 4490 4492 0 4491
4492 . 4491 4493 0 4492
4493 . 4492 4494 0 4493
4494 . 4493 4495 0 4494
4495 ) 4494 4496 0 4495
4496 ( 4495 4497 0 4496
4497 . 4496 4498 0 4497
4498 ( 4497 4499 0 4498
4499 ( 4498 4500 0 4499
4500 ( 4499 4501 0 4500
4501 ( 4500 4502 0 4501
4502 ( 4501 4503 0 4502
4503 . 4502 4504 0 4503
4504 . 4503 4505 0 4504
4505 . 4504 4506 0 4505
4506 . 4505 4507 0 4506
4507 . 4506 4508 0 4507
4508 ( 4507 4509 0 4508
4509 . 4508 4510 0 4509
4510 . 4509 4511 0 4510
4511 . 4510 4512 0 4511
4512 . 4511 4513 0 4512
4513 ) 4512 4514 0 4513
4514 . 4513 4515 0 4514
4515 ) 4514 4516 0 4515
4516 ) 4515 4517 0 4516
4517 ) 4516 4518 0 4517
4518 . 4517 4519 0 4518
4519 . 4518 4520 0 4519
4520 . 4519 4521 0 4520
4521 ( 4520 4522 0 4521
4522 . 4521 4523 0 4522
4523 . 4522 4524 0 4523
4524 . 4523 4525 0 4524
4525 . 4524 4526 0 4525
4526 . 4525 4527 0 4526
4527 ) 4526 4528 0 4527
4528 ) 4527 4529 0 4528
4529 ) 4528 4530 0 4529
4530 . 4529 4531 0 4530
4531 . 4530 4532 0 4531
4532 . 4531 4533 0 4532
4533 . 4532 4534 0 4533
4534 . 4533 4535 0 4534
4535 . 4534 4536 0 4535
4536 . 4535 4537 0 4536
4537 . 4536 4538 0 4537
4538 . 4537 4539 0 4538
4539 ( 4538 4540 0 4539
4540 . 4539 4541 0 4540
4541 . 4540 4542 0 4541
4542 . 4541 4543 0 4542
4543 . 4542 4544 0 4543
4544 . 4543 4545 0 4544
4545 . 4544 4546 0 4545
4546 . 4545 4547 0 4546
4547 . 4546 4548 0 4547
4548 . 4547 4549 0 4548
4549 . 4548 4550 0 4549
4550 . 4549 4551 0 4550
4551 . 4550 4552 0 4551
4552 . 4551 4553 0 4552
4553 . 4552 4554 0 4553
4554 ( 4553 4555 0 4554
4555 ( 4554 4556 0 4555
4556 . 4555 4557 0 4556
4557 . 4556 4558 0 4557
4558 . 4557 4559 0 4558
4559 . 4558 4560 0 4559
4560 . 4559 4561 0 4560
4561 . 4560 4562 0 4561
4562 . 4561 4563 0 4562
4563 . 4562 4564 0 4563
4564 . 4563 4565 0 4564
4565 . 4564 4566 0 4565
4566 . 4565 4567 0 4566
4567 . 4566 4568 0 4567
4568 ( 4567 4569 0 4568
4569 . 4568 4570 0 4569
4570 . 4569 4571 0 4570
4571 . 4570 4572 0 4571
4572 . 4571 4573 0 4572
4573 ( 4572 4574 0 4573
4574 . 4573 4575 0 4574
4575 ( 4574 4576 0 4575
4576 ( 4575 4577 0 4576
4577 . 4576 4578 0 4577
4578 . 4577 4579 0 4578
4579 . 4578 4580 0 4579
4580 . 4579 4581 0 4580
4581 ( 4580 4582 0 4581
4582 ( 4581 4583 0 4582
4583 ) 4582 4584 0 4583
4584 ) 4583 4585 0 4584
4585 ) 4584 4586 0 4585
4586 ) 4585 4587 0 4586
4587 . 4586 4588 0 4587
4588 . 4587 4589 0 4588
4589 . 4588 4590 0 4589
4590 . 4589 4591 0 4590
4591 . 4590 4592 0 4591
4592 . 4591 4593 0 4592
4593 . 4592 4594 0 4593
4594 . 4593 4595 0 4594
4595 . 4594 4596 0 4595
4596 . 4595 4597 0 4596
4597 . 4596 4598 0 4597
4598 . 4597 4599 0 4598
4599 ) 4598 4600 0 4599
4600 ) 4599 4601 0 4600
4601 ) 4600 4602 0 4601
4602 ) 4601 4603 0 4602
4603 ) 4602 4604 0 4603
4604 . 4603 4605 0 4604
4605 . 4604 4606 0 4605
4606 . 4605 4607 0 4606
4607 . 4606 4608 0 4607
4608 ) 4607 4609 0 4608
4609 ) 4608 4610 0 4609
4610 . 4609 4611 0 4610
4611 . 4610 4612 0 4611
4612 ) 4611 4613 0 4612
4613 ) 4612 4614 0 4613
4614 ) 4613 4615 0 4614
4615 ) 4614 4616 0 4615
4616 ) 4615 4617 0 4616
4617 ) 4616 4618 0 4617
4618 . 4617 4619 0 4618
4619 ) 4618 4620 0 4619
4620 ) 4619 4621 0 4620
4621 . 4620 4622 0 4621
4622 . 4621 4623 0 4622
4623 ( 4622 4624 0 4623
4624 . 4623 4625 0 4624
4625 . 4624 4626 0 4625
4626 ( 4625 4627 0 4626
4627 . 4626 4628 0 4627
4628 . 4627 4629 0 4628
4629 . 4628 4630 0 4629
4630 . 4629 4631 0 4630
4631 . 4630 4632 0 4631
4632 . 4631 4633 0 4632
4633 . 4632 4634 0 4633
4634 . 4633 4635 0 4634
4635 . 4634 4636 0 4635
4636 . 4635 4637 0 4636
4637 . 4636 4638 0 4637
4638 . 4637 4639 0 4638
4639 . 4638 4640 0 4639
4640 ) 4639 4641 0 4640
4641 . 4640 4642 0 4641
4642 . 4641 4643 0 4642
4643 . 4642 4644 0 4643
4644 . 4643 4645 0 4644
4645 . 4644 4646 0 4645
4646 . 4645 4647 0 4646
4647 . 4646 4648 0 4647
4648 . 4647 4649 0 4648
4649 . 4648 4650 0 4649
4650 . 4649 4651 0 4650
4651 . 4650 4652 0 4651
4652 . 4651 4653 0 4652
4653 . 4652 4654 0 4653
4654 . 4653 4655 0 4654
4655 . 4654 4656 0 4655
4656 . 4655 4657 0 4656
4657 . 4656 4658 0 4657
4658 . 4657 4659 0 4658
4659 . 4658 4660 0 4659
4660 . 4659 4661 0 4660
4661 . 4660 4662 0 4661
4662 . 4661 4663 0 4662
4663 . 4662 4664 0 4663
4664 . 4663 4665 0 4664
4665 . 4664 4666 0 4665
4666 . 4665 4667 0 4666
4667 . 4666 4668 0 4667
4668 . 4667 4669 0 4668
4669 . 4668 4670 0 4669
4670 . 4669 4671 0 4670
4671 . 4670 4672 0 4671
4672 ( 4671 4673 0 4672
4673 . 4672 4674 0 4673
4674 ( 4673 4675 0 4674
4675 . 4674 4676 0 4675
4676 ( 4675 4677 0 4676
4677 . 4676 4678 0 4677
4678 . 4677 4679 0 4678
4679 . 4678 4680 0 4679
4680 . 4679 4681 0 4680
4681 . 4680 4682 0 4681
4682 . 4681 4683 0 4682
4683 ( 4682 4684 0 4683
4684 . 4683 4685 0 4684
4685 . 4684 4686 0 4685
4686 . 4685 4687 0 4686
4687 . 4686 4688 0 4687
4688 . 4687 4689 0 4688
4689 ( 4688 4690 0 4689
4690 . 4689 4691 0 4690
4691 . 4690 4692 0 4691
4692 . 4691 4693 0 4692
4693 . 4692 4694 0 4693
4694 ( 4693 4695 0 4694
4695 . 4694 4696 0 4695
4696 ( 4695 4697 0 4696
4697 . 4696 4698 0 4697
4698 ( 4697 4699 0 4698
4699 ( 4698 4700 0 4699
4700 ( 4699 4701 0 4700
4701 ( 4700 4702 0 4701
4702 ( 4701 4703 0 4702
4703 ( 4702 4704 0 4703
4704 ( 4703 4705 0 4704
4705 . 4704 4706 0 4705
4706 ( 4705 4707 0 4706
4707 ( 4706 4708 0 4707
4708 ( 4707 4709 0 4708
4709 . 4708 4710 0 4709
4710 . 4709 4711 0 4710
4711 . 4710 4712 0 4711
4712 . 4711 4713 0 4712
4713 . 4712 4714 0 4713
4714 . 4713 4715 0 4714
4715 . 4714 4716 0 4715
4716 ) 4715 4717 0 4716
4717 ) 4716 4718 0 4717
4718 ) 4717 4719 0 4718
4719 ) 4718 4720 0 4719
4720 ) 4719 4721 0 4720
4721 . 4720 4722 0 4721
4722 . 4721 4723 0 4722
4723 . 4722 4724 0 4723
4724 . 4723 4725 0 4724
4725 . 4724 4726 0 4725
4726 . 4725 4727 0 4726
4727 ( 4726 4728 0 4727
4728 . 4727 4729 0 4728
4729 . 4728 4730 0 4729
4730 . 4729 4731 0 4730
4731 . 4730 4732 0 4731
4732 . 4731 4733 0 4732
4733 . 4732 4734 0 4733
4734 . 4733 4735 0 4734
4735 . 4734 4736 0 4735
4736 . 4735 4737 0 4736
4737 . 4736 4738 0 4737
4738 . 4737 4739 0 4738
4739 . 4738 4740 0 4739
4740 ( 4739 4741 0 4740
4741 . 4740 4742 0 4741
4742 . 4741 4743 0 4742
4743 . 4742 4744 0 4743
4744 . 4743 4745 0 4744
4745 . 4744 4746 0 4745
4746 . 4745 4747 0 4746
4747 . 4746 4748 0 4747
4748 . 4747 4749 0 4748
4749 . 4748 4750 0 4749
4750 . 4749 4751 0 4750
4751 . 4750 4752 0 4751
4752 . 4751 4753 0 4752
4753 . 4752 4754 0 4753
4754 ( 4753 4755 0 4754
4755 . 4754 4756 0 4755
4756 . 4755 4757 0 4756
4757 ( 4756 4758 0 4757
4758 ( 4757 4759 0 4758
4759 . 4758 4760 0 4759
4760 . 4759 4761 0 4760
4761 . 4760 4762 0 4761
4762 . 4761 4763 0 4762
4763 . 4762 4764 0 4763
4764 ( 4763 4765 0 4764
4765 ) 4764 4766 0 4765
4766 ) 4765 4767 0 4766
4767 ( 4766 4768 0 4767
4768 ) 4767 4769 0 4768
4769 ) 4768 4770 0 4769
4770 ) 4769 4771 0 4770
4771 . 4770 4772 0 4771
4772 . 4771 4773 0 4772
4773 . 4772 4774 0 4773
4774 ( 4773 4775 0 4774
4775 . 4774 4776 0 4775
4776 . 4775 4777 0 4776
4777 . 4776 4778 0 4777
4778 . 4777 4779 0 4778
4779 . 4778 4780 0 4779
4780 . 4779 4781 0 4780
4781 . 4780 4782 0 4781
4782 . 4781 4783 0 4782
4783 . 4782 4784 0 4783
4784 . 4783 4785 0 4784
4785 . 4784 4786 0 4785
4786 . 4785 4787 0 4786
4787 . 4786 4788 0 4787
4788 . 4787 4789 0 4788
4789 . 4788 4790 0 4789
4790 . 4789 4791 0 4790
4791 . 4790 4792 0 4791
4792 ( 4791 4793 0 4792
4793 . 4792 4794 0 4793
4794 . 4793 4795 0 4794
4795 . 4794 4796 0 4795
4796 . 4795 4797 0 4796
4797 ( 4796 4798 4899 4797
4798 ( 4797 4799 4898 4798
4799 . 4798 4800 4897 4799
4800 . 4799 4801 4896 4800
4801 . 4800 4802 4895 4801
4802 . 4801 4803 4894 4802
4803 . 4802 4804 4893 4803
4804 . 4803 4805 0 4804
4805 . 4804 4806 0 4805
4806 . 4805 4807 0 4806
4807 ( 4806 4808 4822 4807
4808 . 4807 4809 4821 4808
4809 . 4808 4810 4820 4809
4810 . 4809 4811 0 4810
4811 . 4810 4812 0 4811
4812 . 4811 4813 0 4812
4813 . 4812 4814 0 4813
4814 . 4813 4815 0 4814
4815 ( 4814 4816 0 4815
4816 ( 4815 4817 0 4816
4817 . 4816 4818 0 4817
4818 . 4817 4819 0 4818
4819 ( 4818 4820 0 4819
4820 ) 4819 4821 4809 4820
4821 ) 4820 4822 4808 4821
4822 ) 4821 4823 4807 4822
4823 ( 4822 4824 0 4823
4824 . 4823 4825 0 4824
4825 . 4824 4826 0 4825
4826 . 4825 4827 0 4826
4827 . 4826 4828 0 4827
4828 ( 4827 4829 4892 4828
4829 ( 4828 4830 4891 4829
4830 ( 4829 4831 4890 4830
4831 ( 4830 4832 4889 4831
4832 . 4831 4833 4888 4832
4833 ( 4832 4834 4887 4833
4834 . 4833 4835 4886 4834
4835 . 4834 4836 4885 4835
4836 . 4835 4837 4884 4836
4837 . 4836 4838 4883 4837
4838 . 4837 4839 0 4838
4839 . 4838 4840 0 4839
4840 ( 4839 4841 4856 4840
4841 ( 4840 4842 4855 4841
4842 ( 4841 4843 4854 4842
4843 ( 4842 4844 4853 4843
4844 . 4843 4845 4852 4844
4845 . 4844 4846 4851 4845
4846 . 4845 4847 4850 4846
4847 . 4846 4848 0 4847
4848 . 4847 4849 0 4848
4849 . 4848 4850 0 4849
4850 ) 4849 4851 4846 4850
4851 ) 4850 4852 4845 4851
4852 ) 4851 4853 4844 4852
4853 ) 4852 4854 4843 4853
4854 ) 4853 4855 4842 4854
4855 ) 4854 4856 4841 4855
4856 ) 4855 4857 4840 4856
4857 . 4856 4858 0 4857
4858 . 4857 4859 0 4858
4859 . 4858 4860 0 4859
4860 . 4859 4861 0 4860
4861 . 4860 4862 0 4861
4862 . 4861 4863 0 4862
4863 . 4862 4864 0 4863
4864 . 4863 4865 0 4864
4865 . 4864 4866 0 4865
4866 . 4865 4867 0 4866
4867 . 4866 4868 0 4867
4868 . 4867 4869 0 4868
4869 . 4868 4870 0 4869
4870 . 4869 4871 0 4870
4871 . 4870 4872 0 4871
4872 . 4871 4873 0 4872
4873 . 4872 4874 0 4873
4874 . 4873 4875 0 4874
4875 . 4874 4876 0 4875
4876 . 4875 4877 0 4876
4877 . 4876 4878 0 4877
4878 ( 4877 4879 0 4878
4879 . 4878 4880 0 4879
4880 ( 4879 4881 0 4880
4881 ( 4880 4882 0 4881
4882 . 4881 4883 0 4882
4883 ) 4882 4884 4837 4883
4884 ) 4883 4885 4836 4884
4885 ) 4884 4886 4835 4885
4886 ) 4885 4887 4834 4886
4887 ) 4886 4888 4833 4887
4888 ) 4887 4889 4832 4888
4889 ) 4888 4890 4831 4889
4890 ) 4889 4891 4830 4890
4891 ) 4890 4892 4829 4891
4892 ) 4891 4893 4828 4892
4893 ) 4892 4894 4803 4893
4894 ) 4893 4895 4802 4894
4895 ) 4894 4896 4801 4895
4896 ) 4895 4897 4800 4896
4897 ) 4896 4898 4799 4897
4898 ) 4897 4899 4798 4898
4899 ) 4898 4900 4797 4899
4900 . 4899 4901 0 4900
4901 . 4900 4902 0 4901
4902 . 4901 4903 0 4902
4903 . 4902 4904 0 4903
4904 . 4903 4905 0 4904
4905 . 4904 4906 0 4905
4906 ( 4905 4907 0 4906
4907 ( 4906 4908 0 4907
4908 ( 4907 4909 0 4908
4909 ( 4908 4910 0 4909
4910 ( 4909 4911 0 4910
4911 . 4910 4912 0 4911
4912 . 4911 4913 0 4912
4913 . 4912 4914 0 4913
4914 . 4913 4915 0 4914
4915 . 4914 4916 0 4915
4916 ( 4915 4917 0 4916
4917 . 4916 4918 0 4917
4918 ( 4917 4919 4938 4918
4919 ( 4918 4920 4937 4919
4920 ( 4919 4921 4936 4920
4921 ( 4920 4922 4935 4921
4922 ( 4921 4923 4934 4922
4923 ( 4922 4924 4933 4923
4924 . 4923 4925 4932 4924
4925 ( 4924 4926 0 4925
4926 ( 4925 4927 0 4926
4927 ( 4926 4928 0 4927
4928 . 4927 4929 0 4928
4929 . 4928 4930 0 4929
4930 . 4929 4931 0 4930
4931 . 4930 4932 0 4931
4932 ) 4931 4933 4924 4932
4933 . 4932 4934 4923 4933
4934 . 4933 4935 4922 4934
4935 . 4934 4936 4921 4935
4936 . 4935 4937 4920 4936
4937 ) 4936 4938 4919 4937
4938 ) 4937 4939 4918 4938
4939 ( 4938 4940 4998 4939
4940 ( 4939 4941 4997 4940
4941 ( 4940 4942 4996 4941
4942 . 4941 4943 4995 4942
4943 . 4942 4944 4994 4943
4944 . 4943 4945 0 4944
4945 . 4944 4946 0 4945
4946 . 4945 4947 0 4946
4947 . 4946 4948 0 4947
4948 . 4947 4949 0 4948
4949 . 4948 4950 0 4949
4950 . 4949 4951 0 4950
4951 . 4950 4952 4985 4951
4952 . 4951 4953 4984 4952
4953 . 4952 4954 4983 4953
4954 . 4953 4955 4982 4954
4955 ( 4954 4956 4981 4955
4956 . 4955 4957 0 4956
4957 . 4956 4958 0 4957
4958 . 4957 4959 0 4958
4959 ( 4958 4960 0 4959
4960 ( 4959 4961 4980 4960
4961 . 4960 4962 4979 4961
4962 . 4961 4963 4978 4962
4963 . 4962 4964 4977 4963
4964 . 4963 4965 4976 4964
4965 . 4964 4966 4975 4965
4966 . 4965 4967 0 4966
4967 . 4966 4968 0 4967
4968 . 4967 4969 0 4968
4969 . 4968 4970 0 4969
4970 . 4969 4971 0 4970
4971 ( 4970 4972 0 4971
4972 . 4971 4973 0 4972
4973 . 4972 4974 0 4973
4974 . 4973 4975 0 4974
4975 ) 4974 4976 4965 4975
4976 ) 4975 4977 4964 4976
4977 ) 4976 4978 4963 4977
4978 ) 4977 4979 4962 4978
4979 ) 4978 4980 4961 4979
4980 ) 4979 4981 4960 4980
4981 ) 4980 4982 4955 4981
4982 ) 4981 4983 4954 4982
4983 ) 4982 4984 4953 4983
4984 ) 4983 4985 4952 4984
4985 ) 4984 4986 4951 4985
4986 . 4985 4987 0 4986
4987 . 4986 4988 0 4987
4988 . 4987 4989 0 4988
4989 . 4988 4990 0 4989
4990 . 4989 4991 0 4990
4991 . 4990 4992 0 4991
4992 . 4991 4993 0 4992
4993 . 4992 4994 0 4993
4994 ) 4993 4995 4943 4994
4995 ) 4994 4996 4942 4995
4996 ) 4995 4997 4941 4996
4997 ) 4996 4998 4940 4997
4998 ) 4997 4999 4939 4998
4999 . 4998 5000 0 4999
5000 . 4999 5001 0 5000
5001 . 5000 5002 0 5001
5002 . 5001 5003 0 5002
5003 . 5002 5004 0 5003
5004 . 5003 5005 0 5004
5005 . 5004 5006 0 5005
5006 ( 5005 5007 0 5006
5007 . 5006 5008 0 5007
5008 ( 5007 5009 0 5008
5009 . 5008 5010 0 5009
5010 ( 5009 5011 0 5010
5011 . 5010 5012 0 5011
5012 . 5011 5013 0 5012
5013 . 5012 5014 0 5013
5014 . 5013 5015 0 5014
5015 . 5014 5016 0 5015
5016 ( 5015 5017 0 5016
5017 ( 5016 5018 0 5017
5018 ( 5017 5019 0 5018
5019 . 5018 5020 0 5019
5020 . 5019 5021 0 5020
5021 . 5020 5022 0 5021
5022 . 5021 5023 0 5022
5023 . 5022 5024 0 5023
5024 . 5023 5025 0 5024
5025 . 5024 5026 0 5025
5026 . 5025 5027 0 5026
5027 . 5026 5028 0 5027
5028 . 5027 5029 0 5028
5029 . 5028 5030 0 5029
5030 . 5029 5031 0 5030
5031 . 5030 5032 0 5031
5032 . 5031 5033 0 5032
5033 . 5032 5034 0 5033
5034 ( 5033 5035 0 5034
5035 ( 5034 5036 0 5035
5036 ( 5035 5037 0 5036
5037 . 5036 5038 0 5037
5038 . 5037 5039 0 5038
5039 . 5038 5040 0 5039
5040 . 5039 5041 0 5040
5041 . 5040 5042 0 5041
5042 . 5041 5043 0 5042
5043 . 5042 5044 0 5043
5044 . 5043 5045 0 5044
5045 . 5044 5046 0 5045
5046 . 5045 5047 0 5046
5047 . 5046 5048 0 5047
5048 . 5047 5049 0 5048
5049 . 5048 5050 0 5049
5050 . 5049 5051 0 5050
5051 . 5050 5052 0 5051
5052 . 5051 5053 0 5052
5053 . 5052 5054 0 5053
5054 . 5053 5055 0 5054
5055 . 5054 5056 0 5055
5056 . 5055 5057 0 5056
5057 . 5056 5058 0 5057
5058 . 5057 5059 0 5058
5059 . 5058 5060 0 5059
5060 . 5059 5061 0 5060
5061 . 5060 5062 0 5061
5062 . 5061 5063 0 5062
5063 . 5062 5064 0 5063
5064 . 5063 5065 0 5064
5065 . 5064 5066 0 5065
5066 ( 5065 5067 0 5066
5067 ( 5066 5068 0 5067
5068 ( 5067 5069 0 5068
5069 . 5068 5070 0 5069
5070 ( 5069 5071 0 5070
5071 . 5070 5072 0 5071
5072 ( 5071 5073 0 5072
5073 ( 5072 5074 0 5073
5074 ( 5073 5075 0 5074
5075 . 5074 5076 0 5075
5076 ( 5075 5077 0 5076
5077 . 5076 5078 0 5077
5078 . 5077 5079 0 5078
5079 . 5078 5080 0 5079
5080 ( 5079 5081 0 5080
5081 ( 5080 5082 0 5081
5082 . 5081 5083 0 5082
5083 ( 5082 5084 0 5083
5084 ( 5083 5085 0 5084
5085 ( 5084 5086 0 5085
5086 ( 5085 5087 0 5086
5087 . 5086 5088 0 5087
5088 . 5087 5089 0 5088
5089 . 5088 5090 0 5089
5090 . 5089 5091 0 5090
5091 ) 5090 5092 0 5091
5092 ) 5091 5093 0 5092
5093 ) 5092 5094 0 5093
5094 ) 5093 5095 0 5094
5095 ) 5094 5096 0 5095
5096 ) 5095 5097 0 5096
5097 . 5096 5098 0 5097
5098 ) 5097 5099 0 5098
5099 ) 5098 5100 0 5099
5100 ) 5099 5101 0 5100
5101 . 5100 5102 0 5101
5102 ) 5101 5103 0 5102
5103 ) 5102 5104 0 5103
5104 . 5103 5105 0 5104
5105 . 5104 5106 0 5105
5106 . 5105 5107 0 5106
5107 ( 5106 5108 0 5107
5108 . 5107 5109 0 5108
5109 . 5108 5110 0 5109
5110 . 5109 5111 0 5110
5111 . 5110 5112 0 5111
5112 . 5111 5113 0 5112
5113 . 5112 5114 0 5113
5114 ( 5113 5115 0 5114
5115 . 5114 5116 0 5115
5116 ( 5115 5117 0 5116
5117 . 5116 5118 0 5117
5118 . 5117 5119 0 5118
5119 . 5118 5120 0 5119
5120 . 5119 5121 0 5120
5121 . 5120 5122 0 5121
5122 . 5121 5123 0 5122
5123 . 5122 5124 0 5123
5124 . 5123 5125 0 5124
5125 . 5124 5126 0 5125
5126 ) 5125 5127 0 5126
5127 . 5126 5128 0 5127
5128 . 5127 5129 0 5128
5129 ) 5128 5130 0 5129
5130 ) 5129 5131 0 5130
5131 ) 5130 5132 0 5131
5132 ) 5131 5133 0 5132
5133 . 5132 5134 0 5133
5134 . 5133 5135 0 5134
5135 . 5134 5136 0 5135
5136 . 5135 5137 0 5136
5137 . 5136 5138 0 5137
5138 . 5137 5139 0 5138
5139 . 5138 5140 0 5139
5140 ( 5139 5141 0 5140
5141 . 5140 5142 0 5141
5142 . 5141 5143 0 5142
5143 ( 5142 5144 0 5143
5144 . 5143 5145 0 5144
5145 . 5144 5146 0 5145
5146 . 5145 5147 0 5146
5147 . 5146 5148 0 5147
5148 . 5147 5149 0 5148
5149 . 5148 5150 0 5149
5150 . 5149 5151 0 5150
5151 . 5150 5152 0 5151
5152 . 5151 5153 0 5152
5153 ( 5152 5154 0 5153
5154 . 5153 5155 0 5154
5155 . 5154 5156 0 5155
5156 . 5155 5157 0 5156
5157 . 5156 5158 0 5157
5158 ( 5157 5159 0 5158
5159 . 5158 5160 0 5159
5160 . 5159 5161 0 5160
5161 . 5160 5162 0 5161
5162 . 5161 5163 0 5162
5163 . 5162 5164 0 5163
5164 . 5163 5165 0 5164
5165 . 5164 5166 0 5165
5166 . 5165 5167 0 5166
5167 ( 5166 5168 0 5167
5168 ( 5167 5169 0 5168
5169 ( 5168 5170 0 5169
5170 . 5169 5171 0 5170
5171 . 5170 5172 0 5171
5172 . 5171 5173 0 5172
5173 . 5172 5174 0 5173
5174 . 5173 5175 0 5174
5175 ( 5174 5176 0 5175
5176 ( 5175 5177 0 5176
5177 . 5176 5178 0 5177
5178 . 5177 5179 0 5178
5179 . 5178 5180 0 5179
5180 . 5179 5181 0 5180
5181 ) 5180 5182 0 5181
5182 ) 5181 5183 0 5182
5183 ) 5182 5184 0 5183
5184 ) 5183 5185 0 5184
5185 ) 5184 5186 0 5185
5186 ) 5185 5187 0 5186
5187 ) 5186 5188 0 5187
5188 ) 5187 5189 0 5188
5189 ( 5188 5190 0 5189
5190 . 5189 5191 0 5190
5191 ) 5190 5192 0 5191
5192 ) 5191 5193 0 5192
5193 . 5192 5194 0 5193
5194 ) 5193 5195 0 5194
5195 ) 5194 5196 0 5195
5196 . 5195 5197 0 5196
5197 ) 5196 5198 0 5197
5198 . 5197 5199 0 5198
5199 . 5198 5200 0 5199
5200 . 5199 5201 0 5200
5201 . 5200 5202 0 5201
5202 . 5201 5203 0 5202
5203 . 5202 5204 0 5203
5204 . 5203 5205 0 5204
5205 . 5204 5206 0 5205
5206 . 5205 5207 0 5206
5207 . 5206 5208 0 5207
5208 ( 5207 5209 0 5208
5209 ( 5208 5210 0 5209
5210 ( 5209 5211 0 5210
5211 ( 5210 5212 0 5211
5212 ( 5211 5213 0 5212
5213 . 5212 5214 0 5213
5214 ( 5213 5215 0 5214
5215 . 5214 5216 0 5215
5216 ( 5215 5217 0 5216
5217 ( 5216 5218 0 5217
5218 ( 5217 5219 0 5218
5219 . 5218 5220 0 5219
5220 . 5219 5221 0 5220
5221 . 5220 5222 0 5221
5222 . 5221 5223 0 5222
5223 . 5222 5224 0 5223
5224 . 5223 5225 0 5224
5225 . 5224 5226 0 5225
5226 . 5225 5227 0 5226
5227 . 5226 5228 0 5227
5228 ( 5227 5229 0 5228
5229 ( 5228 5230 0 5229
5230 . 5229 5231 0 5230
5231 . 5230 5232 0 5231
5232 . 5231 5233 0 5232
5233 . 5232 5234 0 5233
5234 . 5233 5235 0 5234
5235 . 5234 5236 0 5235
5236 . 5235 5237 0 5236
5237 . 5236 5238 0 5237
5238 . 5237 5239 0 5238
5239 . 5238 5240 0 5239
5240 . 5239 5241 0 5240
5241 . 5240 5242 0 5241
5242 . 5241 5243 0 5242
5243 . 5242 5244 0 5243
5244 . 5243 5245 0 5244
5245 . 5244 5246 0 5245
5246 . 5245 5247 0 5246
5247 . 5246 5248 0 5247
5248 . 5247 5249 0 5248
5249 . 5248 5250 0 5249
5250 . 5249 5251 0 5250
5251 . 5250 5252 0 5251
5252 ( 5251 5253 0 5252
5253 ( 5252 5254 0 5253
5254 ( 5253 5255 0 5254
5255 . 5254 5256 0 5255
5256 . 5255 5257 0 5256
5257 . 5256 5258 0 5257
5258 ( 5257 5259 0 5258
5259 . 5258 5260 0 5259
5260 . 5259 5261 0 5260
5261 . 5260 5262 0 5261
5262 . 5261 5263 0 5262
5263 ) 5262 5264 0 5263
5264 . 5263 5265 0 5264
5265 . 5264 5266 0 5265
5266 . 5265 5267 0 5266
5267 ( 5266 5268 0 5267
5268 . 5267 5269 0 5268
5269 . 5268 5270 0 5269
5270 ( 5269 5271 0 5270
5271 . 5270 5272 0 5271
5272 . 5271 5273 0 5272
5273 ( 5272 5274 0 5273
5274 ( 5273 5275 0 5274
5275 . 5274 5276 0 5275
5276 . 5275 5277 0 5276
5277 . 5276 5278 0 5277
5278 . 5277 5279 0 5278
5279 . 5278 5280 0 5279
5280 ) 5279 5281 0 5280
5281 ) 5280 5282 0 5281
5282 ) 5281 5283 0 5282
5283 ) 5282 5284 0 5283
5284 . 5283 5285 0 5284
5285 . 5284 5286 0 5285
5286 . 5285 5287 0 5286
5287 . 5286 5288 0 5287
5288 . 5287 5289 0 5288
5289 . 5288 5290 0 5289
5290 . 5289 5291 0 5290
5291 ( 5290 5292 0 5291
5292 ) 5291 5293 0 5292
5293 ) 5292 5294 0 5293
5294 ) 5293 5295 0 5294
5295 ) 5294 5296 0 5295
5296 ) 5295 5297 0 5296
5297 ) 5296 5298 0 5297
5298 . 5297 5299 0 5298
5299 . 5298 5300 0 5299
5300 . 5299 5301 0 5300
5301 . 5300 5302 0 5301
5302 . 5301 5303 0 5302
5303 ( 5302 5304 0 5303
5304 ( 5303 5305 0 5304
5305 ( 5304 5306 0 5305
5306 . 5305 5307 0 5306
5307 ( 5306 5308 0 5307
5308 . 5307 5309 0 5308
5309 . 5308 5310 0 5309
5310 . 5309 5311 0 5310
5311 . 5310 5312 0 5311
5312 ( 5311 5313 0 5312
5313 ( 5312 5314 0 5313
5314 ( 5313 5315 0 5314
5315 ( 5314 5316 0 5315
5316 ( 5315 5317 0 5316
5317 . 5316 5318 0 5317
5318 . 5317 5319 0 5318
5319 . 5318 5320 0 5319
5320 . 5319 5321 0 5320
5321 . 5320 5322 0 5321
5322 . 5321 5323 0 5322
5323 . 5322 5324 0 5323
5324 . 5323 5325 0 5324
5325 . 5324 5326 0 5325
5326 . 5325 5327 0 5326
5327 . 5326 5328 0 5327
5328 . 5327 5329 0 5328
5329 . 5328 5330 0 5329
5330 ( 5329 5331 0 5330
5331 ) 5330 5332 0 5331
5332 . 5331 5333 0 5332
5333 . 5332 5334 0 5333
5334 . 5333 5335 0 5334
5335 ( 5334 5336 0 5335
5336 . 5335 5337 0 5336
5337 ( 5336 5338 0 5337
5338 . 5337 5339 0 5338
5339 ( 5338 5340 0 5339
5340 ) 5339 5341 0 5340
5341 . 5340 5342 0 5341
5342 . 5341 5343 0 5342
5343 ) 5342 5344 0 5343
5344 . 5343 5345 0 5344
5345 . 5344 5346 0 5345
5346 . 5345 5347 0 5346
5347 . 5346 5348 0 5347
5348 . 5347 5349 0 5348
5349 . 5348 5350 0 5349
5350 . 5349 5351 0 5350
5351 . 5350 5352 0 5351
5352 . 5351 5353 0 5352
5353 . 5352 5354 0 5353
5354 . 5353 5355 0 5354
5355 ( 5354 5356 0 5355
5356 ( 5355 5357 0 5356
5357 ( 5356 5358 0 5357
5358 ( 5357 5359 0 5358
5359 . 5358 5360 0 5359
5360 . 5359 5361 0 5360
5361 . 5360 5362 0 5361
5362 . 5361 5363 0 5362
5363 . 5362 5364 0 5363
5364 ( 5363 5365 0 5364
5365 ( 5364 5366 0 5365
5366 . 5365 5367 0 5366
5367 ( 5366 5368 0 5367
5368 ( 5367 5369 0 5368
5369 ( 5368 5370 0 5369
5370 . 5369 5371 0 5370
5371 . 5370 5372 0 5371
5372 . 5371 5373 0 5372
5373 . 5372 5374 0 5373
5374 . 5373 5375 0 5374
5375 . 5374 5376 0 5375
5376 . 5375 5377 0 5376
5377 ( 5376 5378 0 5377
5378 ( 5377 5379 0 5378
5379 ( 5378 5380 0 5379
5380 . 5379 5381 0 5380
5381 ( 5380 5382 0 5381
5382 . 5381 5383 0 5382
5383 . 5382 5384 0 5383
5384 . 5383 5385 0 5384
5385 . 5384 5386 0 5385
5386 . 5385 5387 0 5386
5387 . 5386 5388 0 5387
5388 . 5387 5389 0 5388
5389 . 5388 5390 0 5389
5390 . 5389 5391 0 5390
5391 . 5390 5392 0 5391
5392 . 5391 5393 0 5392
5393 ( 5392 5394 0 5393
5394 . 5393 5395 0 5394
5395 ( 5394 5396 0 5395
5396 . 5395 5397 0 5396
5397 ( 5396 5398 0 5397
5398 ( 5397 5399 0 5398
5399 . 5398 5400 0 5399
5400 . 5399 5401 0 5400
5401 . 5400 5402 0 5401
5402 . 5401 5403 0 5402
5403 . 5402 5404 0 5403
5404 ( 5403 5405 0 5404
5405 ( 5404 5406 0 5405
5406 . 5405 5407 0 5406
5407 ( 5406 5408 0 5407
5408 . 5407 5409 0 5408
5409 . 5408 5410 0 5409
5410 . 5409 5411 0 5410
5411 ( 5410 5412 0 5411
5412 . 5411 5413 0 5412
5413 . 5412 5414 0 5413
5414 ) 5413 5415 0 5414
5415 ) 5414 5416 0 5415
5416 ) 5415 5417 0 5416
5417 ) 5416 5418 0 5417
5418 ) 5417 5419 0 5418
5419 ) 5418 5420 0 5419
5420 ( 5419 5421 0 5420
5421 . 5420 5422 0 5421
5422 . 5421 5423 0 5422
5423 ) 5422 5424 0 5423
5424 ) 5423 5425 0 5424
5425 . 5424 5426 0 5425
5426 . 5425 5427 0 5426
5427 . 5426 5428 0 5427
5428 . 5427 5429 0 5428
5429 ) 5428 5430 0 5429
5430 ) 5429 5431 0 5430
5431 . 5430 5432 0 5431
5432 . 5431 5433 0 5432
5433 ( 5432 5434 0 5433
5434 ) 5433 5435 0 5434
5435 ) 5434 5436 0 5435
5436 ) 5435 5437 0 5436
5437 ) 5436 5438 0 5437
5438 ) 5437 5439 0 5438
5439 ( 5438 5440 0 5439
5440 ) 5439 5441 0 5440
5441 ) 5440 5442 0 5441
5442 . 5441 5443 0 5442
5443 . 5442 5444 0 5443
5444 . 5443 5445 0 5444
5445 ) 5444 5446 0 5445
5446 ( 5445 5447 0 5446
5447 ( 5446 5448 0 5447
5448 ( 5447 5449 0 5448
5449 ( 5448 5450 0 5449
5450 ( 5449 5451 0 5450
5451 ( 5450 5452 0 5451
5452 . 5451 5453 0 5452
5453 ( 5452 5454 0 5453
5454 ( 5453 5455 0 5454
5455 ) 5454 5456 0 5455
5456 ) 5455 5457 0 5456
5457 ) 5456 5458 0 5457
5458 ) 5457 5459 0 5458
5459 . 5458 5460 0 5459
5460 ( 5459 5461 0 5460
5461 . 5460 5462 0 5461
5462 . 5461 5463 0 5462
5463 ( 5462 5464 0 5463
5464 ( 5463 5465 0 5464
5465 ( 5464 5466 0 5465
5466 ( 5465 5467 0 5466
5467 ) 5466 5468 0 5467
5468 ) 5467 5469 0 5468
5469 . 5468 5470 0 5469
5470 . 5469 5471 0 5470
5471 . 5470 5472 0 5471
5472 . 5471 5473 0 5472
5473 . 5472 5474 0 5473
5474 . 5473 5475 0 5474
5475 . 5474 5476 0 5475
5476 ( 5475 5477 0 5476
5477 . 5476 5478 0 5477
5478 . 5477 5479 0 5478
5479 . 5478 5480 0 5479
5480 . 5479 5481 0 5480
5481 . 5480 5482 0 5481
5482 ( 5481 5483 0 5482
5483 ( 5482 5484 0 5483
5484 . 5483 5485 0 5484
5485 ( 5484 5486 0 5485
5486 . 5485 5487 0 5486
5487 ( 5486 5488 0 5487
5488 . 5487 5489 0 5488
5489 . 5488 5490 0 5489
5490 . 5489 5491 0 5490
5491 . 5490 5492 0 5491
5492 ) 5491 5493 0 5492
5493 ) 5492 5494 0 5493
5494 ) 5493 5495 0 5494
5495 ) 5494 5496 0 5495
5496 ) 5495 5497 0 5496
5497 ) 5496 5498 0 5497
5498 . 5497 5499 0 5498
5499 ( 5498 5500 0 5499
5500 . 5499 5501 0 5500
5501 ( 5500 5502 0 5501
5502 . 5501 5503 0 5502
5503 . 5502 5504 0 5503
5504 . 5503 5505 0 5504
5505 . 5504 5506 0 5505
5506 . 5505 5507 0 5506
5507 . 5506 5508 0 5507
5508 . 5507 5509 0 5508
5509 . 5508 5510 0 5509
5510 . 5509 5511 0 5510
5511 ( 5510 5512 0 5511
5512 ) 5511 5513 0 5512
5513 ) 5512 5514 0 5513
5514 . 5513 5515 0 5514
5515 ) 5514 5516 0 5515
5516 . 5515 5517 0 5516
5517 ) 5516 5518 0 5517
5518 ) 5517 5519 0 5518
5519 ) 5518 5520 0 5519
5520 . 5519 5521 0 5520
5521 . 5520 5522 0 5521
5522 . 5521 5523 0 5522
5523 . 5522 5524 0 5523
5524 . 5523 5525 0 5524
5525 . 5524 5526 0 5525
5526 . 5525 5527 0 5526
5527 . 5526 5528 0 5527
5528 ) 5527 5529 0 5528
5529 ) 5528 5530 0 5529
5530 ) 5529 5531 0 5530
5531 ( 5530 5532 0 5531
5532 . 5531 5533 0 5532
5533 ( 5532 5534 0 5533
5534 . 5533 5535 0 5534
5535 . 5534 5536 0 5535
5536 ( 5535 5537 0 5536
5537 ( 5536 5538 0 5537
5538 . 5537 5539 0 5538
5539 . 5538 5540 0 5539
5540 . 5539 5541 0 5540
5541 . 5540 5542 0 5541
5542 . 5541 5543 0 5542
5543 . 5542 5544 0 5543
5544 . 5543 5545 0 5544
5545 . 5544 5546 0 5545
5546 . 5545 5547 0 5546
5547 ( 5546 5548 0 5547
5548 ( 5547 5549 0 5548
5549 . 5548 5550 0 5549
5550 . 5549 5551 0 5550
5551 . 5550 5552 0 5551
5552 . 5551 5553 0 5552
5553 . 5552 5554 0 5553
5554 . 5553 5555 0 5554
5555 . 5554 5556 0 5555
5556 . 5555 5557 0 5556
5557 . 5556 5558 0 5557
5558 . 5557 5559 0 5558
5559 . 5558 5560 0 5559
5560 ( 5559 5561 0 5560
5561 ( 5560 5562 0 5561
5562 . 5561 5563 0 5562
5563 . 5562 5564 0 5563
5564 . 5563 5565 0 5564
5565 ( 5564 5566 0 5565
5566 ( 5565 5567 0 5566
5567 . 5566 5568 0 5567
5568 ( 5567 5569 0 5568
5569 . 5568 5570 0 5569
5570 . 5569 5571 0 5570
5571 . 5570 5572 0 5571
5572 . 5571 5573 0 5572
5573 . 5572 5574 0 5573
5574 . 5573 5575 0 5574
5575 ( 5574 5576 0 5575
5576 ( 5575 5577 0 5576
5577 ( 5576 5578 0 5577
5578 ( 5577 5579 0 5578
5579 ( 5578 5580 0 5579
5580 ( 5579 5581 0 5580
5581 . 5580 5582 0 5581
5582 . 5581 5583 0 5582
5583 ( 5582 5584 0 5583
5584 . 5583 5585 0 5584
5585 . 5584 5586 0 5585
5586 . 5585 5587 0 5586
5587 . 5586 5588 0 5587
5588 . 5587 5589 0 5588
5589 . 5588 5590 0 5589
5590 . 5589 5591 0 5590
5591 . 5590 5592 0 5591
5592 . 5591 5593 0 5592
5593 . 5592 5594 0 5593
5594 . 5593 5595 0 5594
5595 ( 5594 5596 0 5595
5596 . 5595 5597 0 5596
5597 . 5596 5598 0 5597
5598 . 5597 5599 0 5598
5599 ) 5598 5600 0 5599
5600 ) 5599 5601 0 5600
5601 ) 5600 5602 0 5601
5602 . 5601 5603 0 5602
5603 . 5602 5604 0 5603
5604 . 5603 5605 0 5604
5605 ( 5604 5606 0 5605
5606 . 5605 5607 0 5606
5607 . 5606 5608 0 5607
5608 ( 5607 5609 0 5608
5609 ( 5608 5610 0 5609
5610 . 5609 5611 0 5610
5611 . 5610 5612 0 5611
5612 . 5611 5613 0 5612
5613 . 5612 5614 0 5613
5614 ( 5613 5615 0 5614
5615 . 5614 5616 0 5615
5616 . 5615 5617 0 5616
5617 . 5616 5618 0 5617
5618 . 5617 5619 0 5618
5619 . 5618 5620 0 5619
5620 . 5619 5621 0 5620
5621 . 5620 5622 0 5621
5622 . 5621 5623 0 5622
5623 . 5622 5624 0 5623
5624 . 5623 5625 0 5624
5625 ( 5624 5626 0 5625
5626 . 5625 5627 0 5626
5627 . 5626 5628 0 5627
5628 . 5627 5629 0 5628
5629 . 5628 5630 0 5629
5630 . 5629 5631 0 5630
5631 . 5630 5632 0 5631
5632 . 5631 5633 0 5632
5633 . 5632 5634 0 5633
5634 . 5633 5635 0 5634
5635 ( 5634 5636 0 5635
5636 ( 5635 5637 0 5636
5637 . 5636 5638 0 5637
5638 . 5637 5639 0 5638
5639 . 5638 5640 0 5639
5640 . 5639 5641 0 5640
5641 . 5640 5642 0 5641
5642 . 5641 5643 0 5642
5643 . 5642 5644 0 5643
5644 . 5643 5645 0 5644
5645 . 5644 5646 0 5645
5646 ( 5645 5647 0 5646
5647 . 5646 5648 0 5647
5648 . 5647 5649 0 5648
5649 . 5648 5650 0 5649
5650 . 5649 5651 0 5650
5651 . 5650 5652 0 5651
5652 . 5651 5653 0 5652
5653 . 5652 5654 0 5653
5654 . 5653 5655 0 5654
5655 . 5654 5656 0 5655
5656 ( 5655 5657 0 5656
5657 ( 5656 5658 0 5657
5658 ( 5657 5659 0 5658
5659 ( 5658 5660 0 5659
5660 . 5659 5661 0 5660
5661 . 5660 5662 0 5661
5662 . 5661 5663 0 5662
5663 . 5662 5664 0 5663
5664 ( 5663 5665 0 5664
5665 ( 5664 5666 0 5665
5666 . 5665 5667 0 5666
5667 . 5666 5668 0 5667
5668 ( 5667 5669 0 5668
5669 ( 5668 5670 0 5669
5670 ( 5669 5671 0 5670
5671 ( 5670 5672 0 5671
5672 . 5671 5673 0 5672
5673 ( 5672 5674 0 5673
5674 . 5673 5675 0 5674
5675 . 5674 5676 0 5675
5676 . 5675 5677 0 5676
5677 . 5676 5678 0 5677
5678 . 5677 5679 0 5678
5679 . 5678 5680 0 5679
5680 . 5679 5681 0 5680
5681 . 5680 5682 0 5681
5682 . 5681 5683 0 5682
5683 ( 5682 5684 0 5683
5684 . 5683 5685 0 5684
5685 . 5684 5686 0 5685
5686 . 5685 5687 0 5686
5687 . 5686 5688 0 5687
5688 . 5687 5689 0 5688
5689 . 5688 5690 0 5689
5690 . 5689 5691 0 5690
5691 . 5690 5692 0 5691
5692 . 5691 5693 0 5692
5693 . 5692 5694 0 5693
5694 . 5693 5695 0 5694
5695 . 5694 5696 0 5695
5696 . 5695 5697 0 5696
5697 . 5696 5698 0 5697
5698 . 5697 5699 0 5698
5699 . 5698 5700 0 5699
5700 ) 5699 5701 0 5700
5701 ) 5700 5702 0 5701
5702 . 5701 5703 0 5702
5703 . 5702 5704 0 5703
5704 ) 5703 5705 0 5704
5705 . 5704 5706 0 5705
5706 . 5705 5707 0 5706
5707 . 5706 5708 0 5707
5708 . 5707 5709 0 5708
5709 . 5708 5710 0 5709
5710 . 5709 5711 0 5710
5711 . 5710 5712 0 5711
5712 . 5711 5713 0 5712
5713 . 5712 5714 0 5713
5714 . 5713 5715 0 5714
5715 . 5714 5716 0 5715
5716 ( 5715 5717 0 5716
5717 . 5716 5718 0 5717
5718 . 5717 5719 0 5718
5719 . 5718 5720 0 5719
5720 . 5719 5721 0 5720
5721 . 5720 5722 0 5721
5722 ( 5721 5723 0 5722
5723 . 5722 5724 0 5723
5724 . 5723 5725 0 5724
5725 ( 5724 5726 0 5725
5726 . 5725 5727 0 5726
5727 . 5726 5728 0 5727
5728 . 5727 5729 0 5728
5729 . 5728 5730 0 5729
5730 . 5729 5731 0 5730
5731 . 5730 5732 0 5731
5732 . 5731 5733 0 5732
5733 . 5732 5734 0 5733
5734 . 5733 5735 0 5734
5735 . 5734 5736 0 5735
5736 . 5735 5737 0 5736
5737 . 5736 5738 0 5737
5738 . 5737 5739 0 5738
5739 . 5738 5740 0 5739
5740 . 5739 5741 0 5740
5741 . 5740 5742 0 5741
5742 . 5741 5743 0 5742
5743 . 5742 5744 0 5743
5744 . 5743 5745 0 5744
5745 . 5744 5746 0 5745
5746 . 5745 5747 0 5746
5747 . 5746 5748 0 5747
5748 . 5747 5749 0 5748
5749 . 5748 5750 0 5749
5750 . 5749 5751 0 5750
5751 ( 5750 5752 0 5751
5752 . 5751 5753 0 5752
5753 . 5752 5754 0 5753
5754 . 5753 5755 0 5754
5755 . 5754 5756 0 5755
5756 . 5755 5757 0 5756
5757 . 5756 5758 0 5757
5758 . 5757 5759 0 5758
5759 . 5758 5760 0 5759
5760 . 5759 5761 0 5760
5761 . 5760 5762 0 5761
5762 . 5761 5763 0 5762
5763 . 5762 5764 0 5763
5764 . 5763 5765 0 5764
5765 . 5764 5766 0 5765
5766 . 5765 5767 0 5766
5767 . 5766 5768 0 5767
5768 . 5767 5769 0 5768
5769 . 5768 5770 0 5769
5770 . 5769 5771 0 5770
5771 . 5770 5772 0 5771
5772 . 5771 5773 0 5772
5773 ( 5772 5774 0 5773
5774 . 5773 5775 0 5774
5775 . 5774 5776 0 5775
5776 . 5775 5777 0 5776
5777 . 5776 5778 0 5777
5778 . 5777 5779 0 5778
5779 . 5778 5780 0 5779
5780 . 5779 5781 0 5780
5781 . 5780 5782 0 5781
5782 . 5781 5783 0 5782
5783 . 5782 5784 0 5783
5784 ( 5783 5785 0 5784
5785 . 5784 5786 0 5785
5786 . 5785 5787 0 5786
5787 . 5786 5788 0 5787
5788 . 5787 5789 0 5788
5789 ( 5788 5790 0 5789
5790 . 5789 5791 0 5790
5791 . 5790 5792 0 5791
5792 . 5791 5793 0 5792
5793 . 5792 5794 0 5793
5794 . 5793 5795 0 5794
5795 . 5794 5796 0 5795
5796 . 5795 5797 0 5796
5797 . 5796 5798 0 5797
5798 . 5797 5799 0 5798
5799 . 5798 5800 0 5799
5800 . 5799 5801 0 5800
5801 . 5800 5802 0 5801
5802 . 5801 5803 0 5802
5803 ( 5802 5804 0 5803
5804 . 5803 5805 0 5804
5805 ( 5804 5806 0 5805
5806 ( 5805 5807 0 5806
5807 . 5806 5808 0 5807
5808 ( 5807 5809 0 5808
5809 . 5808 5810 0 5809
5810 . 5809 5811 0 5810
5811 . 5810 5812 0 5811
5812 . 5811 5813 0 5812
5813 . 5812 5814 0 5813
5814 . 5813 5815 0 5814
5815 . 5814 5816 0 5815
5816 ( 5815 5817 0 5816
5817 ( 5816 5818 0 5817
5818 . 5817 5819 0 5818
5819 . 5818 5820 0 5819
5820 . 5819 5821 0 5820
5821 ( 5820 5822 0 5821
5822 ) 5821 5823 0 5822
5823 ) 5822 5824 0 5823
5824 ) 5823 5825 0 5824
5825 ) 5824 5826 0 5825
5826 ) 5825 5827 0 5826
5827 ) 5826 5828 0 5827
5828 ) 5827 5829 0 5828
5829 . 5828 5830 0 5829
5830 . 5829 5831 0 5830
5831 ) 5830 5832 0 5831
5832 ) 5831 5833 0 5832
5833 . 5832 5834 0 5833
5834 . 5833 5835 0 5834
5835 . 5834 5836 0 5835
5836 . 5835 5837 0 5836
5837 . 5836 5838 0 5837
5838 . 5837 5839 0 5838
5839 . 5838 5840 0 5839
5840 . 5839 5841 0 5840
5841 . 5840 5842 0 5841
5842 . 5841 5843 0 5842
5843 . 5842 5844 0 5843
5844 . 5843 5845 0 5844
5845 . 5844 5846 0 5845
5846 ( 5845 5847 0 5846
5847 . 5846 5848 0 5847
5848 . 5847 5849 0 5848
5849 . 5848 5850 0 5849
5850 ( 5849 5851 0 5850
5851 ( 5850 5852 0 5851
5852 ( 5851 5853 0 5852
5853 ( 5852 5854 6021 5853
5854 . 5853 5855 6020 5854
5855 ( 5854 5856 6019 5855
5856 ( 5855 5857 6018 5856
5857 . 5856 5858 6017 5857
5858 . 5857 5859 6016 5858
5859 . 5858 5860 0 5859
5860 . 5859 5861 0 5860
5861 . 5860 5862 0 5861
5862 . 5861 5863 0 5862
5863 . 5862 5864 0 5863
5864 . 5863 5865 0 5864
5865 . 5864 5866 0 5865
5866 ( 5865 5867 6012 5866
5867 ( 5866 5868 6011 5867
5868 ( 5867 5869 6010 5868
5869 . 5868 5870 6009 5869
5870 . 5869 5871 6008 5870
5871 . 5870 5872 6007 5871
5872 ( 5871 5873 6006 5872
5873 ( 5872 5874 6005 5873
5874 . 5873 5875 0 5874
5875 . 5874 5876 0 5875
5876 ( 5875 5877 0 5876
5877 . 5876 5878 0 5877
5878 ( 5877 5879 0 5878
5879 . 5878 5880 0 5879
5880 . 5879 5881 0 5880
5881 . 5880 5882 0 5881
5882 . 5881 5883 0 5882
5883 . 5882 5884 0 5883
5884 . 5883 5885 0 5884
5885 . 5884 5886 0 5885
5886 ( 5885 5887 0 5886
5887 ( 5886 5888 0 5887
5888 . 5887 5889 0 5888
5889 . 5888 5890 0 5889
5890 ( 5889 5891 0 5890
5891 . 5890 5892 0 5891
5892 . 5891 5893 0 5892
5893 . 5892 5894 0 5893
5894 ( 5893 5895 0 5894
5895 . 5894 5896 0 5895
5896 ( 5895 5897 0 5896
5897 . 5896 5898 0 5897
5898 ( 5897 5899 0 5898
5899 ( 5898 5900 0 5899
5900 ( 5899 5901 0 5900
5901 . 5900 5902 0 5901
5902 . 5901 5903 0 5902
5903 . 5902 5904 0 5903
5904 ( 5903 5905 0 5904
5905 . 5904 5906 0 5905
5906 . 5905 5907 0 5906
5907 . 5906 5908 0 5907
5908 . 5907 5909 0 5908
5909 . 5908 5910 0 5909
5910 . 5909 5911 0 5910
5911 . 5910 5912 0 5911
5912 ) 5911 5913 0 5912
5913 ) 5912 5914 0 5913
5914 . 5913 5915 0 5914
5915 ) 5914 5916 0 5915
5916 ) 5915 5917 0 5916
5917 ) 5916 5918 0 5917
5918 . 5917 5919 0 5918
5919 . 5918 5920 0 5919
5920 . 5919 5921 0 5920
5921 . 5920 5922 0 5921
5922 . 5921 5923 0 5922
5923 . 5922 5924 0 5923
5924 ( 5923 5925 0 5924
5925 . 5924 5926 0 5925
5926 ( 5925 5927 0 5926
5927 . 5926 5928 0 5927
5928 ( 5927 5929 0 5928
5929 ( 5928 5930 0 5929
5930 . 5929 5931 0 5930
5931 ( 5930 5932 0 5931
5932 ( 5931 5933 0 5932
5933 ( 5932 5934 0 5933
5934 ( 5933 5935 0 5934
5935 . 5934 5936 0 5935
5936 ( 5935 5937 0 5936
5937 ( 5936 5938 0 5937
5938 ( 5937 5939 0 5938
5939 . 5938 5940 0 5939
5940 . 5939 5941 0 5940
5941 . 5940 5942 0 5941
5942 . 5941 5943 0 5942
5943 . 5942 5944 0 5943
5944 ) 5943 5945 0 5944
5945 ) 5944 5946 0 5945
5946 ) 5945 5947 0 5946
5947 ) 5946 5948 0 5947
5948 . 5947 5949 0 5948
5949 ( 5948 5950 0 5949
5950 ( 5949 5951 0 5950
5951 ( 5950 5952 0 5951
5952 ( 5951 5953 0 5952
5953 ) 5952 5954 0 5953
5954 ) 5953 5955 0 5954
5955 ) 5954 5956 0 5955
5956 ) 5955 5957 0 5956
5957 ) 5956 5958 0 5957
5958 ( 5957 5959 0 5958
5959 . 5958 5960 0 5959
5960 . 5959 5961 0 5960
5961 . 5960 5962 0 5961
5962 . 5961 5963 0 5962
5963 . 5962 5964 0 5963
5964 . 5963 5965 0 5964
5965 . 5964 5966 0 5965
5966 . 5965 5967 0 5966
5967 . 5966 5968 0 5967
5968 ( 5967 5969 0 5968
5969 . 5968 5970 0 5969
5970 . 5969 5971 0 5970
5971 ( 5970 5972 0 5971
5972 ( 5971 5973 0 5972
5973 ( 5972 5974 0 5973
5974 . 5973 5975 0 5974
5975 ( 5974 5976 0 5975
5976 . 5975 5977 0 5976
5977 . 5976 5978 0 5977
5978 . 5977 5979 0 5978
5979 . 5978 5980 0 5979
5980 . 5979 5981 0 5980
5981 . 5980 5982 0 5981
5982 . 5981 5983 0 5982
5983 . 5982 5984 0 5983
5984 . 5983 5985 0 5984
5985 ( 5984 5986 0 5985
5986 ( 5985 5987 0 5986
5987 ) 5986 5988 0 5987
5988 ) 5987 5989 0 5988
5989 ) 5988 5990 0 5989
5990 ) 5989 5991 0 5990
5991 ) 5990 5992 0 5991
5992 ) 5991 5993 0 5992
5993 ) 5992 5994 0 5993
5994 . 5993 5995 0 5994
5995 ) 5994 5996 0 5995
5996 ) 5995 5997 0 5996
5997 ) 5996 5998 0 5997
5998 ) 5997 5999 0 5998
5999 ) 5998 6000 0 5999
6000 ) 5999 6001 0 6000
6001 ) 6000 6002 0 6001
6002 ) 6001 6003 0 6002
6003 ) 6002 6004 0 6003
6004 ) 6003 6005 0 6004
6005 . 6004 6006 5873 6005
6006 ( 6005 6007 5872 6006
6007 ) 6006 6008 5871 6007
6008 ) 6007 6009 5870 6008
6009 ) 6008 6010 5869 6009
6010 ) 6009 6011 5868 6010
6011 . 6010 6012 5867 6011
6012 . 6011 6013 5866 6012
6013 . 6012 6014 0 6013
6014 . 6013 6015 0 6014
6015 ( 6014 6016 0 6015
6016 ) 6015 6017 5858 6016
6017 ) 6016 6018 5857 6017
6018 ) 6017 6019 5856 6018
6019 ) 6018 6020 5855 6019
6020 ) 6019 6021 5854 6020
6021 ) 6020 6022 5853 6021
6022 . 6021 6023 0 6022
6023 . 6022 6024 0 6023
6024 . 6023 6025 0 6024
6025 . 6024 6026 0 6025
6026 . 6025 6027 0 6026
6027 . 6026 6028 0 6027
6028 . 6027 6029 0 6028
6029 . 6028 6030 0 6029
6030 . 6029 6031 0 6030
6031 ( 6030 6032 0 6031
6032 . 6031 6033 0 6032
6033 . 6032 6034 0 6033
6034 . 6033 6035 0 6034
6035 . 6034 6036 0 6035
6036 . 6035 6037 0 6036
6037 . 6036 6038 0 6037
6038 . 6037 6039 0 6038
6039 . 6038 6040 0 6039
6040 ( 6039 6041 0 6040
6041 ( 6040 6042 0 6041
6042 . 6041 6043 0 6042
6043 . 6042 6044 0 6043
6044 . 6043 6045 0 6044
6045 . 6044 6046 0 6045
6046 . 6045 6047 0 6046
6047 . 6046 6048 0 6047
6048 ( 6047 6049 0 6048
6049 ( 6048 6050 0 6049
6050 ( 6049 6051 0 6050
6051 ( 6050 6052 0 6051
6052 ( 6051 6053 0 6052
6053 . 6052 6054 0 6053
6054 . 6053 6055 0 6054
6055 . 6054 6056 0 6055
6056 . 6055 6057 0 6056
6057 . 6056 6058 0 6057
6058 . 6057 6059 0 6058
6059 . 6058 6060 0 6059
6060 . 6059 6061 0 6060
6061 . 6060 6062 0 6061
6062 ( 6061 6063 0 6062
6063 ( 6062 6064 0 6063
6064 . 6063 6065 0 6064
6065 . 6064 6066 0 6065
6066 . 6065 6067 0 6066
6067 . 6066 6068 0 6067
6068 . 6067 6069 0 6068
6069 . 6068 6070 0 6069
6070 . 6069 6071 0 6070
6071 . 6070 6072 0 6071
6072 ( 6071 6073 0 6072
6073 . 6072 6074 0 6073
6074 . 6073 6075 0 6074
6075 . 6074 6076 0 6075
6076 ( 6075 6077 0 6076
6077 ( 6076 6078 0 6077
6078 ( 6077 6079 0 6078
6079 . 6078 6080 0 6079
6080 . 6079 6081 0 6080
6081 ( 6080 6082 0 6081
6082 ( 6081 6083 0 6082
6083 . 6082 6084 0 6083
6084 . 6083 6085 0 6084
6085 . 6084 6086 0 6085
6086 . 6085 6087 0 6086
6087 . 6086 6088 0 6087
6088 . 6087 6089 0 6088
6089 . 6088 6090 0 6089
6090 . 6089 6091 0 6090
6091 . 6090 6092 0 6091
6092 . 6091 6093 0 6092
6093 . 6092 6094 0 6093
6094 ( 6093 6095 0 6094
6095 ( 6094 6096 0 6095
6096 . 6095 6097 0 6096
6097 . 6096 6098 0 6097
6098 . 6097 6099 0 6098
6099 . 6098 6100 0 6099
6100 ) 6099 6101 0 6100
6101 ( 6100 6102 0 6101
6102 . 6101 6103 0 6102
6103 . 6102 6104 0 6103
6104 ( 6103 6105 0 6104
6105 ) 6104 6106 0 6105
6106 ) 6105 6107 0 6106
6107 . 6106 6108 0 6107
6108 . 6107 6109 0 6108
6109 . 6108 6110 0 6109
6110 . 6109 6111 0 6110
6111 . 6110 6112 0 6111
6112 . 6111 6113 0 6112
6113 . 6112 6114 0 6113
6114 . 6113 6115 0 6114
6115 . 6114 6116 0 6115
6116 . 6115 6117 0 6116
6117 ( 6116 6118 0 6117
6118 ( 6117 6119 0 6118
6119 . 6118 6120 0 6119
6120 . 6119 6121 0 6120
6121 ( 6120 6122 0 6121
6122 ( 6121 6123 0 6122
6123 . 6122 6124 0 6123
6124 . 6123 6125 0 6124
6125 . 6124 6126 0 6125
6126 . 6125 6127 0 6126
6127 . 6126 6128 0 6127
6128 . 6127 6129 0 6128
6129 . 6128 6130 0 6129
6130 . 6129 6131 0 6130
6131 ( 6130 6132 0 6131
6132 . 6131 6133 0 6132
6133 . 6132 6134 0 6133
6134 ( 6133 6135 0 6134
6135 ( 6134 6136 0 6135
6136 . 6135 6137 0 6136
6137 . 6136 6138 0 6137
6138 . 6137 6139 0 6138
6139 . 6138 6140 0 6139
6140 . 6139 6141 0 6140
6141 ( 6140 6142 0 6141
6142 . 6141 6143 0 6142
6143 ( 6142 6144 0 6143
6144 ( 6143 6145 0 6144
6145 ( 6144 6146 0 6145
6146 . 6145 6147 0 6146
6147 . 6146 6148 0 6147
6148 . 6147 6149 0 6148
6149 . 6148 6150 0 6149
6150 . 6149 6151 0 6150
6151 . 6150 6152 0 6151
6152 . 6151 6153 0 6152
6153 . 6152 6154 0 6153
6154 . 6153 6155 0 6154
6155 ( 6154 6156 0 6155
6156 ( 6155 6157 0 6156
6157 ( 6156 6158 0 6157
6158 ( 6157 6159 0 6158
6159 . 6158 6160 0 6159
6160 ( 6159 6161 0 6160
6161 . 6160 6162 0 6161
6162 . 6161 6163 0 6162
6163 . 6162 6164 0 6163
6164 . 6163 6165 0 6164
6165 . 6164 6166 0 6165
6166 . 6165 6167 0 6166
6167 . 6166 6168 0 6167
6168 . 6167 6169 0 6168
6169 . 6168 6170 0 6169
6170 . 6169 6171 0 6170
6171 . 6170 6172 0 6171
6172 . 6171 6173 0 6172
6173 . 6172 6174 0 6173
6174 . 6173 6175 0 6174
6175 . 6174 6176 0 6175
6176 . 6175 6177 0 6176
6177 . 6176 6178 0 6177
6178 . 6177 6179 0 6178
6179 . 6178 6180 0 6179
6180 . 6179 6181 0 6180
6181 . 6180 6182 0 6181
6182 . 6181 6183 0 6182
6183 . 6182 6184 0 6183
6184 . 6183 6185 0 6184
6185 . 6184 6186 0 6185
6186 . 6185 6187 0 6186
6187 . 6186 6188 0 6187
6188 . 6187 6189 0 6188
6189 . 6188 6190 0 6189
6190 . 6189 6191 0 6190
6191 ( 6190 6192 0 6191
6192 . 6191 6193 0 6192
6193 . 6192 6194 0 6193
6194 . 6193 6195 0 6194
6195 . 6194 6196 0 6195
6196 . 6195 6197 0 6196
6197 . 6196 6198 0 6197
6198 . 6197 6199 0 6198
6199 ( 6198 6200 0 6199
6200 ( 6199 6201 0 6200
6201 . 6200 6202 0 6201
6202 . 6201 6203 0 6202
6203 . 6202 6204 0 6203
6204 ( 6203 6205 0 6204
6205 ( 6204 6206 0 6205
6206 . 6205 6207 0 6206
6207 ( 6206 6208 0 6207
6208 . 6207 6209 0 6208
6209 . 6208 6210 0 6209
6210 . 6209 6211 0 6210
6211 ( 6210 6212 0 6211
6212 ( 6211 6213 0 6212
6213 ( 6212 6214 0 6213
6214 . 6213 6215 0 6214
6215 . 6214 6216 0 6215
6216 ( 6215 6217 0 6216
6217 . 6216 6218 0 6217
6218 ( 6217 6219 0 6218
6219 . 6218 6220 0 6219
6220 . 6219 6221 0 6220
6221 ( 6220 6222 0 6221
6222 . 6221 6223 0 6222
6223 ( 6222 6224 0 6223
6224 ( 6223 6225 0 6224
6225 ( 6224 6226 0 6225
6226 . 6225 6227 0 6226
6227 . 6226 6228 0 6227
6228 . 6227 6229 0 6228
6229 . 6228 6230 0 6229
6230 . 6229 6231 0 6230
6231 . 6230 6232 0 6231
6232 . 6231 6233 0 6232
6233 . 6232 6234 0 6233
6234 . 6233 6235 0 6234
6235 . 6234 6236 0 6235
6236 . 6235 6237 0 6236
6237 . 6236 6238 0 6237
6238 . 6237 6239 0 6238
6239 ) 6238 6240 0 6239
6240 . 6239 6241 0 6240
6241 . 6240 6242 0 6241
6242 . 6241 6243 0 6242
6243 . 6242 6244 0 6243
6244 . 6243 6245 0 6244
6245 . 6244 6246 0 6245
6246 ( 6245 6247 0 6246
6247 ( 6246 6248 0 6247
6248 . 6247 6249 0 6248
6249 . 6248 6250 0 6249
6250 . 6249 6251 0 6250
6251 . 6250 6252 0 6251
6252 . 6251 6253 0 6252
6253 . 6252 6254 0 6253
6254 ( 6253 6255 0 6254
6255 . 6254 6256 0 6255
6256 . 6255 6257 0 6256
6257 . 6256 6258 0 6257
6258 . 6257 6259 0 6258
6259 ( 6258 6260 0 6259
6260 ( 6259 6261 0 6260
6261 ( 6260 6262 0 6261
6262 ( 6261 6263 0 6262
6263 ( 6262 6264 0 6263
6264 ( 6263 6265 0 6264
6265 ( 6264 6266 0 6265
6266 ( 6265 6267 0 6266
6267 . 6266 6268 0 6267
6268 . 6267 6269 0 6268
6269 ( 6268 6270 0 6269
6270 . 6269 6271 0 6270
6271 ( 6270 6272 0 6271
6272 ( 6271 6273 0 6272
6273 . 6272 6274 0 6273
6274 . 6273 6275 0 6274
6275 . 6274 6276 0 6275
6276 ( 6275 6277 0 6276
6277 . 6276 6278 0 6277
6278 . 6277 6279 0 6278
6279 ( 6278 6280 0 6279
6280 ( 6279 6281 0 6280
6281 . 6280 6282 0 6281
6282 . 6281 6283 0 6282
6283 . 6282 6284 0 6283
6284 . 6283 6285 0 6284
6285 ) 6284 6286 0 6285
6286 ) 6285 6287 0 6286
6287 ) 6286 6288 0 6287
6288 . 6287 6289 0 6288
6289 . 6288 6290 0 6289
6290 . 6289 6291 0 6290
6291 . 6290 6292 0 6291
6292 . 6291 6293 0 6292
6293 . 6292 6294 0 6293
6294 ( 6293 6295 0 6294
6295 . 6294 6296 0 6295
6296 ) 6295 6297 0 6296
6297 ) 6296 6298 0 6297
6298 . 6297 6299 0 6298
6299 ( 6298 6300 0 6299
6300 . 6299 6301 0 6300
6301 ) 6300 6302 0 6301
6302 ) 6301 6303 0 6302
6303 ) 6302 6304 0 6303
6304 ) 6303 6305 0 6304
6305 . 6304 6306 0 6305
6306 ( 6305 6307 0 6306
6307 . 6306 6308 0 6307
6308 . 6307 6309 0 6308
6309 . 6308 6310 0 6309
6310 . 6309 6311 0 6310
6311 . 6310 6312 0 6311
6312 ( 6311 6313 0 6312
6313 . 6312 6314 0 6313
6314 . 6313 6315 0 6314
6315 . 6314 6316 0 6315
6316 . 6315 6317 0 6316
6317 . 6316 6318 0 6317
6318 . 6317 6319 0 6318
6319 ( 6318 6320 0 6319
6320 . 6319 6321 0 6320
6321 . 6320 6322 0 6321
6322 . 6321 6323 0 6322
6323 . 6322 6324 0 6323
6324 . 6323 6325 0 6324
6325 . 6324 6326 0 6325
6326 . 6325 6327 0 6326
6327 ( 6326 6328 0 6327
6328 . 6327 6329 0 6328
6329 . 6328 6330 0 6329
6330 . 6329 6331 0 6330
6331 . 6330 6332 0 6331
6332 ( 6331 6333 0 6332
6333 . 6332 6334 0 6333
6334 . 6333 6335 0 6334
6335 ( 6334 6336 0 6335
6336 . 6335 6337 0 6336
6337 ( 6336 6338 0 6337
6338 ( 6337 6339 0 6338
6339 . 6338 6340 0 6339
6340 . 6339 6341 0 6340
6341 . 6340 6342 0 6341
6342 . 6341 6343 0 6342
6343 . 6342 6344 0 6343
6344 . 6343 6345 0 6344
6345 . 6344 6346 0 6345
6346 . 6345 6347 0 6346
6347 . 6346 6348 0 6347
6348 . 6347 6349 0 6348
6349 . 6348 6350 0 6349
6350 . 6349 6351 0 6350
6351 . 6350 6352 0 6351
6352 . 6351 6353 0 6352
6353 . 6352 6354 0 6353
6354 . 6353 6355 0 6354
6355 . 6354 6356 0 6355
6356 . 6355 6357 0 6356
6357 . 6356 6358 0 6357
6358 . 6357 6359 0 6358
6359 . 6358 6360 0 6359
6360 . 6359 6361 0 6360
6361 ( 6360 6362 0 6361
6362 . 6361 6363 0 6362
6363 ( 6362 6364 0 6363
6364 ( 6363 6365 0 6364
6365 . 6364 6366 0 6365
6366 . 6365 6367 0 6366
6367 . 6366 6368 0 6367
6368 . 6367 6369 0 6368
6369 ( 6368 6370 0 6369
6370 . 6369 6371 0 6370
6371 . 6370 6372 0 6371
6372 ( 6371 6373 0 6372
6373 . 6372 6374 0 6373
6374 . 6373 6375 0 6374
6375 . 6374 6376 0 6375
6376 . 6375 6377 0 6376
6377 ( 6376 6378 0 6377
6378 ( 6377 6379 0 6378
6379 ( 6378 6380 0 6379
6380 . 6379 6381 0 6380
6381 . 6380 6382 0 6381
6382 . 6381 6383 0 6382
6383 . 6382 6384 0 6383
6384 . 6383 6385 0 6384
6385 . 6384 6386 0 6385
6386 ) 6385 6387 0 6386
6387 ) 6386 6388 0 6387
6388 ) 6387 6389 0 6388
6389 ) 6388 6390 0 6389
6390 ) 6389 6391 0 6390
6391 ) 6390 6392 0 6391
6392 . 6391 6393 0 6392
6393 ( 6392 6394 0 6393
6394 ( 6393 6395 0 6394
6395 . 6394 6396 0 6395
6396 . 6395 6397 0 6396
6397 ( 6396 6398 0 6397
6398 . 6397 6399 0 6398
6399 . 6398 6400 0 6399
6400 . 6399 6401 0 6400
6401 ( 6400 6402 0 6401
6402 . 6401 6403 0 6402
6403 . 6402 6404 0 6403
6404 ( 6403 6405 0 6404
6405 ( 6404 6406 0 6405
6406 . 6405 6407 0 6406
6407 . 6406 6408 0 6407
6408 ( 6407 6409 0 6408
6409 ( 6408 6410 0 6409
6410 ( 6409 6411 0 6410
6411 . 6410 6412 0 6411
6412 ( 6411 6413 0 6412
6413 ( 6412 6414 0 6413
6414 . 6413 6415 0 6414
6415 . 6414 6416 0 6415
6416 . 6415 6417 0 6416
6417 . 6416 6418 0 6417
6418 . 6417 6419 0 6418
6419 ( 6418 6420 0 6419
6420 . 6419 6421 0 6420
6421 ( 6420 6422 0 6421
6422 . 6421 6423 0 6422
6423 ( 6422 6424 0 6423
6424 ( 6423 6425 0 6424
6425 ( 6424 6426 0 6425
6426 . 6425 6427 0 6426
6427 . 6426 6428 0 6427
6428 . 6427 6429 0 6428
6429 . 6428 6430 0 6429
6430 . 6429 6431 0 6430
6431 . 6430 6432 0 6431
6432 ( 6431 6433 0 6432
6433 . 6432 6434 0 6433
6434 ( 6433 6435 0 6434
6435 ( 6434 6436 0 6435
6436 ( 6435 6437 0 6436
6437 ( 6436 6438 0 6437
6438 . 6437 6439 0 6438
6439 . 6438 6440 0 6439
6440 ( 6439 6441 0 6440
6441 ( 6440 6442 0 6441
6442 ( 6441 6443 0 6442
6443 . 6442 6444 0 6443
6444 . 6443 6445 0 6444
6445 . 6444 6446 0 6445
6446 . 6445 6447 0 6446
6447 . 6446 6448 0 6447
6448 . 6447 6449 0 6448
6449 . 6448 6450 0 6449
6450 . 6449 6451 0 6450
6451 . 6450 6452 0 6451
6452 . 6451 6453 0 6452
6453 ( 6452 6454 0 6453
6454 ) 6453 6455 0 6454
6455 ) 6454 6456 0 6455
6456 ( 6455 6457 0 6456
6457 . 6456 6458 0 6457
6458 . 6457 6459 0 6458
6459 . 6458 6460 0 6459
6460 . 6459 6461 0 6460
6461 . 6460 6462 0 6461
6462 ) 6461 6463 0 6462
6463 . 6462 6464 0 6463
6464 . 6463 6465 0 6464
6465 . 6464 6466 0 6465
6466 ) 6465 6467 0 6466
6467 ) 6466 6468 0 6467
6468 ) 6467 6469 0 6468
6469 ) 6468 6470 0 6469
6470 ) 6469 6471 0 6470
6471 ) 6470 6472 0 6471
6472 ) 6471 6473 0 6472
6473 ) 6472 6474 0 6473
6474 ) 6473 6475 0 6474
6475 ( 6474 6476 0 6475
6476 ( 6475 6477 0 6476
6477 ( 6476 6478 0 6477
6478 . 6477 6479 0 6478
6479 . 6478 6480 0 6479
6480 . 6479 6481 0 6480
6481 . 6480 6482 0 6481
6482 . 6481 6483 0 6482
6483 ( 6482 6484 0 6483
6484 ) 6483 6485 0 6484
6485 ) 6484 6486 0 6485
6486 ) 6485 6487 0 6486
6487 . 6486 6488 0 6487
6488 ) 6487 6489 0 6488
6489 ) 6488 6490 0 6489
6490 ) 6489 6491 0 6490
6491 ) 6490 6492 0 6491
6492 ) 6491 6493 0 6492
6493 ) 6492 6494 0 6493
6494 ) 6493 6495 0 6494
6495 ) 6494 6496 0 6495
6496 . 6495 6497 0 6496
6497 . 6496 6498 0 6497
6498 ) 6497 6499 0 6498
6499 ) 6498 6500 0 6499
6500 ) 6499 6501 0 6500
6501 ) 6500 6502 0 6501
6502 ) 6501 6503 0 6502
6503 ( 6502 6504 0 6503
6504 . 6503 6505 0 6504
6505 . 6504 6506 0 6505
6506 . 6505 6507 0 6506
6507 ( 6506 6508 0 6507
6508 ) 6507 6509 0 6508
6509 ) 6508 6510 0 6509
6510 ) 6509 6511 0 6510
6511 ) 6510 6512 0 6511
6512 ) 6511 6513 0 6512
6513 . 6512 6514 0 6513
6514 . 6513 6515 0 6514
6515 ) 6514 6516 0 6515
6516 . 6515 6517 0 6516
6517 . 6516 6518 0 6517
6518 ) 6517 6519 0 6518
6519 ( 6518 6520 0 6519
6520 ( 6519 6521 0 6520
6521 ( 6520 6522 0 6521
6522 . 6521 6523 0 6522
6523 ( 6522 6524 0 6523
6524 . 6523 6525 0 6524
6525 . 6524 6526 0 6525
6526 . 6525 6527 0 6526
6527 . 6526 6528 0 6527
6528 . 6527 6529 0 6528
6529 . 6528 6530 0 6529
6530 . 6529 6531 0 6530
6531 . 6530 6532 0 6531
6532 ( 6531 6533 0 6532
6533 . 6532 6534 0 6533
6534 . 6533 6535 0 6534
6535 . 6534 6536 0 6535
6536 ( 6535 6537 0 6536
6537 . 6536 6538 0 6537
6538 ( 6537 6539 0 6538
6539 ( 6538 6540 0 6539
6540 ( 6539 6541 0 6540
6541 ( 6540 6542 0 6541
6542 . 6541 6543 0 6542
6543 . 6542 6544 0 6543
6544 . 6543 6545 0 6544
6545 . 6544 6546 0 6545
6546 ( 6545 6547 0 6546
6547 ( 6546 6548 0 6547
6548 ( 6547 6549 0 6548
6549 . 6548 6550 0 6549
6550 . 6549 6551 0 6550
6551 ( 6550 6552 0 6551
6552 . 6551 6553 0 6552
6553 ( 6552 6554 0 6553
6554 . 6553 6555 0 6554
6555 . 6554 6556 0 6555
6556 ( 6555 6557 0 6556
6557 . 6556 6558 0 6557
6558 . 6557 6559 0 6558
6559 . 6558 6560 0 6559
6560 . 6559 6561 0 6560
6561 . 6560 6562 0 6561
6562 . 6561 6563 0 6562
6563 . 6562 6564 0 6563
6564 . 6563 6565 0 6564
6565 . 6564 6566 0 6565
6566 . 6565 6567 0 6566
6567 ) 6566 6568 0 6567
6568 ) 6567 6569 0 6568
6569 ) 6568 6570 0 6569
6570 . 6569 6571 0 6570
6571 . 6570 6572 0 6571
6572 . 6571 6573 0 6572
6573 . 6572 6574 0 6573
6574 . 6573 6575 0 6574
6575 . 6574 6576 0 6575
6576 ) 6575 6577 0 6576
6577 ) 6576 6578 0 6577
6578 ) 6577 6579 0 6578
6579 ) 6578 6580 0 6579
6580 ( 6579 6581 0 6580
6581 ) 6580 6582 0 6581
6582 ) 6581 6583 0 6582
6583 ) 6582 6584 0 6583
6584 ) 6583 6585 0 6584
6585 ) 6584 6586 0 6585
6586 . 6585 6587 0 6586
6587 . 6586 6588 0 6587
6588 ) 6587 6589 0 6588
6589 . 6588 6590 0 6589
6590 . 6589 6591 0 6590
6591 . 6590 6592 0 6591
6592 . 6591 6593 0 6592
6593 ) 6592 6594 0 6593
6594 . 6593 6595 0 6594
6595 . 6594 6596 0 6595
6596 . 6595 6597 0 6596
6597 . 6596 6598 0 6597
6598 . 6597 6599 0 6598
6599 . 6598 6600 0 6599
6600 ( 6599 6601 0 6600
6601 ( 6600 6602 0 6601
6602 . 6601 6603 0 6602
6603 . 6602 6604 0 6603
6604 . 6603 6605 0 6604
6605 . 6604 6606 0 6605
6606 . 6605 6607 0 6606
6607 . 6606 6608 0 6607
6608 . 6607 6609 0 6608
6609 . 6608 6610 0 6609
6610 . 6609 6611 0 6610
6611 . 6610 6612 0 6611
6612 . 6611 6613 0 6612
6613 . 6612 6614 0 6613
6614 . 6613 6615 0 6614
6615 . 6614 6616 0 6615
6616 . 6615 6617 0 6616
6617 . 6616 6618 0 6617
6618 . 6617 6619 0 6618
6619 . 6618 6620 0 6619
6620 ( 6619 6621 0 6620
6621 ( 6620 6622 0 6621
6622 . 6621 6623 0 6622
6623 . 6622 6624 0 6623
6624 . 6623 6625 0 6624
6625 . 6624 6626 0 6625
6626 . 6625 6627 0 6626
6627 . 6626 6628 0 6627
6628 . 6627 6629 0 6628
6629 . 6628 6630 0 6629
6630 ( 6629 6631 0 6630
6631 ( 6630 6632 0 6631
6632 . 6631 6633 0 6632
6633 ( 6632 6634 0 6633
6634 ( 6633 6635 0 6634
6635 . 6634 6636 0 6635
6636 . 6635 6637 0 6636
6637 . 6636 6638 0 6637
6638 . 6637 6639 0 6638
6639 . 6638 6640 0 6639
6640 . 6639 6641 0 6640
6641 . 6640 6642 0 6641
6642 . 6641 6643 0 6642
6643 . 6642 6644 0 6643
6644 ( 6643 6645 0 6644
6645 ( 6644 6646 0 6645
6646 . 6645 6647 0 6646
6647 . 6646 6648 0 6647
6648 . 6647 6649 0 6648
6649 . 6648 6650 0 6649
6650 . 6649 6651 0 6650
6651 . 6650 6652 0 6651
6652 . 6651 6653 0 6652
6653 . 6652 6654 0 6653
6654 . 6653 6655 0 6654
6655 . 6654 6656 0 6655
6656 . 6655 6657 0 6656
6657 . 6656 6658 0 6657
6658 . 6657 6659 0 6658
6659 . 6658 6660 0 6659
6660 . 6659 6661 0 6660
6661 . 6660 6662 0 6661
6662 . 6661 6663 0 6662
6663 . 6662 6664 0 6663
6664 . 6663 6665 0 6664
6665 . 6664 6666 0 6665
6666 . 6665 6667 0 6666
6667 ( 6666 6668 0 6667
6668 . 6667 6669 0 6668
6669 . 6668 6670 0 6669
6670 . 6669 6671 0 6670
6671 . 6670 6672 0 6671
6672 . 6671 6673 0 6672
6673 . 6672 6674 0 6673
6674 . 6673 6675 0 6674
6675 . 6674 6676 0 6675
6676 . 6675 6677 0 6676
6677 ) 6676 6678 0 6677
6678 ) 6677 6679 0 6678
6679 . 6678 6680 0 6679
6680 ( 6679 6681 0 6680
6681 ( 6680 6682 0 6681
6682 . 6681 6683 0 6682
6683 . 6682 6684 0 6683
6684 . 6683 6685 0 6684
6685 . 6684 6686 0 6685
6686 . 6685 6687 0 6686
6687 . 6686 6688 0 6687
6688 . 6687 6689 0 6688
6689 . 6688 6690 0 6689
6690 . 6689 6691 0 6690
6691 . 6690 6692 0 6691
6692 ( 6691 6693 0 6692
6693 ( 6692 6694 0 6693
6694 . 6693 6695 0 6694
6695 . 6694 6696 0 6695
6696 . 6695 6697 0 6696
6697 . 6696 6698 0 6697
6698 . 6697 6699 0 6698
6699 . 6698 6700 0 6699
6700 ( 6699 6701 0 6700
6701 ( 6700 6702 0 6701
6702 ( 6701 6703 0 6702
6703 . 6702 6704 0 6703
6704 . 6703 6705 0 6704
6705 . 6704 6706 0 6705
6706 . 6705 6707 0 6706
6707 . 6706 6708 0 6707
6708 . 6707 6709 0 6708
6709 . 6708 6710 0 6709
6710 . 6709 6711 0 6710
6711 . 6710 6712 0 6711
6712 ( 6711 6713 0 6712
6713 ( 6712 6714 0 6713
6714 ( 6713 6715 0 6714
6715 ( 6714 6716 0 6715
6716 . 6715 6717 0 6716
6717 . 6716 6718 0 6717
6718 . 6717 6719 0 6718
6719 . 6718 6720 0 6719
6720 . 6719 6721 0 6720
6721 . 6720 6722 0 6721
6722 . 6721 6723 0 6722
6723 . 6722 6724 0 6723
6724 . 6723 6725 0 6724
6725 ( 6724 6726 0 6725
6726 ( 6725 6727 0 6726
6727 . 6726 6728 0 6727
6728 . 6727 6729 0 6728
6729 . 6728 6730 0 6729
6730 . 6729 6731 0 6730
6731 . 6730 6732 0 6731
6732 . 6731 6733 0 6732
6733 . 6732 6734 0 6733
6734 . 6733 6735 0 6734
6735 . 6734 6736 0 6735
6736 . 6735 6737 0 6736
6737 . 6736 6738 0 6737
6738 . 6737 6739 0 6738
6739 . 6738 6740 0 6739
6740 . 6739 6741 0 6740
6741 . 6740 6742 0 6741
6742 . 6741 6743 0 6742
6743 . 6742 6744 0 6743
6744 ( 6743 6745 0 6744
6745 ( 6744 6746 0 6745
6746 . 6745 6747 0 6746
6747 . 6746 6748 0 6747
6748 . 6747 6749 0 6748
6749 . 6748 6750 0 6749
6750 . 6749 6751 0 6750
6751 . 6750 6752 0 6751
6752 . 6751 6753 0 6752
6753 . 6752 6754 0 6753
6754 . 6753 6755 0 6754
6755 . 6754 6756 0 6755
6756 . 6755 6757 0 6756
6757 . 6756 6758 0 6757
6758 . 6757 6759 0 6758
6759 . 6758 6760 0 6759
6760 . 6759 6761 0 6760
6761 . 6760 6762 0 6761
6762 ( 6761 6763 0 6762
6763 . 6762 6764 0 6763
6764 . 6763 6765 0 6764
6765 . 6764 6766 0 6765
6766 . 6765 6767 0 6766
6767 . 6766 6768 0 6767
6768 . 6767 6769 0 6768
6769 . 6768 6770 0 6769
6770 . 6769 6771 0 6770
6771 . 6770 6772 0 6771
6772 . 6771 6773 0 6772
6773 . 6772 6774 0 6773
6774 . 6773 6775 0 6774
6775 . 6774 6776 0 6775
6776 . 6775 6777 0 6776
6777 ) 6776 6778 0 6777
6778 . 6777 6779 0 6778
6779 . 6778 6780 0 6779
6780 . 6779 6781 0 6780
6781 . 6780 6782 0 6781
6782 . 6781 6783 0 6782
6783 . 6782 6784 0 6783
6784 . 6783 6785 0 6784
6785 . 6784 6786 0 6785
6786 . 6785 6787 0 6786
6787 . 6786 6788 0 6787
6788 . 6787 6789 0 6788
6789 . 6788 6790 0 6789
6790 . 6789 6791 0 6790
6791 . 6790 6792 0 6791
6792 . 6791 6793 0 6792
6793 . 6792 6794 0 6793
6794 . 6793 6795 0 6794
6795 . 6794 6796 0 6795
6796 . 6795 6797 0 6796
6797 . 6796 6798 0 6797
6798 . 6797 6799 0 6798
6799 . 6798 6800 0 6799
6800 . 6799 6801 0 6800
6801 ( 6800 6802 0 6801
6802 . 6801 6803 0 6802
6803 . 6802 6804 0 6803
6804 . 6803 6805 0 6804
6805 . 6804 6806 0 6805
6806 . 6805 6807 0 6806
6807 . 6806 6808 0 6807
6808 ( 6807 6809 0 6808
6809 . 6808 6810 0 6809
6810 . 6809 6811 0 6810
6811 . 6810 6812 0 6811
6812 . 6811 6813 0 6812
6813 . 6812 6814 0 6813
6814 . 6813 6815 0 6814
6815 . 6814 6816 0 6815
6816 . 6815 6817 0 6816
6817 . 6816 6818 0 6817
6818 . 6817 6819 0 6818
6819 . 6818 6820 0 6819
6820 . 6819 6821 0 6820
6821 . 6820 6822 0 6821
6822 . 6821 6823 0 6822
6823 . 6822 6824 0 6823
6824 . 6823 6825 0 6824
6825 . 6824 6826 0 6825
6826 . 6825 6827 0 6826
6827 . 6826 6828 0 6827
6828 . 6827 6829 0 6828
6829 . 6828 6830 0 6829
6830 . 6829 6831 0 6830
6831 . 6830 6832 0 6831
6832 . 6831 6833 0 6832
6833 . 6832 6834 0 6833
6834 ) 6833 6835 0 6834
6835 . 6834 6836 0 6835
6836 . 6835 6837 0 6836
6837 . 6836 6838 0 6837
6838 . 6837 6839 0 6838
6839 ) 6838 6840 0 6839
6840 ) 6839 6841 0 6840
6841 ) 6840 6842 0 6841
6842 ) 6841 6843 0 6842
6843 ) 6842 6844 0 6843
6844 . 6843 6845 0 6844
6845 . 6844 6846 0 6845
6846 . 6845 6847 0 6846
6847 . 6846 6848 0 6847
6848 . 6847 6849 0 6848
6849 ) 6848 6850 0 6849
6850 ( 6849 6851 0 6850
6851 ( 6850 6852 0 6851
6852 . 6851 6853 0 6852
6853 ( 6852 6854 0 6853
6854 ( 6853 6855 0 6854
6855 . 6854 6856 0 6855
6856 . 6855 6857 0 6856
6857 . 6856 6858 0 6857
6858 . 6857 6859 0 6858
6859 . 6858 6860 0 6859
6860 ( 6859 6861 0 6860
6861 . 6860 6862 0 6861
6862 . 6861 6863 0 6862
6863 . 6862 6864 0 6863
6864 . 6863 6865 0 6864
6865 . 6864 6866 0 6865
6866 . 6865 6867 0 6866
6867 . 6866 6868 0 6867
6868 ( 6867 6869 0 6868
6869 ( 6868 6870 0 6869
6870 ( 6869 6871 0 6870
6871 ( 6870 6872 0 6871
6872 . 6871 6873 0 6872
6873 . 6872 6874 0 6873
6874 . 6873 6875 0 6874
6875 . 6874 6876 0 6875
6876 . 6875 6877 0 6876
6877 . 6876 6878 0 6877
6878 . 6877 6879 0 6878
6879 . 6878 6880 0 6879
6880 . 6879 6881 0 6880
6881 ) 6880 6882 0 6881
6882 ) 6881 6883 0 6882
6883 ) 6882 6884 0 6883
6884 ) 6883 6885 0 6884
6885 ) 6884 6886 0 6885
6886 ) 6885 6887 0 6886
6887 ) 6886 6888 0 6887
6888 . 6887 6889 0 6888
6889 . 6888 6890 0 6889
6890 . 6889 6891 0 6890
6891 . 6890 6892 0 6891
6892 ( 6891 6893 0 6892
6893 ( 6892 6894 0 6893
6894 . 6893 6895 0 6894
6895 ( 6894 6896 0 6895
6896 ( 6895 6897 0 6896
6897 ( 6896 6898 0 6897
6898 ( 6897 6899 0 6898
6899 ( 6898 6900 0 6899
6900 ( 6899 6901 0 6900
6901 . 6900 6902 0 6901
6902 . 6901 6903 0 6902
6903 . 6902 6904 0 6903
6904 ( 6903 6905 0 6904
6905 ( 6904 6906 0 6905
6906 ( 6905 6907 0 6906
6907 ( 6906 6908 0 6907
6908 ( 6907 6909 0 6908
6909 ( 6908 6910 0 6909
6910 . 6909 6911 0 6910
6911 . 6910 6912 0 6911
6912 ( 6911 6913 0 6912
6913 . 6912 6914 0 6913
6914 . 6913 6915 0 6914
6915 . 6914 6916 0 6915
6916 . 6915 6917 0 6916
6917 . 6916 6918 0 6917
6918 . 6917 6919 0 6918
6919 . 6918 6920 0 6919
6920 . 6919 6921 0 6920
6921 . 6920 6922 0 6921
6922 . 6921 6923 0 6922
6923 . 6922 6924 0 6923
6924 . 6923 6925 0 6924
6925 ( 6924 6926 0 6925
6926 . 6925 6927 0 6926
6927 . 6926 6928 0 6927
6928 ( 6927 6929 0 6928
6929 ( 6928 6930 0 6929
6930 . 6929 6931 0 6930
6931 . 6930 6932 0 6931
6932 ( 6931 6933 0 6932
6933 ( 6932 6934 0 6933
6934 . 6933 6935 0 6934
6935 . 6934 6936 0 6935
6936 ( 6935 6937 0 6936
6937 . 6936 6938 0 6937
6938 . 6937 6939 0 6938
6939 . 6938 6940 0 6939
6940 . 6939 6941 0 6940
6941 ( 6940 6942 0 6941
6942 . 6941 6943 0 6942
6943 . 6942 6944 0 6943
6944 . 6943 6945 0 6944
6945 . 6944 6946 0 6945
6946 . 6945 6947 0 6946
6947 . 6946 6948 0 6947
6948 . 6947 6949 0 6948
6949 . 6948 6950 0 6949
6950 . 6949 6951 0 6950
6951 . 6950 6952 0 6951
6952 . 6951 6953 0 6952
6953 . 6952 6954 0 6953
6954 . 6953 6955 0 6954
6955 . 6954 6956 0 6955
6956 ( 6955 6957 0 6956
6957 . 6956 6958 0 6957
6958 . 6957 6959 0 6958
6959 . 6958 6960 0 6959
6960 . 6959 6961 0 6960
6961 . 6960 6962 0 6961
6962 . 6961 6963 0 6962
6963 . 6962 6964 0 6963
6964 ( 6963 6965 0 6964
6965 ( 6964 6966 0 6965
6966 . 6965 6967 0 6966
6967 . 6966 6968 0 6967
6968 . 6967 6969 0 6968
6969 . 6968 6970 0 6969
6970 . 6969 6971 0 6970
6971 . 6970 6972 0 6971
6972 . 6971 6973 0 6972
6973 . 6972 6974 0 6973
6974 . 6973 6975 0 6974
6975 . 6974 6976 0 6975
6976 . 6975 6977 0 6976
6977 . 6976 6978 0 6977
6978 . 6977 6979 0 6978
6979 . 6978 6980 0 6979
6980 . 6979 6981 0 6980
6981 ( 6980 6982 0 6981
6982 . 6981 6983 0 6982
6983 . 6982 6984 0 6983
6984 . 6983 6985 0 6984
6985 . 6984 6986 0 6985
6986 . 6985 6987 0 6986
6987 . 6986 6988 0 6987
6988 . 6987 6989 0 6988
6989 . 6988 6990 0 6989
6990 . 6989 6991 0 6990
6991 . 6990 6992 0 6991
6992 ( 6991 6993 0 6992
6993 . 6992 6994 0 6993
6994 ) 6993 6995 0 6994
6995 ) 6994 6996 0 6995
6996 ) 6995 6997 0 6996
6997 . 6996 6998 0 6997
6998 . 6997 6999 0 6998
6999 . 6998 7000 0 6999
7000 . 6999 7001 0 7000
7001 ) 7000 7002 0 7001
7002 ) 7001 7003 0 7002
7003 ) 7002 7004 0 7003
7004 . 7003 7005 0 7004
7005 ) 7004 7006 0 7005
7006 ) 7005 7007 0 7006
7007 ) 7006 7008 0 7007
7008 ) 7007 7009 0 7008
7009 ) 7008 7010 0 7009
7010 ( 7009 7011 0 7010
7011 . 7010 7012 0 7011
7012 . 7011 7013 0 7012
7013 . 7012 7014 0 7013
7014 . 7013 7015 0 7014
7015 . 7014 7016 0 7015
7016 . 7015 7017 0 7016
7017 . 7016 7018 0 7017
7018 . 7017 7019 0 7018
7019 . 7018 7020 0 7019
7020 . 7019 7021 0 7020
7021 . 7020 7022 0 7021
7022 . 7021 7023 0 7022
7023 . 7022 7024 0 7023
7024 . 7023 7025 0 7024
7025 . 7024 7026 0 7025
7026 . 7025 7027 0 7026
7027 ( 7026 7028 0 7027
7028 . 7027 7029 0 7028
7029 . 7028 7030 0 7029
7030 . 7029 7031 0 7030
7031 ) 7030 7032 0 7031
7032 ) 7031 7033 0 7032
7033 ) 7032 7034 0 7033
7034 ) 7033 7035 0 7034
7035 ) 7034 7036 0 7035
7036 ) 7035 7037 0 7036
7037 ) 7036 7038 0 7037
7038 ) 7037 7039 0 7038
7039 ) 7038 7040 0 7039
7040 ) 7039 7041 0 7040
7041 . 7040 7042 0 7041
7042 . 7041 7043 0 7042
7043 . 7042 7044 0 7043
7044 . 7043 7045 0 7044
7045 . 7044 7046 0 7045
7046 . 7045 7047 0 7046
7047 ) 7046 7048 0 7047
7048 ) 7047 7049 0 7048
7049 ) 7048 7050 0 7049
7050 ) 7049 7051 0 7050
7051 ) 7050 7052 0 7051
7052 ) 7051 7053 0 7052
7053 ) 7052 7054 0 7053
7054 ) 7053 7055 0 7054
7055 ) 7054 7056 0 7055
7056 ) 7055 7057 0 7056
7057 ( 7056 7058 0 7057
7058 . 7057 7059 0 7058
7059 . 7058 7060 0 7059
7060 ( 7059 7061 0 7060
7061 . 7060 7062 0 7061
7062 ( 7061 7063 0 7062
7063 . 7062 7064 0 7063
7064 . 7063 7065 0 7064
7065 ( 7064 7066 0 7065
7066 ( 7065 7067 0 7066
7067 ) 7066 7068 0 7067
7068 ) 7067 7069 0 7068
7069 ) 7068 7070 0 7069
7070 ) 7069 7071 0 7070
7071 ) 7070 7072 0 7071
7072 ) 7071 7073 0 7072
7073 ) 7072 7074 0 7073
7074 . 7073 7075 0 7074
7075 . 7074 7076 0 7075
7076 . 7075 7077 0 7076
7077 . 7076 7078 0 7077
7078 . 7077 7079 0 7078
7079 ( 7078 7080 0 7079
7080 ( 7079 7081 0 7080
7081 ( 7080 7082 0 7081
7082 . 7081 7083 0 7082
7083 . 7082 7084 0 7083
7084 . 7083 7085 0 7084
7085 . 7084 7086 0 7085
7086 . 7085 7087 0 7086
7087 . 7086 7088 0 7087
7088 . 7087 7089 0 7088
7089 . 7088 7090 0 7089
7090 . 7089 7091 0 7090
7091 . 7090 7092 0 7091
7092 . 7091 7093 0 7092
7093 ) 7092 7094 0 7093
7094 ) 7093 7095 0 7094
7095 ) 7094 7096 0 7095
7096 ) 7095 7097 0 7096
7097 ) 7096 7098 0 7097
7098 ) 7097 7099 0 7098
7099 ) 7098 7100 0 7099
7100 . 7099 7101 0 7100
7101 . 7100 7102 0 7101
7102 . 7101 7103 0 7102
7103 . 7102 7104 0 7103
7104 . 7103 7105 0 7104
7105 . 7104 7106 0 7105
7106 . 7105 7107 0 7106
7107 . 7106 7108 0 7107
7108 . 7107 7109 0 7108
7109 ( 7108 7110 0 7109
7110 ( 7109 7111 0 7110
7111 ( 7110 7112 0 7111
7112 . 7111 7113 0 7112
7113 ( 7112 7114 0 7113
7114 ( 7113 7115 0 7114
7115 ( 7114 7116 0 7115
7116 ( 7115 7117 0 7116
7117 . 7116 7118 0 7117
7118 . 7117 7119 0 7118
7119 . 7118 7120 0 7119
7120 . 7119 7121 0 7120
7121 . 7120 7122 0 7121
7122 . 7121 7123 0 7122
7123 . 7122 7124 0 7123
7124 . 7123 7125 0 7124
7125 . 7124 7126 0 7125
7126 . 7125 7127 0 7126
7127 . 7126 7128 0 7127
7128 . 7127 7129 0 7128
7129 . 7128 7130 0 7129
7130 . 7129 7131 0 7130
7131 ( 7130 7132 0 7131
7132 ( 7131 7133 0 7132
7133 . 7132 7134 0 7133
7134 . 7133 7135 0 7134
7135 . 7134 7136 0 7135
7136 . 7135 7137 0 7136
7137 . 7136 7138 0 7137
7138 . 7137 7139 0 7138
7139 . 7138 7140 0 7139
7140 . 7139 7141 0 7140
7141 . 7140 7142 0 7141
7142 . 7141 7143 0 7142
7143 . 7142 7144 0 7143
7144 . 7143 7145 0 7144
7145 . 7144 7146 0 7145
7146 . 7145 7147 0 7146
7147 . 7146 7148 0 7147
7148 . 7147 7149 0 7148
7149 ( 7148 7150 0 7149
7150 . 7149 7151 0 7150
7151 ( 7150 7152 0 7151
7152 ( 7151 7153 0 7152
7153 . 7152 7154 0 7153
7154 . 7153 7155 0 7154
7155 . 7154 7156 0 7155
7156 . 7155 7157 0 7156
7157 . 7156 7158 0 7157
7158 . 7157 7159 0 7158
7159 . 7158 7160 0 7159
7160 ( 7159 7161 0 7160
7161 ( 7160 7162 0 7161
7162 . 7161 7163 0 7162
7163 ( 7162 7164 0 7163
7164 ( 7163 7165 0 7164
7165 . 7164 7166 0 7165
7166 ( 7165 7167 0 7166
7167 . 7166 7168 0 7167
7168 ( 7167 7169 0 7168
7169 . 7168 7170 0 7169
7170 ( 7169 7171 0 7170
7171 ( 7170 7172 0 7171
7172 . 7171 7173 0 7172
7173 . 7172 7174 0 7173
7174 . 7173 7175 0 7174
7175 . 7174 7176 0 7175
7176 ) 7175 7177 0 7176
7177 ) 7176 7178 0 7177
7178 ) 7177 7179 0 7178
7179 . 7178 7180 0 7179
7180 . 7179 7181 0 7180
7181 ( 7180 7182 0 7181
7182 . 7181 7183 0 7182
7183 . 7182 7184 0 7183
7184 ) 7183 7185 0 7184
7185 ) 7184 7186 0 7185
7186 ) 7185 7187 0 7186
7187 ) 7186 7188 0 7187
7188 ) 7187 7189 0 7188
7189 ) 7188 7190 0 7189
7190 . 7189 7191 0 7190
7191 . 7190 7192 0 7191
7192 . 7191 7193 0 7192
7193 . 7192 7194 0 7193
7194 ) 7193 7195 0 7194
7195 ) 7194 7196 0 7195
7196 ) 7195 7197 0 7196
7197 ) 7196 7198 0 7197
7198 ) 7197 7199 0 7198
7199 . 7198 7200 0 7199
7200 . 7199 7201 0 7200
7201 . 7200 7202 0 7201
7202 . 7201 7203 0 7202
7203 ( 7202 7204 0 7203
7204 . 7203 7205 0 7204
7205 . 7204 7206 0 7205
7206 . 7205 7207 0 7206
7207 . 7206 7208 0 7207
7208 . 7207 7209 0 7208
7209 . 7208 7210 0 7209
7210 . 7209 7211 0 7210
7211 . 7210 7212 0 7211
7212 . 7211 7213 0 7212
7213 . 7212 7214 0 7213
7214 . 7213 7215 0 7214
7215 . 7214 7216 0 7215
7216 . 7215 7217 0 7216
7217 ) 7216 7218 0 7217
7218 ) 7217 7219 0 7218
7219 ) 7218 7220 0 7219
7220 . 7219 7221 0 7220
7221 . 7220 7222 0 7221
7222 . 7221 7223 0 7222
7223 . 7222 7224 0 7223
7224 . 7223 7225 0 7224
7225 . 7224 7226 0 7225
7226 . 7225 7227 0 7226
7227 . 7226 7228 0 7227
7228 . 7227 7229 0 7228
7229 . 7228 7230 0 7229
7230 . 7229 7231 0 7230
7231 . 7230 7232 0 7231
7232 . 7231 7233 0 7232
7233 . 7232 7234 0 7233
7234 . 7233 7235 0 7234
7235 . 7234 7236 0 7235
7236 . 7235 7237 0 7236
7237 ( 7236 7238 0 7237
7238 . 7237 7239 0 7238
7239 . 7238 7240 0 7239
7240 . 7239 7241 0 7240
7241 . 7240 7242 0 7241
7242 . 7241 7243 0 7242
7243 . 7242 7244 0 7243
7244 . 7243 7245 0 7244
7245 ( 7244 7246 0 7245
7246 ( 7245 7247 0 7246
7247 . 7246 7248 0 7247
7248 . 7247 7249 0 7248
7249 ( 7248 7250 0 7249
7250 . 7249 7251 0 7250
7251 . 7250 7252 0 7251
7252 ( 7251 7253 0 7252
7253 . 7252 7254 0 7253
7254 ( 7253 7255 0 7254
7255 . 7254 7256 0 7255
7256 ( 7255 7257 0 7256
7257 . 7256 7258 0 7257
7258 . 7257 7259 0 7258
7259 . 7258 7260 0 7259
7260 . 7259 7261 0 7260
7261 . 7260 7262 0 7261
7262 . 7261 7263 0 7262
7263 . 7262 7264 0 7263
7264 . 7263 7265 0 7264
7265 . 7264 7266 0 7265
7266 . 7265 7267 0 7266
7267 . 7266 7268 0 7267
7268 . 7267 7269 0 7268
7269 . 7268 7270 0 7269
7270 . 7269 7271 0 7270
7271 . 7270 7272 0 7271
7272 . 7271 7273 0 7272
7273 . 7272 7274 0 7273
7274 ) 7273 7275 0 7274
7275 ) 7274 7276 0 7275
7276 ) 7275 7277 0 7276
7277 ( 7276 7278 0 7277
7278 ) 7277 7279 0 7278
7279 ) 7278 7280 0 7279
7280 . 7279 7281 0 7280
7281 . 7280 7282 0 7281
7282 . 7281 7283 0 7282
7283 . 7282 7284 0 7283
7284 . 7283 7285 0 7284
7285 . 7284 7286 0 7285
7286 . 7285 7287 0 7286
7287 . 7286 7288 0 7287
7288 . 7287 7289 0 7288
7289 . 7288 7290 0 7289
7290 . 7289 7291 0 7290
7291 . 7290 7292 0 7291
7292 . 7291 7293 0 7292
7293 . 7292 7294 0 7293
7294 ( 7293 7295 0 7294
7295 . 7294 7296 0 7295
7296 . 7295 7297 0 7296
7297 . 7296 7298 0 7297
7298 . 7297 7299 0 7298
7299 ( 7298 7300 0 7299
7300 ( 7299 7301 0 7300
7301 ( 7300 7302 0 7301
7302 . 7301 7303 0 7302
7303 . 7302 7304 0 7303
7304 ( 7303 7305 0 7304
7305 ( 7304 7306 0 7305
7306 ( 7305 7307 0 7306
7307 ( 7306 7308 0 7307
7308 . 7307 7309 0 7308
7309 . 7308 7310 0 7309
7310 . 7309 7311 0 7310
7311 . 7310 7312 0 7311
7312 . 7311 7313 0 7312
7313 . 7312 7314 0 7313
7314 ) 7313 7315 0 7314
7315 ) 7314 7316 0 7315
7316 ) 7315 7317 0 7316
7317 ( 7316 7318 0 7317
7318 . 7317 7319 0 7318
7319 ) 7318 7320 0 7319
7320 ( 7319 7321 0 7320
7321 ( 7320 7322 0 7321
7322 ( 7321 7323 0 7322
7323 ) 7322 7324 0 7323
7324 ) 7323 7325 0 7324
7325 ) 7324 7326 0 7325
7326 ) 7325 7327 0 7326
7327 ) 7326 7328 0 7327
7328 ) 7327 7329 0 7328
7329 ( 7328 7330 0 7329
7330 ( 7329 7331 0 7330
7331 . 7330 7332 0 7331
7332 . 7331 7333 0 7332
7333 ( 7332 7334 0 7333
7334 ( 7333 7335 0 7334
7335 . 7334 7336 7506 7335
7336 . 7335 7337 7505 7336
7337 ( 7336 7338 0 7337
7338 . 7337 7339 7502 7338
7339 . 7338 7340 7501 7339
7340 . 7339 7341 0 7340
7341 . 7340 7342 0 7341
7342 . 7341 7343 0 7342
7343 ( 7342 7344 7408 7343
7344 ( 7343 7345 7407 7344
7345 . 7344 7346 7406 7345
7346 ( 7345 7347 7405 7346
7347 ( 7346 7348 7404 7347
7348 . 7347 7349 7403 7348
7349 . 7348 7350 7402 7349
7350 . 7349 7351 0 7350
7351 ( 7350 7352 7382 7351
7352 ( 7351 7353 0 7352
7353 ( 7352 7354 7380 7353
7354 ( 7353 7355 7379 7354
7355 ( 7354 7356 7378 7355
7356 ( 7355 7357 0 7356
7357 . 7356 7358 0 7357
7358 ( 7357 7359 7374 7358
7359 ( 7358 7360 7373 7359
7360 ( 7359 7361 7372 7360
7361 ( 7360 7362 7371 7361
7362 . 7361 7363 7370 7362
7363 . 7362 7364 0 7363
7364 . 7363 7365 0 7364
7365 ( 7364 7366 0 7365
7366 . 7365 7367 0 7366
7367 . 7366 7368 0 7367
7368 . 7367 7369 0 7368
7369 . 7368 7370 0 7369
7370 ) 7369 7371 7362 7370
7371 . 7370 7372 7361 7371
7372 . 7371 7373 7360 7372
7373 ( 7372 7374 7359 7373
7374 . 7373 7375 7358 7374
7375 . 7374 7376 0 7375
7376 ( 7375 7377 0 7376
7377 . 7376 7378 0 7377
7378 . 7377 7379 7355 7378
7379 ( 7378 7380 7354 7379
7380 ( 7379 7381 7353 7380
7381 ( 7380 7382 0 7381
7382 . 7381 7383 7351 7382
7383 ( 7382 7384 7399 7383
7384 ( 7383 7385 7398 7384
7385 ( 7384 7386 7397 7385
7386 . 7385 7387 7396 7386
7387 . 7386 7388 7395 7387
7388 . 7387 7389 7394 7388
7389 . 7388 7390 7393 7389
7390 . 7389 7391 0 7390
7391 . 7390 7392 0 7391
7392 . 7391 7393 0 7392
7393 ) 7392 7394 7389 7393
7394 ) 7393 7395 7388 7394
7395 ) 7394 7396 7387 7395
7396 ) 7395 7397 7386 7396
7397 ) 7396 7398 7385 7397
7398 ) 7397 7399 7384 7398
7399 . 7398 7400 7383 7399
7400 . 7399 7401 0 7400
7401 . 7400 7402 0 7401
7402 ) 7401 7403 7349 7402
7403 ) 7402 7404 7348 7403
7404 ( 7403 7405 7347 7404
7405 . 7404 7406 7346 7405
7406 ) 7405 7407 7345 7406
7407 . 7406 7408 7344 7407
7408 . 7407 7409 7343 7408
7409 . 7408 7410 0 7409
7410 . 7409 7411 0 7410
7411 ( 7410 7412 7428 7411
7412 ( 7411 7413 7427 7412
7413 ( 7412 7414 7426 7413
7414 ( 7413 7415 7425 7414
7415 ( 7414 7416 7424 7415
7416 ( 7415 7417 7423 7416
7417 ( 7416 7418 7422 7417
7418 . 7417 7419 0 7418
7419 . 7418 7420 0 7419
7420 . 7419 7421 0 7420
7421 . 7420 7422 0 7421
7422 . 7421 7423 7417 7422
7423 . 7422 7424 7416 7423
7424 . 7423 7425 7415 7424
7425 ( 7424 7426 7414 7425
7426 . 7425 7427 7413 7426
7427 . 7426 7428 7412 7427
7428 . 7427 7429 7411 7428
7429 . 7428 7430 0 7429
7430 ( 7429 7431 0 7430
7431 ( 7430 7432 0 7431
7432 . 7431 7433 0 7432
7433 . 7432 7434 0 7433
7434 . 7433 7435 0 7434
7435 . 7434 7436 0 7435
7436 . 7435 7437 0 7436
7437 ( 7436 7438 7465 7437
7438 ( 7437 7439 7464 7438
7439 ( 7438 7440 7463 7439
7440 . 7439 7441 7462 7440
7441 . 7440 7442 0 7441
7442 . 7441 7443 0 7442
7443 ( 7442 7444 7459 7443
7444 . 7443 7445 7458 7444
7445 . 7444 7446 7457 7445
7446 . 7445 7447 7456 7446
7447 ( 7446 7448 7455 7447
7448 . 7447 7449 7454 7448
7449 . 7448 7450 7453 7449
7450 . 7449 7451 0 7450
7451 . 7450 7452 0 7451
7452 ( 7451 7453 0 7452
7453 ) 7452 7454 7449 7453
7454 ) 7453 7455 7448 7454
7455 ) 7454 7456 7447 7455
7456 ) 7455 7457 7446 7456
7457 ) 7456 7458 7445 7457
7458 ) 7457 7459 7444 7458
7459 ) 7458 7460 7443 7459
7460 . 7459 7461 0 7460
7461 ( 7460 7462 0 7461
7462 ) 7461 7463 7440 7462
7463 ) 7462 7464 7439 7463
7464 ) 7463 7465 7438 7464
7465 ) 7464 7466 7437 7465
7466 . 7465 7467 0 7466
7467 . 7466 7468 0 7467
7468 ( 7467 7469 7493 7468
7469 ( 7468 7470 7492 7469
7470 ( 7469 7471 7491 7470
7471 ( 7470 7472 7490 7471
7472 ( 7471 7473 7489 7472
7473 ( 7472 7474 7488 7473
7474 ( 7473 7475 7487 7474
7475 ( 7474 7476 7486 7475
7476 ( 7475 7477 7485 7476
7477 . 7476 7478 0 7477
7478 . 7477 7479 0 7478
7479 . 7478 7480 0 7479
7480 . 7479 7481 0 7480
7481 . 7480 7482 0 7481
7482 . 7481 7483 0 7482
7483 . 7482 7484 0 7483
7484 . 7483 7485 0 7484
7485 . 7484 7486 7476 7485
7486 . 7485 7487 7475 7486
7487 ( 7486 7488 7474 7487
7488 ( 7487 7489 7473 7488
7489 ( 7488 7490 7472 7489
7490 ( 7489 7491 7471 7490
7491 . 7490 7492 7470 7491
7492 . 7491 7493 7469 7492
7493 . 7492 7494 7468 7493
7494 . 7493 7495 0 7494
7495 . 7494 7496 0 7495
7496 . 7495 7497 0 7496
7497 . 7496 7498 0 7497
7498 . 7497 7499 0 7498
7499 . 7498 7500 0 7499
7500 . 7499 7501 0 7500
7501 ) 7500 7502 7339 7501
7502 ) 7501 7503 7338 7502
7503 ( 7502 7504 0 7503
7504 ( 7503 7505 0 7504
7505 ) 7504 7506 7336 7505
7506 ) 7505 7507 7335 7506
7507 ( 7506 7508 0 7507
7508 ( 7507 7509 0 7508
7509 ( 7508 7510 0 7509
7510 . 7509 7511 0 7510
7511 . 7510 7512 0 7511
7512 . 7511 7513 0 7512
7513 . 7512 7514 0 7513
7514 ( 7513 7515 0 7514
7515 . 7514 7516 0 7515
7516 . 7515 7517 0 7516
7517 . 7516 7518 0 7517
7518 ( 7517 7519 0 7518
7519 . 7518 7520 0 7519
7520 . 7519 7521 0 7520
7521 . 7520 7522 0 7521
7522 . 7521 7523 0 7522
7523 . 7522 7524 0 7523
7524 . 7523 7525 0 7524
7525 . 7524 7526 0 7525
7526 . 7525 7527 0 7526
7527 ( 7526 7528 0 7527
7528 ( 7527 7529 0 7528
7529 . 7528 7530 0 7529
7530 . 7529 7531 0 7530
7531 . 7530 7532 0 7531
7532 . 7531 7533 0 7532
7533 ( 7532 7534 0 7533
7534 . 7533 7535 0 7534
7535 ( 7534 7536 0 7535
7536 . 7535 7537 0 7536
7537 ( 7536 7538 0 7537
7538 . 7537 7539 0 7538
7539 ( 7538 7540 0 7539
7540 . 7539 7541 0 7540
7541 ( 7540 7542 0 7541
7542 . 7541 7543 0 7542
7543 . 7542 7544 0 7543
7544 . 7543 7545 0 7544
7545 ( 7544 7546 0 7545
7546 ( 7545 7547 0 7546
7547 ( 7546 7548 0 7547
7548 . 7547 7549 0 7548
7549 . 7548 7550 0 7549
7550 ( 7549 7551 0 7550
7551 . 7550 7552 0 7551
7552 ( 7551 7553 0 7552
7553 ( 7552 7554 0 7553
7554 . 7553 7555 0 7554
7555 . 7554 7556 0 7555
7556 . 7555 7557 0 7556
7557 . 7556 7558 0 7557
7558 . 7557 7559 0 7558
7559 . 7558 7560 0 7559
7560 . 7559 7561 0 7560
7561 . 7560 7562 0 7561
7562 . 7561 7563 0 7562
7563 . 7562 7564 0 7563
7564 . 7563 7565 0 7564
7565 . 7564 7566 0 7565
7566 . 7565 7567 0 7566
7567 . 7566 7568 0 7567
7568 ( 7567 7569 0 7568
7569 . 7568 7570 0 7569
7570 . 7569 7571 0 7570
7571 . 7570 7572 0 7571
7572 . 7571 7573 0 7572
7573 . 7572 7574 0 7573
7574 ( 7573 7575 0 7574
7575 ( 7574 7576 0 7575
7576 . 7575 7577 0 7576
7577 ( 7576 7578 0 7577
7578 . 7577 7579 0 7578
7579 . 7578 7580 0 7579
7580 ( 7579 7581 0 7580
7581 . 7580 7582 0 7581
7582 . 7581 7583 0 7582
7583 ( 7582 7584 0 7583
7584 ( 7583 7585 0 7584
7585 . 7584 7586 0 7585
7586 . 7585 7587 0 7586
7587 . 7586 7588 0 7587
7588 . 7587 7589 0 7588
7589 . 7588 7590 0 7589
7590 . 7589 7591 0 7590
7591 . 7590 7592 0 7591
7592 . 7591 7593 0 7592
7593 . 7592 7594 0 7593
7594 ( 7593 7595 0 7594
7595 ( 7594 7596 0 7595
7596 ( 7595 7597 0 7596
7597 . 7596 7598 0 7597
7598 . 7597 7599 0 7598
7599 ( 7598 7600 0 7599
7600 . 7599 7601 0 7600
7601 ( 7600 7602 0 7601
7602 . 7601 7603 0 7602
7603 . 7602 7604 0 7603
7604 . 7603 7605 0 7604
7605 . 7604 7606 0 7605
7606 . 7605 7607 0 7606
7607 . 7606 7608 0 7607
7608 . 7607 7609 0 7608
7609 . 7608 7610 0 7609
7610 . 7609 7611 0 7610
7611 . 7610 7612 0 7611
7612 ( 7611 7613 0 7612
7613 ( 7612 7614 0 7613
7614 . 7613 7615 0 7614
7615 ( 7614 7616 0 7615
7616 . 7615 7617 0 7616
7617 . 7616 7618 0 7617
7618 . 7617 7619 0 7618
7619 . 7618 7620 0 7619
7620 . 7619 7621 0 7620
7621 ( 7620 7622 0 7621
7622 . 7621 7623 0 7622
7623 . 7622 7624 0 7623
7624 . 7623 7625 0 7624
7625 ( 7624 7626 0 7625
7626 . 7625 7627 0 7626
7627 . 7626 7628 0 7627
7628 . 7627 7629 0 7628
7629 . 7628 7630 0 7629
7630 . 7629 7631 0 7630
7631 . 7630 7632 0 7631
7632 . 7631 7633 0 7632
7633 . 7632 7634 0 7633
7634 . 7633 7635 0 7634
7635 ( 7634 7636 0 7635
7636 . 7635 7637 0 7636
7637 ( 7636 7638 0 7637
7638 . 7637 7639 0 7638
7639 . 7638 7640 0 7639
7640 . 7639 7641 0 7640
7641 ( 7640 7642 0 7641
7642 . 7641 7643 0 7642
7643 . 7642 7644 0 7643
7644 . 7643 7645 0 7644
7645 . 7644 7646 0 7645
7646 . 7645 7647 0 7646
7647 ( 7646 7648 0 7647
7648 . 7647 7649 0 7648
7649 . 7648 7650 0 7649
7650 . 7649 7651 0 7650
7651 . 7650 7652 0 7651
7652 . 7651 7653 0 7652
7653 . 7652 7654 0 7653
7654 . 7653 7655 0 7654
7655 ( 7654 7656 0 7655
7656 ( 7655 7657 0 7656
7657 . 7656 7658 0 7657
7658 . 7657 7659 0 7658
7659 . 7658 7660 0 7659
7660 . 7659 7661 0 7660
7661 . 7660 7662 0 7661
7662 . 7661 7663 0 7662
7663 . 7662 7664 0 7663
7664 . 7663 7665 0 7664
7665 . 7664 7666 0 7665
7666 . 7665 7667 0 7666
7667 . 7666 7668 0 7667
7668 ( 7667 7669 0 7668
7669 . 7668 7670 0 7669
7670 . 7669 7671 0 7670
7671 ( 7670 7672 0 7671
7672 ( 7671 7673 0 7672
7673 . 7672 7674 0 7673
7674 . 7673 7675 0 7674
7675 . 7674 7676 0 7675
7676 ( 7675 7677 0 7676
7677 . 7676 7678 0 7677
7678 ( 7677 7679 0 7678
7679 ( 7678 7680 0 7679
7680 . 7679 7681 0 7680
7681 . 7680 7682 0 7681
7682 . 7681 7683 0 7682
7683 . 7682 7684 0 7683
7684 . 7683 7685 0 7684
7685 . 7684 7686 0 7685
7686 . 7685 7687 0 7686
7687 . 7686 7688 0 7687
7688 . 7687 7689 0 7688
7689 . 7688 7690 0 7689
7690 . 7689 7691 0 7690
7691 . 7690 7692 0 7691
7692 . 7691 7693 0 7692
7693 . 7692 7694 0 7693
7694 . 7693 7695 0 7694
7695 . 7694 7696 0 7695
7696 . 7695 7697 0 7696
7697 . 7696 7698 0 7697
7698 . 7697 7699 0 7698
7699 . 7698 7700 0 7699
7700 . 7699 7701 0 7700
7701 . 7700 7702 0 7701
7702 . 7701 7703 0 7702
7703 . 7702 7704 0 7703
7704 ( 7703 7705 0 7704
7705 . 7704 7706 0 7705
7706 . 7705 7707 0 7706
7707 ( 7706 7708 0 7707
7708 . 7707 7709 0 7708
7709 . 7708 7710 0 7709
7710 . 7709 7711 0 7710
7711 . 7710 7712 0 7711
7712 . 7711 7713 0 7712
7713 . 7712 7714 0 7713
7714 . 7713 7715 0 7714
7715 . 7714 7716 0 7715
7716 . 7715 7717 0 7716
7717 . 7716 7718 0 7717
7718 . 7717 7719 0 7718
7719 . 7718 7720 0 7719
7720 . 7719 7721 0 7720
7721 . 7720 7722 0 7721
7722 . 7721 7723 0 7722
7723 . 7722 7724 0 7723
7724 . 7723 7725 0 7724
7725 . 7724 7726 0 7725
7726 . 7725 7727 0 7726
7727 . 7726 7728 0 7727
7728 . 7727 7729 0 7728
7729 . 7728 7730 0 7729
7730 . 7729 7731 0 7730
7731 . 7730 7732 0 7731
7732 . 7731 7733 0 7732
7733 . 7732 7734 0 7733
7734 . 7733 7735 0 7734
7735 . 7734 7736 0 7735
7736 . 7735 7737 0 7736
7737 ( 7736 7738 0 7737
7738 . 7737 7739 0 7738
7739 . 7738 7740 0 7739
7740 . 7739 7741 0 7740
7741 ( 7740 7742 0 7741
7742 . 7741 7743 0 7742
7743 . 7742 7744 0 7743
7744 . 7743 7745 0 7744
7745 . 7744 7746 0 7745
7746 . 7745 7747 0 7746
7747 . 7746 7748 0 7747
7748 . 7747 7749 0 7748
7749 . 7748 7750 0 7749
7750 . 7749 7751 0 7750
7751 . 7750 7752 0 7751
7752 . 7751 7753 0 7752
7753 . 7752 7754 0 7753
7754 . 7753 7755 0 7754
7755 . 7754 7756 0 7755
7756 ( 7755 7757 0 7756
7757 ( 7756 7758 0 7757
7758 ( 7757 7759 0 7758
7759 ( 7758 7760 0 7759
7760 . 7759 7761 0 7760
7761 . 7760 7762 0 7761
7762 ( 7761 7763 0 7762
7763 . 7762 7764 0 7763
7764 . 7763 7765 0 7764
7765 . 7764 7766 0 7765
7766 . 7765 7767 0 7766
7767 ( 7766 7768 0 7767
7768 ( 7767 7769 0 7768
7769 . 7768 7770 0 7769
7770 . 7769 7771 0 7770
7771 . 7770 7772 0 7771
7772 . 7771 7773 0 7772
7773 . 7772 7774 0 7773
7774 . 7773 7775 0 7774
7775 . 7774 7776 0 7775
7776 ( 7775 7777 0 7776
7777 . 7776 7778 0 7777
7778 . 7777 7779 0 7778
7779 . 7778 7780 0 7779
7780 . 7779 7781 0 7780
7781 . 7780 7782 0 7781
7782 . 7781 7783 0 7782
7783 . 7782 7784 0 7783
7784 . 7783 7785 0 7784
7785 . 7784 7786 0 7785
7786 . 7785 7787 0 7786
7787 . 7786 7788 0 7787
7788 . 7787 7789 0 7788
7789 . 7788 7790 0 7789
7790 . 7789 7791 0 7790
7791 . 7790 7792 0 7791
7792 ) 7791 7793 0 7792
7793 ( 7792 7794 0 7793
7794 ) 7793 7795 0 7794
7795 ) 7794 7796 0 7795
7796 ( 7795 7797 0 7796
7797 ( 7796 7798 0 7797
7798 ) 7797 7799 0 7798
7799 . 7798 7800 0 7799
7800 . 7799 7801 0 7800
7801 . 7800 7802 0 7801
7802 ) 7801 7803 0 7802
7803 . 7802 7804 0 7803
7804 . 7803 7805 0 7804
7805 . 7804 7806 0 7805
7806 . 7805 7807 0 7806
7807 . 7806 7808 0 7807
7808 . 7807 7809 0 7808
7809 . 7808 7810 0 7809
7810 . 7809 7811 0 7810
7811 . 7810 7812 0 7811
7812 ) 7811 7813 0 7812
7813 . 7812 7814 0 7813
7814 . 7813 7815 0 7814
7815 . 7814 7816 0 7815
7816 . 7815 7817 0 7816
7817 ) 7816 7818 0 7817
7818 . 7817 7819 0 7818
7819 . 7818 7820 0 7819
7820 . 7819 7821 0 7820
7821 . 7820 7822 0 7821
7822 . 7821 7823 0 7822
7823 ) 7822 7824 0 7823
7824 . 7823 7825 0 7824
7825 . 7824 7826 0 7825
7826 . 7825 7827 0 7826
7827 . 7826 7828 0 7827
7828 . 7827 7829 0 7828
7829 . 7828 7830 0 7829
7830 . 7829 7831 0 7830
7831 . 7830 7832 0 7831
7832 . 7831 7833 0 7832
7833 . 7832 7834 0 7833
7834 . 7833 7835 0 7834
7835 ( 7834 7836 0 7835
7836 . 7835 7837 0 7836
7837 ( 7836 7838 0 7837
7838 . 7837 7839 0 7838
7839 ( 7838 7840 0 7839
7840 ( 7839 7841 0 7840
7841 . 7840 7842 0 7841
7842 . 7841 7843 0 7842
7843 . 7842 7844 0 7843
7844 . 7843 7845 0 7844
7845 ( 7844 7846 0 7845
7846 . 7845 7847 0 7846
7847 ( 7846 7848 0 7847
7848 . 7847 7849 0 7848
7849 . 7848 7850 0 7849
7850 ) 7849 7851 0 7850
7851 . 7850 7852 0 7851
7852 . 7851 7853 0 7852
7853 . 7852 7854 0 7853
7854 . 7853 7855 0 7854
7855 ( 7854 7856 0 7855
7856 . 7855 7857 0 7856
7857 . 7856 7858 0 7857
7858 ) 7857 7859 0 7858
7859 ) 7858 7860 0 7859
7860 ) 7859 7861 0 7860
7861 ) 7860 7862 0 7861
7862 . 7861 7863 0 7862
7863 . 7862 7864 0 7863
7864 ) 7863 7865 0 7864
7865 . 7864 7866 0 7865
7866 . 7865 7867 0 7866
7867 ( 7866 7868 0 7867
7868 ( 7867 7869 0 7868
7869 ( 7868 7870 0 7869
7870 . 7869 7871 0 7870
7871 . 7870 7872 0 7871
7872 . 7871 7873 0 7872
7873 . 7872 7874 0 7873
7874 . 7873 7875 0 7874
7875 . 7874 7876 0 7875
7876 . 7875 7877 0 7876
7877 ) 7876 7878 0 7877
7878 ) 7877 7879 0 7878
7879 ( 7878 7880 0 7879
7880 ( 7879 7881 0 7880
7881 ) 7880 7882 0 7881
7882 . 7881 7883 0 7882
7883 . 7882 7884 0 7883
7884 . 7883 7885 0 7884
7885 ( 7884 7886 0 7885
7886 ( 7885 7887 0 7886
7887 ) 7886 7888 0 7887
7888 ) 7887 7889 0 7888
7889 . 7888 7890 0 7889
7890 ) 7889 7891 0 7890
7891 . 7890 7892 0 7891
7892 ( 7891 7893 0 7892
7893 . 7892 7894 0 7893
7894 . 7893 7895 0 7894
7895 . 7894 7896 0 7895
7896 . 7895 7897 0 7896
7897 . 7896 7898 0 7897
7898 ( 7897 7899 0 7898
7899 . 7898 7900 0 7899
7900 ( 7899 7901 0 7900
7901 . 7900 7902 0 7901
7902 . 7901 7903 0 7902
7903 . 7902 7904 0 7903
7904 ) 7903 7905 0 7904
7905 ) 7904 7906 0 7905
7906 ) 7905 7907 0 7906
7907 ) 7906 7908 0 7907
7908 . 7907 7909 0 7908
7909 . 7908 7910 0 7909
7910 . 7909 7911 0 7910
7911 . 7910 7912 0 7911
7912 . 7911 7913 0 7912
7913 . 7912 7914 0 7913
7914 . 7913 7915 0 7914
7915 . 7914 7916 0 7915
7916 ( 7915 7917 0 7916
7917 . 7916 7918 0 7917
7918 . 7917 7919 0 7918
7919 ( 7918 7920 0 7919
7920 . 7919 7921 0 7920
7921 . 7920 7922 0 7921
7922 . 7921 7923 0 7922
7923 ( 7922 7924 0 7923
7924 ( 7923 7925 0 7924
7925 ( 7924 7926 0 7925
7926 . 7925 7927 0 7926
7927 . 7926 7928 0 7927
7928 . 7927 7929 0 7928
7929 . 7928 7930 0 7929
7930 . 7929 7931 0 7930
7931 . 7930 7932 0 7931
7932 ( 7931 7933 0 7932
7933 . 7932 7934 0 7933
7934 ( 7933 7935 0 7934
7935 ( 7934 7936 0 7935
7936 . 7935 7937 0 7936
7937 . 7936 7938 0 7937
7938 . 7937 7939 0 7938
7939 ( 7938 7940 0 7939
7940 ( 7939 7941 0 7940
7941 . 7940 7942 0 7941
7942 . 7941 7943 0 7942
7943 ( 7942 7944 0 7943
7944 ( 7943 7945 0 7944
7945 . 7944 7946 0 7945
7946 . 7945 7947 0 7946
7947 . 7946 7948 0 7947
7948 . 7947 7949 0 7948
7949 . 7948 7950 0 7949
7950 . 7949 7951 0 7950
7951 ) 7950 7952 0 7951
7952 . 7951 7953 0 7952
7953 ( 7952 7954 0 7953
7954 ( 7953 7955 0 7954
7955 . 7954 7956 0 7955
7956 . 7955 7957 0 7956
7957 . 7956 7958 0 7957
7958 ( 7957 7959 0 7958
7959 . 7958 7960 0 7959
7960 . 7959 7961 0 7960
7961 . 7960 7962 0 7961
7962 . 7961 7963 0 7962
7963 . 7962 7964 0 7963
7964 . 7963 7965 0 7964
7965 . 7964 7966 0 7965
7966 . 7965 7967 0 7966
7967 . 7966 7968 0 7967
7968 ( 7967 7969 0 7968
7969 . 7968 7970 0 7969
7970 . 7969 7971 0 7970
7971 ( 7970 7972 0 7971
7972 ( 7971 7973 0 7972
7973 . 7972 7974 0 7973
7974 . 7973 7975 0 7974
7975 ( 7974 7976 0 7975
7976 . 7975 7977 0 7976
7977 . 7976 7978 0 7977
7978 . 7977 7979 0 7978
7979 . 7978 7980 0 7979
7980 . 7979 7981 0 7980
7981 ( 7980 7982 0 7981
7982 . 7981 7983 0 7982
7983 . 7982 7984 0 7983
7984 . 7983 7985 0 7984
7985 . 7984 7986 0 7985
7986 . 7985 7987 0 7986
7987 . 7986 7988 0 7987
7988 . 7987 7989 0 7988
7989 . 7988 7990 0 7989
7990 . 7989 7991 0 7990
7991 ( 7990 7992 0 7991
7992 ( 7991 7993 0 7992
7993 ( 7992 7994 0 7993
7994 ( 7993 7995 0 7994
7995 . 7994 7996 0 7995
7996 . 7995 7997 0 7996
7997 ( 7996 7998 0 7997
7998 . 7997 7999 0 7998
7999 . 7998 8000 0 7999
8000 . 7999 8001 0 8000
8001 . 8000 8002 0 8001
8002 . 8001 8003 0 8002
8003 . 8002 8004 0 8003
8004 . 8003 8005 0 8004
8005 ( 8004 8006 0 8005
8006 . 8005 8007 0 8006
8007 . 8006 8008 0 8007
8008 . 8007 8009 0 8008
8009 . 8008 8010 0 8009
8010 . 8009 8011 0 8010
8011 . 8010 8012 0 8011
8012 ( 8011 8013 0 8012
8013 ( 8012 8014 0 8013
8014 ( 8013 8015 0 8014
8015 . 8014 8016 0 8015
8016 . 8015 8017 0 8016
8017 . 8016 8018 0 8017
8018 ) 8017 8019 0 8018
8019 ) 8018 8020 0 8019
8020 ) 8019 8021 0 8020
8021 ) 8020 8022 0 8021
8022 . 8021 8023 0 8022
8023 ) 8022 8024 0 8023
8024 ) 8023 8025 0 8024
8025 ) 8024 8026 0 8025
8026 ) 8025 8027 0 8026
8027 ) 8026 8028 0 8027
8028 ) 8027 8029 0 8028
8029 . 8028 8030 0 8029
8030 . 8029 8031 0 8030
8031 . 8030 8032 0 8031
8032 . 8031 8033 0 8032
8033 . 8032 8034 0 8033
8034 . 8033 8035 0 8034
8035 . 8034 8036 0 8035
8036 . 8035 8037 0 8036
8037 . 8036 8038 0 8037
8038 ) 8037 8039 0 8038
8039 ) 8038 8040 0 8039
8040 ) 8039 8041 0 8040
8041 ) 8040 8042 0 8041
8042 ) 8041 8043 0 8042
8043 ( 8042 8044 0 8043
8044 . 8043 8045 0 8044
8045 ) 8044 8046 0 8045
8046 ( 8045 8047 0 8046
8047 ( 8046 8048 0 8047
8048 ( 8047 8049 0 8048
8049 . 8048 8050 0 8049
8050 ( 8049 8051 0 8050
8051 . 8050 8052 0 8051
8052 . 8051 8053 0 8052
8053 ( 8052 8054 0 8053
8054 ( 8053 8055 0 8054
8055 ( 8054 8056 0 8055
8056 . 8055 8057 0 8056
8057 . 8056 8058 0 8057
8058 ) 8057 8059 0 8058
8059 . 8058 8060 0 8059
8060 ( 8059 8061 0 8060
8061 . 8060 8062 0 8061
8062 . 8061 8063 0 8062
8063 . 8062 8064 0 8063
8064 ( 8063 8065 0 8064
8065 ( 8064 8066 0 8065
8066 ( 8065 8067 0 8066
8067 ( 8066 8068 0 8067
8068 . 8067 8069 0 8068
8069 . 8068 8070 0 8069
8070 . 8069 8071 0 8070
8071 ( 8070 8072 0 8071
8072 . 8071 8073 0 8072
8073 ( 8072 8074 0 8073
8074 . 8073 8075 0 8074
8075 . 8074 8076 0 8075
8076 . 8075 8077 0 8076
8077 . 8076 8078 0 8077
8078 . 8077 8079 0 8078
8079 ) 8078 8080 0 8079
8080 ) 8079 8081 0 8080
8081 . 8080 8082 0 8081
8082 ) 8081 8083 0 8082
8083 . 8082 8084 0 8083
8084 . 8083 8085 0 8084
8085 . 8084 8086 0 8085
8086 ) 8085 8087 0 8086
8087 . 8086 8088 0 8087
8088 . 8087 8089 0 8088
8089 ) 8088 8090 0 8089
8090 . 8089 8091 0 8090
8091 . 8090 8092 0 8091
8092 . 8091 8093 0 8092
8093 . 8092 8094 0 8093
8094 . 8093 8095 0 8094
8095 . 8094 8096 0 8095
8096 . 8095 8097 0 8096
8097 . 8096 8098 0 8097
8098 ( 8097 8099 0 8098
8099 ( 8098 8100 0 8099
8100 . 8099 8101 0 8100
8101 . 8100 8102 0 8101
8102 ( 8101 8103 0 8102
8103 ( 8102 8104 0 8103
8104 . 8103 8105 0 8104
8105 . 8104 8106 0 8105
8106 . 8105 8107 0 8106
8107 . 8106 8108 0 8107
8108 . 8107 8109 0 8108
8109 ( 8108 8110 0 8109
8110 ( 8109 8111 0 8110
8111 ( 8110 8112 0 8111
8112 ( 8111 8113 0 8112
8113 ( 8112 8114 0 8113
8114 ( 8113 8115 0 8114
8115 ( 8114 8116 0 8115
8116 . 8115 8117 0 8116
8117 ( 8116 8118 0 8117
8118 ( 8117 8119 0 8118
8119 . 8118 8120 0 8119
8120 . 8119 8121 0 8120
8121 ( 8120 8122 0 8121
8122 ) 8121 8123 0 8122
8123 ) 8122 8124 0 8123
8124 ) 8123 8125 0 8124
8125 ) 8124 8126 0 8125
8126 ) 8125 8127 0 8126
8127 ) 8126 8128 0 8127
8128 ) 8127 8129 0 8128
8129 . 8128 8130 0 8129
8130 . 8129 8131 0 8130
8131 . 8130 8132 0 8131
8132 . 8131 8133 0 8132
8133 . 8132 8134 0 8133
8134 ( 8133 8135 0 8134
8135 ) 8134 8136 0 8135
8136 ) 8135 8137 0 8136
8137 ) 8136 8138 0 8137
8138 ) 8137 8139 0 8138
8139 ) 8138 8140 0 8139
8140 . 8139 8141 0 8140
8141 . 8140 8142 0 8141
8142 . 8141 8143 0 8142
8143 . 8142 8144 0 8143
8144 . 8143 8145 0 8144
8145 . 8144 8146 0 8145
8146 ( 8145 8147 0 8146
8147 ( 8146 8148 0 8147
8148 ( 8147 8149 0 8148
8149 . 8148 8150 0 8149
8150 . 8149 8151 0 8150
8151 ( 8150 8152 0 8151
8152 . 8151 8153 0 8152
8153 . 8152 8154 0 8153
8154 . 8153 8155 0 8154
8155 ( 8154 8156 0 8155
8156 . 8155 8157 0 8156
8157 . 8156 8158 0 8157
8158 . 8157 8159 0 8158
8159 ) 8158 8160 0 8159
8160 ( 8159 8161 0 8160
8161 . 8160 8162 0 8161
8162 ( 8161 8163 0 8162
8163 . 8162 8164 0 8163
8164 . 8163 8165 0 8164
8165 . 8164 8166 0 8165
8166 . 8165 8167 0 8166
8167 . 8166 8168 0 8167
8168 . 8167 8169 0 8168
8169 . 8168 8170 0 8169
8170 . 8169 8171 0 8170
8171 . 8170 8172 0 8171
8172 . 8171 8173 0 8172
8173 . 8172 8174 0 8173
8174 . 8173 8175 0 8174
8175 . 8174 8176 0 8175
8176 . 8175 8177 0 8176
8177 . 8176 8178 0 8177
8178 . 8177 8179 0 8178
8179 . 8178 8180 0 8179
8180 . 8179 8181 0 8180
8181 . 8180 8182 0 8181
8182 . 8181 8183 0 8182
8183 . 8182 8184 0 8183
8184 . 8183 8185 0 8184
8185 . 8184 8186 0 8185
8186 . 8185 8187 0 8186
8187 ( 8186 8188 0 8187
8188 ( 8187 8189 0 8188
8189 ( 8188 8190 0 8189
8190 ( 8189 8191 0 8190
8191 . 8190 8192 0 8191
8192 . 8191 8193 0 8192
8193 . 8192 8194 0 8193
8194 ( 8193 8195 0 8194
8195 ( 8194 8196 0 8195
8196 . 8195 8197 0 8196
8197 . 8196 8198 0 8197
8198 . 8197 8199 0 8198
8199 . 8198 8200 0 8199
8200 . 8199 8201 0 8200
8201 . 8200 8202 0 8201
8202 . 8201 8203 0 8202
8203 . 8202 8204 0 8203
8204 . 8203 8205 0 8204
8205 . 8204 8206 0 8205
8206 . 8205 8207 0 8206
8207 . 8206 8208 0 8207
8208 . 8207 8209 0 8208
8209 . 8208 8210 0 8209
8210 . 8209 8211 0 8210
8211 . 8210 8212 0 8211
8212 . 8211 8213 0 8212
8213 ( 8212 8214 0 8213
8214 . 8213 8215 0 8214
8215 . 8214 8216 0 8215
8216 ( 8215 8217 0 8216
8217 ( 8216 8218 0 8217
8218 . 8217 8219 0 8218
8219 . 8218 8220 0 8219
8220 . 8219 8221 0 8220
8221 . 8220 8222 0 8221
8222 ( 8221 8223 0 8222
8223 . 8222 8224 0 8223
8224 . 8223 8225 0 8224
8225 . 8224 8226 0 8225
8226 . 8225 8227 0 8226
8227 ( 8226 8228 0 8227
8228 ( 8227 8229 0 8228
8229 . 8228 8230 0 8229
8230 . 8229 8231 0 8230
8231 . 8230 8232 0 8231
8232 . 8231 8233 0 8232
8233 . 8232 8234 0 8233
8234 . 8233 8235 0 8234
8235 . 8234 8236 0 8235
8236 . 8235 8237 0 8236
8237 . 8236 8238 0 8237
8238 . 8237 8239 0 8238
8239 . 8238 8240 0 8239
8240 . 8239 8241 0 8240
8241 ) 8240 8242 0 8241
8242 ) 8241 8243 0 8242
8243 ( 8242 8244 0 8243
8244 ( 8243 8245 0 8244
8245 ( 8244 8246 0 8245
8246 . 8245 8247 0 8246
8247 . 8246 8248 0 8247
8248 . 8247 8249 0 8248
8249 . 8248 8250 0 8249
8250 . 8249 8251 0 8250
8251 . 8250 8252 0 8251
8252 . 8251 8253 0 8252
8253 . 8252 8254 0 8253
8254 . 8253 8255 0 8254
8255 . 8254 8256 0 8255
8256 ) 8255 8257 0 8256
8257 . 8256 8258 0 8257
8258 . 8257 8259 0 8258
8259 . 8258 8260 0 8259
8260 . 8259 8261 0 8260
8261 . 8260 8262 0 8261
8262 ) 8261 8263 0 8262
8263 ( 8262 8264 0 8263
8264 . 8263 8265 0 8264
8265 . 8264 8266 0 8265
8266 . 8265 8267 0 8266
8267 . 8266 8268 0 8267
8268 . 8267 8269 0 8268
8269 . 8268 8270 0 8269
8270 . 8269 8271 0 8270
8271 . 8270 8272 0 8271
8272 ) 8271 8273 0 8272
8273 ) 8272 8274 0 8273
8274 ) 8273 8275 0 8274
8275 ( 8274 8276 0 8275
8276 ( 8275 8277 0 8276
8277 . 8276 8278 0 8277
8278 . 8277 8279 0 8278
8279 . 8278 8280 0 8279
8280 . 8279 8281 0 8280
8281 . 8280 8282 0 8281
8282 ( 8281 8283 0 8282
8283 ) 8282 8284 0 8283
8284 . 8283 8285 0 8284
8285 . 8284 8286 0 8285
8286 . 8285 8287 0 8286
8287 . 8286 8288 0 8287
8288 . 8287 8289 0 8288
8289 . 8288 8290 0 8289
8290 ( 8289 8291 0 8290
8291 . 8290 8292 0 8291
8292 . 8291 8293 0 8292
8293 . 8292 8294 0 8293
8294 . 8293 8295 0 8294
8295 . 8294 8296 0 8295
8296 . 8295 8297 0 8296
8297 . 8296 8298 0 8297
8298 . 8297 8299 0 8298
8299 . 8298 8300 0 8299
8300 . 8299 8301 0 8300
8301 . 8300 8302 0 8301
8302 ( 8301 8303 0 8302
8303 . 8302 8304 0 8303
8304 . 8303 8305 0 8304
8305 ( 8304 8306 0 8305
8306 ) 8305 8307 0 8306
8307 ) 8306 8308 0 8307
8308 ) 8307 8309 0 8308
8309 ( 8308 8310 0 8309
8310 ( 8309 8311 0 8310
8311 . 8310 8312 0 8311
8312 . 8311 8313 0 8312
8313 . 8312 8314 0 8313
8314 . 8313 8315 0 8314
8315 . 8314 8316 0 8315
8316 . 8315 8317 0 8316
8317 . 8316 8318 0 8317
8318 . 8317 8319 0 8318
8319 . 8318 8320 0 8319
8320 . 8319 8321 0 8320
8321 . 8320 8322 0 8321
8322 . 8321 8323 0 8322
8323 ( 8322 8324 0 8323
8324 ( 8323 8325 0 8324
8325 ( 8324 8326 0 8325
8326 ( 8325 8327 0 8326
8327 ( 8326 8328 0 8327
8328 ( 8327 8329 0 8328
8329 ( 8328 8330 0 8329
8330 . 8329 8331 0 8330
8331 . 8330 8332 0 8331
8332 . 8331 8333 0 8332
8333 . 8332 8334 0 8333
8334 . 8333 8335 0 8334
8335 . 8334 8336 0 8335
8336 . 8335 8337 0 8336
8337 . 8336 8338 0 8337
8338 ( 8337 8339 0 8338
8339 ( 8338 8340 0 8339
8340 . 8339 8341 0 8340
8341 . 8340 8342 0 8341
8342 . 8341 8343 0 8342
8343 ) 8342 8344 0 8343
8344 . 8343 8345 0 8344
8345 . 8344 8346 0 8345
8346 . 8345 8347 0 8346
8347 ) 8346 8348 0 8347
8348 ) 8347 8349 0 8348
8349 ) 8348 8350 0 8349
8350 . 8349 8351 0 8350
8351 . 8350 8352 0 8351
8352 . 8351 8353 0 8352
8353 . 8352 8354 0 8353
8354 . 8353 8355 0 8354
8355 ( 8354 8356 0 8355
8356 . 8355 8357 0 8356
8357 . 8356 8358 0 8357
8358 ( 8357 8359 0 8358
8359 ( 8358 8360 0 8359
8360 ( 8359 8361 0 8360
8361 . 8360 8362 0 8361
8362 . 8361 8363 0 8362
8363 ( 8362 8364 0 8363
8364 ( 8363 8365 0 8364
8365 . 8364 8366 0 8365
8366 . 8365 8367 0 8366
8367 . 8366 8368 0 8367
8368 . 8367 8369 0 8368
8369 ( 8368 8370 0 8369
8370 . 8369 8371 0 8370
8371 ( 8370 8372 0 8371
8372 . 8371 8373 0 8372
8373 ( 8372 8374 0 8373
8374 ( 8373 8375 0 8374
8375 ( 8374 8376 0 8375
8376 . 8375 8377 0 8376
8377 ( 8376 8378 0 8377
8378 . 8377 8379 0 8378
8379 . 8378 8380 0 8379
8380 . 8379 8381 0 8380
8381 . 8380 8382 0 8381
8382 . 8381 8383 0 8382
8383 . 8382 8384 0 8383
8384 . 8383 8385 0 8384
8385 . 8384 8386 0 8385
8386 . 8385 8387 0 8386
8387 . 8386 8388 0 8387
8388 . 8387 8389 0 8388
8389 . 8388 8390 0 8389
8390 . 8389 8391 0 8390
8391 . 8390 8392 0 8391
8392 ( 8391 8393 0 8392
8393 ( 8392 8394 0 8393
8394 . 8393 8395 0 8394
8395 ( 8394 8396 0 8395
8396 . 8395 8397 0 8396
8397 ( 8396 8398 0 8397
8398 . 8397 8399 0 8398
8399 ( 8398 8400 0 8399
8400 ( 8399 8401 0 8400
8401 ( 8400 8402 0 8401
8402 ( 8401 8403 0 8402
8403 . 8402 8404 0 8403
8404 . 8403 8405 0 8404
8405 . 8404 8406 0 8405
8406 . 8405 8407 0 8406
8407 . 8406 8408 0 8407
8408 ( 8407 8409 0 8408
8409 ( 8408 8410 0 8409
8410 . 8409 8411 0 8410
8411 . 8410 8412 0 8411
8412 . 8411 8413 0 8412
8413 . 8412 8414 0 8413
8414 . 8413 8415 0 8414
8415 . 8414 8416 0 8415
8416 . 8415 8417 0 8416
8417 . 8416 8418 0 8417
8418 . 8417 8419 0 8418
8419 . 8418 8420 0 8419
8420 . 8419 8421 0 8420
8421 . 8420 8422 0 8421
8422 . 8421 8423 0 8422
8423 ) 8422 8424 0 8423
8424 ) 8423 8425 0 8424
8425 . 8424 8426 0 8425
8426 . 8425 8427 0 8426
8427 . 8426 8428 0 8427
8428 . 8427 8429 0 8428
8429 . 8428 8430 0 8429
8430 . 8429 8431 0 8430
8431 ( 8430 8432 0 8431
8432 . 8431 8433 0 8432
8433 . 8432 8434 0 8433
8434 . 8433 8435 0 8434
8435 . 8434 8436 0 8435
8436 . 8435 8437 0 8436
8437 . 8436 8438 0 8437
8438 . 8437 8439 0 8438
8439 . 8438 8440 0 8439
8440 . 8439 8441 0 8440
8441 . 8440 8442 0 8441
8442 . 8441 8443 0 8442
8443 . 8442 8444 0 8443
8444 . 8443 8445 0 8444
8445 . 8444 8446 0 8445
8446 . 8445 8447 0 8446
8447 . 8446 8448 0 8447
8448 . 8447 8449 0 8448
8449 . 8448 8450 0 8449
8450 . 8449 8451 0 8450
8451 . 8450 8452 0 8451
8452 . 8451 8453 0 8452
8453 ( 8452 8454 0 8453
8454 . 8453 8455 0 8454
8455 ( 8454 8456 0 8455
8456 ( 8455 8457 0 8456
8457 ( 8456 8458 0 8457
8458 . 8457 8459 0 8458
8459 . 8458 8460 0 8459
8460 . 8459 8461 0 8460
8461 ( 8460 8462 0 8461
8462 . 8461 8463 0 8462
8463 . 8462 8464 0 8463
8464 . 8463 8465 0 8464
8465 . 8464 8466 0 8465
8466 . 8465 8467 0 8466
8467 . 8466 8468 0 8467
8468 ( 8467 8469 0 8468
8469 ( 8468 8470 0 8469
8470 . 8469 8471 0 8470
8471 . 8470 8472 0 8471
8472 . 8471 8473 0 8472
8473 . 8472 8474 0 8473
8474 . 8473 8475 0 8474
8475 . 8474 8476 0 8475
8476 ( 8475 8477 0 8476
8477 ( 8476 8478 0 8477
8478 ( 8477 8479 0 8478
8479 ( 8478 8480 0 8479
8480 ( 8479 8481 0 8480
8481 . 8480 8482 0 8481
8482 . 8481 8483 0 8482
8483 . 8482 8484 0 8483
8484 . 8483 8485 0 8484
8485 . 8484 8486 0 8485
8486 . 8485 8487 0 8486
8487 . 8486 8488 0 8487
8488 . 8487 8489 0 8488
8489 ) 8488 8490 0 8489
8490 ) 8489 8491 0 8490
8491 . 8490 8492 0 8491
8492 . 8491 8493 0 8492
8493 ) 8492 8494 0 8493
8494 ) 8493 8495 0 8494
8495 ) 8494 8496 0 8495
8496 ) 8495 8497 0 8496
8497 ) 8496 8498 0 8497
8498 ) 8497 8499 0 8498
8499 . 8498 8500 0 8499
8500 . 8499 8501 0 8500
8501 . 8500 8502 0 8501
8502 . 8501 8503 0 8502
8503 . 8502 8504 0 8503
8504 . 8503 8505 0 8504
8505 . 8504 8506 0 8505
8506 . 8505 8507 0 8506
8507 . 8506 8508 0 8507
8508 . 8507 8509 0 8508
8509 . 8508 8510 0 8509
8510 ( 8509 8511 0 8510
8511 . 8510 8512 0 8511
8512 . 8511 8513 0 8512
8513 . 8512 8514 0 8513
8514 . 8513 8515 0 8514
8515 . 8514 8516 0 8515
8516 ( 8515 8517 0 8516
8517 . 8516 8518 0 8517
8518 ( 8517 8519 0 8518
8519 ( 8518 8520 0 8519
8520 . 8519 8521 0 8520
8521 ( 8520 8522 0 8521
8522 . 8521 8523 0 8522
8523 . 8522 8524 0 8523
8524 . 8523 8525 0 8524
8525 . 8524 8526 0 8525
8526 . 8525 8527 0 8526
8527 ( 8526 8528 0 8527
8528 ( 8527 8529 0 8528
8529 ( 8528 8530 0 8529
8530 ( 8529 8531 0 8530
8531 ( 8530 8532 0 8531
8532 . 8531 8533 0 8532
8533 . 8532 8534 0 8533
8534 . 8533 8535 0 8534
8535 ( 8534 8536 0 8535
8536 ( 8535 8537 0 8536
8537 ( 8536 8538 0 8537
8538 ( 8537 8539 0 8538
8539 ( 8538 8540 0 8539
8540 ( 8539 8541 0 8540
8541 ( 8540 8542 0 8541
8542 ( 8541 8543 0 8542
8543 . 8542 8544 0 8543
8544 . 8543 8545 0 8544
8545 . 8544 8546 0 8545
8546 . 8545 8547 0 8546
8547 . 8546 8548 0 8547
8548 . 8547 8549 0 8548
8549 . 8548 8550 0 8549
8550 ( 8549 8551 0 8550
8551 ( 8550 8552 0 8551
8552 . 8551 8553 0 8552
8553 . 8552 8554 0 8553
8554 . 8553 8555 0 8554
8555 ( 8554 8556 0 8555
8556 ( 8555 8557 0 8556
8557 . 8556 8558 0 8557
8558 . 8557 8559 0 8558
8559 . 8558 8560 0 8559
8560 . 8559 8561 0 8560
8561 . 8560 8562 0 8561
8562 . 8561 8563 0 8562
8563 . 8562 8564 0 8563
8564 . 8563 8565 0 8564
8565 . 8564 8566 0 8565
8566 . 8565 8567 0 8566
8567 . 8566 8568 0 8567
8568 . 8567 8569 0 8568
8569 . 8568 8570 0 8569
8570 . 8569 8571 0 8570
8571 ) 8570 8572 0 8571
8572 ) 8571 8573 0 8572
8573 ) 8572 8574 0 8573
8574 ) 8573 8575 0 8574
8575 . 8574 8576 0 8575
8576 ) 8575 8577 0 8576
8577 ) 8576 8578 0 8577
8578 ) 8577 8579 0 8578
8579 ) 8578 8580 0 8579
8580 . 8579 8581 0 8580
8581 ) 8580 8582 0 8581
8582 . 8581 8583 0 8582
8583 ) 8582 8584 0 8583
8584 ) 8583 8585 0 8584
8585 ) 8584 8586 0 8585
8586 . 8585 8587 0 8586
8587 ) 8586 8588 0 8587
8588 ) 8587 8589 0 8588
8589 . 8588 8590 0 8589
8590 . 8589 8591 0 8590
8591 . 8590 8592 0 8591
8592 . 8591 8593 0 8592
8593 . 8592 8594 0 8593
8594 . 8593 8595 0 8594
8595 . 8594 8596 0 8595
8596 ( 8595 8597 0 8596
8597 . 8596 8598 0 8597
8598 . 8597 8599 0 8598
8599 ( 8598 8600 8614 8599
8600 . 8599 8601 8613 8600
8601 . 8600 8602 8612 8601
8602 . 8601 8603 8611 8602
8603 ( 8602 8604 8610 8603
8604 ( 8603 8605 8609 8604
8605 . 8604 8606 0 8605
8606 . 8605 8607 0 8606
8607 . 8606 8608 0 8607
8608 . 8607 8609 0 8608
8609 . 8608 8610 8604 8609
8610 . 8609 8611 8603 8610
8611 ) 8610 8612 8602 8611
8612 ) 8611 8613 8601 8612
8613 ) 8612 8614 8600 8613
8614 ) 8613 8615 8599 8614
8615 ( 8614 8616 0 8615
8616 . 8615 8617 0 8616
8617 ( 8616 8618 0 8617
8618 . 8617 8619 0 8618
8619 ( 8618 8620 0 8619
8620 . 8619 8621 0 8620
8621 . 8620 8622 0 8621
8622 ( 8621 8623 0 8622
8623 ( 8622 8624 0 8623
8624 . 8623 8625 0 8624
8625 . 8624 8626 0 8625
8626 . 8625 8627 0 8626
8627 ( 8626 8628 0 8627
8628 ( 8627 8629 0 8628
8629 ( 8628 8630 0 8629
8630 . 8629 8631 0 8630
8631 . 8630 8632 0 8631
8632 . 8631 8633 0 8632
8633 . 8632 8634 0 8633
8634 ( 8633 8635 0 8634
8635 ( 8634 8636 0 8635
8636 . 8635 8637 0 8636
8637 . 8636 8638 0 8637
8638 ( 8637 8639 0 8638
8639 ( 8638 8640 0 8639
8640 . 8639 8641 0 8640
8641 ( 8640 8642 0 8641
8642 . 8641 8643 0 8642
8643 . 8642 8644 0 8643
8644 . 8643 8645 0 8644
8645 . 8644 8646 0 8645
8646 . 8645 8647 0 8646
8647 . 8646 8648 0 8647
8648 ( 8647 8649 0 8648
8649 . 8648 8650 8666 8649
8650 . 8649 8651 8665 8650
8651 . 8650 8652 8663 8651
8652 . 8651 8653 8662 8652
8653 ( 8652 8654 8661 8653
8654 ( 8653 8655 8660 8654
8655 . 8654 8656 0 8655
8656 ( 8655 8657 0 8656
8657 . 8656 8658 0 8657
8658 . 8657 8659 0 8658
8659 . 8658 8660 0 8659
8660 ( 8659 8661 8654 8660
8661 ( 8660 8662 8653 8661
8662 ) 8661 8663 8652 8662
8663 ) 8662 8664 8651 8663
8664 . 8663 8665 0 8664
8665 ) 8664 8666 8650 8665
8666 ) 8665 8667 8649 8666
8667 . 8666 8668 0 8667
8668 ( 8667 8669 8680 8668
8669 ( 8668 8670 8679 8669
8670 ( 8669 8671 8678 8670
8671 ( 8670 8672 8677 8671
8672 . 8671 8673 0 8672
8673 ( 8672 8674 0 8673
8674 . 8673 8675 0 8674
8675 . 8674 8676 0 8675
8676 . 8675 8677 0 8676
8677 ( 8676 8678 8671 8677
8678 . 8677 8679 8670 8678
8679 . 8678 8680 8669 8679
8680 . 8679 8681 8668 8680
8681 . 8680 8682 0 8681
8682 . 8681 8683 0 8682
8683 . 8682 8684 0 8683
8684 . 8683 8685 0 8684
8685 . 8684 8686 0 8685
8686 . 8685 8687 0 8686
8687 ( 8686 8688 8800 8687
8688 ( 8687 8689 8799 8688
8689 . 8688 8690 8798 8689
8690 . 8689 8691 8797 8690
8691 . 8690 8692 0 8691
8692 ( 8691 8693 8795 8692
8693 ( 8692 8694 8794 8693
8694 ( 8693 8695 8793 8694
8695 . 8694 8696 8792 8695
8696 . 8695 8697 8789 8696
8697 ( 8696 8698 8788 8697
8698 . 8697 8699 8787 8698
8699 . 8698 8700 0 8699
8700 . 8699 8701 0 8700
8701 . 8700 8702 8783 8701
8702 . 8701 8703 8782 8702
8703 . 8702 8704 8781 8703
8704 . 8703 8705 8780 8704
8705 . 8704 8706 8779 8705
8706 . 8705 8707 0 8706
8707 . 8706 8708 0 8707
8708 . 8707 8709 8776 8708
8709 . 8708 8710 8775 8709
8710 . 8709 8711 8774 8710
8711 . 8710 8712 8773 8711
8712 . 8711 8713 0 8712
8713 . 8712 8714 0 8713
8714 . 8713 8715 0 8714
8715 . 8714 8716 0 8715
8716 . 8715 8717 0 8716
8717 . 8716 8718 0 8717
8718 ( 8717 8719 0 8718
8719 ( 8718 8720 0 8719
8720 ( 8719 8721 0 8720
8721 . 8720 8722 0 8721
8722 . 8721 8723 0 8722
8723 ( 8722 8724 8751 8723
8724 ( 8723 8725 8750 8724
8725 ( 8724 8726 8749 8725
8726 . 8725 8727 8748 8726
8727 . 8726 8728 8747 8727
8728 ( 8727 8729 8746 8728
8729 ( 8728 8730 8745 8729
8730 ( 8729 8731 8744 8730
8731 ( 8730 8732 8743 8731
8732 . 8731 8733 8742 8732
8733 . 8732 8734 8741 8733
8734 . 8733 8735 0 8734
8735 . 8734 8736 0 8735
8736 . 8735 8737 0 8736
8737 . 8736 8738 0 8737
8738 . 8737 8739 0 8738
8739 . 8738 8740 0 8739
8740 . 8739 8741 0 8740
8741 ) 8740 8742 8733 8741
8742 ) 8741 8743 8732 8742
8743 ) 8742 8744 8731 8743
8744 ) 8743 8745 8730 8744
8745 ) 8744 8746 8729 8745
8746 ) 8745 8747 8728 8746
8747 ) 8746 8748 8727 8747
8748 ) 8747 8749 8726 8748
8749 ) 8748 8750 8725 8749
8750 ) 8749 8751 8724 8750
8751 . 8750 8752 8723 8751
8752 . 8751 8753 0 8752
8753 ( 8752 8754 0 8753
8754 ( 8753 8755 8772 8754
8755 ( 8754 8756 8771 8755
8756 ( 8755 8757 8770 8756
8757 ( 8756 8758 8769 8757
8758 . 8757 8759 8768 8758
8759 . 8758 8760 8767 8759
8760 ( 8759 8761 8766 8760
8761 ( 8760 8762 0 8761
8762 . 8761 8763 0 8762
8763 . 8762 8764 0 8763
8764 . 8763 8765 0 8764
8765 . 8764 8766 0 8765
8766 . 8765 8767 8760 8766
8767 ) 8766 8768 8759 8767
8768 ) 8767 8769 8758 8768
8769 . 8768 8770 8757 8769
8770 . 8769 8771 8756 8770
8771 . 8770 8772 8755 8771
8772 . 8771 8773 8754 8772
8773 ) 8772 8774 8711 8773
8774 ) 8773 8775 8710 8774
8775 ) 8774 8776 8709 8775
8776 ) 8775 8777 8708 8776
8777 . 8776 8778 0 8777
8778 . 8777 8779 0 8778
8779 ) 8778 8780 8705 8779
8780 ) 8779 8781 8704 8780
8781 ) 8780 8782 8703 8781
8782 ) 8781 8783 8702 8782
8783 ) 8782 8784 8701 8783
8784 . 8783 8785 0 8784
8785 . 8784 8786 0 8785
8786 . 8785 8787 0 8786
8787 ) 8786 8788 8698 8787
8788 ) 8787 8789 8697 8788
8789 ) 8788 8790 8696 8789
8790 . 8789 8791 0 8790
8791 . 8790 8792 0 8791
8792 ) 8791 8793 8695 8792
8793 ) 8792 8794 8694 8793
8794 ) 8793 8795 8693 8794
8795 ) 8794 8796 8692 8795
8796 . 8795 8797 0 8796
8797 ) 8796 8798 8690 8797
8798 ) 8797 8799 8689 8798
8799 ) 8798 8800 8688 8799
8800 ) 8799 8801 8687 8800
8801 . 8800 8802 0 8801
8802 . 8801 8803 0 8802
8803 . 8802 8804 0 8803
8804 . 8803 8805 0 8804
8805 . 8804 8806 0 8805
8806 . 8805 8807 0 8806
8807 ( 8806 8808 0 8807
8808 . 8807 8809 0 8808
8809 . 8808 8810 0 8809
8810 . 8809 8811 0 8810
8811 . 8810 8812 0 8811
8812 . 8811 8813 0 8812
8813 . 8812 8814 0 8813
8814 . 8813 8815 0 8814
8815 . 8814 8816 0 8815
8816 . 8815 8817 0 8816
8817 ( 8816 8818 0 8817
8818 ( 8817 8819 0 8818
8819 . 8818 8820 0 8819
8820 . 8819 8821 0 8820
8821 . 8820 8822 0 8821
8822 ( 8821 8823 0 8822
8823 ( 8822 8824 0 8823
8824 ( 8823 8825 0 8824
8825 . 8824 8826 0 8825
8826 . 8825 8827 0 8826
8827 . 8826 8828 0 8827
8828 . 8827 8829 0 8828
8829 . 8828 8830 0 8829
8830 ( 8829 8831 0 8830
8831 . 8830 8832 0 8831
8832 ( 8831 8833 0 8832
8833 . 8832 8834 0 8833
8834 ) 8833 8835 0 8834
8835 ) 8834 8836 0 8835
8836 ) 8835 8837 0 8836
8837 . 8836 8838 0 8837
8838 ( 8837 8839 0 8838
8839 ( 8838 8840 0 8839
8840 . 8839 8841 0 8840
8841 . 8840 8842 0 8841
8842 ) 8841 8843 0 8842
8843 ) 8842 8844 0 8843
8844 . 8843 8845 0 8844
8845 ) 8844 8846 0 8845
8846 . 8845 8847 0 8846
8847 . 8846 8848 0 8847
8848 . 8847 8849 0 8848
8849 . 8848 8850 0 8849
8850 . 8849 8851 0 8850
8851 . 8850 8852 0 8851
8852 . 8851 8853 0 8852
8853 . 8852 8854 0 8853
8854 . 8853 8855 0 8854
8855 . 8854 8856 0 8855
8856 . 8855 8857 0 8856
8857 . 8856 8858 0 8857
8858 . 8857 8859 0 8858
8859 ( 8858 8860 0 8859
8860 . 8859 8861 0 8860
8861 . 8860 8862 0 8861
8862 . 8861 8863 0 8862
8863 . 8862 8864 0 8863
8864 . 8863 8865 0 8864
8865 ( 8864 8866 0 8865
8866 . 8865 8867 0 8866
8867 ( 8866 8868 0 8867
8868 ( 8867 8869 0 8868
8869 . 8868 8870 0 8869
8870 ( 8869 8871 0 8870
8871 ( 8870 8872 0 8871
8872 ( 8871 8873 0 8872
8873 . 8872 8874 0 8873
8874 . 8873 8875 0 8874
8875 . 8874 8876 0 8875
8876 . 8875 8877 0 8876
8877 . 8876 8878 0 8877
8878 ( 8877 8879 0 8878
8879 . 8878 8880 0 8879
8880 . 8879 8881 0 8880
8881 . 8880 8882 0 8881
8882 . 8881 8883 0 8882
8883 ( 8882 8884 0 8883
8884 ( 8883 8885 0 8884
8885 . 8884 8886 0 8885
8886 . 8885 8887 0 8886
8887 . 8886 8888 0 8887
8888 . 8887 8889 0 8888
8889 . 8888 8890 0 8889
8890 . 8889 8891 0 8890
8891 . 8890 8892 0 8891
8892 . 8891 8893 0 8892
8893 ( 8892 8894 0 8893
8894 . 8893 8895 0 8894
8895 . 8894 8896 0 8895
8896 . 8895 8897 0 8896
8897 . 8896 8898 0 8897
8898 . 8897 8899 0 8898
8899 . 8898 8900 0 8899
8900 . 8899 8901 0 8900
8901 . 8900 8902 0 8901
8902 . 8901 8903 0 8902
8903 . 8902 8904 0 8903
8904 . 8903 8905 0 8904
8905 . 8904 8906 0 8905
8906 . 8905 8907 0 8906
8907 . 8906 8908 0 8907
8908 . 8907 8909 0 8908
8909 . 8908 8910 0 8909
8910 . 8909 8911 0 8910
8911 . 8910 8912 0 8911
8912 . 8911 8913 0 8912
8913 ( 8912 8914 0 8913
8914 ( 8913 8915 0 8914
8915 ( 8914 8916 0 8915
8916 . 8915 8917 0 8916
8917 . 8916 8918 0 8917
8918 . 8917 8919 0 8918
8919 ( 8918 8920 0 8919
8920 . 8919 8921 0 8920
8921 . 8920 8922 0 8921
8922 . 8921 8923 0 8922
8923 . 8922 8924 0 8923
8924 . 8923 8925 0 8924
8925 . 8924 8926 0 8925
8926 . 8925 8927 0 8926
8927 . 8926 8928 0 8927
8928 . 8927 8929 0 8928
8929 . 8928 8930 0 8929
8930 . 8929 8931 0 8930
8931 . 8930 8932 0 8931
8932 . 8931 8933 0 8932
8933 . 8932 8934 0 8933
8934 ( 8933 8935 0 8934
8935 ( 8934 8936 0 8935
8936 . 8935 8937 0 8936
8937 . 8936 8938 0 8937
8938 . 8937 8939 0 8938
8939 . 8938 8940 0 8939
8940 . 8939 8941 0 8940
8941 . 8940 8942 0 8941
8942 . 8941 8943 0 8942
8943 . 8942 8944 0 8943
8944 . 8943 8945 0 8944
8945 . 8944 8946 0 8945
8946 . 8945 8947 0 8946
8947 . 8946 8948 0 8947
8948 . 8947 8949 0 8948
8949 . 8948 8950 0 8949
8950 . 8949 8951 0 8950
8951 . 8950 8952 0 8951
8952 . 8951 8953 0 8952
8953 . 8952 8954 0 8953
8954 . 8953 8955 0 8954
8955 . 8954 8956 0 8955
8956 ( 8955 8957 0 8956
8957 . 8956 8958 0 8957
8958 . 8957 8959 0 8958
8959 . 8958 8960 0 8959
8960 ( 8959 8961 0 8960
8961 ( 8960 8962 0 8961
8962 ( 8961 8963 0 8962
8963 ( 8962 8964 0 8963
8964 ( 8963 8965 9166 8964
8965 ( 8964 8966 9165 8965
8966 ( 8965 8967 9164 8966
8967 ( 8966 8968 0 8967
8968 ( 8967 8969 9163 8968
8969 ( 8968 8970 9162 8969
8970 ( 8969 8971 9161 8970
8971 ( 8970 8972 9160 8971
8972 ( 8971 8973 9159 8972
8973 . 8972 8974 0 8973
8974 . 8973 8975 0 8974
8975 . 8974 8976 0 8975
8976 . 8975 8977 0 8976
8977 ( 8976 8978 0 8977
8978 ( 8977 8979 0 8978
8979 ( 8978 8980 0 8979
8980 ( 8979 8981 0 8980
8981 ( 8980 8982 0 8981
8982 ( 8981 8983 0 8982
8983 ( 8982 8984 0 8983
8984 . 8983 8985 0 8984
8985 ( 8984 8986 0 8985
8986 ( 8985 8987 0 8986
8987 ( 8986 8988 0 8987
8988 . 8987 8989 0 8988
8989 . 8988 8990 0 8989
8990 . 8989 8991 0 8990
8991 . 8990 8992 0 8991
8992 . 8991 8993 0 8992
8993 ( 8992 8994 0 8993
8994 ( 8993 8995 0 8994
8995 ( 8994 8996 0 8995
8996 . 8995 8997 0 8996
8997 ( 8996 8998 0 8997
8998 . 8997 8999 0 8998
8999 . 8998 9000 0 8999
9000 . 8999 9001 0 9000
9001 . 9000 9002 0 9001
9002 ) 9001 9003 0 9002
9003 . 9002 9004 0 9003
9004 ) 9003 9005 0 9004
9005 ) 9004 9006 0 9005
9006 ) 9005 9007 0 9006
9007 ) 9006 9008 0 9007
9008 ) 9007 9009 0 9008
9009 ) 9008 9010 0 9009
9010 . 9009 9011 0 9010
9011 ) 9010 9012 0 9011
9012 ) 9011 9013 0 9012
9013 ) 9012 9014 0 9013
9014 ) 9013 9015 0 9014
9015 ) 9014 9016 0 9015
9016 ) 9015 9017 0 9016
9017 ) 9016 9018 0 9017
9018 ( 9017 9019 0 9018
9019 ( 9018 9020 0 9019
9020 ( 9019 9021 0 9020
9021 ( 9020 9022 0 9021
9022 ( 9021 9023 0 9022
9023 ( 9022 9024 0 9023
9024 . 9023 9025 0 9024
9025 ( 9024 9026 0 9025
9026 ( 9025 9027 0 9026
9027 . 9026 9028 0 9027
9028 . 9027 9029 0 9028
9029 . 9028 9030 0 9029
9030 . 9029 9031 0 9030
9031 . 9030 9032 0 9031
9032 ) 9031 9033 0 9032
9033 ) 9032 9034 0 9033
9034 ) 9033 9035 0 9034
9035 ) 9034 9036 0 9035
9036 ) 9035 9037 0 9036
9037 ) 9036 9038 0 9037
9038 ) 9037 9039 0 9038
9039 ) 9038 9040 0 9039
9040 . 9039 9041 0 9040
9041 . 9040 9042 0 9041
9042 ( 9041 9043 0 9042
9043 ( 9042 9044 0 9043
9044 ( 9043 9045 0 9044
9045 ( 9044 9046 0 9045
9046 ( 9045 9047 0 9046
9047 . 9046 9048 0 9047
9048 . 9047 9049 0 9048
9049 . 9048 9050 0 9049
9050 . 9049 9051 0 9050
9051 . 9050 9052 0 9051
9052 . 9051 9053 0 9052
9053 ) 9052 9054 0 9053
9054 ) 9053 9055 0 9054
9055 ) 9054 9056 0 9055
9056 ) 9055 9057 0 9056
9057 ) 9056 9058 0 9057
9058 . 9057 9059 0 9058
9059 ( 9058 9060 9067 9059
9060 ( 9059 9061 9066 9060
9061 . 9060 9062 0 9061
9062 . 9061 9063 0 9062
9063 . 9062 9064 0 9063
9064 . 9063 9065 0 9064
9065 . 9064 9066 0 9065
9066 ) 9065 9067 9060 9066
9067 ) 9066 9068 9059 9067
9068 . 9067 9069 0 9068
9069 . 9068 9070 0 9069
9070 ( 9069 9071 9138 9070
9071 ( 9070 9072 9137 9071
9072 ( 9071 9073 9136 9072
9073 . 9072 9074 0 9073
9074 ( 9073 9075 9134 9074
9075 ( 9074 9076 9133 9075
9076 ( 9075 9077 9132 9076
9077 ( 9076 9078 9131 9077
9078 ( 9077 9079 9130 9078
9079 . 9078 9080 0 9079
9080 ( 9079 9081 9129 9080
9081 ( 9080 9082 9128 9081
9082 ( 9081 9083 9127 9082
9083 ( 9082 9084 9126 9083
9084 ( 9083 9085 9125 9084
9085 ( 9084 9086 9124 9085
9086 ( 9085 9087 9123 9086
9087 ( 9086 9088 9122 9087
9088 ( 9087 9089 9121 9088
9089 ( 9088 9090 9120 9089
9090 ( 9089 9091 9119 9090
9091 . 9090 9092 0 9091
9092 ( 9091 9093 9118 9092
9093 ( 9092 9094 9117 9093
9094 ( 9093 9095 9116 9094
9095 ( 9094 9096 9115 9095
9096 ( 9095 9097 9114 9096
9097 . 9096 9098 0 9097
9098 . 9097 9099 0 9098
9099 . 9098 9100 0 9099
9100 ( 9099 9101 9113 9100
9101 ( 9100 9102 9112 9101
9102 ( 9101 9103 9111 9102
9103 ( 9102 9104 9110 9103
9104 . 9103 9105 0 9104
9105 . 9104 9106 0 9105
9106 . 9105 9107 0 9106
9107 . 9106 9108 0 9107
9108 . 9107 9109 0 9108
9109 . 9108 9110 0 9109
9110 ) 9109 9111 9103 9110
9111 ) 9110 9112 9102 9111
9112 ) 9111 9113 9101 9112
9113 ) 9112 9114 9100 9113
9114 ) 9113 9115 9096 9114
9115 ) 9114 9116 9095 9115
9116 ) 9115 9117 9094 9116
9117 ) 9116 9118 9093 9117
9118 ) 9117 9119 9092 9118
9119 ) 9118 9120 9090 9119
9120 ) 9119 9121 9089 9120
9121 ) 9120 9122 9088 9121
9122 ) 9121 9123 9087 9122
9123 ) 9122 9124 9086 9123
9124 ) 9123 9125 9085 9124
9125 ) 9124 9126 9084 9125
9126 ) 9125 9127 9083 9126
9127 ) 9126 9128 9082 9127
9128 ) 9127 9129 9081 9128
9129 ) 9128 9130 9080 9129
9130 ) 9129 9131 9078 9130
9131 ) 9130 9132 9077 9131
9132 ) 9131 9133 9076 9132
9133 ) 9132 9134 9075 9133
9134 ) 9133 9135 9074 9134
9135 . 9134 9136 0 9135
9136 ) 9135 9137 9072 9136
9137 ) 9136 9138 9071 9137
9138 ) 9137 9139 9070 9138
9139 . 9138 9140 0 9139
9140 ( 9139 9141 0 9140
9141 ( 9140 9142 0 9141
9142 ( 9141 9143 0 9142
9143 ( 9142 9144 0 9143
9144 ( 9143 9145 0 9144
9145 . 9144 9146 0 9145
9146 . 9145 9147 0 9146
9147 . 9146 9148 0 9147
9148 . 9147 9149 0 9148
9149 . 9148 9150 0 9149
9150 . 9149 9151 0 9150
9151 . 9150 9152 0 9151
9152 . 9151 9153 0 9152
9153 . 9152 9154 0 9153
9154 ) 9153 9155 0 9154
9155 ) 9154 9156 0 9155
9156 ) 9155 9157 0 9156
9157 ) 9156 9158 0 9157
9158 ) 9157 9159 0 9158
9159 ) 9158 9160 8972 9159
9160 ) 9159 9161 8971 9160
9161 ) 9160 9162 8970 9161
9162 ) 9161 9163 8969 9162
9163 ) 9162 9164 8968 9163
9164 ) 9163 9165 8966 9164
9165 ) 9164 9166 8965 9165
9166 ) 9165 9167 8964 9166
9167 . 9166 9168 0 9167
9168 . 9167 9169 0 9168
9169 . 9168 9170 0 9169
9170 . 9169 9171 0 9170
9171 . 9170 9172 0 9171
9172 . 9171 9173 0 9172
9173 . 9172 9174 0 9173
