# Supplementary material for: ScanFold: an approach for genome-wide discovery of local RNA structural elements—applications to Zika virus and HIV
Source: PeerJ. 2018 Dec 18;6:e6136. doi: 10.7717/peerj.6136 (PMC6317755; doi:10.7717/peerj.6136)
Supplement: Supplemental Information 15 — All ScanFold analysis files needed to recapitulate results for HIV-1. [file peerj-06-6136-s015.zip › RawData_HIV-1/ScanFold-Fold_HIV-1/CTfiles/DS2seqWatts2008.fasta.forward.win_210.stp_1.rnd_50.shfl_di.txt.ScanFold.-2.ct]

9173	DS2seqWatts2008.fasta.forward.win_210.stp_1.rnd_50.shfl_di.txt.ScanFold.-2.ct
1 G 0 2 57 1
2 G 1 3 0 2
3 U 2 4 0 3
4 C 3 5 0 4
5 U 4 6 54 5
6 C 5 7 53 6
7 U 6 8 52 7
8 C 7 9 51 8
9 U 8 10 50 9
10 G 9 11 49 10
11 G 10 12 48 11
12 U 11 13 47 12
13 U 12 14 46 13
14 A 13 15 45 14
15 G 14 16 44 15
16 A 15 17 0 16
17 C 16 18 43 17
18 C 17 19 0 18
19 A 18 20 0 19
20 G 19 21 0 20
21 A 20 22 0 21
22 U 21 23 0 22
23 C 22 24 0 23
24 U 23 25 0 24
25 G 24 26 38 25
26 A 25 27 37 26
27 G 26 28 0 27
28 C 27 29 0 28
29 C 28 30 0 29
30 U 29 31 0 30
31 G 30 32 0 31
32 G 31 33 0 32
33 G 32 34 0 33
34 A 33 35 0 34
35 G 34 36 0 35
36 C 35 37 226 36
37 U 36 38 26 37
38 C 37 39 25 38
39 U 38 40 222 39
40 C 39 41 221 40
41 U 40 42 220 41
42 G 41 43 219 42
43 G 42 44 17 43
44 C 43 45 15 44
45 U 44 46 14 45
46 A 45 47 13 46
47 A 46 48 12 47
48 C 47 49 11 48
49 U 48 50 10 49
50 A 49 51 9 50
51 G 50 52 8 51
52 G 51 53 7 52
53 G 52 54 6 53
54 A 53 55 5 54
55 A 54 56 0 55
56 C 55 57 0 56
57 C 56 58 1 57
58 C 57 59 0 58
59 A 58 60 0 59
60 C 59 61 0 60
61 U 60 62 0 61
62 G 61 63 0 62
63 C 62 64 0 63
64 U 63 65 0 64
65 U 64 66 0 65
66 A 65 67 0 66
67 A 66 68 0 67
68 G 67 69 0 68
69 C 68 70 0 69
70 C 69 71 0 70
71 U 70 72 0 71
72 C 71 73 0 72
73 A 72 74 0 73
74 A 73 75 0 74
75 U 74 76 0 75
76 A 75 77 0 76
77 A 76 78 0 77
78 A 77 79 0 78
79 G 78 80 0 79
80 C 79 81 0 80
81 U 80 82 0 81
82 U 81 83 0 82
83 G 82 84 0 83
84 C 83 85 0 84
85 C 84 86 0 85
86 U 85 87 0 86
87 U 86 88 0 87
88 G 87 89 0 88
89 A 88 90 0 89
90 G 89 91 0 90
91 U 90 92 0 91
92 G 91 93 0 92
93 C 92 94 0 93
94 U 93 95 0 94
95 C 94 96 0 95
96 A 95 97 0 96
97 A 96 98 0 97
98 A 97 99 0 98
99 G 98 100 0 99
100 U 99 101 0 100
101 A 100 102 0 101
102 G 101 103 0 102
103 U 102 104 0 103
104 G 103 105 0 104
105 U 104 106 0 105
106 G 105 107 0 106
107 U 106 108 0 107
108 G 107 109 0 108
109 C 108 110 0 109
110 C 109 111 0 110
111 C 110 112 0 111
112 G 111 113 0 112
113 U 112 114 0 113
114 C 113 115 0 114
115 U 114 116 0 115
116 G 115 117 0 116
117 U 116 118 0 117
118 U 117 119 0 118
119 G 118 120 0 119
120 U 119 121 0 120
121 G 120 122 0 121
122 U 121 123 0 122
123 G 122 124 0 123
124 A 123 125 0 124
125 C 124 126 0 125
126 U 125 127 0 126
127 C 126 128 0 127
128 U 127 129 0 128
129 G 128 130 0 129
130 G 129 131 0 130
131 U 130 132 0 131
132 A 131 133 0 132
133 A 132 134 0 133
134 C 133 135 0 134
135 U 134 136 0 135
136 A 135 137 0 136
137 G 136 138 0 137
138 A 137 139 0 138
139 G 138 140 0 139
140 A 139 141 0 140
141 U 140 142 0 141
142 C 141 143 0 142
143 C 142 144 0 143
144 C 143 145 0 144
145 U 144 146 0 145
146 C 145 147 0 146
147 A 146 148 0 147
148 G 147 149 0 148
149 A 148 150 0 149
150 C 149 151 0 150
151 C 150 152 0 151
152 C 151 153 0 152
153 U 152 154 0 153
154 U 153 155 0 154
155 U 154 156 0 155
156 U 155 157 0 156
157 A 156 158 0 157
158 G 157 159 0 158
159 U 158 160 0 159
160 C 159 161 0 160
161 A 160 162 0 161
162 G 161 163 0 162
163 U 162 164 0 163
164 G 163 165 0 164
165 U 164 166 0 165
166 G 165 167 0 166
167 G 166 168 0 167
168 A 167 169 0 168
169 A 168 170 0 169
170 A 169 171 0 170
171 A 170 172 0 171
172 U 171 173 0 172
173 C 172 174 0 173
174 U 173 175 0 174
175 C 174 176 0 175
176 U 175 177 0 176
177 A 176 178 0 177
178 G 177 179 0 178
179 C 178 180 0 179
180 A 179 181 0 180
181 G 180 182 0 181
182 U 181 183 0 182
183 G 182 184 0 183
184 G 183 185 0 184
185 C 184 186 0 185
186 G 185 187 0 186
187 C 186 188 0 187
188 C 187 189 0 188
189 C 188 190 0 189
190 G 189 191 0 190
191 A 190 192 0 191
192 A 191 193 0 192
193 C 192 194 0 193
194 A 193 195 0 194
195 G 194 196 0 195
196 G 195 197 0 196
197 G 196 198 0 197
198 A 197 199 0 198
199 C 198 200 0 199
200 U 199 201 0 200
201 U 200 202 0 201
202 G 201 203 0 202
203 A 202 204 0 203
204 A 203 205 0 204
205 A 204 206 0 205
206 G 205 207 0 206
207 C 206 208 0 207
208 G 207 209 0 208
209 A 208 210 0 209
210 A 209 211 0 210
211 A 210 212 0 211
212 G 211 213 0 212
213 U 212 214 0 213
214 A 213 215 0 214
215 A 214 216 0 215
216 A 215 217 0 216
217 G 216 218 0 217
218 C 217 219 0 218
219 C 218 220 42 219
220 A 219 221 41 220
221 G 220 222 40 221
222 A 221 223 39 222
223 G 222 224 0 223
224 G 223 225 0 224
225 A 224 226 0 225
226 G 225 227 36 226
227 A 226 228 0 227
228 U 227 229 0 228
229 C 228 230 0 229
230 U 229 231 0 230
231 C 230 232 0 231
232 U 231 233 0 232
233 C 232 234 0 233
234 G 233 235 0 234
235 A 234 236 0 235
236 C 235 237 0 236
237 G 236 238 0 237
238 C 237 239 0 238
239 A 238 240 0 239
240 G 239 241 0 240
241 G 240 242 0 241
242 A 241 243 0 242
243 C 242 244 0 243
244 U 243 245 0 244
245 C 244 246 0 245
246 G 245 247 0 246
247 G 246 248 0 247
248 C 247 249 0 248
249 U 248 250 0 249
250 U 249 251 0 250
251 G 250 252 0 251
252 C 251 253 0 252
253 U 252 254 0 253
254 G 253 255 0 254
255 A 254 256 0 255
256 A 255 257 0 256
257 G 256 258 0 257
258 C 257 259 0 258
259 G 258 260 0 259
260 C 259 261 0 260
261 G 260 262 0 261
262 C 261 263 0 262
263 A 262 264 0 263
264 C 263 265 0 264
265 G 264 266 0 265
266 G 265 267 0 266
267 C 266 268 0 267
268 A 267 269 0 268
269 A 268 270 0 269
270 G 269 271 0 270
271 A 270 272 0 271
272 G 271 273 0 272
273 G 272 274 0 273
274 C 273 275 0 274
275 G 274 276 0 275
276 A 275 277 0 276
277 G 276 278 0 277
278 G 277 279 0 278
279 G 278 280 0 279
280 G 279 281 0 280
281 C 280 282 0 281
282 G 281 283 0 282
283 G 282 284 0 283
284 C 283 285 0 284
285 G 284 286 0 285
286 A 285 287 0 286
287 C 286 288 0 287
288 U 287 289 0 288
289 G 288 290 0 289
290 G 289 291 0 290
291 U 290 292 0 291
292 G 291 293 0 292
293 A 292 294 0 293
294 G 293 295 0 294
295 U 294 296 0 295
296 A 295 297 0 296
297 C 296 298 0 297
298 G 297 299 0 298
299 C 298 300 0 299
300 C 299 301 0 300
301 A 300 302 0 301
302 A 301 303 0 302
303 A 302 304 0 303
304 A 303 305 0 304
305 A 304 306 0 305
306 U 305 307 0 306
307 U 306 308 0 307
308 U 307 309 0 308
309 U 308 310 0 309
310 G 309 311 0 310
311 A 310 312 0 311
312 C 311 313 0 312
313 U 312 314 0 313
314 A 313 315 0 314
315 G 314 316 0 315
316 C 315 317 0 316
317 G 316 318 0 317
318 G 317 319 0 318
319 A 318 320 0 319
320 G 319 321 0 320
321 G 320 322 0 321
322 C 321 323 0 322
323 U 322 324 0 323
324 A 323 325 0 324
325 G 324 326 0 325
326 A 325 327 0 326
327 A 326 328 0 327
328 G 327 329 0 328
329 G 328 330 0 329
330 A 329 331 0 330
331 G 330 332 0 331
332 A 331 333 0 332
333 G 332 334 0 333
334 A 333 335 0 334
335 G 334 336 0 335
336 A 335 337 0 336
337 U 336 338 0 337
338 G 337 339 0 338
339 G 338 340 0 339
340 G 339 341 0 340
341 U 340 342 0 341
342 G 341 343 0 342
343 C 342 344 0 343
344 G 343 345 0 344
345 A 344 346 0 345
346 G 345 347 0 346
347 A 346 348 0 347
348 G 347 349 0 348
349 C 348 350 0 349
350 G 349 351 0 350
351 U 350 352 0 351
352 C 351 353 0 352
353 G 352 354 0 353
354 G 353 355 0 354
355 U 354 356 0 355
356 A 355 357 0 356
357 U 356 358 0 357
358 U 357 359 0 358
359 A 358 360 0 359
360 A 359 361 0 360
361 G 360 362 0 361
362 C 361 363 0 362
363 G 362 364 0 363
364 G 363 365 0 364
365 G 364 366 0 365
366 G 365 367 0 366
367 G 366 368 0 367
368 A 367 369 0 368
369 G 368 370 0 369
370 A 369 371 0 370
371 A 370 372 0 371
372 U 371 373 0 372
373 U 372 374 0 373
374 A 373 375 0 374
375 G 374 376 0 375
376 A 375 377 0 376
377 U 376 378 0 377
378 A 377 379 0 378
379 A 378 380 0 379
380 A 379 381 0 380
381 U 380 382 0 381
382 G 381 383 0 382
383 G 382 384 0 383
384 G 383 385 0 384
385 A 384 386 0 385
386 A 385 387 0 386
387 A 386 388 0 387
388 A 387 389 0 388
389 A 388 390 0 389
390 A 389 391 0 390
391 U 390 392 0 391
392 U 391 393 0 392
393 C 392 394 0 393
394 G 393 395 0 394
395 G 394 396 0 395
396 U 395 397 0 396
397 U 396 398 0 397
398 A 397 399 0 398
399 A 398 400 0 399
400 G 399 401 0 400
401 G 400 402 0 401
402 C 401 403 0 402
403 C 402 404 0 403
404 A 403 405 0 404
405 G 404 406 0 405
406 G 405 407 0 406
407 G 406 408 0 407
408 G 407 409 0 408
409 G 408 410 0 409
410 A 409 411 0 410
411 A 410 412 0 411
412 A 411 413 0 412
413 G 412 414 0 413
414 A 413 415 0 414
415 A 414 416 0 415
416 A 415 417 0 416
417 C 416 418 0 417
418 A 417 419 0 418
419 A 418 420 0 419
420 U 419 421 0 420
421 A 420 422 0 421
422 U 421 423 0 422
423 A 422 424 0 423
424 A 423 425 0 424
425 A 424 426 0 425
426 C 425 427 0 426
427 U 426 428 0 427
428 A 427 429 0 428
429 A 428 430 0 429
430 A 429 431 0 430
431 A 430 432 0 431
432 C 431 433 0 432
433 A 432 434 0 433
434 U 433 435 0 434
435 A 434 436 0 435
436 U 435 437 0 436
437 A 436 438 0 437
438 G 437 439 0 438
439 U 438 440 0 439
440 A 439 441 0 440
441 U 440 442 0 441
442 G 441 443 0 442
443 G 442 444 0 443
444 G 443 445 0 444
445 C 444 446 0 445
446 A 445 447 0 446
447 A 446 448 0 447
448 G 447 449 0 448
449 C 448 450 0 449
450 A 449 451 0 450
451 G 450 452 0 451
452 G 451 453 0 452
453 G 452 454 0 453
454 A 453 455 0 454
455 G 454 456 0 455
456 C 455 457 0 456
457 U 456 458 0 457
458 A 457 459 0 458
459 G 458 460 0 459
460 A 459 461 0 460
461 A 460 462 0 461
462 C 461 463 0 462
463 G 462 464 0 463
464 A 463 465 0 464
465 U 464 466 0 465
466 U 465 467 0 466
467 C 466 468 0 467
468 G 467 469 0 468
469 C 468 470 0 469
470 A 469 471 0 470
471 G 470 472 0 471
472 U 471 473 0 472
473 U 472 474 0 473
474 A 473 475 0 474
475 A 474 476 0 475
476 U 475 477 0 476
477 C 476 478 0 477
478 C 477 479 0 478
479 U 478 480 0 479
480 G 479 481 0 480
481 G 480 482 0 481
482 C 481 483 0 482
483 C 482 484 0 483
484 U 483 485 0 484
485 U 484 486 0 485
486 U 485 487 0 486
487 U 486 488 0 487
488 A 487 489 0 488
489 G 488 490 0 489
490 A 489 491 0 490
491 G 490 492 0 491
492 A 491 493 0 492
493 C 492 494 0 493
494 A 493 495 0 494
495 U 494 496 0 495
496 C 495 497 0 496
497 A 496 498 0 497
498 G 497 499 0 498
499 A 498 500 0 499
500 A 499 501 0 500
501 G 500 502 0 501
502 G 501 503 0 502
503 C 502 504 0 503
504 U 503 505 0 504
505 G 504 506 0 505
506 U 505 507 0 506
507 A 506 508 0 507
508 G 507 509 0 508
509 A 508 510 0 509
510 C 509 511 0 510
511 A 510 512 0 511
512 A 511 513 0 512
513 A 512 514 0 513
514 U 513 515 0 514
515 A 514 516 0 515
516 C 515 517 0 516
517 U 516 518 0 517
518 G 517 519 0 518
519 G 518 520 0 519
520 G 519 521 0 520
521 A 520 522 0 521
522 C 521 523 0 522
523 A 522 524 0 523
524 G 523 525 0 524
525 C 524 526 0 525
526 U 525 527 0 526
527 A 526 528 0 527
528 C 527 529 0 528
529 A 528 530 0 529
530 A 529 531 0 530
531 C 530 532 0 531
532 C 531 533 0 532
533 A 532 534 0 533
534 U 533 535 0 534
535 C 534 536 0 535
536 C 535 537 0 536
537 C 536 538 0 537
538 U 537 539 0 538
539 U 538 540 0 539
540 C 539 541 0 540
541 A 540 542 0 541
542 G 541 543 0 542
543 A 542 544 0 543
544 C 543 545 0 544
545 A 544 546 0 545
546 G 545 547 0 546
547 G 546 548 0 547
548 A 547 549 0 548
549 U 548 550 0 549
550 C 549 551 0 550
551 A 550 552 0 551
552 G 551 553 0 552
553 A 552 554 0 553
554 A 553 555 0 554
555 G 554 556 0 555
556 A 555 557 0 556
557 A 556 558 0 557
558 C 557 559 0 558
559 U 558 560 0 559
560 U 559 561 0 560
561 A 560 562 0 561
562 G 561 563 0 562
563 A 562 564 0 563
564 U 563 565 0 564
565 C 564 566 0 565
566 A 565 567 0 566
567 U 566 568 0 567
568 U 567 569 0 568
569 A 568 570 0 569
570 U 569 571 0 570
571 A 570 572 0 571
572 U 571 573 0 572
573 A 572 574 0 573
574 A 573 575 0 574
575 U 574 576 0 575
576 A 575 577 0 576
577 C 576 578 0 577
578 A 577 579 0 578
579 A 578 580 0 579
580 U 579 581 0 580
581 A 580 582 0 581
582 G 581 583 0 582
583 C 582 584 0 583
584 A 583 585 0 584
585 G 584 586 0 585
586 U 585 587 0 586
587 C 586 588 0 587
588 C 587 589 0 588
589 U 588 590 0 589
590 C 589 591 0 590
591 U 590 592 0 591
592 A 591 593 0 592
593 U 592 594 0 593
594 U 593 595 0 594
595 G 594 596 0 595
596 U 595 597 0 596
597 G 596 598 0 597
598 U 597 599 0 598
599 G 598 600 0 599
600 C 599 601 0 600
601 A 600 602 0 601
602 U 601 603 0 602
603 C 602 604 0 603
604 A 603 605 0 604
605 A 604 606 0 605
606 A 605 607 0 606
607 G 606 608 0 607
608 G 607 609 0 608
609 A 608 610 0 609
610 U 609 611 0 610
611 A 610 612 0 611
612 G 611 613 0 612
613 A 612 614 0 613
614 U 613 615 0 614
615 G 614 616 0 615
616 U 615 617 0 616
617 A 616 618 0 617
618 A 617 619 0 618
619 A 618 620 0 619
620 A 619 621 0 620
621 G 620 622 0 621
622 A 621 623 0 622
623 C 622 624 0 623
624 A 623 625 0 624
625 C 624 626 0 625
626 C 625 627 0 626
627 A 626 628 0 627
628 A 627 629 0 628
629 G 628 630 0 629
630 G 629 631 0 630
631 A 630 632 0 631
632 A 631 633 0 632
633 G 632 634 0 633
634 C 633 635 0 634
635 C 634 636 0 635
636 U 635 637 0 636
637 U 636 638 0 637
638 A 637 639 0 638
639 G 638 640 0 639
640 A 639 641 0 640
641 U 640 642 0 641
642 A 641 643 0 642
643 A 642 644 0 643
644 G 643 645 0 644
645 A 644 646 0 645
646 U 645 647 0 646
647 A 646 648 0 647
648 G 647 649 0 648
649 A 648 650 0 649
650 G 649 651 0 650
651 G 650 652 0 651
652 A 651 653 0 652
653 A 652 654 0 653
654 G 653 655 0 654
655 A 654 656 0 655
656 G 655 657 0 656
657 C 656 658 0 657
658 A 657 659 0 658
659 A 658 660 0 659
660 A 659 661 0 660
661 A 660 662 0 661
662 C 661 663 0 662
663 A 662 664 0 663
664 A 663 665 0 664
665 A 664 666 0 665
666 A 665 667 0 666
667 G 666 668 0 667
668 U 667 669 0 668
669 A 668 670 0 669
670 A 669 671 0 670
671 G 670 672 0 671
672 A 671 673 0 672
673 A 672 674 0 673
674 A 673 675 0 674
675 A 674 676 0 675
676 A 675 677 0 676
677 G 676 678 0 677
678 G 677 679 0 678
679 C 678 680 0 679
680 A 679 681 0 680
681 C 680 682 0 681
682 A 681 683 0 682
683 G 682 684 0 683
684 C 683 685 0 684
685 A 684 686 0 685
686 A 685 687 0 686
687 G 686 688 0 687
688 C 687 689 0 688
689 A 688 690 0 689
690 G 689 691 0 690
691 C 690 692 0 691
692 A 691 693 0 692
693 G 692 694 0 693
694 C 693 695 0 694
695 U 694 696 0 695
696 G 695 697 0 696
697 A 696 698 0 697
698 C 697 699 0 698
699 A 698 700 0 699
700 C 699 701 0 700
701 A 700 702 0 701
702 G 701 703 0 702
703 G 702 704 0 703
704 A 703 705 0 704
705 A 704 706 0 705
706 A 705 707 0 706
707 C 706 708 0 707
708 A 707 709 0 708
709 A 708 710 0 709
710 C 709 711 0 710
711 A 710 712 0 711
712 G 711 713 0 712
713 C 712 714 0 713
714 C 713 715 0 714
715 A 714 716 0 715
716 G 715 717 0 716
717 G 716 718 0 717
718 U 717 719 0 718
719 C 718 720 0 719
720 A 719 721 0 720
721 G 720 722 0 721
722 C 721 723 0 722
723 C 722 724 0 723
724 A 723 725 0 724
725 A 724 726 0 725
726 A 725 727 0 726
727 A 726 728 0 727
728 U 727 729 0 728
729 U 728 730 0 729
730 A 729 731 0 730
731 C 730 732 0 731
732 C 731 733 0 732
733 C 732 734 0 733
734 U 733 735 0 734
735 A 734 736 0 735
736 U 735 737 0 736
737 A 736 738 0 737
738 G 737 739 0 738
739 U 738 740 0 739
740 G 739 741 0 740
741 C 740 742 0 741
742 A 741 743 0 742
743 G 742 744 0 743
744 A 743 745 0 744
745 A 744 746 0 745
746 C 745 747 0 746
747 C 746 748 0 747
748 U 747 749 0 748
749 C 748 750 0 749
750 C 749 751 0 750
751 A 750 752 0 751
752 G 751 753 0 752
753 G 752 754 0 753
754 G 753 755 0 754
755 G 754 756 0 755
756 C 755 757 0 756
757 A 756 758 0 757
758 A 757 759 0 758
759 A 758 760 0 759
760 U 759 761 0 760
761 G 760 762 0 761
762 G 761 763 0 762
763 U 762 764 0 763
764 A 763 765 0 764
765 C 764 766 0 765
766 A 765 767 0 766
767 U 766 768 0 767
768 C 767 769 0 768
769 A 768 770 0 769
770 G 769 771 0 770
771 G 770 772 0 771
772 C 771 773 0 772
773 C 772 774 0 773
774 A 773 775 0 774
775 U 774 776 0 775
776 A 775 777 0 776
777 U 776 778 0 777
778 C 777 779 0 778
779 A 778 780 0 779
780 C 779 781 0 780
781 C 780 782 0 781
782 U 781 783 0 782
783 A 782 784 0 783
784 G 783 785 0 784
785 A 784 786 0 785
786 A 785 787 0 786
787 C 786 788 0 787
788 U 787 789 0 788
789 U 788 790 0 789
790 U 789 791 0 790
791 A 790 792 0 791
792 A 791 793 0 792
793 A 792 794 0 793
794 U 793 795 0 794
795 G 794 796 0 795
796 C 795 797 0 796
797 A 796 798 0 797
798 U 797 799 0 798
799 G 798 800 0 799
800 G 799 801 0 800
801 G 800 802 0 801
802 U 801 803 0 802
803 A 802 804 0 803
804 A 803 805 0 804
805 A 804 806 0 805
806 A 805 807 0 806
807 G 806 808 0 807
808 U 807 809 0 808
809 A 808 810 0 809
810 G 809 811 0 810
811 U 810 812 0 811
812 A 811 813 0 812
813 G 812 814 0 813
814 A 813 815 0 814
815 A 814 816 0 815
816 G 815 817 0 816
817 A 816 818 0 817
818 G 817 819 0 818
819 A 818 820 0 819
820 A 819 821 0 820
821 G 820 822 0 821
822 G 821 823 0 822
823 C 822 824 0 823
824 U 823 825 0 824
825 U 824 826 0 825
826 U 825 827 0 826
827 C 826 828 0 827
828 A 827 829 0 828
829 G 828 830 0 829
830 C 829 831 0 830
831 C 830 832 0 831
832 C 831 833 0 832
833 A 832 834 0 833
834 G 833 835 0 834
835 A 834 836 0 835
836 A 835 837 0 836
837 G 836 838 0 837
838 U 837 839 0 838
839 A 838 840 0 839
840 A 839 841 0 840
841 U 840 842 0 841
842 A 841 843 0 842
843 C 842 844 0 843
844 C 843 845 0 844
845 C 844 846 0 845
846 A 845 847 0 846
847 U 846 848 0 847
848 G 847 849 0 848
849 U 848 850 0 849
850 U 849 851 0 850
851 U 850 852 0 851
852 U 851 853 0 852
853 C 852 854 0 853
854 A 853 855 0 854
855 G 854 856 0 855
856 C 855 857 0 856
857 A 856 858 0 857
858 U 857 859 0 858
859 U 858 860 0 859
860 A 859 861 0 860
861 U 860 862 0 861
862 C 861 863 0 862
863 A 862 864 0 863
864 G 863 865 0 864
865 A 864 866 0 865
866 A 865 867 0 866
867 G 866 868 0 867
868 G 867 869 0 868
869 A 868 870 0 869
870 G 869 871 0 870
871 C 870 872 0 871
872 C 871 873 0 872
873 A 872 874 0 873
874 C 873 875 0 874
875 C 874 876 0 875
876 C 875 877 0 876
877 C 876 878 0 877
878 A 877 879 0 878
879 C 878 880 0 879
880 A 879 881 0 880
881 A 880 882 0 881
882 G 881 883 0 882
883 A 882 884 0 883
884 U 883 885 0 884
885 U 884 886 0 885
886 U 885 887 0 886
887 A 886 888 0 887
888 A 887 889 0 888
889 A 888 890 0 889
890 U 889 891 0 890
891 A 890 892 0 891
892 C 891 893 0 892
893 C 892 894 0 893
894 A 893 895 0 894
895 U 894 896 0 895
896 G 895 897 0 896
897 C 896 898 0 897
898 U 897 899 0 898
899 A 898 900 0 899
900 A 899 901 0 900
901 A 900 902 0 901
902 C 901 903 0 902
903 A 902 904 0 903
904 C 903 905 0 904
905 A 904 906 0 905
906 G 905 907 0 906
907 U 906 908 0 907
908 G 907 909 0 908
909 G 908 910 0 909
910 G 909 911 0 910
911 G 910 912 0 911
912 G 911 913 0 912
913 G 912 914 0 913
914 A 913 915 0 914
915 C 914 916 0 915
916 A 915 917 0 916
917 U 916 918 0 917
918 C 917 919 0 918
919 A 918 920 0 919
920 A 919 921 0 920
921 G 920 922 0 921
922 C 921 923 0 922
923 A 922 924 0 923
924 G 923 925 0 924
925 C 924 926 0 925
926 C 925 927 0 926
927 A 926 928 0 927
928 U 927 929 0 928
929 G 928 930 0 929
930 C 929 931 0 930
931 A 930 932 0 931
932 A 931 933 0 932
933 A 932 934 0 933
934 U 933 935 0 934
935 G 934 936 0 935
936 U 935 937 0 936
937 U 936 938 0 937
938 A 937 939 0 938
939 A 938 940 0 939
940 A 939 941 0 940
941 A 940 942 0 941
942 G 941 943 0 942
943 A 942 944 0 943
944 G 943 945 0 944
945 A 944 946 0 945
946 C 945 947 0 946
947 C 946 948 0 947
948 A 947 949 0 948
949 U 948 950 0 949
950 C 949 951 0 950
951 A 950 952 0 951
952 A 951 953 0 952
953 U 952 954 0 953
954 G 953 955 0 954
955 A 954 956 0 955
956 G 955 957 0 956
957 G 956 958 0 957
958 A 957 959 0 958
959 A 958 960 0 959
960 G 959 961 0 960
961 C 960 962 0 961
962 U 961 963 0 962
963 G 962 964 0 963
964 C 963 965 0 964
965 A 964 966 0 965
966 G 965 967 0 966
967 A 966 968 0 967
968 A 967 969 0 968
969 U 968 970 0 969
970 G 969 971 0 970
971 G 970 972 0 971
972 G 971 973 0 972
973 A 972 974 0 973
974 U 973 975 0 974
975 A 974 976 0 975
976 G 975 977 0 976
977 A 976 978 0 977
978 U 977 979 0 978
979 U 978 980 0 979
980 G 979 981 0 980
981 C 980 982 0 981
982 A 981 983 0 982
983 U 982 984 0 983
984 C 983 985 0 984
985 C 984 986 0 985
986 A 985 987 0 986
987 G 986 988 0 987
988 U 987 989 0 988
989 G 988 990 0 989
990 C 989 991 0 990
991 A 990 992 0 991
992 U 991 993 0 992
993 G 992 994 0 993
994 C 993 995 0 994
995 A 994 996 0 995
996 G 995 997 0 996
997 G 996 998 0 997
998 G 997 999 0 998
999 C 998 1000 0 999
1000 C 999 1001 0 1000
1001 U 1000 1002 0 1001
1002 A 1001 1003 0 1002
1003 U 1002 1004 0 1003
1004 U 1003 1005 0 1004
1005 G 1004 1006 0 1005
1006 C 1005 1007 0 1006
1007 A 1006 1008 0 1007
1008 C 1007 1009 0 1008
1009 C 1008 1010 0 1009
1010 A 1009 1011 0 1010
1011 G 1010 1012 0 1011
1012 G 1011 1013 0 1012
1013 C 1012 1014 0 1013
1014 C 1013 1015 0 1014
1015 A 1014 1016 0 1015
1016 G 1015 1017 0 1016
1017 A 1016 1018 0 1017
1018 U 1017 1019 0 1018
1019 G 1018 1020 0 1019
1020 A 1019 1021 0 1020
1021 G 1020 1022 0 1021
1022 A 1021 1023 0 1022
1023 G 1022 1024 0 1023
1024 A 1023 1025 0 1024
1025 A 1024 1026 0 1025
1026 C 1025 1027 0 1026
1027 C 1026 1028 0 1027
1028 A 1027 1029 0 1028
1029 A 1028 1030 0 1029
1030 G 1029 1031 0 1030
1031 G 1030 1032 0 1031
1032 G 1031 1033 0 1032
1033 G 1032 1034 0 1033
1034 A 1033 1035 0 1034
1035 A 1034 1036 0 1035
1036 G 1035 1037 0 1036
1037 U 1036 1038 0 1037
1038 G 1037 1039 0 1038
1039 A 1038 1040 0 1039
1040 C 1039 1041 0 1040
1041 A 1040 1042 0 1041
1042 U 1041 1043 0 1042
1043 A 1042 1044 0 1043
1044 G 1043 1045 0 1044
1045 C 1044 1046 0 1045
1046 A 1045 1047 0 1046
1047 G 1046 1048 0 1047
1048 G 1047 1049 0 1048
1049 A 1048 1050 0 1049
1050 A 1049 1051 0 1050
1051 C 1050 1052 0 1051
1052 U 1051 1053 0 1052
1053 A 1052 1054 0 1053
1054 C 1053 1055 0 1054
1055 U 1054 1056 0 1055
1056 A 1055 1057 0 1056
1057 G 1056 1058 0 1057
1058 U 1057 1059 0 1058
1059 A 1058 1060 0 1059
1060 C 1059 1061 0 1060
1061 C 1060 1062 0 1061
1062 C 1061 1063 0 1062
1063 U 1062 1064 0 1063
1064 U 1063 1065 0 1064
1065 C 1064 1066 0 1065
1066 A 1065 1067 0 1066
1067 G 1066 1068 0 1067
1068 G 1067 1069 0 1068
1069 A 1068 1070 0 1069
1070 A 1069 1071 0 1070
1071 C 1070 1072 0 1071
1072 A 1071 1073 0 1072
1073 A 1072 1074 0 1073
1074 A 1073 1075 0 1074
1075 U 1074 1076 0 1075
1076 A 1075 1077 0 1076
1077 G 1076 1078 0 1077
1078 G 1077 1079 0 1078
1079 A 1078 1080 0 1079
1080 U 1079 1081 0 1080
1081 G 1080 1082 0 1081
1082 G 1081 1083 0 1082
1083 A 1082 1084 0 1083
1084 U 1083 1085 0 1084
1085 G 1084 1086 0 1085
1086 A 1085 1087 0 1086
1087 C 1086 1088 0 1087
1088 A 1087 1089 0 1088
1089 C 1088 1090 0 1089
1090 A 1089 1091 0 1090
1091 U 1090 1092 0 1091
1092 A 1091 1093 0 1092
1093 A 1092 1094 0 1093
1094 U 1093 1095 0 1094
1095 C 1094 1096 0 1095
1096 C 1095 1097 0 1096
1097 A 1096 1098 0 1097
1098 C 1097 1099 0 1098
1099 C 1098 1100 0 1099
1100 U 1099 1101 0 1100
1101 A 1100 1102 0 1101
1102 U 1101 1103 0 1102
1103 C 1102 1104 0 1103
1104 C 1103 1105 0 1104
1105 C 1104 1106 0 1105
1106 A 1105 1107 0 1106
1107 G 1106 1108 0 1107
1108 U 1107 1109 0 1108
1109 A 1108 1110 0 1109
1110 G 1109 1111 0 1110
1111 G 1110 1112 0 1111
1112 A 1111 1113 0 1112
1113 G 1112 1114 0 1113
1114 A 1113 1115 0 1114
1115 A 1114 1116 0 1115
1116 A 1115 1117 0 1116
1117 U 1116 1118 0 1117
1118 C 1117 1119 0 1118
1119 U 1118 1120 0 1119
1120 A 1119 1121 0 1120
1121 U 1120 1122 0 1121
1122 A 1121 1123 0 1122
1123 A 1122 1124 0 1123
1124 A 1123 1125 0 1124
1125 A 1124 1126 0 1125
1126 G 1125 1127 0 1126
1127 A 1126 1128 0 1127
1128 U 1127 1129 0 1128
1129 G 1128 1130 0 1129
1130 G 1129 1131 0 1130
1131 A 1130 1132 0 1131
1132 U 1131 1133 0 1132
1133 A 1132 1134 0 1133
1134 A 1133 1135 0 1134
1135 U 1134 1136 0 1135
1136 C 1135 1137 0 1136
1137 C 1136 1138 0 1137
1138 U 1137 1139 0 1138
1139 G 1138 1140 0 1139
1140 G 1139 1141 0 1140
1141 G 1140 1142 0 1141
1142 A 1141 1143 0 1142
1143 U 1142 1144 0 1143
1144 U 1143 1145 0 1144
1145 A 1144 1146 0 1145
1146 A 1145 1147 0 1146
1147 A 1146 1148 0 1147
1148 U 1147 1149 0 1148
1149 A 1148 1150 0 1149
1150 A 1149 1151 0 1150
1151 A 1150 1152 0 1151
1152 A 1151 1153 0 1152
1153 U 1152 1154 0 1153
1154 A 1153 1155 0 1154
1155 G 1154 1156 0 1155
1156 U 1155 1157 0 1156
1157 A 1156 1158 0 1157
1158 A 1157 1159 0 1158
1159 G 1158 1160 0 1159
1160 A 1159 1161 0 1160
1161 A 1160 1162 0 1161
1162 U 1161 1163 0 1162
1163 G 1162 1164 0 1163
1164 U 1163 1165 0 1164
1165 A 1164 1166 0 1165
1166 U 1165 1167 0 1166
1167 A 1166 1168 0 1167
1168 G 1167 1169 0 1168
1169 C 1168 1170 0 1169
1170 C 1169 1171 0 1170
1171 C 1170 1172 0 1171
1172 U 1171 1173 0 1172
1173 A 1172 1174 0 1173
1174 C 1173 1175 0 1174
1175 C 1174 1176 0 1175
1176 A 1175 1177 0 1176
1177 G 1176 1178 0 1177
1178 C 1177 1179 0 1178
1179 A 1178 1180 0 1179
1180 U 1179 1181 0 1180
1181 U 1180 1182 0 1181
1182 C 1181 1183 0 1182
1183 U 1182 1184 0 1183
1184 G 1183 1185 0 1184
1185 G 1184 1186 0 1185
1186 A 1185 1187 0 1186
1187 C 1186 1188 0 1187
1188 A 1187 1189 0 1188
1189 U 1188 1190 0 1189
1190 A 1189 1191 0 1190
1191 A 1190 1192 0 1191
1192 G 1191 1193 0 1192
1193 A 1192 1194 0 1193
1194 C 1193 1195 0 1194
1195 A 1194 1196 0 1195
1196 A 1195 1197 0 1196
1197 G 1196 1198 0 1197
1198 G 1197 1199 0 1198
1199 A 1198 1200 0 1199
1200 C 1199 1201 0 1200
1201 C 1200 1202 0 1201
1202 A 1201 1203 0 1202
1203 A 1202 1204 0 1203
1204 A 1203 1205 0 1204
1205 G 1204 1206 0 1205
1206 G 1205 1207 0 1206
1207 A 1206 1208 0 1207
1208 A 1207 1209 0 1208
1209 C 1208 1210 0 1209
1210 C 1209 1211 0 1210
1211 C 1210 1212 0 1211
1212 U 1211 1213 0 1212
1213 U 1212 1214 0 1213
1214 U 1213 1215 0 1214
1215 A 1214 1216 0 1215
1216 G 1215 1217 0 1216
1217 A 1216 1218 0 1217
1218 G 1217 1219 0 1218
1219 A 1218 1220 0 1219
1220 C 1219 1221 0 1220
1221 U 1220 1222 0 1221
1222 A 1221 1223 0 1222
1223 U 1222 1224 0 1223
1224 G 1223 1225 0 1224
1225 U 1224 1226 0 1225
1226 A 1225 1227 0 1226
1227 G 1226 1228 0 1227
1228 A 1227 1229 0 1228
1229 C 1228 1230 0 1229
1230 C 1229 1231 0 1230
1231 G 1230 1232 0 1231
1232 A 1231 1233 0 1232
1233 U 1232 1234 0 1233
1234 U 1233 1235 0 1234
1235 C 1234 1236 0 1235
1236 U 1235 1237 0 1236
1237 A 1236 1238 0 1237
1238 U 1237 1239 0 1238
1239 A 1238 1240 0 1239
1240 A 1239 1241 0 1240
1241 A 1240 1242 0 1241
1242 A 1241 1243 0 1242
1243 C 1242 1244 0 1243
1244 U 1243 1245 0 1244
1245 C 1244 1246 0 1245
1246 U 1245 1247 0 1246
1247 A 1246 1248 0 1247
1248 A 1247 1249 0 1248
1249 G 1248 1250 0 1249
1250 A 1249 1251 0 1250
1251 G 1250 1252 0 1251
1252 C 1251 1253 0 1252
1253 C 1252 1254 0 1253
1254 G 1253 1255 0 1254
1255 A 1254 1256 0 1255
1256 G 1255 1257 0 1256
1257 C 1256 1258 0 1257
1258 A 1257 1259 0 1258
1259 A 1258 1260 0 1259
1260 G 1259 1261 0 1260
1261 C 1260 1262 0 1261
1262 U 1261 1263 0 1262
1263 U 1262 1264 0 1263
1264 C 1263 1265 0 1264
1265 A 1264 1266 0 1265
1266 C 1265 1267 0 1266
1267 A 1266 1268 0 1267
1268 A 1267 1269 0 1268
1269 G 1268 1270 0 1269
1270 A 1269 1271 0 1270
1271 G 1270 1272 0 1271
1272 G 1271 1273 0 1272
1273 U 1272 1274 0 1273
1274 A 1273 1275 0 1274
1275 A 1274 1276 0 1275
1276 A 1275 1277 0 1276
1277 A 1276 1278 0 1277
1278 A 1277 1279 0 1278
1279 A 1278 1280 0 1279
1280 U 1279 1281 0 1280
1281 U 1280 1282 0 1281
1282 G 1281 1283 0 1282
1283 G 1282 1284 0 1283
1284 A 1283 1285 0 1284
1285 U 1284 1286 0 1285
1286 G 1285 1287 0 1286
1287 A 1286 1288 0 1287
1288 C 1287 1289 0 1288
1289 A 1288 1290 0 1289
1290 G 1289 1291 0 1290
1291 A 1290 1292 0 1291
1292 A 1291 1293 0 1292
1293 A 1292 1294 0 1293
1294 C 1293 1295 0 1294
1295 C 1294 1296 0 1295
1296 U 1295 1297 0 1296
1297 U 1296 1298 0 1297
1298 G 1297 1299 0 1298
1299 U 1298 1300 0 1299
1300 U 1299 1301 0 1300
1301 G 1300 1302 0 1301
1302 G 1301 1303 0 1302
1303 U 1302 1304 0 1303
1304 C 1303 1305 0 1304
1305 C 1304 1306 0 1305
1306 A 1305 1307 0 1306
1307 A 1306 1308 0 1307
1308 A 1307 1309 0 1308
1309 A 1308 1310 0 1309
1310 U 1309 1311 0 1310
1311 G 1310 1312 0 1311
1312 C 1311 1313 0 1312
1313 G 1312 1314 0 1313
1314 A 1313 1315 0 1314
1315 A 1314 1316 0 1315
1316 C 1315 1317 0 1316
1317 C 1316 1318 0 1317
1318 C 1317 1319 0 1318
1319 A 1318 1320 0 1319
1320 G 1319 1321 0 1320
1321 A 1320 1322 0 1321
1322 U 1321 1323 0 1322
1323 U 1322 1324 0 1323
1324 G 1323 1325 0 1324
1325 U 1324 1326 0 1325
1326 A 1325 1327 0 1326
1327 A 1326 1328 0 1327
1328 G 1327 1329 0 1328
1329 A 1328 1330 0 1329
1330 C 1329 1331 0 1330
1331 U 1330 1332 0 1331
1332 A 1331 1333 0 1332
1333 U 1332 1334 0 1333
1334 U 1333 1335 0 1334
1335 U 1334 1336 0 1335
1336 U 1335 1337 0 1336
1337 A 1336 1338 0 1337
1338 A 1337 1339 0 1338
1339 A 1338 1340 0 1339
1340 A 1339 1341 0 1340
1341 G 1340 1342 0 1341
1342 C 1341 1343 0 1342
1343 A 1342 1344 0 1343
1344 U 1343 1345 0 1344
1345 U 1344 1346 0 1345
1346 G 1345 1347 0 1346
1347 G 1346 1348 0 1347
1348 G 1347 1349 0 1348
1349 A 1348 1350 0 1349
1350 C 1349 1351 0 1350
1351 C 1350 1352 0 1351
1352 A 1351 1353 0 1352
1353 G 1352 1354 0 1353
1354 G 1353 1355 0 1354
1355 A 1354 1356 0 1355
1356 G 1355 1357 0 1356
1357 C 1356 1358 0 1357
1358 G 1357 1359 0 1358
1359 A 1358 1360 0 1359
1360 C 1359 1361 0 1360
1361 A 1360 1362 0 1361
1362 C 1361 1363 0 1362
1363 U 1362 1364 0 1363
1364 A 1363 1365 0 1364
1365 G 1364 1366 0 1365
1366 A 1365 1367 0 1366
1367 A 1366 1368 0 1367
1368 G 1367 1369 0 1368
1369 A 1368 1370 0 1369
1370 A 1369 1371 0 1370
1371 A 1370 1372 0 1371
1372 U 1371 1373 0 1372
1373 G 1372 1374 0 1373
1374 A 1373 1375 0 1374
1375 U 1374 1376 0 1375
1376 G 1375 1377 0 1376
1377 A 1376 1378 0 1377
1378 C 1377 1379 0 1378
1379 A 1378 1380 0 1379
1380 G 1379 1381 0 1380
1381 C 1380 1382 0 1381
1382 A 1381 1383 0 1382
1383 U 1382 1384 0 1383
1384 G 1383 1385 0 1384
1385 U 1384 1386 0 1385
1386 C 1385 1387 0 1386
1387 A 1386 1388 0 1387
1388 G 1387 1389 0 1388
1389 G 1388 1390 0 1389
1390 G 1389 1391 0 1390
1391 A 1390 1392 0 1391
1392 G 1391 1393 0 1392
1393 U 1392 1394 0 1393
1394 G 1393 1395 0 1394
1395 G 1394 1396 0 1395
1396 G 1395 1397 0 1396
1397 G 1396 1398 0 1397
1398 G 1397 1399 0 1398
1399 G 1398 1400 0 1399
1400 A 1399 1401 0 1400
1401 C 1400 1402 0 1401
1402 C 1401 1403 0 1402
1403 C 1402 1404 0 1403
1404 G 1403 1405 0 1404
1405 G 1404 1406 0 1405
1406 C 1405 1407 0 1406
1407 C 1406 1408 0 1407
1408 A 1407 1409 0 1408
1409 U 1408 1410 0 1409
1410 A 1409 1411 0 1410
1411 A 1410 1412 0 1411
1412 A 1411 1413 0 1412
1413 G 1412 1414 0 1413
1414 C 1413 1415 0 1414
1415 A 1414 1416 0 1415
1416 A 1415 1417 0 1416
1417 G 1416 1418 0 1417
1418 A 1417 1419 0 1418
1419 G 1418 1420 0 1419
1420 U 1419 1421 0 1420
1421 U 1420 1422 0 1421
1422 U 1421 1423 0 1422
1423 U 1422 1424 0 1423
1424 G 1423 1425 0 1424
1425 G 1424 1426 0 1425
1426 C 1425 1427 0 1426
1427 U 1426 1428 0 1427
1428 G 1427 1429 0 1428
1429 A 1428 1430 0 1429
1430 A 1429 1431 0 1430
1431 G 1430 1432 0 1431
1432 C 1431 1433 0 1432
1433 A 1432 1434 0 1433
1434 A 1433 1435 0 1434
1435 U 1434 1436 0 1435
1436 G 1435 1437 0 1436
1437 A 1436 1438 0 1437
1438 G 1437 1439 0 1438
1439 C 1438 1440 0 1439
1440 C 1439 1441 0 1440
1441 A 1440 1442 0 1441
1442 A 1441 1443 0 1442
1443 G 1442 1444 0 1443
1444 U 1443 1445 0 1444
1445 A 1444 1446 0 1445
1446 A 1445 1447 0 1446
1447 C 1446 1448 0 1447
1448 A 1447 1449 0 1448
1449 A 1448 1450 0 1449
1450 A 1449 1451 0 1450
1451 U 1450 1452 0 1451
1452 C 1451 1453 0 1452
1453 C 1452 1454 0 1453
1454 A 1453 1455 0 1454
1455 G 1454 1456 0 1455
1456 C 1455 1457 0 1456
1457 U 1456 1458 0 1457
1458 A 1457 1459 0 1458
1459 C 1458 1460 0 1459
1460 C 1459 1461 0 1460
1461 A 1460 1462 0 1461
1462 U 1461 1463 0 1462
1463 A 1462 1464 0 1463
1464 A 1463 1465 0 1464
1465 U 1464 1466 0 1465
1466 G 1465 1467 0 1466
1467 A 1466 1468 0 1467
1468 U 1467 1469 0 1468
1469 A 1468 1470 0 1469
1470 C 1469 1471 0 1470
1471 A 1470 1472 0 1471
1472 G 1471 1473 0 1472
1473 A 1472 1474 0 1473
1474 A 1473 1475 0 1474
1475 A 1474 1476 0 1475
1476 G 1475 1477 0 1476
1477 G 1476 1478 0 1477
1478 C 1477 1479 0 1478
1479 A 1478 1480 0 1479
1480 A 1479 1481 0 1480
1481 U 1480 1482 0 1481
1482 U 1481 1483 0 1482
1483 U 1482 1484 0 1483
1484 U 1483 1485 0 1484
1485 A 1484 1486 0 1485
1486 G 1485 1487 0 1486
1487 G 1486 1488 0 1487
1488 A 1487 1489 0 1488
1489 A 1488 1490 0 1489
1490 C 1489 1491 0 1490
1491 C 1490 1492 0 1491
1492 A 1491 1493 0 1492
1493 A 1492 1494 0 1493
1494 A 1493 1495 0 1494
1495 G 1494 1496 0 1495
1496 A 1495 1497 0 1496
1497 A 1496 1498 0 1497
1498 A 1497 1499 0 1498
1499 G 1498 1500 0 1499
1500 A 1499 1501 0 1500
1501 C 1500 1502 0 1501
1502 U 1501 1503 0 1502
1503 G 1502 1504 0 1503
1504 U 1503 1505 0 1504
1505 U 1504 1506 0 1505
1506 A 1505 1507 0 1506
1507 A 1506 1508 0 1507
1508 G 1507 1509 0 1508
1509 U 1508 1510 0 1509
1510 G 1509 1511 0 1510
1511 U 1510 1512 0 1511
1512 U 1511 1513 0 1512
1513 U 1512 1514 0 1513
1514 C 1513 1515 0 1514
1515 A 1514 1516 0 1515
1516 A 1515 1517 0 1516
1517 U 1516 1518 0 1517
1518 U 1517 1519 0 1518
1519 G 1518 1520 0 1519
1520 U 1519 1521 0 1520
1521 G 1520 1522 0 1521
1522 G 1521 1523 0 1522
1523 C 1522 1524 0 1523
1524 A 1523 1525 0 1524
1525 A 1524 1526 0 1525
1526 A 1525 1527 0 1526
1527 G 1526 1528 0 1527
1528 A 1527 1529 0 1528
1529 A 1528 1530 0 1529
1530 G 1529 1531 0 1530
1531 G 1530 1532 0 1531
1532 G 1531 1533 0 1532
1533 C 1532 1534 0 1533
1534 A 1533 1535 0 1534
1535 C 1534 1536 0 1535
1536 A 1535 1537 0 1536
1537 U 1536 1538 0 1537
1538 A 1537 1539 0 1538
1539 G 1538 1540 0 1539
1540 C 1539 1541 0 1540
1541 C 1540 1542 0 1541
1542 A 1541 1543 0 1542
1543 A 1542 1544 0 1543
1544 A 1543 1545 0 1544
1545 A 1544 1546 0 1545
1546 A 1545 1547 0 1546
1547 U 1546 1548 0 1547
1548 U 1547 1549 0 1548
1549 G 1548 1550 0 1549
1550 C 1549 1551 0 1550
1551 A 1550 1552 0 1551
1552 G 1551 1553 0 1552
1553 G 1552 1554 0 1553
1554 G 1553 1555 0 1554
1555 C 1554 1556 0 1555
1556 C 1555 1557 0 1556
1557 C 1556 1558 0 1557
1558 C 1557 1559 0 1558
1559 U 1558 1560 0 1559
1560 A 1559 1561 0 1560
1561 G 1560 1562 0 1561
1562 G 1561 1563 0 1562
1563 A 1562 1564 0 1563
1564 A 1563 1565 0 1564
1565 A 1564 1566 0 1565
1566 A 1565 1567 0 1566
1567 A 1566 1568 0 1567
1568 G 1567 1569 1707 1568
1569 G 1568 1570 1706 1569
1570 G 1569 1571 1705 1570
1571 C 1570 1572 1704 1571
1572 U 1571 1573 1703 1572
1573 G 1572 1574 1702 1573
1574 U 1573 1575 1701 1574
1575 U 1574 1576 1700 1575
1576 G 1575 1577 1699 1576
1577 G 1576 1578 1698 1577
1578 A 1577 1579 0 1578
1579 A 1578 1580 0 1579
1580 A 1579 1581 0 1580
1581 U 1580 1582 1696 1581
1582 G 1581 1583 0 1582
1583 U 1582 1584 1694 1583
1584 G 1583 1585 1693 1584
1585 G 1584 1586 1692 1585
1586 A 1585 1587 0 1586
1587 A 1586 1588 0 1587
1588 A 1587 1589 0 1588
1589 G 1588 1590 1599 1589
1590 G 1589 1591 1598 1590
1591 A 1590 1592 0 1591
1592 A 1591 1593 0 1592
1593 G 1592 1594 0 1593
1594 G 1593 1595 0 1594
1595 A 1594 1596 0 1595
1596 C 1595 1597 0 1596
1597 A 1596 1598 0 1597
1598 C 1597 1599 1590 1598
1599 C 1598 1600 1589 1599
1600 A 1599 1601 0 1600
1601 A 1600 1602 0 1601
1602 A 1601 1603 0 1602
1603 U 1602 1604 1637 1603
1604 G 1603 1605 1636 1604
1605 A 1604 1606 1635 1605
1606 A 1605 1607 1634 1606
1607 A 1606 1608 1633 1607
1608 G 1607 1609 1632 1608
1609 A 1608 1610 1631 1609
1610 U 1609 1611 1630 1610
1611 U 1610 1612 1629 1611
1612 G 1611 1613 1628 1612
1613 U 1612 1614 0 1613
1614 A 1613 1615 0 1614
1615 C 1614 1616 1625 1615
1616 U 1615 1617 1624 1616
1617 G 1616 1618 1623 1617
1618 A 1617 1619 0 1618
1619 G 1618 1620 0 1619
1620 A 1619 1621 0 1620
1621 G 1620 1622 0 1621
1622 A 1621 1623 0 1622
1623 C 1622 1624 1617 1623
1624 A 1623 1625 1616 1624
1625 G 1624 1626 1615 1625
1626 G 1625 1627 0 1626
1627 C 1626 1628 0 1627
1628 U 1627 1629 1612 1628
1629 A 1628 1630 1611 1629
1630 A 1629 1631 1610 1630
1631 U 1630 1632 1609 1631
1632 U 1631 1633 1608 1632
1633 U 1632 1634 1607 1633
1634 U 1633 1635 1606 1634
1635 U 1634 1636 1605 1635
1636 U 1635 1637 1604 1636
1637 A 1636 1638 1603 1637
1638 G 1637 1639 1682 1638
1639 G 1638 1640 1681 1639
1640 G 1639 1641 1680 1640
1641 A 1640 1642 1679 1641
1642 A 1641 1643 1678 1642
1643 G 1642 1644 1677 1643
1644 A 1643 1645 1676 1644
1645 U 1644 1646 0 1645
1646 C 1645 1647 1671 1646
1647 U 1646 1648 1670 1647
1648 G 1647 1649 1669 1648
1649 G 1648 1650 1668 1649
1650 C 1649 1651 1667 1650
1651 C 1650 1652 1666 1651
1652 U 1651 1653 1665 1652
1653 U 1652 1654 1664 1653
1654 C 1653 1655 1663 1654
1655 C 1654 1656 1662 1655
1656 C 1655 1657 1661 1656
1657 A 1656 1658 0 1657
1658 C 1657 1659 0 1658
1659 A 1658 1660 0 1659
1660 A 1659 1661 0 1660
1661 G 1660 1662 1656 1661
1662 G 1661 1663 1655 1662
1663 G 1662 1664 1654 1663
1664 A 1663 1665 1653 1664
1665 A 1664 1666 1652 1665
1666 G 1665 1667 1651 1666
1667 G 1666 1668 1650 1667
1668 C 1667 1669 1649 1668
1669 C 1668 1670 1648 1669
1670 A 1669 1671 1647 1670
1671 G 1670 1672 1646 1671
1672 G 1671 1673 0 1672
1673 G 1672 1674 0 1673
1674 A 1673 1675 0 1674
1675 A 1674 1676 0 1675
1676 U 1675 1677 1644 1676
1677 U 1676 1678 1643 1677
1678 U 1677 1679 1642 1678
1679 U 1678 1680 1641 1679
1680 C 1679 1681 1640 1680
1681 U 1680 1682 1639 1681
1682 U 1681 1683 1638 1682
1683 C 1682 1684 0 1683
1684 A 1683 1685 0 1684
1685 G 1684 1686 0 1685
1686 A 1685 1687 0 1686
1687 G 1686 1688 0 1687
1688 C 1687 1689 0 1688
1689 A 1688 1690 0 1689
1690 G 1689 1691 0 1690
1691 A 1690 1692 0 1691
1692 C 1691 1693 1585 1692
1693 C 1692 1694 1584 1693
1694 A 1693 1695 1583 1694
1695 G 1694 1696 0 1695
1696 A 1695 1697 1581 1696
1697 G 1696 1698 0 1697
1698 C 1697 1699 1577 1698
1699 C 1698 1700 1576 1699
1700 A 1699 1701 1575 1700
1701 A 1700 1702 1574 1701
1702 C 1701 1703 1573 1702
1703 A 1702 1704 1572 1703
1704 G 1703 1705 1571 1704
1705 C 1704 1706 1570 1705
1706 C 1705 1707 1569 1706
1707 C 1706 1708 1568 1707
1708 C 1707 1709 0 1708
1709 A 1708 1710 1728 1709
1710 C 1709 1711 1727 1710
1711 C 1710 1712 1726 1711
1712 A 1711 1713 0 1712
1713 G 1712 1714 1724 1713
1714 A 1713 1715 1723 1714
1715 A 1714 1716 1722 1715
1716 G 1715 1717 1721 1716
1717 A 1716 1718 0 1717
1718 G 1717 1719 0 1718
1719 A 1718 1720 0 1719
1720 G 1719 1721 0 1720
1721 C 1720 1722 1716 1721
1722 U 1721 1723 1715 1722
1723 U 1722 1724 1714 1723
1724 C 1723 1725 1713 1724
1725 A 1724 1726 0 1725
1726 G 1725 1727 1711 1726
1727 G 1726 1728 1710 1727
1728 U 1727 1729 1709 1728
1729 U 1728 1730 0 1729
1730 U 1729 1731 0 1730
1731 G 1730 1732 0 1731
1732 G 1731 1733 0 1732
1733 G 1732 1734 0 1733
1734 G 1733 1735 0 1734
1735 A 1734 1736 0 1735
1736 A 1735 1737 0 1736
1737 G 1736 1738 1749 1737
1738 A 1737 1739 1748 1738
1739 G 1738 1740 1747 1739
1740 A 1739 1741 0 1740
1741 C 1740 1742 0 1741
1742 A 1741 1743 0 1742
1743 A 1742 1744 0 1743
1744 C 1743 1745 0 1744
1745 A 1744 1746 0 1745
1746 A 1745 1747 0 1746
1747 C 1746 1748 1739 1747
1748 U 1747 1749 1738 1748
1749 C 1748 1750 1737 1749
1750 C 1749 1751 0 1750
1751 C 1750 1752 0 1751
1752 U 1751 1753 0 1752
1753 C 1752 1754 0 1753
1754 U 1753 1755 0 1754
1755 C 1754 1756 0 1755
1756 A 1755 1757 0 1756
1757 G 1756 1758 0 1757
1758 A 1757 1759 0 1758
1759 A 1758 1760 0 1759
1760 G 1759 1761 0 1760
1761 C 1760 1762 0 1761
1762 A 1761 1763 0 1762
1763 G 1762 1764 0 1763
1764 G 1763 1765 0 1764
1765 A 1764 1766 0 1765
1766 G 1765 1767 0 1766
1767 C 1766 1768 0 1767
1768 C 1767 1769 0 1768
1769 G 1768 1770 0 1769
1770 A 1769 1771 0 1770
1771 U 1770 1772 0 1771
1772 A 1771 1773 0 1772
1773 G 1772 1774 0 1773
1774 A 1773 1775 0 1774
1775 C 1774 1776 0 1775
1776 A 1775 1777 0 1776
1777 A 1776 1778 0 1777
1778 G 1777 1779 0 1778
1779 G 1778 1780 0 1779
1780 A 1779 1781 0 1780
1781 A 1780 1782 0 1781
1782 C 1781 1783 0 1782
1783 U 1782 1784 0 1783
1784 G 1783 1785 0 1784
1785 U 1784 1786 0 1785
1786 A 1785 1787 0 1786
1787 U 1786 1788 0 1787
1788 C 1787 1789 0 1788
1789 C 1788 1790 0 1789
1790 U 1789 1791 0 1790
1791 U 1790 1792 0 1791
1792 U 1791 1793 0 1792
1793 A 1792 1794 0 1793
1794 G 1793 1795 0 1794
1795 C 1794 1796 0 1795
1796 U 1795 1797 0 1796
1797 U 1796 1798 0 1797
1798 C 1797 1799 0 1798
1799 C 1798 1800 0 1799
1800 C 1799 1801 0 1800
1801 U 1800 1802 0 1801
1802 C 1801 1803 0 1802
1803 A 1802 1804 0 1803
1804 G 1803 1805 0 1804
1805 A 1804 1806 0 1805
1806 U 1805 1807 0 1806
1807 C 1806 1808 0 1807
1808 A 1807 1809 0 1808
1809 C 1808 1810 0 1809
1810 U 1809 1811 0 1810
1811 C 1810 1812 0 1811
1812 U 1811 1813 0 1812
1813 U 1812 1814 0 1813
1814 U 1813 1815 0 1814
1815 G 1814 1816 0 1815
1816 G 1815 1817 0 1816
1817 C 1816 1818 0 1817
1818 A 1817 1819 0 1818
1819 G 1818 1820 0 1819
1820 C 1819 1821 0 1820
1821 G 1820 1822 0 1821
1822 A 1821 1823 0 1822
1823 C 1822 1824 0 1823
1824 C 1823 1825 0 1824
1825 C 1824 1826 0 1825
1826 C 1825 1827 0 1826
1827 U 1826 1828 0 1827
1828 C 1827 1829 0 1828
1829 G 1828 1830 0 1829
1830 U 1829 1831 0 1830
1831 C 1830 1832 0 1831
1832 A 1831 1833 0 1832
1833 C 1832 1834 0 1833
1834 A 1833 1835 0 1834
1835 A 1834 1836 0 1835
1836 U 1835 1837 0 1836
1837 A 1836 1838 0 1837
1838 A 1837 1839 0 1838
1839 A 1838 1840 0 1839
1840 G 1839 1841 0 1840
1841 A 1840 1842 0 1841
1842 U 1841 1843 0 1842
1843 A 1842 1844 0 1843
1844 G 1843 1845 0 1844
1845 G 1844 1846 0 1845
1846 G 1845 1847 0 1846
1847 G 1846 1848 0 1847
1848 G 1847 1849 0 1848
1849 G 1848 1850 0 1849
1850 C 1849 1851 0 1850
1851 A 1850 1852 0 1851
1852 A 1851 1853 0 1852
1853 U 1852 1854 0 1853
1854 U 1853 1855 0 1854
1855 A 1854 1856 0 1855
1856 A 1855 1857 0 1856
1857 A 1856 1858 0 1857
1858 G 1857 1859 0 1858
1859 G 1858 1860 0 1859
1860 A 1859 1861 0 1860
1861 A 1860 1862 0 1861
1862 G 1861 1863 0 1862
1863 C 1862 1864 0 1863
1864 U 1863 1865 0 1864
1865 C 1864 1866 0 1865
1866 U 1865 1867 0 1866
1867 A 1866 1868 0 1867
1868 U 1867 1869 0 1868
1869 U 1868 1870 0 1869
1870 A 1869 1871 0 1870
1871 G 1870 1872 0 1871
1872 A 1871 1873 0 1872
1873 U 1872 1874 0 1873
1874 A 1873 1875 0 1874
1875 C 1874 1876 0 1875
1876 A 1875 1877 0 1876
1877 G 1876 1878 0 1877
1878 G 1877 1879 0 1878
1879 A 1878 1880 0 1879
1880 G 1879 1881 0 1880
1881 C 1880 1882 0 1881
1882 A 1881 1883 0 1882
1883 G 1882 1884 0 1883
1884 A 1883 1885 0 1884
1885 U 1884 1886 0 1885
1886 G 1885 1887 0 1886
1887 A 1886 1888 0 1887
1888 U 1887 1889 0 1888
1889 A 1888 1890 0 1889
1890 C 1889 1891 0 1890
1891 A 1890 1892 0 1891
1892 G 1891 1893 0 1892
1893 U 1892 1894 0 1893
1894 A 1893 1895 0 1894
1895 U 1894 1896 0 1895
1896 U 1895 1897 0 1896
1897 A 1896 1898 0 1897
1898 G 1897 1899 0 1898
1899 A 1898 1900 0 1899
1900 A 1899 1901 0 1900
1901 G 1900 1902 0 1901
1902 A 1901 1903 0 1902
1903 A 1902 1904 0 1903
1904 A 1903 1905 0 1904
1905 U 1904 1906 0 1905
1906 G 1905 1907 0 1906
1907 A 1906 1908 0 1907
1908 A 1907 1909 0 1908
1909 U 1908 1910 0 1909
1910 U 1909 1911 0 1910
1911 U 1910 1912 0 1911
1912 G 1911 1913 0 1912
1913 C 1912 1914 0 1913
1914 C 1913 1915 0 1914
1915 A 1914 1916 0 1915
1916 G 1915 1917 0 1916
1917 G 1916 1918 0 1917
1918 A 1917 1919 0 1918
1919 A 1918 1920 0 1919
1920 G 1919 1921 0 1920
1921 A 1920 1922 0 1921
1922 U 1921 1923 0 1922
1923 G 1922 1924 0 1923
1924 G 1923 1925 0 1924
1925 A 1924 1926 0 1925
1926 A 1925 1927 0 1926
1927 A 1926 1928 0 1927
1928 C 1927 1929 0 1928
1929 C 1928 1930 0 1929
1930 A 1929 1931 0 1930
1931 A 1930 1932 0 1931
1932 A 1931 1933 0 1932
1933 A 1932 1934 0 1933
1934 A 1933 1935 0 1934
1935 U 1934 1936 0 1935
1936 G 1935 1937 0 1936
1937 A 1936 1938 0 1937
1938 U 1937 1939 0 1938
1939 A 1938 1940 0 1939
1940 G 1939 1941 0 1940
1941 G 1940 1942 0 1941
1942 G 1941 1943 0 1942
1943 G 1942 1944 0 1943
1944 G 1943 1945 0 1944
1945 A 1944 1946 0 1945
1946 A 1945 1947 0 1946
1947 U 1946 1948 0 1947
1948 U 1947 1949 0 1948
1949 G 1948 1950 0 1949
1950 G 1949 1951 0 1950
1951 A 1950 1952 0 1951
1952 G 1951 1953 0 1952
1953 G 1952 1954 0 1953
1954 U 1953 1955 0 1954
1955 U 1954 1956 0 1955
1956 U 1955 1957 0 1956
1957 U 1956 1958 0 1957
1958 A 1957 1959 0 1958
1959 U 1958 1960 0 1959
1960 C 1959 1961 0 1960
1961 A 1960 1962 0 1961
1962 A 1961 1963 0 1962
1963 A 1962 1964 0 1963
1964 G 1963 1965 0 1964
1965 U 1964 1966 0 1965
1966 A 1965 1967 0 1966
1967 A 1966 1968 0 1967
1968 G 1967 1969 0 1968
1969 A 1968 1970 0 1969
1970 C 1969 1971 0 1970
1971 A 1970 1972 0 1971
1972 G 1971 1973 0 1972
1973 U 1972 1974 0 1973
1974 A 1973 1975 0 1974
1975 U 1974 1976 0 1975
1976 G 1975 1977 0 1976
1977 A 1976 1978 0 1977
1978 U 1977 1979 0 1978
1979 C 1978 1980 0 1979
1980 A 1979 1981 0 1980
1981 G 1980 1982 0 1981
1982 A 1981 1983 0 1982
1983 U 1982 1984 0 1983
1984 A 1983 1985 0 1984
1985 C 1984 1986 0 1985
1986 U 1985 1987 0 1986
1987 C 1986 1988 0 1987
1988 A 1987 1989 0 1988
1989 U 1988 1990 0 1989
1990 A 1989 1991 0 1990
1991 G 1990 1992 0 1991
1992 A 1991 1993 0 1992
1993 A 1992 1994 0 1993
1994 A 1993 1995 0 1994
1995 U 1994 1996 0 1995
1996 C 1995 1997 0 1996
1997 U 1996 1998 0 1997
1998 G 1997 1999 0 1998
1999 C 1998 2000 0 1999
2000 G 1999 2001 0 2000
2001 G 2000 2002 0 2001
2002 A 2001 2003 0 2002
2003 C 2002 2004 0 2003
2004 A 2003 2005 0 2004
2005 U 2004 2006 0 2005
2006 A 2005 2007 0 2006
2007 A 2006 2008 0 2007
2008 A 2007 2009 0 2008
2009 G 2008 2010 0 2009
2010 C 2009 2011 0 2010
2011 U 2010 2012 0 2011
2012 A 2011 2013 0 2012
2013 U 2012 2014 0 2013
2014 A 2013 2015 0 2014
2015 G 2014 2016 0 2015
2016 G 2015 2017 0 2016
2017 U 2016 2018 0 2017
2018 A 2017 2019 0 2018
2019 C 2018 2020 0 2019
2020 A 2019 2021 0 2020
2021 G 2020 2022 0 2021
2022 U 2021 2023 0 2022
2023 A 2022 2024 0 2023
2024 U 2023 2025 0 2024
2025 U 2024 2026 0 2025
2026 A 2025 2027 0 2026
2027 G 2026 2028 0 2027
2028 U 2027 2029 0 2028
2029 A 2028 2030 0 2029
2030 G 2029 2031 0 2030
2031 G 2030 2032 0 2031
2032 A 2031 2033 0 2032
2033 C 2032 2034 0 2033
2034 C 2033 2035 0 2034
2035 U 2034 2036 0 2035
2036 A 2035 2037 0 2036
2037 C 2036 2038 0 2037
2038 A 2037 2039 0 2038
2039 C 2038 2040 0 2039
2040 C 2039 2041 0 2040
2041 U 2040 2042 0 2041
2042 G 2041 2043 0 2042
2043 U 2042 2044 0 2043
2044 C 2043 2045 0 2044
2045 A 2044 2046 0 2045
2046 A 2045 2047 0 2046
2047 C 2046 2048 0 2047
2048 A 2047 2049 0 2048
2049 U 2048 2050 0 2049
2050 A 2049 2051 0 2050
2051 A 2050 2052 0 2051
2052 U 2051 2053 0 2052
2053 U 2052 2054 0 2053
2054 G 2053 2055 0 2054
2055 G 2054 2056 0 2055
2056 A 2055 2057 0 2056
2057 A 2056 2058 0 2057
2058 G 2057 2059 0 2058
2059 A 2058 2060 0 2059
2060 A 2059 2061 0 2060
2061 A 2060 2062 0 2061
2062 U 2061 2063 0 2062
2063 C 2062 2064 0 2063
2064 U 2063 2065 0 2064
2065 G 2064 2066 0 2065
2066 U 2065 2067 0 2066
2067 U 2066 2068 0 2067
2068 G 2067 2069 0 2068
2069 A 2068 2070 0 2069
2070 C 2069 2071 0 2070
2071 U 2070 2072 0 2071
2072 C 2071 2073 0 2072
2073 A 2072 2074 0 2073
2074 G 2073 2075 0 2074
2075 A 2074 2076 0 2075
2076 U 2075 2077 0 2076
2077 U 2076 2078 0 2077
2078 G 2077 2079 0 2078
2079 G 2078 2080 0 2079
2080 C 2079 2081 0 2080
2081 U 2080 2082 0 2081
2082 G 2081 2083 0 2082
2083 C 2082 2084 0 2083
2084 A 2083 2085 0 2084
2085 C 2084 2086 0 2085
2086 U 2085 2087 0 2086
2087 U 2086 2088 0 2087
2088 U 2087 2089 0 2088
2089 A 2088 2090 0 2089
2090 A 2089 2091 0 2090
2091 A 2090 2092 0 2091
2092 U 2091 2093 0 2092
2093 U 2092 2094 0 2093
2094 U 2093 2095 0 2094
2095 U 2094 2096 0 2095
2096 C 2095 2097 0 2096
2097 C 2096 2098 0 2097
2098 C 2097 2099 0 2098
2099 A 2098 2100 0 2099
2100 U 2099 2101 0 2100
2101 U 2100 2102 0 2101
2102 A 2101 2103 0 2102
2103 G 2102 2104 0 2103
2104 U 2103 2105 0 2104
2105 C 2104 2106 0 2105
2106 C 2105 2107 0 2106
2107 U 2106 2108 0 2107
2108 A 2107 2109 0 2108
2109 U 2108 2110 0 2109
2110 U 2109 2111 0 2110
2111 G 2110 2112 0 2111
2112 A 2111 2113 0 2112
2113 G 2112 2114 0 2113
2114 A 2113 2115 0 2114
2115 C 2114 2116 0 2115
2116 U 2115 2117 0 2116
2117 G 2116 2118 0 2117
2118 U 2117 2119 0 2118
2119 A 2118 2120 0 2119
2120 C 2119 2121 0 2120
2121 C 2120 2122 0 2121
2122 A 2121 2123 0 2122
2123 G 2122 2124 0 2123
2124 U 2123 2125 0 2124
2125 A 2124 2126 0 2125
2126 A 2125 2127 0 2126
2127 A 2126 2128 0 2127
2128 A 2127 2129 0 2128
2129 U 2128 2130 0 2129
2130 U 2129 2131 0 2130
2131 A 2130 2132 0 2131
2132 A 2131 2133 0 2132
2133 A 2132 2134 0 2133
2134 G 2133 2135 0 2134
2135 C 2134 2136 0 2135
2136 C 2135 2137 0 2136
2137 A 2136 2138 0 2137
2138 G 2137 2139 0 2138
2139 G 2138 2140 0 2139
2140 A 2139 2141 0 2140
2141 A 2140 2142 0 2141
2142 U 2141 2143 0 2142
2143 G 2142 2144 0 2143
2144 G 2143 2145 0 2144
2145 A 2144 2146 0 2145
2146 U 2145 2147 0 2146
2147 G 2146 2148 0 2147
2148 G 2147 2149 0 2148
2149 C 2148 2150 0 2149
2150 C 2149 2151 0 2150
2151 C 2150 2152 0 2151
2152 A 2151 2153 0 2152
2153 A 2152 2154 0 2153
2154 A 2153 2155 0 2154
2155 A 2154 2156 0 2155
2156 G 2155 2157 0 2156
2157 U 2156 2158 0 2157
2158 U 2157 2159 0 2158
2159 A 2158 2160 0 2159
2160 A 2159 2161 0 2160
2161 A 2160 2162 0 2161
2162 C 2161 2163 0 2162
2163 A 2162 2164 0 2163
2164 A 2163 2165 0 2164
2165 U 2164 2166 0 2165
2166 G 2165 2167 0 2166
2167 G 2166 2168 0 2167
2168 C 2167 2169 0 2168
2169 C 2168 2170 0 2169
2170 A 2169 2171 0 2170
2171 U 2170 2172 0 2171
2172 U 2171 2173 0 2172
2173 G 2172 2174 0 2173
2174 A 2173 2175 0 2174
2175 C 2174 2176 0 2175
2176 A 2175 2177 0 2176
2177 G 2176 2178 0 2177
2178 A 2177 2179 0 2178
2179 A 2178 2180 0 2179
2180 G 2179 2181 0 2180
2181 A 2180 2182 0 2181
2182 A 2181 2183 0 2182
2183 A 2182 2184 0 2183
2184 A 2183 2185 0 2184
2185 A 2184 2186 0 2185
2186 A 2185 2187 0 2186
2187 U 2186 2188 0 2187
2188 A 2187 2189 0 2188
2189 A 2188 2190 0 2189
2190 A 2189 2191 0 2190
2191 A 2190 2192 0 2191
2192 G 2191 2193 0 2192
2193 C 2192 2194 0 2193
2194 A 2193 2195 0 2194
2195 U 2194 2196 0 2195
2196 U 2195 2197 0 2196
2197 A 2196 2198 0 2197
2198 G 2197 2199 0 2198
2199 U 2198 2200 0 2199
2200 A 2199 2201 0 2200
2201 G 2200 2202 0 2201
2202 A 2201 2203 0 2202
2203 A 2202 2204 0 2203
2204 A 2203 2205 0 2204
2205 U 2204 2206 0 2205
2206 U 2205 2207 0 2206
2207 U 2206 2208 0 2207
2208 G 2207 2209 0 2208
2209 U 2208 2210 0 2209
2210 A 2209 2211 0 2210
2211 C 2210 2212 0 2211
2212 A 2211 2213 0 2212
2213 G 2212 2214 0 2213
2214 A 2213 2215 0 2214
2215 A 2214 2216 0 2215
2216 A 2215 2217 0 2216
2217 U 2216 2218 0 2217
2218 G 2217 2219 0 2218
2219 G 2218 2220 0 2219
2220 A 2219 2221 0 2220
2221 A 2220 2222 0 2221
2222 A 2221 2223 0 2222
2223 A 2222 2224 0 2223
2224 G 2223 2225 0 2224
2225 G 2224 2226 0 2225
2226 A 2225 2227 0 2226
2227 A 2226 2228 0 2227
2228 G 2227 2229 0 2228
2229 G 2228 2230 0 2229
2230 A 2229 2231 0 2230
2231 A 2230 2232 0 2231
2232 A 2231 2233 0 2232
2233 A 2232 2234 0 2233
2234 A 2233 2235 0 2234
2235 U 2234 2236 0 2235
2236 U 2235 2237 0 2236
2237 U 2236 2238 0 2237
2238 C 2237 2239 0 2238
2239 A 2238 2240 0 2239
2240 A 2239 2241 0 2240
2241 A 2240 2242 0 2241
2242 A 2241 2243 0 2242
2243 A 2242 2244 0 2243
2244 U 2243 2245 0 2244
2245 U 2244 2246 0 2245
2246 G 2245 2247 0 2246
2247 G 2246 2248 0 2247
2248 G 2247 2249 0 2248
2249 C 2248 2250 0 2249
2250 C 2249 2251 0 2250
2251 U 2250 2252 0 2251
2252 G 2251 2253 0 2252
2253 A 2252 2254 0 2253
2254 A 2253 2255 0 2254
2255 A 2254 2256 0 2255
2256 A 2255 2257 0 2256
2257 U 2256 2258 0 2257
2258 C 2257 2259 0 2258
2259 C 2258 2260 0 2259
2260 A 2259 2261 0 2260
2261 U 2260 2262 0 2261
2262 A 2261 2263 0 2262
2263 C 2262 2264 0 2263
2264 A 2263 2265 0 2264
2265 A 2264 2266 0 2265
2266 U 2265 2267 0 2266
2267 A 2266 2268 0 2267
2268 C 2267 2269 0 2268
2269 U 2268 2270 0 2269
2270 C 2269 2271 0 2270
2271 C 2270 2272 0 2271
2272 A 2271 2273 0 2272
2273 G 2272 2274 0 2273
2274 U 2273 2275 0 2274
2275 A 2274 2276 0 2275
2276 U 2275 2277 0 2276
2277 U 2276 2278 0 2277
2278 U 2277 2279 0 2278
2279 G 2278 2280 0 2279
2280 C 2279 2281 0 2280
2281 C 2280 2282 0 2281
2282 A 2281 2283 0 2282
2283 U 2282 2284 0 2283
2284 A 2283 2285 0 2284
2285 A 2284 2286 0 2285
2286 A 2285 2287 0 2286
2287 G 2286 2288 0 2287
2288 A 2287 2289 0 2288
2289 A 2288 2290 0 2289
2290 A 2289 2291 0 2290
2291 A 2290 2292 0 2291
2292 A 2291 2293 0 2292
2293 A 2292 2294 0 2293
2294 G 2293 2295 0 2294
2295 A 2294 2296 0 2295
2296 C 2295 2297 0 2296
2297 A 2296 2298 0 2297
2298 G 2297 2299 0 2298
2299 U 2298 2300 0 2299
2300 A 2299 2301 0 2300
2301 C 2300 2302 0 2301
2302 U 2301 2303 0 2302
2303 A 2302 2304 0 2303
2304 A 2303 2305 0 2304
2305 A 2304 2306 0 2305
2306 U 2305 2307 0 2306
2307 G 2306 2308 0 2307
2308 G 2307 2309 0 2308
2309 A 2308 2310 0 2309
2310 G 2309 2311 0 2310
2311 A 2310 2312 0 2311
2312 A 2311 2313 0 2312
2313 A 2312 2314 0 2313
2314 A 2313 2315 0 2314
2315 U 2314 2316 0 2315
2316 U 2315 2317 0 2316
2317 A 2316 2318 0 2317
2318 G 2317 2319 0 2318
2319 U 2318 2320 0 2319
2320 A 2319 2321 0 2320
2321 G 2320 2322 0 2321
2322 A 2321 2323 0 2322
2323 U 2322 2324 0 2323
2324 U 2323 2325 0 2324
2325 U 2324 2326 0 2325
2326 C 2325 2327 0 2326
2327 A 2326 2328 0 2327
2328 G 2327 2329 0 2328
2329 A 2328 2330 0 2329
2330 G 2329 2331 0 2330
2331 A 2330 2332 0 2331
2332 A 2331 2333 0 2332
2333 C 2332 2334 0 2333
2334 U 2333 2335 0 2334
2335 U 2334 2336 0 2335
2336 A 2335 2337 0 2336
2337 A 2336 2338 0 2337
2338 U 2337 2339 0 2338
2339 A 2338 2340 0 2339
2340 A 2339 2341 0 2340
2341 G 2340 2342 0 2341
2342 A 2341 2343 0 2342
2343 G 2342 2344 0 2343
2344 A 2343 2345 0 2344
2345 A 2344 2346 0 2345
2346 C 2345 2347 0 2346
2347 U 2346 2348 0 2347
2348 C 2347 2349 0 2348
2349 A 2348 2350 0 2349
2350 A 2349 2351 0 2350
2351 G 2350 2352 0 2351
2352 A 2351 2353 0 2352
2353 U 2352 2354 0 2353
2354 U 2353 2355 0 2354
2355 U 2354 2356 0 2355
2356 C 2355 2357 0 2356
2357 U 2356 2358 0 2357
2358 G 2357 2359 0 2358
2359 G 2358 2360 0 2359
2360 G 2359 2361 0 2360
2361 A 2360 2362 0 2361
2362 A 2361 2363 0 2362
2363 G 2362 2364 0 2363
2364 U 2363 2365 0 2364
2365 U 2364 2366 0 2365
2366 C 2365 2367 0 2366
2367 A 2366 2368 0 2367
2368 A 2367 2369 0 2368
2369 U 2368 2370 0 2369
2370 U 2369 2371 0 2370
2371 A 2370 2372 0 2371
2372 G 2371 2373 0 2372
2373 G 2372 2374 0 2373
2374 A 2373 2375 0 2374
2375 A 2374 2376 0 2375
2376 U 2375 2377 0 2376
2377 A 2376 2378 0 2377
2378 C 2377 2379 0 2378
2379 C 2378 2380 0 2379
2380 A 2379 2381 0 2380
2381 C 2380 2382 0 2381
2382 A 2381 2383 0 2382
2383 U 2382 2384 0 2383
2384 C 2383 2385 0 2384
2385 C 2384 2386 0 2385
2386 U 2385 2387 0 2386
2387 G 2386 2388 0 2387
2388 C 2387 2389 0 2388
2389 A 2388 2390 0 2389
2390 G 2389 2391 0 2390
2391 G 2390 2392 0 2391
2392 G 2391 2393 0 2392
2393 U 2392 2394 0 2393
2394 U 2393 2395 0 2394
2395 A 2394 2396 0 2395
2396 A 2395 2397 0 2396
2397 A 2396 2398 0 2397
2398 A 2397 2399 0 2398
2399 C 2398 2400 0 2399
2400 A 2399 2401 0 2400
2401 G 2400 2402 0 2401
2402 A 2401 2403 0 2402
2403 A 2402 2404 0 2403
2404 A 2403 2405 0 2404
2405 A 2404 2406 0 2405
2406 A 2405 2407 0 2406
2407 A 2406 2408 0 2407
2408 U 2407 2409 0 2408
2409 C 2408 2410 0 2409
2410 A 2409 2411 0 2410
2411 G 2410 2412 0 2411
2412 U 2411 2413 0 2412
2413 A 2412 2414 0 2413
2414 A 2413 2415 0 2414
2415 C 2414 2416 0 2415
2416 A 2415 2417 0 2416
2417 G 2416 2418 0 2417
2418 U 2417 2419 0 2418
2419 A 2418 2420 0 2419
2420 C 2419 2421 0 2420
2421 U 2420 2422 0 2421
2422 G 2421 2423 0 2422
2423 G 2422 2424 0 2423
2424 A 2423 2425 0 2424
2425 U 2424 2426 0 2425
2426 G 2425 2427 0 2426
2427 U 2426 2428 0 2427
2428 G 2427 2429 0 2428
2429 G 2428 2430 0 2429
2430 G 2429 2431 0 2430
2431 C 2430 2432 0 2431
2432 G 2431 2433 0 2432
2433 A 2432 2434 0 2433
2434 U 2433 2435 0 2434
2435 G 2434 2436 0 2435
2436 C 2435 2437 0 2436
2437 A 2436 2438 0 2437
2438 U 2437 2439 0 2438
2439 A 2438 2440 0 2439
2440 U 2439 2441 0 2440
2441 U 2440 2442 0 2441
2442 U 2441 2443 0 2442
2443 U 2442 2444 0 2443
2444 U 2443 2445 0 2444
2445 C 2444 2446 0 2445
2446 A 2445 2447 0 2446
2447 G 2446 2448 0 2447
2448 U 2447 2449 0 2448
2449 U 2448 2450 0 2449
2450 C 2449 2451 0 2450
2451 C 2450 2452 0 2451
2452 C 2451 2453 0 2452
2453 U 2452 2454 0 2453
2454 U 2453 2455 0 2454
2455 A 2454 2456 0 2455
2456 G 2455 2457 0 2456
2457 A 2456 2458 0 2457
2458 U 2457 2459 0 2458
2459 A 2458 2460 0 2459
2460 A 2459 2461 0 2460
2461 A 2460 2462 0 2461
2462 G 2461 2463 0 2462
2463 A 2462 2464 0 2463
2464 C 2463 2465 0 2464
2465 U 2464 2466 0 2465
2466 U 2465 2467 0 2466
2467 C 2466 2468 0 2467
2468 A 2467 2469 0 2468
2469 G 2468 2470 0 2469
2470 G 2469 2471 0 2470
2471 A 2470 2472 0 2471
2472 A 2471 2473 0 2472
2473 G 2472 2474 0 2473
2474 U 2473 2475 0 2474
2475 A 2474 2476 0 2475
2476 U 2475 2477 0 2476
2477 A 2476 2478 0 2477
2478 C 2477 2479 0 2478
2479 U 2478 2480 0 2479
2480 G 2479 2481 0 2480
2481 C 2480 2482 0 2481
2482 A 2481 2483 0 2482
2483 U 2482 2484 0 2483
2484 U 2483 2485 0 2484
2485 U 2484 2486 0 2485
2486 A 2485 2487 0 2486
2487 C 2486 2488 0 2487
2488 C 2487 2489 0 2488
2489 A 2488 2490 0 2489
2490 U 2489 2491 0 2490
2491 A 2490 2492 0 2491
2492 C 2491 2493 0 2492
2493 C 2492 2494 0 2493
2494 U 2493 2495 0 2494
2495 A 2494 2496 0 2495
2496 G 2495 2497 0 2496
2497 U 2496 2498 0 2497
2498 A 2497 2499 0 2498
2499 U 2498 2500 0 2499
2500 A 2499 2501 0 2500
2501 A 2500 2502 0 2501
2502 A 2501 2503 0 2502
2503 C 2502 2504 0 2503
2504 A 2503 2505 0 2504
2505 A 2504 2506 0 2505
2506 U 2505 2507 0 2506
2507 G 2506 2508 0 2507
2508 A 2507 2509 0 2508
2509 G 2508 2510 0 2509
2510 A 2509 2511 0 2510
2511 C 2510 2512 0 2511
2512 A 2511 2513 0 2512
2513 C 2512 2514 0 2513
2514 C 2513 2515 0 2514
2515 A 2514 2516 0 2515
2516 G 2515 2517 0 2516
2517 G 2516 2518 0 2517
2518 G 2517 2519 0 2518
2519 A 2518 2520 0 2519
2520 U 2519 2521 0 2520
2521 U 2520 2522 0 2521
2522 A 2521 2523 0 2522
2523 G 2522 2524 0 2523
2524 A 2523 2525 0 2524
2525 U 2524 2526 0 2525
2526 A 2525 2527 0 2526
2527 U 2526 2528 0 2527
2528 C 2527 2529 0 2528
2529 A 2528 2530 0 2529
2530 G 2529 2531 0 2530
2531 U 2530 2532 0 2531
2532 A 2531 2533 0 2532
2533 C 2532 2534 0 2533
2534 A 2533 2535 0 2534
2535 A 2534 2536 0 2535
2536 U 2535 2537 0 2536
2537 G 2536 2538 0 2537
2538 U 2537 2539 0 2538
2539 G 2538 2540 0 2539
2540 C 2539 2541 0 2540
2541 U 2540 2542 0 2541
2542 U 2541 2543 0 2542
2543 C 2542 2544 0 2543
2544 C 2543 2545 0 2544
2545 A 2544 2546 0 2545
2546 C 2545 2547 0 2546
2547 A 2546 2548 0 2547
2548 G 2547 2549 0 2548
2549 G 2548 2550 0 2549
2550 G 2549 2551 0 2550
2551 A 2550 2552 0 2551
2552 U 2551 2553 0 2552
2553 G 2552 2554 0 2553
2554 G 2553 2555 0 2554
2555 A 2554 2556 0 2555
2556 A 2555 2557 0 2556
2557 A 2556 2558 0 2557
2558 G 2557 2559 0 2558
2559 G 2558 2560 0 2559
2560 A 2559 2561 0 2560
2561 U 2560 2562 0 2561
2562 C 2561 2563 0 2562
2563 A 2562 2564 0 2563
2564 C 2563 2565 0 2564
2565 C 2564 2566 0 2565
2566 A 2565 2567 0 2566
2567 G 2566 2568 0 2567
2568 C 2567 2569 0 2568
2569 A 2568 2570 0 2569
2570 A 2569 2571 0 2570
2571 U 2570 2572 0 2571
2572 A 2571 2573 0 2572
2573 U 2572 2574 0 2573
2574 U 2573 2575 0 2574
2575 C 2574 2576 0 2575
2576 C 2575 2577 0 2576
2577 A 2576 2578 0 2577
2578 G 2577 2579 0 2578
2579 U 2578 2580 0 2579
2580 G 2579 2581 0 2580
2581 U 2580 2582 0 2581
2582 A 2581 2583 0 2582
2583 G 2582 2584 0 2583
2584 C 2583 2585 0 2584
2585 A 2584 2586 0 2585
2586 U 2585 2587 0 2586
2587 G 2586 2588 0 2587
2588 A 2587 2589 0 2588
2589 C 2588 2590 0 2589
2590 A 2589 2591 0 2590
2591 A 2590 2592 0 2591
2592 A 2591 2593 0 2592
2593 A 2592 2594 0 2593
2594 A 2593 2595 0 2594
2595 U 2594 2596 0 2595
2596 C 2595 2597 2712 2596
2597 U 2596 2598 2711 2597
2598 U 2597 2599 2710 2598
2599 A 2598 2600 2709 2599
2600 G 2599 2601 2708 2600
2601 A 2600 2602 0 2601
2602 G 2601 2603 0 2602
2603 C 2602 2604 2705 2603
2604 C 2603 2605 2704 2604
2605 U 2604 2606 2703 2605
2606 U 2605 2607 2702 2606
2607 U 2606 2608 2701 2607
2608 U 2607 2609 0 2608
2609 A 2608 2610 0 2609
2610 G 2609 2611 0 2610
2611 A 2610 2612 0 2611
2612 A 2611 2613 0 2612
2613 A 2612 2614 0 2613
2614 A 2613 2615 0 2614
2615 C 2614 2616 0 2615
2616 A 2615 2617 0 2616
2617 A 2616 2618 0 2617
2618 A 2617 2619 0 2618
2619 A 2618 2620 0 2619
2620 U 2619 2621 0 2620
2621 C 2620 2622 0 2621
2622 C 2621 2623 0 2622
2623 A 2622 2624 0 2623
2624 G 2623 2625 0 2624
2625 A 2624 2626 0 2625
2626 C 2625 2627 0 2626
2627 A 2626 2628 0 2627
2628 U 2627 2629 0 2628
2629 A 2628 2630 0 2629
2630 G 2629 2631 0 2630
2631 U 2630 2632 0 2631
2632 C 2631 2633 0 2632
2633 A 2632 2634 0 2633
2634 U 2633 2635 0 2634
2635 C 2634 2636 0 2635
2636 U 2635 2637 0 2636
2637 A 2636 2638 0 2637
2638 U 2637 2639 0 2638
2639 C 2638 2640 0 2639
2640 A 2639 2641 0 2640
2641 A 2640 2642 0 2641
2642 U 2641 2643 0 2642
2643 A 2642 2644 0 2643
2644 C 2643 2645 0 2644
2645 A 2644 2646 0 2645
2646 U 2645 2647 0 2646
2647 G 2646 2648 0 2647
2648 G 2647 2649 0 2648
2649 A 2648 2650 0 2649
2650 U 2649 2651 0 2650
2651 G 2650 2652 0 2651
2652 A 2651 2653 0 2652
2653 U 2652 2654 0 2653
2654 U 2653 2655 0 2654
2655 U 2654 2656 0 2655
2656 G 2655 2657 0 2656
2657 U 2656 2658 0 2657
2658 A 2657 2659 0 2658
2659 U 2658 2660 0 2659
2660 G 2659 2661 0 2660
2661 U 2660 2662 0 2661
2662 A 2661 2663 0 2662
2663 G 2662 2664 0 2663
2664 G 2663 2665 0 2664
2665 A 2664 2666 0 2665
2666 U 2665 2667 0 2666
2667 C 2666 2668 2686 2667
2668 U 2667 2669 2685 2668
2669 G 2668 2670 2684 2669
2670 A 2669 2671 0 2670
2671 C 2670 2672 2682 2671
2672 U 2671 2673 2681 2672
2673 U 2672 2674 2680 2673
2674 A 2673 2675 2679 2674
2675 G 2674 2676 0 2675
2676 A 2675 2677 0 2676
2677 A 2676 2678 0 2677
2678 A 2677 2679 0 2678
2679 U 2678 2680 2674 2679
2680 A 2679 2681 2673 2680
2681 G 2680 2682 2672 2681
2682 G 2681 2683 2671 2682
2683 G 2682 2684 0 2683
2684 C 2683 2685 2669 2684
2685 A 2684 2686 2668 2685
2686 G 2685 2687 2667 2686
2687 C 2686 2688 0 2687
2688 A 2687 2689 0 2688
2689 U 2688 2690 0 2689
2690 A 2689 2691 0 2690
2691 G 2690 2692 0 2691
2692 A 2691 2693 0 2692
2693 A 2692 2694 0 2693
2694 C 2693 2695 0 2694
2695 A 2694 2696 0 2695
2696 A 2695 2697 0 2696
2697 A 2696 2698 0 2697
2698 A 2697 2699 0 2698
2699 A 2698 2700 0 2699
2700 U 2699 2701 0 2700
2701 A 2700 2702 2607 2701
2702 G 2701 2703 2606 2702
2703 A 2702 2704 2605 2703
2704 G 2703 2705 2604 2704
2705 G 2704 2706 2603 2705
2706 A 2705 2707 0 2706
2707 A 2706 2708 0 2707
2708 C 2707 2709 2600 2708
2709 U 2708 2710 2599 2709
2710 G 2709 2711 2598 2710
2711 A 2710 2712 2597 2711
2712 G 2711 2713 2596 2712
2713 A 2712 2714 0 2713
2714 C 2713 2715 0 2714
2715 A 2714 2716 0 2715
2716 A 2715 2717 0 2716
2717 C 2716 2718 0 2717
2718 A 2717 2719 0 2718
2719 U 2718 2720 0 2719
2720 C 2719 2721 0 2720
2721 U 2720 2722 0 2721
2722 G 2721 2723 0 2722
2723 U 2722 2724 0 2723
2724 U 2723 2725 0 2724
2725 G 2724 2726 0 2725
2726 A 2725 2727 0 2726
2727 G 2726 2728 0 2727
2728 G 2727 2729 0 2728
2729 U 2728 2730 0 2729
2730 G 2729 2731 0 2730
2731 G 2730 2732 0 2731
2732 G 2731 2733 0 2732
2733 G 2732 2734 0 2733
2734 A 2733 2735 0 2734
2735 U 2734 2736 0 2735
2736 U 2735 2737 0 2736
2737 U 2736 2738 0 2737
2738 A 2737 2739 0 2738
2739 C 2738 2740 0 2739
2740 C 2739 2741 0 2740
2741 A 2740 2742 0 2741
2742 C 2741 2743 0 2742
2743 A 2742 2744 0 2743
2744 C 2743 2745 0 2744
2745 C 2744 2746 0 2745
2746 A 2745 2747 0 2746
2747 G 2746 2748 0 2747
2748 A 2747 2749 0 2748
2749 C 2748 2750 0 2749
2750 A 2749 2751 0 2750
2751 A 2750 2752 0 2751
2752 A 2751 2753 0 2752
2753 A 2752 2754 0 2753
2754 A 2753 2755 0 2754
2755 A 2754 2756 0 2755
2756 C 2755 2757 0 2756
2757 A 2756 2758 0 2757
2758 U 2757 2759 0 2758
2759 C 2758 2760 0 2759
2760 A 2759 2761 0 2760
2761 G 2760 2762 0 2761
2762 A 2761 2763 0 2762
2763 A 2762 2764 0 2763
2764 A 2763 2765 0 2764
2765 G 2764 2766 0 2765
2766 A 2765 2767 0 2766
2767 A 2766 2768 0 2767
2768 C 2767 2769 0 2768
2769 C 2768 2770 0 2769
2770 U 2769 2771 0 2770
2771 C 2770 2772 0 2771
2772 C 2771 2773 0 2772
2773 A 2772 2774 0 2773
2774 U 2773 2775 0 2774
2775 U 2774 2776 0 2775
2776 C 2775 2777 0 2776
2777 C 2776 2778 0 2777
2778 U 2777 2779 0 2778
2779 U 2778 2780 0 2779
2780 U 2779 2781 0 2780
2781 G 2780 2782 0 2781
2782 G 2781 2783 0 2782
2783 A 2782 2784 0 2783
2784 U 2783 2785 0 2784
2785 G 2784 2786 0 2785
2786 G 2785 2787 0 2786
2787 G 2786 2788 0 2787
2788 U 2787 2789 0 2788
2789 U 2788 2790 0 2789
2790 A 2789 2791 0 2790
2791 U 2790 2792 0 2791
2792 G 2791 2793 0 2792
2793 A 2792 2794 0 2793
2794 A 2793 2795 0 2794
2795 C 2794 2796 0 2795
2796 U 2795 2797 0 2796
2797 C 2796 2798 0 2797
2798 C 2797 2799 0 2798
2799 A 2798 2800 0 2799
2800 U 2799 2801 0 2800
2801 C 2800 2802 0 2801
2802 C 2801 2803 0 2802
2803 U 2802 2804 0 2803
2804 G 2803 2805 0 2804
2805 A 2804 2806 0 2805
2806 U 2805 2807 0 2806
2807 A 2806 2808 0 2807
2808 A 2807 2809 0 2808
2809 A 2808 2810 0 2809
2810 U 2809 2811 0 2810
2811 G 2810 2812 0 2811
2812 G 2811 2813 0 2812
2813 A 2812 2814 0 2813
2814 C 2813 2815 0 2814
2815 A 2814 2816 0 2815
2816 G 2815 2817 0 2816
2817 U 2816 2818 0 2817
2818 A 2817 2819 0 2818
2819 C 2818 2820 0 2819
2820 A 2819 2821 0 2820
2821 G 2820 2822 0 2821
2822 C 2821 2823 0 2822
2823 C 2822 2824 0 2823
2824 U 2823 2825 0 2824
2825 A 2824 2826 0 2825
2826 U 2825 2827 0 2826
2827 A 2826 2828 0 2827
2828 G 2827 2829 0 2828
2829 U 2828 2830 0 2829
2830 G 2829 2831 0 2830
2831 C 2830 2832 0 2831
2832 U 2831 2833 0 2832
2833 G 2832 2834 0 2833
2834 C 2833 2835 0 2834
2835 C 2834 2836 0 2835
2836 A 2835 2837 0 2836
2837 G 2836 2838 0 2837
2838 A 2837 2839 0 2838
2839 A 2838 2840 0 2839
2840 A 2839 2841 0 2840
2841 A 2840 2842 0 2841
2842 G 2841 2843 0 2842
2843 G 2842 2844 0 2843
2844 A 2843 2845 0 2844
2845 C 2844 2846 0 2845
2846 A 2845 2847 0 2846
2847 G 2846 2848 0 2847
2848 C 2847 2849 0 2848
2849 U 2848 2850 0 2849
2850 G 2849 2851 0 2850
2851 G 2850 2852 0 2851
2852 A 2851 2853 0 2852
2853 C 2852 2854 0 2853
2854 U 2853 2855 0 2854
2855 G 2854 2856 0 2855
2856 U 2855 2857 0 2856
2857 C 2856 2858 0 2857
2858 A 2857 2859 0 2858
2859 A 2858 2860 0 2859
2860 U 2859 2861 0 2860
2861 G 2860 2862 0 2861
2862 A 2861 2863 0 2862
2863 C 2862 2864 0 2863
2864 A 2863 2865 0 2864
2865 U 2864 2866 0 2865
2866 A 2865 2867 0 2866
2867 C 2866 2868 0 2867
2868 A 2867 2869 0 2868
2869 G 2868 2870 0 2869
2870 A 2869 2871 0 2870
2871 A 2870 2872 0 2871
2872 A 2871 2873 0 2872
2873 U 2872 2874 0 2873
2874 U 2873 2875 0 2874
2875 A 2874 2876 0 2875
2876 G 2875 2877 0 2876
2877 U 2876 2878 0 2877
2878 G 2877 2879 0 2878
2879 G 2878 2880 0 2879
2880 G 2879 2881 0 2880
2881 A 2880 2882 0 2881
2882 A 2881 2883 0 2882
2883 A 2882 2884 0 2883
2884 A 2883 2885 0 2884
2885 U 2884 2886 0 2885
2886 U 2885 2887 0 2886
2887 G 2886 2888 0 2887
2888 A 2887 2889 0 2888
2889 A 2888 2890 0 2889
2890 U 2889 2891 0 2890
2891 U 2890 2892 0 2891
2892 G 2891 2893 0 2892
2893 G 2892 2894 0 2893
2894 G 2893 2895 0 2894
2895 C 2894 2896 0 2895
2896 A 2895 2897 0 2896
2897 A 2896 2898 0 2897
2898 G 2897 2899 0 2898
2899 U 2898 2900 0 2899
2900 C 2899 2901 0 2900
2901 A 2900 2902 0 2901
2902 G 2901 2903 0 2902
2903 A 2902 2904 0 2903
2904 U 2903 2905 0 2904
2905 U 2904 2906 0 2905
2906 U 2905 2907 0 2906
2907 A 2906 2908 0 2907
2908 U 2907 2909 0 2908
2909 G 2908 2910 0 2909
2910 C 2909 2911 0 2910
2911 A 2910 2912 0 2911
2912 G 2911 2913 0 2912
2913 G 2912 2914 0 2913
2914 G 2913 2915 0 2914
2915 A 2914 2916 0 2915
2916 U 2915 2917 0 2916
2917 U 2916 2918 0 2917
2918 A 2917 2919 0 2918
2919 A 2918 2920 0 2919
2920 A 2919 2921 0 2920
2921 G 2920 2922 0 2921
2922 U 2921 2923 0 2922
2923 A 2922 2924 0 2923
2924 A 2923 2925 0 2924
2925 G 2924 2926 0 2925
2926 G 2925 2927 0 2926
2927 C 2926 2928 0 2927
2928 A 2927 2929 0 2928
2929 A 2928 2930 0 2929
2930 U 2929 2931 0 2930
2931 U 2930 2932 0 2931
2932 A 2931 2933 0 2932
2933 U 2932 2934 0 2933
2934 G 2933 2935 0 2934
2935 U 2934 2936 0 2935
2936 A 2935 2937 0 2936
2937 A 2936 2938 0 2937
2938 A 2937 2939 0 2938
2939 C 2938 2940 0 2939
2940 U 2939 2941 0 2940
2941 U 2940 2942 0 2941
2942 C 2941 2943 0 2942
2943 U 2942 2944 0 2943
2944 U 2943 2945 0 2944
2945 A 2944 2946 0 2945
2946 G 2945 2947 0 2946
2947 G 2946 2948 0 2947
2948 G 2947 2949 0 2948
2949 G 2948 2950 0 2949
2950 A 2949 2951 0 2950
2951 A 2950 2952 0 2951
2952 C 2951 2953 0 2952
2953 C 2952 2954 0 2953
2954 A 2953 2955 0 2954
2955 A 2954 2956 0 2955
2956 A 2955 2957 0 2956
2957 G 2956 2958 0 2957
2958 C 2957 2959 0 2958
2959 A 2958 2960 0 2959
2960 C 2959 2961 0 2960
2961 U 2960 2962 0 2961
2962 A 2961 2963 0 2962
2963 A 2962 2964 0 2963
2964 C 2963 2965 0 2964
2965 A 2964 2966 0 2965
2966 G 2965 2967 0 2966
2967 A 2966 2968 0 2967
2968 A 2967 2969 0 2968
2969 G 2968 2970 0 2969
2970 U 2969 2971 0 2970
2971 A 2970 2972 0 2971
2972 G 2971 2973 0 2972
2973 U 2972 2974 0 2973
2974 A 2973 2975 0 2974
2975 C 2974 2976 0 2975
2976 C 2975 2977 0 2976
2977 A 2976 2978 0 2977
2978 C 2977 2979 0 2978
2979 U 2978 2980 0 2979
2980 A 2979 2981 0 2980
2981 A 2980 2982 0 2981
2982 C 2981 2983 0 2982
2983 A 2982 2984 0 2983
2984 G 2983 2985 0 2984
2985 A 2984 2986 0 2985
2986 A 2985 2987 0 2986
2987 G 2986 2988 0 2987
2988 A 2987 2989 0 2988
2989 A 2988 2990 0 2989
2990 G 2989 2991 0 2990
2991 C 2990 2992 0 2991
2992 A 2991 2993 0 2992
2993 G 2992 2994 0 2993
2994 A 2993 2995 0 2994
2995 G 2994 2996 0 2995
2996 C 2995 2997 0 2996
2997 U 2996 2998 0 2997
2998 A 2997 2999 0 2998
2999 G 2998 3000 0 2999
3000 A 2999 3001 0 3000
3001 A 3000 3002 0 3001
3002 C 3001 3003 0 3002
3003 U 3002 3004 0 3003
3004 G 3003 3005 0 3004
3005 G 3004 3006 0 3005
3006 C 3005 3007 0 3006
3007 A 3006 3008 0 3007
3008 G 3007 3009 0 3008
3009 A 3008 3010 0 3009
3010 A 3009 3011 0 3010
3011 A 3010 3012 0 3011
3012 A 3011 3013 0 3012
3013 C 3012 3014 0 3013
3014 A 3013 3015 0 3014
3015 G 3014 3016 0 3015
3016 G 3015 3017 0 3016
3017 G 3016 3018 0 3017
3018 A 3017 3019 0 3018
3019 G 3018 3020 0 3019
3020 A 3019 3021 0 3020
3021 U 3020 3022 0 3021
3022 U 3021 3023 0 3022
3023 C 3022 3024 0 3023
3024 U 3023 3025 0 3024
3025 A 3024 3026 0 3025
3026 A 3025 3027 0 3026
3027 A 3026 3028 0 3027
3028 A 3027 3029 0 3028
3029 G 3028 3030 0 3029
3030 A 3029 3031 0 3030
3031 A 3030 3032 0 3031
3032 C 3031 3033 0 3032
3033 C 3032 3034 0 3033
3034 G 3033 3035 0 3034
3035 G 3034 3036 0 3035
3036 U 3035 3037 0 3036
3037 A 3036 3038 0 3037
3038 C 3037 3039 0 3038
3039 A 3038 3040 0 3039
3040 U 3039 3041 0 3040
3041 G 3040 3042 0 3041
3042 G 3041 3043 0 3042
3043 A 3042 3044 0 3043
3044 G 3043 3045 0 3044
3045 U 3044 3046 0 3045
3046 G 3045 3047 0 3046
3047 U 3046 3048 0 3047
3048 A 3047 3049 0 3048
3049 U 3048 3050 0 3049
3050 U 3049 3051 0 3050
3051 A 3050 3052 0 3051
3052 U 3051 3053 0 3052
3053 G 3052 3054 0 3053
3054 A 3053 3055 0 3054
3055 C 3054 3056 0 3055
3056 C 3055 3057 0 3056
3057 C 3056 3058 0 3057
3058 A 3057 3059 0 3058
3059 U 3058 3060 0 3059
3060 C 3059 3061 0 3060
3061 A 3060 3062 0 3061
3062 A 3061 3063 0 3062
3063 A 3062 3064 0 3063
3064 A 3063 3065 0 3064
3065 G 3064 3066 0 3065
3066 A 3065 3067 0 3066
3067 C 3066 3068 0 3067
3068 U 3067 3069 0 3068
3069 U 3068 3070 0 3069
3070 A 3069 3071 0 3070
3071 A 3070 3072 0 3071
3072 U 3071 3073 0 3072
3073 A 3072 3074 0 3073
3074 G 3073 3075 0 3074
3075 C 3074 3076 0 3075
3076 A 3075 3077 0 3076
3077 G 3076 3078 0 3077
3078 A 3077 3079 0 3078
3079 A 3078 3080 0 3079
3080 A 3079 3081 0 3080
3081 U 3080 3082 0 3081
3082 A 3081 3083 0 3082
3083 C 3082 3084 0 3083
3084 A 3083 3085 0 3084
3085 G 3084 3086 0 3085
3086 A 3085 3087 0 3086
3087 A 3086 3088 0 3087
3088 G 3087 3089 0 3088
3089 C 3088 3090 0 3089
3090 A 3089 3091 0 3090
3091 G 3090 3092 0 3091
3092 G 3091 3093 0 3092
3093 G 3092 3094 0 3093
3094 G 3093 3095 0 3094
3095 C 3094 3096 0 3095
3096 A 3095 3097 0 3096
3097 A 3096 3098 0 3097
3098 G 3097 3099 0 3098
3099 G 3098 3100 0 3099
3100 C 3099 3101 0 3100
3101 C 3100 3102 0 3101
3102 A 3101 3103 0 3102
3103 A 3102 3104 0 3103
3104 U 3103 3105 0 3104
3105 G 3104 3106 0 3105
3106 G 3105 3107 0 3106
3107 A 3106 3108 0 3107
3108 C 3107 3109 0 3108
3109 A 3108 3110 0 3109
3110 U 3109 3111 0 3110
3111 A 3110 3112 0 3111
3112 U 3111 3113 0 3112
3113 C 3112 3114 0 3113
3114 A 3113 3115 0 3114
3115 A 3114 3116 0 3115
3116 A 3115 3117 0 3116
3117 U 3116 3118 0 3117
3118 U 3117 3119 0 3118
3119 U 3118 3120 0 3119
3120 A 3119 3121 0 3120
3121 U 3120 3122 0 3121
3122 C 3121 3123 0 3122
3123 A 3122 3124 0 3123
3124 A 3123 3125 0 3124
3125 G 3124 3126 0 3125
3126 A 3125 3127 0 3126
3127 G 3126 3128 0 3127
3128 C 3127 3129 0 3128
3129 C 3128 3130 0 3129
3130 A 3129 3131 0 3130
3131 U 3130 3132 0 3131
3132 U 3131 3133 0 3132
3133 U 3132 3134 0 3133
3134 A 3133 3135 0 3134
3135 A 3134 3136 0 3135
3136 A 3135 3137 0 3136
3137 A 3136 3138 0 3137
3138 A 3137 3139 0 3138
3139 U 3138 3140 0 3139
3140 C 3139 3141 0 3140
3141 U 3140 3142 0 3141
3142 G 3141 3143 0 3142
3143 A 3142 3144 0 3143
3144 A 3143 3145 0 3144
3145 A 3144 3146 0 3145
3146 A 3145 3147 0 3146
3147 C 3146 3148 0 3147
3148 A 3147 3149 0 3148
3149 G 3148 3150 0 3149
3150 G 3149 3151 0 3150
3151 A 3150 3152 0 3151
3152 A 3151 3153 0 3152
3153 A 3152 3154 0 3153
3154 A 3153 3155 0 3154
3155 U 3154 3156 0 3155
3156 A 3155 3157 0 3156
3157 U 3156 3158 0 3157
3158 G 3157 3159 0 3158
3159 C 3158 3160 0 3159
3160 A 3159 3161 0 3160
3161 A 3160 3162 0 3161
3162 G 3161 3163 0 3162
3163 A 3162 3164 0 3163
3164 A 3163 3165 0 3164
3165 U 3164 3166 0 3165
3166 G 3165 3167 0 3166
3167 A 3166 3168 0 3167
3168 A 3167 3169 0 3168
3169 G 3168 3170 0 3169
3170 G 3169 3171 0 3170
3171 G 3170 3172 0 3171
3172 U 3171 3173 0 3172
3173 G 3172 3174 0 3173
3174 C 3173 3175 0 3174
3175 C 3174 3176 0 3175
3176 C 3175 3177 0 3176
3177 A 3176 3178 0 3177
3178 C 3177 3179 0 3178
3179 A 3178 3180 0 3179
3180 C 3179 3181 0 3180
3181 U 3180 3182 0 3181
3182 A 3181 3183 0 3182
3183 A 3182 3184 0 3183
3184 U 3183 3185 0 3184
3185 G 3184 3186 0 3185
3186 A 3185 3187 0 3186
3187 U 3186 3188 0 3187
3188 G 3187 3189 0 3188
3189 U 3188 3190 0 3189
3190 G 3189 3191 0 3190
3191 A 3190 3192 0 3191
3192 A 3191 3193 0 3192
3193 A 3192 3194 0 3193
3194 C 3193 3195 0 3194
3195 A 3194 3196 0 3195
3196 A 3195 3197 0 3196
3197 U 3196 3198 0 3197
3198 U 3197 3199 0 3198
3199 A 3198 3200 0 3199
3200 A 3199 3201 0 3200
3201 C 3200 3202 0 3201
3202 A 3201 3203 0 3202
3203 G 3202 3204 0 3203
3204 A 3203 3205 0 3204
3205 G 3204 3206 0 3205
3206 G 3205 3207 0 3206
3207 C 3206 3208 0 3207
3208 A 3207 3209 0 3208
3209 G 3208 3210 0 3209
3210 U 3209 3211 0 3210
3211 A 3210 3212 0 3211
3212 C 3211 3213 0 3212
3213 A 3212 3214 0 3213
3214 A 3213 3215 0 3214
3215 A 3214 3216 0 3215
3216 A 3215 3217 0 3216
3217 A 3216 3218 0 3217
3218 A 3217 3219 0 3218
3219 U 3218 3220 0 3219
3220 A 3219 3221 0 3220
3221 G 3220 3222 0 3221
3222 C 3221 3223 0 3222
3223 C 3222 3224 0 3223
3224 A 3223 3225 0 3224
3225 C 3224 3226 0 3225
3226 A 3225 3227 0 3226
3227 G 3226 3228 0 3227
3228 A 3227 3229 0 3228
3229 A 3228 3230 0 3229
3230 A 3229 3231 0 3230
3231 G 3230 3232 0 3231
3232 C 3231 3233 0 3232
3233 A 3232 3234 0 3233
3234 U 3233 3235 0 3234
3235 A 3234 3236 0 3235
3236 G 3235 3237 0 3236
3237 U 3236 3238 0 3237
3238 A 3237 3239 0 3238
3239 A 3238 3240 0 3239
3240 U 3239 3241 0 3240
3241 A 3240 3242 0 3241
3242 U 3241 3243 0 3242
3243 G 3242 3244 0 3243
3244 G 3243 3245 0 3244
3245 G 3244 3246 0 3245
3246 G 3245 3247 0 3246
3247 A 3246 3248 0 3247
3248 A 3247 3249 0 3248
3249 A 3248 3250 0 3249
3250 G 3249 3251 0 3250
3251 A 3250 3252 0 3251
3252 C 3251 3253 0 3252
3253 U 3252 3254 0 3253
3254 C 3253 3255 0 3254
3255 C 3254 3256 0 3255
3256 U 3255 3257 0 3256
3257 A 3256 3258 0 3257
3258 A 3257 3259 0 3258
3259 A 3258 3260 0 3259
3260 U 3259 3261 0 3260
3261 U 3260 3262 0 3261
3262 U 3261 3263 0 3262
3263 A 3262 3264 0 3263
3264 A 3263 3265 0 3264
3265 A 3264 3266 0 3265
3266 U 3265 3267 0 3266
3267 U 3266 3268 0 3267
3268 A 3267 3269 0 3268
3269 C 3268 3270 0 3269
3270 C 3269 3271 0 3270
3271 C 3270 3272 0 3271
3272 A 3271 3273 0 3272
3273 U 3272 3274 0 3273
3274 A 3273 3275 0 3274
3275 C 3274 3276 0 3275
3276 A 3275 3277 0 3276
3277 A 3276 3278 0 3277
3278 A 3277 3279 0 3278
3279 A 3278 3280 0 3279
3280 G 3279 3281 0 3280
3281 G 3280 3282 0 3281
3282 A 3281 3283 0 3282
3283 A 3282 3284 0 3283
3284 A 3283 3285 0 3284
3285 C 3284 3286 0 3285
3286 A 3285 3287 0 3286
3287 U 3286 3288 0 3287
3288 G 3287 3289 0 3288
3289 G 3288 3290 0 3289
3290 G 3289 3291 0 3290
3291 A 3290 3292 0 3291
3292 A 3291 3293 0 3292
3293 G 3292 3294 0 3293
3294 C 3293 3295 0 3294
3295 A 3294 3296 0 3295
3296 U 3295 3297 0 3296
3297 G 3296 3298 0 3297
3298 G 3297 3299 0 3298
3299 U 3298 3300 0 3299
3300 G 3299 3301 0 3300
3301 G 3300 3302 0 3301
3302 A 3301 3303 0 3302
3303 C 3302 3304 0 3303
3304 A 3303 3305 0 3304
3305 G 3304 3306 0 3305
3306 A 3305 3307 0 3306
3307 G 3306 3308 0 3307
3308 U 3307 3309 0 3308
3309 A 3308 3310 0 3309
3310 U 3309 3311 0 3310
3311 U 3310 3312 0 3311
3312 G 3311 3313 0 3312
3313 G 3312 3314 0 3313
3314 C 3313 3315 0 3314
3315 A 3314 3316 0 3315
3316 A 3315 3317 0 3316
3317 G 3316 3318 0 3317
3318 C 3317 3319 0 3318
3319 C 3318 3320 0 3319
3320 A 3319 3321 0 3320
3321 C 3320 3322 0 3321
3322 C 3321 3323 0 3322
3323 U 3322 3324 0 3323
3324 G 3323 3325 0 3324
3325 G 3324 3326 0 3325
3326 A 3325 3327 0 3326
3327 U 3326 3328 0 3327
3328 U 3327 3329 0 3328
3329 C 3328 3330 0 3329
3330 C 3329 3331 0 3330
3331 U 3330 3332 0 3331
3332 G 3331 3333 0 3332
3333 A 3332 3334 0 3333
3334 G 3333 3335 0 3334
3335 U 3334 3336 0 3335
3336 G 3335 3337 0 3336
3337 G 3336 3338 0 3337
3338 G 3337 3339 0 3338
3339 A 3338 3340 0 3339
3340 G 3339 3341 0 3340
3341 U 3340 3342 0 3341
3342 U 3341 3343 0 3342
3343 U 3342 3344 0 3343
3344 G 3343 3345 0 3344
3345 U 3344 3346 0 3345
3346 C 3345 3347 0 3346
3347 A 3346 3348 0 3347
3348 A 3347 3349 0 3348
3349 U 3348 3350 0 3349
3350 A 3349 3351 0 3350
3351 C 3350 3352 0 3351
3352 C 3351 3353 0 3352
3353 C 3352 3354 0 3353
3354 C 3353 3355 0 3354
3355 U 3354 3356 0 3355
3356 C 3355 3357 0 3356
3357 C 3356 3358 0 3357
3358 C 3357 3359 0 3358
3359 U 3358 3360 0 3359
3360 U 3359 3361 0 3360
3361 A 3360 3362 0 3361
3362 G 3361 3363 0 3362
3363 U 3362 3364 0 3363
3364 G 3363 3365 0 3364
3365 A 3364 3366 0 3365
3366 A 3365 3367 0 3366
3367 G 3366 3368 0 3367
3368 U 3367 3369 0 3368
3369 U 3368 3370 0 3369
3370 A 3369 3371 0 3370
3371 U 3370 3372 0 3371
3372 G 3371 3373 0 3372
3373 G 3372 3374 0 3373
3374 U 3373 3375 0 3374
3375 A 3374 3376 0 3375
3376 C 3375 3377 0 3376
3377 C 3376 3378 0 3377
3378 A 3377 3379 0 3378
3379 G 3378 3380 0 3379
3380 U 3379 3381 0 3380
3381 U 3380 3382 0 3381
3382 A 3381 3383 0 3382
3383 G 3382 3384 0 3383
3384 A 3383 3385 0 3384
3385 G 3384 3386 0 3385
3386 A 3385 3387 0 3386
3387 A 3386 3388 0 3387
3388 A 3387 3389 0 3388
3389 G 3388 3390 0 3389
3390 A 3389 3391 0 3390
3391 A 3390 3392 0 3391
3392 C 3391 3393 0 3392
3393 C 3392 3394 0 3393
3394 C 3393 3395 0 3394
3395 A 3394 3396 0 3395
3396 U 3395 3397 0 3396
3397 A 3396 3398 0 3397
3398 A 3397 3399 0 3398
3399 U 3398 3400 0 3399
3400 A 3399 3401 0 3400
3401 G 3400 3402 0 3401
3402 G 3401 3403 0 3402
3403 A 3402 3404 0 3403
3404 G 3403 3405 0 3404
3405 C 3404 3406 0 3405
3406 A 3405 3407 0 3406
3407 G 3406 3408 0 3407
3408 A 3407 3409 0 3408
3409 A 3408 3410 0 3409
3410 A 3409 3411 0 3410
3411 C 3410 3412 0 3411
3412 U 3411 3413 0 3412
3413 U 3412 3414 0 3413
3414 U 3413 3415 0 3414
3415 C 3414 3416 0 3415
3416 U 3415 3417 0 3416
3417 A 3416 3418 0 3417
3418 U 3417 3419 0 3418
3419 G 3418 3420 0 3419
3420 U 3419 3421 0 3420
3421 A 3420 3422 0 3421
3422 G 3421 3423 0 3422
3423 A 3422 3424 0 3423
3424 U 3423 3425 0 3424
3425 G 3424 3426 0 3425
3426 G 3425 3427 0 3426
3427 G 3426 3428 0 3427
3428 G 3427 3429 0 3428
3429 C 3428 3430 0 3429
3430 A 3429 3431 0 3430
3431 G 3430 3432 0 3431
3432 C 3431 3433 0 3432
3433 C 3432 3434 0 3433
3434 A 3433 3435 0 3434
3435 A 3434 3436 0 3435
3436 U 3435 3437 0 3436
3437 A 3436 3438 0 3437
3438 G 3437 3439 0 3438
3439 G 3438 3440 0 3439
3440 G 3439 3441 0 3440
3441 A 3440 3442 0 3441
3442 A 3441 3443 0 3442
3443 A 3442 3444 0 3443
3444 C 3443 3445 0 3444
3445 U 3444 3446 0 3445
3446 A 3445 3447 0 3446
3447 A 3446 3448 0 3447
3448 A 3447 3449 0 3448
3449 U 3448 3450 0 3449
3450 U 3449 3451 0 3450
3451 A 3450 3452 0 3451
3452 G 3451 3453 0 3452
3453 G 3452 3454 0 3453
3454 A 3453 3455 0 3454
3455 A 3454 3456 0 3455
3456 A 3455 3457 0 3456
3457 A 3456 3458 0 3457
3458 G 3457 3459 0 3458
3459 C 3458 3460 0 3459
3460 A 3459 3461 0 3460
3461 G 3460 3462 0 3461
3462 G 3461 3463 0 3462
3463 A 3462 3464 0 3463
3464 U 3463 3465 0 3464
3465 A 3464 3466 0 3465
3466 U 3465 3467 0 3466
3467 G 3466 3468 0 3467
3468 U 3467 3469 0 3468
3469 A 3468 3470 0 3469
3470 A 3469 3471 0 3470
3471 C 3470 3472 0 3471
3472 U 3471 3473 0 3472
3473 G 3472 3474 0 3473
3474 A 3473 3475 0 3474
3475 C 3474 3476 0 3475
3476 A 3475 3477 0 3476
3477 G 3476 3478 0 3477
3478 A 3477 3479 0 3478
3479 G 3478 3480 0 3479
3480 G 3479 3481 0 3480
3481 A 3480 3482 0 3481
3482 A 3481 3483 0 3482
3483 G 3482 3484 0 3483
3484 A 3483 3485 0 3484
3485 C 3484 3486 0 3485
3486 A 3485 3487 0 3486
3487 A 3486 3488 0 3487
3488 A 3487 3489 0 3488
3489 A 3488 3490 0 3489
3490 A 3489 3491 0 3490
3491 G 3490 3492 0 3491
3492 U 3491 3493 0 3492
3493 U 3492 3494 0 3493
3494 G 3493 3495 0 3494
3495 U 3494 3496 0 3495
3496 C 3495 3497 0 3496
3497 C 3496 3498 0 3497
3498 C 3497 3499 0 3498
3499 C 3498 3500 0 3499
3500 C 3499 3501 0 3500
3501 U 3500 3502 0 3501
3502 A 3501 3503 0 3502
3503 A 3502 3504 0 3503
3504 C 3503 3505 0 3504
3505 G 3504 3506 0 3505
3506 G 3505 3507 0 3506
3507 A 3506 3508 0 3507
3508 C 3507 3509 0 3508
3509 A 3508 3510 0 3509
3510 C 3509 3511 0 3510
3511 A 3510 3512 0 3511
3512 A 3511 3513 0 3512
3513 C 3512 3514 0 3513
3514 A 3513 3515 0 3514
3515 A 3514 3516 0 3515
3516 A 3515 3517 0 3516
3517 U 3516 3518 0 3517
3518 C 3517 3519 0 3518
3519 A 3518 3520 0 3519
3520 G 3519 3521 0 3520
3521 A 3520 3522 0 3521
3522 A 3521 3523 0 3522
3523 G 3522 3524 0 3523
3524 A 3523 3525 0 3524
3525 C 3524 3526 0 3525
3526 U 3525 3527 0 3526
3527 G 3526 3528 0 3527
3528 A 3527 3529 0 3528
3529 G 3528 3530 0 3529
3530 U 3529 3531 0 3530
3531 U 3530 3532 0 3531
3532 A 3531 3533 0 3532
3533 C 3532 3534 0 3533
3534 A 3533 3535 0 3534
3535 A 3534 3536 0 3535
3536 G 3535 3537 0 3536
3537 C 3536 3538 0 3537
3538 A 3537 3539 0 3538
3539 A 3538 3540 0 3539
3540 U 3539 3541 0 3540
3541 U 3540 3542 0 3541
3542 C 3541 3543 0 3542
3543 A 3542 3544 0 3543
3544 U 3543 3545 0 3544
3545 C 3544 3546 0 3545
3546 U 3545 3547 0 3546
3547 A 3546 3548 0 3547
3548 G 3547 3549 0 3548
3549 C 3548 3550 0 3549
3550 U 3549 3551 0 3550
3551 U 3550 3552 0 3551
3552 U 3551 3553 0 3552
3553 G 3552 3554 0 3553
3554 C 3553 3555 0 3554
3555 A 3554 3556 0 3555
3556 G 3555 3557 0 3556
3557 G 3556 3558 0 3557
3558 A 3557 3559 0 3558
3559 U 3558 3560 0 3559
3560 U 3559 3561 0 3560
3561 C 3560 3562 0 3561
3562 G 3561 3563 0 3562
3563 G 3562 3564 0 3563
3564 G 3563 3565 0 3564
3565 A 3564 3566 0 3565
3566 U 3565 3567 0 3566
3567 U 3566 3568 0 3567
3568 A 3567 3569 0 3568
3569 G 3568 3570 0 3569
3570 A 3569 3571 0 3570
3571 A 3570 3572 0 3571
3572 G 3571 3573 0 3572
3573 U 3572 3574 0 3573
3574 A 3573 3575 0 3574
3575 A 3574 3576 0 3575
3576 A 3575 3577 0 3576
3577 C 3576 3578 0 3577
3578 A 3577 3579 0 3578
3579 U 3578 3580 0 3579
3580 A 3579 3581 0 3580
3581 G 3580 3582 0 3581
3582 U 3581 3583 0 3582
3583 G 3582 3584 0 3583
3584 A 3583 3585 0 3584
3585 C 3584 3586 0 3585
3586 A 3585 3587 0 3586
3587 G 3586 3588 0 3587
3588 A 3587 3589 0 3588
3589 C 3588 3590 0 3589
3590 U 3589 3591 0 3590
3591 C 3590 3592 0 3591
3592 A 3591 3593 0 3592
3593 C 3592 3594 0 3593
3594 A 3593 3595 0 3594
3595 A 3594 3596 0 3595
3596 U 3595 3597 0 3596
3597 A 3596 3598 0 3597
3598 U 3597 3599 0 3598
3599 G 3598 3600 0 3599
3600 C 3599 3601 0 3600
3601 A 3600 3602 0 3601
3602 U 3601 3603 0 3602
3603 U 3602 3604 0 3603
3604 G 3603 3605 0 3604
3605 G 3604 3606 0 3605
3606 G 3605 3607 0 3606
3607 A 3606 3608 0 3607
3608 A 3607 3609 0 3608
3609 U 3608 3610 0 3609
3610 C 3609 3611 0 3610
3611 A 3610 3612 0 3611
3612 U 3611 3613 0 3612
3613 U 3612 3614 0 3613
3614 C 3613 3615 0 3614
3615 A 3614 3616 0 3615
3616 A 3615 3617 0 3616
3617 G 3616 3618 0 3617
3618 C 3617 3619 0 3618
3619 A 3618 3620 0 3619
3620 C 3619 3621 0 3620
3621 A 3620 3622 0 3621
3622 A 3621 3623 0 3622
3623 C 3622 3624 0 3623
3624 C 3623 3625 0 3624
3625 A 3624 3626 0 3625
3626 G 3625 3627 0 3626
3627 A 3626 3628 0 3627
3628 U 3627 3629 0 3628
3629 A 3628 3630 0 3629
3630 A 3629 3631 0 3630
3631 G 3630 3632 0 3631
3632 A 3631 3633 0 3632
3633 G 3632 3634 0 3633
3634 U 3633 3635 0 3634
3635 G 3634 3636 0 3635
3636 A 3635 3637 0 3636
3637 A 3636 3638 0 3637
3638 U 3637 3639 0 3638
3639 C 3638 3640 0 3639
3640 A 3639 3641 0 3640
3641 G 3640 3642 0 3641
3642 A 3641 3643 0 3642
3643 G 3642 3644 0 3643
3644 U 3643 3645 0 3644
3645 U 3644 3646 0 3645
3646 A 3645 3647 0 3646
3647 G 3646 3648 0 3647
3648 U 3647 3649 0 3648
3649 C 3648 3650 0 3649
3650 A 3649 3651 0 3650
3651 G 3650 3652 0 3651
3652 U 3651 3653 0 3652
3653 C 3652 3654 0 3653
3654 A 3653 3655 0 3654
3655 A 3654 3656 0 3655
3656 A 3655 3657 0 3656
3657 U 3656 3658 0 3657
3658 A 3657 3659 0 3658
3659 A 3658 3660 0 3659
3660 U 3659 3661 0 3660
3661 A 3660 3662 0 3661
3662 G 3661 3663 0 3662
3663 A 3662 3664 0 3663
3664 G 3663 3665 0 3664
3665 C 3664 3666 0 3665
3666 A 3665 3667 0 3666
3667 G 3666 3668 0 3667
3668 U 3667 3669 0 3668
3669 U 3668 3670 0 3669
3670 A 3669 3671 0 3670
3671 A 3670 3672 0 3671
3672 U 3671 3673 0 3672
3673 A 3672 3674 0 3673
3674 A 3673 3675 0 3674
3675 A 3674 3676 0 3675
3676 A 3675 3677 0 3676
3677 A 3676 3678 0 3677
3678 A 3677 3679 0 3678
3679 G 3678 3680 0 3679
3680 G 3679 3681 0 3680
3681 A 3680 3682 0 3681
3682 A 3681 3683 0 3682
3683 A 3682 3684 0 3683
3684 A 3683 3685 0 3684
3685 A 3684 3686 0 3685
3686 G 3685 3687 0 3686
3687 U 3686 3688 0 3687
3688 C 3687 3689 0 3688
3689 U 3688 3690 0 3689
3690 A 3689 3691 0 3690
3691 C 3690 3692 0 3691
3692 C 3691 3693 0 3692
3693 U 3692 3694 0 3693
3694 G 3693 3695 0 3694
3695 G 3694 3696 0 3695
3696 C 3695 3697 0 3696
3697 A 3696 3698 0 3697
3698 U 3697 3699 0 3698
3699 G 3698 3700 0 3699
3700 G 3699 3701 0 3700
3701 G 3700 3702 0 3701
3702 U 3701 3703 0 3702
3703 A 3702 3704 0 3703
3704 C 3703 3705 0 3704
3705 C 3704 3706 0 3705
3706 A 3705 3707 0 3706
3707 G 3706 3708 0 3707
3708 C 3707 3709 0 3708
3709 A 3708 3710 0 3709
3710 C 3709 3711 0 3710
3711 A 3710 3712 0 3711
3712 C 3711 3713 0 3712
3713 A 3712 3714 0 3713
3714 A 3713 3715 0 3714
3715 A 3714 3716 0 3715
3716 G 3715 3717 0 3716
3717 G 3716 3718 0 3717
3718 A 3717 3719 0 3718
3719 A 3718 3720 0 3719
3720 U 3719 3721 0 3720
3721 U 3720 3722 0 3721
3722 G 3721 3723 0 3722
3723 G 3722 3724 0 3723
3724 A 3723 3725 0 3724
3725 G 3724 3726 0 3725
3726 G 3725 3727 0 3726
3727 A 3726 3728 0 3727
3728 A 3727 3729 0 3728
3729 A 3728 3730 0 3729
3730 U 3729 3731 0 3730
3731 G 3730 3732 0 3731
3732 A 3731 3733 0 3732
3733 A 3732 3734 0 3733
3734 C 3733 3735 0 3734
3735 A 3734 3736 0 3735
3736 A 3735 3737 0 3736
3737 G 3736 3738 0 3737
3738 U 3737 3739 0 3738
3739 A 3738 3740 0 3739
3740 G 3739 3741 0 3740
3741 A 3740 3742 0 3741
3742 U 3741 3743 0 3742
3743 G 3742 3744 0 3743
3744 G 3743 3745 0 3744
3745 G 3744 3746 0 3745
3746 U 3745 3747 0 3746
3747 U 3746 3748 0 3747
3748 G 3747 3749 0 3748
3749 G 3748 3750 0 3749
3750 U 3749 3751 0 3750
3751 C 3750 3752 0 3751
3752 A 3751 3753 0 3752
3753 G 3752 3754 0 3753
3754 U 3753 3755 0 3754
3755 G 3754 3756 0 3755
3756 C 3755 3757 0 3756
3757 U 3756 3758 0 3757
3758 G 3757 3759 0 3758
3759 G 3758 3760 0 3759
3760 A 3759 3761 0 3760
3761 A 3760 3762 0 3761
3762 U 3761 3763 0 3762
3763 C 3762 3764 0 3763
3764 A 3763 3765 0 3764
3765 G 3764 3766 0 3765
3766 G 3765 3767 0 3766
3767 A 3766 3768 0 3767
3768 A 3767 3769 0 3768
3769 A 3768 3770 0 3769
3770 G 3769 3771 0 3770
3771 U 3770 3772 0 3771
3772 A 3771 3773 0 3772
3773 C 3772 3774 0 3773
3774 U 3773 3775 0 3774
3775 A 3774 3776 0 3775
3776 U 3775 3777 0 3776
3777 U 3776 3778 0 3777
3778 U 3777 3779 0 3778
3779 U 3778 3780 0 3779
3780 U 3779 3781 0 3780
3781 A 3780 3782 0 3781
3782 G 3781 3783 0 3782
3783 A 3782 3784 0 3783
3784 U 3783 3785 0 3784
3785 G 3784 3786 0 3785
3786 G 3785 3787 0 3786
3787 A 3786 3788 0 3787
3788 A 3787 3789 0 3788
3789 U 3788 3790 0 3789
3790 A 3789 3791 0 3790
3791 G 3790 3792 0 3791
3792 A 3791 3793 0 3792
3793 U 3792 3794 0 3793
3794 A 3793 3795 0 3794
3795 A 3794 3796 0 3795
3796 G 3795 3797 0 3796
3797 G 3796 3798 0 3797
3798 C 3797 3799 0 3798
3799 C 3798 3800 0 3799
3800 C 3799 3801 0 3800
3801 A 3800 3802 0 3801
3802 A 3801 3803 0 3802
3803 G 3802 3804 0 3803
3804 A 3803 3805 0 3804
3805 A 3804 3806 0 3805
3806 G 3805 3807 0 3806
3807 A 3806 3808 0 3807
3808 A 3807 3809 0 3808
3809 C 3808 3810 0 3809
3810 A 3809 3811 0 3810
3811 U 3810 3812 0 3811
3812 G 3811 3813 0 3812
3813 A 3812 3814 0 3813
3814 G 3813 3815 0 3814
3815 A 3814 3816 0 3815
3816 A 3815 3817 0 3816
3817 A 3816 3818 0 3817
3818 U 3817 3819 0 3818
3819 A 3818 3820 0 3819
3820 U 3819 3821 0 3820
3821 C 3820 3822 0 3821
3822 A 3821 3823 0 3822
3823 C 3822 3824 0 3823
3824 A 3823 3825 0 3824
3825 G 3824 3826 0 3825
3826 U 3825 3827 0 3826
3827 A 3826 3828 0 3827
3828 A 3827 3829 0 3828
3829 U 3828 3830 0 3829
3830 U 3829 3831 0 3830
3831 G 3830 3832 0 3831
3832 G 3831 3833 0 3832
3833 A 3832 3834 0 3833
3834 G 3833 3835 0 3834
3835 A 3834 3836 0 3835
3836 G 3835 3837 0 3836
3837 C 3836 3838 0 3837
3838 A 3837 3839 0 3838
3839 A 3838 3840 0 3839
3840 U 3839 3841 0 3840
3841 G 3840 3842 0 3841
3842 G 3841 3843 0 3842
3843 C 3842 3844 0 3843
3844 U 3843 3845 0 3844
3845 A 3844 3846 0 3845
3846 G 3845 3847 0 3846
3847 U 3846 3848 0 3847
3848 G 3847 3849 0 3848
3849 A 3848 3850 0 3849
3850 U 3849 3851 0 3850
3851 U 3850 3852 0 3851
3852 U 3851 3853 0 3852
3853 U 3852 3854 0 3853
3854 A 3853 3855 0 3854
3855 A 3854 3856 0 3855
3856 C 3855 3857 0 3856
3857 C 3856 3858 0 3857
3858 U 3857 3859 0 3858
3859 A 3858 3860 0 3859
3860 C 3859 3861 0 3860
3861 C 3860 3862 0 3861
3862 A 3861 3863 0 3862
3863 C 3862 3864 0 3863
3864 C 3863 3865 0 3864
3865 U 3864 3866 0 3865
3866 G 3865 3867 0 3866
3867 U 3866 3868 0 3867
3868 A 3867 3869 0 3868
3869 G 3868 3870 0 3869
3870 U 3869 3871 0 3870
3871 A 3870 3872 0 3871
3872 G 3871 3873 0 3872
3873 C 3872 3874 0 3873
3874 A 3873 3875 0 3874
3875 A 3874 3876 0 3875
3876 A 3875 3877 0 3876
3877 A 3876 3878 0 3877
3878 G 3877 3879 0 3878
3879 A 3878 3880 0 3879
3880 A 3879 3881 0 3880
3881 A 3880 3882 0 3881
3882 U 3881 3883 0 3882
3883 A 3882 3884 0 3883
3884 G 3883 3885 0 3884
3885 U 3884 3886 0 3885
3886 A 3885 3887 0 3886
3887 G 3886 3888 0 3887
3888 C 3887 3889 0 3888
3889 C 3888 3890 0 3889
3890 A 3889 3891 0 3890
3891 G 3890 3892 0 3891
3892 C 3891 3893 0 3892
3893 U 3892 3894 0 3893
3894 G 3893 3895 0 3894
3895 U 3894 3896 0 3895
3896 G 3895 3897 0 3896
3897 A 3896 3898 0 3897
3898 U 3897 3899 0 3898
3899 A 3898 3900 0 3899
3900 A 3899 3901 0 3900
3901 A 3900 3902 0 3901
3902 U 3901 3903 0 3902
3903 G 3902 3904 0 3903
3904 U 3903 3905 0 3904
3905 C 3904 3906 0 3905
3906 A 3905 3907 0 3906
3907 G 3906 3908 0 3907
3908 C 3907 3909 0 3908
3909 U 3908 3910 0 3909
3910 A 3909 3911 0 3910
3911 A 3910 3912 0 3911
3912 A 3911 3913 0 3912
3913 A 3912 3914 0 3913
3914 G 3913 3915 0 3914
3915 G 3914 3916 0 3915
3916 G 3915 3917 0 3916
3917 G 3916 3918 0 3917
3918 A 3917 3919 0 3918
3919 A 3918 3920 0 3919
3920 G 3919 3921 0 3920
3921 C 3920 3922 0 3921
3922 C 3921 3923 0 3922
3923 A 3922 3924 0 3923
3924 U 3923 3925 0 3924
3925 G 3924 3926 0 3925
3926 C 3925 3927 0 3926
3927 A 3926 3928 0 3927
3928 U 3927 3929 0 3928
3929 G 3928 3930 0 3929
3930 G 3929 3931 0 3930
3931 A 3930 3932 0 3931
3932 C 3931 3933 0 3932
3933 A 3932 3934 0 3933
3934 A 3933 3935 0 3934
3935 G 3934 3936 0 3935
3936 U 3935 3937 0 3936
3937 A 3936 3938 0 3937
3938 G 3937 3939 0 3938
3939 A 3938 3940 0 3939
3940 C 3939 3941 0 3940
3941 U 3940 3942 0 3941
3942 G 3941 3943 0 3942
3943 U 3942 3944 0 3943
3944 A 3943 3945 0 3944
3945 G 3944 3946 0 3945
3946 C 3945 3947 0 3946
3947 C 3946 3948 0 3947
3948 C 3947 3949 0 3948
3949 A 3948 3950 0 3949
3950 G 3949 3951 0 3950
3951 G 3950 3952 0 3951
3952 A 3951 3953 0 3952
3953 A 3952 3954 0 3953
3954 U 3953 3955 0 3954
3955 A 3954 3956 0 3955
3956 U 3955 3957 0 3956
3957 G 3956 3958 0 3957
3958 G 3957 3959 0 3958
3959 C 3958 3960 0 3959
3960 A 3959 3961 0 3960
3961 G 3960 3962 0 3961
3962 C 3961 3963 0 3962
3963 U 3962 3964 0 3963
3964 A 3963 3965 0 3964
3965 G 3964 3966 0 3965
3966 A 3965 3967 0 3966
3967 U 3966 3968 0 3967
3968 U 3967 3969 0 3968
3969 G 3968 3970 0 3969
3970 U 3969 3971 0 3970
3971 A 3970 3972 0 3971
3972 C 3971 3973 0 3972
3973 A 3972 3974 0 3973
3974 C 3973 3975 0 3974
3975 A 3974 3976 0 3975
3976 U 3975 3977 0 3976
3977 U 3976 3978 0 3977
3978 U 3977 3979 0 3978
3979 A 3978 3980 0 3979
3980 G 3979 3981 0 3980
3981 A 3980 3982 0 3981
3982 A 3981 3983 0 3982
3983 G 3982 3984 0 3983
3984 G 3983 3985 0 3984
3985 A 3984 3986 0 3985
3986 A 3985 3987 0 3986
3987 A 3986 3988 0 3987
3988 A 3987 3989 0 3988
3989 G 3988 3990 0 3989
3990 U 3989 3991 0 3990
3991 U 3990 3992 0 3991
3992 A 3991 3993 0 3992
3993 U 3992 3994 0 3993
3994 C 3993 3995 0 3994
3995 U 3994 3996 0 3995
3996 U 3995 3997 0 3996
3997 G 3996 3998 0 3997
3998 G 3997 3999 0 3998
3999 U 3998 4000 0 3999
4000 A 3999 4001 0 4000
4001 G 4000 4002 0 4001
4002 C 4001 4003 0 4002
4003 A 4002 4004 0 4003
4004 G 4003 4005 0 4004
4005 U 4004 4006 0 4005
4006 U 4005 4007 0 4006
4007 C 4006 4008 0 4007
4008 A 4007 4009 0 4008
4009 U 4008 4010 0 4009
4010 G 4009 4011 0 4010
4011 U 4010 4012 0 4011
4012 A 4011 4013 0 4012
4013 G 4012 4014 0 4013
4014 C 4013 4015 0 4014
4015 C 4014 4016 0 4015
4016 A 4015 4017 0 4016
4017 G 4016 4018 0 4017
4018 U 4017 4019 0 4018
4019 G 4018 4020 0 4019
4020 G 4019 4021 0 4020
4021 A 4020 4022 0 4021
4022 U 4021 4023 0 4022
4023 A 4022 4024 0 4023
4024 U 4023 4025 0 4024
4025 A 4024 4026 0 4025
4026 U 4025 4027 0 4026
4027 A 4026 4028 0 4027
4028 G 4027 4029 0 4028
4029 A 4028 4030 0 4029
4030 A 4029 4031 0 4030
4031 G 4030 4032 0 4031
4032 C 4031 4033 0 4032
4033 A 4032 4034 0 4033
4034 G 4033 4035 0 4034
4035 A 4034 4036 0 4035
4036 A 4035 4037 0 4036
4037 G 4036 4038 0 4037
4038 U 4037 4039 0 4038
4039 A 4038 4040 0 4039
4040 A 4039 4041 0 4040
4041 U 4040 4042 0 4041
4042 U 4041 4043 0 4042
4043 C 4042 4044 0 4043
4044 C 4043 4045 0 4044
4045 A 4044 4046 0 4045
4046 G 4045 4047 0 4046
4047 C 4046 4048 0 4047
4048 A 4047 4049 0 4048
4049 G 4048 4050 0 4049
4050 A 4049 4051 0 4050
4051 G 4050 4052 0 4051
4052 A 4051 4053 0 4052
4053 C 4052 4054 0 4053
4054 A 4053 4055 0 4054
4055 G 4054 4056 0 4055
4056 G 4055 4057 0 4056
4057 G 4056 4058 0 4057
4058 C 4057 4059 0 4058
4059 A 4058 4060 0 4059
4060 A 4059 4061 0 4060
4061 G 4060 4062 0 4061
4062 A 4061 4063 0 4062
4063 A 4062 4064 0 4063
4064 A 4063 4065 0 4064
4065 C 4064 4066 0 4065
4066 A 4065 4067 0 4066
4067 G 4066 4068 0 4067
4068 C 4067 4069 0 4068
4069 A 4068 4070 0 4069
4070 U 4069 4071 0 4070
4071 A 4070 4072 0 4071
4072 C 4071 4073 0 4072
4073 U 4072 4074 0 4073
4074 U 4073 4075 0 4074
4075 C 4074 4076 0 4075
4076 C 4075 4077 0 4076
4077 U 4076 4078 0 4077
4078 C 4077 4079 0 4078
4079 U 4078 4080 0 4079
4080 U 4079 4081 0 4080
4081 A 4080 4082 0 4081
4082 A 4081 4083 0 4082
4083 A 4082 4084 0 4083
4084 A 4083 4085 0 4084
4085 U 4084 4086 0 4085
4086 U 4085 4087 0 4086
4087 A 4086 4088 0 4087
4088 G 4087 4089 0 4088
4089 C 4088 4090 0 4089
4090 A 4089 4091 0 4090
4091 G 4090 4092 0 4091
4092 G 4091 4093 0 4092
4093 A 4092 4094 0 4093
4094 A 4093 4095 0 4094
4095 G 4094 4096 0 4095
4096 A 4095 4097 0 4096
4097 U 4096 4098 0 4097
4098 G 4097 4099 0 4098
4099 G 4098 4100 0 4099
4100 C 4099 4101 0 4100
4101 C 4100 4102 0 4101
4102 A 4101 4103 0 4102
4103 G 4102 4104 0 4103
4104 U 4103 4105 0 4104
4105 A 4104 4106 0 4105
4106 A 4105 4107 0 4106
4107 A 4106 4108 0 4107
4108 A 4107 4109 0 4108
4109 A 4108 4110 0 4109
4110 C 4109 4111 0 4110
4111 A 4110 4112 0 4111
4112 G 4111 4113 0 4112
4113 U 4112 4114 0 4113
4114 A 4113 4115 0 4114
4115 C 4114 4116 0 4115
4116 A 4115 4117 0 4116
4117 U 4116 4118 0 4117
4118 A 4117 4119 0 4118
4119 C 4118 4120 0 4119
4120 A 4119 4121 0 4120
4121 G 4120 4122 0 4121
4122 A 4121 4123 0 4122
4123 C 4122 4124 0 4123
4124 A 4123 4125 0 4124
4125 A 4124 4126 0 4125
4126 U 4125 4127 0 4126
4127 G 4126 4128 0 4127
4128 G 4127 4129 0 4128
4129 C 4128 4130 0 4129
4130 A 4129 4131 0 4130
4131 G 4130 4132 0 4131
4132 C 4131 4133 0 4132
4133 A 4132 4134 0 4133
4134 A 4133 4135 0 4134
4135 U 4134 4136 0 4135
4136 U 4135 4137 0 4136
4137 U 4136 4138 0 4137
4138 C 4137 4139 0 4138
4139 A 4138 4140 0 4139
4140 C 4139 4141 0 4140
4141 C 4140 4142 0 4141
4142 A 4141 4143 0 4142
4143 G 4142 4144 0 4143
4144 U 4143 4145 0 4144
4145 A 4144 4146 0 4145
4146 C 4145 4147 0 4146
4147 U 4146 4148 0 4147
4148 A 4147 4149 0 4148
4149 C 4148 4150 0 4149
4150 A 4149 4151 0 4150
4151 G 4150 4152 0 4151
4152 U 4151 4153 0 4152
4153 U 4152 4154 0 4153
4154 A 4153 4155 0 4154
4155 A 4154 4156 0 4155
4156 G 4155 4157 0 4156
4157 G 4156 4158 0 4157
4158 C 4157 4159 0 4158
4159 C 4158 4160 0 4159
4160 G 4159 4161 0 4160
4161 C 4160 4162 0 4161
4162 C 4161 4163 0 4162
4163 U 4162 4164 0 4163
4164 G 4163 4165 0 4164
4165 U 4164 4166 0 4165
4166 U 4165 4167 0 4166
4167 G 4166 4168 0 4167
4168 G 4167 4169 0 4168
4169 U 4168 4170 0 4169
4170 G 4169 4171 0 4170
4171 G 4170 4172 0 4171
4172 G 4171 4173 0 4172
4173 C 4172 4174 0 4173
4174 G 4173 4175 0 4174
4175 G 4174 4176 0 4175
4176 G 4175 4177 0 4176
4177 G 4176 4178 0 4177
4178 A 4177 4179 0 4178
4179 U 4178 4180 0 4179
4180 C 4179 4181 0 4180
4181 A 4180 4182 0 4181
4182 A 4181 4183 0 4182
4183 G 4182 4184 0 4183
4184 C 4183 4185 0 4184
4185 A 4184 4186 0 4185
4186 G 4185 4187 0 4186
4187 G 4186 4188 0 4187
4188 A 4187 4189 0 4188
4189 A 4188 4190 0 4189
4190 U 4189 4191 0 4190
4191 U 4190 4192 0 4191
4192 U 4191 4193 0 4192
4193 G 4192 4194 0 4193
4194 G 4193 4195 0 4194
4195 C 4194 4196 0 4195
4196 A 4195 4197 0 4196
4197 U 4196 4198 0 4197
4198 U 4197 4199 0 4198
4199 C 4198 4200 0 4199
4200 C 4199 4201 0 4200
4201 C 4200 4202 0 4201
4202 U 4201 4203 0 4202
4203 A 4202 4204 0 4203
4204 C 4203 4205 0 4204
4205 A 4204 4206 0 4205
4206 A 4205 4207 0 4206
4207 U 4206 4208 0 4207
4208 C 4207 4209 0 4208
4209 C 4208 4210 0 4209
4210 C 4209 4211 0 4210
4211 C 4210 4212 0 4211
4212 A 4211 4213 0 4212
4213 A 4212 4214 0 4213
4214 A 4213 4215 0 4214
4215 G 4214 4216 0 4215
4216 U 4215 4217 0 4216
4217 C 4216 4218 0 4217
4218 A 4217 4219 0 4218
4219 A 4218 4220 0 4219
4220 G 4219 4221 0 4220
4221 G 4220 4222 0 4221
4222 A 4221 4223 0 4222
4223 G 4222 4224 0 4223
4224 U 4223 4225 0 4224
4225 A 4224 4226 0 4225
4226 A 4225 4227 0 4226
4227 U 4226 4228 0 4227
4228 A 4227 4229 0 4228
4229 G 4228 4230 0 4229
4230 A 4229 4231 0 4230
4231 A 4230 4232 0 4231
4232 U 4231 4233 0 4232
4233 C 4232 4234 0 4233
4234 U 4233 4235 0 4234
4235 A 4234 4236 0 4235
4236 U 4235 4237 0 4236
4237 G 4236 4238 0 4237
4238 A 4237 4239 0 4238
4239 A 4238 4240 0 4239
4240 U 4239 4241 0 4240
4241 A 4240 4242 0 4241
4242 A 4241 4243 0 4242
4243 A 4242 4244 0 4243
4244 G 4243 4245 0 4244
4245 A 4244 4246 0 4245
4246 A 4245 4247 0 4246
4247 U 4246 4248 0 4247
4248 U 4247 4249 0 4248
4249 A 4248 4250 0 4249
4250 A 4249 4251 0 4250
4251 A 4250 4252 0 4251
4252 G 4251 4253 0 4252
4253 A 4252 4254 0 4253
4254 A 4253 4255 0 4254
4255 A 4254 4256 0 4255
4256 A 4255 4257 0 4256
4257 U 4256 4258 0 4257
4258 U 4257 4259 0 4258
4259 A 4258 4260 0 4259
4260 U 4259 4261 0 4260
4261 A 4260 4262 0 4261
4262 G 4261 4263 0 4262
4263 G 4262 4264 0 4263
4264 A 4263 4265 0 4264
4265 C 4264 4266 0 4265
4266 A 4265 4267 0 4266
4267 G 4266 4268 0 4267
4268 G 4267 4269 0 4268
4269 U 4268 4270 0 4269
4270 A 4269 4271 0 4270
4271 A 4270 4272 0 4271
4272 G 4271 4273 0 4272
4273 A 4272 4274 0 4273
4274 G 4273 4275 0 4274
4275 A 4274 4276 0 4275
4276 U 4275 4277 0 4276
4277 C 4276 4278 0 4277
4278 A 4277 4279 0 4278
4279 G 4278 4280 0 4279
4280 G 4279 4281 0 4280
4281 C 4280 4282 0 4281
4282 U 4281 4283 0 4282
4283 G 4282 4284 0 4283
4284 A 4283 4285 0 4284
4285 A 4284 4286 0 4285
4286 C 4285 4287 0 4286
4287 A 4286 4288 0 4287
4288 U 4287 4289 0 4288
4289 C 4288 4290 0 4289
4290 U 4289 4291 0 4290
4291 U 4290 4292 0 4291
4292 A 4291 4293 0 4292
4293 A 4292 4294 0 4293
4294 G 4293 4295 0 4294
4295 A 4294 4296 0 4295
4296 C 4295 4297 0 4296
4297 A 4296 4298 0 4297
4298 G 4297 4299 0 4298
4299 C 4298 4300 0 4299
4300 A 4299 4301 0 4300
4301 G 4300 4302 0 4301
4302 U 4301 4303 0 4302
4303 A 4302 4304 0 4303
4304 C 4303 4305 0 4304
4305 A 4304 4306 0 4305
4306 A 4305 4307 0 4306
4307 A 4306 4308 0 4307
4308 U 4307 4309 0 4308
4309 G 4308 4310 0 4309
4310 G 4309 4311 0 4310
4311 C 4310 4312 0 4311
4312 A 4311 4313 0 4312
4313 G 4312 4314 0 4313
4314 U 4313 4315 0 4314
4315 A 4314 4316 0 4315
4316 U 4315 4317 0 4316
4317 U 4316 4318 0 4317
4318 C 4317 4319 0 4318
4319 A 4318 4320 0 4319
4320 U 4319 4321 0 4320
4321 C 4320 4322 0 4321
4322 C 4321 4323 0 4322
4323 A 4322 4324 0 4323
4324 C 4323 4325 0 4324
4325 A 4324 4326 0 4325
4326 A 4325 4327 0 4326
4327 U 4326 4328 0 4327
4328 U 4327 4329 0 4328
4329 U 4328 4330 0 4329
4330 U 4329 4331 0 4330
4331 A 4330 4332 0 4331
4332 A 4331 4333 0 4332
4333 A 4332 4334 0 4333
4334 A 4333 4335 0 4334
4335 G 4334 4336 0 4335
4336 A 4335 4337 0 4336
4337 A 4336 4338 0 4337
4338 A 4337 4339 0 4338
4339 A 4338 4340 0 4339
4340 G 4339 4341 0 4340
4341 G 4340 4342 0 4341
4342 G 4341 4343 0 4342
4343 G 4342 4344 0 4343
4344 G 4343 4345 0 4344
4345 G 4344 4346 0 4345
4346 A 4345 4347 0 4346
4347 U 4346 4348 0 4347
4348 U 4347 4349 0 4348
4349 G 4348 4350 0 4349
4350 G 4349 4351 0 4350
4351 G 4350 4352 0 4351
4352 G 4351 4353 0 4352
4353 G 4352 4354 0 4353
4354 G 4353 4355 0 4354
4355 U 4354 4356 0 4355
4356 A 4355 4357 0 4356
4357 C 4356 4358 0 4357
4358 A 4357 4359 0 4358
4359 G 4358 4360 0 4359
4360 U 4359 4361 0 4360
4361 G 4360 4362 0 4361
4362 C 4361 4363 0 4362
4363 A 4362 4364 0 4363
4364 G 4363 4365 0 4364
4365 G 4364 4366 0 4365
4366 G 4365 4367 0 4366
4367 G 4366 4368 0 4367
4368 A 4367 4369 0 4368
4369 A 4368 4370 0 4369
4370 A 4369 4371 0 4370
4371 G 4370 4372 0 4371
4372 A 4371 4373 0 4372
4373 A 4372 4374 0 4373
4374 U 4373 4375 0 4374
4375 A 4374 4376 0 4375
4376 G 4375 4377 0 4376
4377 U 4376 4378 0 4377
4378 A 4377 4379 0 4378
4379 G 4378 4380 0 4379
4380 A 4379 4381 0 4380
4381 C 4380 4382 0 4381
4382 A 4381 4383 0 4382
4383 U 4382 4384 0 4383
4384 A 4383 4385 0 4384
4385 A 4384 4386 0 4385
4386 U 4385 4387 0 4386
4387 A 4386 4388 0 4387
4388 G 4387 4389 0 4388
4389 C 4388 4390 0 4389
4390 A 4389 4391 0 4390
4391 A 4390 4392 0 4391
4392 C 4391 4393 0 4392
4393 A 4392 4394 0 4393
4394 G 4393 4395 0 4394
4395 A 4394 4396 0 4395
4396 C 4395 4397 0 4396
4397 A 4396 4398 0 4397
4398 U 4397 4399 0 4398
4399 A 4398 4400 0 4399
4400 C 4399 4401 0 4400
4401 A 4400 4402 0 4401
4402 A 4401 4403 0 4402
4403 A 4402 4404 0 4403
4404 C 4403 4405 0 4404
4405 U 4404 4406 0 4405
4406 A 4405 4407 0 4406
4407 A 4406 4408 0 4407
4408 A 4407 4409 0 4408
4409 G 4408 4410 0 4409
4410 A 4409 4411 0 4410
4411 A 4410 4412 0 4411
4412 U 4411 4413 0 4412
4413 U 4412 4414 0 4413
4414 A 4413 4415 0 4414
4415 C 4414 4416 0 4415
4416 A 4415 4417 0 4416
4417 A 4416 4418 0 4417
4418 A 4417 4419 0 4418
4419 A 4418 4420 0 4419
4420 A 4419 4421 0 4420
4421 C 4420 4422 0 4421
4422 A 4421 4423 0 4422
4423 A 4422 4424 0 4423
4424 A 4423 4425 0 4424
4425 U 4424 4426 0 4425
4426 U 4425 4427 0 4426
4427 A 4426 4428 0 4427
4428 C 4427 4429 0 4428
4429 A 4428 4430 0 4429
4430 A 4429 4431 0 4430
4431 A 4430 4432 0 4431
4432 A 4431 4433 0 4432
4433 A 4432 4434 0 4433
4434 U 4433 4435 0 4434
4435 U 4434 4436 0 4435
4436 C 4435 4437 0 4436
4437 A 4436 4438 0 4437
4438 A 4437 4439 0 4438
4439 A 4438 4440 0 4439
4440 A 4439 4441 0 4440
4441 U 4440 4442 0 4441
4442 U 4441 4443 0 4442
4443 U 4442 4444 0 4443
4444 U 4443 4445 0 4444
4445 C 4444 4446 0 4445
4446 G 4445 4447 0 4446
4447 G 4446 4448 0 4447
4448 G 4447 4449 0 4448
4449 U 4448 4450 0 4449
4450 U 4449 4451 0 4450
4451 U 4450 4452 0 4451
4452 A 4451 4453 0 4452
4453 U 4452 4454 0 4453
4454 U 4453 4455 0 4454
4455 A 4454 4456 0 4455
4456 C 4455 4457 0 4456
4457 A 4456 4458 0 4457
4458 G 4457 4459 0 4458
4459 G 4458 4460 0 4459
4460 G 4459 4461 0 4460
4461 A 4460 4462 0 4461
4462 C 4461 4463 0 4462
4463 A 4462 4464 0 4463
4464 G 4463 4465 0 4464
4465 C 4464 4466 0 4465
4466 A 4465 4467 0 4466
4467 G 4466 4468 0 4467
4468 A 4467 4469 0 4468
4469 G 4468 4470 0 4469
4470 A 4469 4471 0 4470
4471 U 4470 4472 0 4471
4472 C 4471 4473 0 4472
4473 C 4472 4474 0 4473
4474 A 4473 4475 0 4474
4475 G 4474 4476 0 4475
4476 U 4475 4477 0 4476
4477 U 4476 4478 0 4477
4478 U 4477 4479 0 4478
4479 G 4478 4480 0 4479
4480 G 4479 4481 0 4480
4481 A 4480 4482 0 4481
4482 A 4481 4483 0 4482
4483 A 4482 4484 0 4483
4484 G 4483 4485 0 4484
4485 G 4484 4486 0 4485
4486 A 4485 4487 0 4486
4487 C 4486 4488 0 4487
4488 C 4487 4489 0 4488
4489 A 4488 4490 0 4489
4490 G 4489 4491 0 4490
4491 C 4490 4492 0 4491
4492 A 4491 4493 0 4492
4493 A 4492 4494 0 4493
4494 A 4493 4495 0 4494
4495 G 4494 4496 0 4495
4496 C 4495 4497 0 4496
4497 U 4496 4498 0 4497
4498 C 4497 4499 0 4498
4499 C 4498 4500 0 4499
4500 U 4499 4501 0 4500
4501 C 4500 4502 0 4501
4502 U 4501 4503 0 4502
4503 G 4502 4504 0 4503
4504 G 4503 4505 0 4504
4505 A 4504 4506 0 4505
4506 A 4505 4507 0 4506
4507 A 4506 4508 0 4507
4508 G 4507 4509 0 4508
4509 G 4508 4510 0 4509
4510 U 4509 4511 0 4510
4511 G 4510 4512 0 4511
4512 A 4511 4513 0 4512
4513 A 4512 4514 0 4513
4514 G 4513 4515 0 4514
4515 G 4514 4516 0 4515
4516 G 4515 4517 0 4516
4517 G 4516 4518 0 4517
4518 C 4517 4519 0 4518
4519 A 4518 4520 0 4519
4520 G 4519 4521 0 4520
4521 U 4520 4522 0 4521
4522 A 4521 4523 0 4522
4523 G 4522 4524 0 4523
4524 U 4523 4525 0 4524
4525 A 4524 4526 0 4525
4526 A 4525 4527 0 4526
4527 U 4526 4528 0 4527
4528 A 4527 4529 0 4528
4529 C 4528 4530 0 4529
4530 A 4529 4531 0 4530
4531 A 4530 4532 0 4531
4532 G 4531 4533 0 4532
4533 A 4532 4534 0 4533
4534 U 4533 4535 0 4534
4535 A 4534 4536 0 4535
4536 A 4535 4537 0 4536
4537 U 4536 4538 0 4537
4538 A 4537 4539 0 4538
4539 G 4538 4540 0 4539
4540 U 4539 4541 0 4540
4541 G 4540 4542 0 4541
4542 A 4541 4543 0 4542
4543 C 4542 4544 0 4543
4544 A 4543 4545 0 4544
4545 U 4544 4546 0 4545
4546 A 4545 4547 0 4546
4547 A 4546 4548 0 4547
4548 A 4547 4549 0 4548
4549 A 4548 4550 0 4549
4550 G 4549 4551 0 4550
4551 U 4550 4552 0 4551
4552 A 4551 4553 0 4552
4553 G 4552 4554 0 4553
4554 U 4553 4555 0 4554
4555 G 4554 4556 0 4555
4556 C 4555 4557 0 4556
4557 C 4556 4558 0 4557
4558 A 4557 4559 0 4558
4559 A 4558 4560 0 4559
4560 G 4559 4561 0 4560
4561 A 4560 4562 0 4561
4562 A 4561 4563 0 4562
4563 G 4562 4564 0 4563
4564 A 4563 4565 0 4564
4565 A 4564 4566 0 4565
4566 A 4565 4567 0 4566
4567 A 4566 4568 0 4567
4568 G 4567 4569 0 4568
4569 C 4568 4570 0 4569
4570 A 4569 4571 0 4570
4571 A 4570 4572 0 4571
4572 A 4571 4573 0 4572
4573 G 4572 4574 0 4573
4574 A 4573 4575 0 4574
4575 U 4574 4576 0 4575
4576 C 4575 4577 0 4576
4577 A 4576 4578 0 4577
4578 U 4577 4579 0 4578
4579 C 4578 4580 0 4579
4580 A 4579 4581 0 4580
4581 G 4580 4582 0 4581
4582 G 4581 4583 0 4582
4583 G 4582 4584 0 4583
4584 A 4583 4585 0 4584
4585 U 4584 4586 0 4585
4586 U 4585 4587 0 4586
4587 A 4586 4588 0 4587
4588 U 4587 4589 0 4588
4589 G 4588 4590 0 4589
4590 G 4589 4591 0 4590
4591 A 4590 4592 0 4591
4592 A 4591 4593 0 4592
4593 A 4592 4594 0 4593
4594 A 4593 4595 0 4594
4595 C 4594 4596 0 4595
4596 A 4595 4597 0 4596
4597 G 4596 4598 0 4597
4598 A 4597 4599 0 4598
4599 U 4598 4600 0 4599
4600 G 4599 4601 0 4600
4601 G 4600 4602 0 4601
4602 C 4601 4603 0 4602
4603 A 4602 4604 0 4603
4604 G 4603 4605 0 4604
4605 G 4604 4606 0 4605
4606 U 4605 4607 0 4606
4607 G 4606 4608 0 4607
4608 A 4607 4609 0 4608
4609 U 4608 4610 0 4609
4610 G 4609 4611 0 4610
4611 A 4610 4612 0 4611
4612 U 4611 4613 0 4612
4613 U 4612 4614 0 4613
4614 G 4613 4615 0 4614
4615 U 4614 4616 0 4615
4616 G 4615 4617 0 4616
4617 U 4616 4618 0 4617
4618 G 4617 4619 0 4618
4619 G 4618 4620 0 4619
4620 C 4619 4621 0 4620
4621 A 4620 4622 0 4621
4622 A 4621 4623 0 4622
4623 G 4622 4624 0 4623
4624 U 4623 4625 0 4624
4625 A 4624 4626 0 4625
4626 G 4625 4627 0 4626
4627 A 4626 4628 0 4627
4628 C 4627 4629 0 4628
4629 A 4628 4630 0 4629
4630 G 4629 4631 0 4630
4631 G 4630 4632 0 4631
4632 A 4631 4633 0 4632
4633 U 4632 4634 0 4633
4634 G 4633 4635 0 4634
4635 A 4634 4636 0 4635
4636 G 4635 4637 0 4636
4637 G 4636 4638 0 4637
4638 A 4637 4639 0 4638
4639 U 4638 4640 0 4639
4640 U 4639 4641 0 4640
4641 A 4640 4642 0 4641
4642 A 4641 4643 0 4642
4643 C 4642 4644 0 4643
4644 A 4643 4645 0 4644
4645 C 4644 4646 0 4645
4646 A 4645 4647 0 4646
4647 U 4646 4648 0 4647
4648 G 4647 4649 0 4648
4649 G 4648 4650 0 4649
4650 A 4649 4651 0 4650
4651 A 4650 4652 0 4651
4652 A 4651 4653 0 4652
4653 A 4652 4654 0 4653
4654 G 4653 4655 0 4654
4655 A 4654 4656 0 4655
4656 U 4655 4657 0 4656
4657 U 4656 4658 0 4657
4658 A 4657 4659 0 4658
4659 G 4658 4660 0 4659
4660 U 4659 4661 0 4660
4661 A 4660 4662 0 4661
4662 A 4661 4663 0 4662
4663 A 4662 4664 0 4663
4664 A 4663 4665 0 4664
4665 C 4664 4666 0 4665
4666 A 4665 4667 0 4666
4667 C 4666 4668 0 4667
4668 C 4667 4669 0 4668
4669 A 4668 4670 0 4669
4670 U 4669 4671 0 4670
4671 A 4670 4672 0 4671
4672 U 4671 4673 0 4672
4673 G 4672 4674 0 4673
4674 U 4673 4675 0 4674
4675 A 4674 4676 0 4675
4676 U 4675 4677 0 4676
4677 A 4676 4678 0 4677
4678 U 4677 4679 0 4678
4679 U 4678 4680 0 4679
4680 U 4679 4681 0 4680
4681 C 4680 4682 0 4681
4682 A 4681 4683 0 4682
4683 A 4682 4684 0 4683
4684 G 4683 4685 0 4684
4685 G 4684 4686 0 4685
4686 A 4685 4687 0 4686
4687 A 4686 4688 0 4687
4688 A 4687 4689 0 4688
4689 G 4688 4690 0 4689
4690 C 4689 4691 0 4690
4691 U 4690 4692 0 4691
4692 A 4691 4693 0 4692
4693 A 4692 4694 0 4693
4694 G 4693 4695 0 4694
4695 G 4694 4696 0 4695
4696 A 4695 4697 0 4696
4697 C 4696 4698 0 4697
4698 U 4697 4699 0 4698
4699 G 4698 4700 0 4699
4700 G 4699 4701 0 4700
4701 U 4700 4702 0 4701
4702 U 4701 4703 0 4702
4703 U 4702 4704 0 4703
4704 U 4703 4705 0 4704
4705 A 4704 4706 0 4705
4706 U 4705 4707 0 4706
4707 A 4706 4708 0 4707
4708 G 4707 4709 0 4708
4709 A 4708 4710 0 4709
4710 C 4709 4711 0 4710
4711 A 4710 4712 0 4711
4712 U 4711 4713 0 4712
4713 C 4712 4714 0 4713
4714 A 4713 4715 0 4714
4715 C 4714 4716 0 4715
4716 U 4715 4717 0 4716
4717 A 4716 4718 0 4717
4718 U 4717 4719 0 4718
4719 G 4718 4720 0 4719
4720 A 4719 4721 0 4720
4721 A 4720 4722 0 4721
4722 A 4721 4723 0 4722
4723 G 4722 4724 0 4723
4724 U 4723 4725 0 4724
4725 A 4724 4726 0 4725
4726 C 4725 4727 0 4726
4727 U 4726 4728 0 4727
4728 A 4727 4729 0 4728
4729 A 4728 4730 0 4729
4730 U 4729 4731 0 4730
4731 C 4730 4732 0 4731
4732 C 4731 4733 0 4732
4733 A 4732 4734 0 4733
4734 A 4733 4735 0 4734
4735 A 4734 4736 0 4735
4736 A 4735 4737 0 4736
4737 A 4736 4738 0 4737
4738 U 4737 4739 0 4738
4739 A 4738 4740 0 4739
4740 A 4739 4741 0 4740
4741 G 4740 4742 0 4741
4742 U 4741 4743 0 4742
4743 U 4742 4744 0 4743
4744 C 4743 4745 0 4744
4745 A 4744 4746 0 4745
4746 G 4745 4747 0 4746
4747 A 4746 4748 0 4747
4748 A 4747 4749 0 4748
4749 G 4748 4750 0 4749
4750 U 4749 4751 0 4750
4751 A 4750 4752 0 4751
4752 C 4751 4753 0 4752
4753 A 4752 4754 0 4753
4754 C 4753 4755 0 4754
4755 A 4754 4756 0 4755
4756 U 4755 4757 0 4756
4757 C 4756 4758 0 4757
4758 C 4757 4759 0 4758
4759 C 4758 4760 0 4759
4760 A 4759 4761 0 4760
4761 C 4760 4762 0 4761
4762 U 4761 4763 0 4762
4763 A 4762 4764 0 4763
4764 G 4763 4765 0 4764
4765 G 4764 4766 0 4765
4766 G 4765 4767 0 4766
4767 G 4766 4768 0 4767
4768 A 4767 4769 0 4768
4769 U 4768 4770 0 4769
4770 G 4769 4771 0 4770
4771 C 4770 4772 0 4771
4772 U 4771 4773 0 4772
4773 A 4772 4774 0 4773
4774 A 4773 4775 0 4774
4775 A 4774 4776 4906 4775
4776 U 4775 4777 0 4776
4777 U 4776 4778 0 4777
4778 A 4777 4779 0 4778
4779 G 4778 4780 0 4779
4780 U 4779 4781 0 4780
4781 A 4780 4782 0 4781
4782 A 4781 4783 0 4782
4783 U 4782 4784 0 4783
4784 A 4783 4785 0 4784
4785 A 4784 4786 0 4785
4786 C 4785 4787 4795 4786
4787 A 4786 4788 4794 4787
4788 A 4787 4789 4793 4788
4789 C 4788 4790 0 4789
4790 A 4789 4791 0 4790
4791 U 4790 4792 0 4791
4792 A 4791 4793 0 4792
4793 U 4792 4794 4788 4793
4794 U 4793 4795 4787 4794
4795 G 4794 4796 4786 4795
4796 G 4795 4797 0 4796
4797 G 4796 4798 4899 4797
4798 G 4797 4799 4898 4798
4799 U 4798 4800 4897 4799
4800 C 4799 4801 4896 4800
4801 U 4800 4802 4895 4801
4802 G 4801 4803 4894 4802
4803 C 4802 4804 4893 4803
4804 A 4803 4805 0 4804
4805 U 4804 4806 0 4805
4806 A 4805 4807 0 4806
4807 C 4806 4808 4822 4807
4808 A 4807 4809 4821 4808
4809 G 4808 4810 4820 4809
4810 G 4809 4811 0 4810
4811 A 4810 4812 0 4811
4812 G 4811 4813 0 4812
4813 A 4812 4814 0 4813
4814 A 4813 4815 0 4814
4815 A 4814 4816 0 4815
4816 G 4815 4817 0 4816
4817 A 4816 4818 0 4817
4818 G 4817 4819 0 4818
4819 A 4818 4820 0 4819
4820 C 4819 4821 4809 4820
4821 U 4820 4822 4808 4821
4822 G 4821 4823 4807 4822
4823 G 4822 4824 0 4823
4824 C 4823 4825 0 4824
4825 A 4824 4826 0 4825
4826 U 4825 4827 0 4826
4827 U 4826 4828 0 4827
4828 U 4827 4829 4892 4828
4829 G 4828 4830 4891 4829
4830 G 4829 4831 4890 4830
4831 G 4830 4832 4889 4831
4832 U 4831 4833 4888 4832
4833 C 4832 4834 4887 4833
4834 A 4833 4835 4886 4834
4835 G 4834 4836 4885 4835
4836 G 4835 4837 4884 4836
4837 G 4836 4838 4883 4837
4838 A 4837 4839 0 4838
4839 G 4838 4840 0 4839
4840 U 4839 4841 4856 4840
4841 C 4840 4842 4855 4841
4842 U 4841 4843 4854 4842
4843 C 4842 4844 4853 4843
4844 C 4843 4845 4852 4844
4845 A 4844 4846 4851 4845
4846 U 4845 4847 4850 4846
4847 A 4846 4848 0 4847
4848 G 4847 4849 0 4848
4849 A 4848 4850 0 4849
4850 A 4849 4851 4846 4850
4851 U 4850 4852 4845 4851
4852 G 4851 4853 4844 4852
4853 G 4852 4854 4843 4853
4854 A 4853 4855 4842 4854
4855 G 4854 4856 4841 4855
4856 G 4855 4857 4840 4856
4857 A 4856 4858 0 4857
4858 A 4857 4859 0 4858
4859 A 4858 4860 0 4859
4860 A 4859 4861 0 4860
4861 A 4860 4862 0 4861
4862 G 4861 4863 0 4862
4863 A 4862 4864 0 4863
4864 G 4863 4865 0 4864
4865 A 4864 4866 0 4865
4866 U 4865 4867 0 4866
4867 A 4866 4868 0 4867
4868 U 4867 4869 0 4868
4869 A 4868 4870 0 4869
4870 G 4869 4871 4879 4870
4871 C 4870 4872 4878 4871
4872 A 4871 4873 0 4872
4873 C 4872 4874 0 4873
4874 A 4873 4875 0 4874
4875 C 4874 4876 0 4875
4876 A 4875 4877 0 4876
4877 A 4876 4878 0 4877
4878 G 4877 4879 4871 4878
4879 U 4878 4880 4870 4879
4880 A 4879 4881 0 4880
4881 G 4880 4882 0 4881
4882 A 4881 4883 0 4882
4883 C 4882 4884 4837 4883
4884 C 4883 4885 4836 4884
4885 C 4884 4886 4835 4885
4886 U 4885 4887 4834 4886
4887 G 4886 4888 4833 4887
4888 A 4887 4889 4832 4888
4889 C 4888 4890 4831 4889
4890 C 4889 4891 4830 4890
4891 U 4890 4892 4829 4891
4892 A 4891 4893 4828 4892
4893 G 4892 4894 4803 4893
4894 C 4893 4895 4802 4894
4895 A 4894 4896 4801 4895
4896 G 4895 4897 4800 4896
4897 A 4896 4898 4799 4897
4898 C 4897 4899 4798 4898
4899 C 4898 4900 4797 4899
4900 A 4899 4901 0 4900
4901 A 4900 4902 0 4901
4902 C 4901 4903 0 4902
4903 U 4902 4904 0 4903
4904 A 4903 4905 0 4904
4905 A 4904 4906 0 4905
4906 U 4905 4907 4775 4906
4907 U 4906 4908 0 4907
4908 C 4907 4909 0 4908
4909 A 4908 4910 0 4909
4910 U 4909 4911 0 4910
4911 C 4910 4912 0 4911
4912 U 4911 4913 0 4912
4913 G 4912 4914 0 4913
4914 C 4913 4915 0 4914
4915 A 4914 4916 0 4915
4916 C 4915 4917 0 4916
4917 U 4916 4918 0 4917
4918 A 4917 4919 0 4918
4919 U 4918 4920 0 4919
4920 U 4919 4921 0 4920
4921 U 4920 4922 0 4921
4922 U 4921 4923 0 4922
4923 G 4922 4924 0 4923
4924 A 4923 4925 0 4924
4925 U 4924 4926 0 4925
4926 U 4925 4927 0 4926
4927 G 4926 4928 0 4927
4928 U 4927 4929 0 4928
4929 U 4928 4930 0 4929
4930 U 4929 4931 0 4930
4931 U 4930 4932 0 4931
4932 U 4931 4933 0 4932
4933 C 4932 4934 0 4933
4934 A 4933 4935 0 4934
4935 G 4934 4936 0 4935
4936 A 4935 4937 0 4936
4937 A 4936 4938 0 4937
4938 U 4937 4939 0 4938
4939 C 4938 4940 0 4939
4940 U 4939 4941 0 4940
4941 G 4940 4942 0 4941
4942 C 4941 4943 0 4942
4943 U 4942 4944 0 4943
4944 A 4943 4945 0 4944
4945 U 4944 4946 0 4945
4946 A 4945 4947 0 4946
4947 A 4946 4948 0 4947
4948 G 4947 4949 0 4948
4949 A 4948 4950 0 4949
4950 A 4949 4951 0 4950
4951 A 4950 4952 0 4951
4952 U 4951 4953 0 4952
4953 A 4952 4954 0 4953
4954 C 4953 4955 0 4954
4955 C 4954 4956 0 4955
4956 A 4955 4957 0 4956
4957 U 4956 4958 0 4957
4958 A 4957 4959 0 4958
4959 U 4958 4960 0 4959
4960 U 4959 4961 0 4960
4961 A 4960 4962 0 4961
4962 G 4961 4963 0 4962
4963 G 4962 4964 0 4963
4964 A 4963 4965 0 4964
4965 C 4964 4966 0 4965
4966 G 4965 4967 0 4966
4967 U 4966 4968 0 4967
4968 A 4967 4969 0 4968
4969 U 4968 4970 0 4969
4970 A 4969 4971 0 4970
4971 G 4970 4972 0 4971
4972 U 4971 4973 0 4972
4973 U 4972 4974 0 4973
4974 A 4973 4975 0 4974
4975 G 4974 4976 0 4975
4976 U 4975 4977 0 4976
4977 C 4976 4978 0 4977
4978 C 4977 4979 0 4978
4979 U 4978 4980 0 4979
4980 A 4979 4981 0 4980
4981 G 4980 4982 0 4981
4982 G 4981 4983 0 4982
4983 U 4982 4984 0 4983
4984 G 4983 4985 0 4984
4985 U 4984 4986 0 4985
4986 G 4985 4987 0 4986
4987 A 4986 4988 0 4987
4988 A 4987 4989 0 4988
4989 U 4988 4990 0 4989
4990 A 4989 4991 0 4990
4991 U 4990 4992 0 4991
4992 C 4991 4993 0 4992
4993 A 4992 4994 0 4993
4994 A 4993 4995 0 4994
4995 G 4994 4996 0 4995
4996 C 4995 4997 0 4996
4997 A 4996 4998 0 4997
4998 G 4997 4999 0 4998
4999 G 4998 5000 0 4999
5000 A 4999 5001 0 5000
5001 C 5000 5002 0 5001
5002 A 5001 5003 0 5002
5003 U 5002 5004 0 5003
5004 A 5003 5005 0 5004
5005 A 5004 5006 0 5005
5006 C 5005 5007 0 5006
5007 A 5006 5008 0 5007
5008 A 5007 5009 0 5008
5009 G 5008 5010 0 5009
5010 G 5009 5011 0 5010
5011 U 5010 5012 0 5011
5012 A 5011 5013 0 5012
5013 G 5012 5014 0 5013
5014 G 5013 5015 0 5014
5015 A 5014 5016 0 5015
5016 U 5015 5017 0 5016
5017 C 5016 5018 0 5017
5018 U 5017 5019 0 5018
5019 C 5018 5020 0 5019
5020 U 5019 5021 0 5020
5021 A 5020 5022 0 5021
5022 C 5021 5023 0 5022
5023 A 5022 5024 0 5023
5024 G 5023 5025 0 5024
5025 U 5024 5026 0 5025
5026 A 5025 5027 0 5026
5027 C 5026 5028 0 5027
5028 U 5027 5029 0 5028
5029 U 5028 5030 0 5029
5030 G 5029 5031 0 5030
5031 G 5030 5032 0 5031
5032 C 5031 5033 0 5032
5033 A 5032 5034 0 5033
5034 C 5033 5035 0 5034
5035 U 5034 5036 0 5035
5036 A 5035 5037 0 5036
5037 G 5036 5038 0 5037
5038 C 5037 5039 0 5038
5039 A 5038 5040 0 5039
5040 G 5039 5041 0 5040
5041 C 5040 5042 0 5041
5042 A 5041 5043 0 5042
5043 U 5042 5044 0 5043
5044 U 5043 5045 0 5044
5045 A 5044 5046 0 5045
5046 A 5045 5047 0 5046
5047 U 5046 5048 0 5047
5048 A 5047 5049 0 5048
5049 A 5048 5050 0 5049
5050 A 5049 5051 0 5050
5051 A 5050 5052 0 5051
5052 C 5051 5053 0 5052
5053 C 5052 5054 0 5053
5054 A 5053 5055 0 5054
5055 A 5054 5056 0 5055
5056 A 5055 5057 0 5056
5057 A 5056 5058 0 5057
5058 C 5057 5059 0 5058
5059 A 5058 5060 0 5059
5060 G 5059 5061 0 5060
5061 A 5060 5062 0 5061
5062 U 5061 5063 0 5062
5063 A 5062 5064 0 5063
5064 A 5063 5065 0 5064
5065 A 5064 5066 0 5065
5066 G 5065 5067 0 5066
5067 C 5066 5068 0 5067
5068 C 5067 5069 0 5068
5069 A 5068 5070 0 5069
5070 C 5069 5071 0 5070
5071 C 5070 5072 0 5071
5072 U 5071 5073 0 5072
5073 U 5072 5074 0 5073
5074 U 5073 5075 0 5074
5075 G 5074 5076 0 5075
5076 C 5075 5077 0 5076
5077 C 5076 5078 0 5077
5078 U 5077 5079 0 5078
5079 A 5078 5080 0 5079
5080 G 5079 5081 0 5080
5081 U 5080 5082 0 5081
5082 G 5081 5083 0 5082
5083 U 5082 5084 0 5083
5084 U 5083 5085 0 5084
5085 A 5084 5086 0 5085
5086 G 5085 5087 0 5086
5087 G 5086 5088 0 5087
5088 A 5087 5089 0 5088
5089 A 5088 5090 0 5089
5090 A 5089 5091 0 5090
5091 C 5090 5092 0 5091
5092 U 5091 5093 0 5092
5093 G 5092 5094 0 5093
5094 A 5093 5095 0 5094
5095 C 5094 5096 0 5095
5096 A 5095 5097 0 5096
5097 G 5096 5098 0 5097
5098 A 5097 5099 0 5098
5099 G 5098 5100 0 5099
5100 G 5099 5101 0 5100
5101 A 5100 5102 0 5101
5102 C 5101 5103 0 5102
5103 A 5102 5104 0 5103
5104 G 5103 5105 0 5104
5105 A 5104 5106 0 5105
5106 U 5105 5107 0 5106
5107 G 5106 5108 0 5107
5108 G 5107 5109 0 5108
5109 A 5108 5110 0 5109
5110 A 5109 5111 0 5110
5111 C 5110 5112 0 5111
5112 A 5111 5113 0 5112
5113 A 5112 5114 0 5113
5114 G 5113 5115 0 5114
5115 C 5114 5116 0 5115
5116 C 5115 5117 0 5116
5117 C 5116 5118 0 5117
5118 C 5117 5119 0 5118
5119 A 5118 5120 0 5119
5120 G 5119 5121 0 5120
5121 A 5120 5122 0 5121
5122 A 5121 5123 0 5122
5123 G 5122 5124 0 5123
5124 A 5123 5125 0 5124
5125 C 5124 5126 0 5125
5126 C 5125 5127 0 5126
5127 A 5126 5128 0 5127
5128 A 5127 5129 0 5128
5129 G 5128 5130 0 5129
5130 G 5129 5131 0 5130
5131 G 5130 5132 0 5131
5132 C 5131 5133 0 5132
5133 C 5132 5134 0 5133
5134 A 5133 5135 0 5134
5135 C 5134 5136 0 5135
5136 A 5135 5137 0 5136
5137 G 5136 5138 0 5137
5138 A 5137 5139 0 5138
5139 G 5138 5140 0 5139
5140 G 5139 5141 0 5140
5141 G 5140 5142 0 5141
5142 A 5141 5143 0 5142
5143 G 5142 5144 0 5143
5144 C 5143 5145 0 5144
5145 C 5144 5146 0 5145
5146 A 5145 5147 0 5146
5147 U 5146 5148 0 5147
5148 A 5147 5149 0 5148
5149 C 5148 5150 0 5149
5150 A 5149 5151 0 5150
5151 A 5150 5152 0 5151
5152 U 5151 5153 0 5152
5153 G 5152 5154 0 5153
5154 A 5153 5155 0 5154
5155 A 5154 5156 0 5155
5156 U 5155 5157 0 5156
5157 G 5156 5158 0 5157
5158 G 5157 5159 0 5158
5159 A 5158 5160 0 5159
5160 C 5159 5161 0 5160
5161 A 5160 5162 0 5161
5162 C 5161 5163 0 5162
5163 U 5162 5164 0 5163
5164 A 5163 5165 0 5164
5165 G 5164 5166 0 5165
5166 A 5165 5167 0 5166
5167 G 5166 5168 0 5167
5168 C 5167 5169 0 5168
5169 U 5168 5170 0 5169
5170 U 5169 5171 0 5170
5171 U 5170 5172 0 5171
5172 U 5171 5173 0 5172
5173 A 5172 5174 0 5173
5174 G 5173 5175 0 5174
5175 A 5174 5176 0 5175
5176 G 5175 5177 0 5176
5177 G 5176 5178 0 5177
5178 A 5177 5179 0 5178
5179 A 5178 5180 0 5179
5180 C 5179 5181 0 5180
5181 U 5180 5182 0 5181
5182 U 5181 5183 0 5182
5183 A 5182 5184 0 5183
5184 A 5183 5185 0 5184
5185 G 5184 5186 0 5185
5186 A 5185 5187 0 5186
5187 G 5186 5188 0 5187
5188 U 5187 5189 0 5188
5189 G 5188 5190 0 5189
5190 A 5189 5191 0 5190
5191 A 5190 5192 0 5191
5192 G 5191 5193 0 5192
5193 C 5192 5194 0 5193
5194 U 5193 5195 0 5194
5195 G 5194 5196 0 5195
5196 U 5195 5197 0 5196
5197 U 5196 5198 0 5197
5198 A 5197 5199 0 5198
5199 G 5198 5200 0 5199
5200 A 5199 5201 0 5200
5201 C 5200 5202 0 5201
5202 A 5201 5203 0 5202
5203 U 5202 5204 0 5203
5204 U 5203 5205 0 5204
5205 U 5204 5206 0 5205
5206 U 5205 5207 0 5206
5207 C 5206 5208 0 5207
5208 C 5207 5209 0 5208
5209 U 5208 5210 0 5209
5210 A 5209 5211 0 5210
5211 G 5210 5212 0 5211
5212 G 5211 5213 0 5212
5213 A 5212 5214 0 5213
5214 U 5213 5215 0 5214
5215 A 5214 5216 0 5215
5216 U 5215 5217 0 5216
5217 G 5216 5218 0 5217
5218 G 5217 5219 0 5218
5219 C 5218 5220 0 5219
5220 U 5219 5221 0 5220
5221 C 5220 5222 0 5221
5222 C 5221 5223 0 5222
5223 A 5222 5224 0 5223
5224 U 5223 5225 0 5224
5225 A 5224 5226 0 5225
5226 A 5225 5227 0 5226
5227 C 5226 5228 0 5227
5228 U 5227 5229 0 5228
5229 U 5228 5230 0 5229
5230 A 5229 5231 0 5230
5231 G 5230 5232 0 5231
5232 G 5231 5233 0 5232
5233 A 5232 5234 0 5233
5234 C 5233 5235 0 5234
5235 A 5234 5236 0 5235
5236 A 5235 5237 0 5236
5237 C 5236 5238 0 5237
5238 A 5237 5239 0 5238
5239 U 5238 5240 0 5239
5240 A 5239 5241 0 5240
5241 U 5240 5242 0 5241
5242 C 5241 5243 0 5242
5243 U 5242 5244 0 5243
5244 A 5243 5245 0 5244
5245 U 5244 5246 0 5245
5246 G 5245 5247 0 5246
5247 A 5246 5248 0 5247
5248 A 5247 5249 0 5248
5249 A 5248 5250 0 5249
5250 C 5249 5251 0 5250
5251 U 5250 5252 0 5251
5252 U 5251 5253 0 5252
5253 A 5252 5254 0 5253
5254 C 5253 5255 0 5254
5255 G 5254 5256 0 5255
5256 G 5255 5257 0 5256
5257 G 5256 5258 0 5257
5258 G 5257 5259 0 5258
5259 A 5258 5260 0 5259
5260 U 5259 5261 0 5260
5261 A 5260 5262 0 5261
5262 C 5261 5263 0 5262
5263 U 5262 5264 0 5263
5264 U 5263 5265 0 5264
5265 G 5264 5266 0 5265
5266 G 5265 5267 0 5266
5267 G 5266 5268 0 5267
5268 C 5267 5269 0 5268
5269 A 5268 5270 0 5269
5270 G 5269 5271 0 5270
5271 G 5270 5272 0 5271
5272 A 5271 5273 0 5272
5273 G 5272 5274 0 5273
5274 U 5273 5275 0 5274
5275 G 5274 5276 0 5275
5276 G 5275 5277 0 5276
5277 A 5276 5278 0 5277
5278 A 5277 5279 0 5278
5279 G 5278 5280 0 5279
5280 C 5279 5281 0 5280
5281 C 5280 5282 0 5281
5282 A 5281 5283 0 5282
5283 U 5282 5284 0 5283
5284 A 5283 5285 0 5284
5285 A 5284 5286 0 5285
5286 U 5285 5287 0 5286
5287 A 5286 5288 0 5287
5288 A 5287 5289 0 5288
5289 G 5288 5290 0 5289
5290 A 5289 5291 0 5290
5291 A 5290 5292 0 5291
5292 U 5291 5293 0 5292
5293 U 5292 5294 0 5293
5294 C 5293 5295 0 5294
5295 U 5294 5296 0 5295
5296 G 5295 5297 0 5296
5297 C 5296 5298 0 5297
5298 A 5297 5299 0 5298
5299 A 5298 5300 0 5299
5300 C 5299 5301 0 5300
5301 A 5300 5302 0 5301
5302 A 5301 5303 0 5302
5303 C 5302 5304 0 5303
5304 U 5303 5305 0 5304
5305 G 5304 5306 0 5305
5306 C 5305 5307 0 5306
5307 U 5306 5308 0 5307
5308 G 5307 5309 0 5308
5309 U 5308 5310 0 5309
5310 U 5309 5311 0 5310
5311 U 5310 5312 0 5311
5312 A 5311 5313 0 5312
5313 U 5312 5314 0 5313
5314 C 5313 5315 0 5314
5315 C 5314 5316 0 5315
5316 A 5315 5317 0 5316
5317 U 5316 5318 0 5317
5318 U 5317 5319 0 5318
5319 U 5318 5320 0 5319
5320 C 5319 5321 0 5320
5321 A 5320 5322 0 5321
5322 G 5321 5323 0 5322
5323 A 5322 5324 0 5323
5324 A 5323 5325 0 5324
5325 U 5324 5326 0 5325
5326 U 5325 5327 0 5326
5327 G 5326 5328 0 5327
5328 G 5327 5329 0 5328
5329 G 5328 5330 0 5329
5330 U 5329 5331 0 5330
5331 G 5330 5332 0 5331
5332 U 5331 5333 0 5332
5333 C 5332 5334 0 5333
5334 G 5333 5335 0 5334
5335 A 5334 5336 0 5335
5336 C 5335 5337 0 5336
5337 A 5336 5338 0 5337
5338 U 5337 5339 0 5338
5339 A 5338 5340 0 5339
5340 G 5339 5341 0 5340
5341 C 5340 5342 0 5341
5342 A 5341 5343 0 5342
5343 G 5342 5344 0 5343
5344 A 5343 5345 0 5344
5345 A 5344 5346 0 5345
5346 U 5345 5347 0 5346
5347 A 5346 5348 0 5347
5348 G 5347 5349 0 5348
5349 G 5348 5350 0 5349
5350 C 5349 5351 0 5350
5351 G 5350 5352 0 5351
5352 U 5351 5353 0 5352
5353 U 5352 5354 0 5353
5354 A 5353 5355 0 5354
5355 C 5354 5356 0 5355
5356 U 5355 5357 0 5356
5357 C 5356 5358 0 5357
5358 G 5357 5359 0 5358
5359 A 5358 5360 0 5359
5360 C 5359 5361 0 5360
5361 A 5360 5362 0 5361
5362 G 5361 5363 0 5362
5363 A 5362 5364 0 5363
5364 G 5363 5365 0 5364
5365 G 5364 5366 0 5365
5366 A 5365 5367 0 5366
5367 G 5366 5368 0 5367
5368 A 5367 5369 0 5368
5369 G 5368 5370 0 5369
5370 C 5369 5371 0 5370
5371 A 5370 5372 0 5371
5372 A 5371 5373 0 5372
5373 G 5372 5374 0 5373
5374 A 5373 5375 0 5374
5375 A 5374 5376 0 5375
5376 A 5375 5377 0 5376
5377 U 5376 5378 0 5377
5378 G 5377 5379 0 5378
5379 G 5378 5380 0 5379
5380 A 5379 5381 0 5380
5381 G 5380 5382 0 5381
5382 C 5381 5383 0 5382
5383 C 5382 5384 0 5383
5384 A 5383 5385 0 5384
5385 G 5384 5386 0 5385
5386 U 5385 5387 0 5386
5387 A 5386 5388 0 5387
5388 G 5387 5389 0 5388
5389 A 5388 5390 0 5389
5390 U 5389 5391 0 5390
5391 C 5390 5392 0 5391
5392 C 5391 5393 0 5392
5393 U 5392 5394 0 5393
5394 A 5393 5395 0 5394
5395 G 5394 5396 0 5395
5396 A 5395 5397 0 5396
5397 C 5396 5398 0 5397
5398 U 5397 5399 0 5398
5399 A 5398 5400 0 5399
5400 G 5399 5401 0 5400
5401 A 5400 5402 0 5401
5402 G 5401 5403 0 5402
5403 C 5402 5404 0 5403
5404 C 5403 5405 0 5404
5405 C 5404 5406 0 5405
5406 U 5405 5407 0 5406
5407 G 5406 5408 0 5407
5408 G 5407 5409 0 5408
5409 A 5408 5410 0 5409
5410 A 5409 5411 0 5410
5411 G 5410 5412 0 5411
5412 C 5411 5413 0 5412
5413 A 5412 5414 0 5413
5414 U 5413 5415 0 5414
5415 C 5414 5416 0 5415
5416 C 5415 5417 0 5416
5417 A 5416 5418 0 5417
5418 G 5417 5419 0 5418
5419 G 5418 5420 0 5419
5420 A 5419 5421 0 5420
5421 A 5420 5422 0 5421
5422 G 5421 5423 0 5422
5423 U 5422 5424 0 5423
5424 C 5423 5425 0 5424
5425 A 5424 5426 0 5425
5426 G 5425 5427 0 5426
5427 C 5426 5428 0 5427
5428 C 5427 5429 0 5428
5429 U 5428 5430 0 5429
5430 A 5429 5431 0 5430
5431 A 5430 5432 0 5431
5432 A 5431 5433 0 5432
5433 A 5432 5434 0 5433
5434 C 5433 5435 0 5434
5435 U 5434 5436 0 5435
5436 G 5435 5437 0 5436
5437 C 5436 5438 0 5437
5438 U 5437 5439 0 5438
5439 U 5438 5440 0 5439
5440 G 5439 5441 0 5440
5441 U 5440 5442 0 5441
5442 A 5441 5443 0 5442
5443 C 5442 5444 0 5443
5444 C 5443 5445 0 5444
5445 A 5444 5446 0 5445
5446 A 5445 5447 0 5446
5447 U 5446 5448 0 5447
5448 U 5447 5449 0 5448
5449 G 5448 5450 0 5449
5450 C 5449 5451 0 5450
5451 U 5450 5452 0 5451
5452 A 5451 5453 0 5452
5453 U 5452 5454 0 5453
5454 U 5453 5455 0 5454
5455 G 5454 5456 0 5455
5456 U 5455 5457 0 5456
5457 A 5456 5458 0 5457
5458 A 5457 5459 0 5458
5459 A 5458 5460 0 5459
5460 A 5459 5461 0 5460
5461 A 5460 5462 0 5461
5462 G 5461 5463 0 5462
5463 U 5462 5464 0 5463
5464 G 5463 5465 0 5464
5465 U 5464 5466 0 5465
5466 U 5465 5467 0 5466
5467 G 5466 5468 0 5467
5468 C 5467 5469 0 5468
5469 U 5468 5470 0 5469
5470 U 5469 5471 0 5470
5471 U 5470 5472 0 5471
5472 C 5471 5473 0 5472
5473 A 5472 5474 0 5473
5474 U 5473 5475 0 5474
5475 U 5474 5476 0 5475
5476 G 5475 5477 0 5476
5477 C 5476 5478 0 5477
5478 C 5477 5479 0 5478
5479 A 5478 5480 0 5479
5480 A 5479 5481 0 5480
5481 G 5480 5482 0 5481
5482 U 5481 5483 0 5482
5483 U 5482 5484 0 5483
5484 U 5483 5485 0 5484
5485 G 5484 5486 0 5485
5486 U 5485 5487 0 5486
5487 U 5486 5488 0 5487
5488 U 5487 5489 0 5488
5489 C 5488 5490 0 5489
5490 A 5489 5491 0 5490
5491 U 5490 5492 0 5491
5492 G 5491 5493 0 5492
5493 A 5492 5494 0 5493
5494 C 5493 5495 0 5494
5495 A 5494 5496 0 5495
5496 A 5495 5497 0 5496
5497 A 5496 5498 0 5497
5498 A 5497 5499 0 5498
5499 G 5498 5500 0 5499
5500 C 5499 5501 0 5500
5501 C 5500 5502 0 5501
5502 U 5501 5503 0 5502
5503 U 5502 5504 0 5503
5504 A 5503 5505 0 5504
5505 G 5504 5506 0 5505
5506 G 5505 5507 0 5506
5507 C 5506 5508 0 5507
5508 A 5507 5509 0 5508
5509 U 5508 5510 0 5509
5510 C 5509 5511 0 5510
5511 U 5510 5512 0 5511
5512 C 5511 5513 0 5512
5513 C 5512 5514 0 5513
5514 U 5513 5515 0 5514
5515 A 5514 5516 0 5515
5516 U 5515 5517 0 5516
5517 G 5516 5518 0 5517
5518 G 5517 5519 0 5518
5519 C 5518 5520 0 5519
5520 A 5519 5521 0 5520
5521 G 5520 5522 0 5521
5522 G 5521 5523 0 5522
5523 A 5522 5524 0 5523
5524 A 5523 5525 0 5524
5525 G 5524 5526 0 5525
5526 A 5525 5527 0 5526
5527 A 5526 5528 0 5527
5528 G 5527 5529 0 5528
5529 C 5528 5530 0 5529
5530 G 5529 5531 0 5530
5531 G 5530 5532 0 5531
5532 A 5531 5533 0 5532
5533 G 5532 5534 0 5533
5534 A 5533 5535 0 5534
5535 C 5534 5536 0 5535
5536 A 5535 5537 0 5536
5537 G 5536 5538 0 5537
5538 C 5537 5539 0 5538
5539 G 5538 5540 0 5539
5540 A 5539 5541 0 5540
5541 C 5540 5542 0 5541
5542 G 5541 5543 0 5542
5543 A 5542 5544 0 5543
5544 A 5543 5545 0 5544
5545 G 5544 5546 0 5545
5546 A 5545 5547 0 5546
5547 G 5546 5548 0 5547
5548 C 5547 5549 0 5548
5549 U 5548 5550 0 5549
5550 C 5549 5551 0 5550
5551 A 5550 5552 0 5551
5552 U 5551 5553 0 5552
5553 C 5552 5554 0 5553
5554 A 5553 5555 0 5554
5555 G 5554 5556 0 5555
5556 A 5555 5557 0 5556
5557 A 5556 5558 0 5557
5558 C 5557 5559 0 5558
5559 A 5558 5560 0 5559
5560 G 5559 5561 0 5560
5561 U 5560 5562 0 5561
5562 C 5561 5563 0 5562
5563 A 5562 5564 0 5563
5564 G 5563 5565 0 5564
5565 A 5564 5566 0 5565
5566 C 5565 5567 0 5566
5567 U 5566 5568 0 5567
5568 C 5567 5569 0 5568
5569 A 5568 5570 0 5569
5570 U 5569 5571 0 5570
5571 C 5570 5572 0 5571
5572 A 5571 5573 0 5572
5573 A 5572 5574 0 5573
5574 G 5573 5575 0 5574
5575 C 5574 5576 0 5575
5576 U 5575 5577 0 5576
5577 U 5576 5578 0 5577
5578 C 5577 5579 0 5578
5579 U 5578 5580 0 5579
5580 C 5579 5581 0 5580
5581 U 5580 5582 0 5581
5582 A 5581 5583 0 5582
5583 U 5582 5584 0 5583
5584 C 5583 5585 0 5584
5585 A 5584 5586 0 5585
5586 A 5585 5587 0 5586
5587 A 5586 5588 0 5587
5588 G 5587 5589 0 5588
5589 C 5588 5590 0 5589
5590 A 5589 5591 0 5590
5591 G 5590 5592 0 5591
5592 U 5591 5593 0 5592
5593 A 5592 5594 0 5593
5594 A 5593 5595 0 5594
5595 G 5594 5596 0 5595
5596 U 5595 5597 0 5596
5597 A 5596 5598 0 5597
5598 G 5597 5599 0 5598
5599 U 5598 5600 0 5599
5600 A 5599 5601 0 5600
5601 C 5600 5602 0 5601
5602 A 5601 5603 0 5602
5603 U 5602 5604 0 5603
5604 G 5603 5605 0 5604
5605 U 5604 5606 0 5605
5606 A 5605 5607 0 5606
5607 A 5606 5608 0 5607
5608 U 5607 5609 0 5608
5609 G 5608 5610 0 5609
5610 C 5609 5611 0 5610
5611 A 5610 5612 0 5611
5612 A 5611 5613 0 5612
5613 C 5612 5614 0 5613
5614 C 5613 5615 0 5614
5615 U 5614 5616 0 5615
5616 A 5615 5617 0 5616
5617 U 5616 5618 0 5617
5618 A 5617 5619 0 5618
5619 A 5618 5620 0 5619
5620 U 5619 5621 0 5620
5621 A 5620 5622 0 5621
5622 G 5621 5623 0 5622
5623 U 5622 5624 0 5623
5624 A 5623 5625 0 5624
5625 G 5624 5626 0 5625
5626 C 5625 5627 0 5626
5627 A 5626 5628 0 5627
5628 A 5627 5629 0 5628
5629 U 5628 5630 0 5629
5630 A 5629 5631 0 5630
5631 G 5630 5632 0 5631
5632 U 5631 5633 0 5632
5633 A 5632 5634 0 5633
5634 G 5633 5635 0 5634
5635 C 5634 5636 0 5635
5636 A 5635 5637 0 5636
5637 U 5636 5638 0 5637
5638 U 5637 5639 0 5638
5639 A 5638 5640 0 5639
5640 G 5639 5641 0 5640
5641 U 5640 5642 0 5641
5642 A 5641 5643 0 5642
5643 G 5642 5644 0 5643
5644 U 5643 5645 0 5644
5645 A 5644 5646 0 5645
5646 G 5645 5647 0 5646
5647 C 5646 5648 0 5647
5648 A 5647 5649 0 5648
5649 A 5648 5650 0 5649
5650 U 5649 5651 0 5650
5651 A 5650 5652 0 5651
5652 A 5651 5653 0 5652
5653 U 5652 5654 0 5653
5654 A 5653 5655 0 5654
5655 A 5654 5656 0 5655
5656 U 5655 5657 0 5656
5657 A 5656 5658 0 5657
5658 G 5657 5659 0 5658
5659 C 5658 5660 0 5659
5660 A 5659 5661 0 5660
5661 A 5660 5662 0 5661
5662 U 5661 5663 0 5662
5663 A 5662 5664 0 5663
5664 G 5663 5665 0 5664
5665 U 5664 5666 0 5665
5666 U 5665 5667 0 5666
5667 G 5666 5668 0 5667
5668 U 5667 5669 0 5668
5669 G 5668 5670 0 5669
5670 U 5669 5671 0 5670
5671 G 5670 5672 0 5671
5672 G 5671 5673 0 5672
5673 U 5672 5674 0 5673
5674 C 5673 5675 0 5674
5675 C 5674 5676 0 5675
5676 A 5675 5677 0 5676
5677 U 5676 5678 0 5677
5678 A 5677 5679 0 5678
5679 G 5678 5680 0 5679
5680 U 5679 5681 0 5680
5681 A 5680 5682 0 5681
5682 A 5681 5683 0 5682
5683 U 5682 5684 0 5683
5684 C 5683 5685 0 5684
5685 A 5684 5686 0 5685
5686 U 5685 5687 0 5686
5687 A 5686 5688 0 5687
5688 G 5687 5689 0 5688
5689 A 5688 5690 0 5689
5690 A 5689 5691 0 5690
5691 U 5690 5692 0 5691
5692 A 5691 5693 0 5692
5693 U 5692 5694 0 5693
5694 A 5693 5695 0 5694
5695 G 5694 5696 0 5695
5696 G 5695 5697 0 5696
5697 A 5696 5698 0 5697
5698 A 5697 5699 0 5698
5699 A 5698 5700 0 5699
5700 A 5699 5701 0 5700
5701 U 5700 5702 0 5701
5702 A 5701 5703 0 5702
5703 U 5702 5704 0 5703
5704 U 5703 5705 0 5704
5705 A 5704 5706 0 5705
5706 A 5705 5707 0 5706
5707 G 5706 5708 0 5707
5708 A 5707 5709 0 5708
5709 C 5708 5710 0 5709
5710 A 5709 5711 0 5710
5711 A 5710 5712 0 5711
5712 A 5711 5713 0 5712
5713 G 5712 5714 0 5713
5714 A 5713 5715 0 5714
5715 A 5714 5716 0 5715
5716 A 5715 5717 0 5716
5717 A 5716 5718 0 5717
5718 A 5717 5719 0 5718
5719 U 5718 5720 0 5719
5720 A 5719 5721 0 5720
5721 G 5720 5722 0 5721
5722 A 5721 5723 0 5722
5723 C 5722 5724 0 5723
5724 A 5723 5725 0 5724
5725 G 5724 5726 0 5725
5726 G 5725 5727 0 5726
5727 U 5726 5728 0 5727
5728 U 5727 5729 0 5728
5729 A 5728 5730 0 5729
5730 A 5729 5731 0 5730
5731 U 5730 5732 0 5731
5732 U 5731 5733 0 5732
5733 G 5732 5734 0 5733
5734 A 5733 5735 0 5734
5735 U 5734 5736 0 5735
5736 A 5735 5737 0 5736
5737 G 5736 5738 0 5737
5738 A 5737 5739 0 5738
5739 C 5738 5740 0 5739
5740 U 5739 5741 0 5740
5741 A 5740 5742 0 5741
5742 A 5741 5743 0 5742
5743 U 5742 5744 0 5743
5744 A 5743 5745 0 5744
5745 G 5744 5746 0 5745
5746 A 5745 5747 0 5746
5747 A 5746 5748 0 5747
5748 A 5747 5749 0 5748
5749 G 5748 5750 0 5749
5750 A 5749 5751 0 5750
5751 G 5750 5752 0 5751
5752 C 5751 5753 0 5752
5753 A 5752 5754 0 5753
5754 G 5753 5755 0 5754
5755 A 5754 5756 0 5755
5756 A 5755 5757 0 5756
5757 G 5756 5758 0 5757
5758 A 5757 5759 0 5758
5759 C 5758 5760 0 5759
5760 A 5759 5761 0 5760
5761 G 5760 5762 0 5761
5762 U 5761 5763 0 5762
5763 G 5762 5764 0 5763
5764 G 5763 5765 0 5764
5765 C 5764 5766 0 5765
5766 A 5765 5767 0 5766
5767 A 5766 5768 0 5767
5768 U 5767 5769 0 5768
5769 G 5768 5770 0 5769
5770 A 5769 5771 0 5770
5771 G 5770 5772 0 5771
5772 A 5771 5773 0 5772
5773 G 5772 5774 0 5773
5774 U 5773 5775 0 5774
5775 G 5774 5776 0 5775
5776 A 5775 5777 0 5776
5777 A 5776 5778 0 5777
5778 G 5777 5779 0 5778
5779 G 5778 5780 0 5779
5780 A 5779 5781 0 5780
5781 G 5780 5782 0 5781
5782 A 5781 5783 0 5782
5783 A 5782 5784 0 5783
5784 G 5783 5785 0 5784
5785 U 5784 5786 0 5785
5786 A 5785 5787 0 5786
5787 U 5786 5788 0 5787
5788 C 5787 5789 0 5788
5789 A 5788 5790 0 5789
5790 G 5789 5791 0 5790
5791 C 5790 5792 0 5791
5792 A 5791 5793 0 5792
5793 C 5792 5794 0 5793
5794 U 5793 5795 0 5794
5795 U 5794 5796 0 5795
5796 G 5795 5797 0 5796
5797 U 5796 5798 0 5797
5798 G 5797 5799 0 5798
5799 G 5798 5800 0 5799
5800 A 5799 5801 0 5800
5801 G 5800 5802 0 5801
5802 A 5801 5803 0 5802
5803 U 5802 5804 0 5803
5804 G 5803 5805 0 5804
5805 G 5804 5806 0 5805
5806 G 5805 5807 0 5806
5807 G 5806 5808 0 5807
5808 G 5807 5809 0 5808
5809 U 5808 5810 0 5809
5810 G 5809 5811 0 5810
5811 G 5810 5812 0 5811
5812 A 5811 5813 0 5812
5813 A 5812 5814 0 5813
5814 A 5813 5815 0 5814
5815 U 5814 5816 0 5815
5816 G 5815 5817 0 5816
5817 G 5816 5818 0 5817
5818 G 5817 5819 0 5818
5819 G 5818 5820 0 5819
5820 C 5819 5821 0 5820
5821 A 5820 5822 0 5821
5822 C 5821 5823 0 5822
5823 C 5822 5824 0 5823
5824 A 5823 5825 0 5824
5825 U 5824 5826 0 5825
5826 G 5825 5827 0 5826
5827 C 5826 5828 0 5827
5828 U 5827 5829 0 5828
5829 C 5828 5830 0 5829
5830 C 5829 5831 0 5830
5831 U 5830 5832 0 5831
5832 U 5831 5833 0 5832
5833 G 5832 5834 0 5833
5834 G 5833 5835 0 5834
5835 G 5834 5836 0 5835
5836 A 5835 5837 0 5836
5837 U 5836 5838 0 5837
5838 A 5837 5839 0 5838
5839 U 5838 5840 0 5839
5840 U 5839 5841 0 5840
5841 G 5840 5842 0 5841
5842 A 5841 5843 0 5842
5843 U 5842 5844 0 5843
5844 G 5843 5845 0 5844
5845 A 5844 5846 0 5845
5846 U 5845 5847 0 5846
5847 C 5846 5848 0 5847
5848 U 5847 5849 0 5848
5849 G 5848 5850 0 5849
5850 U 5849 5851 0 5850
5851 A 5850 5852 0 5851
5852 G 5851 5853 0 5852
5853 U 5852 5854 0 5853
5854 G 5853 5855 0 5854
5855 C 5854 5856 0 5855
5856 U 5855 5857 0 5856
5857 A 5856 5858 0 5857
5858 C 5857 5859 0 5858
5859 A 5858 5860 0 5859
5860 G 5859 5861 0 5860
5861 A 5860 5862 0 5861
5862 A 5861 5863 0 5862
5863 A 5862 5864 0 5863
5864 A 5863 5865 0 5864
5865 A 5864 5866 0 5865
5866 U 5865 5867 0 5866
5867 U 5866 5868 0 5867
5868 G 5867 5869 0 5868
5869 U 5868 5870 0 5869
5870 G 5869 5871 0 5870
5871 G 5870 5872 0 5871
5872 G 5871 5873 0 5872
5873 U 5872 5874 0 5873
5874 C 5873 5875 0 5874
5875 A 5874 5876 0 5875
5876 C 5875 5877 0 5876
5877 A 5876 5878 0 5877
5878 G 5877 5879 0 5878
5879 U 5878 5880 0 5879
5880 C 5879 5881 0 5880
5881 U 5880 5882 0 5881
5882 A 5881 5883 0 5882
5883 U 5882 5884 0 5883
5884 U 5883 5885 0 5884
5885 A 5884 5886 0 5885
5886 U 5885 5887 0 5886
5887 G 5886 5888 0 5887
5888 G 5887 5889 0 5888
5889 G 5888 5890 0 5889
5890 G 5889 5891 0 5890
5891 U 5890 5892 0 5891
5892 A 5891 5893 0 5892
5893 C 5892 5894 0 5893
5894 C 5893 5895 0 5894
5895 U 5894 5896 0 5895
5896 G 5895 5897 0 5896
5897 U 5896 5898 0 5897
5898 G 5897 5899 0 5898
5899 U 5898 5900 0 5899
5900 G 5899 5901 0 5900
5901 G 5900 5902 0 5901
5902 A 5901 5903 0 5902
5903 A 5902 5904 0 5903
5904 G 5903 5905 0 5904
5905 G 5904 5906 0 5905
5906 A 5905 5907 0 5906
5907 A 5906 5908 0 5907
5908 G 5907 5909 0 5908
5909 C 5908 5910 0 5909
5910 A 5909 5911 0 5910
5911 A 5910 5912 0 5911
5912 C 5911 5913 0 5912
5913 C 5912 5914 0 5913
5914 A 5913 5915 0 5914
5915 C 5914 5916 0 5915
5916 C 5915 5917 0 5916
5917 A 5916 5918 0 5917
5918 C 5917 5919 0 5918
5919 U 5918 5920 0 5919
5920 C 5919 5921 0 5920
5921 U 5920 5922 0 5921
5922 A 5921 5923 0 5922
5923 U 5922 5924 0 5923
5924 U 5923 5925 0 5924
5925 U 5924 5926 0 5925
5926 U 5925 5927 0 5926
5927 G 5926 5928 0 5927
5928 U 5927 5929 0 5928
5929 G 5928 5930 0 5929
5930 C 5929 5931 0 5930
5931 A 5930 5932 0 5931
5932 U 5931 5933 0 5932
5933 C 5932 5934 0 5933
5934 A 5933 5935 0 5934
5935 G 5934 5936 0 5935
5936 A 5935 5937 0 5936
5937 U 5936 5938 0 5937
5938 G 5937 5939 0 5938
5939 C 5938 5940 0 5939
5940 U 5939 5941 0 5940
5941 A 5940 5942 0 5941
5942 A 5941 5943 0 5942
5943 A 5942 5944 0 5943
5944 G 5943 5945 0 5944
5945 C 5944 5946 0 5945
5946 A 5945 5947 0 5946
5947 U 5946 5948 0 5947
5948 A 5947 5949 0 5948
5949 U 5948 5950 0 5949
5950 G 5949 5951 0 5950
5951 A 5950 5952 0 5951
5952 U 5951 5953 0 5952
5953 A 5952 5954 0 5953
5954 C 5953 5955 0 5954
5955 A 5954 5956 0 5955
5956 G 5955 5957 0 5956
5957 A 5956 5958 0 5957
5958 G 5957 5959 0 5958
5959 G 5958 5960 0 5959
5960 U 5959 5961 0 5960
5961 A 5960 5962 0 5961
5962 C 5961 5963 0 5962
5963 A 5962 5964 0 5963
5964 U 5963 5965 0 5964
5965 A 5964 5966 0 5965
5966 A 5965 5967 0 5966
5967 U 5966 5968 0 5967
5968 G 5967 5969 0 5968
5969 U 5968 5970 0 5969
5970 U 5969 5971 0 5970
5971 U 5970 5972 0 5971
5972 G 5971 5973 0 5972
5973 G 5972 5974 0 5973
5974 G 5973 5975 0 5974
5975 C 5974 5976 0 5975
5976 C 5975 5977 0 5976
5977 A 5976 5978 0 5977
5978 C 5977 5979 0 5978
5979 A 5978 5980 0 5979
5980 C 5979 5981 0 5980
5981 A 5980 5982 0 5981
5982 U 5981 5983 0 5982
5983 G 5982 5984 0 5983
5984 C 5983 5985 0 5984
5985 C 5984 5986 0 5985
5986 U 5985 5987 0 5986
5987 G 5986 5988 0 5987
5988 U 5987 5989 0 5988
5989 G 5988 5990 0 5989
5990 U 5989 5991 0 5990
5991 A 5990 5992 0 5991
5992 C 5991 5993 0 5992
5993 C 5992 5994 0 5993
5994 C 5993 5995 0 5994
5995 A 5994 5996 0 5995
5996 C 5995 5997 0 5996
5997 A 5996 5998 0 5997
5998 G 5997 5999 0 5998
5999 A 5998 6000 0 5999
6000 C 5999 6001 0 6000
6001 C 6000 6002 0 6001
6002 C 6001 6003 0 6002
6003 C 6002 6004 0 6003
6004 A 6003 6005 0 6004
6005 A 6004 6006 0 6005
6006 C 6005 6007 0 6006
6007 C 6006 6008 0 6007
6008 C 6007 6009 0 6008
6009 A 6008 6010 0 6009
6010 C 6009 6011 0 6010
6011 A 6010 6012 0 6011
6012 A 6011 6013 0 6012
6013 G 6012 6014 0 6013
6014 A 6013 6015 0 6014
6015 A 6014 6016 0 6015
6016 G 6015 6017 0 6016
6017 U 6016 6018 0 6017
6018 A 6017 6019 0 6018
6019 G 6018 6020 0 6019
6020 U 6019 6021 0 6020
6021 A 6020 6022 0 6021
6022 U 6021 6023 0 6022
6023 U 6022 6024 0 6023
6024 G 6023 6025 0 6024
6025 G 6024 6026 0 6025
6026 U 6025 6027 0 6026
6027 A 6026 6028 0 6027
6028 A 6027 6029 0 6028
6029 A 6028 6030 0 6029
6030 U 6029 6031 0 6030
6031 G 6030 6032 0 6031
6032 U 6031 6033 0 6032
6033 G 6032 6034 0 6033
6034 A 6033 6035 0 6034
6035 C 6034 6036 0 6035
6036 A 6035 6037 0 6036
6037 G 6036 6038 0 6037
6038 A 6037 6039 0 6038
6039 A 6038 6040 0 6039
6040 A 6039 6041 0 6040
6041 A 6040 6042 0 6041
6042 U 6041 6043 0 6042
6043 U 6042 6044 0 6043
6044 U 6043 6045 0 6044
6045 U 6044 6046 0 6045
6046 A 6045 6047 0 6046
6047 A 6046 6048 0 6047
6048 C 6047 6049 0 6048
6049 A 6048 6050 0 6049
6050 U 6049 6051 0 6050
6051 G 6050 6052 0 6051
6052 U 6051 6053 0 6052
6053 G 6052 6054 0 6053
6054 G 6053 6055 0 6054
6055 A 6054 6056 0 6055
6056 A 6055 6057 0 6056
6057 A 6056 6058 0 6057
6058 A 6057 6059 0 6058
6059 A 6058 6060 0 6059
6060 U 6059 6061 0 6060
6061 G 6060 6062 0 6061
6062 A 6061 6063 0 6062
6063 C 6062 6064 0 6063
6064 A 6063 6065 0 6064
6065 U 6064 6066 0 6065
6066 G 6065 6067 0 6066
6067 G 6066 6068 0 6067
6068 U 6067 6069 0 6068
6069 A 6068 6070 0 6069
6070 G 6069 6071 0 6070
6071 A 6070 6072 0 6071
6072 A 6071 6073 0 6072
6073 C 6072 6074 0 6073
6074 A 6073 6075 0 6074
6075 G 6074 6076 0 6075
6076 A 6075 6077 0 6076
6077 U 6076 6078 0 6077
6078 G 6077 6079 0 6078
6079 C 6078 6080 0 6079
6080 A 6079 6081 0 6080
6081 U 6080 6082 0 6081
6082 G 6081 6083 0 6082
6083 A 6082 6084 0 6083
6084 G 6083 6085 0 6084
6085 G 6084 6086 0 6085
6086 A 6085 6087 0 6086
6087 U 6086 6088 0 6087
6088 A 6087 6089 0 6088
6089 U 6088 6090 0 6089
6090 A 6089 6091 0 6090
6091 A 6090 6092 0 6091
6092 U 6091 6093 0 6092
6093 C 6092 6094 0 6093
6094 A 6093 6095 0 6094
6095 G 6094 6096 0 6095
6096 U 6095 6097 0 6096
6097 U 6096 6098 0 6097
6098 U 6097 6099 0 6098
6099 A 6098 6100 0 6099
6100 U 6099 6101 0 6100
6101 G 6100 6102 0 6101
6102 G 6101 6103 0 6102
6103 G 6102 6104 0 6103
6104 A 6103 6105 0 6104
6105 U 6104 6106 0 6105
6106 C 6105 6107 0 6106
6107 A 6106 6108 0 6107
6108 A 6107 6109 0 6108
6109 A 6108 6110 0 6109
6110 G 6109 6111 0 6110
6111 C 6110 6112 0 6111
6112 C 6111 6113 0 6112
6113 U 6112 6114 0 6113
6114 A 6113 6115 0 6114
6115 A 6114 6116 0 6115
6116 A 6115 6117 0 6116
6117 G 6116 6118 0 6117
6118 C 6117 6119 0 6118
6119 C 6118 6120 0 6119
6120 A 6119 6121 0 6120
6121 U 6120 6122 0 6121
6122 G 6121 6123 0 6122
6123 U 6122 6124 0 6123
6124 G 6123 6125 0 6124
6125 U 6124 6126 0 6125
6126 A 6125 6127 0 6126
6127 A 6126 6128 0 6127
6128 A 6127 6129 0 6128
6129 A 6128 6130 0 6129
6130 U 6129 6131 0 6130
6131 U 6130 6132 0 6131
6132 A 6131 6133 0 6132
6133 A 6132 6134 0 6133
6134 C 6133 6135 0 6134
6135 C 6134 6136 0 6135
6136 C 6135 6137 0 6136
6137 C 6136 6138 0 6137
6138 A 6137 6139 0 6138
6139 C 6138 6140 0 6139
6140 U 6139 6141 0 6140
6141 C 6140 6142 0 6141
6142 U 6141 6143 0 6142
6143 G 6142 6144 0 6143
6144 U 6143 6145 0 6144
6145 G 6144 6146 0 6145
6146 U 6145 6147 0 6146
6147 U 6146 6148 0 6147
6148 A 6147 6149 0 6148
6149 G 6148 6150 0 6149
6150 U 6149 6151 0 6150
6151 U 6150 6152 0 6151
6152 U 6151 6153 0 6152
6153 A 6152 6154 0 6153
6154 A 6153 6155 0 6154
6155 A 6154 6156 0 6155
6156 G 6155 6157 0 6156
6157 U 6156 6158 0 6157
6158 G 6157 6159 0 6158
6159 C 6158 6160 0 6159
6160 A 6159 6161 0 6160
6161 C 6160 6162 0 6161
6162 U 6161 6163 0 6162
6163 G 6162 6164 0 6163
6164 A 6163 6165 0 6164
6165 U 6164 6166 0 6165
6166 U 6165 6167 0 6166
6167 U 6166 6168 0 6167
6168 G 6167 6169 0 6168
6169 A 6168 6170 0 6169
6170 A 6169 6171 0 6170
6171 G 6170 6172 0 6171
6172 A 6171 6173 0 6172
6173 A 6172 6174 0 6173
6174 U 6173 6175 0 6174
6175 G 6174 6176 0 6175
6176 A 6175 6177 0 6176
6177 U 6176 6178 0 6177
6178 A 6177 6179 0 6178
6179 C 6178 6180 0 6179
6180 U 6179 6181 0 6180
6181 A 6180 6182 0 6181
6182 A 6181 6183 0 6182
6183 U 6182 6184 0 6183
6184 A 6183 6185 0 6184
6185 C 6184 6186 0 6185
6186 C 6185 6187 0 6186
6187 A 6186 6188 0 6187
6188 A 6187 6189 0 6188
6189 U 6188 6190 0 6189
6190 A 6189 6191 0 6190
6191 G 6190 6192 0 6191
6192 U 6191 6193 0 6192
6193 A 6192 6194 0 6193
6194 G 6193 6195 0 6194
6195 U 6194 6196 0 6195
6196 A 6195 6197 0 6196
6197 G 6196 6198 0 6197
6198 C 6197 6199 0 6198
6199 G 6198 6200 0 6199
6200 G 6199 6201 0 6200
6201 G 6200 6202 0 6201
6202 A 6201 6203 0 6202
6203 G 6202 6204 0 6203
6204 A 6203 6205 0 6204
6205 A 6204 6206 0 6205
6206 U 6205 6207 0 6206
6207 G 6206 6208 0 6207
6208 A 6207 6209 0 6208
6209 U 6208 6210 0 6209
6210 A 6209 6211 0 6210
6211 A 6210 6212 0 6211
6212 U 6211 6213 0 6212
6213 G 6212 6214 0 6213
6214 G 6213 6215 0 6214
6215 A 6214 6216 0 6215
6216 G 6215 6217 0 6216
6217 A 6216 6218 0 6217
6218 A 6217 6219 0 6218
6219 A 6218 6220 0 6219
6220 G 6219 6221 0 6220
6221 G 6220 6222 0 6221
6222 A 6221 6223 0 6222
6223 G 6222 6224 0 6223
6224 A 6223 6225 0 6224
6225 G 6224 6226 0 6225
6226 A 6225 6227 0 6226
6227 U 6226 6228 0 6227
6228 A 6227 6229 0 6228
6229 A 6228 6230 0 6229
6230 A 6229 6231 0 6230
6231 A 6230 6232 0 6231
6232 A 6231 6233 0 6232
6233 A 6232 6234 0 6233
6234 C 6233 6235 0 6234
6235 U 6234 6236 0 6235
6236 G 6235 6237 0 6236
6237 C 6236 6238 0 6237
6238 U 6237 6239 0 6238
6239 C 6238 6240 0 6239
6240 U 6239 6241 0 6240
6241 U 6240 6242 0 6241
6242 U 6241 6243 0 6242
6243 C 6242 6244 0 6243
6244 A 6243 6245 0 6244
6245 A 6244 6246 0 6245
6246 U 6245 6247 0 6246
6247 A 6246 6248 0 6247
6248 U 6247 6249 0 6248
6249 C 6248 6250 0 6249
6250 A 6249 6251 0 6250
6251 G 6250 6252 0 6251
6252 C 6251 6253 0 6252
6253 A 6252 6254 0 6253
6254 C 6253 6255 0 6254
6255 A 6254 6256 0 6255
6256 A 6255 6257 0 6256
6257 G 6256 6258 0 6257
6258 C 6257 6259 0 6258
6259 A 6258 6260 0 6259
6260 U 6259 6261 0 6260
6261 A 6260 6262 0 6261
6262 A 6261 6263 0 6262
6263 G 6262 6264 0 6263
6264 A 6263 6265 0 6264
6265 G 6264 6266 0 6265
6266 A 6265 6267 0 6266
6267 U 6266 6268 0 6267
6268 A 6267 6269 0 6268
6269 A 6268 6270 0 6269
6270 G 6269 6271 0 6270
6271 G 6270 6272 0 6271
6272 U 6271 6273 0 6272
6273 G 6272 6274 0 6273
6274 C 6273 6275 0 6274
6275 A 6274 6276 0 6275
6276 G 6275 6277 0 6276
6277 A 6276 6278 0 6277
6278 A 6277 6279 0 6278
6279 A 6278 6280 0 6279
6280 G 6279 6281 0 6280
6281 A 6280 6282 0 6281
6282 A 6281 6283 0 6282
6283 U 6282 6284 0 6283
6284 A 6283 6285 0 6284
6285 U 6284 6286 0 6285
6286 G 6285 6287 0 6286
6287 C 6286 6288 0 6287
6288 A 6287 6289 0 6288
6289 U 6288 6290 0 6289
6290 U 6289 6291 0 6290
6291 C 6290 6292 0 6291
6292 U 6291 6293 0 6292
6293 U 6292 6294 0 6293
6294 U 6293 6295 0 6294
6295 U 6294 6296 0 6295
6296 A 6295 6297 0 6296
6297 U 6296 6298 0 6297
6298 A 6297 6299 0 6298
6299 A 6298 6300 0 6299
6300 A 6299 6301 0 6300
6301 C 6300 6302 0 6301
6302 U 6301 6303 0 6302
6303 U 6302 6304 0 6303
6304 G 6303 6305 0 6304
6305 A 6304 6306 0 6305
6306 U 6305 6307 0 6306
6307 A 6306 6308 0 6307
6308 U 6307 6309 0 6308
6309 A 6308 6310 0 6309
6310 G 6309 6311 0 6310
6311 U 6310 6312 0 6311
6312 A 6311 6313 0 6312
6313 C 6312 6314 0 6313
6314 C 6313 6315 0 6314
6315 A 6314 6316 0 6315
6316 A 6315 6317 0 6316
6317 U 6316 6318 0 6317
6318 A 6317 6319 0 6318
6319 G 6318 6320 0 6319
6320 A 6319 6321 0 6320
6321 U 6320 6322 0 6321
6322 A 6321 6323 0 6322
6323 A 6322 6324 0 6323
6324 U 6323 6325 0 6324
6325 A 6324 6326 0 6325
6326 C 6325 6327 0 6326
6327 C 6326 6328 0 6327
6328 A 6327 6329 0 6328
6329 G 6328 6330 0 6329
6330 C 6329 6331 0 6330
6331 U 6330 6332 0 6331
6332 A 6331 6333 0 6332
6333 U 6332 6334 0 6333
6334 A 6333 6335 0 6334
6335 G 6334 6336 0 6335
6336 G 6335 6337 0 6336
6337 U 6336 6338 0 6337
6338 U 6337 6339 0 6338
6339 G 6338 6340 0 6339
6340 A 6339 6341 0 6340
6341 U 6340 6342 0 6341
6342 A 6341 6343 0 6342
6343 A 6342 6344 0 6343
6344 G 6343 6345 0 6344
6345 U 6344 6346 0 6345
6346 U 6345 6347 0 6346
6347 G 6346 6348 0 6347
6348 U 6347 6349 0 6348
6349 A 6348 6350 0 6349
6350 A 6349 6351 0 6350
6351 C 6350 6352 0 6351
6352 A 6351 6353 0 6352
6353 C 6352 6354 0 6353
6354 C 6353 6355 0 6354
6355 U 6354 6356 0 6355
6356 C 6355 6357 0 6356
6357 A 6356 6358 0 6357
6358 G 6357 6359 0 6358
6359 U 6358 6360 0 6359
6360 C 6359 6361 0 6360
6361 A 6360 6362 0 6361
6362 U 6361 6363 0 6362
6363 U 6362 6364 0 6363
6364 A 6363 6365 0 6364
6365 C 6364 6366 0 6365
6366 A 6365 6367 0 6366
6367 C 6366 6368 0 6367
6368 A 6367 6369 0 6368
6369 G 6368 6370 0 6369
6370 G 6369 6371 0 6370
6371 C 6370 6372 0 6371
6372 C 6371 6373 0 6372
6373 U 6372 6374 0 6373
6374 G 6373 6375 0 6374
6375 U 6374 6376 0 6375
6376 C 6375 6377 0 6376
6377 C 6376 6378 0 6377
6378 A 6377 6379 0 6378
6379 A 6378 6380 0 6379
6380 A 6379 6381 0 6380
6381 G 6380 6382 0 6381
6382 G 6381 6383 0 6382
6383 U 6382 6384 0 6383
6384 A 6383 6385 0 6384
6385 U 6384 6386 0 6385
6386 C 6385 6387 0 6386
6387 C 6386 6388 0 6387
6388 U 6387 6389 0 6388
6389 U 6388 6390 0 6389
6390 U 6389 6391 0 6390
6391 G 6390 6392 0 6391
6392 A 6391 6393 0 6392
6393 G 6392 6394 0 6393
6394 C 6393 6395 0 6394
6395 C 6394 6396 0 6395
6396 A 6395 6397 0 6396
6397 A 6396 6398 0 6397
6398 U 6397 6399 0 6398
6399 U 6398 6400 0 6399
6400 C 6399 6401 0 6400
6401 C 6400 6402 0 6401
6402 C 6401 6403 0 6402
6403 A 6402 6404 0 6403
6404 U 6403 6405 0 6404
6405 A 6404 6406 0 6405
6406 C 6405 6407 0 6406
6407 A 6406 6408 0 6407
6408 U 6407 6409 0 6408
6409 U 6408 6410 0 6409
6410 A 6409 6411 0 6410
6411 U 6410 6412 0 6411
6412 U 6411 6413 0 6412
6413 G 6412 6414 0 6413
6414 U 6413 6415 0 6414
6415 G 6414 6416 0 6415
6416 C 6415 6417 0 6416
6417 C 6416 6418 0 6417
6418 C 6417 6419 0 6418
6419 C 6418 6420 0 6419
6420 G 6419 6421 0 6420
6421 G 6420 6422 0 6421
6422 C 6421 6423 0 6422
6423 U 6422 6424 0 6423
6424 G 6423 6425 0 6424
6425 G 6424 6426 0 6425
6426 U 6425 6427 0 6426
6427 U 6426 6428 0 6427
6428 U 6427 6429 0 6428
6429 U 6428 6430 0 6429
6430 G 6429 6431 0 6430
6431 C 6430 6432 0 6431
6432 G 6431 6433 0 6432
6433 A 6432 6434 0 6433
6434 U 6433 6435 0 6434
6435 U 6434 6436 0 6435
6436 C 6435 6437 0 6436
6437 U 6436 6438 0 6437
6438 A 6437 6439 0 6438
6439 A 6438 6440 0 6439
6440 A 6439 6441 0 6440
6441 A 6440 6442 0 6441
6442 U 6441 6443 0 6442
6443 G 6442 6444 0 6443
6444 U 6443 6445 0 6444
6445 A 6444 6446 0 6445
6446 A 6445 6447 0 6446
6447 U 6446 6448 0 6447
6448 A 6447 6449 0 6448
6449 A 6448 6450 0 6449
6450 U 6449 6451 0 6450
6451 A 6450 6452 0 6451
6452 A 6451 6453 0 6452
6453 G 6452 6454 0 6453
6454 A 6453 6455 0 6454
6455 C 6454 6456 0 6455
6456 G 6455 6457 0 6456
6457 U 6456 6458 0 6457
6458 U 6457 6459 0 6458
6459 C 6458 6460 0 6459
6460 A 6459 6461 0 6460
6461 A 6460 6462 0 6461
6462 U 6461 6463 0 6462
6463 G 6462 6464 0 6463
6464 G 6463 6465 0 6464
6465 A 6464 6466 0 6465
6466 A 6465 6467 0 6466
6467 C 6466 6468 0 6467
6468 A 6467 6469 0 6468
6469 G 6468 6470 0 6469
6470 G 6469 6471 0 6470
6471 A 6470 6472 0 6471
6472 C 6471 6473 0 6472
6473 C 6472 6474 0 6473
6474 A 6473 6475 0 6474
6475 U 6474 6476 0 6475
6476 G 6475 6477 0 6476
6477 U 6476 6478 0 6477
6478 A 6477 6479 0 6478
6479 C 6478 6480 0 6479
6480 A 6479 6481 0 6480
6481 A 6480 6482 0 6481
6482 A 6481 6483 0 6482
6483 U 6482 6484 0 6483
6484 G 6483 6485 0 6484
6485 U 6484 6486 0 6485
6486 C 6485 6487 0 6486
6487 A 6486 6488 0 6487
6488 G 6487 6489 0 6488
6489 C 6488 6490 0 6489
6490 A 6489 6491 0 6490
6491 C 6490 6492 0 6491
6492 A 6491 6493 0 6492
6493 G 6492 6494 0 6493
6494 U 6493 6495 0 6494
6495 A 6494 6496 0 6495
6496 C 6495 6497 0 6496
6497 A 6496 6498 0 6497
6498 A 6497 6499 0 6498
6499 U 6498 6500 0 6499
6500 G 6499 6501 0 6500
6501 U 6500 6502 0 6501
6502 A 6501 6503 0 6502
6503 C 6502 6504 0 6503
6504 A 6503 6505 0 6504
6505 C 6504 6506 0 6505
6506 A 6505 6507 0 6506
6507 U 6506 6508 0 6507
6508 G 6507 6509 0 6508
6509 G 6508 6510 0 6509
6510 A 6509 6511 0 6510
6511 A 6510 6512 0 6511
6512 U 6511 6513 0 6512
6513 C 6512 6514 0 6513
6514 A 6513 6515 0 6514
6515 G 6514 6516 0 6515
6516 G 6515 6517 0 6516
6517 C 6516 6518 0 6517
6518 C 6517 6519 0 6518
6519 A 6518 6520 0 6519
6520 G 6519 6521 0 6520
6521 U 6520 6522 0 6521
6522 A 6521 6523 0 6522
6523 G 6522 6524 0 6523
6524 U 6523 6525 0 6524
6525 A 6524 6526 0 6525
6526 U 6525 6527 0 6526
6527 C 6526 6528 0 6527
6528 A 6527 6529 0 6528
6529 A 6528 6530 0 6529
6530 C 6529 6531 0 6530
6531 U 6530 6532 0 6531
6532 C 6531 6533 0 6532
6533 A 6532 6534 0 6533
6534 A 6533 6535 0 6534
6535 C 6534 6536 0 6535
6536 U 6535 6537 0 6536
6537 G 6536 6538 0 6537
6538 C 6537 6539 0 6538
6539 U 6538 6540 0 6539
6540 G 6539 6541 0 6540
6541 U 6540 6542 0 6541
6542 U 6541 6543 0 6542
6543 A 6542 6544 0 6543
6544 A 6543 6545 0 6544
6545 A 6544 6546 0 6545
6546 U 6545 6547 0 6546
6547 G 6546 6548 0 6547
6548 G 6547 6549 0 6548
6549 C 6548 6550 0 6549
6550 A 6549 6551 0 6550
6551 G 6550 6552 0 6551
6552 U 6551 6553 0 6552
6553 C 6552 6554 0 6553
6554 U 6553 6555 0 6554
6555 A 6554 6556 0 6555
6556 G 6555 6557 0 6556
6557 C 6556 6558 0 6557
6558 A 6557 6559 0 6558
6559 G 6558 6560 0 6559
6560 A 6559 6561 0 6560
6561 A 6560 6562 0 6561
6562 G 6561 6563 0 6562
6563 A 6562 6564 0 6563
6564 A 6563 6565 0 6564
6565 G 6564 6566 0 6565
6566 A 6565 6567 0 6566
6567 U 6566 6568 0 6567
6568 G 6567 6569 0 6568
6569 U 6568 6570 0 6569
6570 A 6569 6571 0 6570
6571 G 6570 6572 0 6571
6572 U 6571 6573 0 6572
6573 A 6572 6574 0 6573
6574 A 6573 6575 0 6574
6575 U 6574 6576 0 6575
6576 U 6575 6577 0 6576
6577 A 6576 6578 0 6577
6578 G 6577 6579 0 6578
6579 A 6578 6580 0 6579
6580 U 6579 6581 0 6580
6581 C 6580 6582 0 6581
6582 U 6581 6583 0 6582
6583 G 6582 6584 0 6583
6584 C 6583 6585 0 6584
6585 C 6584 6586 0 6585
6586 A 6585 6587 0 6586
6587 A 6586 6588 0 6587
6588 U 6587 6589 0 6588
6589 U 6588 6590 0 6589
6590 U 6589 6591 0 6590
6591 C 6590 6592 0 6591
6592 A 6591 6593 0 6592
6593 C 6592 6594 0 6593
6594 A 6593 6595 0 6594
6595 G 6594 6596 0 6595
6596 A 6595 6597 0 6596
6597 C 6596 6598 0 6597
6598 A 6597 6599 0 6598
6599 A 6598 6600 0 6599
6600 U 6599 6601 0 6600
6601 G 6600 6602 0 6601
6602 C 6601 6603 0 6602
6603 U 6602 6604 0 6603
6604 A 6603 6605 0 6604
6605 A 6604 6606 0 6605
6606 A 6605 6607 0 6606
6607 A 6606 6608 0 6607
6608 C 6607 6609 0 6608
6609 C 6608 6610 0 6609
6610 A 6609 6611 0 6610
6611 U 6610 6612 0 6611
6612 A 6611 6613 0 6612
6613 A 6612 6614 0 6613
6614 U 6613 6615 0 6614
6615 A 6614 6616 0 6615
6616 G 6615 6617 0 6616
6617 U 6616 6618 0 6617
6618 A 6617 6619 0 6618
6619 C 6618 6620 0 6619
6620 A 6619 6621 0 6620
6621 G 6620 6622 0 6621
6622 C 6621 6623 0 6622
6623 U 6622 6624 0 6623
6624 G 6623 6625 0 6624
6625 A 6624 6626 0 6625
6626 A 6625 6627 0 6626
6627 C 6626 6628 0 6627
6628 A 6627 6629 0 6628
6629 C 6628 6630 0 6629
6630 A 6629 6631 0 6630
6631 U 6630 6632 0 6631
6632 C 6631 6633 0 6632
6633 U 6632 6634 0 6633
6634 G 6633 6635 0 6634
6635 U 6634 6636 0 6635
6636 A 6635 6637 0 6636
6637 G 6636 6638 0 6637
6638 A 6637 6639 0 6638
6639 A 6638 6640 0 6639
6640 A 6639 6641 0 6640
6641 U 6640 6642 0 6641
6642 U 6641 6643 0 6642
6643 A 6642 6644 0 6643
6644 A 6643 6645 0 6644
6645 U 6644 6646 0 6645
6646 U 6645 6647 0 6646
6647 G 6646 6648 0 6647
6648 U 6647 6649 0 6648
6649 A 6648 6650 0 6649
6650 C 6649 6651 0 6650
6651 A 6650 6652 0 6651
6652 A 6651 6653 0 6652
6653 G 6652 6654 0 6653
6654 A 6653 6655 0 6654
6655 C 6654 6656 0 6655
6656 C 6655 6657 0 6656
6657 C 6656 6658 0 6657
6658 A 6657 6659 0 6658
6659 A 6658 6660 0 6659
6660 C 6659 6661 0 6660
6661 A 6660 6662 0 6661
6662 A 6661 6663 0 6662
6663 C 6662 6664 0 6663
6664 A 6663 6665 0 6664
6665 A 6664 6666 0 6665
6666 U 6665 6667 0 6666
6667 A 6666 6668 0 6667
6668 C 6667 6669 0 6668
6669 A 6668 6670 0 6669
6670 A 6669 6671 0 6670
6671 G 6670 6672 0 6671
6672 A 6671 6673 0 6672
6673 A 6672 6674 0 6673
6674 A 6673 6675 0 6674
6675 A 6674 6676 0 6675
6676 A 6675 6677 0 6676
6677 G 6676 6678 0 6677
6678 U 6677 6679 0 6678
6679 A 6678 6680 0 6679
6680 U 6679 6681 0 6680
6681 C 6680 6682 0 6681
6682 C 6681 6683 0 6682
6683 G 6682 6684 0 6683
6684 U 6683 6685 0 6684
6685 A 6684 6686 0 6685
6686 U 6685 6687 0 6686
6687 C 6686 6688 0 6687
6688 C 6687 6689 0 6688
6689 A 6688 6690 0 6689
6690 G 6689 6691 0 6690
6691 A 6690 6692 0 6691
6692 G 6691 6693 0 6692
6693 G 6692 6694 0 6693
6694 G 6693 6695 0 6694
6695 G 6694 6696 0 6695
6696 A 6695 6697 0 6696
6697 C 6696 6698 0 6697
6698 C 6697 6699 0 6698
6699 A 6698 6700 0 6699
6700 G 6699 6701 0 6700
6701 G 6700 6702 0 6701
6702 G 6701 6703 0 6702
6703 A 6702 6704 0 6703
6704 G 6703 6705 0 6704
6705 A 6704 6706 0 6705
6706 G 6705 6707 0 6706
6707 C 6706 6708 0 6707
6708 A 6707 6709 0 6708
6709 U 6708 6710 0 6709
6710 U 6709 6711 0 6710
6711 U 6710 6712 0 6711
6712 G 6711 6713 0 6712
6713 U 6712 6714 0 6713
6714 U 6713 6715 0 6714
6715 A 6714 6716 0 6715
6716 C 6715 6717 0 6716
6717 A 6716 6718 0 6717
6718 A 6717 6719 0 6718
6719 U 6718 6720 0 6719
6720 A 6719 6721 0 6720
6721 G 6720 6722 0 6721
6722 G 6721 6723 0 6722
6723 A 6722 6724 0 6723
6724 A 6723 6725 0 6724
6725 A 6724 6726 0 6725
6726 A 6725 6727 0 6726
6727 A 6726 6728 0 6727
6728 U 6727 6729 0 6728
6729 A 6728 6730 0 6729
6730 G 6729 6731 0 6730
6731 G 6730 6732 0 6731
6732 A 6731 6733 0 6732
6733 A 6732 6734 0 6733
6734 A 6733 6735 0 6734
6735 U 6734 6736 0 6735
6736 A 6735 6737 0 6736
6737 U 6736 6738 0 6737
6738 G 6737 6739 0 6738
6739 A 6738 6740 0 6739
6740 G 6739 6741 0 6740
6741 A 6740 6742 0 6741
6742 C 6741 6743 0 6742
6743 A 6742 6744 0 6743
6744 A 6743 6745 0 6744
6745 G 6744 6746 0 6745
6746 C 6745 6747 0 6746
6747 A 6746 6748 0 6747
6748 C 6747 6749 0 6748
6749 A 6748 6750 0 6749
6750 U 6749 6751 0 6750
6751 U 6750 6752 0 6751
6752 G 6751 6753 0 6752
6753 U 6752 6754 0 6753
6754 A 6753 6755 0 6754
6755 A 6754 6756 0 6755
6756 C 6755 6757 0 6756
6757 A 6756 6758 0 6757
6758 U 6757 6759 0 6758
6759 U 6758 6760 0 6759
6760 A 6759 6761 0 6760
6761 G 6760 6762 0 6761
6762 U 6761 6763 0 6762
6763 A 6762 6764 0 6763
6764 G 6763 6765 0 6764
6765 A 6764 6766 0 6765
6766 G 6765 6767 0 6766
6767 C 6766 6768 0 6767
6768 A 6767 6769 0 6768
6769 A 6768 6770 0 6769
6770 A 6769 6771 0 6770
6771 A 6770 6772 0 6771
6772 U 6771 6773 0 6772
6773 G 6772 6774 0 6773
6774 G 6773 6775 0 6774
6775 A 6774 6776 0 6775
6776 A 6775 6777 0 6776
6777 U 6776 6778 0 6777
6778 G 6777 6779 0 6778
6779 C 6778 6780 0 6779
6780 C 6779 6781 0 6780
6781 A 6780 6782 0 6781
6782 C 6781 6783 0 6782
6783 U 6782 6784 0 6783
6784 U 6783 6785 0 6784
6785 U 6784 6786 0 6785
6786 A 6785 6787 0 6786
6787 A 6786 6788 0 6787
6788 A 6787 6789 0 6788
6789 A 6788 6790 0 6789
6790 C 6789 6791 0 6790
6791 A 6790 6792 0 6791
6792 G 6791 6793 0 6792
6793 A 6792 6794 0 6793
6794 U 6793 6795 0 6794
6795 A 6794 6796 0 6795
6796 G 6795 6797 0 6796
6797 C 6796 6798 0 6797
6798 U 6797 6799 0 6798
6799 A 6798 6800 0 6799
6800 G 6799 6801 0 6800
6801 C 6800 6802 0 6801
6802 A 6801 6803 0 6802
6803 A 6802 6804 0 6803
6804 A 6803 6805 0 6804
6805 U 6804 6806 0 6805
6806 U 6805 6807 0 6806
6807 A 6806 6808 0 6807
6808 A 6807 6809 0 6808
6809 G 6808 6810 0 6809
6810 A 6809 6811 0 6810
6811 G 6810 6812 0 6811
6812 A 6811 6813 0 6812
6813 A 6812 6814 0 6813
6814 C 6813 6815 0 6814
6815 A 6814 6816 0 6815
6816 A 6815 6817 0 6816
6817 U 6816 6818 0 6817
6818 U 6817 6819 0 6818
6819 U 6818 6820 0 6819
6820 G 6819 6821 0 6820
6821 G 6820 6822 0 6821
6822 A 6821 6823 0 6822
6823 A 6822 6824 0 6823
6824 A 6823 6825 0 6824
6825 U 6824 6826 0 6825
6826 A 6825 6827 0 6826
6827 A 6826 6828 0 6827
6828 U 6827 6829 0 6828
6829 A 6828 6830 0 6829
6830 A 6829 6831 0 6830
6831 A 6830 6832 0 6831
6832 A 6831 6833 0 6832
6833 C 6832 6834 0 6833
6834 A 6833 6835 0 6834
6835 A 6834 6836 0 6835
6836 U 6835 6837 0 6836
6837 A 6836 6838 0 6837
6838 A 6837 6839 0 6838
6839 U 6838 6840 0 6839
6840 C 6839 6841 0 6840
6841 U 6840 6842 0 6841
6842 U 6841 6843 0 6842
6843 U 6842 6844 0 6843
6844 A 6843 6845 0 6844
6845 A 6844 6846 0 6845
6846 G 6845 6847 0 6846
6847 C 6846 6848 0 6847
6848 A 6847 6849 0 6848
6849 A 6848 6850 0 6849
6850 U 6849 6851 0 6850
6851 C 6850 6852 0 6851
6852 C 6851 6853 0 6852
6853 U 6852 6854 0 6853
6854 C 6853 6855 0 6854
6855 A 6854 6856 0 6855
6856 G 6855 6857 0 6856
6857 G 6856 6858 0 6857
6858 A 6857 6859 0 6858
6859 G 6858 6860 0 6859
6860 G 6859 6861 0 6860
6861 G 6860 6862 0 6861
6862 G 6861 6863 0 6862
6863 A 6862 6864 0 6863
6864 C 6863 6865 0 6864
6865 C 6864 6866 0 6865
6866 C 6865 6867 0 6866
6867 A 6866 6868 0 6867
6868 G 6867 6869 0 6868
6869 A 6868 6870 0 6869
6870 A 6869 6871 0 6870
6871 A 6870 6872 0 6871
6872 U 6871 6873 0 6872
6873 U 6872 6874 0 6873
6874 G 6873 6875 0 6874
6875 U 6874 6876 0 6875
6876 A 6875 6877 0 6876
6877 A 6876 6878 0 6877
6878 C 6877 6879 0 6878
6879 G 6878 6880 0 6879
6880 C 6879 6881 0 6880
6881 A 6880 6882 0 6881
6882 C 6881 6883 0 6882
6883 A 6882 6884 0 6883
6884 G 6883 6885 0 6884
6885 U 6884 6886 0 6885
6886 U 6885 6887 0 6886
6887 U 6886 6888 0 6887
6888 U 6887 6889 0 6888
6889 A 6888 6890 0 6889
6890 A 6889 6891 0 6890
6891 U 6890 6892 0 6891
6892 U 6891 6893 0 6892
6893 G 6892 6894 0 6893
6894 U 6893 6895 0 6894
6895 G 6894 6896 0 6895
6896 G 6895 6897 0 6896
6897 A 6896 6898 0 6897
6898 G 6897 6899 0 6898
6899 G 6898 6900 0 6899
6900 G 6899 6901 0 6900
6901 G 6900 6902 0 6901
6902 A 6901 6903 0 6902
6903 A 6902 6904 0 6903
6904 U 6903 6905 0 6904
6905 U 6904 6906 0 6905
6906 U 6905 6907 0 6906
6907 U 6906 6908 0 6907
6908 U 6907 6909 0 6908
6909 C 6908 6910 0 6909
6910 U 6909 6911 0 6910
6911 A 6910 6912 0 6911
6912 C 6911 6913 0 6912
6913 U 6912 6914 0 6913
6914 G 6913 6915 0 6914
6915 U 6914 6916 0 6915
6916 A 6915 6917 0 6916
6917 A 6916 6918 0 6917
6918 U 6917 6919 0 6918
6919 U 6918 6920 0 6919
6920 C 6919 6921 0 6920
6921 A 6920 6922 0 6921
6922 A 6921 6923 0 6922
6923 C 6922 6924 0 6923
6924 A 6923 6925 0 6924
6925 C 6924 6926 0 6925
6926 A 6925 6927 0 6926
6927 A 6926 6928 0 6927
6928 C 6927 6929 0 6928
6929 U 6928 6930 0 6929
6930 G 6929 6931 0 6930
6931 U 6930 6932 0 6931
6932 U 6931 6933 0 6932
6933 U 6932 6934 0 6933
6934 A 6933 6935 0 6934
6935 A 6934 6936 0 6935
6936 U 6935 6937 0 6936
6937 A 6936 6938 0 6937
6938 G 6937 6939 0 6938
6939 U 6938 6940 0 6939
6940 A 6939 6941 0 6940
6941 C 6940 6942 0 6941
6942 U 6941 6943 0 6942
6943 U 6942 6944 0 6943
6944 G 6943 6945 0 6944
6945 G 6944 6946 0 6945
6946 U 6945 6947 0 6946
6947 U 6946 6948 0 6947
6948 U 6947 6949 0 6948
6949 A 6948 6950 0 6949
6950 A 6949 6951 0 6950
6951 U 6950 6952 0 6951
6952 A 6951 6953 0 6952
6953 G 6952 6954 0 6953
6954 U 6953 6955 0 6954
6955 A 6954 6956 0 6955
6956 C 6955 6957 0 6956
6957 U 6956 6958 0 6957
6958 U 6957 6959 0 6958
6959 G 6958 6960 0 6959
6960 G 6959 6961 0 6960
6961 A 6960 6962 0 6961
6962 G 6961 6963 0 6962
6963 U 6962 6964 0 6963
6964 A 6963 6965 0 6964
6965 C 6964 6966 0 6965
6966 U 6965 6967 0 6966
6967 G 6966 6968 0 6967
6968 A 6967 6969 0 6968
6969 A 6968 6970 0 6969
6970 G 6969 6971 0 6970
6971 G 6970 6972 0 6971
6972 G 6971 6973 0 6972
6973 U 6972 6974 0 6973
6974 C 6973 6975 0 6974
6975 A 6974 6976 0 6975
6976 A 6975 6977 0 6976
6977 A 6976 6978 0 6977
6978 U 6977 6979 0 6978
6979 A 6978 6980 0 6979
6980 A 6979 6981 0 6980
6981 C 6980 6982 0 6981
6982 A 6981 6983 0 6982
6983 C 6982 6984 0 6983
6984 U 6983 6985 0 6984
6985 G 6984 6986 0 6985
6986 A 6985 6987 0 6986
6987 A 6986 6988 0 6987
6988 G 6987 6989 0 6988
6989 G 6988 6990 0 6989
6990 A 6989 6991 0 6990
6991 A 6990 6992 0 6991
6992 G 6991 6993 0 6992
6993 U 6992 6994 0 6993
6994 G 6993 6995 0 6994
6995 A 6994 6996 0 6995
6996 C 6995 6997 0 6996
6997 A 6996 6998 0 6997
6998 C 6997 6999 0 6998
6999 A 6998 7000 0 6999
7000 A 6999 7001 0 7000
7001 U 7000 7002 0 7001
7002 C 7001 7003 0 7002
7003 A 7002 7004 0 7003
7004 C 7003 7005 0 7004
7005 A 7004 7006 0 7005
7006 C 7005 7007 0 7006
7007 U 7006 7008 0 7007
7008 C 7007 7009 0 7008
7009 C 7008 7010 0 7009
7010 C 7009 7011 0 7010
7011 A 7010 7012 0 7011
7012 U 7011 7013 0 7012
7013 G 7012 7014 0 7013
7014 C 7013 7015 0 7014
7015 A 7014 7016 0 7015
7016 G 7015 7017 0 7016
7017 A 7016 7018 0 7017
7018 A 7017 7019 0 7018
7019 U 7018 7020 0 7019
7020 A 7019 7021 0 7020
7021 A 7020 7022 0 7021
7022 A 7021 7023 0 7022
7023 A 7022 7024 0 7023
7024 C 7023 7025 0 7024
7025 A 7024 7026 0 7025
7026 A 7025 7027 0 7026
7027 U 7026 7028 0 7027
7028 U 7027 7029 0 7028
7029 U 7028 7030 0 7029
7030 A 7029 7031 0 7030
7031 U 7030 7032 0 7031
7032 A 7031 7033 0 7032
7033 A 7032 7034 0 7033
7034 A 7033 7035 0 7034
7035 C 7034 7036 0 7035
7036 A 7035 7037 0 7036
7037 U 7036 7038 0 7037
7038 G 7037 7039 0 7038
7039 U 7038 7040 0 7039
7040 G 7039 7041 0 7040
7041 G 7040 7042 0 7041
7042 C 7041 7043 0 7042
7043 A 7042 7044 0 7043
7044 G 7043 7045 0 7044
7045 G 7044 7046 0 7045
7046 A 7045 7047 0 7046
7047 A 7046 7048 0 7047
7048 G 7047 7049 0 7048
7049 U 7048 7050 0 7049
7050 A 7049 7051 0 7050
7051 G 7050 7052 0 7051
7052 G 7051 7053 0 7052
7053 A 7052 7054 0 7053
7054 A 7053 7055 0 7054
7055 A 7054 7056 0 7055
7056 A 7055 7057 0 7056
7057 G 7056 7058 0 7057
7058 C 7057 7059 0 7058
7059 A 7058 7060 0 7059
7060 A 7059 7061 0 7060
7061 U 7060 7062 0 7061
7062 G 7061 7063 0 7062
7063 U 7062 7064 0 7063
7064 A 7063 7065 0 7064
7065 U 7064 7066 0 7065
7066 G 7065 7067 0 7066
7067 C 7066 7068 0 7067
7068 C 7067 7069 0 7068
7069 C 7068 7070 0 7069
7070 C 7069 7071 0 7070
7071 U 7070 7072 0 7071
7072 C 7071 7073 0 7072
7073 C 7072 7074 0 7073
7074 C 7073 7075 0 7074
7075 A 7074 7076 0 7075
7076 U 7075 7077 0 7076
7077 C 7076 7078 0 7077
7078 A 7077 7079 0 7078
7079 G 7078 7080 0 7079
7080 U 7079 7081 0 7080
7081 G 7080 7082 0 7081
7082 G 7081 7083 0 7082
7083 A 7082 7084 0 7083
7084 C 7083 7085 0 7084
7085 A 7084 7086 0 7085
7086 A 7085 7087 0 7086
7087 A 7086 7088 0 7087
7088 U 7087 7089 0 7088
7089 U 7088 7090 0 7089
7090 A 7089 7091 0 7090
7091 G 7090 7092 0 7091
7092 A 7091 7093 0 7092
7093 U 7092 7094 0 7093
7094 G 7093 7095 0 7094
7095 U 7094 7096 0 7095
7096 U 7095 7097 0 7096
7097 C 7096 7098 0 7097
7098 A 7097 7099 0 7098
7099 U 7098 7100 0 7099
7100 C 7099 7101 0 7100
7101 A 7100 7102 0 7101
7102 A 7101 7103 0 7102
7103 A 7102 7104 0 7103
7104 U 7103 7105 0 7104
7105 A 7104 7106 0 7105
7106 U 7105 7107 0 7106
7107 U 7106 7108 0 7107
7108 A 7107 7109 0 7108
7109 C 7108 7110 0 7109
7110 U 7109 7111 0 7110
7111 G 7110 7112 0 7111
7112 G 7111 7113 0 7112
7113 G 7112 7114 0 7113
7114 C 7113 7115 0 7114
7115 U 7114 7116 0 7115
7116 G 7115 7117 0 7116
7117 C 7116 7118 0 7117
7118 U 7117 7119 0 7118
7119 A 7118 7120 0 7119
7120 U 7119 7121 0 7120
7121 U 7120 7122 0 7121
7122 A 7121 7123 0 7122
7123 A 7122 7124 0 7123
7124 C 7123 7125 0 7124
7125 A 7124 7126 0 7125
7126 A 7125 7127 0 7126
7127 G 7126 7128 0 7127
7128 A 7127 7129 0 7128
7129 G 7128 7130 0 7129
7130 A 7129 7131 0 7130
7131 U 7130 7132 0 7131
7132 G 7131 7133 0 7132
7133 G 7132 7134 0 7133
7134 U 7133 7135 0 7134
7135 G 7134 7136 0 7135
7136 G 7135 7137 0 7136
7137 U 7136 7138 0 7137
7138 A 7137 7139 0 7138
7139 A 7138 7140 0 7139
7140 U 7139 7141 0 7140
7141 A 7140 7142 0 7141
7142 A 7141 7143 0 7142
7143 C 7142 7144 0 7143
7144 A 7143 7145 0 7144
7145 A 7144 7146 0 7145
7146 C 7145 7147 0 7146
7147 A 7146 7148 0 7147
7148 A 7147 7149 0 7148
7149 U 7148 7150 0 7149
7150 G 7149 7151 0 7150
7151 G 7150 7152 0 7151
7152 G 7151 7153 0 7152
7153 U 7152 7154 0 7153
7154 C 7153 7155 0 7154
7155 C 7154 7156 0 7155
7156 G 7155 7157 0 7156
7157 A 7156 7158 0 7157
7158 G 7157 7159 0 7158
7159 A 7158 7160 0 7159
7160 U 7159 7161 0 7160
7161 C 7160 7162 0 7161
7162 U 7161 7163 0 7162
7163 U 7162 7164 0 7163
7164 C 7163 7165 0 7164
7165 A 7164 7166 0 7165
7166 G 7165 7167 0 7166
7167 A 7166 7168 0 7167
7168 C 7167 7169 0 7168
7169 C 7168 7170 0 7169
7170 U 7169 7171 0 7170
7171 G 7170 7172 0 7171
7172 G 7171 7173 0 7172
7173 A 7172 7174 0 7173
7174 G 7173 7175 0 7174
7175 G 7174 7176 0 7175
7176 A 7175 7177 0 7176
7177 G 7176 7178 0 7177
7178 G 7177 7179 0 7178
7179 C 7178 7180 0 7179
7180 G 7179 7181 0 7180
7181 A 7180 7182 0 7181
7182 U 7181 7183 0 7182
7183 A 7182 7184 0 7183
7184 U 7183 7185 0 7184
7185 G 7184 7186 0 7185
7186 A 7185 7187 0 7186
7187 G 7186 7188 0 7187
7188 G 7187 7189 0 7188
7189 G 7188 7190 0 7189
7190 A 7189 7191 0 7190
7191 C 7190 7192 0 7191
7192 A 7191 7193 0 7192
7193 A 7192 7194 0 7193
7194 U 7193 7195 0 7194
7195 U 7194 7196 0 7195
7196 G 7195 7197 0 7196
7197 G 7196 7198 0 7197
7198 A 7197 7199 0 7198
7199 G 7198 7200 0 7199
7200 A 7199 7201 0 7200
7201 A 7200 7202 0 7201
7202 G 7201 7203 0 7202
7203 U 7202 7204 0 7203
7204 G 7203 7205 0 7204
7205 A 7204 7206 0 7205
7206 A 7205 7207 0 7206
7207 U 7206 7208 0 7207
7208 U 7207 7209 0 7208
7209 A 7208 7210 0 7209
7210 U 7209 7211 0 7210
7211 A 7210 7212 0 7211
7212 U 7211 7213 0 7212
7213 A 7212 7214 0 7213
7214 A 7213 7215 0 7214
7215 A 7214 7216 0 7215
7216 U 7215 7217 0 7216
7217 A 7216 7218 0 7217
7218 U 7217 7219 0 7218
7219 A 7218 7220 0 7219
7220 A 7219 7221 0 7220
7221 A 7220 7222 0 7221
7222 G 7221 7223 0 7222
7223 U 7222 7224 0 7223
7224 A 7223 7225 0 7224
7225 G 7224 7226 0 7225
7226 U 7225 7227 0 7226
7227 A 7226 7228 0 7227
7228 A 7227 7229 0 7228
7229 A 7228 7230 0 7229
7230 A 7229 7231 0 7230
7231 A 7230 7232 0 7231
7232 U 7231 7233 0 7232
7233 U 7232 7234 0 7233
7234 G 7233 7235 0 7234
7235 A 7234 7236 0 7235
7236 A 7235 7237 0 7236
7237 C 7236 7238 0 7237
7238 C 7237 7239 0 7238
7239 A 7238 7240 0 7239
7240 U 7239 7241 0 7240
7241 U 7240 7242 0 7241
7242 A 7241 7243 0 7242
7243 G 7242 7244 0 7243
7244 G 7243 7245 0 7244
7245 A 7244 7246 0 7245
7246 G 7245 7247 0 7246
7247 U 7246 7248 0 7247
7248 A 7247 7249 0 7248
7249 G 7248 7250 0 7249
7250 C 7249 7251 0 7250
7251 A 7250 7252 0 7251
7252 C 7251 7253 0 7252
7253 C 7252 7254 0 7253
7254 C 7253 7255 0 7254
7255 A 7254 7256 0 7255
7256 C 7255 7257 0 7256
7257 C 7256 7258 0 7257
7258 A 7257 7259 0 7258
7259 A 7258 7260 0 7259
7260 G 7259 7261 0 7260
7261 G 7260 7262 0 7261
7262 C 7261 7263 0 7262
7263 A 7262 7264 0 7263
7264 A 7263 7265 0 7264
7265 A 7264 7266 0 7265
7266 G 7265 7267 0 7266
7267 A 7266 7268 0 7267
7268 G 7267 7269 0 7268
7269 A 7268 7270 0 7269
7270 A 7269 7271 0 7270
7271 G 7270 7272 0 7271
7272 A 7271 7273 0 7272
7273 G 7272 7274 0 7273
7274 U 7273 7275 0 7274
7275 G 7274 7276 0 7275
7276 G 7275 7277 0 7276
7277 U 7276 7278 0 7277
7278 G 7277 7279 0 7278
7279 C 7278 7280 0 7279
7280 A 7279 7281 0 7280
7281 G 7280 7282 0 7281
7282 A 7281 7283 0 7282
7283 G 7282 7284 0 7283
7284 A 7283 7285 0 7284
7285 G 7284 7286 0 7285
7286 A 7285 7287 0 7286
7287 A 7286 7288 0 7287
7288 A 7287 7289 0 7288
7289 A 7288 7290 0 7289
7290 A 7289 7291 0 7290
7291 A 7290 7292 0 7291
7292 G 7291 7293 0 7292
7293 A 7292 7294 0 7293
7294 G 7293 7295 0 7294
7295 C 7294 7296 0 7295
7296 A 7295 7297 0 7296
7297 G 7296 7298 0 7297
7298 U 7297 7299 0 7298
7299 G 7298 7300 0 7299
7300 G 7299 7301 0 7300
7301 G 7300 7302 0 7301
7302 A 7301 7303 0 7302
7303 A 7302 7304 0 7303
7304 U 7303 7305 0 7304
7305 A 7304 7306 0 7305
7306 G 7305 7307 0 7306
7307 G 7306 7308 0 7307
7308 A 7307 7309 0 7308
7309 G 7308 7310 0 7309
7310 C 7309 7311 0 7310
7311 U 7310 7312 0 7311
7312 U 7311 7313 0 7312
7313 U 7312 7314 0 7313
7314 G 7313 7315 0 7314
7315 U 7314 7316 0 7315
7316 U 7315 7317 0 7316
7317 C 7316 7318 0 7317
7318 C 7317 7319 0 7318
7319 U 7318 7320 0 7319
7320 U 7319 7321 0 7320
7321 G 7320 7322 0 7321
7322 G 7321 7323 0 7322
7323 G 7322 7324 0 7323
7324 U 7323 7325 0 7324
7325 U 7324 7326 0 7325
7326 C 7325 7327 0 7326
7327 U 7326 7328 0 7327
7328 U 7327 7329 0 7328
7329 G 7328 7330 0 7329
7330 G 7329 7331 0 7330
7331 G 7330 7332 0 7331
7332 A 7331 7333 0 7332
7333 G 7332 7334 7508 7333
7334 C 7333 7335 7507 7334
7335 A 7334 7336 7506 7335
7336 G 7335 7337 7505 7336
7337 C 7336 7338 7504 7337
7338 A 7337 7339 7502 7338
7339 G 7338 7340 7501 7339
7340 G 7339 7341 0 7340
7341 A 7340 7342 0 7341
7342 A 7341 7343 0 7342
7343 G 7342 7344 7408 7343
7344 C 7343 7345 7407 7344
7345 A 7344 7346 7406 7345
7346 C 7345 7347 7405 7346
7347 U 7346 7348 7404 7347
7348 A 7347 7349 7403 7348
7349 U 7348 7350 7402 7349
7350 G 7349 7351 7401 7350
7351 G 7350 7352 7382 7351
7352 G 7351 7353 0 7352
7353 C 7352 7354 7380 7353
7354 U 7353 7355 7379 7354
7355 G 7354 7356 7378 7355
7356 C 7355 7357 0 7356
7357 A 7356 7358 0 7357
7358 C 7357 7359 7374 7358
7359 G 7358 7360 7373 7359
7360 U 7359 7361 7372 7360
7361 C 7360 7362 7371 7361
7362 A 7361 7363 7370 7362
7363 A 7362 7364 0 7363
7364 U 7363 7365 0 7364
7365 G 7364 7366 0 7365
7366 A 7365 7367 0 7366
7367 C 7366 7368 0 7367
7368 G 7367 7369 0 7368
7369 C 7368 7370 0 7369
7370 U 7369 7371 7362 7370
7371 G 7370 7372 7361 7371
7372 A 7371 7373 7360 7372
7373 C 7372 7374 7359 7373
7374 G 7373 7375 7358 7374
7375 G 7374 7376 0 7375
7376 U 7375 7377 0 7376
7377 A 7376 7378 0 7377
7378 C 7377 7379 7355 7378
7379 A 7378 7380 7354 7379
7380 G 7379 7381 7353 7380
7381 G 7380 7382 0 7381
7382 C 7381 7383 7351 7382
7383 C 7382 7384 7399 7383
7384 A 7383 7385 7398 7384
7385 G 7384 7386 7397 7385
7386 A 7385 7387 7396 7386
7387 C 7386 7388 7395 7387
7388 A 7387 7389 7394 7388
7389 A 7388 7390 7393 7389
7390 U 7389 7391 0 7390
7391 U 7390 7392 0 7391
7392 A 7391 7393 0 7392
7393 U 7392 7394 7389 7393
7394 U 7393 7395 7388 7394
7395 G 7394 7396 7387 7395
7396 U 7395 7397 7386 7396
7397 C 7396 7398 7385 7397
7398 U 7397 7399 7384 7398
7399 G 7398 7400 7383 7399
7400 A 7399 7401 0 7400
7401 U 7400 7402 7350 7401
7402 A 7401 7403 7349 7402
7403 U 7402 7404 7348 7403
7404 A 7403 7405 7347 7404
7405 G 7404 7406 7346 7405
7406 U 7405 7407 7345 7406
7407 G 7406 7408 7344 7407
7408 C 7407 7409 7343 7408
7409 A 7408 7410 0 7409
7410 G 7409 7411 0 7410
7411 C 7410 7412 7428 7411
7412 A 7411 7413 7427 7412
7413 G 7412 7414 7426 7413
7414 C 7413 7415 7425 7414
7415 A 7414 7416 7424 7415
7416 G 7415 7417 7423 7416
7417 A 7416 7418 7422 7417
7418 A 7417 7419 0 7418
7419 C 7418 7420 0 7419
7420 A 7419 7421 0 7420
7421 A 7420 7422 0 7421
7422 U 7421 7423 7417 7422
7423 U 7422 7424 7416 7423
7424 U 7423 7425 7415 7424
7425 G 7424 7426 7414 7425
7426 C 7425 7427 7413 7426
7427 U 7426 7428 7412 7427
7428 G 7427 7429 7411 7428
7429 A 7428 7430 0 7429
7430 G 7429 7431 0 7430
7431 G 7430 7432 0 7431
7432 G 7431 7433 0 7432
7433 C 7432 7434 0 7433
7434 U 7433 7435 0 7434
7435 A 7434 7436 0 7435
7436 U 7435 7437 0 7436
7437 U 7436 7438 7465 7437
7438 G 7437 7439 7464 7438
7439 A 7438 7440 7463 7439
7440 G 7439 7441 7462 7440
7441 G 7440 7442 0 7441
7442 C 7441 7443 0 7442
7443 G 7442 7444 7459 7443
7444 C 7443 7445 7458 7444
7445 A 7444 7446 7457 7445
7446 A 7445 7447 7456 7446
7447 C 7446 7448 7455 7447
7448 A 7447 7449 7454 7448
7449 G 7448 7450 7453 7449
7450 C 7449 7451 0 7450
7451 A 7450 7452 0 7451
7452 U 7451 7453 0 7452
7453 C 7452 7454 7449 7453
7454 U 7453 7455 7448 7454
7455 G 7454 7456 7447 7455
7456 U 7455 7457 7446 7456
7457 U 7456 7458 7445 7457
7458 G 7457 7459 7444 7458
7459 C 7458 7460 7443 7459
7460 A 7459 7461 0 7460
7461 A 7460 7462 0 7461
7462 C 7461 7463 7440 7462
7463 U 7462 7464 7439 7463
7464 C 7463 7465 7438 7464
7465 A 7464 7466 7437 7465
7466 C 7465 7467 0 7466
7467 A 7466 7468 0 7467
7468 G 7467 7469 7493 7468
7469 U 7468 7470 7492 7469
7470 C 7469 7471 7491 7470
7471 U 7470 7472 7490 7471
7472 G 7471 7473 7489 7472
7473 G 7472 7474 7488 7473
7474 G 7473 7475 7487 7474
7475 G 7474 7476 7486 7475
7476 C 7475 7477 7485 7476
7477 A 7476 7478 0 7477
7478 U 7477 7479 0 7478
7479 C 7478 7480 0 7479
7480 A 7479 7481 0 7480
7481 A 7480 7482 0 7481
7482 A 7481 7483 0 7482
7483 C 7482 7484 0 7483
7484 A 7483 7485 0 7484
7485 G 7484 7486 7476 7485
7486 C 7485 7487 7475 7486
7487 U 7486 7488 7474 7487
7488 C 7487 7489 7473 7488
7489 C 7488 7490 7472 7489
7490 A 7489 7491 7471 7490
7491 G 7490 7492 7470 7491
7492 G 7491 7493 7469 7492
7493 C 7492 7494 7468 7493
7494 A 7493 7495 0 7494
7495 A 7494 7496 0 7495
7496 G 7495 7497 0 7496
7497 A 7496 7498 0 7497
7498 A 7497 7499 0 7498
7499 U 7498 7500 0 7499
7500 C 7499 7501 0 7500
7501 C 7500 7502 7339 7501
7502 U 7501 7503 7338 7502
7503 G 7502 7504 0 7503
7504 G 7503 7505 7337 7504
7505 C 7504 7506 7336 7505
7506 U 7505 7507 7335 7506
7507 G 7506 7508 7334 7507
7508 U 7507 7509 7333 7508
7509 G 7508 7510 0 7509
7510 G 7509 7511 0 7510
7511 A 7510 7512 0 7511
7512 A 7511 7513 0 7512
7513 A 7512 7514 0 7513
7514 G 7513 7515 0 7514
7515 A 7514 7516 0 7515
7516 U 7515 7517 0 7516
7517 A 7516 7518 0 7517
7518 C 7517 7519 0 7518
7519 C 7518 7520 0 7519
7520 U 7519 7521 0 7520
7521 A 7520 7522 0 7521
7522 A 7521 7523 0 7522
7523 A 7522 7524 0 7523
7524 G 7523 7525 0 7524
7525 G 7524 7526 0 7525
7526 A 7525 7527 0 7526
7527 U 7526 7528 0 7527
7528 C 7527 7529 0 7528
7529 A 7528 7530 0 7529
7530 A 7529 7531 0 7530
7531 C 7530 7532 0 7531
7532 A 7531 7533 0 7532
7533 G 7532 7534 0 7533
7534 C 7533 7535 0 7534
7535 U 7534 7536 0 7535
7536 C 7535 7537 0 7536
7537 C 7536 7538 0 7537
7538 U 7537 7539 0 7538
7539 G 7538 7540 0 7539
7540 G 7539 7541 0 7540
7541 G 7540 7542 0 7541
7542 G 7541 7543 0 7542
7543 A 7542 7544 0 7543
7544 U 7543 7545 0 7544
7545 U 7544 7546 0 7545
7546 U 7545 7547 0 7546
7547 G 7546 7548 0 7547
7548 G 7547 7549 7565 7548
7549 G 7548 7550 7564 7549
7550 G 7549 7551 0 7550
7551 U 7550 7552 0 7551
7552 U 7551 7553 0 7552
7553 G 7552 7554 0 7553
7554 C 7553 7555 0 7554
7555 U 7554 7556 0 7555
7556 C 7555 7557 0 7556
7557 U 7556 7558 0 7557
7558 G 7557 7559 0 7558
7559 G 7558 7560 0 7559
7560 A 7559 7561 0 7560
7561 A 7560 7562 0 7561
7562 A 7561 7563 0 7562
7563 A 7562 7564 0 7563
7564 C 7563 7565 7549 7564
7565 U 7564 7566 7548 7565
7566 C 7565 7567 0 7566
7567 A 7566 7568 0 7567
7568 U 7567 7569 0 7568
7569 U 7568 7570 0 7569
7570 U 7569 7571 0 7570
7571 G 7570 7572 0 7571
7572 C 7571 7573 0 7572
7573 A 7572 7574 0 7573
7574 C 7573 7575 0 7574
7575 C 7574 7576 0 7575
7576 A 7575 7577 0 7576
7577 C 7576 7578 0 7577
7578 U 7577 7579 0 7578
7579 G 7578 7580 0 7579
7580 C 7579 7581 0 7580
7581 U 7580 7582 0 7581
7582 G 7581 7583 0 7582
7583 U 7582 7584 0 7583
7584 G 7583 7585 0 7584
7585 C 7584 7586 0 7585
7586 C 7585 7587 0 7586
7587 U 7586 7588 0 7587
7588 U 7587 7589 0 7588
7589 G 7588 7590 0 7589
7590 G 7589 7591 0 7590
7591 A 7590 7592 0 7591
7592 A 7591 7593 0 7592
7593 U 7592 7594 0 7593
7594 G 7593 7595 0 7594
7595 C 7594 7596 0 7595
7596 U 7595 7597 0 7596
7597 A 7596 7598 0 7597
7598 G 7597 7599 0 7598
7599 U 7598 7600 0 7599
7600 U 7599 7601 0 7600
7601 G 7600 7602 0 7601
7602 G 7601 7603 0 7602
7603 A 7602 7604 0 7603
7604 G 7603 7605 0 7604
7605 U 7604 7606 0 7605
7606 A 7605 7607 0 7606
7607 A 7606 7608 0 7607
7608 U 7607 7609 0 7608
7609 A 7608 7610 0 7609
7610 A 7609 7611 0 7610
7611 A 7610 7612 0 7611
7612 U 7611 7613 0 7612
7613 C 7612 7614 0 7613
7614 U 7613 7615 0 7614
7615 C 7614 7616 0 7615
7616 U 7615 7617 0 7616
7617 G 7616 7618 0 7617
7618 G 7617 7619 0 7618
7619 A 7618 7620 0 7619
7620 A 7619 7621 0 7620
7621 C 7620 7622 0 7621
7622 A 7621 7623 0 7622
7623 G 7622 7624 0 7623
7624 A 7623 7625 0 7624
7625 U 7624 7626 0 7625
7626 U 7625 7627 0 7626
7627 U 7626 7628 0 7627
7628 G 7627 7629 0 7628
7629 G 7628 7630 0 7629
7630 A 7629 7631 0 7630
7631 A 7630 7632 0 7631
7632 U 7631 7633 0 7632
7633 A 7632 7634 0 7633
7634 A 7633 7635 0 7634
7635 C 7634 7636 0 7635
7636 A 7635 7637 0 7636
7637 U 7636 7638 0 7637
7638 G 7637 7639 0 7638
7639 A 7638 7640 0 7639
7640 C 7639 7641 0 7640
7641 C 7640 7642 0 7641
7642 U 7641 7643 0 7642
7643 G 7642 7644 0 7643
7644 G 7643 7645 0 7644
7645 A 7644 7646 0 7645
7646 U 7645 7647 0 7646
7647 G 7646 7648 0 7647
7648 G 7647 7649 0 7648
7649 A 7648 7650 0 7649
7650 G 7649 7651 0 7650
7651 U 7650 7652 0 7651
7652 G 7651 7653 0 7652
7653 G 7652 7654 0 7653
7654 G 7653 7655 0 7654
7655 A 7654 7656 0 7655
7656 C 7655 7657 0 7656
7657 A 7656 7658 0 7657
7658 G 7657 7659 0 7658
7659 A 7658 7660 0 7659
7660 G 7659 7661 0 7660
7661 A 7660 7662 0 7661
7662 A 7661 7663 0 7662
7663 A 7662 7664 0 7663
7664 U 7663 7665 0 7664
7665 U 7664 7666 0 7665
7666 A 7665 7667 0 7666
7667 A 7666 7668 0 7667
7668 C 7667 7669 0 7668
7669 A 7668 7670 0 7669
7670 A 7669 7671 0 7670
7671 U 7670 7672 0 7671
7672 U 7671 7673 0 7672
7673 A 7672 7674 0 7673
7674 C 7673 7675 0 7674
7675 A 7674 7676 0 7675
7676 C 7675 7677 0 7676
7677 A 7676 7678 0 7677
7678 A 7677 7679 0 7678
7679 G 7678 7680 0 7679
7680 C 7679 7681 0 7680
7681 U 7680 7682 0 7681
7682 U 7681 7683 0 7682
7683 A 7682 7684 0 7683
7684 A 7683 7685 0 7684
7685 U 7684 7686 0 7685
7686 A 7685 7687 0 7686
7687 C 7686 7688 0 7687
7688 A 7687 7689 0 7688
7689 C 7688 7690 0 7689
7690 U 7689 7691 0 7690
7691 C 7690 7692 0 7691
7692 C 7691 7693 0 7692
7693 U 7692 7694 0 7693
7694 U 7693 7695 0 7694
7695 A 7694 7696 0 7695
7696 A 7695 7697 0 7696
7697 U 7696 7698 0 7697
7698 U 7697 7699 0 7698
7699 G 7698 7700 0 7699
7700 A 7699 7701 0 7700
7701 A 7700 7702 0 7701
7702 G 7701 7703 0 7702
7703 A 7702 7704 0 7703
7704 A 7703 7705 0 7704
7705 U 7704 7706 0 7705
7706 C 7705 7707 0 7706
7707 G 7706 7708 0 7707
7708 C 7707 7709 0 7708
7709 A 7708 7710 0 7709
7710 A 7709 7711 0 7710
7711 A 7710 7712 0 7711
7712 A 7711 7713 0 7712
7713 C 7712 7714 0 7713
7714 C 7713 7715 0 7714
7715 A 7714 7716 0 7715
7716 G 7715 7717 0 7716
7717 C 7716 7718 0 7717
7718 A 7717 7719 0 7718
7719 A 7718 7720 0 7719
7720 G 7719 7721 0 7720
7721 A 7720 7722 0 7721
7722 A 7721 7723 0 7722
7723 A 7722 7724 0 7723
7724 A 7723 7725 0 7724
7725 G 7724 7726 0 7725
7726 A 7725 7727 0 7726
7727 A 7726 7728 0 7727
7728 U 7727 7729 0 7728
7729 G 7728 7730 0 7729
7730 A 7729 7731 0 7730
7731 A 7730 7732 0 7731
7732 C 7731 7733 0 7732
7733 A 7732 7734 0 7733
7734 A 7733 7735 0 7734
7735 G 7734 7736 0 7735
7736 A 7735 7737 0 7736
7737 A 7736 7738 0 7737
7738 U 7737 7739 0 7738
7739 U 7738 7740 0 7739
7740 A 7739 7741 0 7740
7741 U 7740 7742 0 7741
7742 U 7741 7743 0 7742
7743 G 7742 7744 0 7743
7744 G 7743 7745 0 7744
7745 A 7744 7746 0 7745
7746 A 7745 7747 0 7746
7747 U 7746 7748 0 7747
7748 U 7747 7749 0 7748
7749 A 7748 7750 0 7749
7750 G 7749 7751 0 7750
7751 A 7750 7752 0 7751
7752 U 7751 7753 0 7752
7753 A 7752 7754 0 7753
7754 A 7753 7755 0 7754
7755 A 7754 7756 0 7755
7756 U 7755 7757 0 7756
7757 G 7756 7758 0 7757
7758 G 7757 7759 0 7758
7759 G 7758 7760 0 7759
7760 C 7759 7761 0 7760
7761 A 7760 7762 0 7761
7762 A 7761 7763 0 7762
7763 G 7762 7764 0 7763
7764 U 7763 7765 0 7764
7765 U 7764 7766 0 7765
7766 U 7765 7767 0 7766
7767 G 7766 7768 0 7767
7768 U 7767 7769 0 7768
7769 G 7768 7770 0 7769
7770 G 7769 7771 0 7770
7771 A 7770 7772 0 7771
7772 A 7771 7773 0 7772
7773 U 7772 7774 0 7773
7774 U 7773 7775 0 7774
7775 G 7774 7776 0 7775
7776 G 7775 7777 0 7776
7777 U 7776 7778 0 7777
7778 U 7777 7779 0 7778
7779 U 7778 7780 0 7779
7780 A 7779 7781 0 7780
7781 A 7780 7782 0 7781
7782 C 7781 7783 0 7782
7783 A 7782 7784 0 7783
7784 U 7783 7785 0 7784
7785 A 7784 7786 0 7785
7786 A 7785 7787 0 7786
7787 C 7786 7788 0 7787
7788 A 7787 7789 0 7788
7789 A 7788 7790 0 7789
7790 A 7789 7791 0 7790
7791 U 7790 7792 0 7791
7792 U 7791 7793 0 7792
7793 G 7792 7794 0 7793
7794 G 7793 7795 0 7794
7795 C 7794 7796 0 7795
7796 U 7795 7797 0 7796
7797 G 7796 7798 0 7797
7798 U 7797 7799 0 7798
7799 G 7798 7800 0 7799
7800 G 7799 7801 0 7800
7801 U 7800 7802 0 7801
7802 A 7801 7803 0 7802
7803 U 7802 7804 0 7803
7804 A 7803 7805 0 7804
7805 U 7804 7806 0 7805
7806 A 7805 7807 0 7806
7807 A 7806 7808 0 7807
7808 A 7807 7809 0 7808
7809 A 7808 7810 0 7809
7810 U 7809 7811 0 7810
7811 U 7810 7812 0 7811
7812 A 7811 7813 0 7812
7813 U 7812 7814 0 7813
7814 U 7813 7815 0 7814
7815 C 7814 7816 0 7815
7816 A 7815 7817 0 7816
7817 U 7816 7818 0 7817
7818 A 7817 7819 0 7818
7819 A 7818 7820 0 7819
7820 U 7819 7821 0 7820
7821 G 7820 7822 0 7821
7822 A 7821 7823 0 7822
7823 U 7822 7824 0 7823
7824 A 7823 7825 0 7824
7825 G 7824 7826 0 7825
7826 U 7825 7827 0 7826
7827 A 7826 7828 0 7827
7828 G 7827 7829 0 7828
7829 G 7828 7830 0 7829
7830 A 7829 7831 0 7830
7831 G 7830 7832 0 7831
7832 G 7831 7833 0 7832
7833 C 7832 7834 0 7833
7834 U 7833 7835 0 7834
7835 U 7834 7836 0 7835
7836 G 7835 7837 0 7836
7837 G 7836 7838 0 7837
7838 U 7837 7839 0 7838
7839 A 7838 7840 0 7839
7840 G 7839 7841 0 7840
7841 G 7840 7842 0 7841
7842 U 7841 7843 0 7842
7843 U 7842 7844 0 7843
7844 U 7843 7845 0 7844
7845 A 7844 7846 0 7845
7846 A 7845 7847 0 7846
7847 G 7846 7848 0 7847
7848 A 7847 7849 0 7848
7849 A 7848 7850 0 7849
7850 U 7849 7851 0 7850
7851 A 7850 7852 0 7851
7852 G 7851 7853 0 7852
7853 U 7852 7854 0 7853
7854 U 7853 7855 0 7854
7855 U 7854 7856 0 7855
7856 U 7855 7857 0 7856
7857 U 7856 7858 0 7857
7858 G 7857 7859 0 7858
7859 C 7858 7860 0 7859
7860 U 7859 7861 0 7860
7861 G 7860 7862 0 7861
7862 U 7861 7863 0 7862
7863 A 7862 7864 0 7863
7864 C 7863 7865 0 7864
7865 U 7864 7866 0 7865
7866 U 7865 7867 0 7866
7867 U 7866 7868 0 7867
7868 C 7867 7869 0 7868
7869 U 7868 7870 0 7869
7870 A 7869 7871 0 7870
7871 U 7870 7872 0 7871
7872 A 7871 7873 0 7872
7873 G 7872 7874 0 7873
7874 U 7873 7875 0 7874
7875 G 7874 7876 0 7875
7876 A 7875 7877 0 7876
7877 A 7876 7878 0 7877
7878 U 7877 7879 0 7878
7879 A 7878 7880 0 7879
7880 G 7879 7881 0 7880
7881 A 7880 7882 0 7881
7882 G 7881 7883 0 7882
7883 U 7882 7884 0 7883
7884 U 7883 7885 0 7884
7885 A 7884 7886 0 7885
7886 G 7885 7887 0 7886
7887 G 7886 7888 0 7887
7888 C 7887 7889 0 7888
7889 A 7888 7890 0 7889
7890 G 7889 7891 0 7890
7891 G 7890 7892 0 7891
7892 G 7891 7893 0 7892
7893 A 7892 7894 0 7893
7894 U 7893 7895 0 7894
7895 A 7894 7896 0 7895
7896 U 7895 7897 0 7896
7897 U 7896 7898 0 7897
7898 C 7897 7899 0 7898
7899 A 7898 7900 0 7899
7900 C 7899 7901 0 7900
7901 C 7900 7902 0 7901
7902 A 7901 7903 0 7902
7903 U 7902 7904 0 7903
7904 U 7903 7905 0 7904
7905 A 7904 7906 0 7905
7906 U 7905 7907 0 7906
7907 C 7906 7908 0 7907
7908 G 7907 7909 0 7908
7909 U 7908 7910 0 7909
7910 U 7909 7911 0 7910
7911 U 7910 7912 0 7911
7912 C 7911 7913 0 7912
7913 A 7912 7914 0 7913
7914 G 7913 7915 0 7914
7915 A 7914 7916 0 7915
7916 C 7915 7917 0 7916
7917 C 7916 7918 0 7917
7918 C 7917 7919 0 7918
7919 A 7918 7920 0 7919
7920 C 7919 7921 0 7920
7921 C 7920 7922 0 7921
7922 U 7921 7923 0 7922
7923 C 7922 7924 0 7923
7924 C 7923 7925 0 7924
7925 C 7924 7926 0 7925
7926 A 7925 7927 0 7926
7927 A 7926 7928 0 7927
7928 U 7927 7929 0 7928
7929 C 7928 7930 0 7929
7930 C 7929 7931 0 7930
7931 C 7930 7932 0 7931
7932 G 7931 7933 0 7932
7933 A 7932 7934 0 7933
7934 G 7933 7935 0 7934
7935 G 7934 7936 0 7935
7936 G 7935 7937 0 7936
7937 G 7936 7938 0 7937
7938 A 7937 7939 0 7938
7939 C 7938 7940 0 7939
7940 C 7939 7941 0 7940
7941 C 7940 7942 0 7941
7942 G 7941 7943 0 7942
7943 A 7942 7944 0 7943
7944 C 7943 7945 0 7944
7945 A 7944 7946 0 7945
7946 G 7945 7947 0 7946
7947 G 7946 7948 0 7947
7948 C 7947 7949 0 7948
7949 C 7948 7950 0 7949
7950 C 7949 7951 0 7950
7951 G 7950 7952 0 7951
7952 A 7951 7953 0 7952
7953 A 7952 7954 0 7953
7954 G 7953 7955 0 7954
7955 G 7954 7956 0 7955
7956 A 7955 7957 0 7956
7957 A 7956 7958 0 7957
7958 U 7957 7959 0 7958
7959 A 7958 7960 0 7959
7960 G 7959 7961 0 7960
7961 A 7960 7962 0 7961
7962 A 7961 7963 0 7962
7963 G 7962 7964 0 7963
7964 A 7963 7965 0 7964
7965 A 7964 7966 0 7965
7966 G 7965 7967 0 7966
7967 A 7966 7968 0 7967
7968 A 7967 7969 0 7968
7969 G 7968 7970 0 7969
7970 G 7969 7971 0 7970
7971 U 7970 7972 0 7971
7972 G 7971 7973 0 7972
7973 G 7972 7974 0 7973
7974 A 7973 7975 0 7974
7975 G 7974 7976 0 7975
7976 A 7975 7977 0 7976
7977 G 7976 7978 0 7977
7978 A 7977 7979 0 7978
7979 G 7978 7980 0 7979
7980 A 7979 7981 0 7980
7981 G 7980 7982 0 7981
7982 A 7981 7983 0 7982
7983 C 7982 7984 0 7983
7984 A 7983 7985 0 7984
7985 G 7984 7986 0 7985
7986 A 7985 7987 0 7986
7987 G 7986 7988 0 7987
7988 A 7987 7989 0 7988
7989 C 7988 7990 0 7989
7990 A 7989 7991 0 7990
7991 G 7990 7992 0 7991
7992 A 7991 7993 0 7992
7993 U 7992 7994 0 7993
7994 C 7993 7995 0 7994
7995 C 7994 7996 0 7995
7996 A 7995 7997 0 7996
7997 U 7996 7998 0 7997
7998 U 7997 7999 0 7998
7999 C 7998 8000 0 7999
8000 G 7999 8001 0 8000
8001 A 8000 8002 0 8001
8002 U 8001 8003 0 8002
8003 U 8002 8004 0 8003
8004 A 8003 8005 0 8004
8005 G 8004 8006 0 8005
8006 U 8005 8007 0 8006
8007 G 8006 8008 0 8007
8008 A 8007 8009 0 8008
8009 A 8008 8010 0 8009
8010 C 8009 8011 0 8010
8011 G 8010 8012 0 8011
8012 G 8011 8013 0 8012
8013 A 8012 8014 0 8013
8014 U 8013 8015 0 8014
8015 C 8014 8016 0 8015
8016 C 8015 8017 0 8016
8017 U 8016 8018 0 8017
8018 U 8017 8019 0 8018
8019 A 8018 8020 0 8019
8020 G 8019 8021 0 8020
8021 C 8020 8022 0 8021
8022 A 8021 8023 0 8022
8023 C 8022 8024 0 8023
8024 U 8023 8025 0 8024
8025 U 8024 8026 0 8025
8026 A 8025 8027 0 8026
8027 U 8026 8028 0 8027
8028 C 8027 8029 0 8028
8029 U 8028 8030 0 8029
8030 G 8029 8031 0 8030
8031 G 8030 8032 0 8031
8032 G 8031 8033 0 8032
8033 A 8032 8034 0 8033
8034 C 8033 8035 0 8034
8035 G 8034 8036 0 8035
8036 A 8035 8037 0 8036
8037 U 8036 8038 0 8037
8038 C 8037 8039 0 8038
8039 U 8038 8040 0 8039
8040 G 8039 8041 0 8040
8041 C 8040 8042 0 8041
8042 G 8041 8043 0 8042
8043 G 8042 8044 0 8043
8044 A 8043 8045 0 8044
8045 G 8044 8046 0 8045
8046 C 8045 8047 0 8046
8047 C 8046 8048 0 8047
8048 U 8047 8049 0 8048
8049 G 8048 8050 0 8049
8050 U 8049 8051 0 8050
8051 G 8050 8052 0 8051
8052 C 8051 8053 0 8052
8053 C 8052 8054 0 8053
8054 U 8053 8055 0 8054
8055 C 8054 8056 0 8055
8056 U 8055 8057 0 8056
8057 U 8056 8058 0 8057
8058 C 8057 8059 0 8058
8059 A 8058 8060 0 8059
8060 G 8059 8061 0 8060
8061 C 8060 8062 0 8061
8062 U 8061 8063 0 8062
8063 A 8062 8064 0 8063
8064 C 8063 8065 0 8064
8065 C 8064 8066 0 8065
8066 A 8065 8067 0 8066
8067 C 8066 8068 0 8067
8068 C 8067 8069 0 8068
8069 G 8068 8070 0 8069
8070 C 8069 8071 0 8070
8071 U 8070 8072 0 8071
8072 U 8071 8073 0 8072
8073 G 8072 8074 0 8073
8074 A 8073 8075 0 8074
8075 G 8074 8076 0 8075
8076 A 8075 8077 0 8076
8077 G 8076 8078 0 8077
8078 A 8077 8079 0 8078
8079 C 8078 8080 0 8079
8080 U 8079 8081 0 8080
8081 U 8080 8082 0 8081
8082 A 8081 8083 0 8082
8083 C 8082 8084 0 8083
8084 U 8083 8085 0 8084
8085 C 8084 8086 0 8085
8086 U 8085 8087 0 8086
8087 U 8086 8088 0 8087
8088 G 8087 8089 0 8088
8089 A 8088 8090 0 8089
8090 U 8089 8091 0 8090
8091 U 8090 8092 0 8091
8092 G 8091 8093 0 8092
8093 U 8092 8094 0 8093
8094 A 8093 8095 0 8094
8095 A 8094 8096 0 8095
8096 C 8095 8097 0 8096
8097 G 8096 8098 0 8097
8098 A 8097 8099 0 8098
8099 G 8098 8100 0 8099
8100 G 8099 8101 0 8100
8101 A 8100 8102 0 8101
8102 U 8101 8103 0 8102
8103 U 8102 8104 0 8103
8104 G 8103 8105 0 8104
8105 U 8104 8106 0 8105
8106 G 8105 8107 0 8106
8107 G 8106 8108 0 8107
8108 A 8107 8109 0 8108
8109 A 8108 8110 0 8109
8110 C 8109 8111 0 8110
8111 U 8110 8112 0 8111
8112 U 8111 8113 0 8112
8113 C 8112 8114 0 8113
8114 U 8113 8115 0 8114
8115 G 8114 8116 0 8115
8116 G 8115 8117 0 8116
8117 G 8116 8118 0 8117
8118 A 8117 8119 0 8118
8119 C 8118 8120 0 8119
8120 G 8119 8121 0 8120
8121 C 8120 8122 0 8121
8122 A 8121 8123 0 8122
8123 G 8122 8124 0 8123
8124 G 8123 8125 0 8124
8125 G 8124 8126 0 8125
8126 G 8125 8127 0 8126
8127 G 8126 8128 0 8127
8128 U 8127 8129 0 8128
8129 G 8128 8130 0 8129
8130 G 8129 8131 0 8130
8131 G 8130 8132 0 8131
8132 A 8131 8133 0 8132
8133 A 8132 8134 0 8133
8134 G 8133 8135 0 8134
8135 C 8134 8136 0 8135
8136 C 8135 8137 0 8136
8137 C 8136 8138 0 8137
8138 U 8137 8139 0 8138
8139 C 8138 8140 0 8139
8140 A 8139 8141 0 8140
8141 A 8140 8142 0 8141
8142 A 8141 8143 0 8142
8143 U 8142 8144 0 8143
8144 A 8143 8145 0 8144
8145 U 8144 8146 0 8145
8146 U 8145 8147 0 8146
8147 G 8146 8148 0 8147
8148 G 8147 8149 0 8148
8149 U 8148 8150 0 8149
8150 G 8149 8151 0 8150
8151 G 8150 8152 0 8151
8152 A 8151 8153 0 8152
8153 A 8152 8154 0 8153
8154 U 8153 8155 0 8154
8155 C 8154 8156 0 8155
8156 U 8155 8157 0 8156
8157 C 8156 8158 0 8157
8158 C 8157 8159 0 8158
8159 U 8158 8160 0 8159
8160 A 8159 8161 0 8160
8161 C 8160 8162 0 8161
8162 A 8161 8163 0 8162
8163 G 8162 8164 0 8163
8164 U 8163 8165 0 8164
8165 A 8164 8166 0 8165
8166 U 8165 8167 0 8166
8167 U 8166 8168 0 8167
8168 G 8167 8169 0 8168
8169 G 8168 8170 0 8169
8170 A 8169 8171 0 8170
8171 G 8170 8172 0 8171
8172 U 8171 8173 0 8172
8173 C 8172 8174 0 8173
8174 A 8173 8175 0 8174
8175 G 8174 8176 0 8175
8176 G 8175 8177 0 8176
8177 A 8176 8178 0 8177
8178 A 8177 8179 0 8178
8179 C 8178 8180 0 8179
8180 U 8179 8181 0 8180
8181 A 8180 8182 0 8181
8182 A 8181 8183 0 8182
8183 A 8182 8184 0 8183
8184 G 8183 8185 0 8184
8185 A 8184 8186 0 8185
8186 A 8185 8187 0 8186
8187 U 8186 8188 0 8187
8188 A 8187 8189 0 8188
8189 G 8188 8190 0 8189
8190 U 8189 8191 0 8190
8191 G 8190 8192 0 8191
8192 C 8191 8193 0 8192
8193 U 8192 8194 0 8193
8194 G 8193 8195 0 8194
8195 U 8194 8196 0 8195
8196 U 8195 8197 0 8196
8197 A 8196 8198 0 8197
8198 A 8197 8199 0 8198
8199 C 8198 8200 0 8199
8200 U 8199 8201 0 8200
8201 U 8200 8202 0 8201
8202 G 8201 8203 0 8202
8203 C 8202 8204 0 8203
8204 U 8203 8205 0 8204
8205 C 8204 8206 0 8205
8206 A 8205 8207 0 8206
8207 A 8206 8208 0 8207
8208 U 8207 8209 0 8208
8209 G 8208 8210 0 8209
8210 C 8209 8211 0 8210
8211 C 8210 8212 0 8211
8212 A 8211 8213 0 8212
8213 C 8212 8214 0 8213
8214 A 8213 8215 0 8214
8215 G 8214 8216 0 8215
8216 C 8215 8217 0 8216
8217 C 8216 8218 0 8217
8218 A 8217 8219 0 8218
8219 U 8218 8220 0 8219
8220 A 8219 8221 0 8220
8221 G 8220 8222 0 8221
8222 C 8221 8223 0 8222
8223 A 8222 8224 0 8223
8224 G 8223 8225 0 8224
8225 U 8224 8226 0 8225
8226 A 8225 8227 0 8226
8227 G 8226 8228 0 8227
8228 C 8227 8229 0 8228
8229 U 8228 8230 0 8229
8230 G 8229 8231 0 8230
8231 A 8230 8232 0 8231
8232 G 8231 8233 0 8232
8233 G 8232 8234 0 8233
8234 G 8233 8235 0 8234
8235 G 8234 8236 0 8235
8236 A 8235 8237 0 8236
8237 C 8236 8238 0 8237
8238 A 8237 8239 0 8238
8239 G 8238 8240 0 8239
8240 A 8239 8241 0 8240
8241 U 8240 8242 0 8241
8242 A 8241 8243 0 8242
8243 G 8242 8244 0 8243
8244 G 8243 8245 0 8244
8245 G 8244 8246 0 8245
8246 U 8245 8247 0 8246
8247 U 8246 8248 0 8247
8248 A 8247 8249 0 8248
8249 U 8248 8250 0 8249
8250 A 8249 8251 0 8250
8251 G 8250 8252 0 8251
8252 A 8251 8253 0 8252
8253 A 8252 8254 0 8253
8254 G 8253 8255 0 8254
8255 U 8254 8256 0 8255
8256 A 8255 8257 0 8256
8257 U 8256 8258 0 8257
8258 U 8257 8259 0 8258
8259 A 8258 8260 0 8259
8260 C 8259 8261 0 8260
8261 A 8260 8262 0 8261
8262 A 8261 8263 0 8262
8263 G 8262 8264 0 8263
8264 C 8263 8265 0 8264
8265 A 8264 8266 0 8265
8266 G 8265 8267 0 8266
8267 C 8266 8268 0 8267
8268 U 8267 8269 0 8268
8269 U 8268 8270 0 8269
8270 A 8269 8271 0 8270
8271 U 8270 8272 0 8271
8272 A 8271 8273 0 8272
8273 G 8272 8274 0 8273
8274 A 8273 8275 0 8274
8275 G 8274 8276 0 8275
8276 C 8275 8277 0 8276
8277 U 8276 8278 0 8277
8278 A 8277 8279 0 8278
8279 U 8278 8280 0 8279
8280 U 8279 8281 0 8280
8281 C 8280 8282 0 8281
8282 G 8281 8283 0 8282
8283 C 8282 8284 0 8283
8284 C 8283 8285 0 8284
8285 A 8284 8286 0 8285
8286 C 8285 8287 0 8286
8287 A 8286 8288 0 8287
8288 U 8287 8289 0 8288
8289 A 8288 8290 0 8289
8290 C 8289 8291 0 8290
8291 C 8290 8292 0 8291
8292 U 8291 8293 0 8292
8293 A 8292 8294 0 8293
8294 G 8293 8295 0 8294
8295 A 8294 8296 0 8295
8296 A 8295 8297 0 8296
8297 G 8296 8298 0 8297
8298 A 8297 8299 0 8298
8299 A 8298 8300 0 8299
8300 U 8299 8301 0 8300
8301 A 8300 8302 0 8301
8302 A 8301 8303 0 8302
8303 G 8302 8304 0 8303
8304 A 8303 8305 0 8304
8305 C 8304 8306 0 8305
8306 A 8305 8307 0 8306
8307 G 8306 8308 0 8307
8308 G 8307 8309 0 8308
8309 G 8308 8310 0 8309
8310 C 8309 8311 0 8310
8311 U 8310 8312 0 8311
8312 U 8311 8313 0 8312
8313 G 8312 8314 0 8313
8314 G 8313 8315 0 8314
8315 A 8314 8316 0 8315
8316 A 8315 8317 0 8316
8317 A 8316 8318 0 8317
8318 G 8317 8319 0 8318
8319 G 8318 8320 0 8319
8320 A 8319 8321 0 8320
8321 U 8320 8322 0 8321
8322 U 8321 8323 0 8322
8323 U 8322 8324 0 8323
8324 U 8323 8325 0 8324
8325 G 8324 8326 0 8325
8326 C 8325 8327 0 8326
8327 U 8326 8328 0 8327
8328 A 8327 8329 0 8328
8329 U 8328 8330 0 8329
8330 A 8329 8331 0 8330
8331 A 8330 8332 0 8331
8332 G 8331 8333 0 8332
8333 A 8332 8334 0 8333
8334 U 8333 8335 0 8334
8335 G 8334 8336 0 8335
8336 G 8335 8337 0 8336
8337 G 8336 8338 0 8337
8338 U 8337 8339 0 8338
8339 G 8338 8340 0 8339
8340 G 8339 8341 0 8340
8341 C 8340 8342 0 8341
8342 A 8341 8343 0 8342
8343 A 8342 8344 0 8343
8344 G 8343 8345 0 8344
8345 U 8344 8346 0 8345
8346 G 8345 8347 0 8346
8347 G 8346 8348 0 8347
8348 U 8347 8349 0 8348
8349 C 8348 8350 0 8349
8350 A 8349 8351 0 8350
8351 A 8350 8352 0 8351
8352 A 8351 8353 0 8352
8353 A 8352 8354 0 8353
8354 A 8353 8355 0 8354
8355 G 8354 8356 0 8355
8356 U 8355 8357 0 8356
8357 A 8356 8358 0 8357
8358 G 8357 8359 0 8358
8359 U 8358 8360 0 8359
8360 G 8359 8361 0 8360
8361 U 8360 8362 0 8361
8362 G 8361 8363 0 8362
8363 A 8362 8364 0 8363
8364 U 8363 8365 0 8364
8365 U 8364 8366 0 8365
8366 G 8365 8367 0 8366
8367 G 8366 8368 0 8367
8368 A 8367 8369 0 8368
8369 U 8368 8370 0 8369
8370 G 8369 8371 0 8370
8371 G 8370 8372 0 8371
8372 C 8371 8373 0 8372
8373 C 8372 8374 0 8373
8374 U 8373 8375 0 8374
8375 G 8374 8376 0 8375
8376 C 8375 8377 0 8376
8377 U 8376 8378 0 8377
8378 G 8377 8379 0 8378
8379 U 8378 8380 0 8379
8380 A 8379 8381 0 8380
8381 A 8380 8382 0 8381
8382 G 8381 8383 0 8382
8383 G 8382 8384 0 8383
8384 G 8383 8385 0 8384
8385 A 8384 8386 0 8385
8386 A 8385 8387 0 8386
8387 A 8386 8388 0 8387
8388 G 8387 8389 0 8388
8389 A 8388 8390 0 8389
8390 A 8389 8391 0 8390
8391 U 8390 8392 0 8391
8392 G 8391 8393 0 8392
8393 A 8392 8394 0 8393
8394 G 8393 8395 0 8394
8395 A 8394 8396 0 8395
8396 C 8395 8397 0 8396
8397 G 8396 8398 0 8397
8398 A 8397 8399 0 8398
8399 G 8398 8400 0 8399
8400 C 8399 8401 0 8400
8401 U 8400 8402 0 8401
8402 G 8401 8403 0 8402
8403 A 8402 8404 0 8403
8404 G 8403 8405 0 8404
8405 C 8404 8406 0 8405
8406 C 8405 8407 0 8406
8407 A 8406 8408 0 8407
8408 G 8407 8409 0 8408
8409 C 8408 8410 0 8409
8410 A 8409 8411 0 8410
8411 G 8410 8412 0 8411
8412 C 8411 8413 0 8412
8413 A 8412 8414 0 8413
8414 G 8413 8415 0 8414
8415 A 8414 8416 0 8415
8416 U 8415 8417 0 8416
8417 G 8416 8418 0 8417
8418 G 8417 8419 0 8418
8419 G 8418 8420 0 8419
8420 G 8419 8421 0 8420
8421 U 8420 8422 0 8421
8422 G 8421 8423 0 8422
8423 G 8422 8424 0 8423
8424 G 8423 8425 0 8424
8425 A 8424 8426 0 8425
8426 G 8425 8427 0 8426
8427 C 8426 8428 0 8427
8428 A 8427 8429 0 8428
8429 G 8428 8430 0 8429
8430 U 8429 8431 0 8430
8431 A 8430 8432 0 8431
8432 U 8431 8433 0 8432
8433 C 8432 8434 0 8433
8434 U 8433 8435 0 8434
8435 C 8434 8436 0 8435
8436 G 8435 8437 0 8436
8437 A 8436 8438 0 8437
8438 G 8437 8439 0 8438
8439 A 8438 8440 0 8439
8440 C 8439 8441 0 8440
8441 C 8440 8442 0 8441
8442 U 8441 8443 0 8442
8443 A 8442 8444 0 8443
8444 G 8443 8445 0 8444
8445 A 8444 8446 0 8445
8446 A 8445 8447 0 8446
8447 A 8446 8448 0 8447
8448 A 8447 8449 0 8448
8449 A 8448 8450 0 8449
8450 C 8449 8451 0 8450
8451 A 8450 8452 0 8451
8452 U 8451 8453 0 8452
8453 G 8452 8454 0 8453
8454 G 8453 8455 0 8454
8455 A 8454 8456 0 8455
8456 G 8455 8457 0 8456
8457 C 8456 8458 0 8457
8458 A 8457 8459 0 8458
8459 A 8458 8460 0 8459
8460 U 8459 8461 0 8460
8461 C 8460 8462 0 8461
8462 A 8461 8463 0 8462
8463 C 8462 8464 0 8463
8464 A 8463 8465 0 8464
8465 A 8464 8466 0 8465
8466 G 8465 8467 0 8466
8467 U 8466 8468 0 8467
8468 A 8467 8469 0 8468
8469 G 8468 8470 0 8469
8470 C 8469 8471 0 8470
8471 A 8470 8472 0 8471
8472 A 8471 8473 0 8472
8473 U 8472 8474 0 8473
8474 A 8473 8475 0 8474
8475 C 8474 8476 0 8475
8476 A 8475 8477 0 8476
8477 G 8476 8478 0 8477
8478 C 8477 8479 0 8478
8479 A 8478 8480 0 8479
8480 G 8479 8481 0 8480
8481 C 8480 8482 0 8481
8482 U 8481 8483 0 8482
8483 A 8482 8484 0 8483
8484 A 8483 8485 0 8484
8485 C 8484 8486 0 8485
8486 A 8485 8487 0 8486
8487 A 8486 8488 0 8487
8488 U 8487 8489 0 8488
8489 G 8488 8490 0 8489
8490 C 8489 8491 0 8490
8491 U 8490 8492 0 8491
8492 G 8491 8493 0 8492
8493 C 8492 8494 0 8493
8494 U 8493 8495 0 8494
8495 U 8494 8496 0 8495
8496 G 8495 8497 0 8496
8497 U 8496 8498 0 8497
8498 G 8497 8499 0 8498
8499 C 8498 8500 0 8499
8500 C 8499 8501 0 8500
8501 U 8500 8502 0 8501
8502 G 8501 8503 0 8502
8503 G 8502 8504 0 8503
8504 C 8503 8505 0 8504
8505 U 8504 8506 0 8505
8506 A 8505 8507 0 8506
8507 G 8506 8508 0 8507
8508 A 8507 8509 0 8508
8509 A 8508 8510 0 8509
8510 G 8509 8511 0 8510
8511 C 8510 8512 0 8511
8512 A 8511 8513 0 8512
8513 C 8512 8514 0 8513
8514 A 8513 8515 0 8514
8515 A 8514 8516 0 8515
8516 G 8515 8517 0 8516
8517 A 8516 8518 0 8517
8518 G 8517 8519 0 8518
8519 G 8518 8520 0 8519
8520 A 8519 8521 0 8520
8521 G 8520 8522 0 8521
8522 G 8521 8523 0 8522
8523 A 8522 8524 0 8523
8524 A 8523 8525 0 8524
8525 G 8524 8526 0 8525
8526 A 8525 8527 0 8526
8527 G 8526 8528 0 8527
8528 G 8527 8529 0 8528
8529 U 8528 8530 0 8529
8530 G 8529 8531 0 8530
8531 G 8530 8532 0 8531
8532 G 8531 8533 0 8532
8533 U 8532 8534 0 8533
8534 U 8533 8535 0 8534
8535 U 8534 8536 0 8535
8536 U 8535 8537 0 8536
8537 C 8536 8538 0 8537
8538 C 8537 8539 0 8538
8539 A 8538 8540 0 8539
8540 G 8539 8541 0 8540
8541 U 8540 8542 0 8541
8542 C 8541 8543 0 8542
8543 A 8542 8544 0 8543
8544 C 8543 8545 0 8544
8545 A 8544 8546 0 8545
8546 C 8545 8547 0 8546
8547 C 8546 8548 0 8547
8548 U 8547 8549 0 8548
8549 C 8548 8550 0 8549
8550 A 8549 8551 0 8550
8551 G 8550 8552 0 8551
8552 G 8551 8553 0 8552
8553 U 8552 8554 0 8553
8554 A 8553 8555 0 8554
8555 C 8554 8556 0 8555
8556 C 8555 8557 0 8556
8557 U 8556 8558 0 8557
8558 U 8557 8559 0 8558
8559 U 8558 8560 0 8559
8560 A 8559 8561 0 8560
8561 A 8560 8562 0 8561
8562 G 8561 8563 0 8562
8563 A 8562 8564 0 8563
8564 C 8563 8565 0 8564
8565 C 8564 8566 0 8565
8566 A 8565 8567 0 8566
8567 A 8566 8568 0 8567
8568 U 8567 8569 0 8568
8569 G 8568 8570 0 8569
8570 A 8569 8571 0 8570
8571 C 8570 8572 0 8571
8572 U 8571 8573 0 8572
8573 U 8572 8574 0 8573
8574 A 8573 8575 0 8574
8575 C 8574 8576 0 8575
8576 A 8575 8577 0 8576
8577 A 8576 8578 0 8577
8578 G 8577 8579 0 8578
8579 G 8578 8580 0 8579
8580 C 8579 8581 0 8580
8581 A 8580 8582 0 8581
8582 G 8581 8583 0 8582
8583 C 8582 8584 0 8583
8584 U 8583 8585 0 8584
8585 G 8584 8586 0 8585
8586 U 8585 8587 0 8586
8587 A 8586 8588 0 8587
8588 G 8587 8589 0 8588
8589 A 8588 8590 0 8589
8590 U 8589 8591 0 8590
8591 C 8590 8592 0 8591
8592 U 8591 8593 0 8592
8593 U 8592 8594 0 8593
8594 A 8593 8595 0 8594
8595 G 8594 8596 0 8595
8596 C 8595 8597 0 8596
8597 C 8596 8598 0 8597
8598 A 8597 8599 0 8598
8599 C 8598 8600 0 8599
8600 U 8599 8601 0 8600
8601 U 8600 8602 0 8601
8602 U 8601 8603 0 8602
8603 U 8602 8604 0 8603
8604 U 8603 8605 0 8604
8605 A 8604 8606 0 8605
8606 A 8605 8607 0 8606
8607 A 8606 8608 0 8607
8608 A 8607 8609 0 8608
8609 G 8608 8610 0 8609
8610 A 8609 8611 0 8610
8611 A 8610 8612 0 8611
8612 A 8611 8613 0 8612
8613 A 8612 8614 0 8613
8614 G 8613 8615 0 8614
8615 G 8614 8616 0 8615
8616 G 8615 8617 0 8616
8617 G 8616 8618 0 8617
8618 G 8617 8619 0 8618
8619 G 8618 8620 0 8619
8620 A 8619 8621 0 8620
8621 C 8620 8622 0 8621
8622 U 8621 8623 0 8622
8623 G 8622 8624 0 8623
8624 G 8623 8625 0 8624
8625 A 8624 8626 0 8625
8626 A 8625 8627 0 8626
8627 G 8626 8628 0 8627
8628 G 8627 8629 0 8628
8629 G 8628 8630 0 8629
8630 C 8629 8631 0 8630
8631 U 8630 8632 0 8631
8632 A 8631 8633 0 8632
8633 A 8632 8634 0 8633
8634 U 8633 8635 0 8634
8635 U 8634 8636 0 8635
8636 C 8635 8637 0 8636
8637 A 8636 8638 0 8637
8638 C 8637 8639 0 8638
8639 U 8638 8640 0 8639
8640 C 8639 8641 0 8640
8641 C 8640 8642 0 8641
8642 C 8641 8643 0 8642
8643 A 8642 8644 0 8643
8644 A 8643 8645 0 8644
8645 A 8644 8646 0 8645
8646 G 8645 8647 0 8646
8647 A 8646 8648 0 8647
8648 A 8647 8649 8667 8648
8649 G 8648 8650 8666 8649
8650 A 8649 8651 8665 8650
8651 C 8650 8652 8663 8651
8652 A 8651 8653 8662 8652
8653 A 8652 8654 8661 8653
8654 G 8653 8655 8660 8654
8655 A 8654 8656 0 8655
8656 U 8655 8657 0 8656
8657 A 8656 8658 0 8657
8658 U 8657 8659 0 8658
8659 C 8658 8660 0 8659
8660 C 8659 8661 8654 8660
8661 U 8660 8662 8653 8661
8662 U 8661 8663 8652 8662
8663 G 8662 8664 8651 8663
8664 A 8663 8665 0 8664
8665 U 8664 8666 8650 8665
8666 C 8665 8667 8649 8666
8667 U 8666 8668 8648 8667
8668 G 8667 8669 0 8668
8669 U 8668 8670 0 8669
8670 G 8669 8671 0 8670
8671 G 8670 8672 0 8671
8672 A 8671 8673 0 8672
8673 U 8672 8674 0 8673
8674 C 8673 8675 0 8674
8675 U 8674 8676 0 8675
8676 A 8675 8677 0 8676
8677 C 8676 8678 0 8677
8678 C 8677 8679 0 8678
8679 A 8678 8680 0 8679
8680 C 8679 8681 0 8680
8681 A 8680 8682 0 8681
8682 C 8681 8683 0 8682
8683 A 8682 8684 0 8683
8684 C 8683 8685 0 8684
8685 A 8684 8686 0 8685
8686 A 8685 8687 0 8686
8687 G 8686 8688 8800 8687
8688 G 8687 8689 8799 8688
8689 C 8688 8690 8798 8689
8690 U 8689 8691 8797 8690
8691 A 8690 8692 0 8691
8692 C 8691 8693 8795 8692
8693 U 8692 8694 8794 8693
8694 U 8693 8695 8793 8694
8695 C 8694 8696 8792 8695
8696 C 8695 8697 8789 8696
8697 C 8696 8698 8788 8697
8698 U 8697 8699 8787 8698
8699 G 8698 8700 0 8699
8700 A 8699 8701 0 8700
8701 U 8700 8702 8783 8701
8702 U 8701 8703 8782 8702
8703 G 8702 8704 8781 8703
8704 G 8703 8705 8780 8704
8705 C 8704 8706 8779 8705
8706 A 8705 8707 0 8706
8707 G 8706 8708 0 8707
8708 A 8707 8709 8776 8708
8709 A 8708 8710 8775 8709
8710 C 8709 8711 8774 8710
8711 U 8710 8712 8773 8711
8712 A 8711 8713 0 8712
8713 C 8712 8714 0 8713
8714 A 8713 8715 0 8714
8715 C 8714 8716 0 8715
8716 A 8715 8717 0 8716
8717 C 8716 8718 0 8717
8718 C 8717 8719 0 8718
8719 A 8718 8720 0 8719
8720 G 8719 8721 0 8720
8721 G 8720 8722 0 8721
8722 G 8721 8723 0 8722
8723 C 8722 8724 8751 8723
8724 C 8723 8725 8750 8724
8725 A 8724 8726 8749 8725
8726 G 8725 8727 8748 8726
8727 G 8726 8728 8747 8727
8728 G 8727 8729 8746 8728
8729 G 8728 8730 8745 8729
8730 U 8729 8731 8744 8730
8731 C 8730 8732 8743 8731
8732 A 8731 8733 8742 8732
8733 G 8732 8734 8741 8733
8734 A 8733 8735 0 8734
8735 U 8734 8736 0 8735
8736 A 8735 8737 0 8736
8737 U 8736 8738 0 8737
8738 C 8737 8739 0 8738
8739 C 8738 8740 0 8739
8740 A 8739 8741 0 8740
8741 C 8740 8742 8733 8741
8742 U 8741 8743 8732 8742
8743 G 8742 8744 8731 8743
8744 A 8743 8745 8730 8744
8745 C 8744 8746 8729 8745
8746 C 8745 8747 8728 8746
8747 U 8746 8748 8727 8747
8748 U 8747 8749 8726 8748
8749 U 8748 8750 8725 8749
8750 G 8749 8751 8724 8750
8751 G 8750 8752 8723 8751
8752 A 8751 8753 0 8752
8753 U 8752 8754 0 8753
8754 G 8753 8755 8772 8754
8755 G 8754 8756 8771 8755
8756 U 8755 8757 8770 8756
8757 G 8756 8758 8769 8757
8758 C 8757 8759 8768 8758
8759 U 8758 8760 8767 8759
8760 A 8759 8761 8766 8760
8761 C 8760 8762 0 8761
8762 A 8761 8763 0 8762
8763 A 8762 8764 0 8763
8764 G 8763 8765 0 8764
8765 C 8764 8766 0 8765
8766 U 8765 8767 8760 8766
8767 A 8766 8768 8759 8767
8768 G 8767 8769 8758 8768
8769 U 8768 8770 8757 8769
8770 A 8769 8771 8756 8770
8771 C 8770 8772 8755 8771
8772 C 8771 8773 8754 8772
8773 A 8772 8774 8711 8773
8774 G 8773 8775 8710 8774
8775 U 8774 8776 8709 8775
8776 U 8775 8777 8708 8776
8777 G 8776 8778 0 8777
8778 A 8777 8779 0 8778
8779 G 8778 8780 8705 8779
8780 C 8779 8781 8704 8780
8781 C 8780 8782 8703 8781
8782 A 8781 8783 8702 8782
8783 G 8782 8784 8701 8783
8784 A 8783 8785 0 8784
8785 U 8784 8786 0 8785
8786 A 8785 8787 0 8786
8787 A 8786 8788 8698 8787
8788 G 8787 8789 8697 8788
8789 G 8788 8790 8696 8789
8790 U 8789 8791 0 8790
8791 A 8790 8792 0 8791
8792 G 8791 8793 8695 8792
8793 A 8792 8794 8694 8793
8794 A 8793 8795 8693 8794
8795 G 8794 8796 8692 8795
8796 A 8795 8797 0 8796
8797 G 8796 8798 8690 8797
8798 G 8797 8799 8689 8798
8799 C 8798 8800 8688 8799
8800 C 8799 8801 8687 8800
8801 A 8800 8802 0 8801
8802 A 8801 8803 0 8802
8803 U 8802 8804 0 8803
8804 A 8803 8805 0 8804
8805 A 8804 8806 0 8805
8806 A 8805 8807 0 8806
8807 G 8806 8808 0 8807
8808 G 8807 8809 0 8808
8809 A 8808 8810 0 8809
8810 G 8809 8811 0 8810
8811 A 8810 8812 0 8811
8812 G 8811 8813 0 8812
8813 A 8812 8814 0 8813
8814 A 8813 8815 0 8814
8815 C 8814 8816 0 8815
8816 A 8815 8817 0 8816
8817 C 8816 8818 0 8817
8818 C 8817 8819 0 8818
8819 A 8818 8820 0 8819
8820 G 8819 8821 0 8820
8821 C 8820 8822 0 8821
8822 U 8821 8823 0 8822
8823 U 8822 8824 0 8823
8824 G 8823 8825 0 8824
8825 U 8824 8826 0 8825
8826 U 8825 8827 0 8826
8827 A 8826 8828 0 8827
8828 C 8827 8829 0 8828
8829 A 8828 8830 0 8829
8830 C 8829 8831 0 8830
8831 C 8830 8832 0 8831
8832 C 8831 8833 0 8832
8833 U 8832 8834 0 8833
8834 G 8833 8835 0 8834
8835 U 8834 8836 0 8835
8836 G 8835 8837 0 8836
8837 A 8836 8838 0 8837
8838 G 8837 8839 0 8838
8839 C 8838 8840 0 8839
8840 C 8839 8841 0 8840
8841 U 8840 8842 0 8841
8842 G 8841 8843 0 8842
8843 C 8842 8844 0 8843
8844 A 8843 8845 0 8844
8845 U 8844 8846 0 8845
8846 G 8845 8847 0 8846
8847 G 8846 8848 0 8847
8848 A 8847 8849 0 8848
8849 A 8848 8850 0 8849
8850 U 8849 8851 0 8850
8851 G 8850 8852 0 8851
8852 G 8851 8853 0 8852
8853 A 8852 8854 0 8853
8854 U 8853 8855 0 8854
8855 G 8854 8856 0 8855
8856 A 8855 8857 0 8856
8857 C 8856 8858 0 8857
8858 C 8857 8859 0 8858
8859 C 8858 8860 0 8859
8860 U 8859 8861 0 8860
8861 G 8860 8862 0 8861
8862 A 8861 8863 0 8862
8863 G 8862 8864 0 8863
8864 A 8863 8865 0 8864
8865 G 8864 8866 0 8865
8866 A 8865 8867 0 8866
8867 G 8866 8868 0 8867
8868 A 8867 8869 0 8868
8869 A 8868 8870 0 8869
8870 G 8869 8871 0 8870
8871 U 8870 8872 0 8871
8872 G 8871 8873 0 8872
8873 U 8872 8874 0 8873
8874 U 8873 8875 0 8874
8875 A 8874 8876 0 8875
8876 G 8875 8877 0 8876
8877 A 8876 8878 0 8877
8878 G 8877 8879 0 8878
8879 U 8878 8880 0 8879
8880 G 8879 8881 0 8880
8881 G 8880 8882 0 8881
8882 A 8881 8883 0 8882
8883 G 8882 8884 0 8883
8884 G 8883 8885 0 8884
8885 U 8884 8886 0 8885
8886 U 8885 8887 0 8886
8887 U 8886 8888 0 8887
8888 G 8887 8889 0 8888
8889 A 8888 8890 0 8889
8890 C 8889 8891 0 8890
8891 A 8890 8892 0 8891
8892 G 8891 8893 0 8892
8893 C 8892 8894 0 8893
8894 C 8893 8895 0 8894
8895 G 8894 8896 0 8895
8896 C 8895 8897 0 8896
8897 C 8896 8898 0 8897
8898 U 8897 8899 0 8898
8899 A 8898 8900 0 8899
8900 G 8899 8901 0 8900
8901 C 8900 8902 0 8901
8902 A 8901 8903 0 8902
8903 U 8902 8904 0 8903
8904 U 8903 8905 0 8904
8905 U 8904 8906 0 8905
8906 C 8905 8907 0 8906
8907 A 8906 8908 0 8907
8908 U 8907 8909 0 8908
8909 C 8908 8910 0 8909
8910 A 8909 8911 0 8910
8911 C 8910 8912 0 8911
8912 G 8911 8913 0 8912
8913 U 8912 8914 0 8913
8914 G 8913 8915 0 8914
8915 G 8914 8916 0 8915
8916 C 8915 8917 0 8916
8917 C 8916 8918 0 8917
8918 C 8917 8919 0 8918
8919 G 8918 8920 0 8919
8920 A 8919 8921 0 8920
8921 G 8920 8922 0 8921
8922 A 8921 8923 0 8922
8923 G 8922 8924 0 8923
8924 C 8923 8925 0 8924
8925 U 8924 8926 0 8925
8926 G 8925 8927 0 8926
8927 C 8926 8928 0 8927
8928 A 8927 8929 0 8928
8929 U 8928 8930 0 8929
8930 C 8929 8931 0 8930
8931 C 8930 8932 0 8931
8932 G 8931 8933 0 8932
8933 G 8932 8934 0 8933
8934 A 8933 8935 0 8934
8935 G 8934 8936 0 8935
8936 U 8935 8937 0 8936
8937 A 8936 8938 0 8937
8938 C 8937 8939 0 8938
8939 U 8938 8940 0 8939
8940 U 8939 8941 0 8940
8941 C 8940 8942 0 8941
8942 A 8941 8943 0 8942
8943 A 8942 8944 0 8943
8944 G 8943 8945 0 8944
8945 A 8944 8946 0 8945
8946 A 8945 8947 0 8946
8947 C 8946 8948 0 8947
8948 U 8947 8949 0 8948
8949 G 8948 8950 0 8949
8950 C 8949 8951 0 8950
8951 U 8950 8952 0 8951
8952 G 8951 8953 0 8952
8953 A 8952 8954 0 8953
8954 C 8953 8955 0 8954
8955 A 8954 8956 0 8955
8956 U 8955 8957 0 8956
8957 C 8956 8958 0 8957
8958 G 8957 8959 0 8958
8959 A 8958 8960 0 8959
8960 G 8959 8961 0 8960
8961 C 8960 8962 0 8961
8962 U 8961 8963 0 8962
8963 U 8962 8964 0 8963
8964 G 8963 8965 0 8964
8965 C 8964 8966 0 8965
8966 U 8965 8967 0 8966
8967 A 8966 8968 0 8967
8968 C 8967 8969 0 8968
8969 A 8968 8970 0 8969
8970 A 8969 8971 0 8970
8971 G 8970 8972 0 8971
8972 G 8971 8973 0 8972
8973 G 8972 8974 0 8973
8974 A 8973 8975 0 8974
8975 C 8974 8976 0 8975
8976 U 8975 8977 0 8976
8977 U 8976 8978 0 8977
8978 U 8977 8979 0 8978
8979 C 8978 8980 0 8979
8980 C 8979 8981 0 8980
8981 G 8980 8982 0 8981
8982 C 8981 8983 0 8982
8983 U 8982 8984 0 8983
8984 G 8983 8985 0 8984
8985 G 8984 8986 0 8985
8986 G 8985 8987 0 8986
8987 G 8986 8988 0 8987
8988 A 8987 8989 0 8988
8989 C 8988 8990 0 8989
8990 U 8989 8991 0 8990
8991 U 8990 8992 0 8991
8992 U 8991 8993 0 8992
8993 C 8992 8994 0 8993
8994 C 8993 8995 0 8994
8995 A 8994 8996 0 8995
8996 G 8995 8997 0 8996
8997 G 8996 8998 0 8997
8998 G 8997 8999 0 8998
8999 A 8998 9000 0 8999
9000 G 8999 9001 0 9000
9001 G 9000 9002 0 9001
9002 C 9001 9003 0 9002
9003 G 9002 9004 0 9003
9004 U 9003 9005 0 9004
9005 G 9004 9006 0 9005
9006 G 9005 9007 0 9006
9007 C 9006 9008 0 9007
9008 C 9007 9009 0 9008
9009 U 9008 9010 0 9009
9010 G 9009 9011 0 9010
9011 G 9010 9012 0 9011
9012 G 9011 9013 0 9012
9013 C 9012 9014 0 9013
9014 G 9013 9015 0 9014
9015 G 9014 9016 0 9015
9016 G 9015 9017 0 9016
9017 A 9016 9018 0 9017
9018 C 9017 9019 0 9018
9019 U 9018 9020 0 9019
9020 G 9019 9021 0 9020
9021 G 9020 9022 0 9021
9022 G 9021 9023 0 9022
9023 G 9022 9024 0 9023
9024 A 9023 9025 0 9024
9025 G 9024 9026 0 9025
9026 U 9025 9027 0 9026
9027 G 9026 9028 0 9027
9028 G 9027 9029 0 9028
9029 C 9028 9030 0 9029
9030 G 9029 9031 0 9030
9031 A 9030 9032 0 9031
9032 G 9031 9033 0 9032
9033 C 9032 9034 0 9033
9034 C 9033 9035 0 9034
9035 C 9034 9036 0 9035
9036 U 9035 9037 0 9036
9037 C 9036 9038 0 9037
9038 A 9037 9039 0 9038
9039 G 9038 9040 0 9039
9040 A 9039 9041 0 9040
9041 U 9040 9042 0 9041
9042 G 9041 9043 0 9042
9043 C 9042 9044 0 9043
9044 U 9043 9045 0 9044
9045 G 9044 9046 0 9045
9046 C 9045 9047 0 9046
9047 A 9046 9048 0 9047
9048 U 9047 9049 0 9048
9049 A 9048 9050 0 9049
9050 U 9049 9051 0 9050
9051 A 9050 9052 0 9051
9052 A 9051 9053 0 9052
9053 G 9052 9054 0 9053
9054 C 9053 9055 0 9054
9055 A 9054 9056 0 9055
9056 G 9055 9057 0 9056
9057 C 9056 9058 0 9057
9058 U 9057 9059 0 9058
9059 G 9058 9060 0 9059
9060 C 9059 9061 0 9060
9061 U 9060 9062 0 9061
9062 U 9061 9063 0 9062
9063 U 9062 9064 0 9063
9064 U 9063 9065 0 9064
9065 U 9064 9066 0 9065
9066 G 9065 9067 0 9066
9067 C 9066 9068 0 9067
9068 C 9067 9069 0 9068
9069 U 9068 9070 0 9069
9070 G 9069 9071 0 9070
9071 U 9070 9072 0 9071
9072 A 9071 9073 0 9072
9073 C 9072 9074 0 9073
9074 U 9073 9075 0 9074
9075 G 9074 9076 0 9075
9076 G 9075 9077 0 9076
9077 G 9076 9078 0 9077
9078 U 9077 9079 0 9078
9079 C 9078 9080 0 9079
9080 U 9079 9081 0 9080
9081 C 9080 9082 0 9081
9082 U 9081 9083 0 9082
9083 C 9082 9084 0 9083
9084 U 9083 9085 0 9084
9085 G 9084 9086 0 9085
9086 G 9085 9087 0 9086
9087 U 9086 9088 0 9087
9088 U 9087 9089 0 9088
9089 A 9088 9090 0 9089
9090 G 9089 9091 0 9090
9091 A 9090 9092 0 9091
9092 C 9091 9093 0 9092
9093 C 9092 9094 0 9093
9094 A 9093 9095 0 9094
9095 G 9094 9096 0 9095
9096 A 9095 9097 0 9096
9097 U 9096 9098 0 9097
9098 C 9097 9099 0 9098
9099 U 9098 9100 0 9099
9100 G 9099 9101 0 9100
9101 A 9100 9102 0 9101
9102 G 9101 9103 0 9102
9103 C 9102 9104 0 9103
9104 C 9103 9105 0 9104
9105 U 9104 9106 0 9105
9106 G 9105 9107 0 9106
9107 G 9106 9108 0 9107
9108 G 9107 9109 0 9108
9109 A 9108 9110 0 9109
9110 G 9109 9111 0 9110
9111 C 9110 9112 0 9111
9112 U 9111 9113 0 9112
9113 C 9112 9114 0 9113
9114 U 9113 9115 0 9114
9115 C 9114 9116 0 9115
9116 U 9115 9117 0 9116
9117 G 9116 9118 0 9117
9118 G 9117 9119 0 9118
9119 C 9118 9120 0 9119
9120 U 9119 9121 0 9120
9121 A 9120 9122 0 9121
9122 A 9121 9123 0 9122
9123 C 9122 9124 0 9123
9124 U 9123 9125 0 9124
9125 A 9124 9126 0 9125
9126 G 9125 9127 0 9126
9127 G 9126 9128 0 9127
9128 G 9127 9129 0 9128
9129 A 9128 9130 0 9129
9130 A 9129 9131 0 9130
9131 C 9130 9132 0 9131
9132 C 9131 9133 0 9132
9133 C 9132 9134 0 9133
9134 A 9133 9135 0 9134
9135 C 9134 9136 0 9135
9136 U 9135 9137 0 9136
9137 G 9136 9138 0 9137
9138 C 9137 9139 0 9138
9139 U 9138 9140 0 9139
9140 U 9139 9141 0 9140
9141 A 9140 9142 0 9141
9142 A 9141 9143 0 9142
9143 G 9142 9144 0 9143
9144 C 9143 9145 0 9144
9145 C 9144 9146 0 9145
9146 U 9145 9147 0 9146
9147 C 9146 9148 0 9147
9148 A 9147 9149 0 9148
9149 A 9148 9150 0 9149
9150 U 9149 9151 0 9150
9151 A 9150 9152 0 9151
9152 A 9151 9153 0 9152
9153 A 9152 9154 0 9153
9154 G 9153 9155 0 9154
9155 C 9154 9156 0 9155
9156 U 9155 9157 0 9156
9157 U 9156 9158 0 9157
9158 G 9157 9159 0 9158
9159 C 9158 9160 0 9159
9160 C 9159 9161 0 9160
9161 U 9160 9162 0 9161
9162 U 9161 9163 0 9162
9163 G 9162 9164 0 9163
9164 A 9163 9165 0 9164
9165 G 9164 9166 0 9165
9166 U 9165 9167 0 9166
9167 G 9166 9168 0 9167
9168 C 9167 9169 0 9168
9169 U 9168 9170 0 9169
9170 U 9169 9171 0 9170
9171 C 9170 9172 0 9171
9172 A 9171 9173 0 9172
9173 A 9172 9174 0 9173
